# Supplementary material for: Where is your field going? A machine learning approach to study the relative motion of the domains of physics
Source: PLoS One. 2020 Jun 18;15(6):e0233997. doi: 10.1371/journal.pone.0233997 (PMC7302634; doi:10.1371/journal.pone.0233997)
Supplement: S1 Data — (ZIP) [file pone.0233997.s001.zip › 0/Pacs4Run_0_VS_500_embeddings1985-1989ED8.txt]

-1.403453946113586426e-01 5.041497945785522461e-01 9.088796377182006836e-02 -4.062498509883880615e-01 -2.723915576934814453e-01 -1.141966506838798523e-01 5.863580107688903809e-01 3.489737808704376221e-01
-9.003512561321258545e-02 -3.865977823734283447e-01 4.227201640605926514e-01 -6.507537961006164551e-01 -6.870453804731369019e-02 -1.627130210399627686e-01 4.553410708904266357e-01 -4.161503538489341736e-02
2.247327864170074463e-01 -3.090613782405853271e-01 2.614740468561649323e-02 -7.409523129463195801e-01 -4.140815138816833496e-01 4.949989914894104004e-02 3.497067093849182129e-01 8.985424786806106567e-02
5.802530646324157715e-01 4.276587963104248047e-01 -5.168545246124267578e-02 -5.455058813095092773e-01 -1.749978512525558472e-01 -3.321359455585479736e-01 1.822623014450073242e-01 7.751377671957015991e-02
4.320492744445800781e-01 4.008567333221435547e-01 -4.757682979106903076e-02 -6.664185523986816406e-01 -2.392327040433883667e-01 -3.309199213981628418e-01 -5.621320102363824844e-03 1.987414807081222534e-01
2.174997925758361816e-01 2.649535238742828369e-01 -3.262861073017120361e-01 -8.253070116043090820e-01 3.108225204050540924e-02 -2.750506997108459473e-01 1.231553182005882263e-01 5.579542368650436401e-02
2.772084176540374756e-01 4.042758941650390625e-01 1.756411939859390259e-01 -7.819135189056396484e-01 2.657190263271331787e-01 2.004674635827541351e-02 1.705674976110458374e-01 1.318189650774002075e-01
4.332959949970245361e-01 3.349520862102508545e-01 2.773308753967285156e-01 1.669259555637836456e-02 -3.517560288310050964e-02 -4.545955657958984375e-01 5.748029947280883789e-01 2.908225059509277344e-01
-2.939741534646600485e-04 -2.388970404863357544e-01 4.330570697784423828e-01 -4.808604121208190918e-01 -2.383388578891754150e-01 -4.401304945349693298e-02 6.819653511047363281e-01 -1.853467524051666260e-02
4.027383029460906982e-01 1.651076599955558777e-02 6.634004712104797363e-01 -3.451758921146392822e-01 -1.315856128931045532e-01 -4.328701645135879517e-03 5.004248023033142090e-01 1.025884225964546204e-01
2.505772113800048828e-01 -2.474792450666427612e-01 -2.837464213371276855e-01 -1.666875481605529785e-01 2.900432348251342773e-01 -2.430719286203384399e-01 6.890909671783447266e-01 3.867984712123870850e-01
2.926486730575561523e-02 -1.372805833816528320e-01 1.936671137809753418e-01 -6.705138683319091797e-01 3.365368247032165527e-01 -1.497471183538436890e-01 5.732428431510925293e-01 -1.700387150049209595e-01
3.501487374305725098e-01 -2.745091617107391357e-01 -2.819520831108093262e-01 -7.077539563179016113e-01 8.478774130344390869e-02 -4.341952204704284668e-01 1.588014513254165649e-01 -2.637379616498947144e-02
1.057427451014518738e-01 -1.228105276823043823e-01 1.177010908722877502e-01 -1.777974329888820648e-02 1.287488639354705811e-01 -3.288149237632751465e-01 8.761308789253234863e-01 2.593556642532348633e-01
-9.350348263978958130e-02 2.649724483489990234e-01 -2.366575645282864571e-03 -7.585642933845520020e-01 -5.288677215576171875e-01 9.161034971475601196e-02 1.541190147399902344e-01 1.837798357009887695e-01
4.447351992130279541e-01 -9.763050079345703125e-02 -2.225365042686462402e-01 -8.121266961097717285e-01 -6.094066798686981201e-02 6.195181980729103088e-02 9.523867815732955933e-02 2.588134706020355225e-01
2.588427364826202393e-01 4.266229569911956787e-01 -1.243734732270240784e-01 -7.733244895935058594e-01 4.774321615695953369e-02 -3.114722073078155518e-01 1.952038854360580444e-01 9.749228134751319885e-03
4.231093525886535645e-01 1.783439069986343384e-01 9.708689898252487183e-02 -7.512944936752319336e-01 1.105382740497589111e-01 -1.995189189910888672e-01 3.834275007247924805e-01 -1.275130361318588257e-01
2.737184762954711914e-01 6.164363026618957520e-01 -3.705655410885810852e-02 -3.866507858037948608e-02 -8.590015769004821777e-02 -1.117390096187591553e-01 3.267065882682800293e-01 6.446816325187683105e-01
4.391618669033050537e-01 4.288489520549774170e-01 2.482457011938095093e-01 -6.484370827674865723e-01 5.954376980662345886e-02 -6.142328679561614990e-02 3.655924797058105469e-01 1.235806103795766830e-02
1.860064864158630371e-01 -2.644836902618408203e-01 2.066683322191238403e-01 -1.797586381435394287e-01 5.069975852966308594e-01 -3.659188002347946167e-02 6.988441348075866699e-01 2.713970243930816650e-01
-1.271293610334396362e-01 5.137441158294677734e-01 2.099017947912216187e-01 -6.871749162673950195e-01 -9.603070467710494995e-02 -4.106043577194213867e-01 -9.526704251766204834e-02 1.293961405754089355e-01
-3.093002438545227051e-01 6.594675034284591675e-02 -1.997791230678558350e-02 -7.666016221046447754e-01 3.050130009651184082e-01 -2.949300706386566162e-01 3.344216942787170410e-01 -1.416075080633163452e-01
-1.532374471426010132e-01 3.928994387388229370e-02 -3.909105360507965088e-01 -7.439072132110595703e-01 1.261318773031234741e-01 -1.925028264522552490e-01 4.297294616699218750e-01 -1.764416694641113281e-01
1.862014234066009521e-01 4.257455468177795410e-01 4.046161472797393799e-01 -2.029749304056167603e-01 4.401477277278900146e-01 2.404523640871047974e-01 3.597112596035003662e-01 4.452158510684967041e-01
2.006109207868576050e-01 4.607549011707305908e-01 -1.489795744419097900e-01 -7.359420061111450195e-01 1.595478504896163940e-01 2.026752084493637085e-01 3.237427771091461182e-01 1.109622195363044739e-01
-4.919893294572830200e-02 -1.630014553666114807e-02 -2.367152571678161621e-01 7.612582296133041382e-02 -1.097594946622848511e-01 -9.186027199029922485e-02 6.535969972610473633e-01 6.984340548515319824e-01
3.201127350330352783e-01 6.554540991783142090e-01 7.150880992412567139e-02 -2.994247972965240479e-01 -3.516629710793495178e-02 1.990613192319869995e-01 4.255122244358062744e-01 3.888653218746185303e-01
3.216945528984069824e-01 9.187522530555725098e-02 -1.192652508616447449e-01 -8.764845728874206543e-01 -6.592839956283569336e-02 2.031822204589843750e-01 1.785273700952529907e-01 1.676917225122451782e-01
-2.100953906774520874e-01 7.891602814197540283e-02 2.679829001426696777e-01 -8.634745478630065918e-01 -2.086753845214843750e-01 1.955244392156600952e-01 1.688687056303024292e-01 1.481123119592666626e-01
2.833587527275085449e-01 -5.987300351262092590e-02 1.264705210924148560e-01 -8.033277392387390137e-01 1.877910792827606201e-01 5.351284891366958618e-02 -1.764753758907318115e-01 4.307205677032470703e-01
-3.634839951992034912e-01 -3.598972856998443604e-01 3.291585445404052734e-01 -2.099656015634536743e-01 1.201454773545265198e-01 -3.492537140846252441e-01 2.605828046798706055e-01 6.177427172660827637e-01
-3.404219448566436768e-01 -7.782938331365585327e-02 -9.262467920780181885e-02 -3.878193795680999756e-01 2.439675927162170410e-01 -6.887987852096557617e-01 1.790867894887924194e-01 3.911987841129302979e-01
9.349457919597625732e-02 -1.672116219997406006e-01 1.460018754005432129e-01 -4.639036655426025391e-01 -1.681482642889022827e-01 -1.696992963552474976e-01 7.843233346939086914e-01 -2.335400283336639404e-01
-2.553591504693031311e-02 4.649326503276824951e-01 1.147159636020660400e-01 -7.261856794357299805e-01 -2.069605588912963867e-01 -2.842996120452880859e-01 -1.590157449245452881e-01 3.061624169349670410e-01
-2.722403407096862793e-01 -7.955407351255416870e-02 1.006214842200279236e-01 -2.214512228965759277e-01 2.654885351657867432e-01 -6.057542562484741211e-01 2.473986297845840454e-01 6.014670133590698242e-01
-9.863119572401046753e-02 -3.316194117069244385e-01 1.854443401098251343e-01 -2.533993422985076904e-01 8.935373276472091675e-02 -5.491492748260498047e-01 1.187621951103210449e-01 6.767910718917846680e-01
1.949795782566070557e-01 -3.843079209327697754e-01 -1.101100370287895203e-01 -7.122081518173217773e-02 -1.203005015850067139e-01 -3.886448740959167480e-01 4.983208477497100830e-01 6.190742254257202148e-01
2.046569585800170898e-01 5.833886861801147461e-01 -3.502661734819412231e-02 -2.803154289722442627e-01 2.619737088680267334e-01 -4.683032035827636719e-01 7.132188975811004639e-02 4.949190616607666016e-01
2.209967076778411865e-01 1.131352186203002930e-01 3.621058762073516846e-01 -3.283148109912872314e-01 1.826407313346862793e-01 -4.739045798778533936e-01 6.528137922286987305e-01 -1.238569691777229309e-01
2.117383778095245361e-01 3.109887838363647461e-01 5.671216249465942383e-01 -2.033126503229141235e-01 -6.644367426633834839e-02 -2.608998715877532959e-01 6.503412127494812012e-01 -7.916140370070934296e-03
-1.767380386590957642e-01 -1.330518871545791626e-01 8.365872502326965332e-02 -7.299898862838745117e-01 9.127753786742687225e-03 -1.742515414953231812e-01 5.814968943595886230e-01 -2.063767611980438232e-01
4.097596183419227600e-02 3.486236929893493652e-01 1.539105176925659180e-01 -2.975029051303863525e-01 -1.956642717123031616e-01 -2.310822010040283203e-01 -1.784278750419616699e-01 8.006661534309387207e-01
5.153053998947143555e-01 3.023647665977478027e-01 6.161692366003990173e-02 -6.951285004615783691e-01 -1.347027868032455444e-01 -3.356849551200866699e-01 1.458765864372253418e-01 6.265961378812789917e-02
5.860248804092407227e-01 2.279485315084457397e-01 1.292967498302459717e-01 -7.120551466941833496e-01 1.103894934058189392e-01 -8.230842649936676025e-02 2.284463644027709961e-01 9.862086921930313110e-02
1.670410335063934326e-01 -2.017898112535476685e-01 1.295694112777709961e-01 -8.792249560356140137e-01 5.323715135455131531e-02 2.524092197418212891e-01 1.318961977958679199e-01 2.400255203247070312e-01
5.423730239272117615e-02 1.758865565061569214e-01 5.327091738581657410e-02 -8.061396479606628418e-01 -5.230894088745117188e-01 1.459881011396646500e-02 1.044839471578598022e-01 1.693247258663177490e-01
6.850378215312957764e-02 -2.662407159805297852e-01 -1.768983006477355957e-01 -5.541372671723365784e-02 -3.792608082294464111e-01 -3.495618402957916260e-01 6.697834730148315430e-01 4.188286960124969482e-01
1.329657584428787231e-01 4.461169838905334473e-01 -2.085309475660324097e-01 -6.305972337722778320e-01 2.630903422832489014e-01 -4.799613058567047119e-01 2.060181498527526855e-01 -1.178944762796163559e-02
-2.535321116447448730e-01 7.413563132286071777e-02 -2.214660197496414185e-01 -6.847260892391204834e-02 1.388328224420547485e-01 -2.519143223762512207e-01 8.628547787666320801e-01 2.218916565179824829e-01
-2.212202399969100952e-01 3.253623545169830322e-01 2.603786438703536987e-02 -8.005833029747009277e-01 7.400830090045928955e-02 -1.823007613420486450e-01 -2.395902723073959351e-01 3.278338909149169922e-01
-1.132598333060741425e-02 -4.478022083640098572e-02 -4.023952484130859375e-01 -2.436390891671180725e-02 -9.651207923889160156e-02 -3.274088352918624878e-02 6.280281543731689453e-01 6.561592817306518555e-01
-1.707863360643386841e-01 -4.899398982524871826e-01 -2.976034283638000488e-01 -2.679794430732727051e-01 4.656894877552986145e-02 -2.299855500459671021e-01 4.935890436172485352e-01 5.212655067443847656e-01
6.218553781509399414e-01 2.372977435588836670e-01 2.004141509532928467e-01 -6.272600293159484863e-01 1.103035956621170044e-01 -1.929537206888198853e-01 2.686927914619445801e-01 4.208419099450111389e-02
-7.352215796709060669e-02 -1.367108225822448730e-01 5.152228474617004395e-02 -2.095394879579544067e-01 -2.657409608364105225e-01 -7.727735042572021484e-01 2.287006676197052002e-01 4.574298858642578125e-01
3.488413095474243164e-01 5.389680862426757812e-01 -2.343426793813705444e-01 -6.315745115280151367e-01 5.543412640690803528e-02 1.138042062520980835e-01 1.992335468530654907e-01 2.798251211643218994e-01
3.006116449832916260e-01 4.928084909915924072e-01 5.558704026043415070e-03 -7.270753383636474609e-01 1.634786874055862427e-01 1.468613296747207642e-01 1.175981834530830383e-01 2.756450772285461426e-01
3.776462972164154053e-01 3.120013475418090820e-01 -3.079174645245075226e-02 -6.689627766609191895e-01 3.316365778446197510e-01 2.364399135112762451e-01 1.199754774570465088e-01 3.623512983322143555e-01
1.051116511225700378e-01 3.461033105850219727e-01 -2.451341152191162109e-01 -7.893058657646179199e-01 3.812787532806396484e-01 -9.377141296863555908e-02 6.062531098723411560e-02 1.680100411176681519e-01
3.753962218761444092e-01 -4.499433040618896484e-01 -1.383781582117080688e-01 -1.632984131574630737e-01 3.594544157385826111e-02 -9.894544631242752075e-02 4.415232539176940918e-01 6.362302303314208984e-01
1.714550107717514038e-01 2.530471980571746826e-01 -1.855833530426025391e-01 -8.604167103767395020e-01 1.109226495027542114e-01 -3.324869871139526367e-01 2.023903094232082367e-02 9.247279167175292969e-02
1.067586764693260193e-01 2.090792357921600342e-01 1.123972609639167786e-01 -5.862049460411071777e-01 -6.964104175567626953e-01 -1.520299464464187622e-01 1.154598519206047058e-01 2.592053711414337158e-01
2.487235516309738159e-01 -6.335636228322982788e-02 5.093057155609130859e-01 -7.540237307548522949e-01 3.128452599048614502e-02 1.128164678812026978e-01 5.058742128312587738e-03 3.040502667427062988e-01
-2.309427559375762939e-01 -2.500142343342304230e-02 -8.748134225606918335e-02 -2.312309853732585907e-02 2.458411902189254761e-01 4.327452927827835083e-02 4.918693304061889648e-01 7.959942221641540527e-01
4.335982799530029297e-01 1.699697226285934448e-01 -1.808289065957069397e-02 -7.709451317787170410e-01 2.169558405876159668e-01 -1.298574507236480713e-01 3.494497239589691162e-01 -4.869753494858741760e-02
6.155782192945480347e-02 7.109715342521667480e-01 6.839024275541305542e-02 -1.517656445503234863e-01 4.112784750759601593e-03 -1.365508586168289185e-01 2.236095964908599854e-01 6.279773712158203125e-01
1.814456284046173096e-01 5.518650412559509277e-01 -1.304927468299865723e-01 -6.669277548789978027e-01 -1.765731424093246460e-01 2.361669838428497314e-01 2.825255095958709717e-01 1.841956079006195068e-01
-4.469149112701416016e-01 -7.271169684827327728e-03 1.998749375343322754e-02 -2.732346951961517334e-01 2.917652428150177002e-01 -5.382947921752929688e-01 2.349458485841751099e-01 5.432031750679016113e-01
1.161777228116989136e-01 7.494790852069854736e-02 -2.616108953952789307e-01 -7.914560437202453613e-01 4.095731675624847412e-01 -2.444791197776794434e-01 2.406939864158630371e-01 -2.427189238369464874e-02
2.997666597366333008e-01 -3.639447987079620361e-01 -2.346660792827606201e-01 -2.467717230319976807e-01 -1.435583457350730896e-02 -5.743657946586608887e-01 3.062252700328826904e-01 4.876922369003295898e-01
-1.010684147477149963e-01 4.813131988048553467e-01 3.282451629638671875e-01 -2.495452910661697388e-01 4.597385972738265991e-02 -2.035111635923385620e-01 1.427972875535488129e-02 7.378148436546325684e-01
5.741725675761699677e-03 -1.685243993997573853e-01 6.521989703178405762e-01 -3.165864050388336182e-01 -1.927691325545310974e-02 1.449632048606872559e-01 5.971955657005310059e-01 2.606681287288665771e-01
-1.453756261616945267e-02 3.463490307331085205e-02 1.311445385217666626e-01 -6.160296201705932617e-01 -7.082693576812744141e-01 -5.687323212623596191e-02 1.012564823031425476e-01 2.945587337017059326e-01
-1.108942478895187378e-01 -1.367759853601455688e-01 -9.243850409984588623e-02 -9.239938855171203613e-01 -1.778769940137863159e-01 2.054369077086448669e-02 -4.690370708703994751e-02 2.691149711608886719e-01
-4.043650329113006592e-01 4.517577290534973145e-01 1.260880380868911743e-01 -1.979085206985473633e-01 -3.673796951770782471e-01 2.254013270139694214e-01 4.479807913303375244e-01 4.368951618671417236e-01
9.895859286189079285e-03 1.480788290500640869e-01 6.342124342918395996e-01 -4.397878050804138184e-01 6.642663478851318359e-02 -5.751429796218872070e-01 2.002339214086532593e-01 -8.390741050243377686e-02
-3.225662410259246826e-01 5.985403656959533691e-01 1.934142708778381348e-01 -1.697004586458206177e-01 -3.062789142131805420e-01 -6.145652383565902710e-02 3.831075429916381836e-01 4.765900373458862305e-01
2.128926366567611694e-01 -1.568133756518363953e-02 7.975381016731262207e-01 -4.208471477031707764e-01 6.431781500577926636e-02 4.211391508579254150e-02 3.208731412887573242e-01 1.799489110708236694e-01
-3.050187528133392334e-01 -7.549253106117248535e-02 -7.661821693181991577e-02 -5.416175723075866699e-01 -2.860004305839538574e-01 5.049179196357727051e-01 4.120793938636779785e-01 3.090252280235290527e-01
4.699778854846954346e-01 3.050142824649810791e-01 -5.493981391191482544e-02 -7.245803475379943848e-01 1.365196704864501953e-01 -2.087938971817493439e-02 3.708539009094238281e-01 3.802398592233657837e-02
-5.248491838574409485e-02 2.211124598979949951e-01 3.001839518547058105e-01 -7.611236572265625000e-01 3.405839204788208008e-02 2.486561425030231476e-02 -2.740762531757354736e-01 4.494877159595489502e-01
-1.673512458801269531e-01 -2.576405555009841919e-02 2.305002138018608093e-02 -9.032233357429504395e-01 -2.422647476196289062e-01 9.546047449111938477e-02 -1.994694210588932037e-02 2.945895791053771973e-01
3.548669442534446716e-02 1.272171437740325928e-01 2.112607210874557495e-01 -8.763003349304199219e-01 -2.717519998550415039e-01 -1.508632153272628784e-01 -9.785633534193038940e-02 2.526621818542480469e-01
-5.512783676385879517e-02 -8.735887706279754639e-02 -4.272690713405609131e-01 -1.162183284759521484e-01 4.380501434206962585e-02 -1.501826494932174683e-01 7.886045575141906738e-01 3.832662105560302734e-01
-7.079221308231353760e-02 6.163485050201416016e-01 4.601139202713966370e-02 -1.433870047330856323e-01 1.351075172424316406e-01 -1.406042128801345825e-01 1.781014502048492432e-01 7.229678034782409668e-01
2.034724056720733643e-01 -1.395550072193145752e-01 -1.360767334699630737e-01 -6.724138855934143066e-01 -9.602423012256622314e-02 -5.401999354362487793e-01 3.568523228168487549e-01 -2.002149522304534912e-01
1.048546805977821350e-01 1.618917733430862427e-01 2.062797248363494873e-01 -7.858504056930541992e-01 4.774322211742401123e-01 1.673214137554168701e-01 1.204740703105926514e-01 1.795338839292526245e-01
3.972363770008087158e-01 -3.067281544208526611e-01 -6.401862204074859619e-02 -7.652001380920410156e-01 3.438519546762108803e-03 -3.450903594493865967e-01 1.982609629631042480e-01 -9.230261668562889099e-03
-1.680915057659149170e-01 -3.467504978179931641e-01 4.289567470550537109e-01 -5.377391576766967773e-01 -2.110326588153839111e-01 2.677469551563262939e-01 2.883652448654174805e-01 4.230415821075439453e-01
-8.066193759441375732e-02 1.789516024291515350e-02 3.724742531776428223e-01 -8.184233903884887695e-01 3.863966763019561768e-01 -1.298300027847290039e-01 5.546635016798973083e-02 1.240351498126983643e-01
1.837989836931228638e-01 -8.597349748015403748e-03 6.610508561134338379e-01 -2.434068769216537476e-01 5.013174563646316528e-02 -3.325520455837249756e-02 6.797031164169311523e-01 6.552436202764511108e-02
-3.936306387186050415e-02 -9.911524504423141479e-02 2.736439406871795654e-01 -5.646219253540039062e-01 -6.713739633560180664e-01 -9.431804716587066650e-02 3.584732115268707275e-01 8.249782770872116089e-02
2.745464146137237549e-01 -2.084237784147262573e-01 1.858821213245391846e-01 -8.087902665138244629e-01 -1.280729472637176514e-01 2.312989532947540283e-01 3.075708448886871338e-01 1.672973185777664185e-01
2.219994068145751953e-01 -4.021492600440979004e-01 -2.723717391490936279e-01 -1.642924845218658447e-01 7.874716073274612427e-02 -2.941190004348754883e-01 4.381861984729766846e-01 6.349011659622192383e-01
2.762532830238342285e-01 -2.048902958631515503e-01 2.821368873119354248e-01 -7.604846358299255371e-01 9.849450550973415375e-03 -4.366065561771392822e-01 1.796549856662750244e-01 -2.770868502557277679e-02
-2.267942279577255249e-01 2.693183422088623047e-01 -2.045160830020904541e-01 -1.408357918262481689e-01 3.311738073825836182e-01 -2.626397907733917236e-01 7.925314307212829590e-01 8.722826838493347168e-02
-4.099964797496795654e-01 2.163430750370025635e-01 -1.614541001617908478e-02 -2.488586604595184326e-01 4.642452672123908997e-02 -6.874883174896240234e-01 2.660882174968719482e-01 4.210809469223022461e-01
-1.295335683971643448e-02 2.028587758541107178e-01 2.250850498676300049e-01 -2.431729733943939209e-01 -6.171419024467468262e-01 -1.012425646185874939e-01 6.739265918731689453e-01 5.994080007076263428e-02
3.782807886600494385e-01 4.252040684223175049e-01 -6.590142101049423218e-02 -7.176445722579956055e-01 2.071908712387084961e-01 -2.962233126163482666e-01 1.103786900639533997e-01 1.178501471877098083e-01
1.355096548795700073e-01 -2.504346668720245361e-01 1.028967089951038361e-02 -1.903368085622787476e-01 1.850776374340057373e-01 -6.480734348297119141e-01 3.188902735710144043e-01 5.715258121490478516e-01
2.544782757759094238e-01 3.324861228466033936e-01 2.124512344598770142e-01 -1.865451037883758545e-01 -2.827118933200836182e-01 -3.976452350616455078e-01 -8.880887180566787720e-02 7.062749266624450684e-01
-3.416458666324615479e-01 9.902108460664749146e-02 1.885168403387069702e-01 -7.939052581787109375e-01 4.124328792095184326e-01 -7.708421349525451660e-02 -4.319422692060470581e-02 1.724532842636108398e-01
2.741566598415374756e-01 2.687000632286071777e-01 5.555652081966400146e-02 -1.216371878981590271e-01 3.710068762302398682e-01 -1.743958145380020142e-01 8.164405822753906250e-01 -1.101072970777750015e-02
-8.742202818393707275e-02 -2.319944798946380615e-01 -8.367106318473815918e-03 -1.997189521789550781e-01 2.979332506656646729e-01 -5.161350965499877930e-01 1.944114118814468384e-01 7.110716700553894043e-01
1.132921800017356873e-01 5.973438620567321777e-01 1.733955889940261841e-01 -1.763885170221328735e-01 -2.930873818695545197e-02 3.384602069854736328e-01 4.967258274555206299e-01 4.549894034862518311e-01
-1.426275819540023804e-01 1.063920632004737854e-01 9.241390973329544067e-02 -1.277064383029937744e-01 3.705360889434814453e-01 -2.387135773897171021e-01 8.590082526206970215e-01 1.063596904277801514e-01
-3.547109663486480713e-02 -8.692692965269088745e-02 -3.301878571510314941e-01 -8.477017283439636230e-01 1.435275282710790634e-02 2.688984572887420654e-01 2.320191264152526855e-01 1.929193288087844849e-01
5.614341795444488525e-02 1.882426207885146141e-03 -7.828125357627868652e-02 -8.194578438997268677e-02 2.890254557132720947e-01 -2.887070477008819580e-01 8.653321266174316406e-01 2.613693475723266602e-01
4.286349937319755554e-02 -3.110729753971099854e-01 9.638252109289169312e-02 -2.143204063177108765e-01 1.464958339929580688e-01 -4.781509637832641602e-01 7.909749448299407959e-02 7.680024504661560059e-01
3.841711878776550293e-01 3.982972502708435059e-01 4.641271010041236877e-02 -1.438243985176086426e-01 3.221488893032073975e-01 -5.919392108917236328e-01 2.849041223526000977e-01 3.682251870632171631e-01
-1.376249492168426514e-01 -3.881466388702392578e-01 2.295797318220138550e-01 -8.529049754142761230e-01 -6.874740123748779297e-02 -3.851122409105300903e-02 8.247185498476028442e-02 1.929686814546585083e-01
2.726143300533294678e-01 -1.294161844998598099e-02 -8.297897875308990479e-02 -1.157134324312210083e-01 -7.896239310503005981e-02 -7.640104293823242188e-01 2.234402000904083252e-01 5.151370167732238770e-01
-3.070956170558929443e-01 -5.003480240702629089e-03 -2.372209727764129639e-01 -2.554008960723876953e-01 4.022653102874755859e-01 -4.149458110332489014e-01 1.688207387924194336e-01 6.493582129478454590e-01
4.117189645767211914e-01 4.092954993247985840e-01 7.209866493940353394e-02 -2.303288877010345459e-01 4.332922995090484619e-01 -4.172377288341522217e-01 1.686840057373046875e-01 4.630671441555023193e-01
1.529055684804916382e-01 -2.634347081184387207e-01 -2.100740969181060791e-01 -3.099073283374309540e-02 -1.315093487501144409e-01 -3.282989561557769775e-01 6.698490381240844727e-01 5.369896292686462402e-01
-1.082895994186401367e-01 -1.088665947318077087e-01 4.588690102100372314e-01 -5.561677217483520508e-01 -3.284575045108795166e-01 3.922010958194732666e-01 3.139958977699279785e-01 3.102234005928039551e-01
3.317334651947021484e-01 -4.019173681735992432e-01 -1.861622333526611328e-01 -2.006379663944244385e-01 1.046425253152847290e-01 -3.838101327419281006e-01 3.515651226043701172e-01 6.096268296241760254e-01
2.012998163700103760e-01 -4.163767397403717041e-01 -2.999888658523559570e-01 -2.499063760042190552e-01 5.352427810430526733e-02 -1.728504598140716553e-01 4.862132370471954346e-01 6.037521958351135254e-01
-2.900040149688720703e-01 5.679079890251159668e-01 -3.279458731412887573e-02 -1.393926888704299927e-01 -3.736095130443572998e-01 5.612104665488004684e-03 3.671406507492065430e-01 5.463191270828247070e-01
-3.923695683479309082e-01 1.128090769052505493e-01 -3.443010449409484863e-01 -1.155880913138389587e-01 6.690479069948196411e-02 -1.861221641302108765e-01 7.669432163238525391e-01 2.722075879573822021e-01
-1.695116423070430756e-02 -4.913569241762161255e-02 1.052129268646240234e-01 -4.970222711563110352e-01 -4.693687558174133301e-01 -5.102601647377014160e-01 4.983770847320556641e-01 -1.007236614823341370e-01
-2.618443965911865234e-01 -1.209842264652252197e-01 2.871121764183044434e-01 -8.270514011383056641e-01 -2.367085665464401245e-01 1.776492297649383545e-01 2.011239826679229736e-01 1.493714004755020142e-01
4.556009471416473389e-01 -2.937639355659484863e-01 -4.656779021024703979e-02 -7.516645789146423340e-01 2.721592970192432404e-02 2.009162157773971558e-01 1.759089380502700806e-01 2.586702704429626465e-01
-2.739229500293731689e-01 2.178067266941070557e-01 5.221039056777954102e-01 -2.292101085186004639e-01 -4.416014552116394043e-01 -2.649177312850952148e-01 5.306559801101684570e-01 7.488578557968139648e-02
1.445977091789245605e-01 3.516656160354614258e-01 3.943648934364318848e-01 -2.184829860925674438e-01 -3.125665485858917236e-01 -1.415916234254837036e-01 7.305663824081420898e-01 -2.628803253173828125e-02
1.022530049085617065e-01 -1.720487028360366821e-01 3.258990356698632240e-03 -2.056574970483779907e-01 -1.169480085372924805e-01 -7.307929992675781250e-01 1.973157227039337158e-01 5.752994418144226074e-01
-6.786418706178665161e-02 1.053073033690452576e-01 9.919353574514389038e-02 -8.084499835968017578e-01 -4.504102170467376709e-01 -2.602768540382385254e-01 -8.997939527034759521e-02 2.053403705358505249e-01
4.048115313053131104e-01 2.942708432674407959e-01 1.747919470071792603e-01 -1.120694056153297424e-01 1.027285121381282806e-03 1.614168472588062286e-02 8.862291462719440460e-03 8.402857780456542969e-01
2.066586762666702271e-01 9.367468953132629395e-02 -1.771960556507110596e-01 -8.055035024881362915e-02 1.418361961841583252e-01 -4.115007221698760986e-01 1.179517209529876709e-01 8.409919738769531250e-01
-1.640851050615310669e-01 4.044885188341140747e-02 -1.653623208403587341e-02 -1.676638871431350708e-01 -2.875486016273498535e-02 -7.072799801826477051e-01 2.340672910213470459e-01 6.222507357597351074e-01
2.568627893924713135e-01 2.848367393016815186e-01 -3.601804077625274658e-01 1.232064217329025269e-01 -1.037025228142738342e-01 -3.665063679218292236e-01 5.585806965827941895e-01 5.008852481842041016e-01
1.614975184202194214e-01 2.444017231464385986e-01 6.442188024520874023e-01 -1.123786494135856628e-01 -4.191431775689125061e-02 -2.784650027751922607e-01 6.333498358726501465e-01 7.815422862768173218e-02
-3.906532227993011475e-01 6.261250972747802734e-01 1.511034518480300903e-01 -2.169903218746185303e-01 -1.645243763923645020e-01 2.678534947335720062e-02 4.532483816146850586e-01 3.901545405387878418e-01
-2.851352393627166748e-01 -8.555492758750915527e-02 7.197106629610061646e-02 -2.796146869659423828e-01 4.471700638532638550e-02 -6.544378995895385742e-01 1.553537249565124512e-01 6.112207174301147461e-01
1.366484463214874268e-01 5.893747806549072266e-01 2.989042699337005615e-01 -1.460673809051513672e-01 2.512226104736328125e-01 -2.213536351919174194e-01 2.049371153116226196e-01 6.075983047485351562e-01
-9.374756366014480591e-02 -1.123757213354110718e-01 -3.612214326858520508e-01 -1.425893753767013550e-01 2.419611364603042603e-01 -1.189984846860170364e-03 4.931160211563110352e-01 7.253003120422363281e-01
-2.850912511348724365e-01 -1.043031737208366394e-01 -1.894195675849914551e-01 -8.166833519935607910e-01 2.665241956710815430e-01 -1.953428834676742554e-01 3.067182302474975586e-01 -4.150095209479331970e-02
2.277151048183441162e-01 3.878839612007141113e-01 -3.374851047992706299e-01 -7.320326566696166992e-01 5.379386991262435913e-02 2.245799303054809570e-01 2.094974666833877563e-01 2.251771837472915649e-01
2.694374918937683105e-01 4.161227047443389893e-01 -1.194450706243515015e-01 -1.581377536058425903e-01 4.951981902122497559e-01 -2.057029008865356445e-01 1.706156730651855469e-01 6.311306953430175781e-01
3.899879455566406250e-01 1.393701583147048950e-01 1.098573282361030579e-01 -3.188145160675048828e-01 4.995433986186981201e-02 1.868418306112289429e-01 -4.549797251820564270e-02 8.217656016349792480e-01
-5.241895914077758789e-01 1.217243447899818420e-01 -9.994653612375259399e-02 -9.250047802925109863e-02 1.252702623605728149e-01 -1.945250928401947021e-01 6.894913315773010254e-01 4.036481380462646484e-01
2.462411224842071533e-01 -2.039760351181030273e-01 -1.577494442462921143e-01 -8.848084211349487305e-01 9.134711325168609619e-02 -1.436070203781127930e-01 2.452165335416793823e-01 -2.982876077294349670e-02
5.595338717103004456e-02 -4.696806669235229492e-01 3.502371609210968018e-01 -4.909302890300750732e-01 -3.377710282802581787e-01 2.004102319478988647e-01 1.746272146701812744e-01 4.773285388946533203e-01
3.426594436168670654e-01 2.722419500350952148e-01 -6.686031818389892578e-02 -5.545405149459838867e-01 1.099013015627861023e-01 -2.811184823513031006e-01 -1.494649797677993774e-01 6.189004778861999512e-01
-2.765191793441772461e-01 -1.812096387147903442e-01 1.873607635498046875e-01 -2.458662390708923340e-01 1.486778855323791504e-01 -5.545753240585327148e-01 1.135863959789276123e-01 6.727446317672729492e-01
1.434977054595947266e-01 4.975021183490753174e-01 5.949122086167335510e-02 -6.897473931312561035e-01 -2.619575560092926025e-01 -3.743892014026641846e-01 -5.242902785539627075e-02 2.026612907648086548e-01
-4.915301501750946045e-01 5.579279661178588867e-01 1.504699438810348511e-01 -2.502594590187072754e-01 -2.567464709281921387e-01 -1.621897816658020020e-01 3.473443984985351562e-01 3.859676420688629150e-01
2.181111872196197510e-01 2.708412148058414459e-02 -1.361167728900909424e-01 -8.929013609886169434e-01 -3.126781880855560303e-01 5.404618009924888611e-02 1.237744465470314026e-01 1.410129815340042114e-01
2.549198567867279053e-01 5.977239608764648438e-01 1.084611192345619202e-01 -2.146448493003845215e-01 2.048830986022949219e-01 -3.993333578109741211e-01 7.524935901165008545e-02 5.592843294143676758e-01
4.261932671070098877e-01 4.574573040008544922e-01 1.976373642683029175e-01 -5.849946737289428711e-01 -7.515923678874969482e-02 -3.474662005901336670e-01 3.181964755058288574e-01 -1.349321007728576660e-02
7.283570617437362671e-02 -5.421846508979797363e-01 -3.137702047824859619e-01 -3.378003239631652832e-01 2.561268024146556854e-02 -9.068575501441955566e-02 3.985005617141723633e-01 5.661159157752990723e-01
-4.759612977504730225e-01 1.623418778181076050e-01 7.186438888311386108e-02 -2.253587543964385986e-01 1.600961238145828247e-01 -6.227191090583801270e-01 3.028565943241119385e-01 4.313037991523742676e-01
1.979782581329345703e-01 1.198058426380157471e-01 6.391537189483642578e-01 -4.515232145786285400e-01 -4.107715189456939697e-01 -1.972341351211071014e-02 2.064200639724731445e-01 3.497557640075683594e-01
2.091777697205543518e-02 -3.191070258617401123e-01 -2.303102165460586548e-01 -1.371415406465530396e-01 8.629989624023437500e-02 -4.064381122589111328e-01 4.405441582202911377e-01 6.776161789894104004e-01
1.070358604192733765e-01 -2.941620945930480957e-01 -4.193130433559417725e-01 -2.025730609893798828e-01 3.159210085868835449e-02 -8.710312098264694214e-02 5.179896950721740723e-01 6.389477849006652832e-01
4.897724688053131104e-01 -2.070497274398803711e-01 -2.164027541875839233e-01 -1.139783188700675964e-01 1.014484167098999023e-01 -3.317127525806427002e-01 5.323488116264343262e-01 5.036981105804443359e-01
-2.412229329347610474e-01 1.350191794335842133e-02 -3.299278020858764648e-02 -2.228574305772781372e-01 2.881807647645473480e-02 -6.921258568763732910e-01 1.918806582689285278e-01 6.117093563079833984e-01
2.218343466520309448e-01 4.039747640490531921e-02 5.553551316261291504e-01 -2.668321728706359863e-01 7.051464915275573730e-02 -2.932063043117523193e-01 6.901422142982482910e-01 4.796196520328521729e-02
2.171146720647811890e-01 -2.916101925075054169e-02 -7.617902755737304688e-02 -1.535516381263732910e-01 1.785339117050170898e-01 -7.503015398979187012e-01 3.117317259311676025e-01 4.802352488040924072e-01
-2.686069533228874207e-02 -3.118604719638824463e-01 7.249875366687774658e-02 -2.988709211349487305e-01 2.513114809989929199e-01 -4.281382858753204346e-01 8.955016732215881348e-03 7.489336729049682617e-01
2.898517251014709473e-01 -1.902929544448852539e-01 -1.391787081956863403e-01 -7.874533534049987793e-01 2.230268344283103943e-02 -3.947386443614959717e-01 2.742094397544860840e-01 -9.388299286365509033e-02
2.566599249839782715e-01 -8.637069910764694214e-02 3.590155541896820068e-01 -5.345964431762695312e-01 -1.217196732759475708e-01 -5.514037013053894043e-01 4.078504741191864014e-01 -1.636361479759216309e-01
-1.221629232168197632e-01 -1.130427420139312744e-01 -6.767556071281433105e-02 -6.149644255638122559e-01 -6.240199208259582520e-01 -3.481651842594146729e-01 2.580020427703857422e-01 1.111370250582695007e-01
-3.103507161140441895e-01 5.583676099777221680e-01 5.845426023006439209e-02 -1.518470048904418945e-01 -2.483094036579132080e-01 -2.551887743175029755e-02 2.771205008029937744e-01 6.529388427734375000e-01
9.193870425224304199e-02 -8.528573811054229736e-02 -2.046692520380020142e-01 -6.115607619285583496e-01 -8.166602812707424164e-03 5.198832154273986816e-01 5.335900783538818359e-01 1.153856143355369568e-01
-9.652923792600631714e-03 1.795337498188018799e-01 -2.259632498025894165e-01 -1.749117523431777954e-01 3.193644881248474121e-01 4.570784512907266617e-03 8.766321539878845215e-01 1.245892420411109924e-01
-3.004934489727020264e-01 3.439536690711975098e-02 2.574039623141288757e-03 -2.276619374752044678e-01 4.079050198197364807e-02 -7.006747126579284668e-01 2.497399449348449707e-01 5.492769479751586914e-01
2.920440733432769775e-01 2.051396369934082031e-01 4.236430823802947998e-01 -7.483708858489990234e-02 -1.559983342885971069e-01 -3.435928523540496826e-01 4.576234892010688782e-02 7.369316220283508301e-01
9.770277887582778931e-02 -2.893028259277343750e-01 3.732891082763671875e-01 -6.100943088531494141e-01 -4.991629421710968018e-01 7.189251482486724854e-02 2.369332462549209595e-01 2.910821437835693359e-01
2.197646945714950562e-01 -7.018947508186101913e-03 1.211070865392684937e-01 -9.424922615289688110e-02 2.071610242128372192e-01 -8.126940578222274780e-02 9.360457062721252441e-01 4.901525378227233887e-02
-3.792092502117156982e-01 -2.625896930694580078e-01 -6.843138020485639572e-03 -1.523088961839675903e-01 -4.322375025367364287e-05 -5.666946172714233398e-01 5.896380543708801270e-01 3.085230290889739990e-01
1.783464998006820679e-01 2.221395671367645264e-01 -1.077696215361356735e-02 -3.595186769962310791e-02 -3.699769377708435059e-01 -2.237596809864044189e-01 9.795124083757400513e-02 8.490536212921142578e-01
4.037998914718627930e-01 1.813750118017196655e-01 1.257994677871465683e-02 -3.227321803569793701e-01 9.919811785221099854e-02 -9.991155564785003662e-02 -1.047792434692382812e-01 8.178833127021789551e-01
4.217363893985748291e-01 2.773951888084411621e-01 5.883620381355285645e-01 -4.727962613105773926e-01 7.126906514167785645e-02 -1.766487509012222290e-01 3.720360398292541504e-01 2.809610404074192047e-02
3.631742894649505615e-01 -1.871443986892700195e-01 4.083537161350250244e-01 -6.069564223289489746e-01 -1.969843804836273193e-01 1.770113855600357056e-01 4.226404726505279541e-01 2.217473834753036499e-01
1.099796369671821594e-01 -1.559680234640836716e-02 2.407692670822143555e-01 -9.059882760047912598e-01 7.967538386583328247e-02 1.984861344099044800e-01 2.221418172121047974e-01 1.174083873629570007e-01
-9.845793247222900391e-02 -2.377815842628479004e-01 1.272405087947845459e-01 -6.191748976707458496e-01 -2.576654255390167236e-01 -5.673747062683105469e-01 3.818700909614562988e-01 -8.251445367932319641e-03
3.126674890518188477e-01 -2.194778323173522949e-01 3.224456906318664551e-01 -6.808685064315795898e-01 -1.391823440790176392e-01 2.596347033977508545e-01 4.283233582973480225e-01 1.275636106729507446e-01
1.560574620962142944e-01 5.403634905815124512e-02 -4.591628015041351318e-01 -6.956570744514465332e-01 2.107210159301757812e-01 -3.957853317260742188e-01 2.611539065837860107e-01 -9.330643713474273682e-02
-5.281503126025199890e-02 -1.267777234315872192e-01 5.260443687438964844e-01 -1.068701073527336121e-01 -3.011544644832611084e-01 2.211150676012039185e-01 4.286917746067047119e-01 6.079732775688171387e-01
6.231235861778259277e-01 1.241121217608451843e-01 2.647121846675872803e-01 -2.141100466251373291e-01 2.200151234865188599e-01 -7.272397726774215698e-02 1.796750277280807495e-01 6.280277967453002930e-01
-5.733030438423156738e-01 -1.207755208015441895e-01 -1.987472325563430786e-01 -1.951072067022323608e-01 1.678284853696823120e-01 -5.517823621630668640e-02 5.993212461471557617e-01 4.344796538352966309e-01
-2.753692567348480225e-01 2.869848310947418213e-01 -1.425422877073287964e-01 -8.139649033546447754e-01 1.694906316697597504e-02 -1.233991682529449463e-01 3.476147949695587158e-01 -1.503453105688095093e-01
-4.300447702407836914e-01 1.703202128410339355e-01 4.550971835851669312e-02 -2.646817564964294434e-01 1.081395149230957031e-01 -6.977789402008056641e-01 2.181771099567413330e-01 4.095536172389984131e-01
3.200834393501281738e-01 2.604001387953758240e-02 4.677885770797729492e-01 -3.541757911443710327e-02 -6.766865961253643036e-03 -5.287936925888061523e-01 3.320975899696350098e-01 5.355656743049621582e-01
2.682477533817291260e-01 5.299432873725891113e-01 1.093204542994499207e-01 -2.421036958694458008e-01 2.543646395206451416e-01 2.918688952922821045e-01 5.600106716156005859e-01 3.363592326641082764e-01
1.780450642108917236e-01 -6.373617798089981079e-02 -1.567882113158702850e-02 -6.345360875129699707e-01 2.053297683596611023e-02 -5.727408528327941895e-01 4.231938719749450684e-01 -2.319678664207458496e-01
6.028633713722229004e-01 1.009250953793525696e-01 7.519857585430145264e-02 -2.410443872213363647e-01 -7.658992707729339600e-02 5.098409578204154968e-02 1.989449374377727509e-03 7.444079518318176270e-01
-3.279030919075012207e-01 1.544317603111267090e-01 1.494819521903991699e-01 -6.714997887611389160e-01 2.880942225456237793e-01 -6.564298272132873535e-02 5.348932743072509766e-01 -1.481737047433853149e-01
-6.203841418027877808e-02 -6.523121893405914307e-02 2.667987644672393799e-01 -8.505124449729919434e-01 -3.955318033695220947e-01 2.556375786662101746e-02 1.042766794562339783e-01 1.713784486055374146e-01
-3.767328262329101562e-01 5.995111465454101562e-01 3.044117800891399384e-02 -2.661214470863342285e-01 8.822936564683914185e-02 2.467135339975357056e-01 5.005553364753723145e-01 3.281825184822082520e-01
3.140956908464431763e-02 6.434425711631774902e-01 1.943550407886505127e-01 -2.060804516077041626e-01 1.092981472611427307e-01 2.708264291286468506e-01 4.473554193973541260e-01 4.683291614055633545e-01
-1.090020127594470978e-02 -3.165996074676513672e-02 -4.938328862190246582e-01 -1.351259499788284302e-01 2.112504281103610992e-02 -3.568796813488006592e-02 5.666825175285339355e-01 6.433505415916442871e-01
-3.896093070507049561e-01 1.753979474306106567e-01 -6.340360641479492188e-02 -1.971660852432250977e-01 8.468677103519439697e-02 -7.078306674957275391e-01 2.754067480564117432e-01 4.364639222621917725e-01
6.040264368057250977e-01 3.073641657829284668e-01 2.530622780323028564e-01 -6.222903728485107422e-01 3.013827465474605560e-02 -5.607486888766288757e-02 9.930805861949920654e-02 2.747338712215423584e-01
-1.790178120136260986e-01 4.142893552780151367e-01 -1.704142987728118896e-01 -6.850038170814514160e-01 -4.863528609275817871e-01 3.564583510160446167e-02 6.566106528043746948e-02 2.364840209484100342e-01
-4.146752059459686279e-01 -9.391508996486663818e-02 2.860841453075408936e-01 -1.585609614849090576e-01 -2.429566383361816406e-01 -5.774309635162353516e-01 3.705137372016906738e-01 4.272045493125915527e-01
2.199066430330276489e-02 4.510861039161682129e-01 -4.349838942289352417e-03 -1.225337758660316467e-01 3.209976255893707275e-01 -1.410335749387741089e-01 1.397075802087783813e-01 7.990970015525817871e-01
2.568107545375823975e-01 3.819085955619812012e-01 3.488937020301818848e-02 -5.383391380310058594e-01 2.491734772920608521e-01 4.133009910583496094e-01 4.862340390682220459e-01 1.668504178524017334e-01
2.898971736431121826e-01 -4.377130419015884399e-02 3.386666178703308105e-01 -7.622383534908294678e-02 2.737782895565032959e-01 -1.461708396673202515e-01 8.081281185150146484e-01 2.101122885942459106e-01
2.529196441173553467e-01 2.342913746833801270e-01 6.253593564033508301e-01 -9.091097861528396606e-02 -9.075080975890159607e-03 -3.520202338695526123e-01 5.753104686737060547e-01 1.637604981660842896e-01
2.149730026721954346e-01 -2.718929648399353027e-01 -1.225494444370269775e-01 -4.487647488713264465e-02 -8.648585528135299683e-03 -2.954251468181610107e-01 3.591418564319610596e-01 8.040491342544555664e-01
1.958456635475158691e-01 6.364063024520874023e-01 -1.520292740315198898e-02 -6.670407056808471680e-01 -1.539797633886337280e-01 -2.161047607660293579e-01 1.948965936899185181e-01 5.532834678888320923e-02
-1.585389077663421631e-01 4.625922739505767822e-01 1.779532283544540405e-01 -4.293474927544593811e-02 -3.403283059597015381e-01 -1.141693815588951111e-01 2.957592308521270752e-01 7.148647904396057129e-01
1.048679277300834656e-01 -6.822180002927780151e-02 6.334273219108581543e-01 -3.175645768642425537e-01 -1.533694267272949219e-01 -3.927018120884895325e-02 6.711428165435791016e-01 8.230560272932052612e-02
3.007877767086029053e-01 -1.335907280445098877e-01 7.675340771675109863e-02 7.406585663557052612e-02 -1.327269673347473145e-01 -5.147541761398315430e-01 5.139310359954833984e-01 5.775724649429321289e-01
2.424856871366500854e-01 -3.298580944538116455e-01 5.625338554382324219e-01 -5.071494579315185547e-01 -2.464285790920257568e-01 1.320854276418685913e-01 1.765939146280288696e-01 3.865104913711547852e-01
-1.728072315454483032e-01 -2.516442835330963135e-01 -2.793905735015869141e-01 -7.308852672576904297e-01 -1.975504457950592041e-01 2.420029342174530029e-01 3.907777667045593262e-01 2.103845179080963135e-01
4.277468100190162659e-02 -1.449763774871826172e-01 -3.062695562839508057e-01 -5.811221897602081299e-02 6.339583545923233032e-02 -1.251149326562881470e-01 6.790205836296081543e-01 6.318483352661132812e-01
4.915794432163238525e-01 3.289038836956024170e-01 1.832561939954757690e-01 -3.767063021659851074e-01 -1.003166884183883667e-01 -1.479737162590026855e-01 -3.331810981035232544e-02 6.645386815071105957e-01
1.629470288753509521e-01 6.819499284029006958e-02 -4.429049789905548096e-02 -6.902500987052917480e-01 -3.078742027282714844e-01 4.827023148536682129e-01 3.097863793373107910e-01 2.581382393836975098e-01
2.515369951725006104e-01 5.262396335601806641e-01 1.011010855436325073e-01 -2.035462483763694763e-02 1.161755174398422241e-01 -2.961754426360130310e-02 3.451147675514221191e-01 7.181135416030883789e-01
-3.522604107856750488e-01 3.740066885948181152e-01 2.439949065446853638e-01 -2.465590983629226685e-01 4.463697373867034912e-01 1.581834703683853149e-01 4.446109831333160400e-01 4.401816725730895996e-01
5.938507914543151855e-01 -2.757019102573394775e-01 4.256694391369819641e-02 -5.196065902709960938e-01 -1.809509396553039551e-01 2.158303409814834595e-01 2.317513525485992432e-01 4.080343544483184814e-01
2.279148548841476440e-01 1.099993363022804260e-01 5.360217094421386719e-01 -3.579720482230186462e-02 4.625493194907903671e-03 -5.266807675361633301e-01 5.888149142265319824e-01 1.524373888969421387e-01
5.670726671814918518e-02 -3.915710151195526123e-01 2.565708756446838379e-01 -8.035038709640502930e-01 -5.424407310783863068e-03 1.313814073801040649e-01 3.211771547794342041e-01 1.075371205806732178e-01
6.258134543895721436e-02 -1.612831056118011475e-01 -8.120463043451309204e-02 -9.571662545204162598e-01 1.635132916271686554e-02 1.034992653876543045e-02 -2.536556683480739594e-02 2.151557207107543945e-01
1.091762632131576538e-01 3.621008098125457764e-01 5.254182219505310059e-02 -1.818825602531433105e-01 1.901132464408874512e-01 7.922500371932983398e-02 8.761543035507202148e-01 1.051465272903442383e-01
2.171544134616851807e-01 1.312120854854583740e-01 9.273246675729751587e-02 -7.261649966239929199e-01 5.029429793357849121e-01 3.155865520238876343e-02 -1.023838520050048828e-01 3.678073883056640625e-01
1.066329106688499451e-01 6.086533069610595703e-01 -2.008298784494400024e-01 -6.184678673744201660e-01 -1.244695410132408142e-01 1.606956720352172852e-01 1.654364466667175293e-01 3.558799326419830322e-01
-3.639350831508636475e-01 3.930582106113433838e-02 -3.542902469635009766e-01 -1.476802676916122437e-01 1.794661134481430054e-01 -6.941611319780349731e-02 4.173658192157745361e-01 7.123582363128662109e-01
1.787041574716567993e-01 -1.591345295310020447e-02 -2.380084693431854248e-01 -2.234657406806945801e-01 2.780964076519012451e-01 -6.662353277206420898e-01 1.808654516935348511e-01 5.543531179428100586e-01
5.918344482779502869e-03 -1.972430348396301270e-01 8.697625994682312012e-02 -2.938370108604431152e-01 1.696715205907821655e-01 -6.810513734817504883e-01 3.492308780550956726e-02 6.109961271286010742e-01
-5.965887382626533508e-02 5.265033245086669922e-01 -1.355188339948654175e-01 -3.466020226478576660e-01 -5.535607039928436279e-02 3.395981192588806152e-01 6.599209308624267578e-01 1.638595312833786011e-01
5.538342595100402832e-01 4.388210475444793701e-01 -1.171114575117826462e-02 -5.474075675010681152e-01 -7.702638208866119385e-02 1.961746960878372192e-01 3.126722872257232666e-01 2.423432022333145142e-01
-3.549167141318321228e-02 -3.424033895134925842e-02 5.794816836714744568e-02 -7.800097018480300903e-02 -3.215151131153106689e-01 -7.202098369598388672e-01 2.927989661693572998e-01 5.294527411460876465e-01
7.102073729038238525e-02 -3.227923810482025146e-01 -2.083066254854202271e-01 -8.809048682451248169e-02 8.858387917280197144e-02 -2.781153619289398193e-01 5.783275365829467773e-01 6.480366587638854980e-01
8.564329147338867188e-02 8.671130239963531494e-02 3.592585623264312744e-01 -5.439773797988891602e-01 -1.279977262020111084e-01 -1.795143336057662964e-01 -3.035325109958648682e-01 6.476323008537292480e-01
-4.916933476924896240e-01 4.124596714973449707e-01 1.113903224468231201e-01 -3.674927055835723877e-01 3.306749463081359863e-01 1.752442717552185059e-01 2.953564822673797607e-01 4.619133770465850830e-01
4.668121337890625000e-01 -2.978762388229370117e-01 -1.756836622953414917e-01 -7.218192219734191895e-01 -1.784479320049285889e-01 1.611263155937194824e-01 2.269563823938369751e-01 1.793151646852493286e-01
3.877138197422027588e-01 1.893863976001739502e-01 4.288256168365478516e-01 -6.382394433021545410e-01 9.035560488700866699e-02 -2.084207534790039062e-02 4.585993289947509766e-01 -6.048277020454406738e-02
-1.378909498453140259e-01 3.479481339454650879e-01 2.275918424129486084e-02 -7.243660092353820801e-01 9.029036015272140503e-02 -1.364498734474182129e-01 -3.209143877029418945e-01 4.526997208595275879e-01
-1.870145499706268311e-01 -5.128215551376342773e-01 2.606065757572650909e-02 -1.959355771541595459e-01 -1.452929228544235229e-01 -2.323731314390897751e-03 3.940790891647338867e-01 6.975356936454772949e-01
8.542728424072265625e-02 2.939294651150703430e-02 -2.139474004507064819e-01 -1.108426898717880249e-01 2.918092012405395508e-01 1.822066493332386017e-02 8.594459891319274902e-01 3.311293721199035645e-01
-6.416483521461486816e-01 1.515626441687345505e-02 2.498550713062286377e-02 -2.716431915760040283e-01 -1.591319739818572998e-01 -4.695113897323608398e-01 2.216434180736541748e-01 4.677112698554992676e-01
2.292351424694061279e-01 3.026597797870635986e-01 3.776116967201232910e-01 -7.503359019756317139e-02 8.852319419384002686e-02 -5.149129033088684082e-01 6.544595360755920410e-01 7.961477339267730713e-02
-1.951320916414260864e-01 -3.214954435825347900e-01 -1.549196094274520874e-01 -7.456076741218566895e-01 -3.783669173717498779e-01 -2.137817740440368652e-01 2.687118649482727051e-01 1.325254589319229126e-01
-1.388572156429290771e-01 3.936164081096649170e-02 -2.047353386878967285e-01 -2.555275559425354004e-01 5.257975459098815918e-01 1.572566032409667969e-01 7.206075787544250488e-01 2.269148826599121094e-01
1.385111510753631592e-01 6.237328648567199707e-01 -1.181594878435134888e-01 -5.236191749572753906e-01 -7.113594561815261841e-02 3.489916026592254639e-01 3.194502890110015869e-01 2.733666002750396729e-01
2.382276058197021484e-01 -1.533315777778625488e-01 -1.231151148676872253e-01 -7.908990383148193359e-01 1.233190894126892090e-01 -4.665614962577819824e-01 2.064002752304077148e-01 -5.974909290671348572e-02
1.225946396589279175e-01 -1.447104215621948242e-01 1.177534274756908417e-02 -9.002657532691955566e-01 -2.453012466430664062e-01 1.476640999317169189e-01 8.137314766645431519e-02 2.545845210552215576e-01
2.527741193771362305e-01 3.190741539001464844e-01 2.235383540391921997e-01 -3.098067343235015869e-01 6.253936327993869781e-03 -5.214133858680725098e-01 5.714631080627441406e-01 2.997765839099884033e-01
4.028245508670806885e-01 -8.715786784887313843e-02 2.702315449714660645e-01 -6.608445644378662109e-01 8.567142486572265625e-02 3.735164105892181396e-01 3.925850987434387207e-01 1.393493413925170898e-01
-3.730697631835937500e-01 3.748024404048919678e-01 4.686965346336364746e-01 -1.722814440727233887e-01 -1.540917605161666870e-01 2.048934251070022583e-02 1.803778856992721558e-01 6.436492800712585449e-01
1.304287612438201904e-01 -2.492729388177394867e-02 6.575512886047363281e-01 -3.279401957988739014e-01 -4.863373935222625732e-01 -6.921201013028621674e-03 3.824292719364166260e-01 2.441810220479965210e-01
4.848808646202087402e-01 -2.548500597476959229e-01 -1.066045090556144714e-01 -7.110580801963806152e-01 -1.371431648731231689e-01 2.233096361160278320e-01 2.668424546718597412e-01 2.075898200273513794e-01
-1.216975226998329163e-01 3.380667269229888916e-01 -2.031920254230499268e-01 -6.114286556839942932e-02 2.779469490051269531e-01 7.266159355640411377e-02 8.143836855888366699e-01 2.830549180507659912e-01
-1.693666428327560425e-01 -4.304943382740020752e-01 1.996334791183471680e-01 -6.701417565345764160e-01 -2.222564369440078735e-01 1.905607432126998901e-01 3.982655405998229980e-01 2.296065241098403931e-01
3.349334299564361572e-01 5.211104154586791992e-01 1.529007405042648315e-01 -6.244136393070220947e-02 5.243953689932823181e-02 -2.139170169830322266e-01 1.321422755718231201e-01 7.231971621513366699e-01
4.490628838539123535e-01 5.106283426284790039e-01 6.263189017772674561e-02 -5.007010102272033691e-01 -1.587262898683547974e-01 -7.451973855495452881e-02 4.989854395389556885e-01 -5.694856494665145874e-02
-4.321130514144897461e-01 -8.519285172224044800e-02 -2.909216582775115967e-01 -1.329866051673889160e-01 -7.653890550136566162e-02 -5.028688535094261169e-02 4.877257049083709717e-01 6.763405203819274902e-01
-2.264978736639022827e-01 -1.158985197544097900e-01 2.244460284709930420e-01 -2.540249228477478027e-01 -2.402171641588211060e-01 -7.235512733459472656e-01 2.114461809396743774e-01 4.409323632717132568e-01
-4.603022634983062744e-01 4.693854749202728271e-01 1.262821257114410400e-01 -1.251141130924224854e-01 -2.779553532600402832e-01 9.568994492292404175e-02 5.279645323753356934e-01 4.135651588439941406e-01
-6.092532277107238770e-01 1.036017462611198425e-01 7.345773279666900635e-02 -1.911186128854751587e-01 -4.823185503482818604e-02 -4.630692005157470703e-01 2.735043764114379883e-01 5.334706902503967285e-01
5.368006825447082520e-01 -1.213615685701370239e-01 -1.814022213220596313e-01 -7.081117630004882812e-01 -1.634341329336166382e-01 2.609704993665218353e-02 3.635905981063842773e-01 5.654614418745040894e-02
-3.858817815780639648e-01 3.469449877738952637e-01 2.639290094375610352e-01 -5.662341713905334473e-01 2.897665798664093018e-01 -1.974300742149353027e-01 4.364519119262695312e-01 -1.643505096435546875e-01
-5.259386897087097168e-01 -1.899670958518981934e-01 -5.949861183762550354e-02 -2.725844681262969971e-01 2.660520374774932861e-01 -2.903702855110168457e-01 2.523302733898162842e-01 6.250516176223754883e-01
-1.099791303277015686e-01 -2.755596637725830078e-01 -2.978502511978149414e-01 -2.120429128408432007e-01 1.002393439412117004e-01 4.640197381377220154e-02 4.160748124122619629e-01 7.700486183166503906e-01
-1.071695610880851746e-01 -9.413907676935195923e-02 9.644711762666702271e-02 -8.438002467155456543e-01 -1.585301905870437622e-01 2.276730984449386597e-01 4.227517545223236084e-01 5.163018032908439636e-02
-3.871697485446929932e-01 4.050516188144683838e-01 1.108823344111442566e-01 -9.565124660730361938e-02 -4.393701255321502686e-01 -3.413112834095954895e-02 5.499618649482727051e-01 4.097799956798553467e-01
4.263783693313598633e-01 5.796808600425720215e-01 -4.933065548539161682e-02 -5.021934509277343750e-01 1.255685091018676758e-01 -1.066056862473487854e-01 4.474592506885528564e-01 1.370135135948657990e-02
2.067735046148300171e-01 -1.555764023214578629e-02 4.934677779674530029e-01 -3.920006453990936279e-01 9.587308764457702637e-02 1.572986692190170288e-02 7.383530139923095703e-01 -7.227405160665512085e-02
1.606121510267257690e-01 5.378522723913192749e-02 6.401546299457550049e-02 -6.871260404586791992e-01 -5.854285955429077148e-01 1.956543475389480591e-01 1.920641213655471802e-01 2.778036594390869141e-01
-9.130357205867767334e-02 7.142696529626846313e-02 3.250571191310882568e-01 -6.287402510643005371e-01 6.204754710197448730e-01 1.176737397909164429e-01 2.641986906528472900e-01 1.301830410957336426e-01
2.204371094703674316e-01 3.756294250488281250e-01 2.670268118381500244e-01 -1.512585431337356567e-01 -2.419401258230209351e-01 -1.127271875739097595e-01 1.066215150058269501e-02 8.029766082763671875e-01
2.375747263431549072e-01 -3.587550222873687744e-01 -1.659432351589202881e-01 -6.895518898963928223e-01 -1.728438436985015869e-01 3.039316236972808838e-01 3.995510041713714600e-01 1.730428636074066162e-01
2.736403048038482666e-01 9.307899326086044312e-02 -3.582622855901718140e-02 -8.127595782279968262e-01 -4.265198707580566406e-01 -1.584426164627075195e-01 -8.125705644488334656e-03 2.179596573114395142e-01
1.565238647162914276e-02 -6.557920575141906738e-02 5.316095948219299316e-01 -1.744204759597778320e-01 -6.197717785835266113e-01 -1.596344113349914551e-01 4.396601021289825439e-01 2.819961607456207275e-01
2.416182756423950195e-01 4.824159741401672363e-01 1.084817126393318176e-01 -1.502876281738281250e-01 2.659534849226474762e-02 -2.769291168078780174e-03 6.112265959382057190e-02 8.185901045799255371e-01
4.674160480499267578e-01 -3.231134414672851562e-01 9.782456606626510620e-02 -7.624027729034423828e-01 6.600615382194519043e-02 1.005039066076278687e-01 2.364582270383834839e-01 1.261820346117019653e-01
3.464485108852386475e-01 5.506766438484191895e-01 2.015222609043121338e-01 -1.528022587299346924e-01 1.098178476095199585e-01 7.444401085376739502e-02 1.952815353870391846e-01 6.760415434837341309e-01
1.104608997702598572e-01 2.669562101364135742e-01 3.574035763740539551e-01 -7.726920247077941895e-01 -3.623869717121124268e-01 1.213262528181076050e-01 1.482484340667724609e-01 1.540149897336959839e-01
-4.985854402184486389e-02 1.313339918851852417e-02 3.566283583641052246e-01 -1.132734492421150208e-01 -6.598147749900817871e-01 -1.168043464422225952e-01 5.767019391059875488e-01 2.752145230770111084e-01
5.039461851119995117e-01 3.223120570182800293e-01 2.542588114738464355e-01 -5.423975586891174316e-01 -3.727352917194366455e-01 -2.772819995880126953e-01 2.573756575584411621e-01 3.537429124116897583e-02
1.848695725202560425e-01 1.398285478353500366e-01 -1.652770191431045532e-01 -6.236929893493652344e-01 -6.210592389106750488e-01 -5.362246930599212646e-02 -4.209415055811405182e-03 3.759709596633911133e-01
4.784754663705825806e-02 -2.727596759796142578e-01 -3.629462122917175293e-01 -8.221985697746276855e-01 1.711321175098419189e-01 -5.015547946095466614e-02 2.893850505352020264e-01 -5.181998480111360550e-03
1.875128000974655151e-01 3.274119794368743896e-01 1.912130564451217651e-01 -2.782677412033081055e-01 -2.227191030979156494e-01 -3.431427776813507080e-01 -1.568182259798049927e-01 7.427667379379272461e-01
-4.724779129028320312e-01 4.704725742340087891e-01 5.480214953422546387e-02 -1.379571408033370972e-01 -1.442771591246128082e-02 7.854877412319183350e-02 6.598308682441711426e-01 3.027038574218750000e-01
5.276201367378234863e-01 7.303347438573837280e-02 4.645282030105590820e-01 -6.106338500976562500e-01 6.483326107263565063e-02 9.254278242588043213e-02 3.232110738754272461e-01 1.019321605563163757e-01
1.697668135166168213e-01 2.488802224397659302e-01 1.150865256786346436e-01 -8.102838993072509766e-01 -1.860445737838745117e-02 3.144264817237854004e-01 3.473700284957885742e-01 1.398463547229766846e-01
-2.399704903364181519e-01 -1.881819665431976318e-01 -3.908418416976928711e-01 -1.534336507320404053e-01 6.196214631199836731e-02 -1.994548141956329346e-01 4.650317430496215820e-01 6.861679553985595703e-01
-6.474199146032333374e-02 2.914822399616241455e-01 2.637568414211273193e-01 -6.913038492202758789e-01 5.242071747779846191e-01 -2.674906551837921143e-01 1.082607209682464600e-01 7.289120554924011230e-02
4.439353048801422119e-01 -7.189732789993286133e-02 -1.766425371170043945e-01 -5.369518995285034180e-01 -4.072372615337371826e-01 3.058857321739196777e-01 4.184131920337677002e-01 2.091760635375976562e-01
1.522710770368576050e-01 6.046066284179687500e-01 -2.308806963264942169e-02 -4.440239369869232178e-01 -1.974253803491592407e-01 4.064491987228393555e-01 3.136952221393585205e-01 3.331542313098907471e-01
1.148885022848844528e-02 5.493842363357543945e-01 1.060475260019302368e-01 -5.846871137619018555e-01 -2.906655967235565186e-01 -1.565544307231903076e-01 -1.841282695531845093e-01 4.494895935058593750e-01
-1.287842839956283569e-01 -2.318187206983566284e-01 2.457373887300491333e-01 -6.691110134124755859e-01 -4.591855406761169434e-01 2.108010947704315186e-01 3.519342243671417236e-01 2.059906572103500366e-01
1.183291375637054443e-01 -1.414265632629394531e-01 -1.821042299270629883e-01 -7.765423059463500977e-01 -3.502135276794433594e-01 2.214576303958892822e-01 3.939051032066345215e-01 5.443056300282478333e-02
-3.005779981613159180e-01 1.295575499534606934e-01 4.093658626079559326e-01 -4.464376568794250488e-01 -2.203984409570693970e-01 -6.314458250999450684e-01 2.095977663993835449e-01 1.864140033721923828e-01
3.741613402962684631e-02 -1.318100392818450928e-01 7.860166579484939575e-02 -4.563708901405334473e-01 -7.818737030029296875e-01 -2.279911190271377563e-01 2.985439002513885498e-01 1.197436675429344177e-01
-4.834938943386077881e-01 -1.521696746349334717e-01 -2.477347254753112793e-01 -1.639280468225479126e-01 7.880667597055435181e-02 -5.530138313770294189e-02 6.410648822784423828e-01 4.843555092811584473e-01
-5.022690445184707642e-02 -1.143289357423782349e-01 2.486899495124816895e-01 -6.595346331596374512e-01 2.069527655839920044e-01 -5.804168581962585449e-01 3.220543563365936279e-01 -6.435377150774002075e-02
2.741300761699676514e-01 4.839436113834381104e-01 -6.923344731330871582e-02 -2.140334248542785645e-01 2.071265280246734619e-01 7.573981583118438721e-02 6.856638789176940918e-01 3.482454717159271240e-01
2.413443475961685181e-01 4.207425117492675781e-01 -5.135910469107329845e-04 -2.111222594976425171e-01 4.591979682445526123e-01 -3.389500081539154053e-01 8.177343010902404785e-02 6.226708292961120605e-01
-5.003474950790405273e-01 2.230181694030761719e-01 1.894308775663375854e-01 -2.821972072124481201e-01 2.463807165622711182e-01 -1.799573153257369995e-01 1.074759289622306824e-01 6.926450133323669434e-01
-3.109231293201446533e-01 -1.188483089208602905e-01 1.545507460832595825e-01 -4.168640375137329102e-01 -5.284337997436523438e-01 -4.463435709476470947e-01 4.615455865859985352e-01 -7.152919191867113113e-03
2.927451729774475098e-01 -4.540286362171173096e-01 -1.487020850181579590e-01 -2.433363199234008789e-01 1.335006356239318848e-01 -3.781325221061706543e-01 5.383035540580749512e-01 4.198285341262817383e-01
-2.977968454360961914e-01 7.095792889595031738e-02 -1.847153902053833008e-01 -2.915010154247283936e-01 -3.239371180534362793e-01 -2.136485874652862549e-01 -9.553889185190200806e-02 7.921367883682250977e-01
7.408883422613143921e-02 4.878326356410980225e-01 -2.349631935358047485e-01 -5.538536310195922852e-01 -1.413674503564834595e-01 -2.195275425910949707e-01 -2.175910919904708862e-01 5.282475948333740234e-01
-6.621500849723815918e-02 5.685763359069824219e-01 1.082354336977005005e-01 -3.979265317320823669e-02 2.105936221778392792e-02 1.868862956762313843e-01 6.422272920608520508e-01 4.595785737037658691e-01
2.833905257284641266e-02 2.329939454793930054e-01 -2.092324644327163696e-01 -6.407210230827331543e-02 2.755078673362731934e-01 -5.751719325780868530e-02 8.815289735794067383e-01 2.017946392297744751e-01
2.535804212093353271e-01 4.591042399406433105e-01 2.872454226016998291e-01 -4.680275022983551025e-01 2.094941213726997375e-02 -1.414793729782104492e-01 -1.950051039457321167e-01 6.040514707565307617e-01
7.368624955415725708e-02 5.483958125114440918e-02 7.028420567512512207e-01 -2.328735291957855225e-01 -1.577785611152648926e-01 -2.403541840612888336e-02 6.301415562629699707e-01 1.442075520753860474e-01
-7.409955561161041260e-02 -1.406351178884506226e-01 1.576554626226425171e-01 -9.157508015632629395e-01 -2.070682048797607422e-01 1.181754022836685181e-01 1.970241069793701172e-01 1.249600276350975037e-01
-4.117189347743988037e-01 2.071784287691116333e-01 -1.250289380550384521e-01 -1.911171078681945801e-01 1.395515054464340210e-01 5.390047281980514526e-02 8.231748938560485840e-01 1.881752610206604004e-01
2.816950082778930664e-01 -3.401132673025131226e-02 1.423517018556594849e-01 -6.688127517700195312e-01 -6.964965164661407471e-02 -6.498546004295349121e-01 1.570921242237091064e-01 -8.767286315560340881e-03
-3.623331189155578613e-01 2.483217418193817139e-01 -7.871198654174804688e-02 -6.389670819044113159e-02 2.137175761163234711e-02 -1.448483467102050781e-01 8.648884296417236328e-01 1.652360707521438599e-01
1.339593976736068726e-01 3.295400142669677734e-01 -4.745658338069915771e-01 -7.061434984207153320e-01 1.789148002862930298e-01 -2.728520631790161133e-01 1.836212426424026489e-01 9.711658209562301636e-02
3.412611782550811768e-01 4.139168560504913330e-01 -1.671706140041351318e-01 -3.506230115890502930e-01 7.239443063735961914e-02 3.011305928230285645e-01 6.156431436538696289e-01 2.939284741878509521e-01
-1.011569201946258545e-01 1.026862412691116333e-01 -7.265465706586837769e-02 -6.936670541763305664e-01 3.708895146846771240e-01 -5.246832966804504395e-03 5.742213726043701172e-01 -1.595417410135269165e-01
3.432412147521972656e-01 3.307083249092102051e-01 2.179035358130931854e-02 -7.119492888450622559e-01 2.173450216650962830e-02 2.613490223884582520e-01 4.419468939304351807e-01 3.712335973978042603e-02
3.887187689542770386e-02 2.656610608100891113e-01 -2.114488333463668823e-01 -8.311013579368591309e-01 2.813900113105773926e-01 -1.556548029184341431e-01 2.882038652896881104e-01 -7.747799158096313477e-02
2.590044438838958740e-01 1.699580401182174683e-01 1.284347921609878540e-01 -7.524249702692031860e-02 3.090619742870330811e-01 -4.091721773147583008e-02 8.269561529159545898e-01 3.175278902053833008e-01
-5.723105669021606445e-01 3.778375089168548584e-01 6.789390742778778076e-02 -3.332185447216033936e-01 2.215950191020965576e-01 2.322281450033187866e-01 3.103053569793701172e-01 4.633913636207580566e-01
2.803791165351867676e-01 -3.890966773033142090e-01 -1.060045361518859863e-01 -8.423560112714767456e-02 1.707204729318618774e-01 -3.250476121902465820e-01 5.423794984817504883e-01 5.680509805679321289e-01
1.722379028797149658e-01 -1.209405660629272461e-01 -2.760548591613769531e-01 -1.517720520496368408e-01 1.080369502305984497e-01 -6.739213466644287109e-01 2.536946833133697510e-01 5.711949467658996582e-01
3.339270055294036865e-01 3.352461457252502441e-01 1.848817765712738037e-01 -2.845084965229034424e-01 -2.855354845523834229e-01 -3.764101564884185791e-01 -6.890600919723510742e-02 6.580374836921691895e-01
2.709556221961975098e-01 1.262771189212799072e-01 4.471452236175537109e-01 -2.737738192081451416e-01 -4.938744306564331055e-01 -3.357889130711555481e-02 -1.237097010016441345e-02 6.249428391456604004e-01
1.683523356914520264e-01 2.013841271400451660e-01 -3.714331239461898804e-02 -6.267847418785095215e-01 2.184436842799186707e-02 5.019745230674743652e-01 5.181327462196350098e-01 1.262775510549545288e-01
-6.586183309555053711e-01 3.626568987965583801e-02 -2.243399322032928467e-01 -2.598313987255096436e-01 2.096771597862243652e-01 -5.633408948779106140e-02 4.622955322265625000e-01 4.315212666988372803e-01
-4.420346766710281372e-02 5.524788051843643188e-02 -5.525922179222106934e-01 -2.300187796354293823e-01 -1.519144028425216675e-01 -2.691605389118194580e-01 2.442646324634552002e-01 6.939281225204467773e-01
4.574777483940124512e-01 -1.586729437112808228e-01 1.949350833892822266e-01 -2.800957560539245605e-01 1.395916044712066650e-01 -4.972168207168579102e-01 6.170563697814941406e-01 4.018514230847358704e-02
9.282057732343673706e-02 -2.057062685489654541e-01 5.621479749679565430e-01 -5.920566320419311523e-01 -2.528662681579589844e-01 1.659169048070907593e-01 3.945415616035461426e-01 1.881362348794937134e-01
3.064516782760620117e-01 -1.995655745267868042e-01 3.150750994682312012e-01 -8.483286499977111816e-01 -2.914981544017791748e-02 2.071765623986721039e-02 8.488126844167709351e-02 1.970869451761245728e-01
-7.344071567058563232e-02 1.017090082168579102e-01 2.820138931274414062e-01 -7.395316362380981445e-01 -4.769904613494873047e-01 2.175589203834533691e-01 1.761714667081832886e-01 2.278915494680404663e-01
3.043797314167022705e-01 2.997776567935943604e-01 5.923962593078613281e-02 -4.795726239681243896e-01 2.190731279551982880e-02 2.114020138978958130e-01 -1.485359817743301392e-01 7.188556194305419922e-01
-2.056954354047775269e-01 1.285084187984466553e-01 3.168484866619110107e-01 -2.206261157989501953e-01 -5.980765223503112793e-01 -3.202976286411285400e-01 5.750999450683593750e-01 3.286502510309219360e-02
2.631269693374633789e-01 -6.146864220499992371e-02 3.166925609111785889e-01 -3.223050832748413086e-01 6.765399575233459473e-01 1.074837446212768555e-01 1.150155439972877502e-01 4.902279675006866455e-01
-5.451513081789016724e-02 2.817081473767757416e-02 4.081137180328369141e-01 -7.517443895339965820e-01 4.347240030765533447e-01 -2.317719012498855591e-01 -7.486445363610982895e-03 1.476438045501708984e-01
3.565476536750793457e-01 3.078345358371734619e-01 2.987724840641021729e-01 -3.580691218376159668e-01 -3.407087028026580811e-01 9.065292030572891235e-02 -2.432872354984283447e-02 6.601068377494812012e-01
-1.344059593975543976e-02 5.475705023854970932e-03 4.877009987831115723e-01 -3.359906077384948730e-01 2.837750315666198730e-01 -2.858666777610778809e-01 6.833162903785705566e-01 -1.409902572631835938e-01
1.506498008966445923e-01 4.252094924449920654e-01 -2.757946252822875977e-01 -1.508128196001052856e-01 4.065285921096801758e-01 -1.578811556100845337e-01 6.769440770149230957e-01 2.219211608171463013e-01
4.946565330028533936e-01 -3.185411989688873291e-01 2.246839553117752075e-01 -4.770812392234802246e-01 -4.322345256805419922e-01 -4.333817586302757263e-02 1.648793220520019531e-01 3.998337388038635254e-01
2.959956824779510498e-01 3.917025923728942871e-01 1.601636409759521484e-01 -1.318944990634918213e-01 -3.268506526947021484e-01 -3.342237174510955811e-01 -1.700158230960369110e-02 7.050398588180541992e-01
-2.096878290176391602e-01 -3.220458924770355225e-01 3.940670788288116455e-01 -6.047092080116271973e-01 -9.850687533617019653e-02 -4.525576531887054443e-01 2.705204188823699951e-01 2.089544534683227539e-01
1.511766612529754639e-01 -2.954816818237304688e-01 3.203316330909729004e-01 -4.981262087821960449e-01 -3.118624687194824219e-01 4.032548666000366211e-01 3.998582959175109863e-01 3.454484045505523682e-01
3.676923811435699463e-01 -3.442455530166625977e-01 -5.108167976140975952e-02 -7.350279092788696289e-01 -1.067995652556419373e-01 2.453496605157852173e-01 2.949147224426269531e-01 2.117656469345092773e-01
-3.802075088024139404e-01 -2.897292375564575195e-01 -2.507851719856262207e-01 -2.342446893453598022e-01 -1.308295577764511108e-01 -1.594149693846702576e-02 3.687021136283874512e-01 7.074062228202819824e-01
-5.536897182464599609e-01 3.505236506462097168e-01 -9.135159850120544434e-02 -5.895587801933288574e-01 9.365084767341613770e-02 2.344563603401184082e-02 -7.510095834732055664e-02 4.468509852886199951e-01
3.946720063686370850e-01 -2.383237332105636597e-01 4.077015221118927002e-01 -7.326564192771911621e-01 1.492767482995986938e-01 -2.587336674332618713e-02 -2.160153910517692566e-02 2.470023781061172485e-01
3.110895156860351562e-01 4.773336946964263916e-01 1.029290184378623962e-01 -6.734915375709533691e-01 2.393411099910736084e-02 6.485687196254730225e-02 -8.430219441652297974e-02 4.464351832866668701e-01
4.605337083339691162e-01 -3.197219073772430420e-01 -1.015855185687541962e-02 -6.779781579971313477e-01 -2.269213050603866577e-01 -8.932442218065261841e-02 4.066444337368011475e-01 3.312170505523681641e-02
3.109317123889923096e-01 2.557041943073272705e-01 1.896791309118270874e-01 -3.096477389335632324e-01 8.547510206699371338e-02 -2.686595916748046875e-01 -1.122594848275184631e-01 7.835757732391357422e-01
2.953931689262390137e-01 3.691683113574981689e-01 2.329914420843124390e-01 -1.968575417995452881e-01 2.145757675170898438e-01 3.683441579341888428e-01 6.630679368972778320e-01 2.490789741277694702e-01
-2.719572484493255615e-01 1.909310668706893921e-01 4.931083619594573975e-01 -1.238295808434486389e-01 -2.921253442764282227e-01 1.108352616429328918e-01 2.047300040721893311e-01 7.011126279830932617e-01
-3.959119915962219238e-01 -1.319348663091659546e-01 -3.063113391399383545e-01 -1.149950921535491943e-01 -2.540222704410552979e-01 4.766570031642913818e-02 6.125146150588989258e-01 5.261395573616027832e-01
1.169208213686943054e-01 -1.642845720052719116e-01 5.601373687386512756e-02 -1.029049530625343323e-01 -1.218904107809066772e-01 -6.547701954841613770e-01 2.556746304035186768e-01 6.608043909072875977e-01
-5.622050166130065918e-02 4.175170361995697021e-01 3.572047650814056396e-01 -5.813580155372619629e-01 -3.162239491939544678e-01 -4.201179146766662598e-01 -1.474821567535400391e-01 2.422783970832824707e-01
5.704769492149353027e-01 -2.214937061071395874e-01 5.207621455192565918e-01 -4.261817336082458496e-01 -1.788014322519302368e-01 6.737531721591949463e-02 2.425873875617980957e-01 2.780550420284271240e-01
-2.919979989528656006e-01 1.646107435226440430e-01 1.801736801862716675e-01 -7.374427318572998047e-01 -4.961098432540893555e-01 -1.503648012876510620e-01 1.029984932392835617e-02 2.061928808689117432e-01
4.297407865524291992e-01 5.013388395309448242e-01 2.012926936149597168e-01 -4.759372770786285400e-01 -1.861952096223831177e-01 -2.670356035232543945e-01 -1.287733912467956543e-01 4.175979197025299072e-01
-5.641845241189002991e-02 -1.700088977813720703e-01 4.785268902778625488e-01 -1.859071105718612671e-01 -5.666623115539550781e-01 6.442563980817794800e-02 5.006392598152160645e-01 3.584245741367340088e-01
8.740362524986267090e-02 -2.920825779438018799e-02 3.422943949699401855e-01 -6.705576181411743164e-01 -2.306002229452133179e-01 3.786730766296386719e-01 2.348958700895309448e-01 4.158709943294525146e-01
-5.749191343784332275e-02 -5.828503984957933426e-03 3.537894487380981445e-01 -5.666947960853576660e-01 -6.023049354553222656e-01 1.486745625734329224e-01 3.508796691894531250e-01 2.058122456073760986e-01
3.989669978618621826e-01 -2.764585018157958984e-01 -9.660321474075317383e-02 -8.113827109336853027e-01 -6.457096338272094727e-02 5.635187029838562012e-02 2.945595681667327881e-01 5.110495164990425110e-02
-5.090206861495971680e-01 -2.163361161947250366e-01 1.459182947874069214e-01 -8.514223992824554443e-02 -1.802263110876083374e-01 -2.280369251966476440e-01 7.091810703277587891e-01 2.795264720916748047e-01
4.958323538303375244e-01 1.250236034393310547e-01 -1.402143537998199463e-01 -5.224303603172302246e-01 -3.035124540328979492e-01 -1.999359428882598877e-01 5.442294478416442871e-01 1.328372508287429810e-01
3.986482620239257812e-01 2.535777091979980469e-01 5.341052263975143433e-02 -2.370165437459945679e-01 5.855405703186988831e-02 1.416087746620178223e-01 5.379639100283384323e-03 8.332093358039855957e-01
4.294079542160034180e-01 6.007261276245117188e-01 2.238572537899017334e-01 -4.922379851341247559e-01 -7.180166244506835938e-02 -3.019536137580871582e-01 2.383664250373840332e-01 9.579417854547500610e-02
-5.742431879043579102e-01 4.491871222853660583e-02 1.013091066852211952e-03 -1.168398857116699219e-01 1.975396275520324707e-01 -3.560289144515991211e-01 4.660321176052093506e-01 5.211622714996337891e-01
-4.554521441459655762e-01 2.602482736110687256e-01 4.695026576519012451e-02 -1.314328312873840332e-01 1.919357180595397949e-01 1.294537484645843506e-01 4.998442530632019043e-01 6.339663863182067871e-01
3.243046402931213379e-01 1.276374608278274536e-01 1.775087416172027588e-01 -2.790179848670959473e-01 4.367228448390960693e-01 2.158103585243225098e-01 -2.941183187067508698e-02 7.287034392356872559e-01
1.017307564616203308e-01 -4.362374544143676758e-01 5.152093768119812012e-01 -4.270606935024261475e-01 -2.790588438510894775e-01 1.238153725862503052e-01 3.322235643863677979e-01 3.846421837806701660e-01
-1.214844882488250732e-01 -2.814589254558086395e-02 2.573158144950866699e-01 -2.877090275287628174e-01 -5.602684020996093750e-01 2.116229087114334106e-01 6.509065032005310059e-01 2.304286658763885498e-01
5.240271091461181641e-01 -5.215964093804359436e-02 -1.732636839151382446e-01 -5.376662611961364746e-01 -2.761698067188262939e-01 2.611012458801269531e-01 5.049676299095153809e-01 6.429395824670791626e-02
4.394202828407287598e-01 -1.878485232591629028e-01 1.021374017000198364e-01 -7.015551626682281494e-02 8.872495591640472412e-02 -6.098925471305847168e-01 5.360413193702697754e-01 2.984756827354431152e-01
-8.968178182840347290e-02 4.728526249527931213e-02 4.022690653800964355e-01 -4.297131001949310303e-01 1.252129226922988892e-01 -2.593417465686798096e-01 7.063696384429931641e-01 -2.476957887411117554e-01
4.386586546897888184e-01 3.234343826770782471e-01 1.678721457719802856e-01 -2.508756518363952637e-01 8.137018233537673950e-02 1.501099467277526855e-01 7.742193527519702911e-03 7.633053660392761230e-01
1.179135814309120178e-01 3.356370329856872559e-01 2.110648453235626221e-01 -6.687847971916198730e-01 2.196586579084396362e-01 2.150761038064956665e-01 5.279245972633361816e-01 9.171003848314285278e-02
-5.604922175407409668e-01 7.019034773111343384e-02 1.233708187937736511e-01 -2.354269921779632568e-01 1.978378146886825562e-01 -4.355490505695343018e-01 2.314701527357101440e-01 5.725857615470886230e-01
4.367792308330535889e-01 3.492612838745117188e-01 2.101574987173080444e-01 -2.893710732460021973e-01 -2.364155203104019165e-01 -1.982039064168930054e-01 -1.007513850927352905e-01 6.738033890724182129e-01
-3.890332877635955811e-01 2.696875333786010742e-01 1.900421231985092163e-01 -1.792764663696289062e-01 -5.003265738487243652e-01 -2.566854655742645264e-02 6.437321305274963379e-01 2.056436389684677124e-01
9.481828659772872925e-02 -3.035942651331424713e-02 -3.800497949123382568e-01 -7.193143665790557861e-02 1.988659799098968506e-01 -3.207475319504737854e-02 5.117393732070922852e-01 7.334998250007629395e-01
1.211131885647773743e-01 1.995115131139755249e-01 2.110027819871902466e-01 1.583658903837203979e-02 3.262878954410552979e-01 -1.760542094707489014e-01 8.233777284622192383e-01 2.921373844146728516e-01
3.031310737133026123e-01 2.144644223153591156e-02 2.306426614522933960e-01 -3.736976385116577148e-01 6.411724090576171875e-01 1.398452073335647583e-01 3.026711009442806244e-02 5.321944355964660645e-01
-9.986168146133422852e-02 -4.465592801570892334e-01 3.470947146415710449e-01 -3.528914451599121094e-01 5.334618687629699707e-02 -3.209043443202972412e-01 -1.358497701585292816e-02 6.630199551582336426e-01
1.561979651451110840e-01 7.322153449058532715e-01 -1.230426058173179626e-01 -4.753544926643371582e-01 3.581544756889343262e-02 1.893152147531509399e-01 2.419737130403518677e-01 3.204482793807983398e-01
3.161127269268035889e-01 -1.065174676477909088e-02 5.404333472251892090e-01 -4.689572453498840332e-01 9.512647986412048340e-02 -7.954303175210952759e-03 6.142284274101257324e-01 -3.976820409297943115e-02
8.282164484262466431e-02 3.750553727149963379e-01 4.308866336941719055e-02 -8.040010929107666016e-01 -4.035600125789642334e-01 -1.139229387044906616e-01 6.493812054395675659e-02 1.553819626569747925e-01
-2.531806230545043945e-01 -3.866703510284423828e-01 -1.171174421906471252e-01 -3.555120527744293213e-01 1.528485417366027832e-01 -6.126225590705871582e-01 3.315752446651458740e-01 3.710377812385559082e-01
7.016835808753967285e-01 -3.386868909001350403e-02 -5.301874503493309021e-02 -6.272151470184326172e-01 1.171530187129974365e-01 -1.362501680850982666e-01 2.717045843601226807e-01 6.458307802677154541e-02
5.915207415819168091e-02 1.036301553249359131e-01 6.269262433052062988e-01 -2.174160033464431763e-01 1.348273009061813354e-01 -1.965652555227279663e-01 6.980134844779968262e-01 -3.763485327363014221e-02
4.639694392681121826e-01 -7.903749495744705200e-02 5.357369780540466309e-01 -4.892310798168182373e-01 2.945292927324771881e-02 1.515692919492721558e-01 4.655099511146545410e-01 1.076290681958198547e-01
3.111218474805355072e-02 -8.544190227985382080e-02 7.036674022674560547e-01 -3.503077924251556396e-01 -3.604977428913116455e-01 -1.066353395581245422e-01 1.946837455034255981e-01 4.411766529083251953e-01
1.578677445650100708e-01 5.908307433128356934e-01 -1.571507751941680908e-01 -4.249047338962554932e-01 2.666611969470977783e-01 2.433559596538543701e-01 1.047633588314056396e-01 5.286310911178588867e-01
4.067631959915161133e-01 2.824361622333526611e-01 3.895101249217987061e-01 -1.827915459871292114e-01 2.242723293602466583e-02 -2.402175515890121460e-01 7.149620056152343750e-01 -1.626896671950817108e-02
-1.786223798990249634e-01 -8.519645035266876221e-02 2.842072211205959320e-02 -6.947907805442810059e-01 -5.903761982917785645e-01 -1.950701624155044556e-01 3.149419650435447693e-02 2.995088398456573486e-01
2.930940389633178711e-01 1.087293997406959534e-01 3.691591918468475342e-01 -6.096764206886291504e-01 -3.674773871898651123e-01 2.374431043863296509e-01 4.222741425037384033e-01 1.567022800445556641e-01
3.615255057811737061e-01 9.281797707080841064e-02 3.525038659572601318e-01 -5.274202823638916016e-01 -3.393885120749473572e-02 3.904399275779724121e-01 5.312537550926208496e-01 1.497575640678405762e-01
2.537848055362701416e-02 -2.589454054832458496e-01 -6.562422215938568115e-02 -8.525807410478591919e-02 2.345338314771652222e-01 -3.888684809207916260e-01 7.296952605247497559e-01 4.266706407070159912e-01
-1.150349229574203491e-01 -3.953862190246582031e-01 -1.617731302976608276e-01 -6.098590493202209473e-01 -2.628884613513946533e-01 2.697642743587493896e-01 5.232155323028564453e-01 1.292312294244766235e-01
-2.080392092466354370e-01 1.239501759409904480e-01 2.407875098288059235e-02 -4.154699742794036865e-01 9.026394784450531006e-02 -7.577080726623535156e-01 -6.979438662528991699e-02 4.254651665687561035e-01
-2.893965244293212891e-01 6.240426898002624512e-01 4.155475273728370667e-02 -1.533512771129608154e-01 -3.845469951629638672e-01 -1.661263853311538696e-01 4.096622169017791748e-01 3.978433609008789062e-01
2.439435124397277832e-01 4.121406376361846924e-01 -6.840383633971214294e-03 -4.806101024150848389e-01 1.634986251592636108e-01 4.725942313671112061e-01 2.050112485885620117e-01 4.974856078624725342e-01
1.644020378589630127e-01 4.030889272689819336e-01 -1.253051031380891800e-02 -1.580443829298019409e-01 -5.974796041846275330e-02 4.253584444522857666e-01 6.612439155578613281e-01 4.044915735721588135e-01
-5.404090881347656250e-01 4.181257486343383789e-01 9.514151513576507568e-02 -3.208922445774078369e-01 3.621237576007843018e-01 1.283342689275741577e-01 3.012268841266632080e-01 4.275092482566833496e-01
1.660263091325759888e-01 3.101915717124938965e-01 -2.247129305033013225e-04 -2.554021179676055908e-01 -6.956363320350646973e-01 -7.390783727169036865e-02 5.580971240997314453e-01 1.007055342197418213e-01
1.090816929936408997e-01 2.634872794151306152e-01 5.084302425384521484e-01 -3.171167373657226562e-01 -9.528961963951587677e-03 -1.958308070898056030e-01 7.070363163948059082e-01 -1.458439528942108154e-01
-1.431276649236679077e-01 -1.463930755853652954e-01 6.099072098731994629e-01 -2.006063163280487061e-01 -4.654193520545959473e-01 -2.273421138525009155e-01 4.034006297588348389e-01 3.388540744781494141e-01
-3.657562434673309326e-01 5.109618902206420898e-01 1.753461509943008423e-01 -2.238885015249252319e-01 1.885871887207031250e-01 2.354611754417419434e-01 6.088896393775939941e-01 2.500282526016235352e-01
2.372762411832809448e-01 -1.565319597721099854e-01 1.165138632059097290e-01 -3.898167312145233154e-01 3.923879563808441162e-01 -8.363144844770431519e-02 7.662858366966247559e-01 -7.422136515378952026e-02
2.902951650321483612e-02 -1.175301447510719299e-01 1.051593646407127380e-01 -9.542489051818847656e-01 -4.236260801553726196e-02 1.121791079640388489e-01 1.210202127695083618e-01 1.861983686685562134e-01
-2.377143204212188721e-01 -6.440757960081100464e-02 5.692409873008728027e-01 -3.388211727142333984e-01 -3.194419443607330322e-01 -6.735591590404510498e-02 6.012889742851257324e-01 1.799441725015640259e-01
2.140008509159088135e-01 -1.129706725478172302e-01 4.560154080390930176e-01 -5.738626122474670410e-01 -1.491010636091232300e-01 3.204770982265472412e-01 4.891082644462585449e-01 2.000233083963394165e-01
-2.582100033760070801e-01 -1.586301773786544800e-01 5.498939156532287598e-01 -2.382171005010604858e-01 -4.782407879829406738e-01 -2.061906456947326660e-01 4.647299051284790039e-01 2.486580610275268555e-01
4.365915656089782715e-01 6.845351457595825195e-01 3.861329518258571625e-03 -4.310070872306823730e-01 -1.094114556908607483e-01 1.841973164118826389e-03 2.962971925735473633e-01 2.350554913282394409e-01
-2.975052297115325928e-01 2.587602436542510986e-01 4.873088896274566650e-01 -2.238284647464752197e-01 -5.344744324684143066e-01 -4.443212971091270447e-02 4.289489686489105225e-01 2.921133637428283691e-01
1.587903201580047607e-01 -4.782968759536743164e-01 1.328473258763551712e-02 -6.208657622337341309e-01 -2.849343717098236084e-01 2.373446077108383179e-01 4.041304290294647217e-01 2.439785301685333252e-01
-3.303370177745819092e-01 2.704888582229614258e-01 -1.173016149550676346e-02 -2.730217874050140381e-01 1.456574350595474243e-01 -5.202110409736633301e-01 -2.908844128251075745e-02 6.710835099220275879e-01
2.595079541206359863e-01 -2.492926865816116333e-01 5.874019265174865723e-01 -2.819477617740631104e-01 -4.385584294795989990e-01 7.250611484050750732e-02 3.246804773807525635e-01 3.781075477600097656e-01
-2.183132171630859375e-01 1.311055123805999756e-01 2.818517088890075684e-01 -3.636230826377868652e-01 -5.848210453987121582e-01 -1.429648548364639282e-01 6.008554100990295410e-01 -2.591234631836414337e-03
-3.651621937751770020e-01 6.256541609764099121e-01 6.336054205894470215e-02 -1.931082308292388916e-01 -2.064790576696395874e-01 -4.270730614662170410e-01 3.217515945434570312e-01 3.245903849601745605e-01
-2.544551193714141846e-01 8.670043200254440308e-02 2.393581159412860870e-02 -1.061505973339080811e-01 1.565824151039123535e-01 -4.465814828872680664e-01 1.929160356521606445e-01 8.091509342193603516e-01
1.053849980235099792e-01 -1.486319750547409058e-01 8.271659910678863525e-02 -4.566810131072998047e-01 -5.357843041419982910e-01 1.698314398527145386e-01 6.596161723136901855e-01 2.004706673324108124e-02
-3.585802018642425537e-01 4.556701481342315674e-01 1.036487370729446411e-01 -6.129062771797180176e-01 -1.687823235988616943e-01 -2.923154234886169434e-01 -1.903681904077529907e-01 3.566682040691375732e-01
2.856253087520599365e-01 1.792526245117187500e-01 6.199714541435241699e-01 -2.226692885160446167e-01 -1.799692027270793915e-02 -4.391011297702789307e-01 5.035499930381774902e-01 -7.512822747230529785e-02
-4.117020592093467712e-02 1.298790127038955688e-01 3.986224830150604248e-01 -6.316670775413513184e-01 -2.618283033370971680e-01 3.677883148193359375e-01 2.589443027973175049e-01 3.907158970832824707e-01
1.117063239216804504e-01 -6.786955893039703369e-02 3.421400189399719238e-01 -3.492788076400756836e-01 -4.681410491466522217e-01 3.655581474304199219e-01 5.446213483810424805e-01 3.073411583900451660e-01
4.451604187488555908e-01 3.088171482086181641e-01 1.787053197622299194e-01 -3.693619370460510254e-01 3.668277859687805176e-01 3.558003902435302734e-01 3.211556077003479004e-01 4.168967008590698242e-01
-1.664642244577407837e-02 3.058220744132995605e-01 5.312008857727050781e-01 -2.187552452087402344e-01 -1.353974640369415283e-01 3.318912386894226074e-01 4.258181750774383545e-01 5.161027908325195312e-01
-1.296886354684829712e-01 3.120360076427459717e-01 1.674558073282241821e-01 -9.390591084957122803e-02 -1.819356344640254974e-02 -1.190591454505920410e-01 9.109418988227844238e-01 6.807096302509307861e-02
-3.629998564720153809e-01 5.105824470520019531e-01 8.227977156639099121e-02 -6.441078782081604004e-01 -1.803809255361557007e-01 7.516961544752120972e-02 2.656234502792358398e-01 2.777554094791412354e-01
-1.766362935304641724e-01 -3.107044696807861328e-01 2.037034332752227783e-01 -4.468871653079986572e-01 -2.819339036941528320e-01 4.193080067634582520e-01 5.159653425216674805e-01 3.309577703475952148e-01
4.438373446464538574e-01 2.731986939907073975e-01 -4.909693263471126556e-03 -6.845628023147583008e-01 -4.128674864768981934e-01 -2.030797749757766724e-01 2.133773863315582275e-01 4.989816248416900635e-02
-4.702714681625366211e-01 5.077126026153564453e-01 -1.445624977350234985e-02 -1.958803832530975342e-01 -3.327538073062896729e-01 -1.785675138235092163e-01 5.070813894271850586e-01 2.876659035682678223e-01
1.417112648487091064e-01 1.686281561851501465e-01 -1.077008843421936035e-01 -2.103774547576904297e-01 5.040257424116134644e-02 -3.804850578308105469e-01 7.867807894945144653e-02 8.614665865898132324e-01
-1.537508070468902588e-01 1.357424855232238770e-01 -2.061948925256729126e-01 -9.873919934034347534e-02 -3.785251080989837646e-02 2.982425391674041748e-01 8.042953014373779297e-01 4.103615880012512207e-01
6.165486574172973633e-01 5.501303076744079590e-02 2.538918554782867432e-01 -4.290482103824615479e-01 -3.296138942241668701e-01 1.329349912703037262e-02 4.712336659431457520e-01 1.934291273355484009e-01
2.195215076208114624e-01 9.506004303693771362e-02 -4.684322476387023926e-01 -7.612317800521850586e-01 1.590945869684219360e-01 1.768176406621932983e-01 2.515542507171630859e-01 1.549719721078872681e-01
3.687121570110321045e-01 1.640845239162445068e-01 -1.285989135503768921e-01 -3.849102929234504700e-02 3.532227873802185059e-01 7.088696956634521484e-02 4.735457301139831543e-01 6.819615364074707031e-01
1.107698529958724976e-01 -3.871333301067352295e-01 -7.208226621150970459e-02 -2.074208706617355347e-01 1.902246475219726562e-01 -3.289214074611663818e-01 7.843741178512573242e-01 1.732670664787292480e-01
4.078910946846008301e-01 -1.209529861807823181e-02 -3.459161221981048584e-01 -6.970496773719787598e-01 3.014571964740753174e-01 -3.543615341186523438e-02 3.678718507289886475e-01 2.191987074911594391e-02
-4.091347455978393555e-01 1.579568833112716675e-01 -2.666087150573730469e-01 -5.768253281712532043e-02 -7.421113550662994385e-02 -1.634695976972579956e-01 7.335687875747680664e-01 4.036063849925994873e-01
9.401846677064895630e-02 -1.358595788478851318e-01 5.263318419456481934e-01 -7.020041346549987793e-01 1.003584638237953186e-02 2.450017929077148438e-01 2.466219067573547363e-01 2.862145602703094482e-01
2.100419253110885620e-01 2.045168876647949219e-01 6.243789196014404297e-01 -3.008603453636169434e-01 3.349066246300935745e-03 -3.859780430793762207e-01 5.256912112236022949e-01 -9.136652201414108276e-02
-2.685739696025848389e-01 4.056672751903533936e-01 3.940609395503997803e-01 -2.855311930179595947e-01 -4.874157309532165527e-01 -3.439841270446777344e-01 3.809387683868408203e-01 1.596136093139648438e-01
2.596431076526641846e-01 -1.235907077789306641e-01 7.227254565805196762e-03 -8.203902244567871094e-01 1.229222267866134644e-01 -4.623835682868957520e-01 1.114716827869415283e-01 5.370356515049934387e-02
1.486654430627822876e-01 -4.035271704196929932e-03 -3.433361649513244629e-01 -6.254230141639709473e-01 1.371780037879943848e-01 4.274571239948272705e-01 2.978916466236114502e-01 4.225775301456451416e-01
2.667801082134246826e-01 2.146687358617782593e-01 2.269228845834732056e-01 -7.329429388046264648e-01 1.112606897950172424e-01 4.207625985145568848e-01 1.907728165388107300e-01 2.612127065658569336e-01
-1.734138876199722290e-01 1.763912439346313477e-01 6.478610038757324219e-01 -4.096097946166992188e-01 -4.634480923414230347e-02 1.991865485906600952e-01 4.629519283771514893e-01 3.084837496280670166e-01
-3.923147022724151611e-01 3.478508293628692627e-01 7.446714490652084351e-02 -1.684455759823322296e-02 2.329343408346176147e-01 -2.232765704393386841e-01 4.053592085838317871e-01 6.714411377906799316e-01
-5.966904014348983765e-02 3.268641233444213867e-01 3.797113895416259766e-01 -4.716381132602691650e-01 2.533759176731109619e-01 -5.533951520919799805e-01 9.919738769531250000e-02 3.777441978454589844e-01
3.758834600448608398e-01 2.533282637596130371e-01 2.316895127296447754e-01 -8.144674301147460938e-01 -1.759392023086547852e-01 -4.370862245559692383e-02 5.956858024001121521e-02 2.026963531970977783e-01
-3.176620602607727051e-01 -2.684355340898036957e-02 -9.548769891262054443e-02 -8.323909640312194824e-01 3.881761729717254639e-01 8.829242549836635590e-03 1.488445401191711426e-01 1.531803756952285767e-01
-3.952626883983612061e-01 5.283259749412536621e-01 7.426213473081588745e-02 -6.954900175333023071e-02 -1.866205483675003052e-01 -3.581783967092633247e-03 4.241657853126525879e-01 5.826923251152038574e-01
2.451514005661010742e-01 3.646169304847717285e-01 1.438799351453781128e-01 -3.180811703205108643e-01 3.360192477703094482e-02 5.305901765823364258e-01 4.239079654216766357e-01 4.719378948211669922e-01
-1.755142062902450562e-01 1.482504457235336304e-01 1.577070206403732300e-01 -3.906095623970031738e-01 1.854821443557739258e-01 2.351853698492050171e-01 2.760638594627380371e-01 7.770728468894958496e-01
2.168971598148345947e-01 -1.091238036751747131e-01 1.882296651601791382e-01 -7.730606198310852051e-01 1.035198420286178589e-01 -4.994855821132659912e-01 2.056397199630737305e-01 -7.419245690107345581e-02
-1.042297855019569397e-01 1.914377957582473755e-01 -3.321308195590972900e-01 -1.037746369838714600e-01 2.242197468876838684e-02 1.458827406167984009e-01 8.695457577705383301e-01 2.313291281461715698e-01
3.269720971584320068e-01 -2.436071634292602539e-01 2.187539637088775635e-01 -5.870050787925720215e-01 -4.038048982620239258e-01 1.560898125171661377e-01 4.557392597198486328e-01 2.149320393800735474e-01
-4.592352509498596191e-01 1.795490980148315430e-01 -2.949236333370208740e-02 -5.281856656074523926e-01 5.148766040802001953e-01 -2.274675369262695312e-01 3.920519053936004639e-01 8.044320344924926758e-02
-1.676437556743621826e-01 1.807733178138732910e-01 -4.300079345703125000e-01 -3.990373909473419189e-01 3.466702699661254883e-01 5.372299998998641968e-02 3.257997930049896240e-01 6.048694252967834473e-01
-1.693162620067596436e-01 2.802874743938446045e-01 -2.662959322333335876e-02 -6.352003812789916992e-01 4.928150475025177002e-01 -1.240519285202026367e-01 4.731203913688659668e-01 -8.052229136228561401e-02
-5.014550089836120605e-01 4.757485911250114441e-02 -1.560544669628143311e-01 -1.004994735121726990e-01 2.153921574354171753e-01 -2.035847008228302002e-01 5.921145677566528320e-01 5.228635668754577637e-01
3.139871060848236084e-01 3.094415068626403809e-01 -3.878557085990905762e-01 -6.910168528556823730e-01 2.333126813173294067e-01 -1.053288355469703674e-01 1.347801387310028076e-01 3.066380321979522705e-01
-1.518228650093078613e-01 2.734505534172058105e-01 2.910607159137725830e-01 -6.162364482879638672e-01 2.734550647437572479e-02 1.254916936159133911e-02 -2.454376667737960815e-01 6.136497259140014648e-01
-2.574737370014190674e-01 5.039930939674377441e-01 2.087170034646987915e-01 -1.985508203506469727e-01 -5.425708889961242676e-01 -2.272379957139492035e-02 3.839195668697357178e-01 3.929622769355773926e-01
-5.614095926284790039e-01 4.387584626674652100e-01 2.551418840885162354e-01 -2.762141227722167969e-01 -2.612619698047637939e-01 -2.055219411849975586e-01 2.839506864547729492e-01 3.997420370578765869e-01
1.387438923120498657e-01 -2.012267261743545532e-01 -2.217422276735305786e-01 -7.161121964454650879e-01 1.386814415454864502e-01 4.259810149669647217e-01 3.032597601413726807e-01 2.925967574119567871e-01
-1.308953315019607544e-01 -1.730499863624572754e-01 2.990789115428924561e-01 -2.674996256828308105e-01 -5.428885668516159058e-02 2.344815880060195923e-01 7.625212669372558594e-01 3.905742168426513672e-01
1.448506955057382584e-03 2.278017252683639526e-01 1.240224391222000122e-01 -8.622599244117736816e-01 1.127281859517097473e-01 -2.634080685675144196e-02 -1.300580054521560669e-01 3.986404538154602051e-01
5.522242560982704163e-02 1.782728880643844604e-01 3.212256133556365967e-01 -2.530564963817596436e-01 -6.368783712387084961e-01 -1.149104833602905273e-01 6.047824025154113770e-01 1.156089827418327332e-01
-2.679746411740779877e-02 3.901082277297973633e-01 3.731873631477355957e-01 -3.058110475540161133e-01 5.812259763479232788e-02 -8.230281621217727661e-02 7.617062926292419434e-01 1.547897905111312866e-01
4.600595831871032715e-01 1.910550445318222046e-01 4.496664702892303467e-01 -3.417155444622039795e-01 1.768428683280944824e-01 1.967350542545318604e-01 5.307713150978088379e-01 2.849165797233581543e-01
-3.620851933956146240e-01 -2.885387837886810303e-01 4.325528629124164581e-03 -1.521120816469192505e-01 6.473556905984878540e-02 -1.194282844662666321e-01 5.000404715538024902e-01 7.028431296348571777e-01
-2.598304748535156250e-01 5.494343638420104980e-01 3.015030026435852051e-01 -2.458846122026443481e-01 -3.785797357559204102e-01 -3.444087505340576172e-02 4.463649690151214600e-01 3.680981993675231934e-01
5.389541760087013245e-02 2.157263457775115967e-01 -2.034085243940353394e-01 -2.422244548797607422e-01 -7.524359226226806641e-02 6.330357864499092102e-04 2.004562020301818848e-01 8.970312476158142090e-01
2.470906823873519897e-01 2.207726836204528809e-01 5.953256506472826004e-03 -7.789303064346313477e-01 -4.289939105510711670e-01 -2.885793745517730713e-01 3.660425171256065369e-02 1.215901821851730347e-01
-2.345021665096282959e-01 -1.351634785532951355e-02 -1.993412524461746216e-01 -9.159290231764316559e-03 -1.091833487153053284e-01 -3.753388226032257080e-01 4.600282609462738037e-01 7.352408170700073242e-01
3.574485182762145996e-01 7.180734872817993164e-01 5.780826136469841003e-02 -5.072361230850219727e-01 -4.689436033368110657e-02 -1.136017665266990662e-01 2.393611967563629150e-01 1.535336226224899292e-01
2.869041264057159424e-01 -2.562289535999298096e-01 1.717629730701446533e-01 -2.752324342727661133e-01 -5.109509825706481934e-01 9.840485453605651855e-02 6.639298200607299805e-01 1.876699626445770264e-01
2.665754593908786774e-02 4.447421059012413025e-03 5.930777788162231445e-01 -3.996906876564025879e-01 3.717703521251678467e-01 -2.987166680395603180e-02 5.902813673019409180e-01 1.543294917792081833e-02
2.686111927032470703e-01 -3.071712851524353027e-01 6.038021445274353027e-01 -5.288203358650207520e-01 -1.772186309099197388e-01 -3.116104304790496826e-01 2.152705788612365723e-01 1.200702115893363953e-01
2.772391028702259064e-02 3.385727107524871826e-01 -2.270006090402603149e-01 -2.536288462579250336e-02 7.282958179712295532e-02 2.344699390232563019e-02 8.794288635253906250e-01 2.306041568517684937e-01
2.038896083831787109e-01 1.210992038249969482e-01 -2.992748096585273743e-02 -2.825849354267120361e-01 4.685350880026817322e-02 -9.054898470640182495e-02 3.706497373059391975e-03 9.233666658401489258e-01
-7.893048226833343506e-02 1.037338282912969589e-02 5.101999044418334961e-01 -2.646027803421020508e-01 -3.818069994449615479e-01 1.977444589138031006e-01 4.637339115142822266e-01 5.132398605346679688e-01
-4.847864210605621338e-01 3.513747155666351318e-01 1.731372624635696411e-01 -3.539150953292846680e-01 3.822022378444671631e-01 1.658750325441360474e-01 4.396722912788391113e-01 3.455154001712799072e-01
3.109060823917388916e-01 -8.039053529500961304e-02 6.664665341377258301e-01 -4.180451035499572754e-01 -2.514619752764701843e-02 -1.615991629660129547e-02 5.126168131828308105e-01 1.194406747817993164e-01
-2.203419953584671021e-01 9.387755393981933594e-02 5.184683799743652344e-01 -2.451959252357482910e-01 -2.972560226917266846e-01 -5.753994360566139221e-02 6.884816884994506836e-01 2.191505879163742065e-01
-3.504422679543495178e-02 5.220854878425598145e-01 -4.577113315463066101e-02 -6.548896431922912598e-01 -3.248935639858245850e-01 1.811419427394866943e-01 1.724432706832885742e-01 3.565362691879272461e-01
-2.273069024085998535e-01 4.553731679916381836e-01 4.718875885009765625e-01 -1.623657941818237305e-01 9.443825483322143555e-02 -4.805868566036224365e-01 4.629155695438385010e-01 1.943018287420272827e-01
-1.167087256908416748e-01 1.393236219882965088e-01 -9.775163978338241577e-02 1.544206123799085617e-02 -4.359994083642959595e-02 -1.466653426177799702e-03 9.374985694885253906e-01 2.763468325138092041e-01
-3.019413948059082031e-01 2.303048819303512573e-01 5.544210597872734070e-02 -1.551024317741394043e-01 3.917049765586853027e-01 -2.996101975440979004e-01 1.659405231475830078e-01 7.469437718391418457e-01
2.003389596939086914e-01 -1.894006431102752686e-01 -1.748576164245605469e-01 -5.519666075706481934e-01 -3.372323811054229736e-01 3.158368170261383057e-01 6.069488525390625000e-01 8.296792954206466675e-02
2.903985381126403809e-01 2.868480682373046875e-01 4.472061991691589355e-01 -6.559212207794189453e-01 -3.128583431243896484e-01 -1.569502204656600952e-01 8.739923685789108276e-02 2.702006995677947998e-01
-1.461847573518753052e-01 3.565996289253234863e-01 2.937737107276916504e-01 -2.602035999298095703e-01 4.614194929599761963e-01 -2.125319242477416992e-01 5.363609790802001953e-01 3.894831538200378418e-01
-4.642269611358642578e-01 1.162801682949066162e-01 -4.654207825660705566e-01 -2.692172825336456299e-01 -9.498700499534606934e-02 -1.791795641183853149e-01 5.590120553970336914e-01 3.581277430057525635e-01
-2.186569124460220337e-01 4.149985015392303467e-01 1.443068832159042358e-01 -3.216607570648193359e-01 2.286151647567749023e-01 -2.809010446071624756e-01 7.179724574089050293e-01 9.497722983360290527e-02
-2.372081577777862549e-01 -2.406871616840362549e-01 2.140177488327026367e-01 -4.585563838481903076e-01 -3.577190339565277100e-01 -2.520721256732940674e-01 4.744597077369689941e-01 4.616376161575317383e-01
-2.104848921298980713e-01 3.012029826641082764e-01 -9.922764264047145844e-03 -5.283509492874145508e-01 1.643038690090179443e-01 1.328598260879516602e-01 5.741552710533142090e-01 4.598018527030944824e-01
-1.744532734155654907e-01 -1.772119998931884766e-01 -4.890361726284027100e-01 -3.033794164657592773e-01 3.310772776603698730e-01 -2.683737315237522125e-02 3.658275604248046875e-01 6.023322343826293945e-01
1.925856433808803558e-02 3.487437069416046143e-01 2.397973537445068359e-01 -3.604096174240112305e-01 3.660185337066650391e-01 -4.837962687015533447e-01 5.007779002189636230e-01 2.679590582847595215e-01
3.680864274501800537e-01 -5.024836212396621704e-02 5.713847279548645020e-01 -6.317599415779113770e-01 1.844366043806076050e-01 -5.020434781908988953e-02 2.980929613113403320e-01 1.048323810100555420e-01
-1.011991500854492188e-01 1.740743219852447510e-01 3.258698880672454834e-01 -2.709599733352661133e-01 -4.848482310771942139e-01 -5.828842520713806152e-01 3.650602996349334717e-01 2.678535878658294678e-01
-1.902218759059906006e-01 -1.476460248231887817e-01 4.732572138309478760e-01 -5.340362191200256348e-01 -1.577720642089843750e-01 -8.155393600463867188e-02 5.797694921493530273e-01 2.552913129329681396e-01
-8.254144340753555298e-02 -1.392853558063507080e-01 3.149997889995574951e-01 -1.823533028364181519e-01 -5.995073318481445312e-01 7.241711765527725220e-02 5.216165184974670410e-01 4.522962272167205811e-01
2.454910576343536377e-01 -3.805313110351562500e-01 5.056110024452209473e-01 -6.138257980346679688e-01 1.243629455566406250e-01 -2.958836778998374939e-02 2.428993433713912964e-01 2.952354848384857178e-01
4.199609160423278809e-02 5.200251340866088867e-01 4.286341071128845215e-01 -1.438515037298202515e-01 1.603705585002899170e-01 -1.255545765161514282e-01 5.330223441123962402e-01 4.447404444217681885e-01
-5.241543054580688477e-02 -2.394001930952072144e-02 -2.275867462158203125e-01 -2.479772120714187622e-01 3.725019395351409912e-01 1.307829022407531738e-01 8.508676290512084961e-01 5.961005017161369324e-02
1.284101754426956177e-01 -4.590402543544769287e-02 7.778265476226806641e-01 -2.229282557964324951e-01 9.273873269557952881e-02 -1.293858736753463745e-01 4.552263021469116211e-01 3.067904114723205566e-01
-3.060968220233917236e-01 2.556603848934173584e-01 -2.992115318775177002e-01 -1.345895379781723022e-01 1.054257038049399853e-03 -3.411131724715232849e-02 8.258299231529235840e-01 2.239213287830352783e-01
