# Supplementary material for: Where is your field going? A machine learning approach to study the relative motion of the domains of physics
Source: PLoS One. 2020 Jun 18;15(6):e0233997. doi: 10.1371/journal.pone.0233997 (PMC7302634; doi:10.1371/journal.pone.0233997)
Supplement: S1 Data — (ZIP) [file pone.0233997.s001.zip › 0/Pacs4Run_0_VS_500_embeddings1986-1990ED8.txt]

4.021908044815063477e-01 4.489485025405883789e-01 -7.355626225471496582e-01 1.035252138972282410e-01 4.603931307792663574e-02 -1.560872644186019897e-01 2.339473962783813477e-01 -6.085743010044097900e-02
1.505931615829467773e-01 -8.139994740486145020e-02 -4.907519519329071045e-01 2.395340502262115479e-01 5.451342463493347168e-01 2.039991915225982666e-01 4.851607978343963623e-01 -3.135503232479095459e-01
-2.160444110631942749e-01 5.620777606964111328e-02 -5.001122951507568359e-01 5.907623469829559326e-02 -3.139694407582283020e-02 6.269338726997375488e-01 -2.982826530933380127e-02 5.492190122604370117e-01
-1.627449989318847656e-01 -9.466182440519332886e-02 -5.028568506240844727e-01 -1.920208036899566650e-01 3.453095555305480957e-01 7.375848293304443359e-01 8.565375208854675293e-02 -6.488025188446044922e-02
-1.866623014211654663e-01 -1.292889416217803955e-01 -3.939765095710754395e-01 3.562053442001342773e-01 6.784961223602294922e-01 3.384809494018554688e-01 2.860469222068786621e-01 9.794112294912338257e-02
-2.363344430923461914e-01 1.160192340612411499e-01 -6.958708763122558594e-01 3.684420287609100342e-01 -5.794132128357887268e-02 4.111234247684478760e-01 -7.318088412284851074e-02 3.646432161331176758e-01
-1.744749844074249268e-01 1.266992092132568359e-01 -2.310157418251037598e-01 3.958316147327423096e-01 3.369013071060180664e-01 3.217089176177978516e-01 5.300202369689941406e-01 4.955142140388488770e-01
8.652603626251220703e-02 7.592130303382873535e-01 -5.852736830711364746e-01 -2.751168422400951385e-02 -6.447997875511646271e-03 6.361938267946243286e-02 5.688409507274627686e-02 -2.558938860893249512e-01
-4.110744595527648926e-01 3.077301084995269775e-01 -5.257251262664794922e-01 -1.806147955358028412e-02 2.244726419448852539e-01 5.724302530288696289e-01 2.615905702114105225e-01 1.145121306180953979e-01
1.113171875476837158e-01 2.586027681827545166e-01 -5.120156407356262207e-01 2.219499945640563965e-01 1.238593086600303650e-01 4.843836128711700439e-01 4.280429780483245850e-01 -4.196687340736389160e-01
8.641403913497924805e-02 1.576680541038513184e-01 -7.653168439865112305e-01 5.666911602020263672e-01 1.345783919095993042e-01 -5.840335413813591003e-02 1.838528215885162354e-01 -7.416499406099319458e-02
-3.205849528312683105e-01 1.225169003009796143e-01 -7.906503677368164062e-01 -1.270991116762161255e-01 -2.396256662905216217e-02 1.565272361040115356e-01 4.062089323997497559e-01 2.255038768053054810e-01
9.739229828119277954e-02 1.966589987277984619e-01 -5.058568120002746582e-01 4.277978539466857910e-01 5.266690254211425781e-01 1.505464222282171249e-02 4.233740270137786865e-01 -2.368234395980834961e-01
-4.314951300621032715e-01 -5.398622527718544006e-02 -5.209758281707763672e-01 -4.444606229662895203e-02 5.178942680358886719e-01 4.401108026504516602e-01 1.550998240709304810e-01 2.270203083753585815e-01
-1.006973534822463989e-01 5.378910303115844727e-01 -5.539363026618957520e-01 3.366200029850006104e-01 9.730442613363265991e-02 -1.195623278617858887e-01 -2.542599439620971680e-01 4.381361603736877441e-01
-5.159969907253980637e-03 7.933112978935241699e-01 -4.116909503936767578e-01 -3.175280988216400146e-01 9.670294076204299927e-02 -1.007127091288566589e-01 1.836881637573242188e-01 2.169819325208663940e-01
-3.425609171390533447e-01 3.527318537235260010e-01 -6.311502456665039062e-01 1.113784313201904297e-01 4.629040509462356567e-02 5.506085157394409180e-01 1.833998858928680420e-01 9.234982728958129883e-02
-2.358157485723495483e-01 -5.648382380604743958e-02 -8.787155747413635254e-01 2.230967953801155090e-02 3.255783766508102417e-02 3.617773056030273438e-01 1.898176968097686768e-01 -2.425307035446166992e-02
-1.516984552145004272e-01 -1.104460004717111588e-02 -9.257695674896240234e-01 8.927302807569503784e-02 -1.857281178236007690e-01 8.534655719995498657e-02 1.518148034811019897e-01 2.168409079313278198e-01
-1.465799063444137573e-01 1.300108432769775391e-01 -6.389201283454895020e-01 -2.230980545282363892e-01 2.334972918033599854e-01 3.490438461303710938e-01 4.806036055088043213e-01 -3.103019297122955322e-01
-2.564619481563568115e-01 2.212533652782440186e-01 -4.478572607040405273e-01 -2.183202952146530151e-01 4.167151749134063721e-01 4.927820563316345215e-01 3.934595882892608643e-01 -2.563947439193725586e-01
6.272378843277692795e-03 2.461507022380828857e-01 -4.365960955619812012e-01 2.268275171518325806e-01 -2.580322921276092529e-01 5.254206061363220215e-01 5.339964628219604492e-01 2.636362314224243164e-01
3.181837201118469238e-01 4.505275487899780273e-01 -4.608297049999237061e-01 3.825248405337333679e-02 4.956881701946258545e-01 2.405836433172225952e-01 -3.053065240383148193e-01 -2.918177247047424316e-01
3.746736049652099609e-01 4.606952965259552002e-01 -4.226720631122589111e-01 -4.921833751723170280e-04 3.785826563835144043e-01 4.269448220729827881e-01 -3.633366227149963379e-01 -1.053913757205009460e-01
-4.997940063476562500e-01 2.317927479743957520e-01 -6.778212189674377441e-01 -2.231553895398974419e-03 2.411630153656005859e-01 2.532896399497985840e-01 1.170094609260559082e-01 3.178441822528839111e-01
-3.329959809780120850e-01 4.965541660785675049e-01 -6.245973706245422363e-01 3.374575078487396240e-02 2.538085579872131348e-01 -1.411339193582534790e-01 -9.832549840211868286e-02 3.965873420238494873e-01
-2.151612937450408936e-01 1.358922868967056274e-01 -3.597400188446044922e-01 2.869427502155303955e-01 4.171057641506195068e-01 2.561460435390472412e-01 6.675809621810913086e-01 1.955444216728210449e-01
-4.675533771514892578e-01 -5.994541943073272705e-02 -6.121771931648254395e-01 -2.728133462369441986e-03 4.388805627822875977e-01 2.681800425052642822e-01 2.532919943332672119e-01 2.726504504680633545e-01
5.085148215293884277e-01 3.476798832416534424e-01 -4.554865360260009766e-01 3.384911715984344482e-01 2.224188446998596191e-01 3.762111365795135498e-01 -1.701283901929855347e-01 -2.802474498748779297e-01
-1.894672065973281860e-01 -4.963685944676399231e-02 -4.427056908607482910e-01 -1.676716357469558716e-01 2.933224141597747803e-01 2.210446894168853760e-01 6.769102811813354492e-01 3.800394833087921143e-01
1.757355779409408569e-01 4.759387969970703125e-01 -6.474032402038574219e-01 5.135950446128845215e-01 1.245867684483528137e-01 -1.427689194679260254e-01 8.322579413652420044e-02 -1.298347115516662598e-01
8.584187030792236328e-01 2.418540269136428833e-01 -2.287888973951339722e-01 1.455590478144586086e-03 2.027660310268402100e-01 9.751723706722259521e-02 1.789614111185073853e-01 2.638688683509826660e-01
5.095672607421875000e-01 3.235131502151489258e-01 -5.833094716072082520e-01 -4.324358105659484863e-01 -1.890447884798049927e-01 2.352934181690216064e-01 1.289097815752029419e-01 2.666370756924152374e-02
3.526240587234497070e-01 1.326768249273300171e-01 -4.896724522113800049e-01 -4.320157468318939209e-01 3.505665957927703857e-01 2.474489361047744751e-01 -4.482933282852172852e-01 2.157351523637771606e-01
6.779860854148864746e-01 3.273297846317291260e-01 -4.298136532306671143e-01 -9.971627593040466309e-02 -1.900895535945892334e-01 3.694090843200683594e-01 2.489921450614929199e-01 6.255295127630233765e-02
-1.797872595489025116e-03 8.205476999282836914e-01 -3.262745141983032227e-01 -1.569763384759426117e-02 -8.034246414899826050e-02 4.367725253105163574e-01 3.094298578798770905e-02 1.476963162422180176e-01
-7.376994937658309937e-02 1.455585211515426636e-01 -5.835267305374145508e-01 3.464949727058410645e-01 5.588198900222778320e-01 2.006970793008804321e-01 1.752612441778182983e-01 -3.599071204662322998e-01
-1.650963872671127319e-01 -1.123919989913702011e-02 -3.288516998291015625e-01 3.155360519886016846e-01 2.647778093814849854e-01 4.106160402297973633e-01 4.474515020847320557e-01 5.709507465362548828e-01
-3.556556403636932373e-01 4.636890888214111328e-01 -5.695934891700744629e-01 3.130722790956497192e-02 1.072577983140945435e-01 5.379044413566589355e-01 1.411114782094955444e-01 -1.110270023345947266e-01
-4.531245678663253784e-02 3.441232740879058838e-01 -2.379434853792190552e-01 2.123903930187225342e-01 -2.229265868663787842e-02 4.964907169342041016e-01 5.307675004005432129e-01 4.990841150283813477e-01
1.659086942672729492e-01 6.970186829566955566e-01 -1.500218510627746582e-01 -8.256632834672927856e-02 1.885475404560565948e-02 1.764510720968246460e-01 5.111139416694641113e-01 4.056940078735351562e-01
-4.027483165264129639e-01 1.730849146842956543e-01 -6.154505610466003418e-01 2.459064871072769165e-01 1.940749585628509521e-01 1.248932108283042908e-01 1.217576563358306885e-01 5.481765270233154297e-01
3.865622878074645996e-01 3.171540424227714539e-02 -3.340120613574981689e-01 -3.982352018356323242e-01 6.916896104812622070e-01 2.718420326709747314e-01 -1.379808187484741211e-01 -8.964972198009490967e-02
7.572624683380126953e-01 3.676240742206573486e-01 -2.261812537908554077e-01 -2.252694517374038696e-01 1.883104592561721802e-01 1.875373274087905884e-01 2.845883071422576904e-01 1.946279406547546387e-01
6.021611392498016357e-02 4.202703535556793213e-01 -6.516700983047485352e-01 3.707588016986846924e-01 -8.350043557584285736e-03 3.372223079204559326e-01 -3.871628642082214355e-02 -3.772575855255126953e-01
5.754462480545043945e-01 2.313316464424133301e-01 -2.801738977432250977e-01 -2.671764492988586426e-01 5.555601716041564941e-01 3.764721751213073730e-01 -1.035086289048194885e-01 -6.613793224096298218e-02
2.998497784137725830e-01 1.438437998294830322e-01 -4.789325594902038574e-01 -2.622335851192474365e-01 3.052830100059509277e-01 4.650892615318298340e-01 -4.788923561573028564e-01 2.289378941059112549e-01
3.279190883040428162e-02 2.866374701261520386e-02 -7.404617667198181152e-01 -9.375558234751224518e-03 2.904894351959228516e-01 1.505808532238006592e-01 3.955225348472595215e-01 -4.315492510795593262e-01
-1.569625884294509888e-01 1.510882228612899780e-01 -3.459572792053222656e-01 -1.835868209600448608e-01 7.309660315513610840e-02 6.074794530868530273e-01 5.739555358886718750e-01 3.087803423404693604e-01
-4.654722511768341064e-01 2.594943344593048096e-01 -7.185990810394287109e-01 -8.014068752527236938e-02 9.948991239070892334e-02 1.674026548862457275e-01 6.497996300458908081e-02 3.886475265026092529e-01
-2.447632104158401489e-01 -1.054214388132095337e-01 -8.230907320976257324e-01 -1.190011948347091675e-01 -5.816035717725753784e-02 2.865841984748840332e-01 1.644559204578399658e-01 3.532404899597167969e-01
-1.968926042318344116e-01 -4.355584457516670227e-02 -9.031360149383544922e-01 1.284742504358291626e-01 -8.644026517868041992e-02 2.969144880771636963e-01 2.980148419737815857e-02 1.750929653644561768e-01
-3.710592091083526611e-01 2.808109819889068604e-01 -5.581853985786437988e-01 -2.989005483686923981e-02 1.276202052831649780e-01 5.816802978515625000e-01 3.276004195213317871e-01 9.505287557840347290e-02
-2.093049436807632446e-01 -5.488082021474838257e-02 -6.711218953132629395e-01 1.082496345043182373e-01 -7.428362220525741577e-02 5.668162107467651367e-01 3.447415307164192200e-02 4.038190841674804688e-01
1.371899694204330444e-01 -4.152587056159973145e-01 -6.908188462257385254e-01 6.077798455953598022e-02 2.014403045177459717e-01 4.814935028553009033e-01 2.283542454242706299e-01 -5.704766511917114258e-02
-3.782179951667785645e-01 7.584139704704284668e-02 -6.919685006141662598e-01 -2.832599878311157227e-01 5.103118717670440674e-02 1.980870515108108521e-01 1.673898994922637939e-01 4.714664816856384277e-01
5.536333918571472168e-01 2.942009568214416504e-01 -5.724980831146240234e-01 -2.088638208806514740e-02 3.809354305267333984e-01 -1.198254525661468506e-01 -3.315029442310333252e-01 9.685724228620529175e-02
4.856601953506469727e-01 2.681213319301605225e-01 -4.152492880821228027e-01 -6.052594780921936035e-01 1.742237657308578491e-01 2.306402325630187988e-01 2.482513040304183960e-01 -9.108535200357437134e-02
-1.148601248860359192e-02 2.555358409881591797e-01 -2.087659537792205811e-01 5.803539752960205078e-01 2.017631828784942627e-01 4.325283467769622803e-01 3.569955825805664062e-01 4.460273683071136475e-01
-2.849942259490489960e-02 -3.751181066036224365e-01 -6.336187124252319336e-01 -5.577542260289192200e-02 3.482939600944519043e-01 5.545366406440734863e-01 1.575889736413955688e-01 -1.538815163075923920e-02
-3.146005570888519287e-01 1.181651130318641663e-01 -8.142107129096984863e-01 -5.095065571367740631e-03 1.358337998390197754e-01 4.119171798229217529e-01 1.383569985628128052e-01 -1.297280937433242798e-01
-6.945490604266524315e-04 -8.252738416194915771e-02 -4.159593582153320312e-01 2.803928256034851074e-01 6.298442929983139038e-02 4.771540760993957520e-01 5.451226830482482910e-01 4.612425565719604492e-01
-1.300925016403198242e-01 -1.407299786806106567e-01 -7.031072974205017090e-01 -4.196786507964134216e-02 3.684975504875183105e-01 5.191969275474548340e-01 9.366223821416497231e-04 -2.485823333263397217e-01
-4.002152085304260254e-01 1.237186342477798462e-01 -6.732401847839355469e-01 -2.998125851154327393e-01 1.606677621603012085e-01 1.114611979573965073e-02 3.128415942192077637e-01 3.969550430774688721e-01
5.905019640922546387e-01 2.912151515483856201e-01 -5.910312533378601074e-01 -2.201817482709884644e-01 -2.751804888248443604e-01 2.346834987401962280e-01 1.359099149703979492e-01 1.393956542015075684e-01
-2.772767543792724609e-01 -1.264015436172485352e-01 -5.435320138931274414e-01 -1.952504739165306091e-02 4.919877648353576660e-01 1.082815527915954590e-01 5.545358657836914062e-01 2.237078249454498291e-01
2.982074916362762451e-01 1.304679363965988159e-01 -5.153876543045043945e-01 2.629429697990417480e-01 4.711456596851348877e-01 -1.673850268125534058e-01 4.866641759872436523e-01 -2.691634595394134521e-01
2.601048350334167480e-01 6.540699601173400879e-01 -2.361069172620773315e-01 1.563249826431274414e-01 -7.719238847494125366e-02 1.903882473707199097e-01 1.684115976095199585e-01 5.947983860969543457e-01
1.354798488318920135e-02 -1.865506917238235474e-01 -5.840800404548645020e-01 6.389711052179336548e-02 1.562062352895736694e-01 9.427082538604736328e-02 7.227939963340759277e-01 2.531094253063201904e-01
-4.312483370304107666e-01 2.593770623207092285e-01 -6.355556845664978027e-01 -3.605799674987792969e-01 1.143800392746925354e-01 3.337959647178649902e-01 2.835195362567901611e-01 8.895945549011230469e-02
3.684709593653678894e-02 7.974343299865722656e-01 -4.117075502872467041e-01 -1.566413640975952148e-01 -1.799407973885536194e-02 -5.390294641256332397e-02 9.337198734283447266e-02 3.959212303161621094e-01
2.866893112659454346e-01 -2.059182971715927124e-01 -7.877223491668701172e-01 3.297970890998840332e-01 -1.022371724247932434e-01 3.149381875991821289e-01 8.268458396196365356e-02 -1.722180247306823730e-01
-4.191137850284576416e-03 1.692119985818862915e-01 -1.644602417945861816e-01 5.556333661079406738e-01 4.493465721607208252e-01 3.624145090579986572e-01 3.819316029548645020e-01 3.955322206020355225e-01
-2.350672632455825806e-01 2.077454626560211182e-01 -6.060273647308349609e-01 -3.076071739196777344e-01 1.633952707052230835e-01 5.059918761253356934e-01 3.315327167510986328e-01 -2.169198989868164062e-01
-1.727141588926315308e-01 -3.098944202065467834e-02 -2.893968522548675537e-01 1.163479015231132507e-01 4.349550902843475342e-01 4.116683602333068848e-01 6.182261705398559570e-01 3.620244860649108887e-01
-8.180852234363555908e-02 4.110572114586830139e-02 -1.954142451286315918e-01 -2.775497268885374069e-03 8.888811469078063965e-01 -1.522183269262313843e-01 3.337643444538116455e-01 1.695421338081359863e-01
2.842589318752288818e-01 4.507310390472412109e-01 -4.454416334629058838e-01 1.204692013561725616e-02 4.949595406651496887e-02 -3.678952455520629883e-01 4.230231940746307373e-01 4.480285942554473877e-01
-1.646209061145782471e-01 1.331179887056350708e-01 -2.189059704542160034e-01 4.465452581644058228e-02 4.345934689044952393e-01 3.840059936046600342e-01 7.253271937370300293e-01 2.069642841815948486e-01
6.712861657142639160e-01 -4.244415462017059326e-02 -2.333904504776000977e-01 -2.135609835386276245e-02 4.951484501361846924e-01 4.354176819324493408e-01 -1.073162183165550232e-01 2.153344452381134033e-01
1.767045706510543823e-01 2.661916017532348633e-01 -7.418521642684936523e-01 4.499878585338592529e-01 1.000894531607627869e-01 -1.704344302415847778e-01 2.511647641658782959e-01 -2.072056680917739868e-01
3.168512284755706787e-01 8.583943545818328857e-02 -4.194652736186981201e-01 3.068959116935729980e-01 1.080493703484535217e-01 -3.017679154872894287e-01 -8.857289794832468033e-04 7.206673622131347656e-01
4.493679404258728027e-01 1.991749554872512817e-01 -1.401130110025405884e-01 -3.008021414279937744e-01 4.995855391025543213e-01 5.737582445144653320e-01 2.290322184562683105e-01 -1.305534392595291138e-01
4.187255501747131348e-01 8.568497002124786377e-02 -3.129306435585021973e-01 -1.519638895988464355e-01 4.194390773773193359e-01 6.954270005226135254e-01 -1.914812326431274414e-01 9.774192236363887787e-03
-4.285312592983245850e-01 6.281645596027374268e-02 -8.230705857276916504e-01 9.043947607278823853e-02 1.954160034656524658e-01 2.769198715686798096e-01 6.022714078426361084e-03 1.090059503912925720e-01
-9.490802884101867676e-02 1.895203422463964671e-05 -3.691864013671875000e-01 -2.371545135974884033e-01 8.971744775772094727e-02 1.615584194660186768e-01 6.570426821708679199e-01 5.767115354537963867e-01
2.162194997072219849e-01 -5.723139643669128418e-02 -7.839120626449584961e-01 4.492973685264587402e-01 -1.362663879990577698e-02 -1.278200745582580566e-01 3.369998633861541748e-01 5.911665037274360657e-02
3.708927333354949951e-01 1.820544451475143433e-01 -4.897610247135162354e-01 -2.799965143203735352e-01 1.115841343998908997e-01 3.412577509880065918e-01 -4.742357134819030762e-01 3.965142667293548584e-01
2.419904321432113647e-01 2.258703671395778656e-02 -2.657441496849060059e-01 2.065790295600891113e-01 6.516441106796264648e-01 8.486278355121612549e-03 6.334649324417114258e-01 4.056717827916145325e-02
-2.971853911876678467e-01 8.224820345640182495e-02 -6.616491079330444336e-01 -3.612663745880126953e-01 8.827700465917587280e-02 6.445937603712081909e-02 5.454588532447814941e-01 1.647725701332092285e-01
-6.883041560649871826e-02 -1.045212000608444214e-01 -6.270630955696105957e-01 -1.342558264732360840e-01 1.838538944721221924e-01 2.875545322895050049e-01 6.713599562644958496e-01 -7.675296813249588013e-02
2.155647128820419312e-01 3.146841228008270264e-01 -2.445942014455795288e-01 2.189373970031738281e-01 7.200450897216796875e-01 -3.353137671947479248e-01 3.223348557949066162e-01 1.092968434095382690e-01
1.164087727665901184e-01 6.846687793731689453e-01 -3.802399635314941406e-01 -1.999780982732772827e-01 -5.465085804462432861e-02 1.414745859801769257e-02 2.436964400112628937e-02 5.738671422004699707e-01
6.240093111991882324e-01 -9.693475067615509033e-02 -5.111585855484008789e-01 -2.342739850282669067e-01 -1.719583570957183838e-01 3.110923469066619873e-01 2.998556792736053467e-01 2.622730433940887451e-01
-1.705995500087738037e-01 -2.278868407011032104e-01 -5.836140513420104980e-01 2.016086280345916748e-01 5.316182374954223633e-01 7.627827674150466919e-02 4.608431756496429443e-01 1.920920759439468384e-01
1.809226721525192261e-01 4.649766907095909119e-02 -2.350812703371047974e-01 6.771119832992553711e-01 5.168246030807495117e-01 2.992386519908905029e-01 2.222622185945510864e-01 2.128598988056182861e-01
-1.299876123666763306e-01 3.978556990623474121e-01 -6.339284181594848633e-01 -2.317583858966827393e-01 1.972248852252960205e-01 -3.851687014102935791e-01 8.329241722822189331e-02 4.183857440948486328e-01
4.690268933773040771e-01 2.895917594432830811e-01 -2.015645653009414673e-01 -1.179844662547111511e-01 4.773886501789093018e-01 6.213710308074951172e-01 -1.520501524209976196e-01 6.693650037050247192e-02
7.061162590980529785e-01 3.276652395725250244e-01 -1.426432877779006958e-01 -1.011490225791931152e-01 8.264921605587005615e-02 4.538140296936035156e-01 1.551094502210617065e-01 3.558373153209686279e-01
-8.351296931505203247e-02 -7.580675929784774780e-02 -7.282305955886840820e-01 8.593698032200336456e-03 2.234506160020828247e-01 5.681796669960021973e-01 6.635260581970214844e-02 -2.823553085327148438e-01
2.635560631752014160e-01 5.502650141716003418e-01 3.085603704676032066e-03 -6.916242651641368866e-03 1.632904708385467529e-01 2.981624901294708252e-01 1.959780752658843994e-01 6.882711648941040039e-01
4.592134952545166016e-01 1.513658612966537476e-01 -6.798254251480102539e-01 1.102596148848533630e-02 3.096711039543151855e-01 1.826098561286926270e-01 -2.905185818672180176e-01 -3.004721403121948242e-01
6.260112524032592773e-01 4.533121287822723389e-01 -2.525322735309600830e-01 -2.462993711233139038e-01 2.235163152217864990e-01 4.664879739284515381e-01 1.027837991714477539e-01 6.848987191915512085e-03
-7.520680874586105347e-02 7.052621245384216309e-02 -8.387041687965393066e-01 2.098831534385681152e-01 -2.450603246688842773e-01 3.367457687854766846e-01 7.940839976072311401e-02 2.492719590663909912e-01
-1.891102269291877747e-02 5.553766340017318726e-02 -4.016973078250885010e-01 3.614627420902252197e-01 6.284880042076110840e-01 -1.252726763486862183e-01 5.037221312522888184e-01 2.002879828214645386e-01
3.700049221515655518e-01 5.264054052531719208e-03 -7.479913830757141113e-01 -2.202636003494262695e-01 3.710435628890991211e-01 -2.662299275398254395e-01 -2.094633877277374268e-01 -5.133109912276268005e-02
-4.082205295562744141e-01 8.487723022699356079e-02 -3.237519562244415283e-01 -1.797006279230117798e-01 6.420041918754577637e-01 2.325770258903503418e-01 4.379105269908905029e-01 1.761170923709869385e-01
-5.674101412296295166e-02 1.432419568300247192e-01 -4.585590958595275879e-01 -2.631643116474151611e-01 9.656024724245071411e-02 3.054328560829162598e-01 7.684648036956787109e-01 -5.982826650142669678e-02
-6.707560271024703979e-02 1.450807601213455200e-01 -3.275125920772552490e-01 2.435986101627349854e-01 4.607154428958892822e-01 1.794825643301010132e-01 7.482073903083801270e-01 5.967044830322265625e-02
-3.346526026725769043e-01 2.832145392894744873e-01 -7.745858430862426758e-01 -5.135244876146316528e-02 -8.014049381017684937e-02 4.038948416709899902e-01 1.485547870397567749e-01 1.164244338870048523e-01
7.402882725000381470e-02 2.424868643283843994e-01 -2.649348080158233643e-01 4.021386504173278809e-01 5.918776988983154297e-01 5.352572202682495117e-01 1.426759660243988037e-01 -2.159581929445266724e-01
1.271112412214279175e-01 8.132691979408264160e-01 -3.307537436485290527e-01 2.448412626981735229e-01 -1.109639764763414860e-03 3.685096800327301025e-01 6.503369659185409546e-02 -1.142831742763519287e-01
4.854694902896881104e-01 3.767543435096740723e-01 -2.191513329744338989e-01 -3.956101238727569580e-01 1.586488634347915649e-01 5.529506802558898926e-01 2.929740250110626221e-01 -3.291089832782745361e-02
4.772115349769592285e-01 9.150657057762145996e-02 -4.273977279663085938e-01 4.161340594291687012e-01 4.525241553783416748e-01 -3.515840172767639160e-01 1.346064954996109009e-01 2.480949014425277710e-01
6.291455030441284180e-02 8.243325352668762207e-01 -3.257243335247039795e-01 2.031718641519546509e-01 -4.311786324251443148e-04 4.002342224121093750e-01 6.990648806095123291e-02 -6.378142535686492920e-02
2.802273258566856384e-02 -1.487596631050109863e-01 -3.834082484245300293e-01 6.812089681625366211e-02 5.068373084068298340e-01 4.097124636173248291e-01 6.326637864112854004e-01 -2.076043002307415009e-02
1.261164620518684387e-02 1.372105181217193604e-01 -6.442378163337707520e-01 4.323985576629638672e-01 5.249481201171875000e-01 -2.387407124042510986e-01 -5.767584219574928284e-02 2.076276689767837524e-01
2.001764178276062012e-01 1.170853450894355774e-01 -7.362098097801208496e-01 2.171213924884796143e-01 3.529351651668548584e-01 -2.162407152354717255e-02 -4.777453541755676270e-01 -6.166311725974082947e-02
5.903392434120178223e-01 4.832071661949157715e-01 -1.496405303478240967e-01 -3.722788691520690918e-01 2.462217658758163452e-01 3.312825262546539307e-01 1.813414990901947021e-01 2.318803071975708008e-01
2.545652389526367188e-01 4.105674028396606445e-01 -7.596241831779479980e-01 -6.754452735185623169e-02 6.264103949069976807e-02 2.267307788133621216e-02 -2.546494305133819580e-01 -3.402287364006042480e-01
5.825764313340187073e-02 3.192969784140586853e-02 -1.841643601655960083e-01 2.802486419677734375e-01 1.580351144075393677e-01 6.140918135643005371e-01 5.615326762199401855e-01 4.070970714092254639e-01
-2.660307288169860840e-01 -1.022886857390403748e-01 -4.239534437656402588e-01 2.056045383214950562e-01 3.984017372131347656e-01 4.717009365558624268e-01 3.795363903045654297e-01 4.141032397747039795e-01
1.541670560836791992e-01 6.652570366859436035e-01 -1.816102117300033569e-01 -3.982566893100738525e-01 2.902142703533172607e-02 5.499715805053710938e-01 1.260942816734313965e-01 1.512087136507034302e-01
2.600956559181213379e-01 3.741773068904876709e-01 -4.772940874099731445e-01 -2.015318274497985840e-01 -5.646565556526184082e-02 -3.449003100395202637e-01 3.973034620285034180e-01 4.938847422599792480e-01
7.022453546524047852e-01 1.840683668851852417e-01 -5.463480353355407715e-01 8.130519837141036987e-02 1.803632676601409912e-01 -1.107516288757324219e-01 -2.676736712455749512e-01 2.267543524503707886e-01
-2.376955300569534302e-01 6.819794178009033203e-01 -2.090634107589721680e-01 1.602195352315902710e-01 2.511179447174072266e-01 3.918625712394714355e-01 4.265747964382171631e-01 1.021989881992340088e-01
4.576469659805297852e-01 3.782180249691009521e-01 -2.786257565021514893e-01 -5.694383382797241211e-01 2.466796040534973145e-01 3.320669531822204590e-01 2.729408740997314453e-01 1.445514382794499397e-03
-5.730774253606796265e-02 1.209373995661735535e-01 -4.286943972110748291e-01 -2.470585405826568604e-01 4.046684205532073975e-01 4.912792444229125977e-01 5.215830206871032715e-01 -2.451787739992141724e-01
3.008635938167572021e-01 2.505601346492767334e-01 -5.342460274696350098e-01 -4.705639183521270752e-02 4.831371605396270752e-01 1.601963490247726440e-01 -5.309166312217712402e-01 1.345763206481933594e-01
6.084970235824584961e-01 3.225746452808380127e-01 -4.568406641483306885e-01 -2.258703112602233887e-01 -1.307571232318878174e-01 3.395238518714904785e-01 -1.026169657707214355e-01 3.507876992225646973e-01
-1.233954206109046936e-01 7.864644527435302734e-01 -1.894718408584594727e-01 -1.146159693598747253e-01 3.890947699546813965e-01 4.018072038888931274e-02 1.107372641563415527e-01 3.897933661937713623e-01
-3.385539352893829346e-01 -2.416478544473648071e-01 -4.943120777606964111e-01 -4.549419507384300232e-02 5.911324620246887207e-01 2.756832540035247803e-01 2.426524460315704346e-01 3.102488815784454346e-01
-3.111184835433959961e-01 1.708324551582336426e-01 -5.702874660491943359e-01 -2.465606480836868286e-01 2.370105981826782227e-01 6.300862431526184082e-01 1.460580676794052124e-01 -1.161293908953666687e-01
2.410280555486679077e-01 3.324860036373138428e-01 -2.682212591171264648e-01 -1.084992662072181702e-01 4.235523343086242676e-01 -3.930529356002807617e-01 1.474966108798980713e-01 6.261001229286193848e-01
5.172258615493774414e-01 2.488132417201995850e-01 -2.398565411567687988e-01 -2.590793669223785400e-01 4.516659677028656006e-01 5.824493169784545898e-01 -4.845813289284706116e-02 -1.784855127334594727e-02
1.079344302415847778e-01 -3.084813654422760010e-01 -7.348051071166992188e-01 3.119965195655822754e-01 1.602257341146469116e-01 4.559092223644256592e-01 -2.561679854989051819e-02 -1.474020928144454956e-01
5.805992484092712402e-01 4.751015082001686096e-02 -4.173270761966705322e-01 -3.849000036716461182e-01 -2.118091657757759094e-02 4.881052374839782715e-01 2.435509264469146729e-01 2.008105516433715820e-01
3.427390456199645996e-01 3.852228224277496338e-01 -1.508971154689788818e-01 -3.401309996843338013e-02 5.907911658287048340e-01 5.327398777008056641e-01 -2.232122719287872314e-01 1.659423708915710449e-01
7.149108499288558960e-02 5.276176333427429199e-01 -4.863310754299163818e-01 -4.920047223567962646e-01 1.552534252405166626e-01 2.195364534854888916e-01 -4.015287160873413086e-01 6.631056219339370728e-02
8.270987123250961304e-02 3.856456577777862549e-01 -4.060995578765869141e-01 5.047574639320373535e-01 9.016360342502593994e-02 -2.325607836246490479e-02 6.114245057106018066e-01 2.054976522922515869e-01
-2.626667618751525879e-01 6.348276734352111816e-01 -9.559619426727294922e-02 8.083147113211452961e-04 5.493870377540588379e-01 9.356143325567245483e-02 1.924158632755279541e-01 4.138319790363311768e-01
3.617832064628601074e-02 1.459758430719375610e-01 -4.519854187965393066e-01 1.456934511661529541e-01 -2.856233716011047363e-01 5.778926014900207520e-01 2.216184437274932861e-01 5.359195470809936523e-01
8.161196857690811157e-02 8.893083333969116211e-01 -3.216546177864074707e-01 -2.039202749729156494e-01 1.098991632461547852e-01 1.843792796134948730e-01 -9.882563725113868713e-03 1.060839816927909851e-01
1.524589210748672485e-01 3.896092996001243591e-02 -2.551901638507843018e-01 2.265102714300155640e-01 7.348302006721496582e-01 6.802950799465179443e-02 5.554784536361694336e-01 7.516491413116455078e-02
-5.199820399284362793e-01 1.480438113212585449e-01 -5.455924272537231445e-01 -1.657334715127944946e-01 3.533982932567596436e-01 2.799713313579559326e-01 1.633348166942596436e-01 3.906540870666503906e-01
1.538451462984085083e-01 7.940490245819091797e-01 -4.937472939491271973e-01 4.715888947248458862e-02 -1.892443597316741943e-01 4.110447317361831665e-02 7.980322092771530151e-02 2.365077733993530273e-01
2.554371654987335205e-01 4.634773731231689453e-01 -6.717649102210998535e-01 4.288245737552642822e-01 9.162341803312301636e-02 -2.263967096805572510e-01 1.188782900571823120e-01 -1.048790812492370605e-01
3.696481883525848389e-02 8.911325931549072266e-01 -3.010266721248626709e-01 8.973845094442367554e-02 1.382160373032093048e-02 2.064086794853210449e-01 1.230791732668876648e-01 2.188657224178314209e-01
6.513881087303161621e-01 2.526496350765228271e-01 -4.404359459877014160e-01 -3.009697794914245605e-01 -5.778700485825538635e-02 2.785152196884155273e-01 3.824703991413116455e-01 -1.006794534623622894e-02
-1.765892654657363892e-01 3.315196335315704346e-01 -5.261102318763732910e-01 -6.062068045139312744e-02 1.340520381927490234e-01 4.142778515815734863e-01 6.098951697349548340e-01 -1.299070417881011963e-01
6.535544395446777344e-01 -8.103965967893600464e-02 -6.079721450805664062e-01 -1.382640749216079712e-01 -1.935355067253112793e-01 2.494632601737976074e-01 2.611610889434814453e-01 9.827969223260879517e-02
4.140618443489074707e-01 3.882690072059631348e-01 -2.465987354516983032e-01 -8.593103289604187012e-02 3.518171012401580811e-01 -4.007889926433563232e-01 2.901473939418792725e-01 4.909300208091735840e-01
-2.740156054496765137e-01 -1.236125454306602478e-01 -6.010491251945495605e-01 -8.793720602989196777e-02 4.155516922473907471e-01 4.572839736938476562e-01 3.934363424777984619e-01 -6.370627880096435547e-02
7.064613699913024902e-01 6.373583525419235229e-02 -5.803492665290832520e-01 -5.310184881091117859e-02 1.816794574260711670e-01 -8.156492561101913452e-02 -2.170806974172592163e-01 2.654068470001220703e-01
6.443362832069396973e-01 1.181907057762145996e-01 -2.123320847749710083e-01 -1.783442497253417969e-01 3.261094689369201660e-01 6.031589508056640625e-01 -1.596451364457607269e-02 1.535157263278961182e-01
4.016677439212799072e-01 2.345296144485473633e-01 -3.262788951396942139e-01 -3.492464497685432434e-02 4.003009200096130371e-01 3.056797981262207031e-01 -4.331670403480529785e-01 4.844238162040710449e-01
1.159931346774101257e-01 6.104379296302795410e-01 -4.530386328697204590e-01 4.283485710620880127e-01 2.133666723966598511e-01 1.789305657148361206e-01 2.121994644403457642e-01 -3.203352987766265869e-01
6.849519610404968262e-01 3.619241714477539062e-01 -3.186897933483123779e-01 -3.255775570869445801e-01 7.411496341228485107e-02 9.070890396833419800e-02 2.298122942447662354e-01 3.546164035797119141e-01
1.569130122661590576e-01 7.162053883075714111e-02 -3.315653502941131592e-01 3.505956828594207764e-01 3.905453681945800781e-01 -9.503212571144104004e-02 7.248910665512084961e-01 2.244372516870498657e-01
3.354573249816894531e-01 2.609956860542297363e-01 -2.005156725645065308e-01 -7.742837816476821899e-02 5.403276085853576660e-01 5.406000018119812012e-01 -3.419311046600341797e-01 2.683817446231842041e-01
-3.459375798702239990e-01 -1.229343339800834656e-01 -5.387101173400878906e-01 -3.105831332504749298e-02 6.983316540718078613e-01 -1.027179211378097534e-01 2.505849301815032959e-01 1.141500622034072876e-01
-4.476948082447052002e-01 1.647357940673828125e-01 -7.686558365821838379e-01 3.799039497971534729e-02 1.506525129079818726e-01 4.236964881420135498e-02 -1.702228561043739319e-02 3.941768407821655273e-01
3.335033357143402100e-01 7.963916063308715820e-01 -8.141481876373291016e-02 -3.775604814291000366e-02 2.792560458183288574e-01 9.752684831619262695e-02 3.099195063114166260e-01 2.508712708950042725e-01
6.430928111076354980e-01 6.755346804857254028e-02 -4.302322268486022949e-01 -3.553219139575958252e-01 -1.931310445070266724e-02 4.069170057773590088e-01 2.046658247709274292e-01 2.503441870212554932e-01
2.494089454412460327e-01 4.576584100723266602e-01 -4.173718094825744629e-01 -9.851728379726409912e-02 -1.964679732918739319e-02 -2.994842529296875000e-01 4.123654663562774658e-01 5.332139134407043457e-01
6.322765946388244629e-01 4.506571292877197266e-01 -1.648950576782226562e-01 -3.335437476634979248e-01 1.595222949981689453e-01 3.364589214324951172e-01 1.655158102512359619e-01 3.043768405914306641e-01
4.367871880531311035e-01 1.681642830371856689e-01 -1.150416135787963867e-01 -3.448291867971420288e-02 6.524186730384826660e-01 4.765227437019348145e-01 -1.912658065557479858e-01 2.778621017932891846e-01
4.945093095302581787e-01 4.729374647140502930e-01 -2.616651058197021484e-01 -1.765180081129074097e-01 8.004061877727508545e-02 6.168348789215087891e-01 2.016539871692657471e-01 -6.787740439176559448e-02
-1.661809682846069336e-01 -4.243419319391250610e-02 -6.004527807235717773e-01 3.748867809772491455e-01 5.273728966712951660e-01 7.436987012624740601e-02 4.221507608890533447e-01 8.738033473491668701e-02
-1.997346431016921997e-01 -1.888295710086822510e-01 -6.210406422615051270e-01 2.409244189038872719e-03 3.617574870586395264e-01 1.720037311315536499e-01 5.729462504386901855e-01 2.236766815185546875e-01
-2.729275226593017578e-01 1.067334413528442383e-02 -7.725589275360107422e-01 2.021762169897556305e-02 3.069810569286346436e-01 -2.387747168540954590e-01 1.665211617946624756e-01 3.862129449844360352e-01
4.151051342487335205e-01 3.788643777370452881e-01 -3.062086701393127441e-01 -2.009165436029434204e-01 5.098131299018859863e-01 5.016288757324218750e-01 -1.610039621591567993e-01 -1.120495200157165527e-01
6.025909632444381714e-02 7.079807519912719727e-01 -3.857897967100143433e-02 -2.927342653274536133e-01 4.409888982772827148e-01 7.604952901601791382e-02 2.547841072082519531e-01 3.778633177280426025e-01
6.558169126510620117e-01 4.171003587543964386e-03 -4.470711648464202881e-01 -3.431690931320190430e-01 -6.062891334295272827e-02 3.892433643341064453e-01 2.156012803316116333e-01 2.248975932598114014e-01
-1.234594658017158508e-01 -2.014439553022384644e-01 -6.175198554992675781e-01 -1.104130819439888000e-01 3.515408039093017578e-01 6.310298442840576172e-01 1.439296454191207886e-01 -9.033811837434768677e-02
1.172254607081413269e-01 2.201925814151763916e-01 -3.544574603438377380e-02 3.212122619152069092e-01 5.904035568237304688e-01 6.207816600799560547e-01 3.151397109031677246e-01 -8.975183591246604919e-03
7.061425447463989258e-01 4.650021437555551529e-03 -5.592797398567199707e-01 -1.198920309543609619e-01 1.217266023159027100e-01 2.821671664714813232e-01 1.012698784470558167e-01 -2.635942697525024414e-01
5.607994198799133301e-01 2.414621710777282715e-01 -3.861120343208312988e-01 4.109794497489929199e-01 1.273180842399597168e-01 -1.425748169422149658e-01 4.750026464462280273e-01 2.169063538312911987e-01
-2.073055207729339600e-01 4.224369525909423828e-01 -6.329702138900756836e-01 4.005433246493339539e-02 3.965536952018737793e-01 -1.388775110244750977e-01 -2.870800495147705078e-01 3.425770103931427002e-01
-2.115147411823272705e-01 7.901982665061950684e-01 -2.046819925308227539e-01 2.198830693960189819e-01 4.468815326690673828e-01 1.589812338352203369e-01 1.449245866388082504e-02 1.241641864180564880e-01
-2.330937087535858154e-01 3.502586483955383301e-01 -4.229023158550262451e-01 4.518775939941406250e-01 6.052215695381164551e-01 4.040535911917686462e-02 2.635761797428131104e-01 5.047951638698577881e-02
5.243182778358459473e-01 3.006453812122344971e-01 -2.243401259183883667e-01 -3.390102386474609375e-01 4.316911995410919189e-01 4.773360490798950195e-01 -1.476367264986038208e-01 1.828734129667282104e-01
-8.641695231199264526e-02 4.987441897392272949e-01 -6.183707714080810547e-01 -1.387740522623062134e-01 1.313739866018295288e-01 -3.423938155174255371e-01 -6.378746032714843750e-02 4.512031674385070801e-01
1.037387922406196594e-01 3.906134366989135742e-01 -6.613973975181579590e-01 3.052982687950134277e-01 3.471189439296722412e-01 1.144613921642303467e-01 -3.621922433376312256e-01 -2.030513137578964233e-01
2.261205017566680908e-01 7.163615226745605469e-01 -3.578568100929260254e-01 -3.239787220954895020e-01 -1.343440115451812744e-01 1.773950606584548950e-01 -2.862680330872535706e-02 3.903016149997711182e-01
-2.116177380084991455e-01 6.957919001579284668e-01 -1.015359684824943542e-01 -1.412153989076614380e-01 4.749623835086822510e-01 1.515401452779769897e-01 3.249653577804565430e-01 2.944216430187225342e-01
-2.750373482704162598e-01 6.478045582771301270e-01 -8.644471317529678345e-02 5.239779874682426453e-02 5.961181521415710449e-01 1.462158709764480591e-01 7.055151462554931641e-02 3.358156979084014893e-01
1.509188860654830933e-01 2.607942521572113037e-01 -1.798042207956314087e-01 3.777243196964263916e-01 5.489744544029235840e-01 5.869223475456237793e-01 2.366486340761184692e-01 -1.798645257949829102e-01
6.552569866180419922e-01 5.353241413831710815e-02 -5.241835117340087891e-01 -3.511136174201965332e-01 2.140696346759796143e-01 -6.306277960538864136e-02 3.271450996398925781e-01 -1.135651469230651855e-01
1.652896851301193237e-01 2.428113222122192383e-01 -4.746392965316772461e-01 -2.964018881320953369e-01 3.530068695545196533e-01 -4.348915815353393555e-01 2.150533162057399750e-02 5.351436734199523926e-01
6.363754272460937500e-01 -9.118373505771160126e-03 -5.721006989479064941e-01 -2.428225874900817871e-01 -1.812794655561447144e-01 3.181870281696319580e-01 1.537934690713882446e-01 2.256629765033721924e-01
1.444301605224609375e-01 6.226810812950134277e-01 -6.040191650390625000e-01 4.402900636196136475e-01 8.926452696323394775e-02 -7.332649081945419312e-02 7.775162905454635620e-02 -1.154268756508827209e-01
-2.398783564567565918e-01 -1.145278140902519226e-01 -8.510288000106811523e-01 1.341624557971954346e-01 -5.509358365088701248e-03 8.334961533546447754e-02 7.101180404424667358e-02 4.184158742427825928e-01
6.309237480163574219e-01 9.852164424955844879e-03 -5.341111421585083008e-01 -1.976343095302581787e-01 -1.773490160703659058e-01 3.110885918140411377e-01 3.589172661304473877e-01 1.430171132087707520e-01
-7.758744806051254272e-02 3.161728084087371826e-01 -6.573492884635925293e-01 -6.204606965184211731e-02 1.809637546539306641e-01 5.539876595139503479e-02 5.400247573852539062e-01 -3.614050745964050293e-01
6.109763979911804199e-01 -1.447143852710723877e-01 -6.065880060195922852e-01 3.654972463846206665e-02 2.543432116508483887e-01 4.300146549940109253e-02 -2.741656899452209473e-01 3.078543245792388916e-01
1.916075348854064941e-01 1.940195411443710327e-01 -6.950658559799194336e-01 4.079765677452087402e-01 3.681953251361846924e-01 -2.059733569622039795e-01 2.207699567079544067e-01 -2.221474796533584595e-01
-8.281825482845306396e-02 6.109876930713653564e-02 -3.166876733303070068e-01 3.591368794441223145e-01 4.548217356204986572e-01 2.402907758951187134e-01 6.598900556564331055e-01 2.451128065586090088e-01
4.372436702251434326e-01 7.748206257820129395e-01 -3.452486395835876465e-01 -7.414881139993667603e-02 1.922010332345962524e-01 8.089329302310943604e-02 1.788123399019241333e-01 -9.120146185159683228e-02
2.726586759090423584e-01 -2.163961976766586304e-01 -5.206806063652038574e-01 3.908804357051849365e-01 4.360459744930267334e-01 -4.365516826510429382e-02 4.965109825134277344e-01 1.279416829347610474e-01
-3.300460577011108398e-01 1.951535940170288086e-01 -3.907662928104400635e-01 1.857392340898513794e-01 7.941617369651794434e-01 -1.505779940634965897e-02 1.591278910636901855e-01 9.770371764898300171e-02
2.419982552528381348e-01 1.691167056560516357e-01 -7.965716123580932617e-01 -3.865334391593933105e-02 2.398438453674316406e-01 -8.814552426338195801e-02 -4.599136710166931152e-01 7.188487797975540161e-04
5.825774669647216797e-01 3.830040991306304932e-01 -1.939360946416854858e-01 -3.454881310462951660e-01 1.464819759130477905e-01 3.657661676406860352e-01 4.006040394306182861e-01 2.030092328786849976e-01
-2.682636082172393799e-01 -7.010985910892486572e-02 -4.504884183406829834e-01 1.861160546541213989e-01 6.060779094696044922e-01 -6.275970488786697388e-02 3.874940574169158936e-01 4.051166772842407227e-01
4.468471705913543701e-01 2.103742808103561401e-01 -4.469650685787200928e-01 -1.767588555812835693e-01 4.521627724170684814e-01 3.048857450485229492e-01 -4.239776432514190674e-01 2.188276350498199463e-01
2.730684541165828705e-02 -6.271911412477493286e-02 -9.212341308593750000e-01 3.044641911983489990e-01 -1.823404580354690552e-01 -4.002881050109863281e-02 1.153418123722076416e-01 7.612879574298858643e-02
1.164619997143745422e-01 6.724042892456054688e-01 -4.629429280757904053e-01 2.783846259117126465e-01 3.589507043361663818e-01 1.073838099837303162e-01 -1.510696709156036377e-01 -2.815953791141510010e-01
2.711389362812042236e-01 5.836637020111083984e-01 -2.545230090618133545e-01 -1.088032647967338562e-01 1.090809851884841919e-01 -2.516377568244934082e-01 5.164397954940795898e-01 4.089866876602172852e-01
3.366206884384155273e-01 6.151220202445983887e-01 -4.994412064552307129e-01 2.735078632831573486e-01 2.978673204779624939e-02 7.401546835899353027e-02 2.404097020626068115e-01 -3.462670147418975830e-01
-2.973186075687408447e-01 1.499994546175003052e-01 -2.336548566818237305e-01 -6.775269657373428345e-02 7.137799263000488281e-01 3.862500190734863281e-01 4.120037555694580078e-01 3.871629014611244202e-02
3.415156155824661255e-02 7.819041013717651367e-01 -4.835880696773529053e-01 -1.325670778751373291e-01 1.042435411363840103e-02 -4.698218405246734619e-02 -8.340860903263092041e-02 3.560267388820648193e-01
-1.983414888381958008e-01 -1.421500146389007568e-01 -3.847995400428771973e-01 -1.416213512420654297e-01 4.124890267848968506e-01 5.315442085266113281e-01 5.385242700576782227e-01 1.721395850181579590e-01
-1.809464097023010254e-01 1.799384951591491699e-01 -1.599607020616531372e-01 1.469599306583404541e-01 7.403878569602966309e-01 5.157018899917602539e-01 2.706145048141479492e-01 -1.846746914088726044e-02
5.823936462402343750e-01 2.118234485387802124e-01 -3.914144635200500488e-01 -2.308127656579017639e-02 5.415287986397743225e-02 2.050670087337493896e-01 -2.709984183311462402e-01 5.863321423530578613e-01
7.110793143510818481e-02 -3.733213841915130615e-01 -6.656036972999572754e-01 1.016205921769142151e-01 9.507360309362411499e-02 6.218269467353820801e-01 -6.328183691948652267e-03 8.044737577438354492e-02
-2.754274904727935791e-01 6.218685507774353027e-01 -2.733751833438873291e-01 -9.622959792613983154e-02 2.856064438819885254e-01 3.073242902755737305e-01 3.232145309448242188e-01 4.158585667610168457e-01
-3.347117006778717041e-01 3.394851684570312500e-01 -4.761098325252532959e-01 -1.066834330558776855e-01 1.381472796201705933e-01 1.956534832715988159e-01 2.789913117885589600e-01 6.320245265960693359e-01
4.125010967254638672e-01 2.145637571811676025e-01 -4.566809833049774170e-01 -1.646363437175750732e-01 3.032542169094085693e-01 3.528055548667907715e-01 -4.326925575733184814e-01 3.801115453243255615e-01
4.855858385562896729e-01 3.423393666744232178e-01 -2.120927125215530396e-01 -2.481284141540527344e-01 3.971417620778083801e-02 6.957820653915405273e-01 2.051529735326766968e-01 1.126115918159484863e-01
5.470540523529052734e-01 -2.909383475780487061e-01 -3.541009128093719482e-01 -1.427437812089920044e-01 4.677103459835052490e-01 4.681474268436431885e-01 -1.263778507709503174e-01 1.282080411911010742e-01
-5.897339805960655212e-02 -6.539449840784072876e-02 -5.264742374420166016e-01 1.935533285140991211e-01 5.006002783775329590e-01 1.377844214439392090e-01 6.386124491691589355e-01 -1.401841361075639725e-02
-2.661982476711273193e-01 7.767252624034881592e-02 -6.455820798873901367e-01 -4.817550480365753174e-01 2.282265201210975647e-02 4.156534746289253235e-02 4.618555307388305664e-01 2.422441393136978149e-01
7.940189540386199951e-02 3.558131754398345947e-01 -3.598363399505615234e-01 -2.720677256584167480e-01 4.371992051601409912e-01 -2.554820775985717773e-01 -2.663761973381042480e-01 5.798438191413879395e-01
7.841702550649642944e-02 2.573062777519226074e-01 -6.732997894287109375e-01 6.407027691602706909e-02 5.680350065231323242e-01 -2.113554626703262329e-01 -3.168319761753082275e-01 4.989356175065040588e-02
-9.216761589050292969e-02 -2.352002076804637909e-02 -5.502030849456787109e-01 8.794628828763961792e-02 2.613949179649353027e-01 7.452734708786010742e-01 1.213925033807754517e-01 -2.049341648817062378e-01
-8.657440543174743652e-02 1.637792438268661499e-01 -2.508901059627532959e-01 -2.960828542709350586e-01 -2.914304099977016449e-02 4.946883022785186768e-01 5.437470078468322754e-01 5.233007669448852539e-01
-1.102477163076400757e-01 -2.083487994968891144e-02 -9.016097784042358398e-01 3.369140625000000000e-01 -1.054510939866304398e-03 7.483600080013275146e-02 2.216983586549758911e-01 7.904824614524841309e-02
4.773345962166786194e-02 5.303847789764404297e-01 -1.201593801379203796e-01 8.534125238656997681e-02 1.670325547456741333e-01 2.507252693176269531e-01 6.875405907630920410e-01 3.622389137744903564e-01
2.211801260709762573e-01 -5.035884305834770203e-02 -4.899192750453948975e-01 6.789939999580383301e-01 2.647920846939086914e-01 -6.711331754922866821e-02 2.400026619434356689e-01 3.395131826400756836e-01
-1.472231596708297729e-01 9.038244932889938354e-02 -6.677849292755126953e-01 8.236524462699890137e-02 4.474484324455261230e-01 -2.461198419332504272e-01 -2.799602746963500977e-01 4.222236275672912598e-01
6.945565342903137207e-02 1.122463271021842957e-01 -3.830423951148986816e-01 -5.333509445190429688e-01 3.669703602790832520e-01 -1.684170216321945190e-01 1.270533446222543716e-02 6.230562925338745117e-01
-2.084577530622482300e-01 2.094998359680175781e-01 -5.815152525901794434e-01 2.237567007541656494e-01 -1.171138584613800049e-01 4.680852890014648438e-01 2.029026001691818237e-01 5.004389286041259766e-01
4.530197978019714355e-01 5.784140229225158691e-01 -2.318944334983825684e-01 -3.887348771095275879e-01 4.582081437110900879e-01 1.798453778028488159e-01 -1.793015934526920319e-02 -1.126940771937370300e-01
-6.057655811309814453e-02 2.176212072372436523e-01 -7.282851934432983398e-01 4.436475634574890137e-01 3.779157102108001709e-01 -4.466659948229789734e-02 4.720515385270118713e-02 -2.733228206634521484e-01
-2.039872407913208008e-01 -2.953912019729614258e-01 -7.347937226295471191e-01 1.522155702114105225e-01 4.416049122810363770e-01 -8.911499381065368652e-02 2.640421986579895020e-01 1.880617290735244751e-01
2.295307964086532593e-01 5.118454694747924805e-01 -6.871805191040039062e-01 1.439435482025146484e-01 -1.117340028285980225e-01 3.753992617130279541e-01 -1.822744458913803101e-01 7.589489221572875977e-02
4.516369998455047607e-01 1.062021628022193909e-01 -2.857933044433593750e-01 -6.574644893407821655e-02 4.563373923301696777e-01 4.347380399703979492e-01 -3.595596849918365479e-01 4.149946868419647217e-01
-9.517305344343185425e-02 -3.467033430933952332e-02 -4.698967635631561279e-01 4.310986101627349854e-01 1.635440737009048462e-01 2.243648618459701538e-01 5.256754159927368164e-01 4.792393445968627930e-01
3.586583435535430908e-01 4.552604854106903076e-01 -3.330435454845428467e-01 1.474181860685348511e-01 -3.974192216992378235e-02 -2.151170670986175537e-01 4.510750770568847656e-01 5.292715430259704590e-01
1.056360229849815369e-01 2.262083888053894043e-01 -7.719643115997314453e-01 -1.282769739627838135e-01 1.599398851394653320e-01 -1.490675956010818481e-01 -4.894964396953582764e-01 1.946234256029129028e-01
2.109219580888748169e-01 1.837311983108520508e-01 -5.969703793525695801e-01 1.095831766724586487e-01 3.870762288570404053e-01 2.219917997717857361e-02 -5.813294649124145508e-01 2.551622986793518066e-01
5.006643533706665039e-01 2.487115561962127686e-01 -4.203067123889923096e-01 -5.746648907661437988e-01 1.612606197595596313e-01 1.864719092845916748e-01 3.429188728332519531e-01 -4.701357334852218628e-02
-4.272181391716003418e-01 2.865716814994812012e-01 -6.068392992019653320e-01 8.809451758861541748e-02 1.578788012266159058e-01 6.130218878388404846e-02 8.442969061434268951e-03 5.749711990356445312e-01
-3.293033540248870850e-01 1.349797844886779785e-01 -3.499401211738586426e-01 1.385191231966018677e-01 4.972315430641174316e-01 2.715142667293548584e-01 5.930086374282836914e-01 2.430547624826431274e-01
4.084267020225524902e-01 2.629315853118896484e-01 -3.797450959682464600e-01 -6.738141924142837524e-02 3.561773896217346191e-01 -4.756231009960174561e-01 2.325046807527542114e-01 4.562561810016632080e-01
1.721819937229156494e-01 -3.214246407151222229e-02 -3.448770046234130859e-01 1.701074391603469849e-01 6.128848791122436523e-01 -1.909816078841686249e-02 6.647433638572692871e-01 -5.972653999924659729e-02
-1.178015545010566711e-01 -1.877405047416687012e-01 -5.316295027732849121e-01 8.679284155368804932e-02 4.056920707225799561e-01 1.338932961225509644e-01 6.483188867568969727e-01 2.405877262353897095e-01
6.512828469276428223e-01 -1.933896839618682861e-01 -6.415140628814697266e-01 -2.161713987588882446e-01 -1.108743250370025635e-01 7.764726877212524414e-02 1.607256531715393066e-01 1.897522956132888794e-01
5.548988580703735352e-01 1.741062849760055542e-01 -3.546749949455261230e-01 -5.408717393875122070e-01 2.079440951347351074e-01 6.860419362783432007e-02 4.376636445522308350e-01 6.277815252542495728e-02
6.914353370666503906e-01 -2.465603649616241455e-01 -4.960397183895111084e-01 -1.090311035513877869e-01 -9.920339286327362061e-02 2.212734967470169067e-01 2.192283421754837036e-01 3.103509545326232910e-01
5.222646594047546387e-01 1.404325366020202637e-01 -3.320788741111755371e-01 -1.378872841596603394e-01 4.060387015342712402e-01 5.756360888481140137e-01 -2.685894072055816650e-01 9.932021051645278931e-02
-1.874947398900985718e-01 -4.069320559501647949e-01 -5.142237544059753418e-01 -2.796299755573272705e-02 5.795527100563049316e-01 1.037682443857192993e-01 2.188269942998886108e-01 3.735098838806152344e-01
1.052446290850639343e-01 3.315947949886322021e-01 -6.076694726943969727e-01 -1.400547176599502563e-01 -6.359951198101043701e-02 3.170154616236686707e-02 6.074690818786621094e-01 -3.406204581260681152e-01
3.148714900016784668e-01 6.786008477210998535e-01 -4.698037505149841309e-01 3.536002933979034424e-01 8.253984153270721436e-02 1.444967985153198242e-01 2.125754579901695251e-02 -2.578060626983642578e-01
3.725110292434692383e-01 1.991456598043441772e-01 -3.438267707824707031e-01 4.489102065563201904e-01 5.919775366783142090e-01 -3.014491796493530273e-01 8.039560168981552124e-02 2.325227260589599609e-01
4.532724022865295410e-01 1.146369650959968567e-01 -2.698805034160614014e-01 5.538387894630432129e-01 5.123210549354553223e-01 -1.040273904800415039e-01 2.417041659355163574e-01 2.647907137870788574e-01
5.026816725730895996e-01 -2.478583157062530518e-01 -5.354524254798889160e-01 -1.960550844669342041e-01 1.600032746791839600e-01 2.789823114871978760e-01 -2.908233106136322021e-01 4.155962169170379639e-01
3.511480689048767090e-01 2.024026513099670410e-01 -6.012842059135437012e-01 -2.980832196772098541e-02 5.169448852539062500e-01 6.962428987026214600e-02 -4.480468630790710449e-01 2.171122282743453979e-02
-1.996911764144897461e-01 -4.026117324829101562e-01 -5.454506278038024902e-01 1.013132929801940918e-01 5.329612493515014648e-01 2.254441976547241211e-01 2.062430381774902344e-01 3.359130620956420898e-01
3.049144446849822998e-01 5.405980348587036133e-01 -1.195563450455665588e-01 4.571326971054077148e-01 3.213582634925842285e-01 5.179324150085449219e-01 1.351630240678787231e-01 4.150565341114997864e-02
6.652814894914627075e-02 5.169805884361267090e-01 -4.335321784019470215e-01 -2.774751186370849609e-01 4.176013767719268799e-01 -4.033602774143218994e-01 -1.143376454710960388e-01 3.364505469799041748e-01
6.344958543777465820e-01 -1.671302467584609985e-01 -5.367780923843383789e-01 -1.103153172880411148e-02 3.032976090908050537e-01 7.902946323156356812e-02 -3.257521688938140869e-01 2.772735655307769775e-01
-4.618959035724401474e-03 7.834458351135253906e-01 -1.036006212234497070e-01 2.077070325613021851e-01 3.137917816638946533e-01 3.275485336780548096e-01 3.154992759227752686e-01 1.643865108489990234e-01
2.128451466560363770e-01 1.281758248805999756e-01 -6.758644580841064453e-01 2.137078642845153809e-01 3.694950640201568604e-01 -3.882237374782562256e-01 3.702925443649291992e-01 -1.069727838039398193e-01
-1.071994304656982422e-01 -5.768727138638496399e-02 -3.060070574283599854e-01 4.551654160022735596e-01 5.665478706359863281e-01 2.434561997652053833e-01 3.697060644626617432e-01 4.091878831386566162e-01
1.062919422984123230e-01 9.020088315010070801e-01 -2.781565189361572266e-01 -1.090939790010452271e-01 1.504025012254714966e-01 5.208491813391447067e-03 7.759590446949005127e-02 2.390408813953399658e-01
-2.640018165111541748e-01 -5.339207127690315247e-02 -3.528964519500732422e-01 1.976353675127029419e-01 7.134702801704406738e-01 3.092660307884216309e-01 3.572689592838287354e-01 1.775683462619781494e-01
-2.931316494941711426e-01 4.060530662536621094e-02 -4.705978333950042725e-01 -1.434996724128723145e-01 5.251832008361816406e-01 4.268699884414672852e-01 4.417217373847961426e-01 -1.312137991189956665e-01
9.588840417563915253e-03 -2.053863555192947388e-01 -6.719309091567993164e-01 3.528046905994415283e-01 -1.320067793130874634e-01 3.121614456176757812e-01 2.659353241324424744e-02 5.159307122230529785e-01
-9.020939469337463379e-02 1.529900580644607544e-01 -3.274801075458526611e-01 3.993357121944427490e-01 8.992526680231094360e-02 6.215501427650451660e-01 3.178085982799530029e-01 4.542363584041595459e-01
-1.116601675748825073e-01 3.968051373958587646e-01 -2.696819305419921875e-01 1.055032908916473389e-01 -1.030313596129417419e-01 4.893483817577362061e-01 4.143066108226776123e-01 5.696411728858947754e-01
-1.072931960225105286e-01 1.444406211376190186e-01 -7.152915000915527344e-01 -3.255680203437805176e-01 9.234020859003067017e-02 -9.321320056915283203e-02 5.416784286499023438e-01 -1.983879059553146362e-01
-2.707361578941345215e-01 1.218343675136566162e-01 -8.610027432441711426e-01 -1.821613609790802002e-01 -1.119843274354934692e-01 1.944820433855056763e-01 -1.574314534664154053e-01 2.494026720523834229e-01
-4.009102284908294678e-01 3.295227512717247009e-02 -5.118282437324523926e-01 2.068926393985748291e-01 5.785101652145385742e-01 4.275397062301635742e-01 -5.834812298417091370e-02 1.119979396462440491e-01
-1.514026820659637451e-01 -5.733402445912361145e-03 -8.971583247184753418e-01 1.638106554746627808e-01 -1.606584936380386353e-01 1.587200760841369629e-01 -6.060449406504631042e-02 3.010666370391845703e-01
5.618704557418823242e-01 1.982040405273437500e-01 -4.613775014877319336e-01 1.205472573637962341e-01 1.650720387697219849e-01 -4.273425638675689697e-01 1.626843810081481934e-01 4.257690608501434326e-01
-1.074373573064804077e-01 7.597145438194274902e-01 -4.307829141616821289e-01 -1.820249259471893311e-01 9.741460531949996948e-02 -7.218510657548904419e-02 8.183688670396804810e-02 4.137467145919799805e-01
1.262271404266357422e-01 9.600940346717834473e-02 -6.392750889062881470e-02 6.010595560073852539e-01 5.419741272926330566e-01 4.224607050418853760e-01 1.527141183614730835e-01 3.375780582427978516e-01
-1.741790771484375000e-01 1.190301626920700073e-01 -4.452181458473205566e-01 2.488590329885482788e-01 6.473296880722045898e-01 1.349386125802993774e-01 5.080350041389465332e-01 2.711804700084030628e-04
-2.827944159507751465e-01 3.356021344661712646e-01 -6.425095796585083008e-01 2.004746198654174805e-01 1.791826635599136353e-01 -1.247489452362060547e-01 -2.229701131582260132e-01 5.069569349288940430e-01
-1.178404018282890320e-01 -3.652575016021728516e-01 -4.911691248416900635e-01 1.884467601776123047e-01 5.518020987510681152e-01 1.644521020352840424e-02 4.564149677753448486e-02 5.187505483627319336e-01
2.512064874172210693e-01 3.873349130153656006e-01 -2.168734371662139893e-01 -6.530311703681945801e-01 3.561719954013824463e-01 -5.196504294872283936e-02 1.385133713483810425e-01 4.057564735412597656e-01
-2.702819555997848511e-02 8.573492988944053650e-03 -4.126660823822021484e-01 4.063236713409423828e-01 2.674976587295532227e-01 7.433246821165084839e-02 6.703485250473022461e-01 3.706162869930267334e-01
3.586952388286590576e-01 1.745262891054153442e-01 -5.950015187263488770e-01 -1.382461488246917725e-01 2.431932240724563599e-01 -4.758204519748687744e-01 -1.016384735703468323e-01 4.145614206790924072e-01
-2.728106081485748291e-02 3.383432626724243164e-01 -5.950353145599365234e-01 2.586383521556854248e-01 2.151905149221420288e-01 5.584623813629150391e-01 7.237002253532409668e-02 -3.168503940105438232e-01
7.758428901433944702e-02 7.479554414749145508e-01 -1.495500355958938599e-01 -1.110077351331710815e-01 2.512651681900024414e-01 6.933357566595077515e-02 1.969684213399887085e-01 5.414032340049743652e-01
-3.337646424770355225e-01 5.046757459640502930e-01 -6.631385684013366699e-01 -2.513150274753570557e-01 2.810373902320861816e-01 4.023850709199905396e-02 -1.400455683469772339e-01 1.754354387521743774e-01
-1.178975030779838562e-01 -2.207658588886260986e-01 -9.092296361923217773e-01 1.857781112194061279e-01 3.764194995164871216e-02 -1.104553695768117905e-02 2.095596939325332642e-01 1.752037554979324341e-01
1.194417625665664673e-01 8.957089185714721680e-01 -2.665048837661743164e-01 1.178589835762977600e-01 5.914213880896568298e-02 2.668176293373107910e-01 1.542832851409912109e-01 -5.574176553636789322e-03
-1.352758556604385376e-01 -4.380264580249786377e-01 -6.955627202987670898e-01 -4.447445273399353027e-02 4.486725926399230957e-01 1.684350073337554932e-01 2.622351348400115967e-01 7.485482096672058105e-02
3.468288108706474304e-02 -2.183193117380142212e-01 -7.571658492088317871e-01 -3.051303327083587646e-01 -2.075063250958919525e-02 1.413197964429855347e-01 5.087606310844421387e-01 -7.409250736236572266e-02
-4.167185723781585693e-02 2.631229348480701447e-02 -3.308723866939544678e-01 4.025093913078308105e-01 6.123366355895996094e-01 1.681968569755554199e-01 5.489752292633056641e-01 1.464938968420028687e-01
-2.263394184410572052e-02 4.152815341949462891e-01 -7.721585035324096680e-01 -4.096227884292602539e-02 1.225910522043704987e-02 1.060240268707275391e-01 -3.777679502964019775e-01 2.739015519618988037e-01
1.396931111812591553e-01 -1.936798691749572754e-01 -7.321122288703918457e-01 4.317285716533660889e-01 1.587414890527725220e-01 2.919149398803710938e-01 -3.304059207439422607e-01 -3.185603022575378418e-02
3.158904910087585449e-01 4.210193082690238953e-02 -1.663013994693756104e-01 -3.471813797950744629e-01 1.511034928262233734e-02 2.540286183357238770e-01 1.687721014022827148e-01 8.105595111846923828e-01
-3.128359019756317139e-01 -5.178482830524444580e-02 -4.090987741947174072e-01 2.436569035053253174e-01 7.140709757804870605e-01 1.759922206401824951e-01 3.068109750747680664e-01 1.942109167575836182e-01
6.090881228446960449e-01 1.532318536192178726e-02 -3.334244787693023682e-01 -1.773007959127426147e-01 2.135110050439834595e-01 4.926832914352416992e-01 -2.154938876628875732e-01 3.891119658946990967e-01
-3.173108696937561035e-01 -1.634880602359771729e-01 -6.962133049964904785e-01 9.505312144756317139e-02 4.755913913249969482e-01 -9.763582795858383179e-02 2.693168222904205322e-01 2.656803429126739502e-01
-7.289952598512172699e-03 4.172889590263366699e-01 -5.773568749427795410e-01 -1.440658420324325562e-01 -1.246446650475263596e-02 3.261328637599945068e-01 5.441315174102783203e-01 -2.629140317440032959e-01
-4.145914912223815918e-01 3.890660405158996582e-01 -5.543481707572937012e-01 -1.425766348838806152e-01 1.749690324068069458e-01 5.301925539970397949e-01 1.902451366186141968e-01 3.464014455676078796e-02
7.615407109260559082e-01 2.100241370499134064e-02 -5.155027508735656738e-01 -4.894270002841949463e-02 -1.463405638933181763e-01 2.478074580430984497e-01 2.759735472500324249e-02 2.605575621128082275e-01
-3.011845350265502930e-01 5.766876339912414551e-01 -1.364993453025817871e-01 5.909261107444763184e-02 4.144293963909149170e-01 1.234095618128776550e-01 2.824685573577880859e-01 5.364934802055358887e-01
3.529321111273020506e-04 3.314269781112670898e-01 -2.152379900217056274e-01 -1.423554867506027222e-01 -1.632518023252487183e-01 4.256962537765502930e-01 4.186899065971374512e-01 6.636219024658203125e-01
-1.784636988304555416e-03 7.669761776924133301e-01 -3.492816090583801270e-01 -1.885982453823089600e-01 1.781608536839485168e-02 4.708356782793998718e-02 1.090578287839889526e-01 4.896423518657684326e-01
1.134056076407432556e-01 4.164971709251403809e-01 -6.593734622001647949e-01 3.666346669197082520e-01 1.775991022586822510e-01 4.195860773324966431e-02 5.731318891048431396e-02 -4.559475779533386230e-01
-1.350876986980438232e-01 6.485808491706848145e-01 -1.343271285295486450e-01 3.883212208747863770e-01 2.081480622291564941e-01 3.466580808162689209e-01 8.732575178146362305e-02 4.702489078044891357e-01
3.163180649280548096e-01 3.883747160434722900e-01 -9.450024366378784180e-02 4.369558691978454590e-01 5.333482027053833008e-01 3.759139776229858398e-01 2.972910106182098389e-01 -1.873328238725662231e-01
-4.117729067802429199e-01 9.146744757890701294e-02 -6.761937737464904785e-01 4.871047660708427429e-02 4.417265057563781738e-01 9.640017151832580566e-02 3.564665615558624268e-01 1.760188192129135132e-01
-1.323106735944747925e-01 -2.727746032178401947e-02 -3.985951542854309082e-01 2.141458988189697266e-01 5.123422741889953613e-01 2.041585296392440796e-01 6.581463217735290527e-01 1.992019712924957275e-01
-4.274357855319976807e-01 -3.960888087749481201e-02 -7.310082316398620605e-01 1.945783495903015137e-01 3.780405819416046143e-01 1.337462365627288818e-01 8.829165250062942505e-02 2.736749649047851562e-01
-1.293708384037017822e-01 1.703156977891921997e-01 -3.573142290115356445e-01 3.779780864715576172e-01 6.791903376579284668e-01 8.685649186372756958e-02 4.037634730339050293e-01 2.276978641748428345e-01
-1.928366124629974365e-01 2.565587460994720459e-01 -6.463091373443603516e-01 6.762153655290603638e-02 4.526508748531341553e-01 -3.874059915542602539e-01 -2.179534286260604858e-01 2.687444984912872314e-01
5.029709339141845703e-01 4.054887592792510986e-01 -3.548763990402221680e-01 -2.688367366790771484e-01 2.490302734076976776e-02 6.129856109619140625e-01 7.198123633861541748e-02 -5.325325578451156616e-02
-2.980120480060577393e-02 -2.414633780717849731e-01 -6.034301519393920898e-01 8.575207740068435669e-02 3.115437626838684082e-01 2.391133159399032593e-01 6.187361478805541992e-01 1.796015799045562744e-01
5.212339162826538086e-01 -1.349607408046722412e-01 -5.989913344383239746e-01 -1.704513430595397949e-01 3.940265625715255737e-02 1.738797686994075775e-02 -2.576298117637634277e-01 5.040125250816345215e-01
-7.977239042520523071e-02 9.757114201784133911e-02 -7.750226259231567383e-01 -2.023093104362487793e-01 7.963214814662933350e-02 1.066371612250804901e-02 4.811939597129821777e-01 -3.233025074005126953e-01
8.674048632383346558e-02 6.086735725402832031e-01 -1.795623004436492920e-01 3.873625099658966064e-01 2.085068374872207642e-01 2.622050233185291290e-03 4.635661244392395020e-01 4.258224666118621826e-01
2.000668495893478394e-01 6.847113370895385742e-01 3.320672363042831421e-02 -3.875010833144187927e-02 2.925976812839508057e-01 1.951304823160171509e-01 1.850047111511230469e-01 5.749986171722412109e-01
1.354590207338333130e-01 7.280827164649963379e-01 -5.461308732628822327e-02 1.993025690317153931e-01 2.053302079439163208e-01 2.847225666046142578e-01 3.586393296718597412e-01 3.962230086326599121e-01
-1.563885807991027832e-01 5.331982374191284180e-01 -2.252850830554962158e-01 2.627432048320770264e-01 8.725275844335556030e-02 1.454466879367828369e-01 3.684861063957214355e-01 6.378911733627319336e-01
7.358076423406600952e-02 4.001918733119964600e-01 -7.694297432899475098e-01 -1.431980878114700317e-01 -1.951211541891098022e-01 2.075945138931274414e-01 -3.693668544292449951e-01 6.561152637004852295e-02
-1.280357837677001953e-01 5.161350965499877930e-01 -3.576385080814361572e-01 -5.404323339462280273e-01 3.731323480606079102e-01 1.245405152440071106e-01 3.519508540630340576e-01 -1.364969611167907715e-01
3.624196350574493408e-01 1.451503578573465347e-02 -7.214661836624145508e-01 5.444779619574546814e-02 3.280007839202880859e-01 -2.739756107330322266e-01 -3.549884855747222900e-01 1.905238628387451172e-01
3.816755712032318115e-01 4.263739883899688721e-01 -6.159960031509399414e-01 -8.514545857906341553e-02 3.648622334003448486e-01 -1.054123118519783020e-01 -3.749917447566986084e-01 -3.119196742773056030e-02
1.318642348051071167e-01 -3.032555878162384033e-01 -4.209340810775756836e-01 3.137394487857818604e-01 7.161270380020141602e-01 -1.339852064847946167e-01 1.735959202051162720e-01 2.326032966375350952e-01
-7.501773536205291748e-02 7.672300338745117188e-01 -1.910606175661087036e-01 1.706438511610031128e-01 4.622635841369628906e-01 1.615918823517858982e-03 -1.808356307446956635e-02 3.550909757614135742e-01
1.347991526126861572e-01 1.454436480998992920e-01 -3.767331838607788086e-01 -5.745703577995300293e-01 3.247261047363281250e-01 -3.237702548503875732e-01 7.256124913692474365e-02 5.225678086280822754e-01
1.710661202669143677e-01 5.527825355529785156e-01 -6.434679627418518066e-01 8.025152981281280518e-02 3.343160152435302734e-01 -5.707172211259603500e-03 -3.547278940677642822e-01 8.393248170614242554e-02
5.536209344863891602e-01 3.856862485408782959e-01 -3.022804260253906250e-01 -5.015667676925659180e-01 2.199832350015640259e-01 3.577342033386230469e-01 1.589734554290771484e-01 -1.297743059694766998e-02
-7.413005921989679337e-03 2.093349248170852661e-01 -5.003206729888916016e-01 -1.234552711248397827e-01 -3.984377980232238770e-01 3.208018243312835693e-01 2.792221307754516602e-01 5.923938155174255371e-01
4.910281002521514893e-01 3.980384171009063721e-01 -2.310369610786437988e-01 3.497816622257232666e-02 5.145658254623413086e-01 4.937018454074859619e-01 -1.498748511075973511e-01 -1.219557896256446838e-01
3.359521925449371338e-01 -2.916708886623382568e-01 -3.446088433265686035e-01 2.859206497669219971e-01 6.507602930068969727e-01 4.770711064338684082e-02 4.069311618804931641e-01 1.009972617030143738e-01
8.016590774059295654e-02 4.638475179672241211e-02 -4.830536544322967529e-01 3.189938664436340332e-01 4.781425297260284424e-01 -1.971517950296401978e-01 6.163617372512817383e-01 9.451581537723541260e-02
4.254733920097351074e-01 3.261265158653259277e-01 -1.609791666269302368e-01 -2.417498826980590820e-02 5.862737894058227539e-01 5.773420333862304688e-01 -3.918092697858810425e-02 -8.682957291603088379e-02
3.614771068096160889e-01 -3.214523196220397949e-02 -3.828858733177185059e-01 4.766228795051574707e-01 6.064200997352600098e-01 -1.675390899181365967e-01 1.880370825529098511e-01 2.517085075378417969e-01
4.721162915229797363e-01 1.038310304284095764e-01 -6.522341370582580566e-01 1.272569596767425537e-02 3.744964003562927246e-01 -3.148089051246643066e-01 -2.876549959182739258e-01 1.365898996591567993e-01
-2.740029990673065186e-01 2.172527164220809937e-01 -6.367393732070922852e-01 -1.212908104062080383e-01 8.899547904729843140e-02 4.954476654529571533e-01 4.466186165809631348e-01 -6.869085133075714111e-02
-1.038493663072586060e-01 1.014524176716804504e-01 -7.377083897590637207e-01 3.371316492557525635e-01 4.936599731445312500e-01 -1.451150923967361450e-01 1.595450937747955322e-01 -1.756075769662857056e-01
-2.305128127336502075e-01 1.224933564662933350e-01 -4.772368967533111572e-01 -1.460230499505996704e-01 -7.104776054620742798e-02 1.878842115402221680e-01 3.287693262100219727e-01 7.309883236885070801e-01
1.095013618469238281e-01 1.461969017982482910e-01 -7.030253410339355469e-01 3.078369498252868652e-01 -4.336991608142852783e-01 2.725038528442382812e-01 -3.331285342574119568e-02 3.378828763961791992e-01
-2.203268855810165405e-01 -2.028968036174774170e-01 -5.766304135322570801e-01 2.336636930704116821e-01 6.248920559883117676e-01 3.270752727985382080e-01 1.422391235828399658e-01 7.407563179731369019e-02
-2.742099948227405548e-02 -4.803231060504913330e-01 -6.320191621780395508e-01 -1.306360363960266113e-01 2.534598112106323242e-01 1.387866586446762085e-01 4.756216108798980713e-01 2.056798040866851807e-01
2.791704833507537842e-01 -4.211113601922988892e-02 -3.212339580059051514e-01 3.957720696926116943e-01 6.481652259826660156e-01 -2.322237789630889893e-01 7.213030755519866943e-02 4.256933927536010742e-01
3.467315435409545898e-01 1.046918984502553940e-02 -4.096111655235290527e-01 -2.282527983188629150e-01 -7.008170336484909058e-02 6.259481310844421387e-01 -1.948182284832000732e-01 4.744580388069152832e-01
-2.319032102823257446e-01 -2.563098371028900146e-01 -4.546352326869964600e-01 1.401590853929519653e-01 6.876827478408813477e-01 2.811064720153808594e-01 2.492542564868927002e-01 2.003309428691864014e-01
1.899861991405487061e-01 -4.199510812759399414e-01 -7.229560613632202148e-01 3.351704478263854980e-01 1.648354232311248779e-01 -2.855763025581836700e-02 1.612266749143600464e-01 3.139451444149017334e-01
3.721468746662139893e-01 4.415538907051086426e-01 -3.206245005130767822e-01 -1.302697882056236267e-02 7.044086605310440063e-02 -3.166216313838958740e-01 6.598551869392395020e-01 1.514827013015747070e-01
-3.304696083068847656e-01 -1.681159436702728271e-01 -5.808051228523254395e-01 2.972876131534576416e-01 5.283512473106384277e-01 1.416712850332260132e-01 -3.465713188052177429e-02 3.693043291568756104e-01
1.909686475992202759e-01 3.205090761184692383e-01 -3.371706604957580566e-01 -5.303223133087158203e-01 4.352480769157409668e-01 -1.947438418865203857e-01 -2.131988406181335449e-01 4.393852353096008301e-01
2.679038345813751221e-01 4.073720872402191162e-01 -2.130151540040969849e-01 5.319753289222717285e-01 3.574229478836059570e-01 4.880744814872741699e-01 1.981795430183410645e-01 -1.692907512187957764e-01
4.132271558046340942e-02 6.297205686569213867e-01 -1.134082973003387451e-01 3.014825284481048584e-01 3.161111772060394287e-01 2.178287059068679810e-01 3.433117568492889404e-01 4.824445247650146484e-01
-1.098274737596511841e-01 1.191400438547134399e-01 -5.214099884033203125e-01 1.003793105483055115e-01 7.048077583312988281e-01 4.246684610843658447e-01 -3.833369165658950806e-02 1.150318086147308350e-01
6.368654370307922363e-01 1.406570822000503540e-01 -5.638172030448913574e-01 -2.291737496852874756e-01 -1.054177656769752502e-01 7.974825799465179443e-02 -1.258527189493179321e-01 4.133954346179962158e-01
6.567953228950500488e-01 -1.910847984254360199e-02 -6.184288263320922852e-01 -1.592166721820831299e-01 -2.364142835140228271e-01 1.106468737125396729e-01 1.955808848142623901e-01 2.325170636177062988e-01
4.694729447364807129e-01 -1.387055367231369019e-01 -5.045517086982727051e-01 -2.735698223114013672e-01 3.736802339553833008e-01 -2.051965100690722466e-03 -3.185611367225646973e-01 4.356845915317535400e-01
3.624156415462493896e-01 2.910903990268707275e-01 -1.801398694515228271e-01 6.018246412277221680e-01 5.677468180656433105e-01 3.918385505676269531e-02 1.376755814999341965e-02 2.553755939006805420e-01
-2.915168181061744690e-02 3.371430635452270508e-01 -3.209985494613647461e-01 -6.310803890228271484e-01 1.724632382392883301e-01 1.526601165533065796e-01 4.624766409397125244e-01 3.424163162708282471e-01
2.707431092858314514e-02 3.865594863891601562e-01 -7.307515740394592285e-01 2.684297263622283936e-01 2.389139086008071899e-01 -2.030422091484069824e-01 1.855782121419906616e-01 -3.332282006740570068e-01
-3.332355991005897522e-02 -4.126891493797302246e-01 -5.553863048553466797e-01 4.661052674055099487e-02 6.461376547813415527e-01 2.881849110126495361e-01 1.248734667897224426e-01 4.257762804627418518e-02
4.891194105148315430e-01 -1.215699091553688049e-01 -3.114568889141082764e-01 -3.281581401824951172e-01 3.073375225067138672e-01 2.121872156858444214e-01 -1.950542479753494263e-01 6.031283140182495117e-01
7.576866745948791504e-01 -1.289476156234741211e-01 -4.736465513706207275e-01 -1.319924136623740196e-03 4.189462959766387939e-01 -9.657879173755645752e-02 9.766911156475543976e-03 -1.261533820070326328e-03
5.503636784851551056e-03 3.994740247726440430e-01 -1.639108657836914062e-01 2.037911266088485718e-01 -2.313500829041004181e-02 5.224519371986389160e-01 5.196790099143981934e-01 4.779488742351531982e-01
-3.018214702606201172e-01 2.827828824520111084e-01 -6.252401471138000488e-01 -6.704299151897430420e-02 1.517227105796337128e-02 2.413144707679748535e-02 -1.173060536384582520e-01 6.472592949867248535e-01
-2.969047427177429199e-01 6.144439578056335449e-01 -2.457406520843505859e-01 -2.399398088455200195e-01 4.659439921379089355e-01 -9.384705126285552979e-02 2.903860211372375488e-01 3.257472813129425049e-01
-1.410106718540191650e-01 -1.791427433490753174e-01 -8.229532837867736816e-01 -2.286284230649471283e-02 3.088662922382354736e-01 -7.159315049648284912e-02 -3.902726769447326660e-01 1.319555342197418213e-01
-1.927063614130020142e-01 1.838702708482742310e-01 -3.563919961452484131e-01 1.897654682397842407e-01 4.847962558269500732e-01 -4.410226643085479736e-02 6.713190078735351562e-01 2.799789905548095703e-01
5.725739896297454834e-02 1.543300449848175049e-01 -3.253766894340515137e-01 6.908773183822631836e-01 3.776965737342834473e-01 1.585054248571395874e-01 3.260819017887115479e-01 3.400212824344635010e-01
3.417330682277679443e-01 6.038150191307067871e-01 -2.981651425361633301e-01 -1.498361527919769287e-01 3.212101757526397705e-01 4.392907619476318359e-01 -4.699423536658287048e-02 -3.300178945064544678e-01
-2.113377302885055542e-01 4.234513640403747559e-01 -4.894142150878906250e-01 -3.175643384456634521e-01 3.270984394475817680e-03 7.324498891830444336e-02 -1.015194971114397049e-02 6.558761596679687500e-01
4.492063224315643311e-01 1.227826178073883057e-01 -3.781082332134246826e-01 2.741009294986724854e-01 4.879236221313476562e-01 -4.244780242443084717e-01 1.293408721685409546e-01 3.606394529342651367e-01
-1.065935343503952026e-01 1.564427316188812256e-01 -8.776035308837890625e-01 8.593867532908916473e-03 4.483637958765029907e-02 4.230641201138496399e-02 -5.482612177729606628e-02 4.325455427169799805e-01
1.826258935034275055e-02 7.580910921096801758e-01 -8.175201714038848877e-02 2.827266156673431396e-01 3.534780442714691162e-01 2.491303831338882446e-01 1.312115639448165894e-01 3.662205040454864502e-01
-3.657968938350677490e-01 4.871277809143066406e-01 -3.510578870773315430e-01 -3.330826163291931152e-01 4.325327277183532715e-01 -4.065492749214172363e-02 4.362161159515380859e-01 1.252659559249877930e-01
1.010576169937849045e-02 -2.720993459224700928e-01 -8.373727798461914062e-01 2.859838604927062988e-01 2.601967453956604004e-01 -1.266387552022933960e-01 2.427263855934143066e-01 1.496776752173900604e-02
-1.260424405336380005e-01 -3.222098648548126221e-01 -8.674242496490478516e-01 -1.129835769534111023e-01 1.585798710584640503e-02 2.238084226846694946e-01 4.157319664955139160e-02 2.510652542114257812e-01
2.912516295909881592e-01 4.851814806461334229e-01 -4.271246492862701416e-01 -3.798251450061798096e-01 -2.769507169723510742e-01 2.406516075134277344e-01 1.877779513597488403e-01 4.280110597610473633e-01
-4.002296328544616699e-01 1.742931604385375977e-01 -5.651354789733886719e-01 -1.439640820026397705e-01 2.808406054973602295e-01 -1.842103302478790283e-01 1.495429128408432007e-01 5.780712962150573730e-01
-1.492726653814315796e-01 -1.223338842391967773e-01 -7.448903322219848633e-01 3.608811795711517334e-01 4.546688795089721680e-01 -1.019456982612609863e-01 1.698162555694580078e-01 1.780477166175842285e-01
1.058866679668426514e-01 2.068550139665603638e-01 -5.712533593177795410e-01 -2.016258984804153442e-01 2.815219759941101074e-01 -3.840473890304565430e-01 -1.967496573925018311e-01 5.599626898765563965e-01
1.525969803333282471e-01 4.078664481639862061e-01 -2.488486468791961670e-01 4.991274476051330566e-01 4.907267093658447266e-01 7.522282656282186508e-03 4.559761285781860352e-01 2.247700989246368408e-01
1.708763092756271362e-02 2.155799716711044312e-01 -7.672405838966369629e-01 1.959547102451324463e-01 2.615267038345336914e-01 -8.265395648777484894e-03 1.927002966403961182e-01 -4.696586430072784424e-01
-3.860636427998542786e-02 -1.506012827157974243e-01 -2.539213299751281738e-01 2.372125387191772461e-01 8.326542973518371582e-01 3.533925414085388184e-01 1.910307407379150391e-01 -1.977264881134033203e-02
4.109163284301757812e-01 2.024009674787521362e-01 -4.112429320812225342e-01 -4.701045751571655273e-01 -2.328997403383255005e-01 4.157932102680206299e-01 3.450015485286712646e-01 2.321855574846267700e-01
3.210646510124206543e-01 3.225186169147491455e-01 -4.353831112384796143e-01 -1.990960240364074707e-01 1.500700563192367554e-01 -4.111870229244232178e-01 4.409397840499877930e-01 4.215187430381774902e-01
-1.587096005678176880e-01 2.063790708780288696e-01 -4.745974838733673096e-01 -4.978413507342338562e-02 6.963009238243103027e-01 -2.801242470741271973e-01 -1.760719418525695801e-01 3.319519162178039551e-01
5.181037783622741699e-01 3.050842583179473877e-01 -2.449294924736022949e-01 6.201911568641662598e-01 3.404735624790191650e-01 1.281569451093673706e-01 1.752968579530715942e-01 1.754681766033172607e-01
5.652748942375183105e-01 2.355196624994277954e-01 -2.037807554006576538e-01 -4.586593508720397949e-01 3.181753754615783691e-01 1.727882176637649536e-01 4.788438081741333008e-01 1.127691492438316345e-01
4.446550831198692322e-02 -4.572806134819984436e-02 -3.368592560291290283e-01 2.626353204250335693e-01 6.290608048439025879e-01 -2.570430338382720947e-01 6.645476073026657104e-02 5.893006324768066406e-01
-1.226950287818908691e-01 3.614589273929595947e-01 -5.276811122894287109e-01 1.857389062643051147e-01 3.142566978931427002e-01 -3.936104476451873779e-01 1.789676845073699951e-01 5.055996775627136230e-01
9.587317705154418945e-02 3.714667856693267822e-01 -7.629057765007019043e-01 2.688038051128387451e-01 3.785462677478790283e-02 -1.127226501703262329e-01 2.696072161197662354e-01 -3.342344164848327637e-01
1.224191710352897644e-01 -2.685008347034454346e-01 -6.404142975807189941e-01 4.235212206840515137e-01 3.781584799289703369e-01 -8.410802483558654785e-02 3.544217348098754883e-01 2.184661030769348145e-01
-2.525545656681060791e-01 6.116007566452026367e-01 -1.693036556243896484e-01 1.292399615049362183e-01 5.587511658668518066e-01 -4.818129166960716248e-02 9.665445238351821899e-02 4.392350912094116211e-01
4.048030450940132141e-02 2.503842413425445557e-01 -2.962887585163116455e-01 -6.199750304222106934e-01 3.500534296035766602e-01 -8.170655369758605957e-02 2.706781961023807526e-03 5.781800746917724609e-01
7.594041824340820312e-01 6.363318860530853271e-02 -3.219819366931915283e-01 -6.842999160289764404e-02 1.124998107552528381e-01 4.773205816745758057e-01 2.600442767143249512e-01 -5.279010534286499023e-02
3.166220486164093018e-01 4.066816866397857666e-01 -5.507029891014099121e-01 2.060484112007543445e-04 5.202245712280273438e-01 -6.793795526027679443e-02 -3.871529996395111084e-01 -7.713695615530014038e-02
1.030816510319709778e-01 -1.110482141375541687e-01 -9.236254692077636719e-01 1.432797163724899292e-01 1.501377075910568237e-01 -2.343879789113998413e-01 -6.832876056432723999e-02 -1.458817869424819946e-01
2.662749886512756348e-01 4.711081087589263916e-01 -1.857102215290069580e-01 3.606626093387603760e-01 6.090978384017944336e-01 -2.351281642913818359e-01 3.288732767105102539e-01 9.025359898805618286e-02
-3.192347288131713867e-01 3.193871676921844482e-01 -6.763338446617126465e-01 2.624711208045482635e-02 2.926469147205352783e-01 -2.455738633871078491e-01 5.798396095633506775e-02 4.343429207801818848e-01
3.757465183734893799e-01 -1.853651255369186401e-01 -4.211480021476745605e-01 2.527557015419006348e-01 5.639999508857727051e-01 -2.405506372451782227e-01 4.399148225784301758e-01 1.171231418848037720e-01
-2.572897672653198242e-01 3.051320910453796387e-01 -7.346715331077575684e-01 -1.493871659040451050e-01 -1.752147823572158813e-01 2.238300591707229614e-01 -2.052903026342391968e-01 3.945801258087158203e-01
3.775839507579803467e-01 4.098919928073883057e-01 -2.120547145605087280e-01 4.866085648536682129e-01 5.284711122512817383e-01 -7.875130325555801392e-02 3.362937271595001221e-01 9.532556682825088501e-02
1.177805736660957336e-01 -8.277158252894878387e-03 -2.218890488147735596e-01 -6.326072663068771362e-02 1.938166767358779907e-01 2.064759880304336548e-01 3.688119947910308838e-01 8.465240597724914551e-01
3.856268897652626038e-02 -9.411841630935668945e-02 -4.606202542781829834e-01 6.110537052154541016e-01 6.178758144378662109e-01 8.465161174535751343e-02 8.979824185371398926e-02 8.424297720193862915e-02
-1.911151111125946045e-01 -2.451626211404800415e-01 -5.301601290702819824e-01 2.400814443826675415e-01 4.112451374530792236e-01 1.791003048419952393e-01 4.587408602237701416e-01 3.911760747432708740e-01
5.577461123466491699e-01 2.326921820640563965e-01 -4.629988968372344971e-01 -1.119624599814414978e-01 5.279548764228820801e-01 1.624031364917755127e-01 -2.885213792324066162e-01 -1.396938562393188477e-01
-1.296128332614898682e-01 -2.324269711971282959e-01 -2.766693532466888428e-01 1.466446965932846069e-01 4.211231470108032227e-01 4.011966586112976074e-01 2.884781956672668457e-01 6.400034427642822266e-01
5.286133289337158203e-01 2.556413412094116211e-01 -1.819243133068084717e-01 5.056510567665100098e-01 5.310641527175903320e-01 2.277256734669208527e-02 2.601566612720489502e-01 1.273058652877807617e-01
2.700914740562438965e-01 3.556469082832336426e-01 -2.216060012578964233e-01 -7.084370255470275879e-01 3.547129929065704346e-01 7.756231725215911865e-02 1.321331858634948730e-01 3.166658282279968262e-01
4.442586898803710938e-01 2.495585680007934570e-01 -2.428459674119949341e-01 2.020885348320007324e-01 4.505066871643066406e-01 -2.385952472686767578e-01 5.203136205673217773e-01 3.315576016902923584e-01
1.684772819280624390e-01 -2.414427101612091064e-01 -5.749375820159912109e-01 2.765544056892395020e-01 4.203043878078460693e-01 -5.058403313159942627e-02 4.936309754848480225e-01 2.887894809246063232e-01
3.653627038002014160e-01 2.766148149967193604e-01 -2.850315868854522705e-01 3.220728635787963867e-01 3.652702271938323975e-01 -3.550410568714141846e-01 3.710848987102508545e-01 4.558946192264556885e-01
1.427703648805618286e-01 -1.385464370250701904e-01 -4.779500663280487061e-01 3.655675649642944336e-01 7.274461388587951660e-01 -1.725925952196121216e-01 7.618667185306549072e-02 1.832353770732879639e-01
3.400116860866546631e-01 2.747393250465393066e-01 -7.422858476638793945e-01 2.346635013818740845e-01 2.173220962285995483e-01 -3.602000474929809570e-01 -1.590185016393661499e-01 -2.440241351723670959e-02
1.051859855651855469e-01 -2.677355408668518066e-01 -3.652709126472473145e-01 2.486131489276885986e-01 8.068700432777404785e-01 -1.534182112663984299e-02 2.429651170969009399e-01 1.082370877265930176e-01
-2.601401507854461670e-01 -4.243227466940879822e-02 -6.206417679786682129e-01 1.324394345283508301e-01 4.875829443335533142e-02 5.746887326240539551e-01 2.275664955377578735e-01 3.786277770996093750e-01
2.281599193811416626e-01 -3.362001776695251465e-01 -7.016425728797912598e-01 4.374082088470458984e-01 1.809368729591369629e-01 1.143037825822830200e-01 3.232273459434509277e-01 3.169520199298858643e-02
1.243699789047241211e-01 1.141080185770988464e-01 -7.335573434829711914e-01 -2.856749892234802246e-01 2.753633856773376465e-01 5.481003224849700928e-02 -5.042718648910522461e-01 1.366592645645141602e-01
4.705626517534255981e-02 7.264969348907470703e-01 -1.899974495172500610e-01 1.580858370289206505e-03 5.821459293365478516e-01 5.088832974433898926e-02 -2.835517227649688721e-01 1.095510274171829224e-01
3.195669054985046387e-01 9.680368751287460327e-02 -4.924529492855072021e-01 1.137493848800659180e-01 4.281974732875823975e-01 -4.036250114440917969e-01 4.774647951126098633e-01 2.425249665975570679e-01
2.176328450441360474e-01 7.693334817886352539e-01 -3.207772970199584961e-02 1.712687015533447266e-01 3.200634419918060303e-01 4.669944941997528076e-01 9.526500105857849121e-02 2.828675694763660431e-02
1.919285207986831665e-01 4.722712337970733643e-01 -5.104444026947021484e-01 -7.788061350584030151e-02 -1.562423110008239746e-01 -1.299515664577484131e-01 4.681897759437561035e-01 4.615231752395629883e-01
4.990954324603080750e-02 7.866390347480773926e-01 -3.390192389488220215e-01 -1.179508958011865616e-02 2.897816598415374756e-01 3.173341453075408936e-01 2.682136297225952148e-01 -8.379774540662765503e-02
-5.430438518524169922e-01 2.837668657302856445e-01 -4.880645871162414551e-01 -7.199769467115402222e-02 4.104270040988922119e-01 3.338091671466827393e-01 2.440072000026702881e-01 2.043787688016891479e-01
4.897727668285369873e-01 4.162226617336273193e-01 -5.151481032371520996e-01 6.466663628816604614e-02 6.464153528213500977e-02 -3.499865233898162842e-01 2.712414041161537170e-02 4.357951283454895020e-01
2.599141001701354980e-01 -4.502943903207778931e-02 -7.445968985557556152e-01 6.442612409591674805e-02 3.176126480102539062e-01 -9.237507358193397522e-03 2.317366451025009155e-01 -4.660223126411437988e-01
-2.966672182083129883e-01 -2.533274888992309570e-01 -6.783266663551330566e-01 -1.455024629831314087e-01 5.709248185157775879e-01 4.944708943367004395e-02 5.175667256116867065e-02 1.882469505071640015e-01
4.570165276527404785e-01 3.364295959472656250e-01 -2.613856494426727295e-01 1.744209975004196167e-01 6.837864518165588379e-01 2.359826564788818359e-01 -2.062347084283828735e-01 -1.158493757247924805e-01
1.377373635768890381e-01 -2.457507252693176270e-01 -2.502633035182952881e-01 9.056207537651062012e-02 7.751836776733398438e-01 2.492212504148483276e-01 4.268916845321655273e-01 6.741189956665039062e-02
-1.695583462715148926e-01 5.023975372314453125e-01 -6.459140181541442871e-01 -2.521497905254364014e-01 1.014436483383178711e-01 9.631575644016265869e-02 3.793477714061737061e-01 -2.731114923954010010e-01
3.394185379147529602e-02 -2.077316306531429291e-02 -5.155812501907348633e-01 9.966273605823516846e-02 5.292935967445373535e-01 -2.695651650428771973e-01 6.044567227363586426e-01 6.689483672380447388e-02
-3.588205575942993164e-02 -4.240098409354686737e-03 -2.550322413444519043e-01 -4.217120707035064697e-01 3.097986280918121338e-01 2.952539324760437012e-01 3.179460167884826660e-01 6.867111921310424805e-01
5.150215625762939453e-01 5.565896630287170410e-01 -9.681877493858337402e-02 2.950941920280456543e-01 3.020860552787780762e-01 -3.271789476275444031e-02 4.567411541938781738e-01 1.660336554050445557e-01
1.824232190847396851e-02 -2.716647088527679443e-01 -6.462398767471313477e-01 -1.802675575017929077e-01 2.203135043382644653e-01 5.079013109207153320e-01 4.110180139541625977e-01 -1.747920364141464233e-02
-3.670539259910583496e-01 4.740605950355529785e-01 -5.892403125762939453e-01 6.133851408958435059e-02 2.542784214019775391e-01 -9.513573348522186279e-02 -2.129134535789489746e-01 4.129539728164672852e-01
3.940356969833374023e-01 2.683035433292388916e-01 -5.332697629928588867e-01 -1.038202717900276184e-01 3.196438774466514587e-02 -4.303047657012939453e-01 3.419300019741058350e-01 4.177246093750000000e-01
-1.268755793571472168e-01 -2.626315653324127197e-01 -6.079956293106079102e-01 -3.258835673332214355e-01 3.156375885009765625e-01 5.577228665351867676e-01 1.599849909543991089e-01 -5.283355340361595154e-02
2.223813831806182861e-01 3.784181475639343262e-01 -2.913410365581512451e-01 5.363799929618835449e-01 4.536892175674438477e-01 -9.417230635881423950e-02 4.622172117233276367e-01 8.009923994541168213e-02
1.471867263317108154e-01 1.826663017272949219e-01 -7.158945798873901367e-01 -3.730896115303039551e-01 3.150486052036285400e-01 -8.909384906291961670e-02 -4.309301674365997314e-01 1.933737099170684814e-02
7.958945818245410919e-03 -2.366070151329040527e-01 -6.531083583831787109e-01 2.391124963760375977e-01 6.367563605308532715e-01 8.600407093763351440e-02 7.135342806577682495e-03 2.175367325544357300e-01
3.450911119580268860e-02 -1.565330773591995239e-01 -4.180668592453002930e-01 4.083592593669891357e-01 5.442341566085815430e-01 1.151474267244338989e-01 5.166528820991516113e-01 2.374645620584487915e-01
4.745226204395294189e-01 1.150167286396026611e-01 -7.316712737083435059e-01 -1.787473708391189575e-01 1.231639534235000610e-01 -1.495198309421539307e-01 -3.073174059391021729e-01 2.496730089187622070e-01
5.131208300590515137e-01 9.472715854644775391e-02 -4.726275205612182617e-01 2.813049592077732086e-02 3.316267728805541992e-01 9.239225089550018311e-02 -4.080709218978881836e-01 4.674730300903320312e-01
-1.690186411142349243e-01 1.249099150300025940e-01 -7.059804797172546387e-01 3.947940468788146973e-01 3.601804375648498535e-01 -1.469162106513977051e-01 5.003083124756813049e-02 3.843723535537719727e-01
1.025337651371955872e-01 -2.057327888906002045e-02 -8.035562634468078613e-01 -3.142728656530380249e-02 4.360976517200469971e-01 -3.697291910648345947e-01 5.922776460647583008e-02 -1.094730868935585022e-01
1.666973233222961426e-01 2.026498317718505859e-01 -3.671843707561492920e-01 -4.789284616708755493e-02 6.536835432052612305e-02 1.451691091060638428e-01 -8.485668897628784180e-02 8.726278543472290039e-01
3.118121325969696045e-01 3.570863008499145508e-01 -2.223119437694549561e-01 1.092826798558235168e-01 3.819401860237121582e-01 -3.799807727336883545e-01 3.983689546585083008e-01 5.147191286087036133e-01
-1.372009515762329102e-01 3.043093681335449219e-01 -4.156277179718017578e-01 -3.143467605113983154e-01 1.843533217906951904e-01 2.466322332620620728e-01 7.151259183883666992e-01 -1.038880944252014160e-01
2.427218705415725708e-01 8.980556577444076538e-02 -6.888117194175720215e-01 -3.054426312446594238e-01 -6.193807348608970642e-02 -7.247113436460494995e-02 -8.188030123710632324e-02 5.911610722541809082e-01
-2.631878554821014404e-01 8.525801822543144226e-03 -8.400931954383850098e-01 -1.360029876232147217e-01 1.412470042705535889e-01 2.386782765388488770e-01 3.593160212039947510e-01 -1.949702203273773193e-02
4.500146210193634033e-01 3.048063218593597412e-01 -4.229949116706848145e-01 -1.934665441513061523e-01 -4.884090274572372437e-02 -1.915167644619941711e-02 -1.012641862034797668e-01 6.893615126609802246e-01
2.421620041131973267e-01 4.223255813121795654e-01 -2.263078987598419189e-01 1.665184944868087769e-01 -1.136227399110794067e-01 7.314703613519668579e-02 6.353344917297363281e-01 5.120005011558532715e-01
2.775492370128631592e-01 -1.505255550146102905e-01 -3.188898861408233643e-01 -1.073581352829933167e-01 8.224152326583862305e-01 5.318067967891693115e-02 3.284656703472137451e-01 -2.709498163312673569e-03
-1.757342666387557983e-01 3.992431163787841797e-01 -5.974828004837036133e-01 8.234346657991409302e-02 5.637100432068109512e-03 1.377387065440416336e-02 -1.789976060390472412e-01 6.431909203529357910e-01
-2.727192342281341553e-01 -6.793149560689926147e-02 -7.334281802177429199e-01 1.197963580489158630e-01 2.975420355796813965e-01 1.442339420318603516e-01 3.091730177402496338e-01 4.047454595565795898e-01
-4.962054267525672913e-02 1.164906322956085205e-01 -6.487426757812500000e-01 2.398367971181869507e-01 6.404721736907958984e-01 -2.451575696468353271e-01 6.407741457223892212e-02 -1.765400022268295288e-01
-3.574985265731811523e-01 1.789486557245254517e-01 -6.717392802238464355e-01 -3.619175255298614502e-01 4.060520827770233154e-01 -5.200912430882453918e-02 2.027310132980346680e-01 2.219714522361755371e-01
-1.848075389862060547e-01 6.803680658340454102e-01 -1.070379316806793213e-01 -1.197434030473232269e-02 4.631784856319427490e-01 3.267339169979095459e-01 3.657159581780433655e-02 4.107531607151031494e-01
4.919679760932922363e-01 3.258980810642242432e-01 -5.229548811912536621e-01 2.803580164909362793e-01 -2.966952510178089142e-02 -2.551536858081817627e-01 4.506140947341918945e-01 1.750394701957702637e-01
-4.465515725314617157e-03 4.816594719886779785e-02 -6.643904447555541992e-01 3.267780542373657227e-01 3.007100820541381836e-01 -2.828739769756793976e-02 -2.455608695745468140e-01 5.458340048789978027e-01
7.482450008392333984e-01 1.691165268421173096e-01 -4.309721887111663818e-01 -1.126156374812126160e-01 2.688709795475006104e-01 2.251027673482894897e-01 -1.840896904468536377e-01 2.371871322393417358e-01
3.931341171264648438e-01 4.428031146526336670e-01 -2.252171784639358521e-01 2.383351624011993408e-01 3.823657631874084473e-01 -2.953724265098571777e-01 2.504587173461914062e-01 4.956474900245666504e-01
-6.908664014190435410e-03 1.507010459899902344e-01 -3.195478618144989014e-01 -1.399152576923370361e-01 1.612731218338012695e-01 3.849816322326660156e-02 5.202693939208984375e-01 7.465808391571044922e-01
-1.047092750668525696e-01 5.237926244735717773e-01 -2.420779019594192505e-01 3.102695047855377197e-01 5.124908089637756348e-01 3.252934291958808899e-02 5.006839632987976074e-01 2.131171226501464844e-01
1.536400765180587769e-01 2.204437255859375000e-01 -7.226586937904357910e-01 2.024188339710235596e-01 3.548993468284606934e-01 -4.368380010128021240e-01 2.015067189931869507e-01 -8.487799018621444702e-02
2.633305788040161133e-01 4.861031472682952881e-02 -8.660559058189392090e-01 3.981822133064270020e-01 -6.276288768276572227e-04 -9.303086251020431519e-02 -1.530081406235694885e-02 -1.039373576641082764e-01
-4.329676553606987000e-02 4.688935577869415283e-01 -7.575799822807312012e-01 1.162229776382446289e-01 2.609760165214538574e-01 -2.931565046310424805e-01 -6.838928908109664917e-02 1.791720241308212280e-01
2.658506631851196289e-01 5.142651200294494629e-01 -3.935032784938812256e-01 1.140309423208236694e-01 4.324453771114349365e-01 1.118361577391624451e-02 -2.609298378229141235e-02 5.560504198074340820e-01
5.763107538223266602e-02 2.306751310825347900e-01 -7.448248863220214844e-01 1.833629012107849121e-01 -1.659517884254455566e-01 2.083180099725723267e-01 4.722353816032409668e-01 2.472630441188812256e-01
2.383943833410739899e-02 9.695172309875488281e-02 -5.585297346115112305e-01 -4.971183836460113525e-02 7.416155338287353516e-01 -2.875441908836364746e-01 -1.684014499187469482e-01 1.207097992300987244e-01
4.543635845184326172e-01 1.284853816032409668e-01 -6.843433380126953125e-01 3.128646686673164368e-02 4.113257825374603271e-01 -2.392158657312393188e-01 -2.797391712665557861e-01 5.543850734829902649e-02
7.719694636762142181e-03 2.731350362300872803e-01 -3.545691668987274170e-01 -6.744870543479919434e-01 5.164452195167541504e-01 -1.552170366048812866e-01 1.409813612699508667e-01 1.843959093093872070e-01
9.948775172233581543e-02 4.979332536458969116e-02 -7.213166356086730957e-01 4.134275019168853760e-01 3.334507048130035400e-01 -2.341030836105346680e-01 3.577617704868316650e-01 -4.915200918912887573e-02
-2.160896062850952148e-01 3.354060351848602295e-01 -6.256787180900573730e-01 2.608743607997894287e-01 -4.488181695342063904e-02 2.608792781829833984e-01 1.313767135143280029e-01 5.421684980392456055e-01
4.070470333099365234e-01 2.248542010784149170e-01 -7.421167492866516113e-01 -2.413154691457748413e-01 2.409973740577697754e-01 -2.016050964593887329e-01 -2.547696828842163086e-01 -1.055982708930969238e-01
-3.114987909793853760e-01 -3.692411351948976517e-03 -6.330630779266357422e-01 2.627713084220886230e-01 1.866100728511810303e-01 3.959797024726867676e-01 2.167180478572845459e-01 4.410754740238189697e-01
3.925296068191528320e-01 3.702111542224884033e-01 -2.992064952850341797e-01 2.583790421485900879e-01 6.379913091659545898e-01 -2.548562884330749512e-01 2.684619426727294922e-01 9.232273697853088379e-02
6.710653007030487061e-02 -9.596236050128936768e-02 -3.991460502147674561e-01 -9.793113917112350464e-02 7.902595996856689453e-01 4.359190165996551514e-01 1.783934980630874634e-02 5.025927722454071045e-02
7.719389162957668304e-03 -1.209499016404151917e-01 -3.085128664970397949e-01 2.992723286151885986e-01 8.292158842086791992e-01 1.343472003936767578e-01 2.038475871086120605e-01 2.310094237327575684e-01
4.280183911323547363e-01 1.992976516485214233e-01 -2.868259847164154053e-01 -3.179249167442321777e-01 1.028290484100580215e-02 6.000434160232543945e-01 -1.196514442563056946e-01 4.682531654834747314e-01
-1.271214429289102554e-02 1.155920624732971191e-01 -6.995624899864196777e-01 2.884982228279113770e-01 2.439687997102737427e-01 3.729866147041320801e-01 3.840706944465637207e-01 2.602072954177856445e-01
1.613533198833465576e-01 1.813529282808303833e-01 -5.178300142288208008e-01 -4.725068807601928711e-02 7.917684316635131836e-01 1.222229376435279846e-01 1.916900835931301117e-02 -1.687972545623779297e-01
4.768706858158111572e-01 -2.783582508563995361e-01 -5.918480753898620605e-01 -3.049290180206298828e-01 4.551002085208892822e-01 -1.191381141543388367e-01 -1.367536336183547974e-01 1.087829768657684326e-01
2.784446179866790771e-01 5.207942724227905273e-01 -1.700450330972671509e-01 1.705178767442703247e-01 7.534276843070983887e-01 2.711557224392890930e-02 1.543132811784744263e-01 -3.239000216126441956e-02
-1.478375643491744995e-01 1.904650032520294189e-01 -3.463149964809417725e-01 -4.379328191280364990e-01 4.458477497100830078e-01 1.937267333269119263e-01 1.621647030115127563e-01 6.062508821487426758e-01
3.017755150794982910e-01 2.280500680208206177e-01 -7.322472929954528809e-01 1.719686239957809448e-01 2.306483685970306396e-02 2.816917002201080322e-01 -1.332276761531829834e-01 4.399244785308837891e-01
-7.172328233718872070e-02 1.765390187501907349e-01 -4.242472946643829346e-01 1.961039453744888306e-01 -2.386569604277610779e-02 7.244166135787963867e-01 4.000829458236694336e-01 2.446054965257644653e-01
4.444974362850189209e-01 1.540564000606536865e-01 -4.778311252593994141e-01 -1.283387094736099243e-01 2.062502801418304443e-01 2.278266847133636475e-01 -4.526376724243164062e-01 4.843243658542633057e-01
5.716462805867195129e-02 2.954127490520477295e-01 -8.236227035522460938e-01 -4.641655832529067993e-02 3.046608269214630127e-01 -1.765859425067901611e-01 -4.846386983990669250e-02 3.203203976154327393e-01
2.109479308128356934e-01 7.566168904304504395e-01 -3.654454052448272705e-01 1.201142370700836182e-01 2.908890247344970703e-01 1.074669733643531799e-01 3.300901353359222412e-01 -1.730001121759414673e-01
2.833591587841510773e-02 6.344415545463562012e-01 -3.334202766418457031e-01 6.907011568546295166e-02 4.309509694576263428e-01 3.658212125301361084e-01 2.210906296968460083e-01 3.351367712020874023e-01
3.913525342941284180e-01 2.653660066425800323e-02 -5.514668822288513184e-01 8.611002005636692047e-03 6.877781748771667480e-01 -2.299230843782424927e-01 1.183203905820846558e-01 -4.523167014122009277e-02
-2.775057591497898102e-02 2.096758484840393066e-01 -8.217810392379760742e-01 -1.236476749181747437e-01 -2.170587927103042603e-01 3.173656761646270752e-01 3.350268006324768066e-01 -6.763601303100585938e-02
3.979326784610748291e-01 2.494684606790542603e-01 -6.239997744560241699e-01 -1.983857750892639160e-01 3.296293914318084717e-01 1.510977447032928467e-01 -1.950543522834777832e-01 4.256177246570587158e-01
2.878631949424743652e-01 4.756841063499450684e-01 -2.275683730840682983e-01 1.388757489621639252e-02 6.006219983100891113e-01 1.540920734405517578e-01 4.843025505542755127e-01 1.408502161502838135e-01
6.203359365463256836e-01 4.182206988334655762e-01 -4.838053286075592041e-01 2.533261664211750031e-03 -2.688681483268737793e-01 7.372938096523284912e-02 1.522757411003112793e-01 3.244794011116027832e-01
3.332717716693878174e-01 -1.746498346328735352e-01 -7.910946607589721680e-01 2.181277871131896973e-01 2.868911027908325195e-01 8.829191327095031738e-02 2.148959636688232422e-01 2.207594215869903564e-01
4.777333699166774750e-03 -3.042189478874206543e-01 -6.502324938774108887e-01 1.777586340904235840e-01 4.275572597980499268e-01 -5.103786289691925049e-02 8.198286592960357666e-02 5.107800364494323730e-01
-9.354437887668609619e-02 7.210311293601989746e-01 -4.884070456027984619e-01 -2.718222737312316895e-01 3.955089747905731201e-01 -2.532991021871566772e-02 4.314536228775978088e-02 2.101690974086523056e-03
5.752032995223999023e-01 1.428687125444412231e-01 -7.170380949974060059e-01 9.285064041614532471e-02 2.077029645442962646e-01 -1.238043457269668579e-01 -2.104913890361785889e-01 -1.522830277681350708e-01
3.823951780796051025e-01 -1.996297389268875122e-01 -6.804680824279785156e-01 -7.935109734535217285e-02 3.590920865535736084e-01 3.293972089886665344e-02 -4.157944917678833008e-01 2.041354775428771973e-01
9.841603040695190430e-02 9.409951418638229370e-02 -5.067957639694213867e-01 -3.512408733367919922e-01 2.847438752651214600e-01 -4.249444305896759033e-01 2.246069014072418213e-01 5.377195477485656738e-01
