# Supplementary material for: Where is your field going? A machine learning approach to study the relative motion of the domains of physics
Source: PLoS One. 2020 Jun 18;15(6):e0233997. doi: 10.1371/journal.pone.0233997 (PMC7302634; doi:10.1371/journal.pone.0233997)
Supplement: S1 Data — (ZIP) [file pone.0233997.s001.zip › 0/Pacs4Run_0_VS_500_embeddings1987-1991ED8.txt]

6.487254798412322998e-02 1.628864556550979614e-01 6.051955819129943848e-01 -1.468845009803771973e-01 1.789909899234771729e-01 -1.454096287488937378e-01 1.583438925445079803e-02 -7.266294360160827637e-01
-3.597878515720367432e-01 5.477337837219238281e-01 -3.326354920864105225e-02 -3.161199986934661865e-01 1.559672355651855469e-01 -1.709190309047698975e-01 2.991018891334533691e-01 -5.714029073715209961e-01
-2.791551640257239342e-03 1.385055929422378540e-01 -1.423897147178649902e-01 -4.594630300998687744e-01 5.833830833435058594e-01 -5.194951221346855164e-02 5.955909490585327148e-01 -2.272981256246566772e-01
2.311591953039169312e-01 4.699064791202545166e-02 1.559520661830902100e-01 -4.232216179370880127e-01 9.768083691596984863e-02 -5.887509584426879883e-01 3.466061353683471680e-01 -5.144070386886596680e-01
1.131901517510414124e-01 4.120559096336364746e-01 2.979511320590972900e-01 -6.365352869033813477e-01 3.758872672915458679e-02 1.271998137235641479e-01 4.691391885280609131e-01 -2.928509712219238281e-01
-1.841528713703155518e-01 5.198338031768798828e-01 -2.010808587074279785e-01 -3.139838874340057373e-01 1.336498260498046875e-01 7.288981229066848755e-02 2.303168028593063354e-01 -6.932677030563354492e-01
7.843730598688125610e-02 1.688720732927322388e-01 3.732057511806488037e-01 -3.319960236549377441e-01 2.630447447299957275e-01 -5.416473746299743652e-01 5.698521733283996582e-01 -1.688782274723052979e-01
4.450336694717407227e-01 1.559220850467681885e-01 -1.323338001966476440e-01 3.377146646380424500e-02 4.270873367786407471e-01 -5.946521759033203125e-01 3.468564748764038086e-01 -3.204006850719451904e-01
-3.339908421039581299e-01 2.809060551226139069e-02 -6.198021396994590759e-02 -3.618427813053131104e-01 4.692709743976593018e-01 -3.955960869789123535e-01 -2.899294495582580566e-01 -5.404800176620483398e-01
-1.459245383739471436e-01 5.563358962535858154e-02 3.196046352386474609e-01 -1.420879960060119629e-01 -4.941649734973907471e-02 -5.456975698471069336e-01 1.554089188575744629e-01 -7.272515892982482910e-01
-4.269220829010009766e-01 2.861320972442626953e-01 1.799763143062591553e-01 2.098179310560226440e-01 1.839792728424072266e-01 4.829309880733489990e-02 -2.304801046848297119e-01 -7.550823688507080078e-01
-1.694968789815902710e-01 6.947329044342041016e-01 -1.570763289928436279e-01 -2.389782220125198364e-01 3.538110852241516113e-01 -1.994273364543914795e-01 3.769907355308532715e-01 -3.158443868160247803e-01
-3.546279296278953552e-02 7.038840651512145996e-01 -1.568036377429962158e-01 1.226899623870849609e-01 2.747992277145385742e-01 -9.529036283493041992e-02 3.794565796852111816e-01 -4.848372042179107666e-01
2.085959911346435547e-01 1.143029704689979553e-01 2.567599415779113770e-01 -3.240050971508026123e-01 -3.062911517918109894e-02 -6.476774811744689941e-01 1.304263621568679810e-01 -5.788629651069641113e-01
-1.563968360424041748e-01 3.493582606315612793e-01 1.743924319744110107e-01 -1.514697819948196411e-01 3.368025422096252441e-01 -2.158809900283813477e-01 7.217986583709716797e-01 -3.451076745986938477e-01
3.165142834186553955e-01 4.308118820190429688e-01 -2.475230395793914795e-01 -4.593841731548309326e-01 4.748084843158721924e-01 -2.676259875297546387e-01 3.523291051387786865e-01 -1.439296901226043701e-01
6.240353733301162720e-02 4.545187950134277344e-01 -2.608269751071929932e-01 -3.471834212541580200e-02 1.930921971797943115e-01 -2.502859532833099365e-01 3.872554004192352295e-01 -6.858482956886291504e-01
-1.734270453453063965e-01 5.964744687080383301e-01 -2.121027708053588867e-01 -2.060335576534271240e-01 3.651587665081024170e-01 -3.434785008430480957e-01 3.688039779663085938e-01 -3.733217716217041016e-01
4.228003323078155518e-01 5.021582245826721191e-01 -3.292217254638671875e-01 -3.397626280784606934e-01 3.499254286289215088e-01 -2.024842202663421631e-01 2.529616057872772217e-01 -3.432404398918151855e-01
-5.253477096557617188e-01 2.555723190307617188e-01 4.065458178520202637e-01 -2.845865190029144287e-01 5.675095915794372559e-01 -7.735411822795867920e-02 -2.406411170959472656e-01 -1.626798510551452637e-01
-5.647072568535804749e-02 4.841394722461700439e-01 -1.836085766553878784e-01 1.683485135436058044e-02 9.927357733249664307e-02 -1.763983862474560738e-03 2.418767064809799194e-01 -8.124418854713439941e-01
4.576088488101959229e-02 7.718175649642944336e-01 -1.716585606336593628e-01 -3.990691900253295898e-01 8.146122843027114868e-02 1.316735520958900452e-02 1.885160952806472778e-01 -4.136823713779449463e-01
-3.522129356861114502e-01 4.802788794040679932e-01 1.450143754482269287e-02 -1.049635931849479675e-01 3.936946392059326172e-01 -2.544193156063556671e-02 5.545815229415893555e-01 -4.133366346359252930e-01
-5.836337208747863770e-01 2.405541837215423584e-01 3.763483166694641113e-01 1.784945577383041382e-01 3.343304395675659180e-01 -2.367886900901794434e-01 1.752090454101562500e-01 -4.790230691432952881e-01
-1.412234753370285034e-01 4.610410928726196289e-01 1.702336817979812622e-01 -2.155621722340583801e-02 2.846599519252777100e-01 -8.301471918821334839e-02 7.319524288177490234e-01 -3.381947875022888184e-01
1.148142814636230469e-01 5.926987528800964355e-01 3.348272442817687988e-01 -2.494820654392242432e-01 6.523595191538333893e-03 -4.790717661380767822e-01 4.300345182418823242e-01 -2.160861492156982422e-01
1.630343049764633179e-01 7.886005640029907227e-01 2.501934468746185303e-01 6.134934723377227783e-02 5.288249626755714417e-02 -1.946260184049606323e-01 4.574369490146636963e-01 -1.877340078353881836e-01
-1.956454962491989136e-01 -1.296336352825164795e-01 2.157225459814071655e-01 -3.320778012275695801e-01 8.991049975156784058e-02 -4.503033459186553955e-01 -1.206712275743484497e-01 -7.501250505447387695e-01
-3.278405070304870605e-01 4.704530537128448486e-01 8.181944489479064941e-02 -1.172440573573112488e-01 3.335313200950622559e-01 3.387671113014221191e-01 4.742130637168884277e-01 -4.470678567886352539e-01
5.122386217117309570e-01 4.718327820301055908e-01 2.231341451406478882e-01 -2.275944203138351440e-01 3.096767067909240723e-01 -2.920871675014495850e-01 -4.455042481422424316e-01 -1.835994273424148560e-01
3.625144362449645996e-01 5.060669966042041779e-03 -1.196800768375396729e-01 -1.896804124116897583e-01 2.232737541198730469e-01 9.969025850296020508e-02 5.401450395584106445e-01 -6.831615567207336426e-01
-2.040151059627532959e-01 5.108253359794616699e-01 -2.501905858516693115e-01 -2.585881650447845459e-01 4.540806412696838379e-01 -5.192907452583312988e-01 1.670360565185546875e-01 -2.534147500991821289e-01
2.277162671089172363e-01 -3.915687277913093567e-02 -1.093364357948303223e-01 6.458313873736187816e-05 8.591496944427490234e-01 -1.627602726221084595e-01 -9.426750242710113525e-02 -4.014252424240112305e-01
2.106674313545227051e-01 -4.866731166839599609e-02 -1.833387315273284912e-01 -6.297310441732406616e-02 6.879443526268005371e-01 -4.362626075744628906e-01 -1.617377847433090210e-01 -4.753109812736511230e-01
-7.459693402051925659e-02 4.659782350063323975e-01 3.754400908946990967e-01 -5.411100983619689941e-01 -6.387846544384956360e-03 5.477588623762130737e-02 4.619018137454986572e-01 -3.565807938575744629e-01
2.264999896287918091e-01 -2.121901698410511017e-02 4.097964167594909668e-01 -6.076392531394958496e-01 4.856541454792022705e-01 1.082733720541000366e-01 -3.013194203376770020e-01 -2.696525752544403076e-01
-1.657333225011825562e-01 7.053871750831604004e-01 5.009444802999496460e-02 1.962880976498126984e-02 3.665266036987304688e-01 -5.167238712310791016e-01 -2.330455780029296875e-01 -1.281049400568008423e-01
2.829192280769348145e-01 2.702466845512390137e-01 3.477052748203277588e-01 -3.182418048381805420e-01 5.438738465309143066e-01 -1.390081197023391724e-01 -5.203719139099121094e-01 -1.970732659101486206e-01
8.266482502222061157e-02 -3.493414223194122314e-01 5.888612195849418640e-02 -2.921207845211029053e-01 7.108505964279174805e-01 -3.726706802845001221e-01 2.291800267994403839e-02 -3.709550797939300537e-01
4.067115485668182373e-01 1.810761094093322754e-01 4.734380915760993958e-02 -3.296532928943634033e-01 4.224722459912300110e-02 -6.640639305114746094e-01 7.360586524009704590e-02 -4.926469624042510986e-01
1.298232525587081909e-01 2.305395342409610748e-02 2.104861661791801453e-02 -2.003116309642791748e-01 4.255623817443847656e-01 1.682404242455959320e-02 7.477709054946899414e-01 -4.488862156867980957e-01
-9.708963334560394287e-02 2.595007792115211487e-02 -2.356961369514465332e-01 -2.661703526973724365e-01 3.837377130985260010e-01 -5.581886172294616699e-01 -9.854809381067752838e-03 -6.360617280006408691e-01
3.066328167915344238e-02 8.359205126762390137e-01 5.804476141929626465e-02 -2.526125311851501465e-01 2.242766022682189941e-01 -1.628669202327728271e-01 3.890109360218048096e-01 -7.042227685451507568e-02
-2.225529253482818604e-01 6.951085329055786133e-01 3.529131412506103516e-01 -2.908369600772857666e-01 1.404164582490921021e-01 -1.484819650650024414e-01 -3.536552488803863525e-01 -3.021997511386871338e-01
-6.851827353239059448e-02 6.859592795372009277e-01 -2.075434476137161255e-01 -2.304610013961791992e-01 3.981876075267791748e-01 -3.041868507862091064e-01 3.514262437820434570e-01 -2.323684990406036377e-01
3.943111300468444824e-01 1.476824134588241577e-01 2.716413140296936035e-01 -6.389469504356384277e-01 4.670383632183074951e-01 1.457160711288452148e-01 -2.590810358524322510e-01 -1.848931461572647095e-01
-7.154048979282379150e-02 8.588699102401733398e-01 6.416566669940948486e-02 -4.375959336757659912e-01 8.733864128589630127e-02 -3.690653480589389801e-03 9.621094912290573120e-02 -2.114684432744979858e-01
1.084649562835693359e-01 1.169739961624145508e-01 -2.204943746328353882e-01 -4.104689955711364746e-01 4.388724863529205322e-01 -2.039213180541992188e-01 5.024545788764953613e-01 -5.203812122344970703e-01
5.635847449302673340e-01 2.017728090286254883e-01 -1.654464900493621826e-01 -2.728956043720245361e-01 2.723433375358581543e-01 -4.470282793045043945e-01 2.489534467458724976e-01 -4.514779150485992432e-01
-4.453460276126861572e-01 5.042147636413574219e-01 -3.369779512286186218e-02 1.584108336828649044e-03 4.668500423431396484e-01 1.521482914686203003e-01 3.376324176788330078e-01 -4.372672438621520996e-01
-7.936886698007583618e-02 3.679517507553100586e-01 -2.304935753345489502e-01 4.410046339035034180e-02 2.216468751430511475e-01 -9.738069027662277222e-02 3.386370241641998291e-01 -7.936968207359313965e-01
6.150993704795837402e-02 6.483299732208251953e-01 1.979276537895202637e-01 -4.556909799575805664e-01 -6.803231686353683472e-02 -1.412655785679817200e-02 4.023380577564239502e-01 -4.029284119606018066e-01
-1.510739922523498535e-01 3.639492690563201904e-01 3.179992139339447021e-01 -7.441183924674987793e-01 -4.813138768076896667e-02 -1.529047787189483643e-01 1.558936983346939087e-01 -3.740086853504180908e-01
3.592420816421508789e-01 1.214923709630966187e-02 8.394320309162139893e-02 2.253502309322357178e-01 6.054872870445251465e-01 2.743490040302276611e-01 -7.844014465808868408e-02 -6.040970683097839355e-01
-8.418814837932586670e-02 5.602474212646484375e-01 -9.325277060270309448e-02 1.211019828915596008e-01 1.176271066069602966e-01 -1.710430085659027100e-01 3.685048222541809082e-01 -6.904967427253723145e-01
-2.851395606994628906e-01 6.682664155960083008e-01 1.219611614942550659e-01 1.431066691875457764e-01 2.252686768770217896e-01 9.004215896129608154e-02 3.979136347770690918e-01 -4.685857295989990234e-01
5.181314945220947266e-01 4.264669492840766907e-03 -1.307220309972763062e-01 -6.129747629165649414e-02 4.846478998661041260e-01 9.497556090354919434e-02 -1.263165026903152466e-01 -6.714283823966979980e-01
2.134201824665069580e-01 1.510037183761596680e-01 -3.791275024414062500e-01 -2.895959913730621338e-01 4.103115499019622803e-01 -2.240137606859207153e-01 3.504341542720794678e-01 -6.022495031356811523e-01
-3.448874875903129578e-02 4.313198029994964600e-01 -2.373755574226379395e-01 -4.156433418393135071e-02 3.484581112861633301e-01 -4.362300038337707520e-01 4.221770465373992920e-01 -5.145345926284790039e-01
3.886561095714569092e-01 1.417893469333648682e-01 2.785120531916618347e-02 3.005248010158538818e-01 7.172565460205078125e-01 1.402415633201599121e-01 -7.146473973989486694e-02 -4.455554783344268799e-01
1.733976006507873535e-01 -1.294576376676559448e-01 -6.195329502224922180e-02 -2.356022298336029053e-01 1.034821420907974243e-01 -2.760900650173425674e-03 4.219945073127746582e-01 -8.396616578102111816e-01
4.966314435005187988e-01 5.231346935033798218e-02 -1.173634827136993408e-01 -2.628484964370727539e-01 7.325822114944458008e-01 2.616389095783233643e-02 -9.168489277362823486e-02 -3.492703735828399658e-01
-1.958220005035400391e-01 4.965844154357910156e-01 -1.239871457219123840e-01 -3.318332135677337646e-01 1.680922955274581909e-01 5.094736814498901367e-02 4.018066525459289551e-01 -6.302953958511352539e-01
4.207671582698822021e-01 4.784259200096130371e-01 -6.272330880165100098e-02 -3.330962657928466797e-01 2.415249496698379517e-01 3.884588181972503662e-02 -4.444846808910369873e-01 -4.709208011627197266e-01
3.493872880935668945e-01 3.022589683532714844e-01 4.451340138912200928e-01 -2.154743224382400513e-01 4.630271792411804199e-01 -1.525667160749435425e-01 -5.094590783119201660e-01 -2.116015106439590454e-01
1.961046755313873291e-01 5.103879570960998535e-01 -3.339281380176544189e-01 -1.743111163377761841e-01 4.903235435485839844e-01 -3.440388739109039307e-01 3.656406104564666748e-01 -2.582281231880187988e-01
1.626980006694793701e-01 -1.017971523106098175e-02 2.111288607120513916e-01 -2.021005898714065552e-01 -9.062756597995758057e-02 -4.285607039928436279e-01 -8.460289239883422852e-02 -8.300424218177795410e-01
1.993255317211151123e-01 1.420558243989944458e-01 3.765132427215576172e-01 -4.364037141203880310e-02 7.886152714490890503e-02 -7.604065537452697754e-01 1.173346024006605148e-02 -4.602693319320678711e-01
1.812969683669507504e-03 7.449919581413269043e-01 -2.132050842046737671e-01 3.534521907567977905e-03 4.471088349819183350e-01 -1.151652783155441284e-01 3.550404310226440430e-01 -2.455439567565917969e-01
2.552012726664543152e-02 5.850765705108642578e-01 3.230558633804321289e-01 -4.594075977802276611e-01 1.376337707042694092e-01 -1.215962991118431091e-01 5.468377470970153809e-01 -9.409176558256149292e-02
4.647518694400787354e-02 3.035704791545867920e-01 4.380391538143157959e-01 -7.325004339218139648e-01 -3.517944738268852234e-02 -2.255222350358963013e-01 2.622652649879455566e-01 -2.374215573072433472e-01
3.647057712078094482e-01 5.926685929298400879e-01 2.545874118804931641e-01 -1.009237370453774929e-03 -1.327584534883499146e-01 -1.594380289316177368e-01 3.940866887569427490e-01 -5.025616288185119629e-01
-9.875556081533432007e-02 3.236058354377746582e-01 8.043785095214843750e-01 1.035143211483955383e-01 3.424674868583679199e-01 -3.125395774841308594e-01 -5.876330658793449402e-02 -9.679082036018371582e-02
-3.873777389526367188e-01 4.336147010326385498e-01 4.515562355518341064e-01 7.373122125864028931e-02 5.635257959365844727e-01 -2.800996899604797363e-01 -2.148917019367218018e-01 -1.018905043601989746e-01
-1.947893202304840088e-01 7.419005036354064941e-01 3.420339822769165039e-01 9.032821282744407654e-03 1.635593473911285400e-01 -1.780178099870681763e-01 -3.918028771877288818e-01 -2.874380350112915039e-01
-7.843150198459625244e-02 3.429836630821228027e-01 -2.323624044656753540e-01 -1.538663953542709351e-01 1.444463282823562622e-01 1.533565968275070190e-01 2.621771097183227539e-01 -8.279031515121459961e-01
3.429191708564758301e-01 -1.627451330423355103e-01 3.422317802906036377e-01 1.533037126064300537e-01 7.009782195091247559e-01 -4.164707660675048828e-01 4.202351556159555912e-04 -2.246718704700469971e-01
-1.760794073343276978e-01 5.822216868400573730e-01 1.537071615457534790e-01 3.441295921802520752e-01 3.250734210014343262e-01 3.767860354855656624e-03 4.969497025012969971e-01 -3.678544461727142334e-01
3.429571986198425293e-01 2.681936137378215790e-02 6.557245254516601562e-01 -2.043813914060592651e-01 1.286391913890838623e-01 -1.396186798810958862e-01 5.757629871368408203e-01 -2.058403342962265015e-01
1.275723874568939209e-01 8.033149838447570801e-01 3.523034453392028809e-01 -8.655712008476257324e-03 1.092486362904310226e-02 1.144812479615211487e-01 4.126221239566802979e-01 -1.753153800964355469e-01
-1.091150380671024323e-02 2.229419797658920288e-01 7.659167051315307617e-01 3.717815876007080078e-01 5.802066624164581299e-02 -1.368591003119945526e-02 9.270798414945602417e-02 -4.617133438587188721e-01
1.376320868730545044e-01 6.581076383590698242e-01 3.061113357543945312e-01 -2.609695792198181152e-01 1.979894191026687622e-01 -3.440455198287963867e-01 4.774304628372192383e-01 2.520742267370223999e-02
5.542382597923278809e-03 -2.134439796209335327e-01 7.418039441108703613e-01 -4.446828961372375488e-01 8.646521717309951782e-02 -1.684967428445816040e-01 1.078579351305961609e-01 -3.986153602600097656e-01
3.986922800540924072e-01 3.685282766819000244e-01 5.304806232452392578e-01 -1.156014800071716309e-01 3.553181886672973633e-02 -6.034888625144958496e-01 1.611279100179672241e-01 -1.379655897617340088e-01
-2.544366419315338135e-01 3.791713714599609375e-01 -8.871165663003921509e-02 5.589498952031135559e-02 4.002789855003356934e-01 -1.490179747343063354e-01 5.215153694152832031e-01 -5.710421204566955566e-01
5.419867038726806641e-01 4.451185166835784912e-01 -1.051705423742532730e-02 -2.042614519596099854e-01 2.221416980028152466e-01 -9.561287611722946167e-02 5.482798218727111816e-01 -3.273945450782775879e-01
2.544567286968231201e-01 2.605704069137573242e-01 1.578286737203598022e-01 1.273754239082336426e-01 -1.521830409765243530e-01 -5.022025108337402344e-01 5.861446261405944824e-02 -7.398768663406372070e-01
2.592984773218631744e-02 4.444111138582229614e-02 5.415885448455810547e-01 -6.886051297187805176e-01 1.465451531112194061e-02 -2.696519196033477783e-01 2.055950760841369629e-01 -3.386164009571075439e-01
3.533189892768859863e-01 3.620224893093109131e-01 -2.072976827621459961e-01 -2.392356246709823608e-01 7.095369100570678711e-01 7.829477638006210327e-02 -2.093119919300079346e-01 -3.008573055267333984e-01
-4.699368774890899658e-01 2.239125967025756836e-01 4.601671695709228516e-01 3.205433785915374756e-01 4.898507297039031982e-01 -4.540933296084403992e-02 1.475531309843063354e-01 -3.882434070110321045e-01
1.642081886529922485e-01 3.928903043270111084e-01 3.785347938537597656e-01 -6.344470381736755371e-02 1.021113917231559753e-01 -4.053808152675628662e-01 6.229578852653503418e-01 -3.294270038604736328e-01
-3.070937097072601318e-01 5.704938173294067383e-01 3.527985811233520508e-01 1.581537276506423950e-01 5.567785501480102539e-01 -1.728397160768508911e-01 -2.618162333965301514e-01 -1.494231373071670532e-01
1.966006457805633545e-01 5.330535769462585449e-01 3.096975386142730713e-01 -1.416090643033385277e-03 1.146227046847343445e-01 -3.146005868911743164e-01 6.381471753120422363e-01 -2.488853335380554199e-01
3.151195943355560303e-01 3.998129963874816895e-01 4.033691585063934326e-01 -1.871607154607772827e-01 3.633846640586853027e-01 1.297199577093124390e-01 -4.971442520618438721e-01 -3.835169672966003418e-01
3.340288698673248291e-01 7.302484512329101562e-01 -1.156540662050247192e-01 1.286000907421112061e-01 2.340108901262283325e-01 -5.727790296077728271e-02 3.991042971611022949e-01 -3.285150825977325439e-01
2.038352936506271362e-01 2.041522413492202759e-03 1.267776787281036377e-01 -2.202056050300598145e-01 6.913577914237976074e-01 3.747716248035430908e-01 -1.564448475837707520e-01 -5.009786486625671387e-01
-9.889765642583370209e-03 4.526610970497131348e-01 -3.436965644359588623e-01 -3.464250564575195312e-01 5.489359498023986816e-01 -2.561415731906890869e-01 3.658536970615386963e-01 -2.367999404668807983e-01
2.684619724750518799e-01 8.448711782693862915e-02 4.105845987796783447e-01 1.858211755752563477e-01 6.333904266357421875e-01 2.326401621103286743e-01 -2.703261375427246094e-01 -4.350859224796295166e-01
3.118408024311065674e-01 2.589404881000518799e-01 6.190487742424011230e-01 -1.193529218435287476e-01 -9.689321368932723999e-02 -3.618936538696289062e-01 3.539861142635345459e-01 -4.154238998889923096e-01
3.145385384559631348e-01 2.062548696994781494e-01 -9.382892400026321411e-03 -4.814586043357849121e-01 7.185674905776977539e-01 -9.154368191957473755e-02 -2.533733546733856201e-01 -1.942077130079269409e-01
4.734920263290405273e-01 -9.394159540534019470e-03 -2.062680386006832123e-02 -1.759215742349624634e-01 8.194389939308166504e-01 5.686603486537933350e-02 1.327016949653625488e-01 -2.280773967504501343e-01
-4.033641144633293152e-02 4.931859672069549561e-01 3.132737874984741211e-01 -4.029950201511383057e-01 8.401888608932495117e-02 -2.828701771795749664e-02 6.416627764701843262e-01 -2.738699615001678467e-01
2.943491339683532715e-01 2.005589604377746582e-01 2.408751845359802246e-01 -4.459609687328338623e-01 7.111154198646545410e-01 7.838948816061019897e-02 -3.081989586353302002e-01 -9.703661501407623291e-02
1.391935646533966064e-01 -2.226844131946563721e-01 6.396740674972534180e-01 -1.445725560188293457e-01 1.397680956870317459e-02 -9.252201765775680542e-02 1.329875439405441284e-01 -6.888478398323059082e-01
2.626426517963409424e-01 3.416111469268798828e-01 4.193036854267120361e-01 -1.972250044345855713e-01 1.454621320590376854e-03 -4.143619239330291748e-01 5.766969323158264160e-01 -3.087559640407562256e-01
6.970461457967758179e-02 4.754466414451599121e-01 2.512659132480621338e-01 -8.543641865253448486e-02 4.366047978401184082e-01 -3.136042952537536621e-01 6.356159448623657227e-01 7.535879313945770264e-02
-1.166282445192337036e-01 8.070695400238037109e-01 3.006514310836791992e-01 -1.565693169832229614e-01 1.161344274878501892e-01 1.031260788440704346e-01 -3.471299409866333008e-01 -2.747905254364013672e-01
1.070803478360176086e-01 -1.686036586761474609e-01 -4.690296575427055359e-02 -3.149076700210571289e-01 2.257105261087417603e-01 -5.553228035569190979e-02 5.048469901084899902e-01 -7.415122985839843750e-01
-2.010611593723297119e-01 6.819028854370117188e-01 1.213066428899765015e-01 -3.525114953517913818e-01 2.325704246759414673e-01 -5.463308691978454590e-01 1.280368864536285400e-02 -5.359882116317749023e-02
4.523088335990905762e-01 7.271141409873962402e-01 -8.928524330258369446e-03 -1.742340028285980225e-01 2.246339172124862671e-01 -1.794448047876358032e-01 3.803715705871582031e-01 -9.455712139606475830e-02
-1.639175266027450562e-01 -2.197405397891998291e-01 5.689135193824768066e-01 -2.704161405563354492e-01 9.350432455539703369e-02 -2.322423011064529419e-01 2.228014916181564331e-01 -6.447771191596984863e-01
2.657514214515686035e-01 -2.650728225708007812e-01 1.266710609197616577e-01 2.955466322600841522e-02 6.615191102027893066e-01 -3.723852336406707764e-01 -3.899358212947845459e-02 -5.141932964324951172e-01
3.029598593711853027e-01 1.311458945274353027e-01 -9.289253503084182739e-02 -1.077276691794395447e-01 8.805635571479797363e-01 1.284990608692169189e-01 -5.265114083886146545e-02 -2.758723199367523193e-01
-2.178776562213897705e-01 4.092617332935333252e-01 2.786668762564659119e-02 -1.165386512875556946e-01 4.134015738964080811e-01 -6.579949259757995605e-01 -3.383516669273376465e-01 -2.287714928388595581e-01
1.296912282705307007e-01 5.082941651344299316e-01 -1.382421553134918213e-01 -3.429923951625823975e-01 6.050922274589538574e-01 1.101166456937789917e-01 -3.810860812664031982e-01 -2.541136741638183594e-01
4.109746217727661133e-02 7.264092564582824707e-01 2.523033022880554199e-01 -5.436379909515380859e-01 -4.729711636900901794e-02 -1.067133694887161255e-01 2.211801260709762573e-01 -2.211241871118545532e-01
4.004680514335632324e-01 4.751942157745361328e-01 3.133053183555603027e-01 -2.954763770103454590e-01 1.651142388582229614e-01 -3.644013106822967529e-01 5.106475949287414551e-01 -8.681734651327133179e-02
2.383564114570617676e-01 -2.869241684675216675e-02 1.492902040481567383e-01 -7.067967653274536133e-01 2.683184742927551270e-01 -4.794087111949920654e-01 1.144207566976547241e-01 -3.249527215957641602e-01
4.119875133037567139e-01 3.138578832149505615e-01 -1.582437902688980103e-01 -4.535224437713623047e-01 5.206685066223144531e-01 -2.614311873912811279e-01 3.945006132125854492e-01 -7.722081989049911499e-02
-3.097548186779022217e-01 4.550112187862396240e-01 -1.024836208671331406e-03 -1.863542646169662476e-01 4.876753687858581543e-01 -5.814481973648071289e-01 -2.436173260211944580e-01 -1.644053459167480469e-01
-4.231645464897155762e-01 3.821610808372497559e-01 3.839090839028358459e-02 4.680562764406204224e-02 3.669902682304382324e-01 1.007409989833831787e-01 4.665814042091369629e-01 -5.555998682975769043e-01
3.962777853012084961e-01 6.036151647567749023e-01 -2.845806777477264404e-01 -4.224663078784942627e-01 2.317118346691131592e-01 -1.496186256408691406e-01 2.331499159336090088e-01 -2.978484928607940674e-01
2.472625672817230225e-01 2.494411468505859375e-01 1.318198889493942261e-01 -5.767039656639099121e-01 6.770094037055969238e-01 1.344400197267532349e-01 -2.119540274143218994e-01 -7.305026799440383911e-02
-2.484139651060104370e-01 6.662718653678894043e-01 -2.281308919191360474e-01 -4.382962360978126526e-02 3.153452873229980469e-01 -3.276459574699401855e-01 1.794857531785964966e-01 -4.487738311290740967e-01
1.027893871068954468e-01 4.291519224643707275e-01 3.743426501750946045e-01 -2.400584369897842407e-01 -2.638195157051086426e-01 -4.678918421268463135e-01 -1.049760431051254272e-01 -5.549405217170715332e-01
-1.767487674951553345e-01 2.679490447044372559e-01 8.726496696472167969e-01 4.960095882415771484e-02 3.186261355876922607e-01 9.373115748167037964e-02 3.719263896346092224e-02 -1.459243744611740112e-01
2.763106822967529297e-01 -2.488098740577697754e-01 3.995762765407562256e-01 2.832054793834686279e-01 5.309998393058776855e-01 -3.738650679588317871e-01 7.923603802919387817e-02 -4.403013885021209717e-01
2.725048065185546875e-01 4.674896299839019775e-01 -5.110253766179084778e-02 -4.365532100200653076e-01 5.167455673217773438e-01 1.254627257585525513e-01 -3.717895150184631348e-01 -3.049754500389099121e-01
-5.594562888145446777e-01 4.763624370098114014e-01 4.518499076366424561e-01 -2.466137111186981201e-01 2.801575362682342529e-01 -2.032119780778884888e-01 -1.122644096612930298e-01 -2.504279911518096924e-01
-1.959489285945892334e-01 2.954272925853729248e-01 8.544538021087646484e-01 4.045357182621955872e-02 3.270491361618041992e-01 -3.893486782908439636e-02 -1.007206141948699951e-01 -1.548454463481903076e-01
4.338530898094177246e-01 2.488123476505279541e-01 4.545366764068603516e-01 -1.542782783508300781e-01 6.742046475410461426e-01 5.094397068023681641e-02 -2.493402957916259766e-01 -1.185924373567104340e-02
3.953499197959899902e-01 -9.694439917802810669e-02 4.681578278541564941e-01 6.998876482248306274e-02 7.152935862541198730e-01 -3.037875294685363770e-01 -4.674477502703666687e-02 -6.413437426090240479e-02
-8.229937404394149780e-02 2.672370374202728271e-01 -8.701925724744796753e-02 2.466336488723754883e-01 7.840375304222106934e-01 -1.246519610285758972e-01 -2.799540162086486816e-01 -3.805043399333953857e-01
3.980273902416229248e-01 4.378622770309448242e-01 2.068938612937927246e-01 -2.282850742340087891e-01 4.987057745456695557e-01 1.480846256017684937e-01 -4.398839771747589111e-01 -3.013262152671813965e-01
-1.293250769376754761e-01 5.081559419631958008e-01 -1.316874520853161812e-03 -2.736012637615203857e-01 7.530851364135742188e-01 -5.886764079332351685e-02 -2.818736135959625244e-01 -1.173717901110649109e-02
-3.851110339164733887e-01 5.992212295532226562e-01 1.550534665584564209e-01 -1.257170140743255615e-01 3.972779512405395508e-01 -3.631447255611419678e-01 -3.450778722763061523e-01 -2.097487002611160278e-01
2.085995674133300781e-02 3.473260998725891113e-01 3.311685323715209961e-01 5.810249969363212585e-02 2.472253441810607910e-01 -2.003110945224761963e-01 7.727360725402832031e-01 -2.598366737365722656e-01
-1.578397117555141449e-02 -2.090450823307037354e-01 1.005974709987640381e-01 1.422371529042720795e-02 6.332251429557800293e-01 -5.378763675689697266e-01 -1.275600939989089966e-01 -4.890522658824920654e-01
2.517447173595428467e-01 3.958026766777038574e-01 5.025153756141662598e-01 -1.712026149034500122e-01 1.588328182697296143e-01 -6.439142227172851562e-01 2.398308515548706055e-01 -2.758053503930568695e-02
-1.937039196491241455e-01 6.933251619338989258e-01 -2.389166690409183502e-02 -4.116375446319580078e-01 1.453973166644573212e-02 7.776657491922378540e-02 9.548480808734893799e-02 -5.444136857986450195e-01
-4.492540955543518066e-01 5.823776721954345703e-01 4.816736578941345215e-01 -2.550426721572875977e-01 2.409376800060272217e-01 -2.989856898784637451e-01 9.738485515117645264e-02 -7.087676227092742920e-02
1.839350461959838867e-01 -4.642133787274360657e-02 2.129243016242980957e-01 3.225260674953460693e-01 5.476039052009582520e-01 -3.878302574157714844e-01 -1.933923214673995972e-01 -5.718129873275756836e-01
-3.262340128421783447e-01 4.299978315830230713e-01 1.281004101037979126e-01 -1.042011007666587830e-01 7.089784741401672363e-01 -3.154797554016113281e-01 -2.771167159080505371e-01 -4.933648928999900818e-02
-2.876584827899932861e-01 5.478966832160949707e-01 1.512699276208877563e-01 9.434897452592849731e-02 4.467388689517974854e-01 -1.547098308801651001e-01 5.735324025154113770e-01 -1.811831146478652954e-01
-3.325612843036651611e-01 5.113545060157775879e-01 2.177087515592575073e-01 6.610363721847534180e-02 3.758959472179412842e-01 -2.984451353549957275e-01 -4.488766491413116455e-01 -3.798623085021972656e-01
3.119973838329315186e-01 2.966994345188140869e-01 4.870384633541107178e-01 -2.075108438730239868e-01 2.948704659938812256e-01 5.662921071052551270e-02 -5.074192881584167480e-01 -4.321227371692657471e-01
2.431097775697708130e-01 3.435177505016326904e-01 -1.159683614969253540e-02 -1.166272982954978943e-01 3.892581760883331299e-01 -3.971923291683197021e-01 6.683900356292724609e-01 -2.304954826831817627e-01
-4.150536656379699707e-02 1.706419587135314941e-01 1.145902350544929504e-01 -2.312686592340469360e-01 1.351086348295211792e-01 -7.674964666366577148e-01 -1.882362216711044312e-01 -5.097101926803588867e-01
2.978169023990631104e-01 1.842398345470428467e-01 -1.206761300563812256e-01 -2.491528987884521484e-01 8.371143341064453125e-01 1.282133162021636963e-01 -1.372697502374649048e-01 -2.543208599090576172e-01
3.917445242404937744e-01 3.921923935413360596e-01 2.189068496227264404e-01 -3.795767128467559814e-01 3.382671177387237549e-01 3.494699299335479736e-02 -4.947518408298492432e-01 -3.745628893375396729e-01
-2.483566105365753174e-01 -2.583252638578414917e-02 2.968944013118743896e-01 -1.495289355516433716e-01 8.570855855941772461e-02 -4.819568991661071777e-01 -2.054177522659301758e-01 -7.384588718414306641e-01
-4.733212664723396301e-02 1.459885984659194946e-01 6.430691480636596680e-01 -1.391037255525588989e-01 -1.419437974691390991e-01 -3.244249224662780762e-01 3.659248352050781250e-01 -5.331591963768005371e-01
5.468825623393058777e-02 1.315221469849348068e-02 -4.899507761001586914e-02 -3.300925195217132568e-01 2.757671475410461426e-01 1.068312972784042358e-01 6.007817387580871582e-01 -6.611170172691345215e-01
3.026477396488189697e-01 2.288670241832733154e-01 3.927928209304809570e-01 -5.157784223556518555e-01 5.095760822296142578e-01 6.930696964263916016e-02 -3.802403807640075684e-01 -1.632686704397201538e-01
-6.023694202303886414e-02 1.564851999282836914e-01 8.619966506958007812e-01 2.949660271406173706e-02 4.132553935050964355e-01 -2.363667637109756470e-01 -2.098505944013595581e-02 2.976752258837223053e-02
1.924553662538528442e-01 5.340326428413391113e-01 3.711620569229125977e-01 -2.462976612150669098e-02 6.836296617984771729e-02 -3.479017019271850586e-01 5.876997709274291992e-01 -2.613466382026672363e-01
-1.870464384555816650e-01 2.900520861148834229e-01 3.897860944271087646e-01 4.407690167427062988e-01 1.825568974018096924e-01 -2.411927133798599243e-01 4.156973063945770264e-01 -5.199690461158752441e-01
2.071866840124130249e-01 1.770317107439041138e-01 7.097493857145309448e-02 -2.860796749591827393e-01 7.951436638832092285e-01 3.143302500247955322e-01 -1.779517233371734619e-01 -2.759179472923278809e-01
1.732712388038635254e-01 4.693914949893951416e-02 3.335098028182983398e-01 1.461116224527359009e-01 3.829315304756164551e-01 -3.513078689575195312e-01 7.101625204086303711e-01 -2.466006577014923096e-01
-2.106848359107971191e-01 3.242807984352111816e-01 8.065317273139953613e-01 -1.349099725484848022e-02 3.524487912654876709e-01 -1.581706553697586060e-01 -1.990048885345458984e-01 -1.045822948217391968e-01
-3.132523000240325928e-01 4.339990913867950439e-01 2.587587535381317139e-01 -4.956329166889190674e-01 2.105359733104705811e-01 -6.048125028610229492e-02 -4.447759687900543213e-01 -3.938282430171966553e-01
4.191209673881530762e-01 6.170002743601799011e-02 4.602640867233276367e-01 1.829264163970947266e-01 5.483530759811401367e-01 -7.406710088253021240e-02 -3.539006114006042480e-01 -3.792136013507843018e-01
2.922680377960205078e-01 4.553763568401336670e-01 2.333692908287048340e-01 -1.365655213594436646e-01 -6.042613461613655090e-02 -2.004502862691879272e-01 5.961387157440185547e-01 -4.846518933773040771e-01
1.300734877586364746e-01 5.215847119688987732e-02 -1.315742135047912598e-01 -8.178411424160003662e-02 8.294023871421813965e-01 2.494962215423583984e-01 1.038575246930122375e-01 -4.420598149299621582e-01
1.386013329029083252e-01 2.427994310855865479e-01 3.891464471817016602e-01 5.476413294672966003e-02 9.553727507591247559e-02 -6.390047669410705566e-01 4.569996297359466553e-01 -3.756341636180877686e-01
6.335443854331970215e-01 7.554993033409118652e-02 1.046966090798377991e-01 -1.835350841283798218e-01 4.947627484798431396e-01 -2.528159618377685547e-01 -3.351002633571624756e-01 -3.567477464675903320e-01
3.583715260028839111e-01 2.096245288848876953e-01 2.472447305917739868e-01 -5.730679035186767578e-01 5.990044474601745605e-01 1.135334447026252747e-01 -2.431753277778625488e-01 -8.520740270614624023e-02
-9.604109823703765869e-02 2.042259424924850464e-01 3.175159692764282227e-01 -1.329508721828460693e-01 1.491147428750991821e-01 -7.642658352851867676e-01 2.926576733589172363e-01 -3.722761273384094238e-01
-5.063205957412719727e-01 1.727260798215866089e-01 5.655673146247863770e-01 9.102337062358856201e-02 3.837027847766876221e-01 5.454834923148155212e-02 -6.768751889467239380e-02 -4.804878234863281250e-01
4.068921208381652832e-01 3.892749249935150146e-01 2.726048529148101807e-01 -2.223773598670959473e-01 4.463230669498443604e-01 1.527938544750213623e-01 -4.534452855587005615e-01 -3.619062602519989014e-01
2.709546685218811035e-01 3.929622769355773926e-01 -6.793689727783203125e-02 -3.172950148582458496e-01 6.760855913162231445e-01 -1.975895017385482788e-01 -3.818125128746032715e-01 -1.579824835062026978e-01
3.726996183395385742e-01 4.062775373458862305e-01 2.539389729499816895e-01 -2.694084346294403076e-01 4.641015231609344482e-01 1.660589128732681274e-01 -4.552502930164337158e-01 -3.297713994979858398e-01
2.769140601158142090e-01 -4.668775573372840881e-02 1.210243925452232361e-01 3.217837512493133545e-01 7.816319465637207031e-01 -1.455486863851547241e-01 -4.105408489704132080e-02 -4.112529158592224121e-01
3.690007925033569336e-01 3.882950246334075928e-01 4.850967526435852051e-01 1.206398531794548035e-01 -7.409503310918807983e-02 -5.549496412277221680e-01 -1.223568543791770935e-01 -3.670998513698577881e-01
-5.700002312660217285e-01 9.817933291196823120e-02 3.074961304664611816e-01 -3.071305342018604279e-02 3.625186383724212646e-01 8.040653541684150696e-03 1.558432132005691528e-01 -6.435774564743041992e-01
-5.245128273963928223e-01 4.886026382446289062e-01 2.480884790420532227e-01 -2.354697585105895996e-01 2.532686293125152588e-01 -4.606855511665344238e-01 -6.456933915615081787e-02 -2.976821064949035645e-01
-2.751203179359436035e-01 4.313156306743621826e-01 3.254801034927368164e-01 -9.884431213140487671e-02 6.898468732833862305e-01 -9.594523161649703979e-02 -3.587808609008789062e-01 -9.354280680418014526e-02
-3.491904437541961670e-01 6.621715426445007324e-01 3.537182807922363281e-01 -2.729781270027160645e-01 3.157396018505096436e-01 -3.729994297027587891e-01 1.330661587417125702e-02 -3.105243109166622162e-02
9.723938256502151489e-02 1.390682160854339600e-01 2.274790853261947632e-01 1.515288054943084717e-01 8.742222189903259277e-01 2.677080631256103516e-01 -6.469697505235671997e-02 -2.374430894851684570e-01
1.355095058679580688e-01 1.491947323083877563e-01 -1.283522695302963257e-01 -2.720869183540344238e-01 4.890495538711547852e-01 -1.129155829548835754e-01 6.499952673912048340e-01 -4.409753680229187012e-01
3.838157951831817627e-01 3.680510520935058594e-01 3.988670110702514648e-01 -1.168592274188995361e-01 4.044997096061706543e-01 7.353065907955169678e-02 -4.849526882171630859e-01 -3.745223879814147949e-01
1.345191448926925659e-01 8.732001483440399170e-02 -2.809318900108337402e-02 2.024125494062900543e-02 8.410220146179199219e-01 3.272259831428527832e-01 8.701745420694351196e-02 -3.887337446212768555e-01
-2.897846996784210205e-01 5.487005114555358887e-01 4.592260420322418213e-01 -3.932157456874847412e-01 4.061942100524902344e-01 -1.205000374466180801e-02 -2.755500376224517822e-01 -9.153553843498229980e-02
5.592930316925048828e-01 3.753133118152618408e-01 -2.151097953319549561e-01 -2.797901034355163574e-01 1.759098917245864868e-01 -4.402946233749389648e-01 1.104536056518554688e-01 -4.298522770404815674e-01
2.758830785751342773e-01 4.286438226699829102e-01 3.339901864528656006e-01 -2.491817623376846313e-01 4.357751309871673584e-01 2.967024408280849457e-02 -5.155508518218994141e-01 -3.315703570842742920e-01
-5.443403124809265137e-01 5.070152282714843750e-01 4.562107920646667480e-01 -2.047486901283264160e-01 2.773053646087646484e-01 -3.207024037837982178e-01 9.515150636434555054e-02 -8.818618208169937134e-02
3.001344799995422363e-01 2.591364383697509766e-01 1.732062846422195435e-01 -4.209674596786499023e-01 2.107352763414382935e-01 1.095016151666641235e-01 -5.031422972679138184e-01 -5.709654092788696289e-01
1.760696172714233398e-01 -2.532791160047054291e-02 2.459858506917953491e-01 -1.715736240148544312e-01 4.699245840311050415e-02 -6.584384441375732422e-01 8.465388789772987366e-03 -6.652747392654418945e-01
3.414765596389770508e-01 1.172155886888504028e-01 -4.823217540979385376e-02 -3.168917298316955566e-01 7.760743498802185059e-01 2.326899468898773193e-01 -9.693973511457443237e-02 -3.179217278957366943e-01
-1.701809763908386230e-01 5.727618932723999023e-01 1.087155658751726151e-02 1.931196004152297974e-01 6.187677383422851562e-02 -6.582879275083541870e-02 2.942685484886169434e-01 -7.147116661071777344e-01
-5.580155551433563232e-02 1.586066037416458130e-01 4.171132445335388184e-01 -1.598212569952011108e-01 2.719921469688415527e-01 -5.817066431045532227e-01 5.400445461273193359e-01 -2.611384689807891846e-01
-6.288982927799224854e-02 -1.080354601144790649e-01 1.541572511196136475e-01 -1.577019393444061279e-01 1.536578536033630371e-01 -6.946386098861694336e-01 1.500512659549713135e-01 -6.380359530448913574e-01
8.301979303359985352e-02 -2.322400547564029694e-02 -4.523731023073196411e-02 -2.792705595493316650e-01 7.349077463150024414e-01 4.122757315635681152e-01 8.805488795042037964e-02 -4.412657916545867920e-01
3.909316658973693848e-01 1.392594873905181885e-01 3.011364638805389404e-01 -7.887340188026428223e-01 1.591021716594696045e-01 -3.813089802861213684e-02 2.627176940441131592e-01 -1.385873407125473022e-01
3.002162575721740723e-01 4.733850657939910889e-01 6.305898725986480713e-02 -6.232063174247741699e-01 4.047487080097198486e-01 2.772532217204570770e-02 -3.136952221393585205e-01 -1.744112521409988403e-01
-3.600241541862487793e-01 2.071590715786442161e-04 1.541053652763366699e-01 -3.858759999275207520e-01 1.250222474336624146e-01 -4.016423523426055908e-01 -2.189545631408691406e-01 -6.876376271247863770e-01
2.826258242130279541e-01 4.790029823780059814e-01 -4.843378812074661255e-02 -3.299789726734161377e-01 6.581502556800842285e-01 -1.142764464020729065e-01 -3.440494835376739502e-01 -1.218856051564216614e-01
-2.789217829704284668e-01 5.550128221511840820e-02 3.964349627494812012e-01 2.316724061965942383e-01 3.591164648532867432e-01 4.356156289577484131e-02 2.969683110713958740e-01 -6.994548439979553223e-01
8.236087113618850708e-02 1.296189278364181519e-01 -1.810719668865203857e-01 -3.987805545330047607e-01 4.495195448398590088e-01 -1.928931176662445068e-01 6.054505705833435059e-01 -4.227965772151947021e-01
2.090635597705841064e-01 5.612995028495788574e-01 4.406410753726959229e-01 -2.170111089944839478e-01 -1.905243843793869019e-02 -4.693095982074737549e-01 3.775967955589294434e-01 -1.917896717786788940e-01
-1.182300597429275513e-01 1.852888017892837524e-01 7.707116007804870605e-01 1.727967113256454468e-01 2.270854562520980835e-01 3.382073938846588135e-01 -3.673728927969932556e-02 -4.006653130054473877e-01
1.804110258817672729e-01 4.275136590003967285e-01 2.515091300010681152e-01 -5.338002368807792664e-02 4.352862834930419922e-01 -5.109353661537170410e-01 4.933058023452758789e-01 1.571568399667739868e-01
4.035567045211791992e-01 1.032546535134315491e-01 4.865374863147735596e-01 -3.217320442199707031e-01 -2.452698051929473877e-01 -1.397048681974411011e-01 1.233831718564033508e-01 -6.255813241004943848e-01
3.584168553352355957e-01 2.365216016769409180e-01 2.785853743553161621e-01 -5.738973617553710938e-01 3.178309798240661621e-01 -3.104332983493804932e-01 4.593321084976196289e-01 1.598816365003585815e-02
7.534655183553695679e-02 -6.030534580349922180e-02 -3.465703502297401428e-02 7.755070924758911133e-02 4.415931105613708496e-01 -6.506218910217285156e-01 -1.578591167926788330e-01 -5.832993984222412109e-01
1.095949932932853699e-01 3.173587322235107422e-01 -8.857423067092895508e-02 4.253778606653213501e-02 -1.055281907320022583e-01 -1.393889486789703369e-01 1.817517727613449097e-01 -9.022296071052551270e-01
2.746137790381908417e-03 3.446825146675109863e-01 5.826164484024047852e-01 -1.469682250171899796e-02 6.413757055997848511e-02 -2.031034380197525024e-01 6.461762785911560059e-01 -2.803927361965179443e-01
1.589712500572204590e-01 4.853591620922088623e-01 1.090021133422851562e-01 -3.077889680862426758e-01 3.613925278186798096e-01 -1.624473184347152710e-01 6.837843656539916992e-01 -8.935600519180297852e-02
4.537022709846496582e-01 6.502708792686462402e-02 1.404115110635757446e-01 -6.854304671287536621e-01 3.303366303443908691e-01 -3.001978099346160889e-01 2.737398445606231689e-01 -1.619282662868499756e-01
-4.894996285438537598e-01 6.175989508628845215e-01 2.849636971950531006e-01 -2.447795569896697998e-01 3.335375487804412842e-01 -3.054794073104858398e-01 8.898986130952835083e-02 -1.592362821102142334e-01
-2.136191725730895996e-01 2.838658355176448822e-02 1.067861244082450867e-01 -4.884576797485351562e-01 1.676369905471801758e-01 -5.260300040245056152e-01 -2.714013159275054932e-01 -5.701739788055419922e-01
2.724999487400054932e-01 1.041259467601776123e-01 5.628062486648559570e-01 3.143743425607681274e-02 7.355107665061950684e-01 1.687425076961517334e-01 -1.447843462228775024e-01 -8.215605467557907104e-02
-4.528039395809173584e-01 4.031689465045928955e-01 3.366915583610534668e-01 -1.370709389448165894e-02 5.100687742233276367e-01 -1.545758098363876343e-01 -3.444739878177642822e-01 -3.408055007457733154e-01
3.150338232517242432e-01 6.072824075818061829e-02 -1.347632557153701782e-01 -8.415534347295761108e-02 8.862516880035400391e-01 -1.578664332628250122e-01 -6.792065501213073730e-02 -2.384229600429534912e-01
-1.480811983346939087e-01 4.558120071887969971e-01 7.909923791885375977e-01 -3.273223340511322021e-02 2.467202544212341309e-01 -1.028688997030258179e-01 -2.460328340530395508e-01 -1.076198369264602661e-01
2.482528984546661377e-01 4.930831491947174072e-01 2.552155256271362305e-01 -8.974112570285797119e-02 7.421327382326126099e-02 -5.492123365402221680e-01 4.951564669609069824e-01 -2.640630602836608887e-01
-2.506283819675445557e-01 1.196633428335189819e-01 3.307046368718147278e-02 -6.073990464210510254e-01 3.870363235473632812e-01 -7.089582085609436035e-02 -4.025070071220397949e-01 -4.858019649982452393e-01
-1.266454905271530151e-01 4.181600213050842285e-01 4.780773818492889404e-01 2.622062861919403076e-01 4.164982140064239502e-01 4.762032628059387207e-01 4.993360489606857300e-02 -3.302411437034606934e-01
8.999198675155639648e-02 9.360486268997192383e-01 1.125395148992538452e-01 -1.564672291278839111e-01 2.170871794223785400e-01 4.445859044790267944e-02 1.625268310308456421e-01 5.521664023399353027e-02
3.992762565612792969e-01 -9.633599221706390381e-02 4.883654713630676270e-01 1.753373295068740845e-01 4.363025426864624023e-01 1.860556751489639282e-01 -1.820367574691772461e-01 -5.513073801994323730e-01
1.571420766413211823e-02 4.001758992671966553e-01 -9.389145672321319580e-02 1.273671984672546387e-01 2.945433370769023895e-02 -1.463926732540130615e-01 2.547965645790100098e-01 -8.528510928153991699e-01
-1.935287564992904663e-02 5.649740099906921387e-01 3.996353149414062500e-01 -2.847442924976348877e-01 -1.631566584110260010e-01 -6.827072054147720337e-02 4.298345446586608887e-01 -4.728673398494720459e-01
-2.015000283718109131e-01 -1.787734329700469971e-01 5.319914221763610840e-02 -2.916246950626373291e-01 4.859797656536102295e-01 -5.286724567413330078e-01 -2.356009185314178467e-01 -5.180579423904418945e-01
3.573968708515167236e-01 3.910992741584777832e-01 4.773514866828918457e-01 -4.746530670672655106e-03 -1.888568699359893799e-01 -4.603292644023895264e-01 1.811630278825759888e-01 -4.593821763992309570e-01
-4.043683707714080811e-01 7.006730437278747559e-01 2.742954790592193604e-01 -5.201467871665954590e-02 2.455275505781173706e-01 -4.706342890858650208e-02 2.839477062225341797e-01 -3.528101742267608643e-01
-1.942111998796463013e-01 3.297378122806549072e-01 3.888967037200927734e-01 2.634426951408386230e-01 3.510097861289978027e-01 4.467482864856719971e-01 -1.069822460412979126e-01 -5.465121865272521973e-01
-1.861612349748611450e-01 6.600781679153442383e-01 3.369159400463104248e-01 -3.811666667461395264e-01 1.835395395755767822e-01 -4.256515502929687500e-01 -2.058672755956649780e-01 -1.165891513228416443e-01
9.348997473716735840e-02 7.362648844718933105e-01 3.032606840133666992e-02 3.737170398235321045e-01 3.281196057796478271e-01 2.825188077986240387e-02 3.852526247501373291e-01 -2.273970842361450195e-01
2.801408432424068451e-02 8.179554939270019531e-01 2.594081759452819824e-01 -3.049550950527191162e-01 -8.790363371372222900e-02 -2.845082283020019531e-01 -2.239799052476882935e-01 -1.761669814586639404e-01
-5.149680972099304199e-01 4.174179732799530029e-01 1.558014899492263794e-01 2.955401502549648285e-02 3.604974448680877686e-01 8.800578862428665161e-02 4.056120216846466064e-01 -4.829059243202209473e-01
-1.925819218158721924e-01 -1.419187486171722412e-01 2.257961332798004150e-01 9.717704355716705322e-02 4.909278154373168945e-01 -1.110491156578063965e-01 -2.855844609439373016e-02 -7.925820350646972656e-01
-1.397484689950942993e-01 1.807011365890502930e-01 -1.423241049051284790e-01 -1.919828653335571289e-01 6.868113279342651367e-01 -2.627556622028350830e-01 2.482368843629956245e-03 -5.915634036064147949e-01
6.740654259920120239e-02 2.175113745033740997e-02 2.916325926780700684e-01 5.832600593566894531e-01 5.102962255477905273e-01 -1.069629639387130737e-01 4.840746521949768066e-02 -5.436496734619140625e-01
1.649111062288284302e-01 1.994717121124267578e-01 2.786090373992919922e-01 3.030947446823120117e-01 1.127033010125160217e-01 -3.805309534072875977e-01 6.139652132987976074e-01 -4.786093831062316895e-01
2.858907580375671387e-01 2.185846269130706787e-01 4.195395112037658691e-01 4.841871187090873718e-02 1.834177672863006592e-01 -7.398087382316589355e-01 3.019698262214660645e-01 -1.413665711879730225e-01
1.491076946258544922e-01 -2.459274679422378540e-01 3.543052673339843750e-01 2.963237166404724121e-01 5.943293571472167969e-01 -2.951108217239379883e-01 -3.464726358652114868e-02 -5.122776031494140625e-01
1.317769195884466171e-02 5.204794406890869141e-01 7.692841887474060059e-01 6.029627844691276550e-02 4.443290084600448608e-02 -1.861663609743118286e-01 -2.005959898233413696e-01 -2.379551976919174194e-01
5.186723470687866211e-01 -6.470580399036407471e-02 1.111815348267555237e-01 -3.205331563949584961e-01 5.848355293273925781e-01 3.329341113567352295e-01 9.878779947757720947e-02 -3.860732316970825195e-01
3.484850525856018066e-01 1.369217932224273682e-01 1.776038855314254761e-01 2.652458846569061279e-01 8.148730397224426270e-01 1.839531064033508301e-01 -1.070900540798902512e-02 -2.448278218507766724e-01
-1.739531308412551880e-01 5.569592118263244629e-01 1.552008390426635742e-01 -6.632665991783142090e-01 -5.369216203689575195e-03 -1.223682761192321777e-01 2.089741975069046021e-01 -3.699376881122589111e-01
5.997737646102905273e-01 3.591950237751007080e-01 3.629341423511505127e-01 -8.268237113952636719e-02 1.115243136882781982e-01 1.193892359733581543e-01 -3.732742071151733398e-01 -4.546072483062744141e-01
-5.979364737868309021e-02 1.531859189271926880e-01 8.841063976287841797e-01 2.061381787061691284e-01 3.150868415832519531e-01 -1.241324022412300110e-01 2.696361579000949860e-02 -1.827733218669891357e-01
3.464837670326232910e-01 2.784247696399688721e-01 4.935265183448791504e-01 -1.698782593011856079e-01 3.265565335750579834e-01 2.517019510269165039e-01 -4.382767677307128906e-01 -4.097829163074493408e-01
1.711860299110412598e-02 -2.622214257717132568e-01 4.499209225177764893e-01 1.621417850255966187e-01 7.436987161636352539e-01 -1.308715790510177612e-01 9.345702826976776123e-02 -3.511109054088592529e-01
4.058101773262023926e-01 4.490242004394531250e-01 5.668797343969345093e-02 -4.399126768112182617e-01 1.855056434869766235e-01 1.125571504235267639e-01 -4.085743129253387451e-01 -4.721697270870208740e-01
1.608764380216598511e-02 -9.507946670055389404e-02 4.895027577877044678e-01 -4.749019443988800049e-02 -3.408069908618927002e-02 -4.106852114200592041e-01 1.013624444603919983e-01 -7.541449666023254395e-01
2.948014438152313232e-01 -2.609068993479013443e-03 1.394437253475189209e-01 1.324248909950256348e-01 7.415944933891296387e-01 2.090726643800735474e-01 -1.213272362947463989e-01 -5.174074769020080566e-01
1.514073908329010010e-01 -1.669149249792098999e-01 6.615827679634094238e-01 -2.820014953613281250e-01 -3.728480637073516846e-02 -1.139092817902565002e-01 6.800898164510726929e-02 -6.426569819450378418e-01
1.178205609321594238e-01 -1.111700385808944702e-02 7.632476091384887695e-01 -3.092738687992095947e-01 -6.400548666715621948e-02 -2.465895861387252808e-01 1.144486814737319946e-01 -4.793704748153686523e-01
6.353525817394256592e-02 1.452148407697677612e-01 -1.037124916911125183e-01 -3.559714853763580322e-01 7.672036886215209961e-01 8.781018853187561035e-02 -3.008602857589721680e-01 -3.880398571491241455e-01
8.353012800216674805e-02 7.384649664163589478e-02 5.544826388359069824e-01 -7.465167045593261719e-01 9.435735642910003662e-03 -9.147569537162780762e-02 2.593439817428588867e-01 -2.170602530241012573e-01
2.095171958208084106e-01 3.537182882428169250e-02 2.538555264472961426e-01 1.979038305580615997e-02 7.239547967910766602e-01 4.582754671573638916e-01 2.287836931645870209e-02 -3.941660821437835693e-01
8.064435422420501709e-02 6.186112761497497559e-01 3.702793121337890625e-01 -7.638161629438400269e-02 1.732106804847717285e-01 -4.385747611522674561e-01 4.945087432861328125e-01 -3.141577541828155518e-02
-4.461580216884613037e-01 1.226336807012557983e-01 5.411962270736694336e-01 1.340765655040740967e-01 5.516934394836425781e-01 -9.605983272194862366e-03 -1.033282876014709473e-01 -3.998743593692779541e-01
5.244342088699340820e-01 3.962529599666595459e-01 -2.030376642942428589e-01 -8.741008117794990540e-03 2.571093738079071045e-01 -3.129981830716133118e-02 4.762688279151916504e-01 -4.824257791042327881e-01
-5.972207784652709961e-01 1.449061036109924316e-01 2.933796346187591553e-01 -6.081885099411010742e-02 2.858334481716156006e-01 1.652732640504837036e-01 1.631716489791870117e-01 -6.300141811370849609e-01
-1.878590732812881470e-01 6.371243596076965332e-01 -8.208110928535461426e-02 -3.720018267631530762e-01 6.642223894596099854e-02 8.004053682088851929e-02 2.142885625362396240e-01 -5.974284410476684570e-01
-1.345755755901336670e-01 8.825117349624633789e-01 9.724823385477066040e-02 -3.784373402595520020e-01 7.625917345285415649e-02 -8.938708156347274780e-02 6.244982779026031494e-02 -1.807899326086044312e-01
-5.501028895378112793e-01 1.833601295948028564e-01 2.133862674236297607e-01 -1.308451294898986816e-01 6.974498033523559570e-01 -2.936376817524433136e-02 1.317549198865890503e-01 -3.105697929859161377e-01
1.724343448877334595e-01 1.551382690668106079e-01 4.526707828044891357e-01 -5.668334662914276123e-02 1.587350219488143921e-01 1.240245997905731201e-01 7.727002501487731934e-01 -3.169071376323699951e-01
-1.659114658832550049e-01 -3.403753638267517090e-01 6.493715196847915649e-02 -4.067448079586029053e-01 2.686274647712707520e-01 9.758108109235763550e-02 2.527710795402526855e-01 -7.357879877090454102e-01
1.126046851277351379e-01 3.163067698478698730e-01 4.719549417495727539e-01 -2.576526403427124023e-01 -1.907291114330291748e-01 -1.875308156013488770e-01 4.835732877254486084e-01 -5.410687327384948730e-01
-1.222988441586494446e-01 3.784765005111694336e-01 1.245854981243610382e-02 -2.370671778917312622e-01 -2.299321815371513367e-03 4.623113572597503662e-02 4.445418119430541992e-01 -7.652989625930786133e-01
6.476684212684631348e-01 4.132927358150482178e-01 -3.103872537612915039e-01 -1.383485198020935059e-01 2.292700558900833130e-01 -1.914016157388687134e-01 1.888069361448287964e-01 -4.115659892559051514e-01
2.742423117160797119e-01 2.620237171649932861e-01 2.456554323434829712e-01 -6.858322620391845703e-01 2.569009959697723389e-01 -4.010568857192993164e-01 -1.129634156823158264e-01 -2.929451763629913330e-01
2.788755595684051514e-01 3.745561242103576660e-01 1.081652343273162842e-01 -1.745261549949645996e-01 3.920893371105194092e-01 -4.238296747207641602e-01 6.335729956626892090e-01 -7.068727165460586548e-02
-3.352096378803253174e-01 4.734148979187011719e-01 1.113044619560241699e-01 -2.481736540794372559e-01 3.952671587467193604e-01 -5.407958030700683594e-01 -3.193214237689971924e-01 -1.971589773893356323e-01
-1.054817140102386475e-01 2.894021868705749512e-01 6.392528414726257324e-01 -3.399961888790130615e-01 -4.548544064164161682e-02 -1.904009133577346802e-01 4.984811842441558838e-01 -3.067140281200408936e-01
1.028710007667541504e-01 2.946546077728271484e-01 3.071241676807403564e-01 7.560504972934722900e-02 2.449489533901214600e-01 -8.744067698717117310e-02 7.912764549255371094e-01 -3.298340737819671631e-01
4.910380542278289795e-01 1.707513630390167236e-02 5.114153027534484863e-01 1.081036180257797241e-01 4.448037147521972656e-01 3.415821492671966553e-01 -7.745548617094755173e-03 -4.132426381111145020e-01
2.781117856502532959e-01 4.697348475456237793e-01 5.633484572172164917e-02 -3.394230008125305176e-01 3.893161118030548096e-01 9.606669098138809204e-02 -5.058146715164184570e-01 -4.086284637451171875e-01
3.035423904657363892e-02 6.093627214431762695e-01 3.521126508712768555e-01 6.496804952621459961e-02 4.980358481407165527e-01 4.047634005546569824e-01 -2.197212725877761841e-01 -1.984965801239013672e-01
6.637287884950637817e-02 1.092601493000984192e-01 5.143512487411499023e-01 -3.376750648021697998e-02 7.028562575578689575e-02 1.487162113189697266e-01 7.066450119018554688e-01 -4.376706182956695557e-01
-4.213553071022033691e-01 -9.754931181669235229e-02 5.177434086799621582e-01 1.433370560407638550e-01 3.335791826248168945e-01 -3.447831422090530396e-02 2.763824760913848877e-01 -5.792140364646911621e-01
-2.008122801780700684e-01 -1.753827370703220367e-02 1.104592680931091309e-01 -2.894032001495361328e-01 4.029105603694915771e-01 -6.390156745910644531e-01 -2.588811218738555908e-01 -4.750936627388000488e-01
-5.137084126472473145e-01 4.387978911399841309e-01 3.236525356769561768e-01 -1.241169348359107971e-01 5.829447507858276367e-01 -3.000067733228206635e-02 -2.081181555986404419e-01 -1.984093040227890015e-01
6.131113693118095398e-02 1.239557489752769470e-01 -2.112242877483367920e-01 -2.806031405925750732e-01 5.392237305641174316e-01 -5.871806144714355469e-01 1.605762988328933716e-01 -4.429378509521484375e-01
-4.782782793045043945e-01 5.419270992279052734e-01 4.023120999336242676e-01 -7.274139672517776489e-02 4.775011539459228516e-01 -1.506931036710739136e-01 -2.028707861900329590e-01 -1.361851543188095093e-01
8.027888834476470947e-02 1.989606320858001709e-01 4.121124446392059326e-01 2.292362302541732788e-01 2.016538530588150024e-01 -1.850791722536087036e-01 6.964943408966064453e-01 -4.141993522644042969e-01
-2.494795471429824829e-01 2.385704517364501953e-01 2.547716498374938965e-01 -1.242177337408065796e-01 3.390779197216033936e-01 -2.860734760761260986e-01 7.177992463111877441e-01 -2.974188923835754395e-01
-5.111784338951110840e-01 5.967794656753540039e-01 1.670303195714950562e-01 -3.575910329818725586e-01 2.137563228607177734e-01 -2.929790019989013672e-01 -1.637797206640243530e-01 -2.615876495838165283e-01
6.325830519199371338e-02 1.357902586460113525e-01 4.151983857154846191e-01 -2.094203531742095947e-01 1.182021945714950562e-01 -5.596778392791748047e-01 5.317364335060119629e-01 -3.890479803085327148e-01
2.189864963293075562e-02 1.436210721731185913e-01 3.347763419151306152e-01 -2.697697579860687256e-01 2.969671785831451416e-01 -5.649751424789428711e-01 5.975557565689086914e-01 -1.719980835914611816e-01
-5.149820819497108459e-03 2.433169633150100708e-01 4.348108768463134766e-01 -1.897256225347518921e-01 1.339284479618072510e-01 -4.147286713123321533e-01 6.576352119445800781e-01 -3.054394125938415527e-01
-2.917100861668586731e-02 1.599038601852953434e-03 7.356964945793151855e-01 2.706257998943328857e-01 4.138266444206237793e-01 6.179224327206611633e-02 -1.475655287504196167e-01 -4.333738684654235840e-01
2.222913503646850586e-02 3.433338105678558350e-01 1.974129527807235718e-01 6.533411145210266113e-02 2.268985658884048462e-01 -4.724439680576324463e-01 6.377766132354736328e-01 -3.961594104766845703e-01
-1.705617457628250122e-02 -4.584366921335458755e-03 2.459504753351211548e-01 -1.323290616273880005e-01 4.809177666902542114e-02 -6.562647819519042969e-01 2.099506556987762451e-01 -6.667907834053039551e-01
1.681296229362487793e-01 1.112745106220245361e-01 9.112297892570495605e-01 1.516891866922378540e-01 2.329743504524230957e-01 -1.303889602422714233e-01 1.189943216741085052e-02 -1.859601289033889771e-01
4.762614071369171143e-01 5.154780149459838867e-01 -6.275847554206848145e-02 -1.635728627443313599e-01 4.499397277832031250e-01 -2.840624749660491943e-01 4.188513457775115967e-01 -1.348670870065689087e-01
-9.912343323230743408e-02 -1.451332271099090576e-01 1.668708957731723785e-02 -2.225510776042938232e-01 1.942966878414154053e-01 -6.673256158828735352e-01 -9.253233671188354492e-03 -6.604113578796386719e-01
-2.991285622119903564e-01 3.626585006713867188e-01 -1.728330850601196289e-01 5.595296621322631836e-02 3.716911673545837402e-01 5.279156193137168884e-02 3.862759768962860107e-01 -6.751655340194702148e-01
-6.831575930118560791e-02 4.104111492633819580e-01 5.395011901855468750e-01 -3.488042950630187988e-01 -8.204933255910873413e-02 -4.300163090229034424e-01 3.074293732643127441e-01 -3.577862083911895752e-01
4.357381761074066162e-01 2.197939753532409668e-01 5.761702060699462891e-01 -1.838488727807998657e-01 3.848356604576110840e-01 2.019280940294265747e-01 -3.495308160781860352e-01 -2.915558815002441406e-01
4.027036130428314209e-01 -1.606993675231933594e-01 4.420141279697418213e-01 8.969995379447937012e-02 4.901379942893981934e-01 2.089032828807830811e-01 -1.226729601621627808e-01 -5.564696192741394043e-01
3.596600890159606934e-01 6.951066106557846069e-02 -2.688216790556907654e-02 -1.016629636287689209e-01 8.838288187980651855e-01 1.123650372028350830e-01 1.899863034486770630e-02 -2.462006509304046631e-01
9.503150731325149536e-02 2.881204485893249512e-01 2.933177724480628967e-02 2.660980820655822754e-01 -1.036111731082201004e-02 -3.133166134357452393e-01 3.789868652820587158e-01 -7.709614038467407227e-01
3.487890958786010742e-01 7.786077260971069336e-02 3.227980136871337891e-01 4.339466989040374756e-02 2.628400623798370361e-01 -4.428814724087715149e-02 7.636606693267822266e-01 -3.346315920352935791e-01
2.156873941421508789e-01 4.427692294120788574e-01 3.434154391288757324e-01 -2.374229580163955688e-01 3.547379979863762856e-03 -5.653707981109619141e-01 4.221433699131011963e-01 -2.920083999633789062e-01
-3.937438726425170898e-01 4.715380668640136719e-01 3.418046236038208008e-01 -4.152971804141998291e-01 3.039390444755554199e-01 -6.620582938194274902e-02 -3.882304131984710693e-01 -2.929683625698089600e-01
-3.836693465709686279e-01 7.498476505279541016e-01 4.424952566623687744e-01 -5.872499570250511169e-02 9.888539463281631470e-02 -1.920724362134933472e-01 9.903824329376220703e-02 -1.865399032831192017e-01
5.293776988983154297e-01 4.171557351946830750e-02 5.577044486999511719e-01 1.936214268207550049e-01 4.213442504405975342e-01 1.763693243265151978e-01 -7.717118412256240845e-02 -3.935776054859161377e-01
2.095798254013061523e-01 6.890023350715637207e-01 4.670457243919372559e-01 7.678633555769920349e-03 1.750456392765045166e-01 4.042725861072540283e-01 -1.564135849475860596e-01 -2.112319916486740112e-01
-5.891864746809005737e-02 8.980972170829772949e-01 1.853952854871749878e-01 -2.718404531478881836e-01 2.202260047197341919e-01 1.653441786766052246e-01 5.359363183379173279e-02 -5.450660362839698792e-02
-1.805699169635772705e-01 3.003049790859222412e-01 -1.520558446645736694e-01 -4.496104549616575241e-03 1.464731246232986450e-01 -1.120106969028711319e-02 3.570645153522491455e-01 -8.396400809288024902e-01
-3.817234933376312256e-01 1.969192177057266235e-01 1.639398932456970215e-01 8.899626135826110840e-02 6.091325879096984863e-01 -5.060933902859687805e-02 -8.984712511301040649e-02 -6.316938400268554688e-01
3.324772119522094727e-01 3.305109441280364990e-01 5.771999061107635498e-02 -2.064155191183090210e-01 7.095835804939270020e-01 -1.998678408563137054e-02 -4.116536080837249756e-01 -2.468106448650360107e-01
-2.043265849351882935e-01 4.851370453834533691e-01 5.529547333717346191e-01 -2.746293246746063232e-01 -2.226200401782989502e-01 -1.209680140018463135e-01 -1.543080955743789673e-01 -5.036947727203369141e-01
-1.500956714153289795e-01 6.480232477188110352e-01 -3.114860951900482178e-01 -1.300017386674880981e-01 5.001220107078552246e-01 -2.603059411048889160e-01 2.544133663177490234e-01 -2.469936609268188477e-01
1.077318713068962097e-01 5.092241168022155762e-01 3.998861312866210938e-01 -3.470368683338165283e-01 -1.290175877511501312e-02 -3.527947366237640381e-01 4.903345406055450439e-01 -2.892791628837585449e-01
-1.199467480182647705e-01 2.747521102428436279e-01 1.771993339061737061e-01 2.063555270433425903e-01 2.406008690595626831e-01 -3.488265275955200195e-01 6.151455044746398926e-01 -5.274173617362976074e-01
-6.056831479072570801e-01 2.748254239559173584e-01 4.294884800910949707e-01 -4.067472219467163086e-01 2.566381990909576416e-01 -1.397396624088287354e-01 -1.266652941703796387e-01 -3.260071873664855957e-01
2.946754097938537598e-01 -1.294998824596405029e-01 5.321784019470214844e-01 2.057138830423355103e-01 4.973002076148986816e-01 -3.508686125278472900e-01 -1.745458692312240601e-01 -4.122881293296813965e-01
-4.053796827793121338e-01 6.886496543884277344e-01 2.480593025684356689e-01 -3.059146404266357422e-01 -2.413221076130867004e-02 -1.957320608198642731e-02 -6.251008063554763794e-02 -4.488193094730377197e-01
-1.305439136922359467e-02 4.165921211242675781e-01 5.093165636062622070e-01 3.540249764919281006e-01 3.906945586204528809e-01 4.340993762016296387e-01 6.501739472150802612e-02 -3.102124631404876709e-01
5.372787714004516602e-01 3.910833224654197693e-02 3.305075466632843018e-01 -6.829259395599365234e-01 1.070139482617378235e-01 -2.378543019294738770e-01 2.620947733521461487e-02 -2.558619976043701172e-01
4.888340830802917480e-01 2.621509432792663574e-01 -3.086718916893005371e-01 -2.338612675666809082e-01 1.938592195510864258e-01 -2.981705963611602783e-01 2.176191210746765137e-01 -6.070450544357299805e-01
-2.899985909461975098e-01 7.104300856590270996e-01 -1.876307278871536255e-02 -1.534554064273834229e-01 1.173121389001607895e-02 1.560647338628768921e-01 -2.457784488797187805e-02 -6.018232703208923340e-01
5.439742654561996460e-02 4.525181949138641357e-01 1.247040331363677979e-01 1.143824495375156403e-02 7.693724632263183594e-01 -4.245348572731018066e-01 6.538116186857223511e-02 -1.216581370681524277e-02
-1.180434376001358032e-01 3.121504187583923340e-01 -1.715185642242431641e-01 2.743457071483135223e-02 5.899048224091529846e-02 1.406588703393936157e-01 1.110827401280403137e-01 -9.071121215820312500e-01
1.063300296664237976e-01 2.934429049491882324e-01 2.568191289901733398e-01 -2.703700959682464600e-01 5.538200214505195618e-02 -2.729991078376770020e-01 6.459214687347412109e-01 -5.183808803558349609e-01
3.815184235572814941e-01 3.124148845672607422e-01 1.917361617088317871e-01 1.975322812795639038e-01 4.148307442665100098e-02 -2.838350646197795868e-02 6.283055543899536133e-01 -5.326955914497375488e-01
5.393238663673400879e-01 2.452701479196548462e-01 5.711343288421630859e-01 5.940525978803634644e-02 1.638830453157424927e-02 -4.433525204658508301e-01 3.036327064037322998e-01 -1.738570779561996460e-01
4.567525386810302734e-01 1.225970163941383362e-01 2.219098210334777832e-01 1.159459166228771210e-02 7.657756209373474121e-01 2.546413540840148926e-01 -1.150068566203117371e-01 -2.499750107526779175e-01
-2.438233047723770142e-01 7.689593434333801270e-01 1.723182648420333862e-01 -2.891551330685615540e-02 8.220653235912322998e-02 2.133141607046127319e-01 3.010522127151489258e-01 -4.193193912506103516e-01
1.313921660184860229e-01 -1.935960352420806885e-01 7.753554582595825195e-01 -1.619080603122711182e-01 1.548495292663574219e-01 -1.486138254404067993e-01 3.754679858684539795e-01 -3.616982698440551758e-01
2.925514876842498779e-01 5.921447277069091797e-01 -2.688606381416320801e-01 -3.101660013198852539e-01 2.313945889472961426e-01 -2.836279571056365967e-01 8.873613923788070679e-02 -5.034151673316955566e-01
2.983030378818511963e-01 2.285366356372833252e-01 5.601318478584289551e-01 -1.080955844372510910e-02 4.760350883007049561e-01 7.226618379354476929e-02 -4.555006325244903564e-01 -3.249755501747131348e-01
-3.125632703304290771e-01 5.999056100845336914e-01 4.624230265617370605e-01 -3.387470245361328125e-01 2.251962721347808838e-01 3.095152787864208221e-02 -3.382049202919006348e-01 -2.185840606689453125e-01
9.700909256935119629e-02 -1.512139588594436646e-01 1.822533756494522095e-01 2.512065470218658447e-01 7.388508915901184082e-01 -3.713722527027130127e-01 -7.506903260946273804e-03 -4.330453276634216309e-01
2.074259966611862183e-01 -6.851748377084732056e-02 8.034763336181640625e-01 -1.459063887596130371e-01 8.682657778263092041e-02 -3.844166100025177002e-01 1.620674878358840942e-01 -3.222362399101257324e-01
1.520342528820037842e-01 1.888651251792907715e-01 2.222325503826141357e-01 -1.019595116376876831e-01 2.711080014705657959e-01 -2.665191292762756348e-01 7.392310500144958496e-01 -4.363921582698822021e-01
2.369906306266784668e-01 -9.557344764471054077e-02 4.415077716112136841e-02 3.593687117099761963e-01 6.960157752037048340e-01 -2.010930478572845459e-01 3.976925835013389587e-02 -5.264484882354736328e-01
1.575520187616348267e-01 5.762833356857299805e-01 -3.656983077526092529e-01 -2.856217026710510254e-01 3.695101141929626465e-01 -2.610359787940979004e-01 2.796692252159118652e-01 -3.806146085262298584e-01
-5.584150180220603943e-02 3.802218139171600342e-01 8.039086461067199707e-01 -1.364166140556335449e-01 7.891929149627685547e-02 -2.667066156864166260e-01 -2.740353047847747803e-01 -1.870254725217819214e-01
-8.205308765172958374e-02 6.064383983612060547e-01 4.146885573863983154e-01 5.023371428251266479e-02 6.175637245178222656e-01 6.557726114988327026e-02 1.584284156560897827e-01 2.005614936351776123e-01
-4.196782410144805908e-01 4.495271444320678711e-01 2.858263254165649414e-01 -9.847083687782287598e-02 5.196662545204162598e-01 -2.717406749725341797e-01 -3.922895193099975586e-01 -1.805972009897232056e-01
-2.609995603561401367e-01 -8.411675691604614258e-02 1.772627681493759155e-01 5.179824307560920715e-02 6.130084991455078125e-01 -2.184271812438964844e-01 -2.318212389945983887e-01 -6.430144309997558594e-01
2.446481585502624512e-01 7.856648415327072144e-02 6.719954013824462891e-01 -3.152631688863039017e-03 1.859571933746337891e-01 -4.732457101345062256e-01 4.383293986320495605e-01 -1.780803501605987549e-01
-7.402732968330383301e-02 4.565064311027526855e-01 3.507139086723327637e-01 3.152977526187896729e-01 4.887267649173736572e-01 3.697490394115447998e-01 -1.196307092905044556e-01 -4.169284403324127197e-01
2.183477133512496948e-01 1.825486421585083008e-01 3.675455749034881592e-01 1.418155729770660400e-01 -3.025992400944232941e-02 -2.946769893169403076e-01 4.775429964065551758e-01 -6.693289875984191895e-01
3.151778876781463623e-01 2.592924833297729492e-01 1.643089205026626587e-01 -4.895209670066833496e-01 2.052548229694366455e-01 -6.404175758361816406e-01 -5.356699973344802856e-02 -3.341681361198425293e-01
-1.207115352153778076e-01 -1.822301894426345825e-01 1.314561963081359863e-01 -2.267868816852569580e-01 1.794594973325729370e-01 -5.679126381874084473e-01 4.234456643462181091e-02 -7.259367704391479492e-01
2.579460740089416504e-01 5.259092897176742554e-02 -1.590280830860137939e-01 -2.381090074777603149e-01 8.193351030349731445e-01 -7.095320522785186768e-02 -2.230244278907775879e-01 -3.501826226711273193e-01
-2.576408982276916504e-01 2.273964732885360718e-01 -1.193671301007270813e-01 1.261422485113143921e-01 8.030539155006408691e-01 -2.726205587387084961e-01 1.775541752576828003e-01 -3.178183436393737793e-01
-3.784749507904052734e-01 5.692481994628906250e-01 3.388287723064422607e-01 -3.877511620521545410e-01 2.415173314511775970e-02 -3.394255638122558594e-01 -1.477946341037750244e-01 -3.604459762573242188e-01
1.759911328554153442e-01 3.113691508769989014e-01 4.629537761211395264e-01 -1.729034632444381714e-01 -1.316464245319366455e-01 -6.465874314308166504e-01 1.388553977012634277e-01 -4.161343276500701904e-01
1.155478358268737793e-01 4.271336197853088379e-01 -4.566482454538345337e-02 -4.584548771381378174e-01 5.244508385658264160e-01 8.964953012764453888e-03 -4.628785550594329834e-01 -3.202402591705322266e-01
-1.213080585002899170e-01 -2.646479904651641846e-01 1.785939931869506836e-01 -6.069053336977958679e-02 2.855855226516723633e-01 2.664268910884857178e-01 4.687283933162689209e-01 -7.123327851295471191e-01
-1.064717844128608704e-01 3.051645755767822266e-01 3.892376422882080078e-01 -2.943893969058990479e-01 -8.371482789516448975e-02 -4.208036139607429504e-02 5.947637557983398438e-01 -5.429956912994384766e-01
6.180321425199508667e-02 3.041169643402099609e-01 3.982897102832794189e-01 -7.921939715743064880e-03 1.511665731668472290e-01 -3.489465713500976562e-01 7.180453538894653320e-01 -2.911899685859680176e-01
4.772347807884216309e-01 3.534728288650512695e-01 4.681976437568664551e-01 -2.146480381488800049e-01 2.330372184514999390e-01 1.913834566948935390e-04 -4.580497741699218750e-01 -3.433732092380523682e-01
3.962796926498413086e-01 -2.191116511821746826e-01 6.111070513725280762e-01 -3.033350706100463867e-01 5.382369831204414368e-02 -2.795235067605972290e-02 1.878786236047744751e-01 -5.389915108680725098e-01
1.348470002412796021e-01 1.371969878673553467e-01 3.254776597023010254e-01 -3.502227067947387695e-01 3.107281923294067383e-01 -7.913031429052352905e-02 3.219052553176879883e-01 -7.266120910644531250e-01
-3.798005878925323486e-01 4.674942195415496826e-01 3.664423525333404541e-01 2.712206542491912842e-01 3.228635489940643311e-01 2.138583511114120483e-01 3.797931671142578125e-01 -3.676153719425201416e-01
1.568723022937774658e-01 2.940537631511688232e-01 1.644291877746582031e-01 -3.320996463298797607e-01 5.180571675300598145e-01 4.568078219890594482e-01 -2.137330919504165649e-01 -4.783911406993865967e-01
1.533660441637039185e-01 5.007033795118331909e-02 5.256882905960083008e-01 -1.459053456783294678e-01 -2.842700667679309845e-02 -4.077611863613128662e-01 4.644475281238555908e-01 -5.417991876602172852e-01
3.957341611385345459e-01 -1.759391045197844505e-03 2.584692537784576416e-01 -2.328558713197708130e-01 1.832154542207717896e-01 5.535344406962394714e-02 7.096759676933288574e-01 -4.267215728759765625e-01
-4.686369597911834717e-01 4.809235036373138428e-01 2.587388157844543457e-01 1.730234175920486450e-01 2.559091448783874512e-01 2.054101228713989258e-01 2.332683652639389038e-01 -5.386206507682800293e-01
2.626418173313140869e-01 -1.144442856311798096e-01 4.565016329288482666e-01 2.694316208362579346e-01 5.646681189537048340e-01 -4.010369181632995605e-01 -1.785652935504913330e-01 -3.540740311145782471e-01
4.632146954536437988e-01 -2.011767923831939697e-01 3.148050308227539062e-01 -1.529659926891326904e-01 4.786808192729949951e-01 -1.488013863563537598e-01 -2.730527222156524658e-01 -5.446320772171020508e-01
2.781965136528015137e-01 1.716495305299758911e-01 3.340232372283935547e-01 -1.719061732292175293e-01 -1.292330622673034668e-01 -2.683320641517639160e-01 4.978734254837036133e-01 -6.445454955101013184e-01
2.657992839813232422e-01 7.213373482227325439e-02 -2.071474492549896240e-01 -1.877747327089309692e-01 8.358660936355590820e-01 3.430699929594993591e-02 -1.812851615250110626e-02 -3.818381428718566895e-01
-6.531332433223724365e-02 4.241530001163482666e-01 5.525407791137695312e-01 -2.636910378932952881e-01 1.122766658663749695e-01 -5.587247014045715332e-01 3.311150670051574707e-01 -8.110233396291732788e-02
-3.266363637521862984e-03 -1.361020002514123917e-02 1.575176119804382324e-01 -1.299631893634796143e-01 1.027889177203178406e-01 -2.761723399162292480e-01 5.301519036293029785e-01 -7.682474255561828613e-01
-1.705936193466186523e-01 1.946799010038375854e-01 5.926491618156433105e-01 4.303624629974365234e-01 2.848948836326599121e-01 1.819640696048736572e-01 4.981277883052825928e-02 -5.289568305015563965e-01
5.230744928121566772e-02 -5.902444571256637573e-02 -1.837324500083923340e-01 -4.047552943229675293e-01 6.962117552757263184e-01 -2.596195936203002930e-01 -2.544108033180236816e-01 -4.235063493251800537e-01
-4.710851982235908508e-02 5.768138766288757324e-01 9.696863591670989990e-02 5.783604457974433899e-02 3.998980224132537842e-01 -6.216054558753967285e-01 2.578683197498321533e-01 -1.987730413675308228e-01
-3.531847298145294189e-01 -1.650508865714073181e-02 5.938564538955688477e-01 -2.153513282537460327e-01 4.658448696136474609e-01 1.462330222129821777e-01 3.464036583900451660e-01 -3.428635001182556152e-01
-3.707749545574188232e-01 7.284650802612304688e-01 4.045432507991790771e-01 8.966752141714096069e-02 2.556223869323730469e-01 -2.722463905811309814e-01 1.164063736796379089e-01 -8.460378646850585938e-02
-1.578703671693801880e-01 6.031357645988464355e-01 1.698754429817199707e-01 -5.794198513031005859e-01 -7.541920989751815796e-02 7.236666977405548096e-02 4.136751592159271240e-02 -4.838210940361022949e-01
3.724652528762817383e-01 2.537035569548606873e-02 4.135347008705139160e-01 -2.486979365348815918e-01 3.635015487670898438e-01 -4.017775058746337891e-01 5.779488086700439453e-01 -1.345048006623983383e-02
-1.673539578914642334e-01 1.419816613197326660e-01 3.291096091270446777e-01 9.689364582300186157e-02 3.395365774631500244e-01 -1.524563580751419067e-01 7.343480587005615234e-01 -3.953953683376312256e-01
2.299335598945617676e-01 2.722992897033691406e-01 6.889254450798034668e-01 -1.920130103826522827e-01 -3.956587240099906921e-02 -5.274935960769653320e-01 2.797968499362468719e-02 -2.844267487525939941e-01
3.696705996990203857e-01 1.447913497686386108e-01 6.873955130577087402e-01 -3.405903279781341553e-01 -8.465872146189212799e-03 -2.285294681787490845e-01 -1.368117630481719971e-01 -4.276096224784851074e-01
-4.192095249891281128e-03 1.915114074945449829e-01 8.804016709327697754e-01 -3.186124265193939209e-01 1.019283086061477661e-01 -1.059758663177490234e-01 1.010584235191345215e-01 -2.342050224542617798e-01
-4.325831532478332520e-01 2.216500043869018555e-01 5.773463249206542969e-01 1.931214779615402222e-01 1.499823927879333496e-01 -3.388530313968658447e-01 8.545991778373718262e-02 -4.984966814517974854e-01
-4.067814350128173828e-02 -2.120568603277206421e-01 8.170971274375915527e-01 -3.979349508881568909e-02 2.283222079277038574e-01 -2.757244408130645752e-01 1.529082059860229492e-01 -3.641568720340728760e-01
-3.939141929149627686e-01 4.497627615928649902e-01 3.248955607414245605e-01 -4.821840524673461914e-01 2.051479518413543701e-01 -1.681105941534042358e-01 -3.519527018070220947e-01 -3.320676386356353760e-01
-1.150438115000724792e-01 2.426450401544570923e-01 4.849350452423095703e-01 -5.826129317283630371e-01 1.243330091238021851e-01 4.754853844642639160e-01 2.549867331981658936e-01 -2.161605805158615112e-01
4.946554899215698242e-01 -1.559677273035049438e-01 5.338244438171386719e-01 1.233966797590255737e-01 4.941295981407165527e-01 1.203435063362121582e-01 4.746845737099647522e-02 -4.121831357479095459e-01
-9.919974952936172485e-02 4.973763227462768555e-01 4.687291681766510010e-01 2.556829154491424561e-01 4.123936891555786133e-01 4.476536810398101807e-01 -2.205307595431804657e-02 -2.945277392864227295e-01
5.955060124397277832e-01 1.747674793004989624e-01 1.005862951278686523e-01 -3.699157536029815674e-01 5.465537905693054199e-01 -3.325536847114562988e-01 -2.069427222013473511e-01 -1.254400610923767090e-01
-4.767040610313415527e-01 5.561699271202087402e-01 2.710207104682922363e-01 1.918081343173980713e-01 4.459665119647979736e-01 -3.957053646445274353e-03 2.225007265806198120e-01 -3.236929774284362793e-01
1.278551369905471802e-01 -1.110097020864486694e-01 7.016995549201965332e-01 -2.967652380466461182e-01 -6.173631921410560608e-02 -9.455357678234577179e-03 4.158059880137443542e-02 -6.206839084625244141e-01
-1.431965231895446777e-01 2.137971073389053345e-01 8.856382966041564941e-01 -5.330381542444229126e-02 3.731469511985778809e-01 -6.697139889001846313e-02 -1.125094015151262283e-03 -5.351636186242103577e-02
-5.085324048995971680e-01 2.877887189388275146e-01 3.578757494688034058e-02 -1.654798090457916260e-01 2.279472053050994873e-01 1.413074582815170288e-01 2.796671390533447266e-01 -6.926519870758056641e-01
1.094763982109725475e-03 5.349097251892089844e-01 3.284167647361755371e-01 -4.240882694721221924e-01 1.084687784314155579e-01 5.095588564872741699e-01 3.360582888126373291e-01 -2.044771909713745117e-01
-1.309376507997512817e-01 -2.884976863861083984e-01 1.844950318336486816e-01 -2.283385694026947021e-01 1.101303845643997192e-01 -7.728147506713867188e-02 7.834569364786148071e-02 -8.883739709854125977e-01
-9.420381486415863037e-02 4.852406978607177734e-01 2.438694238662719727e-01 3.354311287403106689e-01 3.465145230293273926e-01 -6.624111533164978027e-02 3.861022293567657471e-01 -5.569073557853698730e-01
-2.243673205375671387e-01 -1.868399828672409058e-01 8.558284491300582886e-02 -2.232560068368911743e-01 2.055010646581649780e-01 -4.473091959953308105e-01 1.485173851251602173e-01 -7.702004909515380859e-01
4.315692558884620667e-02 3.737777471542358398e-01 4.728448092937469482e-01 -1.382908970117568970e-01 5.098343491554260254e-01 4.521391168236732483e-02 -5.587497949600219727e-01 -2.038244754076004028e-01
3.530344069004058838e-01 2.655268311500549316e-01 4.977437257766723633e-01 -3.297914266586303711e-01 -2.562321722507476807e-01 -2.775426208972930908e-01 1.762007921934127808e-01 -5.240414738655090332e-01
3.304863572120666504e-01 5.321208238601684570e-01 7.522252947092056274e-02 -4.602392315864562988e-01 4.607119858264923096e-01 -1.008492484688758850e-01 -3.566871285438537598e-01 -2.012355774641036987e-01
-3.568033501505851746e-02 -3.559346869587898254e-02 6.520645618438720703e-01 -3.519177734851837158e-01 7.860584557056427002e-02 7.446490973234176636e-02 5.021674633026123047e-01 -4.295693337917327881e-01
3.607373237609863281e-01 -2.147134691476821899e-01 4.754441082477569580e-01 -2.848785519599914551e-01 2.225765027105808258e-02 -2.521916627883911133e-01 1.289878338575363159e-01 -6.601742506027221680e-01
2.060442864894866943e-01 6.652463674545288086e-01 2.157258987426757812e-01 -4.854978024959564209e-01 3.955974578857421875e-01 1.526495218276977539e-01 -2.299494147300720215e-01 -8.444144390523433685e-03
1.291023939847946167e-01 3.721192181110382080e-01 -2.386379241943359375e-01 1.833736449480056763e-01 2.279557883739471436e-01 -3.880348429083824158e-02 3.468357622623443604e-01 -7.619195580482482910e-01
3.516771271824836731e-02 5.219810009002685547e-01 1.340902298688888550e-01 -1.967813521623611450e-01 5.680224895477294922e-01 5.258436799049377441e-01 -1.805613040924072266e-01 -1.945057809352874756e-01
4.739472568035125732e-01 7.066740095615386963e-02 4.197675585746765137e-01 -1.081194058060646057e-01 4.525068998336791992e-01 5.109572410583496094e-01 2.558021806180477142e-02 -3.405752778053283691e-01
-6.456365585327148438e-01 3.995319604873657227e-01 4.382181167602539062e-01 -2.011456489562988281e-01 2.473967224359512329e-01 -7.746963948011398315e-02 9.718343615531921387e-03 -3.517554104328155518e-01
3.100429177284240723e-01 -6.149780377745628357e-02 6.327524185180664062e-01 -1.978071779012680054e-01 3.960180655121803284e-02 -2.858619689941406250e-01 5.057696104049682617e-01 -3.485681116580963135e-01
-1.149580553174018860e-01 1.756781945005059242e-03 8.634258508682250977e-01 -2.068054527044296265e-01 3.976181149482727051e-02 -2.027406096458435059e-01 8.331133425235748291e-02 -3.858539760112762451e-01
-9.254688397049903870e-03 -7.059505581855773926e-02 3.441322147846221924e-01 -1.512763351202011108e-01 -1.102018207311630249e-01 -2.279762625694274902e-01 8.086510002613067627e-03 -8.885021209716796875e-01
2.911323308944702148e-01 1.985477507114410400e-01 1.764294207096099854e-01 8.940679579973220825e-02 -7.114526629447937012e-02 -3.410865664482116699e-01 4.677754044532775879e-01 -7.046164870262145996e-01
4.373247027397155762e-01 1.004996150732040405e-01 7.086369991302490234e-01 -5.259633436799049377e-02 -1.148274689912796021e-01 -1.725618541240692139e-01 -8.329530805349349976e-02 -4.937743246555328369e-01
-4.433738440275192261e-02 2.442477345466613770e-01 4.254440367221832275e-01 -1.447852253913879395e-01 -1.956610381603240967e-01 -3.568071126937866211e-01 3.055271506309509277e-01 -6.909924745559692383e-01
-3.701184988021850586e-01 2.882385551929473877e-01 4.306176602840423584e-01 3.540944159030914307e-01 1.835500001907348633e-01 -1.439082552678883076e-03 2.034021317958831787e-01 -6.277352571487426758e-01
1.836980134248733521e-01 5.240201950073242188e-01 -2.757678627967834473e-01 2.142931567505002022e-03 4.993397593498229980e-01 7.525117695331573486e-02 2.049385160207748413e-01 -5.644490122795104980e-01
2.475615777075290680e-02 -3.985587507486343384e-02 -1.168229877948760986e-01 2.509129047393798828e-01 6.465662717819213867e-01 -3.849636614322662354e-01 -7.370098680257797241e-02 -5.911995172500610352e-01
3.300479352474212646e-01 2.641363739967346191e-01 6.385858058929443359e-01 -6.546974182128906250e-02 2.187337260693311691e-03 -6.055216193199157715e-01 8.705918490886688232e-02 -1.870341897010803223e-01
-2.423828691244125366e-01 6.436737179756164551e-01 1.431332230567932129e-01 -2.243364900350570679e-01 3.152078250423073769e-03 7.033815979957580566e-02 3.706358671188354492e-01 -5.601719021797180176e-01
1.957226097583770752e-01 1.620498150587081909e-01 -2.005684822797775269e-01 -1.969214081764221191e-01 2.036002427339553833e-01 -6.794711947441101074e-01 -8.539521694183349609e-02 -5.882179141044616699e-01
1.345461457967758179e-01 4.913876056671142578e-01 3.551330268383026123e-01 -1.159549653530120850e-01 -1.758595183491706848e-02 -2.541956305503845215e-01 6.289858222007751465e-01 -3.745965361595153809e-01
2.232855185866355896e-02 2.343714088201522827e-01 5.960279703140258789e-01 -3.720099106431007385e-02 9.620521962642669678e-02 -5.496290326118469238e-01 2.770183384418487549e-01 -4.470475316047668457e-01
1.910420507192611694e-01 -1.490828841924667358e-01 4.042343050241470337e-02 -8.627228438854217529e-02 6.696536540985107422e-01 -1.620682924985885620e-01 -2.833395302295684814e-01 -6.141800284385681152e-01
-3.709102272987365723e-01 1.491979360580444336e-01 2.898359671235084534e-02 5.723302438855171204e-02 7.265766263008117676e-01 -8.359774947166442871e-02 4.565435945987701416e-01 -3.044924736022949219e-01
2.864310145378112793e-01 3.967382609844207764e-01 5.876820087432861328e-01 1.710881106555461884e-02 7.478728145360946655e-02 -3.920163810253143311e-01 4.649867415428161621e-01 -1.985209584236145020e-01
8.625503629446029663e-02 -1.871692389249801636e-02 -3.389778360724449158e-02 -4.640525281429290771e-01 3.764275908470153809e-01 -8.799147792160511017e-03 6.330829262733459473e-01 -4.828526973724365234e-01
-5.007287859916687012e-01 5.783146023750305176e-01 3.867051005363464355e-01 -2.392803877592086792e-01 3.954049646854400635e-01 -1.862154006958007812e-01 -2.419926784932613373e-02 -1.281408518552780151e-01
9.011275321245193481e-02 -1.402595341205596924e-01 2.814126908779144287e-01 4.209170937538146973e-01 4.722462296485900879e-01 6.304045021533966064e-02 1.297204196453094482e-01 -6.870405077934265137e-01
1.222264543175697327e-01 -1.570019721984863281e-01 -2.994609996676445007e-02 -2.667386531829833984e-01 9.812324494123458862e-02 -5.439560413360595703e-01 1.778082102537155151e-01 -7.424504756927490234e-01
-5.519063398241996765e-02 3.783743381500244141e-01 3.815038800239562988e-01 3.925656676292419434e-01 4.479564726352691650e-01 4.072121381759643555e-01 1.005023792386054993e-01 -4.213624596595764160e-01
-1.331642419099807739e-01 4.682717621326446533e-01 4.940400272607803345e-02 -2.667799592018127441e-01 5.506355166435241699e-01 -5.120937824249267578e-01 -2.737298607826232910e-01 -2.213795483112335205e-01
3.703898787498474121e-01 1.895837932825088501e-01 5.288849472999572754e-01 -8.881647884845733643e-02 1.931127756834030151e-01 -4.072655737400054932e-01 5.656837821006774902e-01 -1.269080191850662231e-01
7.677563279867172241e-02 -2.470398135483264923e-02 6.827670931816101074e-01 -3.663788363337516785e-02 1.322812438011169434e-01 -5.407271385192871094e-01 2.019467800855636597e-01 -4.187067747116088867e-01
-2.557311393320560455e-02 1.793768815696239471e-02 6.432776451110839844e-01 -4.317038357257843018e-01 -1.163463518023490906e-01 -2.553485035896301270e-01 7.812442630529403687e-02 -5.603636503219604492e-01
-3.850646913051605225e-01 6.717361807823181152e-01 3.472929894924163818e-01 -2.937947213649749756e-01 3.049188852310180664e-01 -2.867006957530975342e-01 -1.079997420310974121e-01 -8.204441517591476440e-02
4.477003961801528931e-02 -1.807921826839447021e-01 4.416016936302185059e-01 -7.249702513217926025e-02 3.137347400188446045e-01 -3.834051489830017090e-01 -2.283951938152313232e-01 -6.837022304534912109e-01
-1.382915675640106201e-01 -1.832852810621261597e-01 5.692067146301269531e-01 1.505659520626068115e-01 3.903356194496154785e-01 -2.571863830089569092e-01 4.495426118373870850e-01 -4.242879748344421387e-01
-1.769703477621078491e-01 5.762100815773010254e-01 -1.055765599012374878e-01 -3.162267506122589111e-01 3.961952328681945801e-01 5.377082899212837219e-02 4.956572949886322021e-01 -3.463805913925170898e-01
-2.874763906002044678e-01 2.360209971666336060e-01 2.991660535335540771e-01 1.532142907381057739e-01 6.295519471168518066e-01 -5.585978627204895020e-01 -1.477124243974685669e-01 -1.359795033931732178e-01
-5.365977883338928223e-01 2.758350372314453125e-01 2.481495290994644165e-01 3.475205972790718079e-02 4.523794054985046387e-01 3.606792092323303223e-01 1.107523739337921143e-01 -4.755934774875640869e-01
3.243599086999893188e-02 1.914384663105010986e-01 1.976993083953857422e-01 2.846345901489257812e-01 5.622509121894836426e-01 -3.596223890781402588e-01 6.210949420928955078e-01 -1.048058643937110901e-01
1.731017678976058960e-01 7.495135068893432617e-01 2.254589498043060303e-01 -2.303242385387420654e-01 -2.443588525056838989e-01 5.980528518557548523e-02 2.395072728395462036e-01 -4.286403059959411621e-01
1.078819483518600464e-02 -1.566821038722991943e-01 3.434199094772338867e-01 4.004522264003753662e-01 5.866507291793823242e-01 -1.064039394259452820e-01 -8.436225354671478271e-03 -5.843655467033386230e-01
3.603450581431388855e-02 9.287748485803604126e-02 5.318391919136047363e-01 4.747983068227767944e-03 3.483305573463439941e-01 -4.914228022098541260e-01 5.382884740829467773e-01 -2.336979657411575317e-01
8.740858174860477448e-03 5.427429080009460449e-01 4.061804711818695068e-01 4.057761430740356445e-01 3.687734901905059814e-01 -4.757559299468994141e-01 -1.055094152688980103e-01 -4.740420356392860413e-02
1.709689199924468994e-01 3.717513382434844971e-01 7.081222534179687500e-01 4.491857066750526428e-02 5.686003714799880981e-02 -5.114184617996215820e-01 -1.487320959568023682e-01 -2.054571062326431274e-01
3.975802361965179443e-01 -6.898620724678039551e-02 6.160293817520141602e-01 1.593962460756301880e-01 4.872023165225982666e-01 1.438466012477874756e-01 2.622274495661258698e-02 -4.165643155574798584e-01
2.906747758388519287e-01 1.719143837690353394e-01 1.523184031248092651e-01 -3.283781409263610840e-01 6.096998453140258789e-01 3.897174000740051270e-01 -2.520195543766021729e-01 -4.096256196498870850e-01
3.144324123859405518e-01 5.200806632637977600e-02 4.980492889881134033e-01 1.324716806411743164e-01 7.852051854133605957e-01 -8.045192807912826538e-02 5.645006522536277771e-02 -8.136017620563507080e-02
-5.595985651016235352e-01 1.745303422212600708e-01 2.016152739524841309e-01 -3.266081213951110840e-01 3.331711590290069580e-01 1.815872937440872192e-01 3.598532080650329590e-01 -4.853823184967041016e-01
2.166334912180900574e-02 -2.807998061180114746e-01 2.725777626037597656e-01 -1.902420669794082642e-01 2.705864906311035156e-01 -5.974359512329101562e-01 2.401873618364334106e-01 -5.677627921104431152e-01
1.497953534126281738e-01 2.905977368354797363e-01 6.073856949806213379e-01 2.397945523262023926e-01 1.079630628228187561e-01 -2.645188868045806885e-01 1.478137224912643433e-01 -6.026776432991027832e-01
4.517157971858978271e-01 3.952030539512634277e-01 -1.222470253705978394e-01 2.606948614120483398e-01 2.232744246721267700e-01 6.565579026937484741e-02 4.132242202758789062e-01 -5.761467814445495605e-01
-1.001169383525848389e-01 -5.885898694396018982e-02 3.289996087551116943e-01 -1.760395914316177368e-01 1.117609962821006775e-01 -7.099965005181729794e-04 -5.089425295591354370e-02 -9.122502207756042480e-01
-3.284565508365631104e-01 3.610629439353942871e-01 4.674406349658966064e-01 -4.714691936969757080e-01 3.854341432452201843e-02 -3.906221389770507812e-01 -2.174841910600662231e-01 -3.458255529403686523e-01
4.039077162742614746e-01 2.901709675788879395e-01 4.781328737735748291e-01 1.055443882942199707e-01 -3.358836472034454346e-02 -3.112634718418121338e-01 4.993768036365509033e-01 -4.068393409252166748e-01
-1.653016656637191772e-01 1.311111003160476685e-01 8.977441787719726562e-01 -1.278485953807830811e-01 2.318497449159622192e-01 1.063700988888740540e-01 -6.294127553701400757e-02 -2.533082067966461182e-01
3.899215161800384521e-01 6.233077049255371094e-01 -8.052949607372283936e-02 -2.525211572647094727e-01 4.643350541591644287e-01 -2.517132461071014404e-01 3.070906400680541992e-01 1.261959224939346313e-01
9.983329474925994873e-02 7.463187575340270996e-01 4.449906647205352783e-01 -2.349512428045272827e-01 -8.890382200479507446e-02 -2.845196425914764404e-01 -2.180070281028747559e-01 -2.084235250949859619e-01
3.655545711517333984e-01 2.264971584081649780e-01 4.278986454010009766e-01 -5.915771722793579102e-01 1.383913457393646240e-01 -4.597426354885101318e-01 -1.832647770643234253e-01 -1.338155865669250488e-01
9.408481419086456299e-02 1.177415624260902405e-01 8.194887042045593262e-01 3.149446845054626465e-01 3.594150543212890625e-01 -1.588368564844131470e-01 2.613169327378273010e-02 -2.268082499504089355e-01
4.357304275035858154e-01 9.969464689493179321e-02 4.136217832565307617e-01 -1.211376786231994629e-01 5.351328253746032715e-01 -3.463960886001586914e-01 4.481102824211120605e-01 8.533654361963272095e-02
2.326498776674270630e-01 -1.905805766582489014e-01 -8.548140525817871094e-03 -1.378764510154724121e-01 7.170411944389343262e-01 -9.786772727966308594e-02 -1.630158275365829468e-01 -5.832406878471374512e-01
-1.942755430936813354e-01 4.265030026435852051e-01 2.550055682659149170e-01 -1.439386308193206787e-01 1.788193434476852417e-01 1.145744472742080688e-01 6.621095538139343262e-01 -4.594710767269134521e-01
-4.695902168750762939e-01 4.956261515617370605e-01 3.105498552322387695e-01 -5.619309470057487488e-02 3.108103275299072266e-01 -5.142494440078735352e-01 7.562157511711120605e-02 -2.597436010837554932e-01
-1.432523280382156372e-01 1.420562416315078735e-01 7.907474040985107422e-01 1.861194372177124023e-01 3.473870456218719482e-01 -1.997951418161392212e-01 -9.321824461221694946e-02 -3.606817722320556641e-01
-3.357522487640380859e-01 4.200287759304046631e-01 5.500565096735954285e-02 1.033806949853897095e-01 1.994977295398712158e-01 -4.934465885162353516e-02 2.297123670578002930e-01 -7.759709954261779785e-01
2.802403569221496582e-01 3.633618652820587158e-01 8.276321738958358765e-02 -2.741317152976989746e-01 2.576239407062530518e-01 1.848337203264236450e-01 6.883301138877868652e-01 -3.648339509963989258e-01
7.290340960025787354e-02 1.942589879035949707e-01 4.545405805110931396e-01 -3.202235698699951172e-02 3.664360642433166504e-01 -7.221647351980209351e-02 -2.927862107753753662e-01 -7.239487767219543457e-01
-2.629453688859939575e-02 7.064347267150878906e-01 -2.201068401336669922e-01 -4.617330729961395264e-01 2.194944620132446289e-01 -4.415952600538730621e-03 2.391815632581710815e-01 -3.649781644344329834e-01
9.214788675308227539e-02 1.320362538099288940e-01 4.898671209812164307e-01 -4.081278666853904724e-02 6.551007032394409180e-01 8.033590018749237061e-02 -3.863700330257415771e-01 -3.841185867786407471e-01
3.106088936328887939e-01 -1.289031654596328735e-01 5.551462769508361816e-01 -2.611035704612731934e-01 5.015940219163894653e-02 -1.330377161502838135e-01 1.195334568619728088e-01 -6.899567842483520508e-01
-2.352930009365081787e-01 2.331754118204116821e-01 5.277743339538574219e-01 -3.165783882141113281e-01 -5.013697966933250427e-02 4.203341528773307800e-02 3.914121985435485840e-01 -5.949912667274475098e-01
1.700486987829208374e-02 4.144912064075469971e-01 2.226302623748779297e-01 1.913926750421524048e-01 6.194465160369873047e-01 4.174606204032897949e-01 5.699175409972667694e-03 -4.285937547683715820e-01
2.093639075756072998e-01 -1.482921540737152100e-01 2.905921041965484619e-01 5.887223035097122192e-02 2.836627960205078125e-01 8.092250674962997437e-02 3.410806357860565186e-01 -8.018214106559753418e-01
2.561999857425689697e-01 3.763094842433929443e-01 1.906432509422302246e-01 3.118793368339538574e-01 -6.802849471569061279e-02 -2.769409716129302979e-01 -1.504191160202026367e-01 -7.451101541519165039e-01
-3.056883215904235840e-01 1.975851207971572876e-01 4.299366176128387451e-01 -3.580387234687805176e-01 1.565065979957580566e-01 3.739446699619293213e-01 1.444505602121353149e-01 -6.076862812042236328e-01
3.809180557727813721e-01 2.975506186485290527e-01 1.602789759635925293e-01 -2.604888081550598145e-01 -1.250376105308532715e-01 -3.603097796440124512e-01 -1.606688648462295532e-01 -7.082015872001647949e-01
1.928808242082595825e-01 3.283285722136497498e-02 2.899087667465209961e-01 1.746531277894973755e-01 3.721779584884643555e-01 -1.833635419607162476e-01 -1.807215996086597443e-02 -8.214030861854553223e-01
8.577920496463775635e-02 -1.563465297222137451e-01 1.304826140403747559e-01 3.755617141723632812e-01 5.050739049911499023e-01 -4.038365781307220459e-01 -1.271999091841280460e-03 -6.260511279106140137e-01
-4.409956559538841248e-02 6.477985382080078125e-01 5.518697500228881836e-01 -3.950283527374267578e-01 1.541055887937545776e-01 -5.014997720718383789e-02 -1.890118271112442017e-01 -2.362533509731292725e-01
5.083780884742736816e-01 7.251636683940887451e-02 3.988745510578155518e-01 -2.571728229522705078e-01 -7.215393334627151489e-02 -2.290122061967849731e-01 -6.453329324722290039e-02 -6.702514886856079102e-01
6.060857698321342468e-02 2.104922197759151459e-02 2.825419604778289795e-01 -6.032863855361938477e-01 -3.521549329161643982e-02 -3.218028545379638672e-01 1.083157584071159363e-01 -6.599770188331604004e-01
1.529118865728378296e-01 6.194652616977691650e-02 1.561917066574096680e-01 -2.544710934162139893e-01 6.955845355987548828e-01 1.435759514570236206e-01 5.985479354858398438e-01 -1.446291804313659668e-01
2.195807993412017822e-01 2.708942294120788574e-01 5.775576233863830566e-01 -3.196080327033996582e-01 2.947324216365814209e-01 -3.839646577835083008e-01 4.423681497573852539e-01 1.126628071069717407e-01
3.238526582717895508e-01 4.503653943538665771e-01 1.990596950054168701e-01 1.316406112164258957e-02 6.429536342620849609e-01 2.585633993148803711e-01 -3.348428905010223389e-01 -2.452106326818466187e-01
1.551029533147811890e-01 1.913749612867832184e-02 6.562403440475463867e-01 -1.967906057834625244e-01 -1.099464297294616699e-02 -3.235409557819366455e-01 3.800117969512939453e-01 -5.069422125816345215e-01
1.089440137147903442e-01 -1.993860453367233276e-01 5.657309293746948242e-01 -2.317235022783279419e-01 1.319027394056320190e-01 -3.796600699424743652e-01 -6.501600891351699829e-02 -6.394230127334594727e-01
3.409034311771392822e-01 8.661782741546630859e-02 2.033717781305313110e-01 1.671125441789627075e-01 2.101626694202423096e-01 -4.554965198040008545e-01 -2.331117168068885803e-02 -7.448534369468688965e-01
-3.624016344547271729e-01 1.070046350359916687e-01 3.821574151515960693e-01 -1.378279924392700195e-01 4.535232782363891602e-01 -4.282410144805908203e-01 8.550975471735000610e-02 -5.438644289970397949e-01
-2.121615707874298096e-01 1.868818700313568115e-01 2.295419014990329742e-02 -3.906447291374206543e-01 2.548847496509552002e-01 -1.132009457796812057e-02 4.669511616230010986e-01 -6.955536603927612305e-01
1.668042391538619995e-01 4.622365906834602356e-02 5.504512786865234375e-01 -3.708713054656982422e-01 3.128469586372375488e-01 -2.724835872650146484e-01 -2.414836734533309937e-01 -5.468662381172180176e-01
-2.309561520814895630e-02 6.410391926765441895e-01 4.222707152366638184e-01 -9.467470645904541016e-02 4.383744001388549805e-01 -9.761627763509750366e-02 -4.112783074378967285e-01 -1.743801832199096680e-01
-2.699969410896301270e-01 -1.617225408554077148e-01 5.043884515762329102e-01 -3.488507494330406189e-02 6.106650829315185547e-01 -2.938115969300270081e-02 1.638242751359939575e-01 -4.946809411048889160e-01
-8.593250811100006104e-02 -5.995246767997741699e-02 5.680426359176635742e-01 -4.055452533066272736e-03 2.141531556844711304e-01 1.749912202358245850e-01 -1.070948466658592224e-01 -7.605127692222595215e-01
3.068321347236633301e-01 -6.673191487789154053e-02 3.438137471675872803e-01 1.693760454654693604e-01 8.029065132141113281e-01 1.179656013846397400e-01 6.921131163835525513e-02 -3.018937706947326660e-01
-5.463881418108940125e-02 5.663100481033325195e-01 3.063939213752746582e-01 -2.534347772598266602e-01 1.318771392107009888e-01 1.737986057996749878e-01 4.858038127422332764e-01 -4.843535721302032471e-01
-8.015628904104232788e-02 2.494756877422332764e-01 3.270581960678100586e-01 -3.631470501422882080e-01 4.087305068969726562e-01 -6.468848586082458496e-01 -2.324880212545394897e-01 -2.300490140914916992e-01
-4.990821778774261475e-01 4.819727316498756409e-02 2.339952290058135986e-01 -1.440136134624481201e-01 5.097815394401550293e-01 4.515976086258888245e-02 2.950379550457000732e-01 -5.693297386169433594e-01
-3.522370755672454834e-01 1.431519836187362671e-01 7.657037377357482910e-01 3.312565013766288757e-02 4.156525731086730957e-01 -1.072206720709800720e-01 1.529067289084196091e-02 -2.890324890613555908e-01
1.647612154483795166e-01 2.814963757991790771e-01 5.889609456062316895e-01 2.664449810981750488e-01 2.454839795827865601e-01 -1.356249451637268066e-01 -2.090052068233489990e-01 -5.944795012474060059e-01
-9.446950256824493408e-02 7.601708173751831055e-01 -1.021665856242179871e-01 -5.461674183607101440e-02 3.003858923912048340e-01 -4.772825911641120911e-02 3.532558381557464600e-01 -4.271948039531707764e-01
2.017278522253036499e-01 6.252440810203552246e-01 3.020457625389099121e-01 -1.363021582365036011e-01 4.103534817695617676e-01 1.435026675462722778e-01 -4.567524790763854980e-01 -2.469007372856140137e-01
3.918582797050476074e-01 2.845131754875183105e-01 5.970596671104431152e-01 -1.734797209501266479e-01 1.603480875492095947e-01 -5.214810967445373535e-01 2.212059050798416138e-01 -1.798268258571624756e-01
-3.014574646949768066e-01 -3.700705245137214661e-02 2.786294557154178619e-02 -3.703833520412445068e-01 4.985539317131042480e-01 -3.630419969558715820e-01 -3.316544741392135620e-02 -6.231679916381835938e-01
1.433993726968765259e-01 4.746823012828826904e-01 4.459829926490783691e-01 -2.141058295965194702e-01 -1.410576105117797852e-01 1.178937032818794250e-01 3.164591193199157715e-01 -6.127223968505859375e-01
4.263265430927276611e-01 -5.334081128239631653e-02 3.931753635406494141e-01 1.009344905614852905e-01 5.888114571571350098e-01 -5.305546522140502930e-01 -8.788821846246719360e-02 -1.213022544980049133e-01
1.968863159418106079e-01 1.703889071941375732e-01 2.004955112934112549e-01 2.240557819604873657e-01 6.424664258956909180e-01 -3.894202411174774170e-01 -3.066909015178680420e-01 -4.281746149063110352e-01
