# Supplementary material for: Where is your field going? A machine learning approach to study the relative motion of the domains of physics
Source: PLoS One. 2020 Jun 18;15(6):e0233997. doi: 10.1371/journal.pone.0233997 (PMC7302634; doi:10.1371/journal.pone.0233997)
Supplement: S1 Data — (ZIP) [file pone.0233997.s001.zip › 0/Pacs4Run_0_VS_500_embeddings1988-1992ED8.txt]

-1.434922069311141968e-01 3.179417252540588379e-01 -3.974352180957794189e-01 -2.868181765079498291e-01 -4.744103848934173584e-01 4.969640970230102539e-01 3.482645750045776367e-01 2.116054147481918335e-01
5.702704191207885742e-01 -2.380687594413757324e-01 -3.264088034629821777e-01 2.602273225784301758e-01 -6.196956634521484375e-01 1.318341642618179321e-01 -1.822546571493148804e-01 -9.609510749578475952e-02
1.245898231863975525e-01 -2.480130195617675781e-01 4.039627611637115479e-01 1.445752382278442383e-01 -7.340322732925415039e-01 2.360074669122695923e-01 2.592594921588897705e-01 2.777778804302215576e-01
5.866572856903076172e-01 2.204089313745498657e-01 -1.577946990728378296e-01 1.927036643028259277e-01 -3.478110730648040771e-01 2.532436847686767578e-01 5.680057406425476074e-01 1.936078667640686035e-01
3.366037011146545410e-01 1.654699593782424927e-01 -8.853247016668319702e-02 2.188208103179931641e-01 -6.796131134033203125e-01 -3.659882545471191406e-01 4.466266334056854248e-01 9.110607206821441650e-02
4.482688605785369873e-01 1.478025615215301514e-01 4.233485460281372070e-02 9.095322340726852417e-02 -3.970555365085601807e-01 7.631167769432067871e-01 -3.209118545055389404e-02 1.616001874208450317e-01
5.194474458694458008e-01 -4.734872840344905853e-03 -6.579976528882980347e-03 -3.561967238783836365e-02 -7.968142032623291016e-01 1.119787022471427917e-01 -2.818173766136169434e-01 4.434811696410179138e-02
-7.272268831729888916e-02 7.327843457460403442e-02 -8.689296990633010864e-02 -4.848516881465911865e-01 -7.805530428886413574e-01 1.280709654092788696e-01 -2.653322815895080566e-01 -2.250413894653320312e-01
3.731558322906494141e-01 2.598519921302795410e-01 -5.444250255823135376e-02 4.153415560722351074e-01 -3.824710547924041748e-01 5.249907374382019043e-01 4.292618334293365479e-01 1.076752468943595886e-01
5.459802150726318359e-01 2.029798477888107300e-01 -2.554180026054382324e-01 -2.615580856800079346e-01 -4.513535201549530029e-01 2.914380133152008057e-01 4.207080304622650146e-01 -2.477954626083374023e-01
4.102309644222259521e-01 -1.371098458766937256e-01 -2.952444851398468018e-01 -6.368431448936462402e-01 -5.496016740798950195e-01 -6.249959021806716919e-02 8.162391930818557739e-02 8.684714138507843018e-02
3.506014645099639893e-01 -4.903123676776885986e-01 -2.999206073582172394e-02 3.278730809688568115e-01 -6.969206333160400391e-01 1.851197332143783569e-01 8.063557744026184082e-02 4.245294257998466492e-02
5.970923900604248047e-01 2.243032157421112061e-01 -1.758854389190673828e-01 -5.984158441424369812e-02 -3.091655969619750977e-01 3.417847454547882080e-01 5.723370313644409180e-01 1.366834044456481934e-01
3.502134084701538086e-01 -2.537980377674102783e-01 -1.854221522808074951e-01 4.634047448635101318e-01 -6.099718213081359863e-01 -1.191208511590957642e-01 3.958668410778045654e-01 1.443810909986495972e-01
3.001213669776916504e-01 -3.027743101119995117e-01 4.224554076790809631e-02 1.465541273355484009e-01 -8.303076028823852539e-01 1.606200933456420898e-01 8.931950479745864868e-02 -2.679638266563415527e-01
1.981996297836303711e-01 3.107376955449581146e-02 5.607082694768905640e-02 4.814778268337249756e-01 -7.422462105751037598e-01 4.109739363193511963e-01 -4.519006237387657166e-02 5.399631708860397339e-02
2.890692353248596191e-01 -2.709468603134155273e-01 -7.629613578319549561e-02 4.139725267887115479e-01 -6.309394836425781250e-01 -5.822569131851196289e-02 5.116772055625915527e-01 5.044030770659446716e-02
1.189327016472816467e-01 -3.246468901634216309e-01 -6.598887443542480469e-01 -4.266749620437622070e-01 -3.589006662368774414e-01 3.454739153385162354e-01 -3.860513120889663696e-02 -1.153357699513435364e-01
4.786194264888763428e-01 -2.721872366964817047e-02 8.455076813697814941e-02 1.656237691640853882e-01 -8.540042042732238770e-01 2.254677750170230865e-02 6.277067214250564575e-02 -4.278894141316413879e-02
4.325228631496429443e-01 6.348609458655118942e-04 7.566697150468826294e-02 -5.005438625812530518e-02 -8.536998629570007324e-01 1.683880388736724854e-01 -5.974657833576202393e-02 -2.096779942512512207e-01
4.618440866470336914e-01 -4.467398524284362793e-01 7.305756956338882446e-02 1.315744817256927490e-01 -6.943272948265075684e-01 2.214713096618652344e-01 1.715186834335327148e-01 6.257688999176025391e-02
1.914976686239242554e-01 -2.182324789464473724e-02 -2.050581574440002441e-01 5.057379603385925293e-01 -7.620044946670532227e-01 1.090030372142791748e-01 -2.069758772850036621e-01 -1.722242832183837891e-01
1.660311371088027954e-01 -6.287027895450592041e-02 -4.574309587478637695e-01 -8.670620620250701904e-03 -6.635728478431701660e-01 2.127845138311386108e-01 -1.760105043649673462e-01 -4.925210773944854736e-01
4.784446060657501221e-01 -2.765395641326904297e-01 -1.159531548619270325e-01 2.504933178424835205e-01 -5.838449001312255859e-01 1.732736229896545410e-01 -3.323085010051727295e-01 3.702663779258728027e-01
1.784262508153915405e-01 8.079296350479125977e-02 -1.268416792154312134e-01 2.298672795295715332e-01 -7.447195053100585938e-01 2.916652262210845947e-01 -5.022831559181213379e-01 -2.728607878088951111e-02
2.129516303539276123e-01 2.508312761783599854e-01 -8.685710281133651733e-02 -5.760824084281921387e-01 -5.971738100051879883e-01 9.273438900709152222e-02 3.856203556060791016e-01 -1.959615647792816162e-01
2.545214593410491943e-01 4.001340866088867188e-01 1.939056813716888428e-01 2.317131906747817993e-01 -6.953663825988769531e-01 6.959808617830276489e-02 4.685777425765991211e-02 4.395987987518310547e-01
8.271225541830062866e-02 8.703524619340896606e-02 -6.634039431810379028e-02 5.519486665725708008e-01 -7.389715313911437988e-01 3.009174168109893799e-01 -1.753047108650207520e-01 -9.577686339616775513e-02
5.040000677108764648e-01 -5.201085284352302551e-02 -6.096183508634567261e-02 2.748749852180480957e-01 -4.009901583194732666e-01 6.079912185668945312e-01 3.637996315956115723e-01 -3.478045389056205750e-02
2.001612186431884766e-01 -2.661126255989074707e-01 3.177252039313316345e-02 3.026726543903350830e-01 -6.412594318389892578e-01 4.963408410549163818e-01 2.517016232013702393e-01 -2.749141156673431396e-01
3.865060210227966309e-01 -5.527904033660888672e-01 8.748801797628402710e-02 4.635546728968620300e-02 -6.517263054847717285e-01 7.628964632749557495e-02 2.274785190820693970e-01 2.300419509410858154e-01
5.636308193206787109e-01 2.153145521879196167e-02 -1.035175025463104248e-01 2.114776223897933960e-01 -4.332824945449829102e-01 6.566815972328186035e-01 -6.662273406982421875e-02 5.491025000810623169e-02
1.794478744268417358e-01 -1.456459611654281616e-01 -5.714232921600341797e-01 -1.895565539598464966e-01 -4.997926354408264160e-01 -2.683189213275909424e-01 1.916085779666900635e-01 4.750028550624847412e-01
9.302879869937896729e-02 -7.424492835998535156e-01 -1.774322390556335449e-01 -1.917837411165237427e-01 -5.066030025482177734e-01 2.551072239875793457e-01 2.232294082641601562e-01 -1.714192144572734833e-02
1.882270425558090210e-01 2.414075136184692383e-01 3.044016659259796143e-01 2.656905949115753174e-01 -7.756905555725097656e-01 1.632758826017379761e-01 2.017337381839752197e-01 2.720107734203338623e-01
-3.330852091312408447e-01 -3.012638688087463379e-01 2.383693121373653412e-02 -2.027671486139297485e-01 -5.212833881378173828e-01 1.613798141479492188e-01 4.739892482757568359e-01 4.839072227478027344e-01
4.708134531974792480e-01 -8.344124257564544678e-02 9.836954623460769653e-02 6.839246302843093872e-02 -6.746499538421630859e-01 -1.207149922847747803e-01 1.927166432142257690e-01 5.001537799835205078e-01
-3.545723557472229004e-01 -1.685130745172500610e-01 -1.179929524660110474e-01 -3.794129490852355957e-01 -5.562602281570434570e-01 1.346592456102371216e-01 4.099458158016204834e-01 4.386240243911743164e-01
3.454982042312622070e-01 5.698608234524726868e-03 -4.021549224853515625e-01 -3.454210758209228516e-01 -5.146186947822570801e-01 -2.759610712528228760e-01 9.941574931144714355e-02 4.986821115016937256e-01
3.948388099670410156e-01 -3.135599195957183838e-02 1.808616220951080322e-01 1.208373233675956726e-01 -6.810122132301330566e-01 -1.579187251627445221e-02 2.128974646329879761e-01 5.352141261100769043e-01
5.513263940811157227e-01 -8.641844987869262695e-02 1.373341772705316544e-02 -3.437116444110870361e-01 -6.053398847579956055e-01 -1.809830516576766968e-01 3.163086473941802979e-01 2.664628624916076660e-01
3.153861761093139648e-01 -5.397792458534240723e-01 8.122878521680831909e-02 2.252034395933151245e-01 -6.864847540855407715e-01 2.373110055923461914e-01 1.401377320289611816e-01 6.810790300369262695e-02
2.471867203712463379e-01 4.378989338874816895e-02 -4.569739401340484619e-01 -1.781600266695022583e-01 -5.525761246681213379e-01 -4.605787992477416992e-01 3.560956418514251709e-01 2.283369898796081543e-01
-3.632607161998748779e-01 1.516414135694503784e-01 -4.901438653469085693e-01 -3.939274549484252930e-01 -4.224387407302856445e-01 2.130829542875289917e-01 2.075667977333068848e-01 4.274152815341949463e-01
4.531872570514678955e-01 3.174145147204399109e-02 9.918945282697677612e-02 -4.069314152002334595e-02 -8.692054152488708496e-01 2.911298349499702454e-02 1.932375691831111908e-02 -1.593118160963058472e-01
1.296318769454956055e-01 -5.008826255798339844e-01 -2.208939790725708008e-01 5.219727158546447754e-01 -4.828000664710998535e-01 2.877594828605651855e-01 -1.686613261699676514e-01 2.582916617393493652e-01
6.499343514442443848e-01 1.785235106945037842e-01 -2.111321091651916504e-01 1.300149317830801010e-02 -3.167018294334411621e-01 1.289768666028976440e-01 5.599773526191711426e-01 2.654418051242828369e-01
4.141017794609069824e-01 9.472520649433135986e-02 -1.051462665200233459e-01 3.155259788036346436e-01 -5.806964039802551270e-01 -1.027626171708106995e-01 5.813103914260864258e-01 1.524606198072433472e-01
5.475806593894958496e-01 -4.928048234432935715e-03 -1.290230453014373779e-01 2.965438365936279297e-01 -4.729605913162231445e-01 5.609834790229797363e-01 -1.386191993951797485e-01 1.947731524705886841e-01
1.955236308276653290e-02 -3.937382400035858154e-01 -3.358950018882751465e-01 -3.363034427165985107e-01 -3.256660699844360352e-01 6.746568083763122559e-01 -1.182992085814476013e-01 2.084408104419708252e-01
2.001734524965286255e-01 -1.563803851604461670e-01 -2.693003714084625244e-01 2.339218109846115112e-01 -7.610010504722595215e-01 1.856810897588729858e-01 -3.632380664348602295e-01 -2.503829300403594971e-01
2.636475861072540283e-01 -3.538578450679779053e-01 -9.021655470132827759e-02 1.781558990478515625e-01 -4.607062339782714844e-01 5.908163785934448242e-01 -3.203423321247100830e-01 3.185317516326904297e-01
5.848491564393043518e-02 -2.817209959030151367e-01 -6.322166323661804199e-01 1.680732518434524536e-01 -2.382888793945312500e-01 2.999990619719028473e-02 3.342437148094177246e-01 5.655672550201416016e-01
-3.208534419536590576e-01 6.897268444299697876e-02 -3.526845276355743408e-01 -2.482397109270095825e-01 -4.338849782943725586e-01 2.852591574192047119e-01 5.931827798485755920e-02 6.581329107284545898e-01
-5.885955411940813065e-03 -1.163944154977798462e-01 -8.436303138732910156e-01 -7.847384363412857056e-02 -2.620497643947601318e-01 6.087122485041618347e-02 6.774037331342697144e-02 4.377024769783020020e-01
5.270602703094482422e-01 5.277140811085700989e-02 4.102761670947074890e-02 -2.825841680169105530e-02 -8.248151540756225586e-01 9.294308722019195557e-02 -1.657311916351318359e-01 -2.270612679421901703e-02
1.440480351448059082e-01 -1.637283116579055786e-01 -1.657694578170776367e-01 2.388067245483398438e-01 -8.290827274322509766e-01 1.738308221101760864e-01 -2.676550745964050293e-01 -2.805358469486236572e-01
7.963431626558303833e-02 1.128765717148780823e-01 -4.526652991771697998e-01 1.446852833032608032e-01 -3.269695937633514404e-01 -3.214354813098907471e-02 1.176412031054496765e-01 7.957988977432250977e-01
4.700693190097808838e-01 -2.711495161056518555e-01 9.821231663227081299e-02 1.691092252731323242e-01 -7.681284546852111816e-01 3.573426231741905212e-02 2.732633054256439209e-01 3.603038191795349121e-02
6.094671487808227539e-01 -1.853354275226593018e-02 -2.417814731597900391e-01 -1.771998777985572815e-02 -2.715129554271697998e-01 6.775668859481811523e-01 -3.110601566731929779e-02 1.888134777545928955e-01
4.663803279399871826e-01 -5.823759362101554871e-02 -4.674745351076126099e-02 1.320604830980300903e-01 -8.160361051559448242e-01 9.678315371274948120e-02 2.443323098123073578e-02 -2.891255617141723633e-01
5.080995559692382812e-01 4.106234014034271240e-01 1.493761986494064331e-01 -9.944988787174224854e-02 -6.245677471160888672e-01 3.597212582826614380e-02 -1.516372896730899811e-02 3.865371346473693848e-01
5.503236651420593262e-01 2.549878656864166260e-01 -1.501768529415130615e-01 -4.484200179576873779e-01 -4.245293140411376953e-01 2.565247118473052979e-01 4.008994102478027344e-01 -4.172639548778533936e-02
1.422336399555206299e-01 3.113293349742889404e-01 -7.092294692993164062e-01 -6.384132802486419678e-02 -3.411841690540313721e-01 -1.924955695867538452e-01 4.129974544048309326e-01 2.274497002363204956e-01
-3.965789079666137695e-02 3.214258700609207153e-02 -5.166717767715454102e-01 -7.203848659992218018e-02 -5.194026231765747070e-01 -8.976849168539047241e-02 -9.440998733043670654e-02 6.621964573860168457e-01
1.914737075567245483e-01 -1.014397814869880676e-01 -2.290433049201965332e-01 5.957577228546142578e-01 -3.504061996936798096e-01 6.313280463218688965e-01 7.151649147272109985e-02 1.385116577148437500e-01
-1.777814775705337524e-01 -2.338460385799407959e-01 -4.667002260684967041e-01 -1.400808542966842651e-01 -2.989573478698730469e-01 5.673141479492187500e-01 3.785513937473297119e-01 -3.489354848861694336e-01
1.844845265150070190e-01 -3.266419470310211182e-01 8.699212968349456787e-02 3.098200559616088867e-01 -7.874398231506347656e-01 -8.331967890262603760e-02 3.545433282852172852e-01 5.486036464571952820e-02
5.133200287818908691e-01 2.660890519618988037e-01 -1.955359727144241333e-01 9.806920588016510010e-02 -2.133970111608505249e-01 7.013586759567260742e-01 1.560989469289779663e-01 2.367241680622100830e-01
1.873099505901336670e-01 -4.561676979064941406e-01 -7.274653762578964233e-02 3.418315351009368896e-01 -7.694760560989379883e-01 3.303291648626327515e-02 1.235140636563301086e-01 -1.620026975870132446e-01
3.655061125755310059e-01 1.463162004947662354e-01 -2.013221979141235352e-01 -2.709053158760070801e-01 -3.345187604427337646e-01 1.920816898345947266e-01 7.534431219100952148e-01 -1.208380907773971558e-01
-3.322281837463378906e-01 2.713343501091003418e-01 -7.137595117092132568e-02 -1.415109541267156601e-02 -5.675745010375976562e-01 1.151199415326118469e-01 1.939088404178619385e-01 6.615989804267883301e-01
3.498985469341278076e-01 3.300219774246215820e-02 1.036001220345497131e-01 1.614296734333038330e-01 -5.697122216224670410e-01 6.068715453147888184e-01 2.865848541259765625e-01 -2.543488144874572754e-01
-8.634035289287567139e-02 -4.861096739768981934e-01 -5.056071281433105469e-01 -3.363614678382873535e-01 -4.708757102489471436e-01 3.157222270965576172e-01 1.051112860441207886e-01 -2.345466464757919312e-01
-3.559807837009429932e-01 2.492842078208923340e-01 -3.695802986621856689e-01 -8.832512050867080688e-02 -4.595302939414978027e-01 3.508510589599609375e-01 3.961677253246307373e-01 -4.189639389514923096e-01
2.322556972503662109e-01 4.148257672786712646e-01 -4.927277863025665283e-01 4.774534106254577637e-01 -2.294382601976394653e-01 3.734752833843231201e-01 2.625594735145568848e-01 -2.053566128015518188e-01
2.160242497920989990e-01 4.907089471817016602e-01 -4.434296786785125732e-01 -1.442930102348327637e-01 -1.920539587736129761e-01 6.046189665794372559e-01 2.758724391460418701e-01 -1.285821646451950073e-01
3.150606453418731689e-01 -4.746301770210266113e-01 5.080980807542800903e-02 2.407326400279998779e-01 -7.208588719367980957e-01 2.322890330106019974e-03 2.489903718233108521e-01 1.824551075696945190e-01
1.164735257625579834e-01 -2.501232028007507324e-01 -1.194064766168594360e-01 1.863581687211990356e-01 -7.713795304298400879e-01 3.064335882663726807e-01 -1.893886178731918335e-02 -4.308111965656280518e-01
-3.662282228469848633e-01 -2.517707943916320801e-01 -1.117080897092819214e-01 -2.974358499050140381e-01 -4.920279681682586670e-01 2.117795199155807495e-01 5.360245704650878906e-01 3.567592203617095947e-01
4.880646765232086182e-01 4.373712539672851562e-01 -2.714380323886871338e-01 1.090302877128124237e-02 -1.612322330474853516e-01 5.552725791931152344e-01 2.545269429683685303e-01 3.124008476734161377e-01
-2.043867558240890503e-01 -3.746674656867980957e-01 -8.463564515113830566e-02 -4.340763390064239502e-01 -5.121915936470031738e-01 5.958440899848937988e-01 6.086385250091552734e-02 3.449612110853195190e-02
6.354914605617523193e-02 -2.256303280591964722e-01 1.110635027289390564e-01 2.893539965152740479e-01 -5.847845077514648438e-01 7.079413533210754395e-01 4.693279787898063660e-02 -6.029121205210685730e-02
5.477856993675231934e-01 -9.250595420598983765e-02 -1.524588316679000854e-01 2.230274081230163574e-01 -7.236471176147460938e-01 2.124298959970474243e-01 -2.004998326301574707e-01 -9.693629294633865356e-02
2.450580298900604248e-01 -3.067243099212646484e-02 -3.095441162586212158e-01 1.414309889078140259e-01 -1.521940827369689941e-01 5.574668645858764648e-01 6.970664262771606445e-01 -5.789511278271675110e-02
2.568480670452117920e-01 -2.334529310464859009e-01 -3.222945332527160645e-02 4.493672251701354980e-01 -3.781165480613708496e-01 6.225986480712890625e-01 3.573777675628662109e-01 1.350515484809875488e-01
2.411794066429138184e-01 -9.610059112310409546e-02 1.057218760251998901e-01 4.949742853641510010e-01 -7.041443586349487305e-01 2.116476148366928101e-01 3.284870982170104980e-01 1.670411974191665649e-01
-2.135700583457946777e-01 1.834476590156555176e-01 -5.927220582962036133e-01 2.331749051809310913e-01 -5.263347029685974121e-01 -3.264877498149871826e-01 1.736738085746765137e-01 3.182132542133331299e-01
3.589930832386016846e-01 1.167144626379013062e-01 1.494798511266708374e-01 -3.777379095554351807e-01 -5.377292037010192871e-01 3.087776601314544678e-01 5.199706554412841797e-01 -1.939221471548080444e-01
2.017034888267517090e-01 2.373247593641281128e-01 1.470336616039276123e-01 3.265591859817504883e-01 -5.522611737251281738e-01 5.815395116806030273e-01 3.493089675903320312e-01 -9.765052050352096558e-02
4.165814220905303955e-01 -5.567116141319274902e-01 -7.426360249519348145e-02 -5.570204555988311768e-02 -4.430361986160278320e-01 5.169038772583007812e-01 1.972475945949554443e-01 7.441108673810958862e-02
2.231840044260025024e-03 2.033085748553276062e-02 -5.952154994010925293e-01 -1.806456297636032104e-01 -5.746459960937500000e-01 1.691078692674636841e-01 -4.634659737348556519e-02 -5.017008185386657715e-01
-9.894881397485733032e-02 4.503380507230758667e-02 -1.726638078689575195e-01 1.432107947766780853e-02 -6.320279836654663086e-01 -5.386639013886451721e-02 -8.911061286926269531e-02 7.401767969131469727e-01
2.861123085021972656e-01 -5.357827618718147278e-02 8.219581097364425659e-02 1.910819411277770996e-01 -9.098531007766723633e-01 1.366495192050933838e-01 -1.010283455252647400e-01 -1.236439570784568787e-01
2.347610890865325928e-01 -1.457151374779641628e-03 -1.805575042963027954e-01 2.081713378429412842e-01 -8.205187320709228516e-01 1.823528409004211426e-01 -3.237376809120178223e-01 -2.400815039873123169e-01
-2.452408969402313232e-01 -5.377200841903686523e-01 -4.016406834125518799e-01 -2.369114011526107788e-01 -5.541298985481262207e-01 3.286461830139160156e-01 4.854108020663261414e-02 -1.258863508701324463e-01
3.012752532958984375e-01 3.795343935489654541e-01 -2.220855355262756348e-01 1.357354372739791870e-01 -3.254013359546661377e-01 5.890976786613464355e-01 4.632778763771057129e-01 -1.728942096233367920e-01
1.354326158761978149e-01 -3.891545534133911133e-01 -5.647911131381988525e-02 3.279817998409271240e-01 -6.903147697448730469e-01 1.671056449413299561e-01 3.162404298782348633e-01 -3.390989601612091064e-01
-7.245672494173049927e-02 6.409047842025756836e-01 -2.275098860263824463e-01 -1.288663595914840698e-01 -4.453818202018737793e-01 2.755313813686370850e-01 4.600118994712829590e-01 -1.724243760108947754e-01
3.051380813121795654e-01 3.873237967491149902e-01 2.935765981674194336e-01 7.644499186426401138e-03 -7.318503260612487793e-01 7.571342587471008301e-02 1.315283328294754028e-01 3.346462547779083252e-01
2.499961666762828827e-02 -2.067774087190628052e-01 -6.422485709190368652e-01 3.610653104260563850e-03 -5.437688827514648438e-01 -1.254860609769821167e-01 -1.802408844232559204e-01 4.474416077136993408e-01
-5.037108063697814941e-01 3.073663450777530670e-03 -1.359253078699111938e-01 -9.974019229412078857e-02 -5.785074234008789062e-01 6.200859323143959045e-02 5.845324993133544922e-01 1.940310448408126831e-01
4.106944203376770020e-01 -1.355706006288528442e-01 -2.667622268199920654e-01 5.000678300857543945e-01 -5.873909592628479004e-01 -8.300381898880004883e-02 3.543017208576202393e-01 -1.194720044732093811e-01
4.203210771083831787e-01 1.014306023716926575e-01 -6.191211566329002380e-02 3.030737340450286865e-01 -3.317634463310241699e-01 5.869011878967285156e-01 5.126528739929199219e-01 -4.730049055069684982e-03
-2.750460505485534668e-01 -1.253071576356887817e-01 -3.023920953273773193e-01 -2.775844931602478027e-01 -6.383575797080993652e-01 -2.367081906413659453e-04 1.111888140439987183e-02 5.766537189483642578e-01
5.310059189796447754e-01 1.298465281724929810e-01 -1.187190040946006775e-02 -2.667279839515686035e-01 -3.268162310123443604e-01 6.780159473419189453e-01 2.455883920192718506e-01 -5.531444773077964783e-02
3.806222975254058838e-01 5.596435815095901489e-02 -6.446980684995651245e-02 4.595722556114196777e-01 -5.376888513565063477e-01 5.846192240715026855e-01 -6.969123333692550659e-02 2.976233884692192078e-02
-1.347186267375946045e-01 -2.481923699378967285e-01 -7.828306555747985840e-01 -7.078207284212112427e-02 -2.056919634342193604e-01 2.294985353946685791e-01 2.902826666831970215e-01 3.509626984596252441e-01
1.083635985851287842e-01 6.019452214241027832e-01 -1.747901141643524170e-01 -2.317883819341659546e-01 -5.838736295700073242e-01 3.705607056617736816e-01 1.746794879436492920e-01 -1.813978105783462524e-01
4.837459623813629150e-01 -1.059723645448684692e-01 -3.305842876434326172e-01 3.027488887310028076e-01 -2.734599113464355469e-01 5.669050216674804688e-01 -1.945007890462875366e-01 3.461571037769317627e-01
2.297438830137252808e-01 -1.164086982607841492e-01 3.003510832786560059e-02 3.979492485523223877e-01 -5.292904973030090332e-01 5.853204727172851562e-01 3.536503016948699951e-01 -1.630463004112243652e-01
-3.762286305427551270e-01 -2.270419150590896606e-01 -4.889594614505767822e-01 -1.203793212771415710e-01 -4.466782510280609131e-01 2.066779732704162598e-01 5.921537429094314575e-02 5.546060204505920410e-01
8.567008376121520996e-02 -1.423187255859375000e-01 -9.062376618385314941e-02 6.990534067153930664e-01 -5.425045490264892578e-01 3.659383356571197510e-01 2.169235646724700928e-01 1.548897940665483475e-02
-3.169574961066246033e-02 2.977704107761383057e-01 -7.451159954071044922e-01 -1.206561103463172913e-01 -3.058727681636810303e-01 -8.064128458499908447e-02 4.689575433731079102e-01 1.434922367334365845e-01
-8.783175796270370483e-02 -2.465207576751708984e-01 -5.752846002578735352e-01 5.592443794012069702e-02 -5.506882071495056152e-01 -2.193482220172882080e-01 9.468265622854232788e-02 4.869264066219329834e-01
2.427681386470794678e-01 -5.004593729972839355e-01 -6.432177126407623291e-02 -5.582484006881713867e-01 -5.364360809326171875e-01 1.113081425428390503e-01 2.604576945304870605e-01 8.266980946063995361e-02
2.990794777870178223e-01 2.034985274076461792e-01 -7.103316187858581543e-01 -3.681379854679107666e-01 -1.990086138248443604e-01 1.721177995204925537e-01 2.341849505901336670e-01 3.239933252334594727e-01
-2.449841201305389404e-01 8.810685575008392334e-02 -6.423377394676208496e-01 -1.416502743959426880e-01 -2.543991208076477051e-01 6.044379472732543945e-01 7.230076193809509277e-02 -2.535071969032287598e-01
4.053014814853668213e-01 1.738050132989883423e-01 1.041567027568817139e-01 -8.612938970327377319e-02 -3.152732253074645996e-01 3.728743195533752441e-01 5.069578289985656738e-01 5.402007699012756348e-01
4.024971127510070801e-01 7.783473283052444458e-02 -5.868615508079528809e-01 -2.828626632690429688e-01 -3.391802906990051270e-01 -1.166246458888053894e-01 2.768056690692901611e-01 4.497267305850982666e-01
-4.364264756441116333e-02 -2.802943289279937744e-01 -5.434349179267883301e-02 -3.919631242752075195e-01 -4.429031610488891602e-01 6.765887737274169922e-01 -1.371860951185226440e-01 3.003107309341430664e-01
2.027512192726135254e-01 -2.166874855756759644e-01 -9.277293831110000610e-02 5.261331796646118164e-01 -5.817551016807556152e-01 1.548349671065807343e-02 5.147270560264587402e-01 1.513038873672485352e-01
1.488314121961593628e-01 3.844089061021804810e-02 -8.828255534172058105e-02 5.487735271453857422e-01 -3.481990098953247070e-01 4.891195297241210938e-01 4.749677479267120361e-01 2.852199673652648926e-01
2.050267755985260010e-01 -3.556429445743560791e-01 -3.768894970417022705e-01 -3.466598987579345703e-01 -4.684054851531982422e-01 5.486657023429870605e-01 -1.715575605630874634e-01 -1.392609626054763794e-01
3.830937743186950684e-01 2.649414837360382080e-01 2.650792300701141357e-01 9.165526181459426880e-02 -7.081008553504943848e-01 1.908393204212188721e-01 2.765856310725212097e-02 4.071681797504425049e-01
2.135050296783447266e-01 -4.175572097301483154e-01 -5.945428609848022461e-01 -3.176947534084320068e-01 -4.280284643173217773e-01 -8.342082053422927856e-02 8.644732087850570679e-02 3.577849566936492920e-01
7.300517708063125610e-02 -3.439463078975677490e-01 -8.069938421249389648e-02 6.256073117256164551e-01 -5.801738500595092773e-01 2.114956825971603394e-01 3.098579347133636475e-01 3.361828997731208801e-02
3.266027569770812988e-01 3.395889997482299805e-01 -4.569573104381561279e-01 -4.082355201244354248e-01 -2.875355780124664307e-01 1.125701069831848145e-01 4.520913958549499512e-02 5.524049401283264160e-01
-4.475984275341033936e-01 4.831274598836898804e-02 -8.960249274969100952e-02 -5.290062353014945984e-02 -8.071461915969848633e-01 -9.906305931508541107e-03 -1.362122446298599243e-01 3.411126136779785156e-01
2.429804503917694092e-01 -5.981296300888061523e-01 -1.684340983629226685e-01 -4.495546221733093262e-01 -5.108867883682250977e-01 1.051514968276023865e-01 2.829317748546600342e-01 2.489416114985942841e-02
-4.178865551948547363e-01 1.305396407842636108e-01 -1.734694987535476685e-01 -4.719347879290580750e-02 -6.791601777076721191e-01 7.228310406208038330e-02 -3.607545047998428345e-02 5.551815032958984375e-01
-2.815343141555786133e-01 -4.016362428665161133e-01 -3.952867388725280762e-01 -5.340660363435745239e-02 -3.418880999088287354e-01 2.254919260740280151e-01 4.434924125671386719e-01 4.856988191604614258e-01
5.056369304656982422e-01 -5.423156917095184326e-02 -4.406710565090179443e-01 -4.290488660335540771e-01 -4.037230610847473145e-01 -2.316969931125640869e-01 2.918955683708190918e-01 2.474623322486877441e-01
3.192754089832305908e-02 -5.144261717796325684e-01 -1.394354254007339478e-01 -5.347594022750854492e-01 -5.401949286460876465e-01 3.473504483699798584e-01 1.016611605882644653e-01 -7.834995537996292114e-02
8.431655913591384888e-02 -5.954014062881469727e-01 -4.547553360462188721e-01 -4.205789566040039062e-01 -4.722987413406372070e-01 1.063668802380561829e-01 1.355134099721908569e-01 4.421501979231834412e-02
3.182658255100250244e-01 -5.158615708351135254e-01 -4.582566022872924805e-02 1.305716186761856079e-01 -7.577526569366455078e-01 9.406519681215286255e-02 4.621139913797378540e-02 -1.681423634290695190e-01
2.172661870718002319e-01 -6.366977840662002563e-02 -3.110602200031280518e-01 2.535117268562316895e-01 -1.887087523937225342e-01 5.544937849044799805e-01 6.656177639961242676e-01 -3.991914913058280945e-02
-3.538922965526580811e-01 -9.414441883563995361e-02 -3.814113140106201172e-01 -2.417008429765701294e-01 -5.023142099380493164e-01 2.584958374500274658e-01 -4.592283442616462708e-02 5.837420225143432617e-01
-5.713941995054483414e-03 -6.575459241867065430e-01 -4.385181665420532227e-01 -1.626496016979217529e-01 -3.636116087436676025e-01 2.461261451244354248e-01 7.356482744216918945e-02 3.881295025348663330e-01
-3.097654879093170166e-01 -1.166147887706756592e-01 -4.984211623668670654e-01 -8.787102997303009033e-02 -3.550356328487396240e-01 5.183609127998352051e-01 3.277436196804046631e-01 -3.635067045688629150e-01
-5.588485002517700195e-01 -4.813341423869132996e-02 -2.065676152706146240e-01 7.580995559692382812e-03 -5.920369029045104980e-01 6.613158434629440308e-02 3.802319169044494629e-01 3.783997595310211182e-01
1.866027563810348511e-01 -3.747596442699432373e-01 -3.163197934627532959e-01 -1.612067222595214844e-01 -4.127689003944396973e-01 6.901336908340454102e-01 -1.281933784484863281e-01 -1.886601746082305908e-01
4.117557778954505920e-02 2.193153947591781616e-01 1.180000528693199158e-01 4.081743061542510986e-01 -6.636101603507995605e-01 5.220129489898681641e-01 1.974509954452514648e-01 -1.334622204303741455e-01
-1.430229842662811279e-01 -7.615331560373306274e-02 -4.823300838470458984e-01 1.234116032719612122e-02 -6.045342087745666504e-01 -1.619793176651000977e-01 -9.577048569917678833e-02 5.831635594367980957e-01
2.574476897716522217e-01 3.536264970898628235e-02 7.743033766746520996e-02 3.846873641014099121e-01 -5.740482807159423828e-01 5.548935532569885254e-01 3.363769650459289551e-01 -1.670408695936203003e-01
-3.849546015262603760e-01 -9.207612834870815277e-03 -1.274286806583404541e-01 -2.488981932401657104e-01 -5.528090000152587891e-01 3.725679963827133179e-02 6.493220329284667969e-01 2.119715511798858643e-01
4.739465117454528809e-01 9.018747135996818542e-03 -9.779148548841476440e-02 -3.490340709686279297e-01 -4.581882059574127197e-01 5.867384746670722961e-02 6.559303998947143555e-01 -1.677779108285903931e-02
6.139122843742370605e-01 -2.116536498069763184e-01 -1.845227330923080444e-01 9.468829631805419922e-02 -5.342342853546142578e-01 4.102278947830200195e-01 -2.439348548650741577e-01 1.486695408821105957e-01
-4.115574955940246582e-01 -2.950904890894889832e-02 -5.381887555122375488e-01 1.672029495239257812e-01 -6.385591626167297363e-01 -1.540700495243072510e-01 -7.236731797456741333e-02 2.746146023273468018e-01
-1.554275490343570709e-02 -4.449019134044647217e-01 -2.547585666179656982e-01 -5.253108739852905273e-01 -6.449140906333923340e-01 1.714634001255035400e-01 5.872417986392974854e-02 -1.104760617017745972e-01
1.547332257032394409e-01 2.007618695497512817e-01 -1.734079271554946899e-01 -6.210148930549621582e-01 -5.772059559822082520e-01 8.943984657526016235e-02 3.605440557003021240e-01 -2.210524678230285645e-01
5.246620774269104004e-01 1.338134706020355225e-01 -2.558644413948059082e-01 9.945537149906158447e-02 -4.405466020107269287e-01 3.148753941059112549e-01 5.223830342292785645e-01 -2.556439340114593506e-01
-2.438858300447463989e-01 2.052524387836456299e-01 -6.819785833358764648e-01 -1.548937708139419556e-01 -2.668472230434417725e-01 1.320207267999649048e-01 4.838609695434570312e-01 2.941868007183074951e-01
5.228950455784797668e-02 -3.001679182052612305e-01 -1.992050856351852417e-01 5.564400553703308105e-01 -6.922326087951660156e-01 1.993623822927474976e-01 -1.898441314697265625e-01 -5.370802432298660278e-02
3.550696671009063721e-01 2.237641662359237671e-01 1.995987631380558014e-02 -3.041810914874076843e-02 -2.994550168514251709e-01 7.685089111328125000e-01 3.770127594470977783e-01 -1.065351441502571106e-02
1.359747499227523804e-01 -1.896670903079211712e-03 2.213909924030303955e-01 4.887010753154754639e-01 -6.879464983940124512e-01 2.063976377248764038e-01 4.009863138198852539e-01 1.304001659154891968e-01
2.270352542400360107e-01 3.425838053226470947e-01 -1.657569855451583862e-01 5.334644913673400879e-01 -5.332189202308654785e-01 1.992696523666381836e-01 3.683894872665405273e-01 -2.434957027435302734e-01
1.338490694761276245e-01 -1.141597703099250793e-01 -6.688987016677856445e-01 1.761375069618225098e-01 -5.496274828910827637e-01 -2.857119441032409668e-01 -5.084805563092231750e-02 3.229469656944274902e-01
-4.531864821910858154e-02 -4.573281109333038330e-02 -5.816694498062133789e-01 -2.773461341857910156e-01 -5.971869230270385742e-01 1.376378387212753296e-01 -3.711150214076042175e-02 -4.512659609317779541e-01
-2.116571515798568726e-01 -6.633690092712640762e-03 -6.369085311889648438e-01 -1.457397043704986572e-01 -1.883597970008850098e-01 5.692771673202514648e-01 3.420165777206420898e-01 -2.274498045444488525e-01
2.902716994285583496e-01 1.716421693563461304e-01 6.169833987951278687e-02 4.124496877193450928e-01 -6.127721071243286133e-01 5.275186300277709961e-01 2.163656651973724365e-01 -1.085365563631057739e-01
1.699003726243972778e-01 -1.224921792745590210e-01 -2.050084918737411499e-01 -6.440519094467163086e-01 -3.436424732208251953e-01 5.109381675720214844e-01 -7.135899364948272705e-02 3.392021059989929199e-01
4.729533791542053223e-01 3.372040092945098877e-01 -1.619570851325988770e-01 -2.100775539875030518e-01 -4.627185165882110596e-01 -2.329902350902557373e-02 6.130424737930297852e-01 -4.211332276463508606e-02
4.182337522506713867e-01 -5.187589675188064575e-03 -2.074296623468399048e-01 3.395300805568695068e-01 -5.697543025016784668e-01 -1.678209900856018066e-01 5.576114058494567871e-01 -5.505993217229843140e-02
-8.359011262655258179e-02 1.388170868158340454e-01 -2.732438743114471436e-01 -2.325160950422286987e-01 -4.999556243419647217e-01 -7.749736309051513672e-02 3.405767381191253662e-01 6.877955198287963867e-01
1.873799413442611694e-02 -1.864777654409408569e-01 -6.561915278434753418e-01 2.158875167369842529e-01 -5.196353793144226074e-01 -2.475049197673797607e-01 8.458979427814483643e-02 3.863224685192108154e-01
-4.328890740871429443e-01 1.072794497013092041e-01 -6.994946300983428955e-02 -1.664899736642837524e-01 -5.818256735801696777e-01 1.785781532526016235e-01 3.498243093490600586e-01 5.250696539878845215e-01
-4.210425019264221191e-01 -1.870315670967102051e-01 -3.778128325939178467e-01 -1.722195148468017578e-01 -4.613525271415710449e-01 2.979103624820709229e-01 4.356037452816963196e-02 5.584319233894348145e-01
-2.694905996322631836e-01 -2.811966240406036377e-01 -5.244216918945312500e-01 -2.230065166950225830e-01 -3.363050818443298340e-01 4.935585856437683105e-01 2.738233208656311035e-01 -3.031057715415954590e-01
5.445359274744987488e-02 3.578573931008577347e-03 -1.266876161098480225e-01 -3.542387783527374268e-01 -2.768531143665313721e-01 5.636501908302307129e-01 6.578899621963500977e-01 -1.682820618152618408e-01
4.258715808391571045e-01 1.982416063547134399e-01 -2.262701392173767090e-01 2.479189187288284302e-01 -3.905985653400421143e-01 4.144654572010040283e-01 5.550819039344787598e-01 -1.849511563777923584e-01
-4.401780664920806885e-01 3.468829765915870667e-02 -3.813422322273254395e-01 -2.719503045082092285e-01 -3.833311796188354492e-01 4.119833111763000488e-01 2.149971276521682739e-01 4.719792902469635010e-01
-5.503794550895690918e-01 4.511976614594459534e-02 -2.283386141061782837e-01 -5.528340488672256470e-02 -5.599371790885925293e-01 1.155152395367622375e-01 4.804586172103881836e-01 2.865970730781555176e-01
-3.059690594673156738e-01 3.865362107753753662e-01 -1.418577730655670166e-01 -3.219100832939147949e-01 -5.330414772033691406e-01 6.395768374204635620e-02 3.726228773593902588e-01 4.540389180183410645e-01
-5.675734877586364746e-01 3.431119769811630249e-02 -2.209672480821609497e-01 -5.330650135874748230e-02 -5.960260033607482910e-01 9.639226645231246948e-02 4.250097572803497314e-01 2.825659215450286865e-01
-1.663164496421813965e-01 -5.522084236145019531e-01 -5.181677937507629395e-01 -3.555756509304046631e-01 -4.345931112766265869e-01 2.570491135120391846e-01 7.788946479558944702e-02 1.070537418127059937e-01
6.059664115309715271e-02 2.970913648605346680e-01 -2.276391237974166870e-01 1.679985970258712769e-01 -6.908308863639831543e-01 2.606308460235595703e-01 7.594659179449081421e-02 -5.263821482658386230e-01
2.564647793769836426e-01 -2.860352694988250732e-01 2.441238611936569214e-02 -5.407998561859130859e-01 -5.870380997657775879e-01 4.549228549003601074e-01 -6.283809244632720947e-02 -6.190124526619911194e-02
2.522585988044738770e-01 1.281097624450922012e-02 -7.372409701347351074e-01 1.160050742328166962e-02 -3.032315671443939209e-01 -1.676279902458190918e-01 2.947503328323364258e-01 4.308322966098785400e-01
-2.156776487827301025e-01 -5.430676043033599854e-02 -6.562452912330627441e-01 -7.618644274771213531e-03 -5.015195608139038086e-01 4.975485615432262421e-03 -8.732054382562637329e-02 5.105353593826293945e-01
2.360247224569320679e-01 -5.294382572174072266e-01 -2.779559493064880371e-01 -1.724039316177368164e-01 -4.032283723354339600e-01 6.121549606323242188e-01 6.550288200378417969e-02 -1.240461245179176331e-01
-1.030644308775663376e-02 -3.593295216560363770e-01 -3.950026333332061768e-01 -3.181155920028686523e-01 -3.868989050388336182e-01 6.291177868843078613e-01 -1.526428461074829102e-01 2.115930318832397461e-01
4.246919751167297363e-01 2.630803287029266357e-01 -2.260854393243789673e-01 -3.248977661132812500e-01 -4.342595040798187256e-01 4.683098569512367249e-02 6.347980499267578125e-01 -3.057940164580941200e-03
2.235578596591949463e-01 -3.217932283878326416e-01 -2.682522833347320557e-01 -2.911032140254974365e-01 -5.014553666114807129e-01 6.171724200248718262e-01 -1.723444759845733643e-01 -1.664597839117050171e-01
-1.160381436347961426e-01 -2.343456745147705078e-01 -7.352368831634521484e-01 1.186606362462043762e-01 -3.464095592498779297e-01 -2.864369377493858337e-02 3.268299996852874756e-01 3.864267170429229736e-01
-5.477357506752014160e-01 -6.925091147422790527e-02 -8.974780142307281494e-02 -1.770457625389099121e-01 -6.651840806007385254e-01 9.826277196407318115e-02 4.099038839340209961e-01 1.887943893671035767e-01
3.390331268310546875e-01 4.033128917217254639e-01 -2.447311580181121826e-01 2.495432496070861816e-01 -4.694115519523620605e-01 4.677690565586090088e-01 3.722918927669525146e-01 -1.499118506908416748e-01
3.834167122840881348e-01 4.016297757625579834e-01 -1.884978264570236206e-01 -1.165841370820999146e-01 -2.557220757007598877e-01 6.286171078681945801e-01 4.265185296535491943e-01 9.514113888144493103e-03
-4.437222182750701904e-01 -2.272398956120014191e-02 -2.124413847923278809e-01 -8.767004311084747314e-02 -5.172702074050903320e-01 5.739535763859748840e-02 6.168825626373291016e-01 3.136401772499084473e-01
1.810365021228790283e-01 3.892908096313476562e-01 -2.469101101160049438e-01 5.040257573127746582e-01 -4.605166614055633545e-01 4.055792987346649170e-01 2.172255516052246094e-01 -2.773348093032836914e-01
2.694050669670104980e-01 2.640184164047241211e-01 -6.451304256916046143e-02 1.902826279401779175e-01 -1.414352655410766602e-01 4.889617562294006348e-01 2.438032329082489014e-01 7.062706351280212402e-01
4.147627949714660645e-01 1.463549584150314331e-01 -1.207592487335205078e-01 -6.875647902488708496e-01 -5.242169499397277832e-01 1.342353075742721558e-01 1.290742605924606323e-01 9.869630634784698486e-02
5.231354236602783203e-01 1.278986930847167969e-01 -1.563973426818847656e-01 2.379831075668334961e-01 -4.282030761241912842e-01 6.422995328903198242e-01 5.984669551253318787e-02 -1.714262068271636963e-01
-3.687112331390380859e-01 -1.665373891592025757e-02 -4.239087179303169250e-02 -1.068160459399223328e-01 -5.181381106376647949e-01 4.627831578254699707e-01 -5.382962524890899658e-02 6.041812896728515625e-01
-2.608126401901245117e-01 -2.557118833065032959e-01 -2.038644254207611084e-02 -1.975238174200057983e-01 -7.409926056861877441e-01 1.335477735847234726e-02 -5.148436408489942551e-03 5.271450281143188477e-01
9.316812455654144287e-02 -1.799122244119644165e-01 -4.762418270111083984e-01 -1.314451843500137329e-01 -5.106294751167297363e-01 -1.125642582774162292e-01 6.539708934724330902e-03 6.643879413604736328e-01
1.731205731630325317e-01 -4.222786724567413330e-01 -7.439607381820678711e-02 -3.048142492771148682e-01 -3.544599115848541260e-01 7.170392274856567383e-01 1.944529414176940918e-01 1.251571625471115112e-01
4.287442266941070557e-01 -4.734179005026817322e-02 -2.064803987741470337e-01 -5.842472910881042480e-01 -4.687359333038330078e-01 8.676779270172119141e-02 4.492065310478210449e-01 -3.049226664006710052e-02
-1.238187700510025024e-01 -3.832557201385498047e-01 -4.486664533615112305e-01 -4.258314967155456543e-01 -6.087991595268249512e-01 2.302568554878234863e-01 -1.163318902254104614e-01 -1.340227723121643066e-01
-3.015490770339965820e-01 -1.347225904464721680e-01 -7.456009387969970703e-01 6.000310555100440979e-02 -2.810410261154174805e-01 1.599715203046798706e-01 4.676894843578338623e-01 8.993677794933319092e-02
-2.955618500709533691e-02 5.887326225638389587e-02 -6.806902289390563965e-01 2.520240545272827148e-01 -5.606570243835449219e-01 -2.588834166526794434e-01 -8.587983250617980957e-02 2.829712629318237305e-01
5.491395592689514160e-01 3.176040649414062500e-01 -2.690626680850982666e-01 -4.261383414268493652e-01 -4.756008386611938477e-01 -1.166887283325195312e-01 1.542824804782867432e-01 2.827884852886199951e-01
-4.059893488883972168e-01 -2.247754037380218506e-01 -1.488674283027648926e-01 -1.119660660624504089e-01 -7.644833326339721680e-01 3.708664700388908386e-02 1.998952589929103851e-02 4.046490192413330078e-01
4.002003669738769531e-01 -2.357772290706634521e-01 -4.123234748840332031e-01 -2.822983264923095703e-01 -5.857385396957397461e-01 -1.698072105646133423e-01 3.514706194400787354e-01 1.977121382951736450e-01
-6.953093688935041428e-03 -2.031757980585098267e-01 -6.632559746503829956e-02 5.914614796638488770e-01 -3.295335769653320312e-01 4.710218310356140137e-01 4.864657819271087646e-01 1.932422369718551636e-01
3.683532476425170898e-01 1.032261475920677185e-01 -3.284493833780288696e-02 1.348319053649902344e-01 -8.226201534271240234e-01 1.721598356962203979e-01 -8.867459744215011597e-02 -3.466926813125610352e-01
3.776753544807434082e-01 -6.386771053075790405e-02 2.502939105033874512e-01 7.472676038742065430e-02 -6.653885245323181152e-01 7.461590319871902466e-02 2.101705372333526611e-01 5.408976674079895020e-01
4.683191180229187012e-01 1.521071419119834900e-02 -1.780986040830612183e-01 3.263149261474609375e-01 -2.956401109695434570e-01 6.288225650787353516e-01 3.991695046424865723e-01 9.397112764418125153e-03
-4.306139647960662842e-01 2.284265160560607910e-01 -5.705949068069458008e-01 -3.153390809893608093e-02 -4.789647758007049561e-01 3.078999817371368408e-01 1.158096417784690857e-01 -3.133662343025207520e-01
-2.496374547481536865e-01 -2.129513919353485107e-01 -3.998856842517852783e-01 -3.355384469032287598e-01 -3.111076354980468750e-01 6.633483767509460449e-01 2.450659573078155518e-01 -1.515320539474487305e-01
2.909895479679107666e-01 -7.227180153131484985e-02 2.662096321582794189e-01 2.343556135892868042e-01 -7.953289747238159180e-01 1.021731048822402954e-01 2.188257277011871338e-01 3.056787550449371338e-01
7.503993809223175049e-02 -1.710411906242370605e-02 2.277009487152099609e-01 2.524104416370391846e-01 -3.722073435783386230e-01 5.948892235755920410e-01 4.559344053268432617e-01 4.221492409706115723e-01
2.875264286994934082e-01 -1.137679256498813629e-02 4.481478407979011536e-02 2.730985283851623535e-01 -4.289676249027252197e-01 5.164417028427124023e-01 6.137050390243530273e-01 -1.151033788919448853e-01
-1.960819959640502930e-01 1.355258822441101074e-01 -7.369914650917053223e-01 1.535752862691879272e-01 -4.667347669601440430e-01 -3.097816184163093567e-02 -1.287479102611541748e-01 3.755874335765838623e-01
1.051524803042411804e-01 2.328348755836486816e-01 -4.495994150638580322e-01 -1.313801109790802002e-01 -7.071866989135742188e-01 5.528567731380462646e-02 -3.954480588436126709e-01 -2.361817657947540283e-01
3.290286958217620850e-01 1.101633012294769287e-01 2.121768444776535034e-01 -3.063941374421119690e-03 -3.872641324996948242e-01 3.297390639781951904e-01 4.254149794578552246e-01 6.284079551696777344e-01
5.358904600143432617e-01 1.764370501041412354e-01 2.996386960148811340e-02 -2.076162956655025482e-02 -7.464119195938110352e-01 4.863720387220382690e-02 2.040935009717941284e-01 -2.814463675022125244e-01
3.070427291095256805e-02 1.521275043487548828e-01 -6.611552089452743530e-02 -6.555051207542419434e-01 -6.156112551689147949e-01 2.102929800748825073e-01 -1.531109213829040527e-01 3.085658550262451172e-01
1.563085764646530151e-01 -2.199457287788391113e-01 9.269123524427413940e-02 5.839093923568725586e-01 -5.356009602546691895e-01 4.091124534606933594e-01 2.639529109001159668e-01 2.318122386932373047e-01
4.658967554569244385e-01 1.692667021416127682e-03 -3.334905207157135010e-01 -5.786035656929016113e-01 -5.435656309127807617e-01 -1.134227216243743896e-01 1.454081386327743530e-01 8.641521632671356201e-02
3.431187570095062256e-01 3.598324060440063477e-01 -7.792098820209503174e-02 3.553694784641265869e-01 -6.150341033935546875e-01 2.046747803688049316e-01 3.023049831390380859e-01 -3.299754559993743896e-01
3.505311608314514160e-01 1.885966658592224121e-01 -5.995694920420646667e-02 -8.297399431467056274e-02 -3.782648742198944092e-01 6.091967821121215820e-01 5.398188829421997070e-01 -1.595933735370635986e-01
1.390174031257629395e-01 1.652345210313796997e-01 -8.675003051757812500e-01 -1.635647714138031006e-01 -2.164169996976852417e-01 2.156482189893722534e-01 -6.640850007534027100e-02 2.762443721294403076e-01
4.531259089708328247e-02 -3.860278725624084473e-01 -1.851354092359542847e-01 2.219701558351516724e-01 -6.531293988227844238e-01 2.111700475215911865e-01 2.069907784461975098e-01 -5.013654828071594238e-01
1.442626267671585083e-01 -2.042435109615325928e-01 -3.363408148288726807e-01 1.639849543571472168e-01 -6.625871658325195312e-01 4.411201179027557373e-01 -3.290408551692962646e-01 -2.357545793056488037e-01
2.964580655097961426e-01 3.785575181245803833e-02 -2.095638513565063477e-01 1.739221364259719849e-01 -2.607187926769256592e-01 3.820682764053344727e-01 7.887845039367675781e-01 -1.954844966530799866e-02
1.413714978843927383e-02 1.764836460351943970e-01 -7.206315994262695312e-01 -2.231243252754211426e-02 -1.289748102426528931e-01 2.064637839794158936e-01 5.151845216751098633e-01 3.523762226104736328e-01
5.340654402971267700e-02 4.842644035816192627e-01 -3.854702413082122803e-01 9.952080249786376953e-02 -6.924727559089660645e-01 -4.795132577419281006e-02 -2.050893753767013550e-01 -2.833100259304046631e-01
6.391596198081970215e-01 -2.356170304119586945e-02 -1.167189255356788635e-01 2.391566522419452667e-02 -4.040144979953765869e-01 6.372705101966857910e-01 -2.754302509129047394e-02 8.139213174581527710e-02
-2.700456976890563965e-01 7.916646450757980347e-02 -5.988507866859436035e-01 -7.213952392339706421e-02 -2.665280997753143311e-01 5.315588712692260742e-01 3.482999503612518311e-01 -2.864905297756195068e-01
-6.764007359743118286e-02 -5.873150825500488281e-01 8.304324001073837280e-02 2.395540028810501099e-01 -5.097080469131469727e-01 5.035973191261291504e-01 -6.747710704803466797e-02 2.612233757972717285e-01
1.363189816474914551e-01 6.378944031894207001e-03 -3.667156398296356201e-01 2.494118064641952515e-01 -7.357944250106811523e-01 4.993859305977821350e-02 -4.224990308284759521e-01 -2.495934218168258667e-01
-3.873656690120697021e-01 8.906736224889755249e-02 -2.232849746942520142e-01 -1.748955845832824707e-01 -4.633070528507232666e-01 2.402830682694911957e-02 6.970008015632629395e-01 2.460268139839172363e-01
-2.487996518611907959e-01 -9.896766394376754761e-02 -2.233020365238189697e-01 -2.835897803306579590e-01 -3.547414541244506836e-01 6.976026892662048340e-01 3.541749417781829834e-01 -2.451255470514297485e-01
6.970223039388656616e-02 4.583146274089813232e-01 -3.831688761711120605e-01 -1.968764364719390869e-01 -7.000676393508911133e-01 -2.835007309913635254e-01 1.153183877468109131e-01 -1.254786849021911621e-01
3.119223713874816895e-01 5.463111400604248047e-01 -2.268534153699874878e-01 1.433662623167037964e-01 -1.635795682668685913e-01 5.741828680038452148e-01 1.814125478267669678e-01 3.779912590980529785e-01
2.426957637071609497e-01 -3.697409629821777344e-01 1.034226045012474060e-01 -2.826975286006927490e-01 -5.847073197364807129e-01 6.063563227653503418e-01 6.496390700340270996e-02 -2.292389282956719398e-03
1.934715956449508667e-01 4.848682284355163574e-01 -3.457612097263336182e-01 -9.395575523376464844e-02 -1.798374950885772705e-01 6.721532344818115234e-01 3.385252654552459717e-01 -1.902886293828487396e-02
-3.748725652694702148e-01 1.554112583398818970e-01 -5.962135195732116699e-01 1.439409404993057251e-01 -4.658584594726562500e-01 3.826309144496917725e-01 -2.988983094692230225e-01 -7.973427325487136841e-02
1.006149500608444214e-01 4.023791849613189697e-01 3.672764822840690613e-02 -3.150134682655334473e-01 -5.604975223541259766e-01 3.120067119598388672e-01 5.011962652206420898e-01 -2.543262243270874023e-01
3.577478229999542236e-01 -2.952225506305694580e-01 -1.812358051538467407e-01 -2.598101496696472168e-01 -2.374229431152343750e-01 7.733272910118103027e-01 9.667084366083145142e-02 1.440921574831008911e-01
1.301499158143997192e-01 3.382766842842102051e-01 3.679377734661102295e-01 -3.955517113208770752e-01 -7.166476845741271973e-01 8.927242457866668701e-02 9.642542153596878052e-02 2.143343240022659302e-01
4.829663634300231934e-01 6.341336667537689209e-02 -1.296717207878828049e-02 -1.011376976966857910e-01 -7.946049571037292480e-01 5.754448473453521729e-02 1.030834913253784180e-01 -3.270941674709320068e-01
-7.047565281391143799e-02 2.525124885141849518e-02 -6.894302964210510254e-01 -3.402433097362518311e-01 -5.272505283355712891e-01 1.695967614650726318e-01 -1.508692353963851929e-01 -2.716582417488098145e-01
5.408632755279541016e-01 2.611314356327056885e-01 -5.863304436206817627e-02 1.415851712226867676e-01 -3.851201236248016357e-01 6.550638675689697266e-01 1.957610100507736206e-01 -6.682592444121837616e-03
6.549672037363052368e-02 5.905092358589172363e-01 -3.890309631824493408e-01 -2.092926949262619019e-01 -2.652612924575805664e-01 4.992996454238891602e-01 3.519230782985687256e-01 -9.136256575584411621e-02
-3.508747369050979614e-02 -4.412103444337844849e-02 -3.967255353927612305e-01 -3.564340472221374512e-01 -5.812031626701354980e-01 -3.925832360982894897e-02 -1.167107895016670227e-01 5.995215177536010742e-01
7.486280798912048340e-02 2.633627057075500488e-01 -3.268849551677703857e-01 -1.579731553792953491e-01 -6.870000958442687988e-01 2.790143787860870361e-01 -3.330894559621810913e-02 -4.922383427619934082e-01
2.924865186214447021e-01 2.660792171955108643e-01 -7.133624553680419922e-01 -2.584193944931030273e-01 -2.154177129268646240e-01 1.295139491558074951e-01 9.274875372648239136e-02 4.429514408111572266e-01
1.908443123102188110e-01 -1.349251717329025269e-02 -5.282244086265563965e-01 -2.744872588664293289e-03 -7.205157279968261719e-01 1.028516888618469238e-01 -3.918396532535552979e-01 -3.328787162899971008e-02
-3.867493569850921631e-01 3.617509901523590088e-01 -3.442986309528350830e-02 -1.044779047369956970e-01 -5.394238233566284180e-01 2.380623519420623779e-01 1.207459270954132080e-01 5.875617861747741699e-01
2.554824762046337128e-02 -7.066509127616882324e-02 -7.695675492286682129e-01 7.077719271183013916e-02 -3.040146827697753906e-01 -5.587439239025115967e-02 2.379997521638870239e-01 4.948933720588684082e-01
-8.967704325914382935e-02 -7.664307206869125366e-02 -8.391218185424804688e-01 2.512316703796386719e-01 -3.533577024936676025e-01 -5.310707911849021912e-02 9.548900276422500610e-02 2.864278256893157959e-01
-2.655176818370819092e-01 9.644246846437454224e-02 -1.431454569101333618e-01 -1.182164400815963745e-01 -3.779044151306152344e-01 1.393783539533615112e-01 7.259216904640197754e-01 4.433207511901855469e-01
-1.352701243013143539e-02 -3.266753852367401123e-01 -7.398812174797058105e-01 6.446900963783264160e-02 -2.863653004169464111e-01 2.542236121371388435e-03 3.587344884872436523e-01 3.616873323917388916e-01
1.322401314973831177e-01 -1.310445368289947510e-01 2.230228781700134277e-01 4.204477369785308838e-01 -7.702803015708923340e-01 1.817768961191177368e-01 3.353287875652313232e-01 -2.068159868940711021e-03
2.802188396453857422e-01 -4.646502137184143066e-01 -9.706068783998489380e-02 2.185462564229965210e-01 -4.838593602180480957e-01 4.504221975803375244e-01 -2.697123289108276367e-01 3.723569512367248535e-01
-3.483968079090118408e-01 2.423846572637557983e-01 -4.621869027614593506e-01 -3.027873300015926361e-02 -6.696138978004455566e-01 2.507179677486419678e-01 -2.290607541799545288e-01 -2.040216177701950073e-01
2.527107596397399902e-01 -5.502705574035644531e-01 -1.748778223991394043e-01 -5.056671500205993652e-01 -4.340218901634216309e-01 2.787356972694396973e-01 2.651365995407104492e-01 1.034033820033073425e-01
2.859637141227722168e-01 -4.465723037719726562e-01 -8.314210176467895508e-02 -3.450947999954223633e-01 -5.239232778549194336e-01 5.217707157135009766e-01 -2.064383178949356079e-01 5.863572657108306885e-02
5.135251879692077637e-01 5.390602946281433105e-01 -8.234482258558273315e-02 -1.626944094896316528e-01 -5.235358476638793945e-01 2.280989885330200195e-01 2.931104302406311035e-01 -2.056960575282573700e-02
2.503244392573833466e-02 2.952614128589630127e-01 1.580889672040939331e-01 4.541555941104888916e-01 -6.598905920982360840e-01 4.841264784336090088e-01 9.918326139450073242e-02 -3.568092733621597290e-02
2.043513655662536621e-01 3.293457627296447754e-01 -8.138175606727600098e-01 1.137758940458297729e-01 -3.467488288879394531e-01 -1.148357689380645752e-01 -1.833073794841766357e-02 2.019152045249938965e-01
-2.378484755754470825e-01 1.530013233423233032e-01 -7.163769006729125977e-01 2.563022375106811523e-01 -1.971060335636138916e-01 1.442611217498779297e-01 3.497646749019622803e-01 3.989168703556060791e-01
2.728572487831115723e-01 2.589394748210906982e-01 1.540684252977371216e-01 3.340959250926971436e-01 -4.711182713508605957e-01 6.352376937866210938e-01 2.866970598697662354e-01 1.243684515357017517e-01
-1.466885954141616821e-02 2.284031808376312256e-01 -7.219601869583129883e-01 4.514670744538307190e-02 -1.742440760135650635e-01 1.053781211376190186e-01 4.802998006343841553e-01 3.901264071464538574e-01
1.861738264560699463e-01 1.603927761316299438e-01 -2.282063961029052734e-01 3.907336294651031494e-01 -6.223314404487609863e-01 -3.403248190879821777e-01 4.758279323577880859e-01 -7.302672415971755981e-02
5.495058298110961914e-01 1.751260906457901001e-01 7.775469683110713959e-03 8.562210947275161743e-02 -7.066426873207092285e-01 3.295446932315826416e-01 -2.134522646665573120e-01 -8.048082888126373291e-02
3.960339725017547607e-01 2.377766966819763184e-01 -3.124896585941314697e-01 1.083419397473335266e-01 -3.086448013782501221e-01 7.216557264328002930e-01 7.516139745712280273e-02 -2.356561124324798584e-01
7.424894720315933228e-02 4.123460650444030762e-01 -7.016248703002929688e-01 -1.844773590564727783e-01 -1.789935827255249023e-01 2.315204739570617676e-01 2.360190600156784058e-01 3.959833681583404541e-01
-2.173584140837192535e-02 4.805597662925720215e-01 3.549003228545188904e-02 4.946981072425842285e-01 -5.041387081146240234e-01 5.024299025535583496e-01 1.265296339988708496e-01 1.615951070562005043e-03
4.005953371524810791e-01 2.758589088916778564e-01 -4.957865551114082336e-02 3.960905075073242188e-01 -5.349572300910949707e-01 5.559107661247253418e-01 -6.594534218311309814e-02 -6.719164550304412842e-02
-5.363218784332275391e-01 -1.997602283954620361e-01 -3.995327651500701904e-01 1.207391992211341858e-01 -5.407251119613647461e-01 3.700761795043945312e-01 -1.377003639936447144e-01 2.234930694103240967e-01
2.902498841285705566e-01 3.291426301002502441e-01 -2.326796352863311768e-01 4.611606299877166748e-01 -5.881384611129760742e-01 1.552200764417648315e-01 1.766696721315383911e-01 -3.733617961406707764e-01
1.427872925996780396e-01 -2.338160574436187744e-01 9.627606719732284546e-02 3.002038598060607910e-01 -3.653731048107147217e-01 7.514683008193969727e-01 3.490327596664428711e-01 7.432653754949569702e-02
4.614666104316711426e-01 2.460626065731048584e-01 -2.683277726173400879e-01 2.709774374961853027e-01 -3.688187599182128906e-01 4.050198793411254883e-01 5.070867538452148438e-01 -1.544921994209289551e-01
3.468625843524932861e-01 3.624374270439147949e-01 -3.802905380725860596e-01 3.158702850341796875e-01 -2.965145707130432129e-01 6.298108696937561035e-01 2.614471502602100372e-02 -1.366177052259445190e-01
4.770585298538208008e-01 5.650249868631362915e-02 -1.218461543321609497e-01 2.552703917026519775e-01 -2.950318157672882080e-01 5.598826408386230469e-01 5.342769622802734375e-01 5.699979513883590698e-02
9.198057651519775391e-02 -8.393653482198715210e-02 1.107071489095687866e-01 5.656049847602844238e-01 -5.916849374771118164e-01 3.430635035037994385e-01 4.167933464050292969e-01 1.040620505809783936e-01
-2.632839083671569824e-01 3.937551379203796387e-01 -5.940151214599609375e-01 -8.108134567737579346e-02 -4.393037259578704834e-01 1.942653954029083252e-02 5.847842246294021606e-02 4.684287607669830322e-01
4.568786621093750000e-01 -7.902615517377853394e-02 -1.235280707478523254e-01 -6.277129650115966797e-01 -4.826871752738952637e-01 5.324551835656166077e-02 3.482007980346679688e-01 1.366318613290786743e-01
1.650519967079162598e-01 1.311931107193231583e-02 1.067543476819992065e-01 -3.342985212802886963e-01 -3.016791045665740967e-01 6.218373775482177734e-01 3.367985785007476807e-01 5.082405209541320801e-01
4.381470084190368652e-01 2.905963361263275146e-01 -1.982823610305786133e-01 -3.684693574905395508e-01 -5.781343579292297363e-01 -2.847468852996826172e-01 3.488467931747436523e-01 -1.071503907442092896e-01
-1.683495566248893738e-02 -1.857022047042846680e-01 -5.684983730316162109e-01 9.397161193192005157e-03 -5.498642921447753906e-01 -1.918856501579284668e-01 3.013042733073234558e-02 5.494305491447448730e-01
5.150228738784790039e-01 -1.743553392589092255e-02 -6.661916524171829224e-02 5.680920928716659546e-02 -6.984739303588867188e-01 2.756834030151367188e-01 -3.629337847232818604e-01 1.766186356544494629e-01
-3.018646538257598877e-01 1.650974899530410767e-01 -7.347263693809509277e-01 -3.130120635032653809e-01 -2.715850472450256348e-01 3.002614676952362061e-01 2.541109621524810791e-01 -1.238285154104232788e-01
4.540384188294410706e-02 3.124131560325622559e-01 7.333631068468093872e-02 3.609002828598022461e-01 -6.986322402954101562e-01 5.240966677665710449e-01 -3.769137337803840637e-02 -2.290004864335060120e-02
3.975294232368469238e-01 2.383358404040336609e-02 -2.985423207283020020e-01 4.367221295833587646e-01 -5.915913581848144531e-01 1.342848390340805054e-01 2.568843066692352295e-01 -3.571364283561706543e-01
2.032651454210281372e-01 2.697218656539916992e-01 -4.367894530296325684e-01 -7.632932066917419434e-02 -6.348127126693725586e-01 1.341412216424942017e-01 -4.131937623023986816e-01 -3.124291300773620605e-01
1.764295995235443115e-01 3.288127481937408447e-01 -5.644426941871643066e-01 -7.570136338472366333e-02 -4.764512479305267334e-01 2.426308393478393555e-01 -1.353331357240676880e-01 -4.819108545780181885e-01
1.608148775994777679e-02 -4.559376835823059082e-01 -5.051793456077575684e-01 -3.051913082599639893e-01 -5.453437566757202148e-01 2.880076766014099121e-01 -2.052758485078811646e-01 -1.450099498033523560e-01
-2.471434175968170166e-01 -1.097026467323303223e-01 -6.713374257087707520e-01 1.656117290258407593e-01 -3.555060029029846191e-01 1.469783578068017960e-02 3.030455410480499268e-01 4.799242019653320312e-01
2.778100371360778809e-01 2.115779370069503784e-01 6.458846479654312134e-02 3.892698884010314941e-01 -4.012394547462463379e-01 5.255696177482604980e-01 5.231608152389526367e-01 1.069589927792549133e-01
3.581256270408630371e-01 2.491023158654570580e-03 -1.825182586908340454e-01 -4.564120471477508545e-01 -2.627079188823699951e-01 7.483305931091308594e-01 1.484109088778495789e-02 -2.967368252575397491e-02
3.014572523534297943e-02 4.975347816944122314e-01 2.138401940464973450e-02 3.273963332176208496e-01 -5.367282629013061523e-01 5.779135823249816895e-01 6.770347058773040771e-02 -1.313760727643966675e-01
1.880829930305480957e-01 7.282135635614395142e-02 -4.147177338600158691e-01 -3.067094683647155762e-01 -7.871723771095275879e-01 2.706317231059074402e-02 -2.617091834545135498e-01 -6.630130112171173096e-02
3.401048779487609863e-01 -2.510367929935455322e-01 -1.552418619394302368e-01 -2.596534192562103271e-01 -5.054984092712402344e-01 6.271823048591613770e-01 -2.817438542842864990e-01 -3.902972117066383362e-02
5.073801875114440918e-01 1.862023323774337769e-01 -1.914927735924720764e-02 3.798449039459228516e-01 -4.394827783107757568e-01 5.220372080802917480e-01 3.028652071952819824e-01 7.648376375436782837e-02
-3.561664000153541565e-02 -4.629152119159698486e-01 -5.622913837432861328e-01 -2.545091509819030762e-01 -4.424532651901245117e-01 4.084205329418182373e-01 -1.959440559148788452e-01 -5.028110742568969727e-02
1.608065813779830933e-01 -1.801684051752090454e-01 -6.333129107952117920e-02 3.074324727058410645e-01 -5.993735194206237793e-01 3.284574300050735474e-02 6.506905555725097656e-01 -2.437814176082611084e-01
3.329185247421264648e-01 3.625712394714355469e-01 -2.072122395038604736e-01 3.449222743511199951e-01 -7.174265384674072266e-01 1.157076433300971985e-01 -2.159968204796314240e-02 -2.593134641647338867e-01
-3.052591681480407715e-01 -1.644357591867446899e-01 -3.347494304180145264e-01 -1.393371075391769409e-01 -3.112782537937164307e-01 2.702319622039794922e-01 6.520811915397644043e-01 3.913775980472564697e-01
-3.012683391571044922e-01 1.496500074863433838e-01 -6.050927639007568359e-01 -3.352306410670280457e-02 -2.300228625535964966e-01 3.680126070976257324e-01 5.206679701805114746e-01 -2.452394068241119385e-01
3.408175706863403320e-01 -5.158918499946594238e-01 -6.432206928730010986e-02 1.314127296209335327e-01 -7.639744877815246582e-01 -2.862302772700786591e-02 -7.827544212341308594e-02 7.542440295219421387e-02
2.321118563413619995e-01 -1.876162290573120117e-01 -1.683054566383361816e-01 2.067753225564956665e-01 -7.017329931259155273e-01 4.379797875881195068e-01 -2.344055026769638062e-01 -3.172381222248077393e-01
3.131596744060516357e-01 5.367429852485656738e-01 -1.027881428599357605e-01 1.671417802572250366e-01 -4.601486921310424805e-01 4.833815991878509521e-01 3.102696835994720459e-01 -1.835061609745025635e-01
5.789507031440734863e-01 -9.573863446712493896e-02 -8.113356307148933411e-03 -1.883896142244338989e-01 -6.571643948554992676e-01 -1.824200004339218140e-01 1.790551096200942993e-01 3.505578637123107910e-01
1.726034730672836304e-01 -3.579497337341308594e-01 -3.140630125999450684e-01 2.540368214249610901e-02 -4.548673331737518311e-01 6.501265168190002441e-01 -1.477072983980178833e-01 -3.023455739021301270e-01
5.124325752258300781e-01 1.282550245523452759e-01 -3.654847969301044941e-04 -2.149788141250610352e-01 -7.711462974548339844e-01 1.449998021125793457e-01 -1.589147597551345825e-01 -1.838532239198684692e-01
-1.596539765596389771e-01 9.953653067350387573e-02 -7.141625881195068359e-01 1.506637632846832275e-01 -1.118838787078857422e-01 3.319182693958282471e-01 4.228480756282806396e-01 3.610915839672088623e-01
4.106235802173614502e-01 2.495931833982467651e-01 6.742841750383377075e-02 5.259869992733001709e-02 -7.473149299621582031e-01 1.292302608489990234e-01 2.479455918073654175e-01 -3.537248671054840088e-01
-4.059312045574188232e-01 2.544459402561187744e-01 -6.627576947212219238e-01 4.907087981700897217e-02 -4.922895729541778564e-01 2.105861753225326538e-01 1.051220577210187912e-02 -2.049760967493057251e-01
4.497196972370147705e-01 -2.163917869329452515e-01 -1.258098334074020386e-01 -1.451061666011810303e-01 -6.714357733726501465e-01 3.654996454715728760e-01 -3.586804866790771484e-01 -3.122886084020137787e-02
-3.135189879685640335e-03 3.966604173183441162e-01 1.940023452043533325e-01 4.396122992038726807e-01 -6.256653070449829102e-01 4.079494774341583252e-01 2.297001630067825317e-01 3.336143866181373596e-02
1.521202325820922852e-01 2.676418721675872803e-01 -3.221544325351715088e-01 2.227712273597717285e-01 -2.439613640308380127e-01 5.071581006050109863e-01 6.431851983070373535e-01 -1.462986171245574951e-01
1.801183223724365234e-01 -2.029070556163787842e-01 -3.004235923290252686e-01 -5.085902214050292969e-01 -3.017624318599700928e-01 6.347336769104003906e-01 -1.404566317796707153e-01 2.525712251663208008e-01
-4.862521588802337646e-01 1.840324848890304565e-01 -1.358577609062194824e-01 -1.053761318325996399e-01 -6.540971398353576660e-01 1.473455280065536499e-01 1.689366400241851807e-01 4.712072014808654785e-01
2.259163856506347656e-01 -9.447446465492248535e-02 -3.329832255840301514e-01 -4.986673295497894287e-01 -4.615589976310729980e-01 5.221555829048156738e-01 -2.816300094127655029e-01 -1.244614645838737488e-01
-1.686181500554084778e-02 -5.143823027610778809e-01 -9.508718550205230713e-02 -1.769431680440902710e-02 -6.184528470039367676e-01 2.312702387571334839e-01 5.336073637008666992e-01 7.116861641407012939e-02
-3.183998763561248779e-01 -6.789100822061300278e-03 -5.505896210670471191e-01 -2.346009165048599243e-01 -2.876726984977722168e-01 2.849060893058776855e-01 5.055755972862243652e-01 3.476422429084777832e-01
1.574229896068572998e-01 -4.606842398643493652e-01 -2.263964861631393433e-01 1.223360523581504822e-01 -4.122661054134368896e-01 6.245887875556945801e-01 -3.128363490104675293e-01 1.970419138669967651e-01
1.670482456684112549e-01 1.303038895130157471e-01 2.698798477649688721e-01 2.994752824306488037e-01 -6.322232484817504883e-01 4.393984675407409668e-01 4.211942851543426514e-01 -1.497112810611724854e-01
-9.453947842121124268e-02 6.591215133666992188e-01 -2.672922909259796143e-01 9.147887676954269409e-02 -3.163423240184783936e-01 4.465925991535186768e-01 4.139081537723541260e-01 -7.726746797561645508e-02
3.166778683662414551e-01 1.767983138561248779e-01 -1.595759093761444092e-01 2.634669244289398193e-01 -6.428049206733703613e-01 -3.318703472614288330e-01 4.935502409934997559e-01 -8.154933899641036987e-02
-3.878281116485595703e-01 -1.282632350921630859e-01 -2.527905404567718506e-01 -1.039857417345046997e-01 -7.222180366516113281e-01 -1.390695273876190186e-01 1.539372652769088745e-01 4.402111768722534180e-01
-1.582580432295799255e-02 5.029783844947814941e-01 -3.418593704700469971e-01 2.169146388769149780e-02 -2.031430006027221680e-01 5.626010298728942871e-01 5.135362148284912109e-01 -8.898064494132995605e-02
4.918734729290008545e-01 4.616027176380157471e-01 -2.989132329821586609e-02 2.143172621726989746e-01 -5.400427579879760742e-01 2.764159440994262695e-01 3.443481624126434326e-01 -1.073816344141960144e-01
-2.177095413208007812e-01 -1.606898605823516846e-01 -1.111140921711921692e-01 -3.086456656455993652e-01 -3.157938122749328613e-01 7.382575273513793945e-01 3.988468348979949951e-01 -1.238715052604675293e-01
4.219776690006256104e-01 1.355728358030319214e-01 -6.565558314323425293e-01 -3.919716924428939819e-02 -2.951106727123260498e-01 -1.494381576776504517e-01 1.668804883956909180e-01 4.834062457084655762e-01
2.547458112239837646e-01 -8.507194370031356812e-02 1.037529855966567993e-02 1.105762273073196411e-01 -9.185059070587158203e-01 4.715089499950408936e-02 -2.258000075817108154e-01 -1.366405487060546875e-01
-1.770835667848587036e-01 -1.081209629774093628e-01 -5.810488462448120117e-01 -1.426999643445014954e-02 -5.916040539741516113e-01 -1.645792722702026367e-01 -7.278965413570404053e-02 4.865695834159851074e-01
4.621423482894897461e-01 -3.891785442829132080e-02 -4.556790888309478760e-01 -1.933887302875518799e-01 -6.408956050872802734e-01 -1.665258854627609253e-01 -2.379909008741378784e-01 2.115402668714523315e-01
3.094610869884490967e-01 1.997894644737243652e-01 1.437507867813110352e-01 2.362809181213378906e-01 -5.713059902191162109e-01 5.724041461944580078e-01 3.610866963863372803e-01 5.834851786494255066e-02
1.857239902019500732e-01 1.766652613878250122e-01 1.358918994665145874e-01 -6.417468190193176270e-02 -2.165939807891845703e-01 5.278924703598022461e-01 5.523832440376281738e-01 5.300946831703186035e-01
-8.568610996007919312e-03 5.009561777114868164e-01 1.114763915538787842e-01 -1.802514195442199707e-01 -7.893565893173217773e-01 2.408639527857303619e-02 -2.827090919017791748e-01 -2.152728661894798279e-02
-4.666463136672973633e-01 2.085647583007812500e-01 -5.730122923851013184e-01 -9.759039431810379028e-02 -5.302442312240600586e-01 2.333816885948181152e-01 -2.832660265266895294e-02 -2.538634538650512695e-01
-4.016602039337158203e-02 4.566985741257667542e-02 -3.163424432277679443e-01 2.375826388597488403e-01 -6.659280061721801758e-01 3.233192563056945801e-01 -2.232427448034286499e-01 -4.918843209743499756e-01
-2.234273552894592285e-01 3.238029479980468750e-01 -4.952099025249481201e-01 5.919549986720085144e-02 -5.718102455139160156e-01 -2.307383567094802856e-01 9.576551616191864014e-02 4.551005661487579346e-01
1.418049782514572144e-01 3.575107157230377197e-01 -6.669036746025085449e-01 -2.962030768394470215e-01 -2.678032219409942627e-01 1.952500641345977783e-02 3.242070972919464111e-01 3.773203492164611816e-01
4.855024218559265137e-01 -2.112068682909011841e-01 -2.970503568649291992e-01 -4.341830909252166748e-01 -2.821966707706451416e-01 5.919853448867797852e-01 -7.477819174528121948e-02 8.515799790620803833e-02
5.559111833572387695e-01 4.550564587116241455e-01 -3.069513440132141113e-01 -2.903248965740203857e-01 -4.757138490676879883e-01 -3.674079105257987976e-02 2.743204832077026367e-01 -4.973470419645309448e-02
4.795457422733306885e-02 -7.311854511499404907e-02 -2.987328171730041504e-01 4.936784133315086365e-02 -7.389813661575317383e-01 2.552017271518707275e-01 -3.976715505123138428e-01 -3.623694479465484619e-01
-4.108558297157287598e-01 -3.968095481395721436e-01 -3.782491683959960938e-01 2.793223261833190918e-01 -5.542663335800170898e-01 3.592999875545501709e-01 -6.864357739686965942e-02 -1.078271269798278809e-01
-6.668382324278354645e-03 -2.411943972110748291e-01 -4.186173677444458008e-01 -4.637681543827056885e-01 -3.442997932434082031e-01 6.034651398658752441e-01 -1.879273653030395508e-01 1.828387528657913208e-01
-3.598757684230804443e-01 -4.065986275672912598e-01 -3.091517984867095947e-01 2.192092835903167725e-01 -3.177423477172851562e-01 6.259326934814453125e-01 3.088635392487049103e-02 2.604489028453826904e-01
3.905149102210998535e-01 1.454686075448989868e-01 1.061854586005210876e-01 3.727943897247314453e-01 -5.047695636749267578e-01 5.901654362678527832e-01 2.451634109020233154e-01 1.135494410991668701e-01
-3.163006305694580078e-01 -1.222532019019126892e-01 -1.370139420032501221e-01 -2.054689377546310425e-01 -4.169437587261199951e-01 2.007510066032409668e-01 6.641318798065185547e-01 4.108572602272033691e-01
-4.748305380344390869e-01 1.302151829004287720e-01 -6.181515455245971680e-01 -1.163434758782386780e-01 -5.341793894767761230e-01 2.512813508510589600e-01 -1.107552945613861084e-01 -3.429380059242248535e-02
1.966052502393722534e-01 2.949267625808715820e-01 -5.142488479614257812e-01 -5.266631841659545898e-01 -5.235343575477600098e-01 1.901418901979923248e-02 -1.989024728536605835e-01 1.361123770475387573e-01
-5.267357826232910156e-01 1.199750527739524841e-01 -5.330660939216613770e-01 2.510721981525421143e-01 -5.353964567184448242e-01 2.185497432947158813e-01 -1.170168071985244751e-01 -1.133687570691108704e-01
-3.286185264587402344e-01 -8.198082447052001953e-02 -6.556203961372375488e-02 -2.833608686923980713e-01 -7.435961365699768066e-01 3.470181301236152649e-02 -7.929887622594833374e-03 4.964827001094818115e-01
3.909220695495605469e-01 -2.685721218585968018e-01 -1.808857470750808716e-01 3.479145467281341553e-01 -6.822270154953002930e-01 -1.079587563872337341e-01 3.459033370018005371e-01 -1.566744595766067505e-01
2.760146260261535645e-01 5.085796713829040527e-01 1.380619853734970093e-01 4.881116095930337906e-03 -6.882919073104858398e-01 3.586883246898651123e-01 1.865827888250350952e-01 -9.413653612136840820e-02
-1.591276377439498901e-01 4.251366257667541504e-01 -2.527664899826049805e-01 -1.527840197086334229e-01 -2.866871058940887451e-01 7.716402411460876465e-01 1.701563596725463867e-01 1.148687396198511124e-02
2.190907150506973267e-01 -9.638960473239421844e-03 -4.570612013339996338e-01 -4.245919883251190186e-01 -5.446706414222717285e-01 -2.056952565908432007e-01 -4.888045135885477066e-03 4.729932546615600586e-01
-2.755006849765777588e-01 -4.381189942359924316e-01 -4.050678908824920654e-01 2.226055562496185303e-01 -5.577733516693115234e-01 2.126312851905822754e-01 1.837526559829711914e-01 3.583711385726928711e-01
2.222966104745864868e-01 -1.613468825817108154e-01 -1.439720541238784790e-01 2.919744253158569336e-01 -7.082188129425048828e-01 -1.091439276933670044e-01 5.138821005821228027e-01 -2.025170326232910156e-01
2.746109366416931152e-01 3.290872275829315186e-01 1.318449825048446655e-01 -6.327386200428009033e-02 -6.118078231811523438e-01 4.094375371932983398e-01 4.170042872428894043e-01 -2.811816334724426270e-01
5.135069489479064941e-01 3.632686659693717957e-02 -6.314722895622253418e-01 -2.952349781990051270e-01 -3.208882212638854980e-01 -6.537777185440063477e-02 1.298357099294662476e-01 3.535099625587463379e-01
4.773736596107482910e-01 9.912543743848800659e-02 -1.558050513267517090e-01 5.962602049112319946e-02 -7.909434437751770020e-01 -1.173435822129249573e-01 -2.073367359116673470e-03 -3.083710074424743652e-01
-4.471392631530761719e-01 1.070752590894699097e-01 -2.833565771579742432e-01 -2.005588561296463013e-01 -5.885668992996215820e-01 1.644138991832733154e-01 -9.535825811326503754e-03 5.427269935607910156e-01
1.052657887339591980e-01 2.281091213226318359e-01 -1.059779897332191467e-01 -2.280457168817520142e-01 -2.196473479270935059e-01 7.362926006317138672e-01 5.319201946258544922e-01 1.839572377502918243e-02
1.515733450651168823e-01 2.588541209697723389e-01 1.380648761987686157e-01 2.763304710388183594e-01 -5.759574174880981445e-01 6.521100997924804688e-01 2.329402416944503784e-01 -5.800007656216621399e-02
1.735536754131317139e-01 1.763255149126052856e-01 -1.130382940173149109e-01 1.528762131929397583e-01 -3.762775957584381104e-01 7.162912487983703613e-01 -3.992850482463836670e-01 2.975787222385406494e-01
4.987954795360565186e-01 -1.580458017997443676e-03 5.860338360071182251e-02 -2.242354899644851685e-01 -2.957572638988494873e-01 4.307558834552764893e-01 4.494628608226776123e-01 4.716404080390930176e-01
3.014288544654846191e-01 4.907200336456298828e-01 1.457533426582813263e-02 -2.901255488395690918e-01 -5.981910824775695801e-01 2.758472263813018799e-01 2.959223687648773193e-01 -2.499096393585205078e-01
2.842072248458862305e-01 2.847929894924163818e-01 -1.697224676609039307e-01 4.360133111476898193e-01 -7.291523218154907227e-01 1.936226785182952881e-01 -8.390735834836959839e-03 -2.235682606697082520e-01
9.153456240892410278e-02 3.760044276714324951e-01 -5.554012060165405273e-01 -2.659619413316249847e-02 -5.353762507438659668e-01 2.953341305255889893e-01 -3.776770532131195068e-01 -1.567617654800415039e-01
-4.551769196987152100e-01 1.432896554470062256e-01 -5.309058427810668945e-01 1.293191760778427124e-01 -5.019577145576477051e-01 3.803369402885437012e-01 -2.751514017581939697e-01 3.703363239765167236e-02
2.183905430138111115e-02 6.502508521080017090e-01 1.303019076585769653e-01 2.982855737209320068e-01 -5.464904308319091797e-01 3.494945764541625977e-01 1.839053779840469360e-01 1.269827783107757568e-01
5.716907978057861328e-02 -4.346518516540527344e-01 -2.142385095357894897e-01 -5.198206752538681030e-02 -5.345286726951599121e-01 5.630960464477539062e-01 -2.116215229034423828e-02 -3.949219882488250732e-01
4.834524989128112793e-01 8.446931093931198120e-02 -2.124049514532089233e-01 8.655360899865627289e-03 -2.863464951515197754e-01 5.202860832214355469e-01 5.786632895469665527e-01 -1.624948680400848389e-01
-1.240437701344490051e-01 2.802908122539520264e-01 -2.650667726993560791e-01 -1.726491302251815796e-01 -8.194782137870788574e-01 -6.205911934375762939e-02 5.457857996225357056e-02 -3.572218716144561768e-01
9.824622422456741333e-02 3.822449147701263428e-01 -1.476641446352005005e-01 4.890064895153045654e-01 -2.558930516242980957e-01 4.220887124538421631e-01 5.767964720726013184e-01 8.348823338747024536e-02
1.470739096403121948e-01 -2.943634390830993652e-01 -2.847600579261779785e-01 -3.819886147975921631e-01 -5.748590230941772461e-01 4.502173662185668945e-01 -3.255123198032379150e-01 -1.599969863891601562e-01
3.052741885185241699e-01 -2.842558547854423523e-02 -1.667273789644241333e-01 1.261872947216033936e-01 -3.272780478000640869e-01 7.366690635681152344e-01 3.932577371597290039e-01 -2.404880374670028687e-01
-6.539437174797058105e-02 7.797464728355407715e-01 -2.610355019569396973e-01 1.373964641243219376e-02 -3.297517299652099609e-01 3.114084005355834961e-01 3.110896944999694824e-01 1.300096362829208374e-01
1.915089190006256104e-01 -5.540430918335914612e-02 -1.098946435377001762e-03 2.229237705469131470e-01 -4.666790366172790527e-01 6.887164115905761719e-01 -3.400076329708099365e-01 3.206768035888671875e-01
-4.220627844333648682e-01 2.811073064804077148e-01 -4.647235274314880371e-01 -1.045239567756652832e-01 -5.589835643768310547e-01 3.119935989379882812e-01 -1.002042815089225769e-01 -3.100081980228424072e-01
1.043509766459465027e-01 5.254901051521301270e-01 -3.862538337707519531e-01 3.311339616775512695e-01 -2.460397034883499146e-01 4.281812012195587158e-01 4.284253716468811035e-01 -1.634206771850585938e-01
-7.137472927570343018e-02 5.827052593231201172e-01 8.886127173900604248e-02 1.737333089113235474e-01 -6.794444322586059570e-01 3.312948644161224365e-01 2.141732722520828247e-02 2.131223380565643311e-01
1.926216036081314087e-01 -5.288735628128051758e-01 -2.279745042324066162e-01 -1.526317298412322998e-01 -4.744289219379425049e-01 6.105826497077941895e-01 -9.634474664926528931e-02 2.728764154016971588e-02
3.112881779670715332e-01 4.853935837745666504e-01 -3.915499523282051086e-02 -5.683205127716064453e-01 -5.688900947570800781e-01 1.093277782201766968e-01 7.396096736192703247e-02 4.373426362872123718e-02
-1.489627659320831299e-01 4.691524803638458252e-01 -4.985070824623107910e-01 -2.160382121801376343e-01 -4.436838030815124512e-01 -1.106169074773788452e-01 3.527890145778656006e-01 3.591276407241821289e-01
5.928602218627929688e-01 -9.337874501943588257e-02 -1.370574831962585449e-01 -6.669244915246963501e-02 -3.627318143844604492e-01 6.244806647300720215e-01 -2.033982425928115845e-01 2.316099256277084351e-01
-4.713046923279762268e-02 -4.201699793338775635e-01 -7.762509584426879883e-02 3.524149954319000244e-02 -6.911000609397888184e-01 1.949598640203475952e-01 3.805842995643615723e-01 -3.917844891548156738e-01
-3.636292517185211182e-01 -2.920425534248352051e-01 -3.073512613773345947e-01 -3.610058128833770752e-01 -5.457058548927307129e-01 3.083371520042419434e-01 3.771749436855316162e-01 1.502242386341094971e-01
1.366097033023834229e-01 1.372861713171005249e-01 -2.755292356014251709e-01 -2.273730784654617310e-01 -5.389519929885864258e-01 4.679094552993774414e-01 1.108040511608123779e-01 -5.596331954002380371e-01
-1.881604939699172974e-01 6.344198584556579590e-01 -3.026615083217620850e-01 4.540535062551498413e-02 -3.819576501846313477e-01 3.253615498542785645e-01 4.190674126148223877e-01 -2.026631832122802734e-01
6.960582733154296875e-02 2.966516017913818359e-01 -2.675527036190032959e-01 -3.098938167095184326e-01 -1.920797079801559448e-01 7.158986330032348633e-01 4.328780174255371094e-01 5.239790305495262146e-02
-4.116359353065490723e-02 3.980092108249664307e-01 -7.712234854698181152e-01 2.335425764322280884e-01 -1.417945325374603271e-01 1.270079314708709717e-01 2.797356545925140381e-01 2.758215367794036865e-01
-3.582947552204132080e-01 4.252950474619865417e-02 -3.130631446838378906e-01 -1.558367311954498291e-01 -6.843422055244445801e-01 -1.011778935790061951e-01 1.240025386214256287e-01 5.035718679428100586e-01
-2.994655072689056396e-01 -1.657488644123077393e-01 -9.451846033334732056e-02 -1.541671454906463623e-01 -6.160176396369934082e-01 -1.270773448050022125e-02 4.375177323818206787e-01 5.282855629920959473e-01
1.276387125253677368e-01 5.388165116310119629e-01 -7.295730710029602051e-02 -7.327403873205184937e-02 -5.407294631004333496e-01 6.236974596977233887e-01 3.390630334615707397e-02 1.252546906471252441e-02
4.817852973937988281e-01 3.888708949089050293e-01 -3.324050009250640869e-01 3.787957876920700073e-02 -3.875060379505157471e-01 4.814761281013488770e-01 2.241640537977218628e-01 -2.692671120166778564e-01
3.802129626274108887e-01 -5.184294655919075012e-02 -1.026975810527801514e-01 8.799359202384948730e-02 -8.436121344566345215e-01 8.904134482145309448e-02 -2.941584289073944092e-01 -1.682912856340408325e-01
3.519988059997558594e-01 9.538234025239944458e-02 -3.207059502601623535e-01 2.578501105308532715e-01 -7.187668681144714355e-01 2.376181781291961670e-01 -1.455057691782712936e-02 -3.526473939418792725e-01
-1.515492945909500122e-01 3.980752229690551758e-01 -1.623499393463134766e-01 -2.613719403743743896e-01 -2.574890851974487305e-01 5.974841713905334473e-01 5.482732057571411133e-01 -2.154133282601833344e-03
8.856731653213500977e-02 2.454412132501602173e-01 -3.193881809711456299e-01 -1.756583154201507568e-01 -2.660034298896789551e-01 7.017734646797180176e-01 3.473222255706787109e-01 -3.393717706203460693e-01
7.091767340898513794e-02 3.158751130104064941e-01 -5.796774476766586304e-02 -4.426992312073707581e-02 -5.091683864593505859e-01 5.038480758666992188e-01 4.994896054267883301e-01 -3.567466437816619873e-01
-1.860634237527847290e-01 -3.903022706508636475e-01 -2.102205753326416016e-01 1.095355600118637085e-01 -7.828930020332336426e-01 1.977577656507492065e-01 -1.218869388103485107e-01 -2.999466955661773682e-01
-4.052600562572479248e-01 2.299166619777679443e-01 -5.505197644233703613e-01 -2.017546147108078003e-01 -5.803412795066833496e-01 1.768874824047088623e-01 4.782795161008834839e-02 -2.622075974941253662e-01
-3.133188188076019287e-01 4.568709805607795715e-02 -5.019283890724182129e-01 -5.987651646137237549e-02 -2.893168330192565918e-01 6.777586340904235840e-01 1.723521649837493896e-01 -2.673209011554718018e-01
4.744786024093627930e-02 5.035310983657836914e-01 2.191216871142387390e-02 2.154702544212341309e-01 -3.749914765357971191e-01 5.670432448387145996e-01 4.816477894783020020e-01 -5.618086084723472595e-02
3.507797792553901672e-02 4.585670530796051025e-01 -4.193187355995178223e-01 -2.884806990623474121e-01 -3.174126744270324707e-01 4.479739367961883545e-01 4.058656394481658936e-01 -2.515510320663452148e-01
1.520936340093612671e-01 -2.117930538952350616e-02 -4.574759304523468018e-01 3.020457327365875244e-01 -7.419937252998352051e-01 -2.664056420326232910e-01 -1.870250403881072998e-01 -1.392761468887329102e-01
-5.274133291095495224e-03 3.539363443851470947e-01 -1.438542827963829041e-02 4.483548104763031006e-01 -4.006895124912261963e-01 5.628386735916137695e-01 4.428492784500122070e-01 -4.154634196311235428e-03
5.011638160794973373e-03 -7.136888802051544189e-02 -5.944778323173522949e-01 -6.463265419006347656e-02 -5.817805528640747070e-01 -1.983430087566375732e-01 -1.183145120739936829e-01 4.954727292060852051e-01
-4.102708399295806885e-01 1.626014560461044312e-01 -4.585106670856475830e-01 1.357536464929580688e-01 -6.691134572029113770e-01 1.675578057765960693e-01 -3.032483160495758057e-01 -9.396532922983169556e-02
2.528286725282669067e-02 7.037559151649475098e-01 -1.535888463258743286e-01 -1.124100089073181152e-01 -4.001810550689697266e-01 2.750003933906555176e-01 4.807315468788146973e-01 3.146183863282203674e-02
2.974466681480407715e-01 9.676022082567214966e-02 9.025012701749801636e-02 8.149212598800659180e-02 -8.742787241935729980e-01 -7.949343882501125336e-03 2.345645427703857422e-01 -2.606333792209625244e-01
-4.177927970886230469e-01 -1.289201229810714722e-01 -4.880269765853881836e-01 9.868013858795166016e-02 -5.840756893157958984e-01 2.844919860363006592e-01 -2.681195735931396484e-01 2.587517797946929932e-01
-2.612326741218566895e-01 3.273662552237510681e-02 -3.526112437248229980e-01 -2.337996065616607666e-01 -3.730872869491577148e-01 5.982728600502014160e-01 3.646472096443176270e-01 -3.487073481082916260e-01
3.994697928428649902e-01 -1.939796842634677887e-02 -1.090837121009826660e-01 5.402643084526062012e-01 -4.881623387336730957e-01 4.089779555797576904e-01 3.602227568626403809e-01 -3.061242774128913879e-02
3.175019919872283936e-01 -9.925660490989685059e-02 -3.277632594108581543e-01 -6.714345514774322510e-02 -4.978815317153930664e-01 -2.829370498657226562e-01 2.077929526567459106e-01 6.374059319496154785e-01
1.412531733512878418e-01 1.738000363111495972e-01 -3.615472614765167236e-01 -3.105141520500183105e-01 -7.216591835021972656e-01 6.071577221155166626e-02 -2.251027375459671021e-01 -3.841301500797271729e-01
1.801761090755462646e-01 -5.559466313570737839e-03 -2.356507480144500732e-01 -4.314273968338966370e-02 -2.188643366098403931e-01 5.314622521400451660e-01 7.486963868141174316e-01 -1.386120766401290894e-01
2.206885367631912231e-01 -1.899518370628356934e-01 2.084322720766067505e-01 -7.571636885404586792e-02 -8.775392174720764160e-01 4.332224838435649872e-03 1.148055344820022583e-01 2.876866161823272705e-01
-4.620846509933471680e-01 -2.040712386369705200e-01 1.600225456058979034e-02 1.434456557035446167e-01 -5.842369198799133301e-01 2.980276346206665039e-01 1.079834997653961182e-01 5.312120318412780762e-01
5.619986057281494141e-01 4.321276545524597168e-01 -3.035193979740142822e-01 -2.308917790651321411e-01 -5.433129668235778809e-01 -1.210287585854530334e-01 9.153438359498977661e-02 -1.837739795446395874e-01
5.298102498054504395e-01 -1.443817913532257080e-01 -2.639182209968566895e-01 3.025591373443603516e-01 -6.631247401237487793e-01 1.998081356287002563e-01 -1.841703504323959351e-01 -1.538942009210586548e-01
2.763064503669738770e-01 -1.488099340349435806e-02 -3.339429199695587158e-01 5.744225382804870605e-01 -5.671418309211730957e-01 1.417591124773025513e-01 2.884481847286224365e-01 -2.387599796056747437e-01
6.921881437301635742e-02 5.093215107917785645e-01 -1.526267975568771362e-01 -1.495669633150100708e-01 -4.629122316837310791e-01 4.664913415908813477e-01 4.686099886894226074e-01 -1.965662837028503418e-01
3.269531577825546265e-02 5.321483016014099121e-01 -4.169831573963165283e-01 -4.537849724292755127e-01 -4.819456338882446289e-01 9.335469803772866726e-04 3.182683289051055908e-01 -4.884862899780273438e-02
-5.160333216190338135e-02 2.639245092868804932e-01 -3.465129435062408447e-01 2.964008152484893799e-01 -7.741925120353698730e-01 -3.097147643566131592e-01 2.235087798908352852e-03 -1.563778221607208252e-01
3.918346464633941650e-01 -1.104045733809471130e-01 -2.247376739978790283e-01 -4.496731460094451904e-01 -2.686762809753417969e-01 6.771107316017150879e-01 1.710373163223266602e-01 -1.471186131238937378e-01
-2.429900318384170532e-01 7.667953614145517349e-04 -7.757993936538696289e-01 1.987231373786926270e-01 -2.110428810119628906e-01 2.448725104331970215e-01 2.230850160121917725e-01 3.812229633331298828e-01
1.357083916664123535e-01 6.233891248703002930e-01 -2.276357263326644897e-01 2.066803127527236938e-01 -2.378119677305221558e-01 6.091542840003967285e-01 2.593559026718139648e-01 5.954511836171150208e-02
2.017379850149154663e-01 5.313394069671630859e-01 -1.370544135570526123e-01 -3.071645200252532959e-01 -3.537060916423797607e-01 6.035643815994262695e-01 2.511616051197052002e-01 -1.066117808222770691e-01
3.577193128876388073e-04 4.676352143287658691e-01 -1.752853393554687500e-01 3.721022307872772217e-01 -4.719098508358001709e-01 5.435190796852111816e-01 2.951108217239379883e-01 -8.324587345123291016e-02
-1.148909851908683777e-01 -1.080984622240066528e-02 -1.081979721784591675e-01 -2.906363308429718018e-01 -3.633464872837066650e-01 4.697875976562500000e-01 6.919273138046264648e-01 -2.429453283548355103e-01
1.921735405921936035e-01 -4.487074613571166992e-01 -1.250099837779998779e-01 -3.878667950630187988e-01 -6.772329807281494141e-01 3.920967876911163330e-02 2.394603490829467773e-01 2.795345485210418701e-01
1.052613779902458191e-01 5.100436210632324219e-01 -3.609118163585662842e-01 -2.681216001510620117e-01 -5.476084947586059570e-01 3.275806009769439697e-01 2.260914891958236694e-01 -2.613954246044158936e-01
1.569030135869979858e-01 -2.643992006778717041e-01 3.304501995444297791e-02 1.494724005460739136e-01 -7.291659712791442871e-01 5.349727272987365723e-01 -1.995123624801635742e-01 -1.560657173395156860e-01
-4.147637188434600830e-01 2.580846250057220459e-01 -8.692123740911483765e-02 -1.813665330410003662e-01 -7.417056560516357422e-01 1.100357845425605774e-01 -1.091325059533119202e-01 3.831048905849456787e-01
4.786208271980285645e-03 2.389487326145172119e-01 3.622854501008987427e-02 4.007234573364257812e-01 -4.271307289600372314e-01 4.329356849193572998e-01 6.378504037857055664e-01 -6.528065353631973267e-02
3.458100557327270508e-01 -1.976456642150878906e-01 -1.223012525588274002e-02 -3.682575523853302002e-01 -6.799042224884033203e-01 -1.924063451588153839e-02 4.559064805507659912e-01 -1.873441040515899658e-01
2.394336313009262085e-01 8.761478960514068604e-02 3.864898979663848877e-01 7.898316532373428345e-02 -6.176782250404357910e-01 2.690515518188476562e-01 2.897438108921051025e-01 4.914425611495971680e-01
2.353225052356719971e-01 -4.757590964436531067e-02 -2.713446915149688721e-01 -4.649335145950317383e-01 -2.872474193572998047e-01 7.322275042533874512e-01 1.837197542190551758e-01 1.215019263327121735e-02
-1.327684223651885986e-01 2.640768885612487793e-01 -5.799597501754760742e-01 -2.037070840597152710e-01 -5.058347582817077637e-01 2.939546108245849609e-01 -4.364269077777862549e-01 -4.515920579433441162e-02
2.464482933282852173e-02 3.242498040199279785e-01 -3.035883605480194092e-01 -1.742443740367889404e-01 -6.363432407379150391e-01 3.879663348197937012e-01 -1.730995029211044312e-01 -4.316407144069671631e-01
-1.721149533987045288e-01 -1.948392391204833984e-01 -4.282386004924774170e-01 -2.062301486730575562e-01 -7.340945601463317871e-01 1.168093457818031311e-01 -7.391924411058425903e-02 -3.853460550308227539e-01
4.606460630893707275e-01 6.437690258026123047e-01 -2.261227071285247803e-01 -2.101499289274215698e-01 -4.552216827869415283e-01 8.732805401086807251e-02 2.514305114746093750e-01 1.407012576237320900e-03
5.552746653556823730e-01 -5.592319369316101074e-02 -1.156057491898536682e-01 1.313361674547195435e-01 -4.869677424430847168e-01 6.350361704826354980e-01 -1.290596276521682739e-01 -2.939092926681041718e-02
3.097271621227264404e-01 1.142480000853538513e-01 -8.621391057968139648e-01 -1.353343948721885681e-02 -2.269345670938491821e-01 1.955956667661666870e-01 -7.356661558151245117e-02 2.288678288459777832e-01
4.559148252010345459e-01 1.602292358875274658e-01 -3.684034645557403564e-01 -3.922924697399139404e-01 -3.612711429595947266e-01 -6.278613209724426270e-02 2.346372902393341064e-01 5.360410809516906738e-01
4.692150652408599854e-02 3.450209796428680420e-01 -8.188368082046508789e-01 8.385032415390014648e-02 -1.530424803495407104e-01 2.566798031330108643e-01 2.063516974449157715e-01 2.633376419544219971e-01
3.128853142261505127e-01 1.157501712441444397e-01 -3.882117196917533875e-02 2.780451476573944092e-01 -4.940462112426757812e-01 4.522555172443389893e-01 5.392663478851318359e-01 -2.654500007629394531e-01
4.454794824123382568e-01 3.497867286205291748e-01 -3.094390034675598145e-02 2.725802958011627197e-01 -6.452923417091369629e-01 2.535546422004699707e-01 2.836036980152130127e-01 -2.069206684827804565e-01
1.724496781826019287e-01 3.116431832313537598e-01 7.815281301736831665e-02 4.968760013580322266e-01 -5.880652666091918945e-01 2.638616859912872314e-01 2.886309623718261719e-01 3.484175205230712891e-01
-6.404072046279907227e-02 1.157747358083724976e-01 -2.418138235807418823e-01 6.263661980628967285e-01 -3.239824771881103516e-01 5.284913182258605957e-01 3.711688816547393799e-01 9.824640303850173950e-02
-4.139749705791473389e-01 -1.456936001777648926e-01 -4.432343840599060059e-01 -7.830668985843658447e-02 -7.751624584197998047e-01 1.433346886187791824e-03 5.399542301893234253e-02 3.186083585023880005e-02
-2.534351050853729248e-01 -8.749972097575664520e-03 -6.302456259727478027e-01 4.830144345760345459e-02 -3.814341723918914795e-01 1.457761824131011963e-01 3.367979824542999268e-02 6.068563461303710938e-01
3.449693918228149414e-01 4.016081988811492920e-02 -6.368787288665771484e-01 -4.204698204994201660e-01 -2.985953986644744873e-01 3.532538712024688721e-01 -1.801354140043258667e-01 2.248947024345397949e-01
-4.724241793155670166e-01 1.331030726432800293e-01 -4.258443415164947510e-01 -6.723134964704513550e-02 -4.055147171020507812e-01 4.427912533283233643e-01 3.949266970157623291e-01 -2.382479608058929443e-01
1.254741698503494263e-01 1.805395483970642090e-01 -2.151613831520080566e-01 5.862224698066711426e-01 -6.597592830657958984e-01 2.493546009063720703e-01 -9.988053888082504272e-02 -2.329683303833007812e-01
2.886737287044525146e-01 1.331881731748580933e-01 -7.952488064765930176e-01 -1.311076432466506958e-01 -1.888395994901657104e-01 2.657999396324157715e-01 -1.956817954778671265e-01 3.236005902290344238e-01
4.558056890964508057e-01 -2.416765689849853516e-01 -1.915657818317413330e-01 6.393092870712280273e-02 -7.785505652427673340e-01 6.078208610415458679e-02 -1.700849682092666626e-01 -2.329903244972229004e-01
-1.768226921558380127e-01 -6.416278332471847534e-02 -6.222821474075317383e-01 2.614369690418243408e-01 -2.892864346504211426e-01 2.379760593175888062e-01 5.117617845535278320e-01 3.268231749534606934e-01
-5.114198923110961914e-01 1.515605002641677856e-01 -5.515215396881103516e-01 -9.606115520000457764e-02 -5.920652747154235840e-01 1.583929508924484253e-01 5.736972764134407043e-02 -1.521658599376678467e-01
5.246947407722473145e-01 4.342227876186370850e-01 -2.764265537261962891e-01 -1.282569915056228638e-01 -3.386605679988861084e-01 4.474291205406188965e-01 3.308149278163909912e-01 -1.377032399177551270e-01
9.979826956987380981e-02 -4.729962348937988281e-01 -1.714564114809036255e-01 4.565763175487518311e-01 -5.584164261817932129e-01 -8.125369786284863949e-04 4.622713625431060791e-01 -5.414171889424324036e-02
4.321408271789550781e-01 4.083511531352996826e-01 -3.733177483081817627e-01 2.867896556854248047e-01 -6.035128831863403320e-01 -6.020393595099449158e-02 -2.250469774007797241e-01 -7.994338124990463257e-02
1.825186610221862793e-02 1.335741132497787476e-01 4.775233939290046692e-02 -2.185176014900207520e-01 -2.436617761850357056e-01 6.718758344650268555e-01 3.970769941806793213e-01 5.131628513336181641e-01
3.391014337539672852e-01 -2.616084367036819458e-02 -9.416221827268600464e-02 -7.603995501995086670e-02 -8.138722181320190430e-01 2.702123820781707764e-01 -2.313230037689208984e-01 -2.841907739639282227e-01
6.019271910190582275e-02 4.136466085910797119e-01 -3.552359938621520996e-01 3.013034760951995850e-01 -2.725363671779632568e-01 4.569160938262939453e-01 5.640817284584045410e-01 -8.402613550424575806e-02
4.303918778896331787e-01 1.767404675483703613e-01 -2.624554038047790527e-01 -1.450071632862091064e-01 -6.173384189605712891e-01 3.951782882213592529e-01 2.804638743400573730e-01 -2.787170708179473877e-01
3.593553006649017334e-01 3.369601070880889893e-01 -2.632170915603637695e-01 -2.572010159492492676e-01 -6.395865082740783691e-01 2.830814719200134277e-01 -3.637726008892059326e-01 -1.869939640164375305e-02
2.222799211740493774e-01 -2.368753552436828613e-01 8.664774708449840546e-03 -2.230330407619476318e-01 -6.606646180152893066e-01 5.264207720756530762e-01 -2.850621342658996582e-01 2.231723219156265259e-01
5.818792805075645447e-02 -5.816706418991088867e-01 -2.960750833153724670e-03 -1.263521909713745117e-01 -5.421684384346008301e-01 5.133113265037536621e-01 2.751187384128570557e-01 9.578266739845275879e-02
-1.857337425462901592e-03 3.401421606540679932e-01 -4.807259514927864075e-02 -5.721591711044311523e-01 -6.509190201759338379e-01 1.249276250600814819e-01 3.109348416328430176e-01 -1.365278810262680054e-01
1.180933862924575806e-01 2.190848290920257568e-01 -4.990534782409667969e-01 -6.041830182075500488e-01 -3.522221148014068604e-01 1.272891908884048462e-01 4.256777167320251465e-01 4.999859258532524109e-02
2.002172768115997314e-01 4.555958807468414307e-01 -3.859064579010009766e-01 -2.922047972679138184e-01 -4.054045081138610840e-01 3.467665016651153564e-01 3.391614854335784912e-01 -3.441038727760314941e-01
2.840558588504791260e-01 6.484491825103759766e-01 -2.376446574926376343e-01 -2.582194507122039795e-01 -3.959040939807891846e-01 4.011635482311248779e-01 2.366084009408950806e-01 4.492250457406044006e-02
1.332839727401733398e-01 2.025294750928878784e-01 -3.911946713924407959e-01 -1.565768718719482422e-01 -6.396492719650268555e-01 -4.130773842334747314e-01 1.029228791594505310e-01 4.162818193435668945e-01
-1.472380943596363068e-02 3.595017194747924805e-01 9.219455718994140625e-02 3.777187764644622803e-01 -8.478662371635437012e-01 -1.679762266576290131e-02 9.830323979258537292e-03 1.070067286491394043e-02
3.164294362068176270e-01 1.240915581583976746e-01 -2.722480893135070801e-01 -2.174235135316848755e-01 -4.391941130161285400e-01 -2.529235556721687317e-02 7.167065143585205078e-01 -2.363946437835693359e-01
2.908142209053039551e-01 2.197729796171188354e-01 -6.676395535469055176e-01 9.464643895626068115e-02 -4.855719804763793945e-01 3.077503144741058350e-01 2.849556505680084229e-01 -2.713623270392417908e-02
-4.288720488548278809e-01 8.170373737812042236e-02 -7.202352285385131836e-01 -7.484334707260131836e-02 -3.922971785068511963e-01 3.566491603851318359e-01 5.692699551582336426e-02 -2.677136845886707306e-02
1.329881548881530762e-01 4.186117053031921387e-01 -1.264449805021286011e-01 1.581535339355468750e-01 -6.720337271690368652e-01 3.888892829418182373e-01 3.319439888000488281e-01 -2.302750647068023682e-01
4.732974618673324585e-02 -4.063735306262969971e-01 -5.903725624084472656e-01 2.090069055557250977e-01 -3.999001979827880859e-01 3.733679056167602539e-01 2.446282887831330299e-03 3.755890727043151855e-01
-3.680124506354331970e-02 4.481583833694458008e-01 -4.653620123863220215e-01 -2.309216558933258057e-01 -4.446010589599609375e-01 5.576711297035217285e-01 9.541336447000503540e-02 1.007074639201164246e-01
-2.083304673433303833e-01 4.791748896241188049e-02 -1.876268088817596436e-01 -2.746122181415557861e-01 -8.960043787956237793e-01 1.681914627552032471e-01 1.121083721518516541e-01 2.483971416950225830e-03
-2.533959746360778809e-01 -6.855034083127975464e-02 4.758667200803756714e-03 -1.763980090618133545e-01 -6.076073646545410156e-01 7.413763552904129028e-02 5.512406826019287109e-01 4.705347418785095215e-01
2.017502635717391968e-01 -1.796964704990386963e-01 -1.220537424087524414e-01 -3.038205802440643311e-01 -6.514291763305664062e-01 3.540052175521850586e-01 3.305206894874572754e-01 -4.010965526103973389e-01
1.123393028974533081e-01 4.636802971363067627e-01 -4.298339188098907471e-01 -1.557550579309463501e-01 -3.077956736087799072e-01 4.625330269336700439e-01 4.959952831268310547e-01 -9.315200150012969971e-02
1.274496167898178101e-01 1.758551448583602905e-01 2.164933681488037109e-01 -5.356346964836120605e-01 -6.712813377380371094e-01 2.785919904708862305e-01 2.924768626689910889e-01 7.268397510051727295e-02
3.755198419094085693e-01 9.751080721616744995e-02 -7.930916547775268555e-01 -2.675079405307769775e-01 -2.631666958332061768e-01 2.362371236085891724e-02 6.430453062057495117e-02 2.738098204135894775e-01
2.542157769203186035e-01 -4.253408908843994141e-01 -4.843321740627288818e-01 -3.061116337776184082e-01 -2.789803147315979004e-01 4.998853206634521484e-01 6.155613437294960022e-02 3.076897263526916504e-01
7.531294226646423340e-02 6.240387558937072754e-01 -7.036548852920532227e-02 -7.271301001310348511e-02 -4.659858047962188721e-01 5.445815920829772949e-01 2.430997639894485474e-01 1.478369981050491333e-01
2.644682526588439941e-01 2.943210005760192871e-01 -6.823552846908569336e-01 -1.955401301383972168e-01 -2.912584841251373291e-01 -1.190356612205505371e-01 4.514696300029754639e-01 1.917321532964706421e-01
2.125270813703536987e-01 4.000235721468925476e-02 -3.488740622997283936e-01 1.847179085016250610e-01 -8.201300501823425293e-01 -2.994745969772338867e-02 -5.502492561936378479e-02 3.476498126983642578e-01
-4.385793805122375488e-01 -2.255731076002120972e-01 -5.679309368133544922e-01 1.767978072166442871e-01 -3.985354900360107422e-01 1.097190454602241516e-01 4.463565647602081299e-01 1.812699586153030396e-01
-4.725956022739410400e-01 9.771651029586791992e-02 -2.657379209995269775e-01 -7.895167917013168335e-02 -7.369045615196228027e-01 -1.392981857061386108e-01 5.966875329613685608e-02 3.525085449218750000e-01
1.006926596164703369e-01 5.572815984487533569e-02 -5.249424576759338379e-01 -3.641334176063537598e-01 -6.874289512634277344e-01 8.891241252422332764e-02 1.222367957234382629e-01 -2.884299457073211670e-01
9.513977169990539551e-02 1.887535601854324341e-01 -6.176725402474403381e-02 -9.308227896690368652e-02 -8.471499085426330566e-01 1.326372474431991577e-01 4.412914514541625977e-01 1.133462041616439819e-01
3.579320907592773438e-01 -3.033868968486785889e-01 -2.951010502874851227e-02 -3.327370882034301758e-01 -5.549921989440917969e-01 4.505119919776916504e-01 3.951354026794433594e-01 3.386309742927551270e-02
9.094841778278350830e-02 3.048853874206542969e-01 -2.504955232143402100e-01 -5.356410741806030273e-01 -5.537220239639282227e-01 3.893757164478302002e-01 2.725035250186920166e-01 1.289741098880767822e-01
1.612434536218643188e-01 1.438257656991481781e-02 1.240520738065242767e-02 4.122808277606964111e-01 -8.348666429519653320e-01 2.508857846260070801e-01 -2.025600969791412354e-01 5.184205994009971619e-02
-1.799984425306320190e-01 5.498325824737548828e-01 -9.249832481145858765e-02 -1.531080305576324463e-01 -6.284227371215820312e-01 1.901150047779083252e-01 4.356753230094909668e-01 -1.114219501614570618e-01
