# Supplementary material for: Where is your field going? A machine learning approach to study the relative motion of the domains of physics
Source: PLoS One. 2020 Jun 18;15(6):e0233997. doi: 10.1371/journal.pone.0233997 (PMC7302634; doi:10.1371/journal.pone.0233997)
Supplement: S1 Data — (ZIP) [file pone.0233997.s001.zip › 0/Pacs4Run_0_VS_500_embeddings1989-1993ED8.txt]

-4.099209606647491455e-01 4.773229360580444336e-02 -2.316613495349884033e-01 -6.513037681579589844e-01 -8.560117334127426147e-02 1.941526234149932861e-01 -5.199198126792907715e-01 1.910063326358795166e-01
-5.294322371482849121e-01 5.334536731243133545e-02 2.008789591491222382e-02 -2.021457850933074951e-01 5.688841938972473145e-01 3.575870096683502197e-01 7.141184061765670776e-02 4.679657220840454102e-01
-8.107587099075317383e-01 1.776244677603244781e-02 -3.647751510143280029e-01 -1.020919531583786011e-01 -2.356800995767116547e-02 1.730457693338394165e-01 -2.442869395017623901e-01 -3.296886086463928223e-01
-7.318691611289978027e-01 -1.225895807147026062e-01 -1.747098565101623535e-01 7.175325602293014526e-02 4.112220704555511475e-01 4.900050163269042969e-01 3.571005910634994507e-02 -5.642315000295639038e-02
-7.263574600219726562e-01 -2.454463839530944824e-01 -4.829794168472290039e-01 -1.709478050470352173e-01 -2.522405236959457397e-02 3.772600889205932617e-01 7.517471164464950562e-02 3.249473869800567627e-02
-6.184897422790527344e-01 3.404052555561065674e-01 -2.458878159523010254e-01 9.138618409633636475e-02 8.323872089385986328e-02 1.715223789215087891e-01 -4.522098600864410400e-01 4.381097555160522461e-01
7.416614145040512085e-02 7.454224675893783569e-02 -4.710833728313446045e-01 -7.750612497329711914e-01 1.939665377140045166e-01 3.360193967819213867e-01 4.645130783319473267e-02 1.166774183511734009e-01
-6.142286658287048340e-01 2.106861770153045654e-01 -4.289346933364868164e-01 1.263389289379119873e-01 3.237450718879699707e-01 3.136847019195556641e-01 -3.491950929164886475e-01 -2.307417690753936768e-01
-6.185880899429321289e-01 1.195456534624099731e-01 -3.764556348323822021e-01 -4.355246424674987793e-01 3.313723504543304443e-01 -1.530873775482177734e-01 -3.262585103511810303e-01 -1.787989884614944458e-01
-6.385360956192016602e-01 1.714995056390762329e-01 1.286435127258300781e-01 -4.039816260337829590e-01 1.972360163927078247e-01 2.410368323326110840e-01 1.487862020730972290e-01 5.137811303138732910e-01
-2.572584748268127441e-01 -5.058432221412658691e-01 -3.031885027885437012e-01 -6.478945612907409668e-01 2.822427153587341309e-01 1.589938253164291382e-01 -1.266743540763854980e-01 2.127530872821807861e-01
-7.988417744636535645e-01 5.690010637044906616e-02 -2.619043290615081787e-01 -1.341672837734222412e-01 -5.410094559192657471e-02 6.656045466661453247e-02 -3.591610789299011230e-01 -3.683280646800994873e-01
-7.963826060295104980e-01 9.764855355024337769e-02 -1.033762469887733459e-02 -1.092024669051170349e-01 -2.712088525295257568e-01 4.881781637668609619e-01 1.782904863357543945e-01 2.341243810951709747e-02
-7.814676761627197266e-01 8.707944303750991821e-02 -1.930200457572937012e-01 -5.124375969171524048e-02 -1.467440426349639893e-01 5.506100654602050781e-01 1.182677298784255981e-01 -5.612944439053535461e-02
-5.231842398643493652e-01 1.697074770927429199e-01 -1.594145298004150391e-01 -1.880639791488647461e-01 -1.523515861481428146e-02 7.135212421417236328e-01 2.049865275621414185e-01 2.921170592308044434e-01
2.080155909061431885e-02 -2.672326862812042236e-01 -2.480704635381698608e-01 -3.933003544807434082e-01 1.277415454387664795e-01 3.852835595607757568e-01 -5.382357835769653320e-01 5.074158310890197754e-01
-4.667736589908599854e-01 2.625238597393035889e-01 -3.022200465202331543e-01 -9.310481697320938110e-02 6.008573770523071289e-01 4.989536404609680176e-01 4.033504799008369446e-02 -3.983558714389801025e-02
-3.715530335903167725e-01 4.234164655208587646e-01 -1.430926322937011719e-01 -3.993774950504302979e-01 1.795148998498916626e-01 5.784645676612854004e-01 2.955072224140167236e-01 2.202670127153396606e-01
-6.861619353294372559e-01 1.881180703639984131e-01 -1.666468083858489990e-01 -4.408079683780670166e-01 1.604896932840347290e-01 3.399562537670135498e-01 3.552705049514770508e-01 6.454597413539886475e-02
-6.051828265190124512e-01 2.415922880172729492e-01 -2.005677372217178345e-01 -5.631940960884094238e-01 1.896384060382843018e-01 1.140788495540618896e-01 2.874389290809631348e-01 2.938946187496185303e-01
-4.923207685351371765e-02 1.361762136220932007e-01 -3.264620006084442139e-01 -5.225807428359985352e-01 6.064951419830322266e-01 2.213591784238815308e-01 -2.079327404499053955e-01 3.732185363769531250e-01
-6.278920173645019531e-01 5.428063496947288513e-02 -3.090301156044006348e-01 -1.451696306467056274e-01 2.317883074283599854e-01 5.900312066078186035e-01 1.221155151724815369e-01 2.635461091995239258e-01
-3.376270234584808350e-01 -9.243408590555191040e-02 -3.680889308452606201e-01 -7.436855435371398926e-01 2.808676660060882568e-01 3.028849139809608459e-03 -1.243123635649681091e-01 -3.075010776519775391e-01
-4.825264513492584229e-01 2.940106391906738281e-01 -5.142366290092468262e-01 -2.651650011539459229e-01 2.715785503387451172e-01 4.121185243129730225e-01 9.497207403182983398e-02 3.055452108383178711e-01
-7.059264779090881348e-01 9.243953973054885864e-02 1.257698535919189453e-01 -2.825300097465515137e-01 4.241268634796142578e-01 2.221276015043258667e-01 1.591711044311523438e-01 -3.780500292778015137e-01
-7.233835458755493164e-01 1.401033252477645874e-01 1.269795149564743042e-01 -2.905229106545448303e-02 -5.880782380700111389e-02 4.181475639343261719e-01 -7.622442673891782761e-03 5.116206407546997070e-01
-4.754859805107116699e-01 3.999669551849365234e-01 -3.325243592262268066e-01 -1.550665348768234253e-01 4.741359949111938477e-01 4.940694272518157959e-01 6.272235512733459473e-02 8.048436045646667480e-02
-4.454711973667144775e-01 -1.761299818754196167e-01 -2.329604327678680420e-01 -1.734457015991210938e-01 -3.170081228017807007e-02 7.838054895401000977e-01 2.177804559469223022e-01 1.529549062252044678e-01
-6.882249712944030762e-01 3.687451779842376709e-01 -5.513869225978851318e-02 9.728930890560150146e-02 3.152554929256439209e-01 2.301055043935775757e-01 -3.360419571399688721e-01 3.355728983879089355e-01
-6.991949081420898438e-01 4.553511738777160645e-01 -2.016315907239913940e-01 1.158564761281013489e-01 8.604533970355987549e-02 3.365305066108703613e-01 -3.460266888141632080e-01 -9.650299698114395142e-02
-4.868240654468536377e-01 4.072375595569610596e-01 -3.704110682010650635e-01 -2.709861397743225098e-01 1.880295127630233765e-01 2.609004378318786621e-01 -5.314292386174201965e-02 5.294088125228881836e-01
-7.472109794616699219e-01 -2.566444575786590576e-01 5.075388401746749878e-02 -1.632713675498962402e-01 2.004165351390838623e-01 4.710656106472015381e-01 2.148192226886749268e-01 -1.958546638488769531e-01
-7.526684552431106567e-02 -2.086153477430343628e-01 -2.153323739767074585e-01 -2.187063246965408325e-01 7.796320319175720215e-02 9.042470455169677734e-01 -6.848941743373870850e-02 1.678760945796966553e-01
-4.896949231624603271e-01 -5.233156681060791016e-01 1.756605207920074463e-01 -4.772588014602661133e-01 -1.984516233205795288e-01 3.030416667461395264e-01 -2.680324018001556396e-01 1.569980084896087646e-01
-6.165330410003662109e-01 8.941113203763961792e-02 -9.532605856657028198e-02 -5.697934031486511230e-01 2.666587233543395996e-01 2.065299153327941895e-01 3.699609935283660889e-01 1.658570617437362671e-01
2.125280909240245819e-02 -6.147918850183486938e-02 3.570818901062011719e-01 -5.533658862113952637e-01 4.871252551674842834e-02 6.052765250205993652e-01 -3.889626264572143555e-01 -2.049946635961532593e-01
-5.470079779624938965e-01 -4.198777675628662109e-01 -4.260129034519195557e-01 -4.811842739582061768e-01 1.485436856746673584e-01 2.803377807140350342e-01 1.039473861455917358e-01 -3.274416376370936632e-04
-1.800727099180221558e-01 -5.125913023948669434e-02 2.955109477043151855e-01 -5.055394172668457031e-01 -1.182402372360229492e-01 6.471964716911315918e-01 -7.810685038566589355e-02 -4.279074370861053467e-01
-5.075055360794067383e-01 -5.728469491004943848e-01 5.835576448589563370e-04 -5.905981063842773438e-01 -1.121845468878746033e-01 2.248824685811996460e-01 -4.335587471723556519e-02 2.099861763417720795e-02
-5.292750597000122070e-01 -3.253128826618194580e-01 3.478515446186065674e-01 -4.549865424633026123e-01 1.912868022918701172e-02 -1.137837320566177368e-01 -5.208457708358764648e-01 3.785634040832519531e-02
-5.597469210624694824e-01 9.666515141725540161e-02 -2.649011611938476562e-01 -7.924868166446685791e-02 8.880067616701126099e-02 7.044493556022644043e-01 1.327795982360839844e-01 2.812855839729309082e-01
-7.574582099914550781e-01 3.472040593624114990e-01 2.536824047565460205e-01 9.822975844144821167e-03 2.650974094867706299e-01 1.979009807109832764e-01 -2.196005582809448242e-01 2.891179025173187256e-01
-7.088761925697326660e-01 -2.040862292051315308e-02 -3.239296674728393555e-01 -2.696715593338012695e-01 -1.692605614662170410e-01 3.756197690963745117e-01 1.432916373014450073e-01 -3.593789339065551758e-01
-3.914743661880493164e-01 6.684711575508117676e-01 1.100554764270782471e-01 -9.669756144285202026e-02 2.474603503942489624e-01 5.627175569534301758e-01 2.939026337116956711e-03 -2.313528023660182953e-02
-7.456465363502502441e-01 -1.990905106067657471e-01 -3.113123355433344841e-03 -2.906477153301239014e-01 1.295571923255920410e-01 4.353104829788208008e-01 2.996616661548614502e-01 -1.543077826499938965e-01
-6.798537373542785645e-01 1.102470010519027710e-01 -1.501056253910064697e-01 -4.747653007507324219e-01 2.872112393379211426e-01 6.189393624663352966e-02 1.939552277326583862e-01 3.921363949775695801e-01
-3.476087450981140137e-01 -2.876074910163879395e-01 2.694554030895233154e-01 -4.918824732303619385e-01 -2.591331899166107178e-01 1.739477366209030151e-01 -5.062774419784545898e-01 3.580095171928405762e-01
-5.360617637634277344e-01 -6.108015775680541992e-01 -1.913252174854278564e-01 -3.715945780277252197e-01 -1.531763225793838501e-01 3.041902184486389160e-01 -1.947146505117416382e-01 -1.047037318348884583e-01
-7.050412297248840332e-01 -2.098754607141017914e-02 7.681147009134292603e-02 -3.665863722562789917e-02 5.202857851982116699e-01 4.466237723827362061e-01 6.460923701524734497e-02 -1.445273011922836304e-01
-2.738509774208068848e-01 4.416924118995666504e-01 -1.729245632886886597e-01 -3.962960243225097656e-01 3.320927917957305908e-01 4.699505269527435303e-01 1.034303605556488037e-01 4.484676122665405273e-01
-4.264203608036041260e-01 2.738848626613616943e-01 2.174735218286514282e-01 3.262200206518173218e-02 1.129579097032546997e-01 7.849193215370178223e-01 5.958558619022369385e-02 2.497712820768356323e-01
-7.673026919364929199e-01 -1.042685583233833313e-01 -2.836047708988189697e-01 -1.792075335979461670e-01 -1.049413606524467468e-01 1.258690357208251953e-01 -1.857931017875671387e-01 -4.758707582950592041e-01
-3.759879171848297119e-01 2.053854316473007202e-01 -3.574874103069305420e-01 -3.356960117816925049e-01 3.537414669990539551e-01 3.954653143882751465e-01 2.452738024294376373e-02 5.420638918876647949e-01
9.972403198480606079e-02 1.015020254999399185e-02 7.630008459091186523e-02 -1.564743518829345703e-01 5.186460018157958984e-01 6.029943823814392090e-01 -5.482221841812133789e-01 1.627967208623886108e-01
-3.049624860286712646e-01 -2.981074154376983643e-01 -1.638978570699691772e-01 -4.920040965080261230e-01 -4.544226825237274170e-01 2.487401664257049561e-01 -5.214406251907348633e-01 -9.448447078466415405e-02
-3.559925854206085205e-01 -3.861987590789794922e-01 1.318794488906860352e-01 -3.487853109836578369e-01 -2.478318959474563599e-01 3.007675111293792725e-01 -6.504589915275573730e-01 1.004867926239967346e-01
-3.476852476596832275e-01 2.886950373649597168e-01 2.872211933135986328e-01 -4.797599464654922485e-02 2.060656845569610596e-01 5.456463098526000977e-01 -2.634111046791076660e-01 5.489938855171203613e-01
-6.504115462303161621e-01 7.966201752424240112e-03 -1.955437213182449341e-01 -2.958024740219116211e-01 1.018009558320045471e-01 5.772379040718078613e-01 3.175667524337768555e-01 8.215367048978805542e-02
-1.793802976608276367e-01 -1.935491412878036499e-01 1.908593773841857910e-01 -3.549191057682037354e-01 8.879558742046356201e-02 4.875322282314300537e-01 -4.012216925621032715e-01 -6.011783480644226074e-01
-6.080573797225952148e-01 2.250695787370204926e-02 -2.014093250036239624e-01 1.061870083212852478e-01 1.715500205755233765e-01 1.180400624871253967e-01 -5.983297228813171387e-01 4.201868176460266113e-01
-2.081885188817977905e-01 -1.513163596391677856e-01 4.707828760147094727e-01 -2.907321751117706299e-01 1.930685192346572876e-01 5.505334734916687012e-01 -4.159843325614929199e-01 -3.379255831241607666e-01
-6.743359565734863281e-01 -4.382594674825668335e-02 -3.483679378405213356e-03 -3.850039541721343994e-01 5.536285638809204102e-01 4.133764281868934631e-02 1.282675564289093018e-01 -2.654131948947906494e-01
-4.597982466220855713e-01 1.321889758110046387e-01 -5.070112943649291992e-01 -6.490196585655212402e-01 9.540923684835433960e-02 -1.187259033322334290e-01 -1.932623833417892456e-01 -1.796539276838302612e-01
-6.614790558815002441e-01 4.062568247318267822e-01 -6.614436954259872437e-02 2.077296376228332520e-01 1.690566688776016235e-01 4.425659477710723877e-01 -3.360149562358856201e-01 1.119083538651466370e-01
-5.146600604057312012e-01 4.051789045333862305e-01 -5.741995200514793396e-02 -4.867674410343170166e-01 3.379294276237487793e-01 3.080355226993560791e-01 3.010029196739196777e-01 1.761543303728103638e-01
-4.883134067058563232e-01 -4.649653136730194092e-01 3.831070959568023682e-01 -4.324191808700561523e-01 8.523739874362945557e-02 2.304480969905853271e-01 -3.887559473514556885e-01 -9.841685183346271515e-03
-6.164675354957580566e-01 1.367154419422149658e-01 -2.762000262737274170e-01 1.702948361635208130e-01 1.776567399501800537e-01 1.462950557470321655e-01 -6.545601487159729004e-01 1.207342967391014099e-01
9.752643108367919922e-02 4.772101938724517822e-01 -2.817911803722381592e-01 -4.585671424865722656e-01 -2.071371823549270630e-01 3.652261197566986084e-01 -5.077204108238220215e-01 1.974668204784393311e-01
-4.164744317531585693e-01 -1.097343489527702332e-01 -5.678931251168251038e-02 -1.290044561028480530e-02 5.421772003173828125e-01 6.847594976425170898e-01 1.162982955574989319e-01 -1.863843351602554321e-01
-6.051668524742126465e-01 -1.873928010463714600e-01 -6.879724562168121338e-02 -1.456645429134368896e-01 5.915549024939537048e-02 6.977720260620117188e-01 2.769503891468048096e-01 7.495933771133422852e-02
-4.028629362583160400e-01 2.697635293006896973e-01 -1.456870883703231812e-01 -2.724429666996002197e-01 6.708151102066040039e-02 7.087833285331726074e-01 3.286609053611755371e-01 2.336392402648925781e-01
-6.766721606254577637e-01 -2.529359422624111176e-02 -1.244286522269248962e-01 -1.395204067230224609e-01 4.671189934015274048e-02 6.506744623184204102e-01 2.722510695457458496e-01 8.274473994970321655e-02
-3.210946917533874512e-01 3.693922162055969238e-01 -2.753136120736598969e-02 -3.191319406032562256e-01 3.414340615272521973e-01 -1.451736390590667725e-01 -6.347379684448242188e-01 -3.424899876117706299e-01
-5.136044621467590332e-01 1.683366368524730206e-03 -5.543062686920166016e-01 -3.856837153434753418e-01 -9.111909312196075916e-04 1.700678616762161255e-01 -2.775202691555023193e-01 -4.174433350563049316e-01
-6.028028130531311035e-01 1.173032149672508240e-01 -2.691918611526489258e-01 9.087567776441574097e-02 5.500422324985265732e-03 8.095766603946685791e-02 -7.317304611206054688e-01 -1.149615459144115448e-02
-3.787862658500671387e-01 4.377119541168212891e-01 -5.468354225158691406e-01 -1.199811603873968124e-02 -1.678531765937805176e-01 1.875721365213394165e-01 -4.932827353477478027e-01 2.430442571640014648e-01
-2.923935465514659882e-02 3.201527595520019531e-01 -2.466385960578918457e-01 -4.818281233310699463e-01 8.708612993359565735e-03 4.870432615280151367e-02 -7.106704711914062500e-01 3.100933134555816650e-01
-2.243264764547348022e-01 4.165088757872581482e-02 5.079768896102905273e-01 -6.023506522178649902e-01 2.065134793519973755e-01 1.946739256381988525e-01 -4.032607078552246094e-01 -2.896742224693298340e-01
-5.972114205360412598e-01 6.753953099250793457e-01 -7.027100771665573120e-02 -2.457029372453689575e-01 1.391452103853225708e-01 2.205346971750259399e-01 -1.092329695820808411e-01 -2.047996819019317627e-01
-3.695695400238037109e-01 3.139611780643463135e-01 -4.761656224727630615e-01 -4.674005880951881409e-02 -2.560112178325653076e-01 4.467075765132904053e-01 -4.604922831058502197e-01 -2.424581795930862427e-01
-5.662015080451965332e-01 -1.560927778482437134e-01 4.065927267074584961e-01 -2.914458513259887695e-01 -2.388432174921035767e-01 1.922251433134078979e-01 -4.870596528053283691e-01 -2.712362706661224365e-01
-3.026602268218994141e-01 -9.010982513427734375e-02 -4.569416046142578125e-01 2.891099639236927032e-02 6.602259725332260132e-02 7.359657287597656250e-01 -2.549878060817718506e-01 2.821742296218872070e-01
-1.924176365137100220e-01 4.896290898323059082e-01 -2.889120876789093018e-01 -3.622191250324249268e-01 3.253006339073181152e-01 5.801902413368225098e-01 1.130061000585556030e-01 2.309854179620742798e-01
1.527418047189712524e-01 -9.562379866838455200e-02 -2.447081506252288818e-01 -5.049549341201782227e-01 5.886625871062278748e-02 6.126540899276733398e-01 -3.439453542232513428e-01 3.944057822227478027e-01
1.463374793529510498e-01 9.690348803997039795e-02 1.351391244679689407e-02 -2.823428809642791748e-01 3.426375389099121094e-01 7.119472026824951172e-01 -4.566774666309356689e-01 2.376370131969451904e-01
-3.642816245555877686e-01 2.041152566671371460e-01 -3.492765724658966064e-01 -4.108017086982727051e-01 4.940733909606933594e-01 2.932666838169097900e-01 6.317586451768875122e-02 4.480833411216735840e-01
-9.192652069032192230e-04 3.810273855924606323e-02 2.389539927244186401e-01 -5.485512018203735352e-01 -9.022278338670730591e-02 7.071949243545532227e-01 -2.003041803836822510e-01 -3.035670816898345947e-01
-8.417942523956298828e-01 1.681949347257614136e-01 -2.721954286098480225e-01 -3.477954119443893433e-02 -1.687252372503280640e-01 3.348590135574340820e-01 1.389645319432020187e-02 2.167966663837432861e-01
-4.423218071460723877e-01 3.254023790359497070e-01 -3.589400649070739746e-01 -6.417908072471618652e-01 1.410433799028396606e-01 -2.256772667169570923e-02 1.950129866600036621e-02 -3.700655102729797363e-01
-6.970580816268920898e-01 3.696987032890319824e-01 -1.596387028694152832e-01 -1.689071506261825562e-01 8.312150090932846069e-02 4.372223913669586182e-01 1.825199425220489502e-01 -3.033686280250549316e-01
-1.713539361953735352e-01 5.594510436058044434e-01 2.149872332811355591e-01 -4.929729923605918884e-02 4.421832859516143799e-01 6.235284209251403809e-01 -1.401859819889068604e-01 7.096980512142181396e-02
-4.482783675193786621e-01 -5.685247778892517090e-01 2.305881232023239136e-01 -1.757866144180297852e-01 5.997972562909126282e-02 4.426073431968688965e-01 -4.142802357673645020e-01 1.436225175857543945e-01
-5.730770826339721680e-01 5.304932594299316406e-01 -3.836120665073394775e-01 -9.131348878145217896e-02 2.810245752334594727e-01 3.307602107524871826e-01 -1.471177935600280762e-01 -1.569791585206985474e-01
-4.430186748504638672e-01 1.284325122833251953e-01 -3.123846352100372314e-01 -3.643732666969299316e-01 4.250539243221282959e-01 5.036267042160034180e-01 2.676828801631927490e-01 2.256602942943572998e-01
-2.809032797813415527e-01 2.546523213386535645e-01 -3.218368589878082275e-01 -6.335523724555969238e-01 4.622955322265625000e-01 -8.803938329219818115e-02 -3.455970883369445801e-01 -1.018454208970069885e-01
-6.339721083641052246e-01 2.000129669904708862e-01 -4.397138059139251709e-01 -2.426189780235290527e-01 1.667009741067886353e-01 -1.962594129145145416e-02 -5.269439220428466797e-01 4.232452716678380966e-03
-4.407344162464141846e-01 4.660733640193939209e-01 -5.266506075859069824e-01 -1.386178433895111084e-01 -8.019468933343887329e-02 1.379439234733581543e-01 -5.076345205307006836e-01 -9.381155669689178467e-02
-1.569880358874797821e-02 1.768915206193923950e-01 -2.182262837886810303e-01 -6.362463235855102539e-01 4.348605275154113770e-01 1.048633605241775513e-01 -3.608211576938629150e-01 4.309744536876678467e-01
-7.211612462997436523e-01 -6.537242233753204346e-02 8.606737479567527771e-03 -2.881438136100769043e-01 5.301120281219482422e-01 1.072281301021575928e-01 8.560081571340560913e-02 -3.044795691967010498e-01
-3.720157742500305176e-01 -8.173787593841552734e-02 -9.311970323324203491e-02 -7.760019302368164062e-01 -3.471108973026275635e-01 -8.670042455196380615e-02 -2.957824170589447021e-01 1.690647900104522705e-01
-7.520937919616699219e-01 2.694475352764129639e-01 2.705267667770385742e-01 1.762192100286483765e-01 1.659427881240844727e-01 2.655771076679229736e-01 -3.392317593097686768e-01 2.106385231018066406e-01
1.843623518943786621e-01 2.415508590638637543e-02 -1.485522240400314331e-01 -5.327851176261901855e-01 2.123209275305271149e-02 6.653210520744323730e-01 -2.867981195449829102e-01 3.662555217742919922e-01
-6.813737154006958008e-01 4.778062701225280762e-01 -2.417063713073730469e-01 7.876575738191604614e-02 8.270128071308135986e-02 2.605741322040557861e-01 -3.431515395641326904e-01 -2.243071198463439941e-01
-1.934540271759033203e-01 -2.385276407003402710e-01 -1.714622378349304199e-01 -6.191645264625549316e-01 -3.998411297798156738e-01 2.447054982185363770e-01 -4.981327652931213379e-01 -1.581966131925582886e-01
-4.698766171932220459e-01 3.055118620395660400e-01 -4.569672644138336182e-01 4.466158896684646606e-02 2.313628792762756348e-01 6.464173197746276855e-01 -5.700697004795074463e-02 -2.075567469000816345e-02
-4.312434196472167969e-01 -1.685854047536849976e-01 -7.694420218467712402e-02 -7.570029497146606445e-01 -4.284157752990722656e-01 1.442631036043167114e-01 3.650254011154174805e-02 3.082255646586418152e-02
-3.438757359981536865e-01 5.600792169570922852e-01 -1.583316028118133545e-01 -3.207338452339172363e-01 -6.573565304279327393e-02 6.060720086097717285e-01 2.552722990512847900e-01 5.756306275725364685e-02
-5.331655740737915039e-01 -2.579189836978912354e-01 5.753257870674133301e-01 -4.785033762454986572e-01 1.715159118175506592e-01 2.152681946754455566e-01 -1.075146496295928955e-01 -4.392672330141067505e-02
-4.661847651004791260e-01 -4.347088634967803955e-01 3.831814825534820557e-01 -3.276865482330322266e-01 -1.504720747470855713e-01 4.227689802646636963e-01 -3.427371978759765625e-01 1.436981260776519775e-01
-3.028618991374969482e-01 -1.191918104887008667e-01 3.168446123600006104e-01 -3.355503976345062256e-01 -4.822295904159545898e-01 5.338982343673706055e-01 -3.864704966545104980e-01 1.188748925924301147e-01
-2.922274470329284668e-01 -3.709330856800079346e-01 4.402066767215728760e-01 -4.864591062068939209e-01 2.375194430351257324e-01 5.000414848327636719e-01 -1.841750741004943848e-01 -7.880208641290664673e-02
-6.925356984138488770e-01 4.633740484714508057e-01 -1.749815791845321655e-01 8.275112509727478027e-02 3.234127163887023926e-01 3.177534639835357666e-01 -1.835469603538513184e-01 1.701762527227401733e-01
-4.353736713528633118e-02 1.020213067531585693e-01 2.545563876628875732e-01 -7.517418265342712402e-01 -1.945613175630569458e-01 4.995160698890686035e-01 -1.495494991540908813e-01 -2.191938310861587524e-01
-6.384868621826171875e-01 2.668958008289337158e-01 1.152416467666625977e-01 -2.433342039585113525e-01 3.401923477649688721e-01 2.826457023620605469e-01 8.490400761365890503e-02 4.957628250122070312e-01
-5.117241144180297852e-01 6.016232371330261230e-01 -2.420015335083007812e-01 -3.973511629737913609e-04 1.548442840576171875e-01 5.169722437858581543e-01 -1.522212326526641846e-01 -5.669792369008064270e-02
-5.707769393920898438e-01 3.823068439960479736e-01 -2.043697088956832886e-01 2.302992343902587891e-01 8.106493204832077026e-02 5.966930389404296875e-01 -2.657598555088043213e-01 2.841579960659146309e-03
-7.498748302459716797e-01 8.968087844550609589e-03 -1.510771960020065308e-01 9.976087510585784912e-02 -1.606809049844741821e-01 6.141452193260192871e-01 1.225383137352764606e-03 -4.285386204719543457e-02
-1.884239912033081055e-01 -5.240603089332580566e-01 4.329130798578262329e-02 -5.983609557151794434e-01 -4.510559886693954468e-02 3.202766478061676025e-01 -2.705279290676116943e-01 3.900645673274993896e-01
-4.399212896823883057e-01 3.921659886837005615e-01 -3.387412428855895996e-01 -2.278465777635574341e-01 1.978829354047775269e-01 3.700659871101379395e-01 -7.176107913255691528e-02 5.520499944686889648e-01
3.838063450530171394e-03 -3.683384358882904053e-01 -4.423267543315887451e-01 -3.595728278160095215e-01 -6.049777567386627197e-02 7.274994850158691406e-01 -7.973710447549819946e-02 -9.644400328397750854e-03
-1.803341954946517944e-01 -2.398915886878967285e-01 5.088216662406921387e-01 -3.068121671676635742e-01 1.328825801610946655e-01 5.922554135322570801e-01 -4.139410555362701416e-01 -1.308693587779998779e-01
1.022857874631881714e-01 5.143420696258544922e-01 -4.386224225163459778e-02 -6.266433000564575195e-01 2.570717222988605499e-02 2.796340882778167725e-01 -4.384911656379699707e-01 2.434204071760177612e-01
-5.519892573356628418e-01 -3.367454111576080322e-01 -3.042932152748107910e-01 -5.166896060109138489e-02 2.287321984767913818e-01 3.546951115131378174e-01 -3.406768739223480225e-01 -4.387010931968688965e-01
-5.339908599853515625e-01 3.224839568138122559e-01 -2.328541725873947144e-01 1.314130574464797974e-01 9.582436084747314453e-02 5.833046436309814453e-01 -2.471807301044464111e-01 -3.589460551738739014e-01
3.605270385742187500e-02 8.660458959639072418e-03 2.256778478622436523e-01 -8.502738922834396362e-02 4.860710501670837402e-01 6.022267341613769531e-01 -5.554239749908447266e-01 1.817339062690734863e-01
-3.915576636791229248e-01 -8.050182461738586426e-02 7.514109462499618530e-02 -9.563856571912765503e-02 6.254233717918395996e-01 6.020832657814025879e-01 9.741103649139404297e-02 -2.495225220918655396e-01
5.364527925848960876e-02 -1.785140633583068848e-01 -2.965350747108459473e-01 -1.930868327617645264e-01 5.529299378395080566e-01 5.577540993690490723e-01 -3.913164734840393066e-01 2.647446691989898682e-01
-5.454300045967102051e-01 -4.011127054691314697e-01 -1.155936196446418762e-01 -5.904863476753234863e-01 -3.174626827239990234e-01 3.252920508384704590e-02 -2.662202715873718262e-01 8.285336941480636597e-02
-1.682069599628448486e-01 1.913429945707321167e-01 -3.644626438617706299e-01 -4.452032446861267090e-01 2.293625175952911377e-01 -7.723755389451980591e-02 -7.087128162384033203e-01 -2.078671455383300781e-01
-3.115776181221008301e-01 2.311653047800064087e-01 -5.784591436386108398e-01 4.525556042790412903e-02 -6.032217293977737427e-02 4.578219950199127197e-01 -5.254740118980407715e-01 -1.531539112329483032e-01
-4.716332554817199707e-01 -3.927591741085052490e-01 5.159739851951599121e-01 -3.664577901363372803e-01 6.631441414356231689e-02 3.142382204532623291e-01 -3.401558697223663330e-01 6.270831078290939331e-02
1.349528729915618896e-01 -1.909122616052627563e-01 -2.323740571737289429e-01 -2.990223467350006104e-01 1.644401103258132935e-01 8.022818565368652344e-01 -3.018128871917724609e-01 2.003507316112518311e-01
-4.635152518749237061e-01 -2.392086386680603027e-01 -5.339495539665222168e-01 -4.561687707901000977e-01 -6.146740168333053589e-02 3.111302256584167480e-01 -1.795524060726165771e-01 -3.192513287067413330e-01
-6.231513107195496559e-04 -3.273930251598358154e-01 -2.694414854049682617e-01 -3.870745897293090820e-01 -1.964524388313293457e-01 6.701990365982055664e-01 -2.741420567035675049e-01 3.278315663337707520e-01
-1.796268299221992493e-02 -1.151755154132843018e-01 3.256952762603759766e-01 -4.040663242340087891e-01 -1.873995065689086914e-01 6.826600432395935059e-01 -4.488943517208099365e-01 -1.200645342469215393e-01
-5.447945594787597656e-01 4.347154796123504639e-01 1.163708977401256561e-02 -9.333861619234085083e-02 -2.199948132038116455e-01 6.637321114540100098e-01 1.277642250061035156e-01 -1.058567035943269730e-02
-2.346524782478809357e-02 -3.442328274250030518e-01 -3.992813825607299805e-01 -2.816437780857086182e-01 -8.534235507249832153e-02 7.914360165596008301e-01 -8.183832466602325439e-02 4.304186999797821045e-02
-4.449861347675323486e-01 -5.030530095100402832e-01 -2.942368388175964355e-01 -6.149810552597045898e-01 -1.127360239624977112e-01 8.089940994977951050e-02 -1.528022140264511108e-01 2.038266956806182861e-01
-2.850700318813323975e-01 -2.331403642892837524e-02 6.261538863182067871e-01 -4.837301075458526611e-01 2.580527961254119873e-01 3.662406504154205322e-01 -2.587638795375823975e-01 -1.563512235879898071e-01
-7.996846437454223633e-01 1.591689139604568481e-02 1.828433126211166382e-01 -1.178300231695175171e-01 4.997958540916442871e-01 2.393561899662017822e-01 7.547245174646377563e-02 -1.233874913305044174e-02
-3.119401037693023682e-01 -5.109495297074317932e-02 6.502116918563842773e-01 -5.466849803924560547e-01 2.230962365865707397e-01 3.332034349441528320e-01 -1.284524202346801758e-01 3.385616466403007507e-02
-2.847903370857238770e-01 4.325697422027587891e-01 -3.525091409683227539e-01 -1.094171404838562012e-01 5.777333378791809082e-01 4.822857975959777832e-01 -8.176519721746444702e-02 -1.499408334493637085e-01
-4.287086427211761475e-01 -8.942305296659469604e-02 -6.500231623649597168e-01 -4.149974286556243896e-01 1.842565238475799561e-01 1.022728458046913147e-01 -1.907971948385238647e-01 -3.642056584358215332e-01
-5.313916802406311035e-01 -2.617453336715698242e-01 5.517759323120117188e-01 -2.554389238357543945e-01 -6.925492733716964722e-02 3.364516794681549072e-01 -3.595958650112152100e-01 -1.791687607765197754e-01
-1.938497461378574371e-02 3.810304403305053711e-02 -4.339377284049987793e-01 -6.269100308418273926e-02 4.422623813152313232e-01 6.136285066604614258e-01 -4.330292344093322754e-01 2.151512652635574341e-01
-1.257295757532119751e-01 -3.567430973052978516e-01 1.936566680669784546e-01 -2.828861474990844727e-01 -2.277551218867301941e-02 7.462967634201049805e-01 -3.442529737949371338e-01 2.518157362937927246e-01
-1.943699866533279419e-01 -3.263418972492218018e-01 4.595063328742980957e-01 -2.690458893775939941e-01 3.259957134723663330e-01 5.806421041488647461e-01 -3.014562726020812988e-01 -1.946666091680526733e-01
-1.035170033574104309e-01 -8.915493637323379517e-02 -3.930639028549194336e-01 -7.516818046569824219e-01 3.646246790885925293e-01 3.905915468931198120e-02 -1.803587824106216431e-01 -3.079040050506591797e-01
-2.417311072349548340e-02 1.547459214925765991e-01 1.534710526466369629e-01 -7.572705149650573730e-01 -1.552385240793228149e-01 4.687640070915222168e-01 -1.659496277570724487e-01 -3.272299766540527344e-01
-4.692617654800415039e-01 8.920327760279178619e-03 -7.364739775657653809e-01 -6.729874759912490845e-02 5.356876179575920105e-02 3.148502707481384277e-01 -3.498714566230773926e-01 9.154412150382995605e-02
-1.510739326477050781e-01 8.303842693567276001e-02 5.000631213188171387e-01 -6.627366542816162109e-01 -5.651845410466194153e-02 4.318998754024505615e-01 -2.504832744598388672e-01 -1.688929051160812378e-01
-1.252577733248472214e-02 9.403644502162933350e-02 -2.876824140548706055e-01 -6.888226866722106934e-01 1.762475967407226562e-01 1.087203100323677063e-01 -3.426783680915832520e-01 5.229251384735107422e-01
-2.521120309829711914e-01 1.728001423180103302e-02 1.736011207103729248e-01 -6.527634263038635254e-01 -4.817845821380615234e-01 2.764561772346496582e-01 -3.943171799182891846e-01 -1.259891688823699951e-01
-5.492382645606994629e-01 -3.883874416351318359e-01 3.410160243511199951e-01 -2.270012050867080688e-01 -2.187887877225875854e-01 4.419861137866973877e-01 -3.613883256912231445e-01 7.647930085659027100e-02
5.988377332687377930e-02 4.234887361526489258e-01 -1.392087191343307495e-01 -4.603614807128906250e-01 -6.312379240989685059e-02 3.104068338871002197e-01 -5.918212532997131348e-01 3.676548600196838379e-01
-4.765149354934692383e-01 1.148840039968490601e-01 -1.964216530323028564e-01 -4.034193754196166992e-01 1.595560610294342041e-01 5.453275442123413086e-01 3.191294968128204346e-01 3.656809628009796143e-01
-8.552240133285522461e-01 1.961993873119354248e-01 -3.023135364055633545e-01 -2.116544097661972046e-01 -2.251814007759094238e-01 1.954975724220275879e-01 5.311250686645507812e-02 -4.647362977266311646e-02
-6.369132399559020996e-01 5.840404033660888672e-01 -1.512801200151443481e-01 -1.156049817800521851e-01 3.632454872131347656e-01 2.761156558990478516e-01 -5.603361129760742188e-02 -7.524187117815017700e-02
1.355280280113220215e-01 -2.789840996265411377e-01 -2.552957832813262939e-01 -5.720008611679077148e-01 1.811718940734863281e-01 5.982036590576171875e-01 -2.455199062824249268e-01 2.459433227777481079e-01
-5.515946149826049805e-01 3.861922025680541992e-01 -6.272669434547424316e-01 -1.261079311370849609e-01 6.943896412849426270e-02 3.487851917743682861e-01 -9.310348331928253174e-02 -4.572810977697372437e-02
-6.466010212898254395e-01 5.056059360504150391e-01 -4.916828870773315430e-02 -7.047647982835769653e-02 -4.988284781575202942e-02 -5.152065306901931763e-02 -5.057564377784729004e-01 -2.407341599464416504e-01
-4.460331797599792480e-01 -3.406527042388916016e-01 5.983899906277656555e-02 -4.892654418945312500e-01 -4.536575376987457275e-01 3.026019036769866943e-01 -3.593069016933441162e-01 1.247971579432487488e-01
-7.076017260551452637e-01 1.028287783265113831e-01 1.334174275398254395e-01 -1.321740895509719849e-01 2.821459770202636719e-01 1.349103152751922607e-01 -1.002300679683685303e-01 5.878797173500061035e-01
-3.801410198211669922e-01 6.116646528244018555e-01 1.103302538394927979e-01 -4.059343412518501282e-02 2.369117140769958496e-01 6.408849954605102539e-01 -2.563169784843921661e-02 -4.573112353682518005e-03
-6.324273347854614258e-01 -4.069548845291137695e-01 3.499128818511962891e-01 -1.676951199769973755e-01 -1.479161977767944336e-01 4.271707236766815186e-01 -2.774092257022857666e-01 5.052553862333297729e-02
-5.270972847938537598e-01 2.528154253959655762e-01 -6.440756320953369141e-01 -5.508769676089286804e-02 5.918284412473440170e-03 2.729065716266632080e-01 -4.007945954799652100e-01 -7.235763221979141235e-02
-6.156547665596008301e-01 2.761569023132324219e-01 -3.604391217231750488e-01 -7.829774916172027588e-02 2.618499100208282471e-01 4.945591092109680176e-01 1.208450421690940857e-01 -2.844327986240386963e-01
-1.801521331071853638e-01 -8.119110763072967529e-02 2.600813806056976318e-01 -5.844704508781433105e-01 1.713755726814270020e-01 1.639593988656997681e-01 -4.878000915050506592e-01 -5.074486136436462402e-01
1.058854013681411743e-01 4.309843480587005615e-01 -5.039468407630920410e-02 -6.517439484596252441e-01 -1.452616900205612183e-01 2.676700651645660400e-01 -5.246993303298950195e-01 8.759787678718566895e-02
4.257231578230857849e-02 -2.646699845790863037e-01 6.089431233704090118e-03 -1.959981918334960938e-01 5.056468844413757324e-01 4.950532019138336182e-01 -6.212663650512695312e-01 5.437424033880233765e-02
-3.603229522705078125e-01 -2.825761735439300537e-01 2.892160117626190186e-01 -7.111761569976806641e-01 -2.947957441210746765e-02 2.009077519178390503e-01 -2.241672575473785400e-01 -3.307817876338958740e-01
-3.052661716938018799e-01 2.852464318275451660e-01 -3.545671999454498291e-01 -1.300170272588729858e-01 2.600367665290832520e-01 7.407082915306091309e-01 1.081897988915443420e-01 2.342046350240707397e-01
1.458675414323806763e-01 4.331689178943634033e-01 -7.553037256002426147e-02 -5.426969528198242188e-01 -7.049144059419631958e-02 4.212664067745208740e-01 -4.923911690711975098e-01 2.568636536598205566e-01
-2.539042569696903229e-02 3.548394441604614258e-01 -4.345796406269073486e-01 -4.330432116985321045e-01 2.113692834973335266e-02 3.151156008243560791e-01 -4.411737918853759766e-01 -4.501994848251342773e-01
9.388052672147750854e-02 -2.751851379871368408e-01 -8.566763135604560375e-04 -4.867123663425445557e-01 -5.495097115635871887e-02 6.991317868232727051e-01 -3.298517167568206787e-01 2.792186439037322998e-01
-1.294685155153274536e-01 -2.351212650537490845e-01 4.561620056629180908e-01 -2.959186434745788574e-01 2.300096899271011353e-01 6.080701947212219238e-01 -3.867420852184295654e-01 -2.451144307851791382e-01
-6.358565688133239746e-01 5.312996506690979004e-01 -8.981976658105850220e-02 -7.873564958572387695e-02 2.369351834058761597e-01 3.231512010097503662e-02 -3.322542905807495117e-01 3.627185225486755371e-01
-3.925407826900482178e-01 -3.475604653358459473e-01 2.392852902412414551e-01 -2.948637902736663818e-01 1.172693148255348206e-01 2.368710786104202271e-01 -5.705724358558654785e-01 -4.306954443454742432e-01
-1.832680553197860718e-01 6.612754613161087036e-02 4.475135803222656250e-01 -5.633812546730041504e-01 2.152011357247829437e-02 4.245017170906066895e-01 -3.308291435241699219e-01 -3.927597999572753906e-01
-3.863676488399505615e-01 -4.264713227748870850e-01 3.889967203140258789e-01 -3.573086857795715332e-01 1.554953493177890778e-02 3.739863336086273193e-01 -4.951475858688354492e-01 6.764382869005203247e-02
-5.963270664215087891e-01 2.780078053474426270e-01 -1.032206341624259949e-01 -1.457951366901397705e-01 -5.995478481054306030e-02 -4.182136058807373047e-02 -5.851797461509704590e-01 -4.329159259796142578e-01
-1.159835327416658401e-02 -3.278905525803565979e-02 -4.104818701744079590e-01 -5.959664937108755112e-03 1.940395385026931763e-01 7.555421590805053711e-01 -4.497174024581909180e-01 1.397079527378082275e-01
-1.977305859327316284e-01 3.573074042797088623e-01 -4.697886705398559570e-01 -5.546281933784484863e-01 3.773528039455413818e-01 1.640472263097763062e-01 -1.690563112497329712e-01 3.271597623825073242e-01
-1.309226155281066895e-01 1.262174844741821289e-01 4.149376749992370605e-01 -7.017181515693664551e-01 -8.324844390153884888e-02 4.006626009941101074e-01 -2.620305418968200684e-01 -2.573440670967102051e-01
-9.447810053825378418e-02 1.088354811072349548e-01 3.422939479351043701e-01 -7.131659388542175293e-01 9.626111015677452087e-03 5.162693262100219727e-01 -5.786995589733123779e-02 -2.889333665370941162e-01
3.935676813125610352e-02 5.079429596662521362e-03 -1.491989493370056152e-01 -1.231110934168100357e-02 3.405140340328216553e-01 6.942005753517150879e-01 -6.140342354774475098e-01 -3.333486616611480713e-02
-4.906691908836364746e-01 -1.401736736297607422e-01 -5.369326472282409668e-01 -4.651343524456024170e-01 2.621043659746646881e-02 2.401936985552310944e-02 -2.573204040527343750e-01 -4.092321097850799561e-01
-6.376286745071411133e-01 3.502926528453826904e-01 -3.923134207725524902e-01 1.239538490772247314e-01 4.948059795424342155e-04 3.074243962764739990e-01 -4.518292844295501709e-01 -5.282679200172424316e-02
-3.925548121333122253e-02 -2.710774242877960205e-01 -4.822799265384674072e-01 -1.539966613054275513e-01 4.092456102371215820e-01 6.381260752677917480e-01 -2.975602149963378906e-01 7.374420762062072754e-02
-4.916591644287109375e-01 -4.395036101341247559e-01 -1.266245990991592407e-01 -4.765005707740783691e-01 -1.649814993143081665e-01 3.669684827327728271e-01 -3.843325078487396240e-01 1.114681810140609741e-01
-4.627902209758758545e-01 5.891054868698120117e-01 -2.858060896396636963e-01 -9.302938356995582581e-03 2.540438771247863770e-01 4.605904519557952881e-01 -2.329451143741607666e-01 -1.614402979612350464e-01
-3.514032363891601562e-01 -2.613022923469543457e-01 -4.791465401649475098e-01 -6.936769485473632812e-01 -1.598522998392581940e-02 1.800561398267745972e-01 -1.973944008350372314e-01 -1.607089042663574219e-01
7.441045343875885010e-02 -1.486041545867919922e-01 2.154377475380897522e-02 -1.653173267841339111e-01 3.770791590213775635e-01 5.812915563583374023e-01 -6.697642207145690918e-01 1.261480599641799927e-01
-2.610457241535186768e-01 -2.788366675376892090e-01 2.674687802791595459e-01 -4.388659596443176270e-01 -3.293379247188568115e-01 4.641316533088684082e-01 -4.876109957695007324e-01 1.682743281126022339e-01
-1.117549464106559753e-01 -1.082527451217174530e-02 3.945250511169433594e-01 -4.505530893802642822e-01 9.346421062946319580e-02 5.711006522178649902e-01 -3.863956630229949951e-01 -3.802005350589752197e-01
-2.564309239387512207e-01 -3.286744952201843262e-01 -4.770696163177490234e-01 -6.888017058372497559e-01 2.222725003957748413e-01 9.395563602447509766e-02 -2.156628370285034180e-01 -1.393910050392150879e-01
-3.928173780441284180e-01 2.594838142395019531e-01 -4.941821694374084473e-01 1.497918218374252319e-01 -7.278477400541305542e-02 6.510680317878723145e-01 -2.536372244358062744e-01 -1.348706334829330444e-01
1.376797258853912354e-01 -1.660517156124114990e-01 -8.102217316627502441e-02 -5.480121374130249023e-01 3.693639039993286133e-01 5.149545669555664062e-01 -3.359613716602325439e-01 3.634711802005767822e-01
-3.132824897766113281e-01 1.400642693042755127e-01 -7.390874624252319336e-01 -1.154060810804367065e-01 2.934520840644836426e-01 3.130190372467041016e-01 -3.608310818672180176e-01 -9.150542318820953369e-02
-4.597638249397277832e-01 5.394384860992431641e-01 -5.476712584495544434e-01 -7.866719365119934082e-02 1.308581978082656860e-01 1.976678967475891113e-01 -3.360271155834197998e-01 1.496000736951828003e-01
-5.552918463945388794e-02 1.193844079971313477e-01 2.852467000484466553e-01 -7.255417108535766602e-01 -1.929067969322204590e-01 5.103063583374023438e-01 -1.801914125680923462e-01 -2.116429954767227173e-01
-2.374832285568118095e-03 -1.232809424400329590e-01 -3.797866702079772949e-01 -5.369223654270172119e-02 5.779182910919189453e-01 5.801564455032348633e-01 -3.762016892433166504e-01 1.599267125129699707e-01
-5.131940841674804688e-01 -1.452624648809432983e-01 -1.082529351115226746e-01 2.756435871124267578e-01 1.173564270138740540e-01 4.192226827144622803e-01 -5.830954909324645996e-01 -3.135477304458618164e-01
-4.831288456916809082e-01 -3.423076570034027100e-01 3.309230804443359375e-01 -1.574509292840957642e-01 2.527438104152679443e-02 2.395283281803131104e-01 -6.655104160308837891e-01 -1.191405653953552246e-01
-4.591939449310302734e-01 -4.994113147258758545e-01 3.711735308170318604e-01 -4.933101832866668701e-01 4.404218494892120361e-02 2.466347664594650269e-01 -2.510107159614562988e-01 1.811891496181488037e-01
-4.566348493099212646e-01 4.734347462654113770e-01 -7.253425568342208862e-02 -4.788049757480621338e-01 4.671966731548309326e-01 1.573157608509063721e-01 1.728824973106384277e-01 2.447847276926040649e-01
-2.781448066234588623e-01 3.118363320827484131e-01 -3.731045722961425781e-01 -5.887602567672729492e-01 3.881613314151763916e-01 -7.227856665849685669e-02 -1.646534651517868042e-01 -3.956561684608459473e-01
-1.151664927601814270e-01 1.777123063802719116e-01 4.502403140068054199e-01 -6.658370494842529297e-01 -5.089839547872543335e-02 4.676109552383422852e-01 -1.952997446060180664e-01 -2.229508906602859497e-01
-1.189334541559219360e-01 2.279833108186721802e-01 5.899088382720947266e-01 -3.072941005229949951e-01 3.017191886901855469e-01 5.579916238784790039e-01 -2.776419222354888916e-01 -1.094636172056198120e-01
-5.571872591972351074e-01 3.889677822589874268e-01 -4.337842166423797607e-01 -1.726480387151241302e-02 6.685335934162139893e-02 4.336017966270446777e-01 -2.176774144172668457e-01 -3.315364420413970947e-01
-1.461935043334960938e-01 6.915502995252609253e-02 2.212360203266143799e-01 -3.351744711399078369e-01 -5.060462951660156250e-01 4.591669142246246338e-01 -5.797656774520874023e-01 9.753149002790451050e-02
-2.319631427526473999e-01 5.297003984451293945e-01 -5.147801637649536133e-01 -5.068022012710571289e-01 2.659833729267120361e-01 2.505262196063995361e-01 -4.539919644594192505e-02 9.050981700420379639e-02
-4.522068798542022705e-01 -3.072725832462310791e-01 -3.992562592029571533e-01 -7.051998376846313477e-01 -1.656952500343322754e-01 7.480169087648391724e-02 -5.683342367410659790e-02 -8.999948948621749878e-02
-6.805248260498046875e-01 -2.597127854824066162e-01 -5.556389689445495605e-02 -1.168347746133804321e-01 3.653677701950073242e-01 5.171670317649841309e-01 1.853688359260559082e-01 -1.318359971046447754e-01
-1.758619397878646851e-02 3.529120087623596191e-01 7.565315067768096924e-02 -7.530913352966308594e-01 1.050309762358665466e-01 6.717534363269805908e-02 -3.686013817787170410e-01 3.884109258651733398e-01
-2.947535812854766846e-01 -9.157261997461318970e-02 5.842024087905883789e-01 -5.613766312599182129e-01 1.754719316959381104e-01 4.661024510860443115e-01 2.858221763744950294e-03 -1.576349139213562012e-02
-2.758014202117919922e-01 -3.617367893457412720e-02 -1.175484210252761841e-01 -5.808940529823303223e-01 -4.755112528800964355e-01 1.865824460983276367e-01 -3.373808860778808594e-01 4.434180557727813721e-01
-6.683956980705261230e-01 2.862729728221893311e-01 -1.279393732547760010e-01 -6.139913201332092285e-01 1.008186191320419312e-01 -1.616613119840621948e-01 2.011633217334747314e-01 -3.428687155246734619e-02
-4.779536128044128418e-01 -1.923241466283798218e-02 -2.876072824001312256e-01 1.812425106763839722e-01 1.388095170259475708e-01 6.519321203231811523e-01 -2.424397766590118408e-01 -3.905931413173675537e-01
-5.009114742279052734e-01 7.806526869535446167e-02 -2.934634089469909668e-01 1.771973520517349243e-01 1.618039608001708984e-01 1.336030513048171997e-01 -7.625033855438232422e-01 5.655984394252300262e-03
4.388934746384620667e-02 -3.885544463992118835e-02 -9.118539094924926758e-02 -6.659946441650390625e-01 5.191901326179504395e-01 1.453494429588317871e-01 -3.644348382949829102e-01 3.481418490409851074e-01
-4.384429752826690674e-01 1.619874835014343262e-01 1.653695553541183472e-01 -4.633556604385375977e-01 -5.726053714752197266e-01 1.191326156258583069e-01 -4.368568658828735352e-01 -8.104925602674484253e-02
-3.165460526943206787e-01 5.970308184623718262e-02 -1.397602409124374390e-01 -6.879757046699523926e-01 -5.376036763191223145e-01 1.687168031930923462e-01 -2.736628651618957520e-01 1.049579307436943054e-01
-4.052884578704833984e-01 -1.077730506658554077e-01 -1.410123556852340698e-01 -6.626073122024536133e-01 -4.825093448162078857e-01 7.214249670505523682e-02 -2.487753927707672119e-01 2.555079758167266846e-01
-5.593699812889099121e-01 3.144788146018981934e-01 -1.222351416945457458e-01 2.388413399457931519e-01 7.075670361518859863e-02 6.886581778526306152e-01 -1.915613412857055664e-01 -1.640972122550010681e-02
-2.333473414182662964e-01 4.302833676338195801e-01 -2.252496331930160522e-01 -1.893887519836425781e-01 3.299609720706939697e-01 4.552837908267974854e-01 -2.702181935310363770e-01 5.335021615028381348e-01
-3.347536027431488037e-01 -4.916477799415588379e-01 3.081769049167633057e-01 -5.847917199134826660e-01 2.062817066907882690e-01 3.128931522369384766e-01 -2.484731823205947876e-01 8.411303907632827759e-02
-2.019797116518020630e-01 -4.684993028640747070e-01 -5.003389120101928711e-01 -6.066836118698120117e-01 2.024855911731719971e-01 2.250393033027648926e-01 -1.661564558744430542e-01 4.535865411162376404e-02
-2.023487836122512817e-01 -4.881745204329490662e-02 -2.504146397113800049e-01 -5.271574258804321289e-01 3.168221414089202881e-01 3.530793488025665283e-01 -2.006621807813644409e-01 5.922521352767944336e-01
-5.200178623199462891e-01 5.702328681945800781e-01 -3.732652664184570312e-01 -5.630077421665191650e-02 2.018427401781082153e-01 4.145081341266632080e-01 -1.780885756015777588e-01 -1.328386217355728149e-01
-5.065224766731262207e-01 1.404572874307632446e-01 -5.602235794067382812e-01 -1.402133423835039139e-02 -1.292348057031631470e-01 4.483985006809234619e-01 -3.201545476913452148e-01 -2.989946603775024414e-01
-1.551274061203002930e-01 5.069146752357482910e-01 -7.122100144624710083e-02 -2.906456589698791504e-01 1.091158539056777954e-01 7.495978474617004395e-01 2.061184644699096680e-01 1.146196275949478149e-01
-6.450679302215576172e-01 2.015578299760818481e-01 -2.038325369358062744e-01 6.923837959766387939e-02 2.831746637821197510e-01 1.758426278829574585e-01 -4.239151477813720703e-01 4.539909362792968750e-01
-4.313959777355194092e-01 -3.220362588763237000e-02 2.107964605093002319e-01 -9.686131030321121216e-02 6.692718863487243652e-01 5.027533769607543945e-01 7.572729140520095825e-02 -2.293963432312011719e-01
2.246384024620056152e-01 3.562774658203125000e-01 -1.039768308401107788e-01 -4.088789820671081543e-01 1.712486892938613892e-01 4.678871631622314453e-01 -6.286891102790832520e-01 3.341266512870788574e-02
-5.904806256294250488e-01 -3.873692154884338379e-01 2.893623709678649902e-01 -2.026790231466293335e-01 -6.197701394557952881e-02 2.105569243431091309e-01 -5.728073120117187500e-01 -1.359202340245246887e-02
-4.033004641532897949e-01 4.754107892513275146e-01 -3.289556503295898438e-01 -2.099077403545379639e-01 1.727442443370819092e-01 2.604689300060272217e-01 -3.375216126441955566e-01 -4.974483549594879150e-01
-3.219519257545471191e-01 2.482608556747436523e-01 -4.393131732940673828e-01 -3.508064448833465576e-01 4.395447969436645508e-01 2.511030137538909912e-01 -7.455994933843612671e-02 5.067944526672363281e-01
-3.654017150402069092e-01 -1.384401470422744751e-01 -2.709595859050750732e-01 -7.902426719665527344e-01 -6.120374798774719238e-02 -4.321584105491638184e-02 -2.266191244125366211e-01 3.040453493595123291e-01
-5.807226300239562988e-01 -2.457427531480789185e-01 9.124660491943359375e-02 -3.081009984016418457e-01 6.847750544548034668e-01 -8.473623543977737427e-02 -1.369743794202804565e-01 -6.527257710695266724e-02
-2.422840446233749390e-01 2.591595947742462158e-01 -1.841447800397872925e-01 -4.757066369056701660e-01 2.427292913198471069e-01 -1.226745098829269409e-01 -6.599892973899841309e-01 -3.230726420879364014e-01
-6.886489987373352051e-01 -1.425360590219497681e-01 -8.070814423263072968e-03 -9.584310650825500488e-02 3.415304124355316162e-01 5.701155066490173340e-01 2.277634739875793457e-01 -5.142072960734367371e-02
1.451402902603149414e-01 4.732899665832519531e-01 -2.544733881950378418e-01 -4.262294173240661621e-01 -6.733397394418716431e-02 4.143119156360626221e-01 -5.760439634323120117e-01 2.208589762449264526e-02
6.513118743896484375e-02 4.907857775688171387e-01 -9.735291451215744019e-02 -5.678992867469787598e-01 -8.054607361555099487e-02 2.374766021966934204e-01 -5.854635238647460938e-01 1.313374191522598267e-01
-1.951466500759124756e-01 7.942862063646316528e-02 1.604914292693138123e-02 6.817666441202163696e-02 4.430799186229705811e-01 5.799733996391296387e-01 -6.080734729766845703e-01 2.196841835975646973e-01
-1.607542335987091064e-01 8.910103887319564819e-02 1.633911132812500000e-01 -6.038608551025390625e-01 -2.831090986728668213e-01 4.107665121555328369e-01 -2.890253067016601562e-01 -4.924012422561645508e-01
-5.658876299858093262e-01 3.039503991603851318e-01 1.019803136587142944e-01 -1.482843458652496338e-01 2.683738768100738525e-01 4.327218234539031982e-01 4.705685004591941833e-02 5.417655706405639648e-01
-2.654009461402893066e-01 3.127159178256988525e-01 -2.503272891044616699e-01 -2.379712462425231934e-01 1.124551743268966675e-01 2.163518220186233521e-03 -7.912935614585876465e-01 -2.714422345161437988e-01
-4.966887235641479492e-01 7.917596958577632904e-03 -6.824600696563720703e-01 -3.381632268428802490e-01 2.498549520969390869e-01 5.705428868532180786e-02 -3.206545114517211914e-01 -6.804049760103225708e-02
-7.150367498397827148e-01 5.489563345909118652e-01 -1.645989157259464264e-02 -4.644449055194854736e-02 1.159101948142051697e-01 -1.179773174226284027e-02 -4.057189822196960449e-01 -8.221316337585449219e-02
-5.832111239433288574e-01 3.004654943943023682e-01 1.533333212137222290e-01 -1.866497695446014404e-01 1.485288590192794800e-01 6.031848788261413574e-01 2.967220544815063477e-01 -1.931301802396774292e-01
-4.226231873035430908e-01 4.845931828022003174e-01 -2.692667543888092041e-01 -2.138231992721557617e-01 5.453767180442810059e-01 3.177037835121154785e-01 1.220475696027278900e-02 -2.642232477664947510e-01
-6.862597465515136719e-01 4.335393011569976807e-01 -2.227932214736938477e-01 -4.560393095016479492e-02 4.367662072181701660e-01 5.014617741107940674e-02 -2.778365612030029297e-01 1.374847143888473511e-01
-5.580738931894302368e-02 -4.023754894733428955e-01 -1.543660461902618408e-01 -5.775818228721618652e-01 5.435274839401245117e-01 2.802396714687347412e-01 -3.106157183647155762e-01 -8.432873338460922241e-02
-5.520236492156982422e-02 9.274185448884963989e-02 -4.398541450500488281e-01 -5.661512613296508789e-01 3.567779660224914551e-01 2.070262730121612549e-01 -2.927593588829040527e-01 4.674336910247802734e-01
-5.035651326179504395e-01 2.631991505622863770e-01 -5.618090629577636719e-01 -6.055109668523073196e-03 3.993733227252960205e-01 3.527024984359741211e-01 -2.558349668979644775e-01 -1.101487502455711365e-01
-4.505725800991058350e-01 -2.837019264698028564e-01 2.145524770021438599e-01 -1.802697181701660156e-01 -2.440647184848785400e-01 3.329040408134460449e-01 -6.822767853736877441e-01 4.553441330790519714e-02
-2.281221896409988403e-01 3.586353063583374023e-01 2.308657765388488770e-01 6.521915644407272339e-02 -2.105523794889450073e-01 7.927370667457580566e-01 -9.911443293094635010e-02 2.814258038997650146e-01
-5.015246272087097168e-01 -2.143425792455673218e-01 4.230236709117889404e-01 -3.599774539470672607e-01 -1.885028928518295288e-02 1.615372598171234131e-01 -5.001606941223144531e-01 -3.426179587841033936e-01
-4.954732358455657959e-01 -3.417774140834808350e-01 -3.534486889839172363e-01 1.490084826946258545e-01 1.924734264612197876e-01 5.105859041213989258e-01 -3.103925585746765137e-01 -3.106082677841186523e-01
-5.541536211967468262e-01 5.065621137619018555e-01 -2.625198662281036377e-01 -2.129638642072677612e-01 3.919526934623718262e-01 -1.677914150059223175e-02 -3.245954513549804688e-01 -2.505346238613128662e-01
-3.785134851932525635e-01 1.749447286128997803e-01 1.938553601503372192e-01 8.253035694360733032e-02 2.726348638534545898e-01 7.018122076988220215e-01 -1.982069909572601318e-01 4.190163016319274902e-01
-5.393149256706237793e-01 4.755843877792358398e-01 -5.641155242919921875e-01 -2.945670783519744873e-01 1.436428278684616089e-01 2.125493884086608887e-01 7.877727039158344269e-03 -1.099556684494018555e-01
-1.140409857034683228e-01 1.934226900339126587e-01 2.369665205478668213e-01 -5.194883346557617188e-01 -1.459894925355911255e-01 3.350149393081665039e-01 -5.264046788215637207e-01 -4.614230990409851074e-01
-6.528201699256896973e-01 3.910786807537078857e-01 -3.099978901445865631e-02 1.339075267314910889e-01 1.545785218477249146e-01 6.051738262176513672e-01 -5.433680117130279541e-02 -9.438613057136535645e-02
-2.502958476543426514e-01 -1.888051927089691162e-01 5.267575979232788086e-01 -6.798095703125000000e-01 1.656555980443954468e-01 3.484524190425872803e-01 -3.139252215623855591e-02 1.106505468487739563e-01
6.273719016462564468e-03 -2.794201076030731201e-01 -3.817863762378692627e-01 -2.933507561683654785e-01 -1.480671167373657227e-01 7.680190205574035645e-01 -2.600477635860443115e-01 1.032843813300132751e-01
-6.980543583631515503e-02 -7.207568734884262085e-02 -3.091878294944763184e-01 -4.363343492150306702e-02 4.361477792263031006e-01 7.561241984367370605e-01 -3.244955837726593018e-01 1.586984395980834961e-01
-1.628178656101226807e-01 -2.335294783115386963e-01 -1.544271111488342285e-01 1.359211374074220657e-02 5.694012045860290527e-01 6.474507451057434082e-01 -2.226996868848800659e-01 3.192434012889862061e-01
-4.074943065643310547e-01 -1.554116904735565186e-01 8.403919637203216553e-02 -1.822985559701919556e-01 7.403464317321777344e-01 4.132490158081054688e-01 8.408308029174804688e-02 -2.086689919233322144e-01
-1.328078210353851318e-01 1.329351365566253662e-01 2.143379896879196167e-01 -6.780143380165100098e-01 2.520703971385955811e-01 -1.080005839467048645e-01 -4.888788759708404541e-01 3.805784285068511963e-01
-3.434433937072753906e-01 -3.928242623805999756e-02 1.270477771759033203e-01 -7.950438559055328369e-02 5.840043425559997559e-01 6.314902305603027344e-01 1.290378421545028687e-01 -3.186691105365753174e-01
-3.092618286609649658e-01 -2.661783099174499512e-01 2.721450626850128174e-01 -3.746724128723144531e-01 -3.749076128005981445e-01 4.469454288482666016e-01 -4.901027679443359375e-01 1.963338702917098999e-01
-9.128461033105850220e-02 2.440156340599060059e-01 1.203336492180824280e-01 -7.342078089714050293e-01 2.926275730133056641e-01 6.156384944915771484e-03 -3.392367362976074219e-01 4.217013418674468994e-01
-5.371202826499938965e-01 -4.565634429454803467e-01 3.856607377529144287e-01 -3.305222094058990479e-01 -1.103230938315391541e-01 3.964806199073791504e-01 -2.695263028144836426e-01 5.531723052263259888e-02
-2.229865342378616333e-01 2.322010099887847900e-01 -5.361426472663879395e-01 -6.537772417068481445e-01 5.653012916445732117e-02 1.278183907270431519e-01 -1.122318878769874573e-01 3.864673078060150146e-01
-4.997123479843139648e-01 -4.628582298755645752e-01 4.063442349433898926e-01 -3.560484051704406738e-01 6.835682690143585205e-02 3.161282539367675781e-01 -3.733022809028625488e-01 1.412288378924131393e-02
-5.619896650314331055e-01 2.436790764331817627e-01 -2.173768877983093262e-01 -5.893724560737609863e-01 1.877044886350631714e-01 2.671071588993072510e-01 2.751006186008453369e-01 2.188977450132369995e-01
-1.643156260251998901e-01 1.752030402421951294e-01 5.283717513084411621e-01 -5.257920622825622559e-01 2.789979279041290283e-01 3.021696805953979492e-01 -3.359557390213012695e-01 -3.235086500644683838e-01
-4.319339394569396973e-01 -3.725112676620483398e-01 8.723308145999908447e-02 -3.132609426975250244e-01 -2.980417013168334961e-01 2.740050852298736572e-01 -6.297304630279541016e-01 9.196973592042922974e-02
-2.340428531169891357e-01 9.921973943710327148e-02 -3.436041772365570068e-01 -4.690627157688140869e-01 2.092874497175216675e-01 -1.187509372830390930e-01 -6.779131293296813965e-01 -2.825359106063842773e-01
-1.934239417314529419e-01 2.279468029737472534e-01 -4.379802346229553223e-01 -5.188566446304321289e-01 2.970798313617706299e-01 -9.876658767461776733e-02 -4.170304834842681885e-01 4.215008318424224854e-01
-6.182246804237365723e-01 3.508141934871673584e-01 -3.569871187210083008e-01 3.850293159484863281e-02 1.899690926074981689e-01 5.371752977371215820e-01 -4.998858273029327393e-02 -1.966242939233779907e-01
-5.191416740417480469e-01 1.893869340419769287e-01 6.457035243511199951e-02 -6.955512166023254395e-01 2.040864974260330200e-01 -4.577245563268661499e-02 2.012328654527664185e-01 3.498894572257995605e-01
-4.052671790122985840e-01 7.214105129241943359e-02 1.837986409664154053e-01 -5.130852460861206055e-01 -5.622515082359313965e-01 1.990605145692825317e-01 -4.168120622634887695e-01 -6.349648535251617432e-02
-4.659485220909118652e-01 4.506525993347167969e-01 -4.339843690395355225e-01 -9.298501908779144287e-02 1.512745767831802368e-01 1.181143447756767273e-01 -5.593236684799194336e-01 1.820377558469772339e-01
-2.869725525379180908e-01 8.169015496969223022e-02 2.998044490814208984e-01 -3.018016219139099121e-01 -3.713660240173339844e-01 2.518254816532135010e-01 -7.172145247459411621e-01 -1.195025891065597534e-01
1.920904219150543213e-01 -1.315950453281402588e-01 -1.091200858354568481e-01 -3.408512175083160400e-01 3.447596430778503418e-01 5.983317494392395020e-01 -5.283403992652893066e-01 2.483821362257003784e-01
-1.503468602895736694e-01 1.838245987892150879e-01 3.706335425376892090e-01 -5.184418559074401855e-01 4.711103737354278564e-01 2.507713064551353455e-02 -4.109417796134948730e-01 3.821074366569519043e-01
-2.837472558021545410e-01 -3.487018346786499023e-01 -6.032680273056030273e-01 -5.591092705726623535e-01 2.903420329093933105e-01 7.779414206743240356e-02 -1.063817292451858521e-01 -1.403269767761230469e-01
-7.385843396186828613e-01 1.364591121673583984e-01 -3.987981081008911133e-01 -2.839695215225219727e-01 -1.722065806388854980e-01 3.455868065357208252e-01 2.169900089502334595e-01 4.846400115638971329e-03
-2.987592518329620361e-01 -1.791946887969970703e-01 5.395321846008300781e-01 -6.363292932510375977e-01 7.554432749748229980e-02 4.138860106468200684e-01 6.361535936594009399e-02 3.958024084568023682e-02
-7.973262071609497070e-01 3.451134264469146729e-01 -1.996082514524459839e-01 1.064127758145332336e-01 2.037586867809295654e-01 2.813381254673004150e-01 -2.385645657777786255e-01 -1.281353533267974854e-01
-6.406404376029968262e-01 1.754076033830642700e-01 -6.365808844566345215e-01 -1.213909760117530823e-01 -5.541979148983955383e-02 2.378010004758834839e-01 -2.734078168869018555e-01 -6.684702634811401367e-02
-2.990861535072326660e-01 5.456396341323852539e-01 -3.460521623492240906e-02 -3.284664154052734375e-01 3.380628526210784912e-01 3.833112120628356934e-01 -4.362144693732261658e-02 4.905304610729217529e-01
-2.589870989322662354e-01 -1.632142812013626099e-01 -1.669722422957420349e-02 -5.936626791954040527e-01 -4.255505502223968506e-01 2.275594919919967651e-01 -3.703879714012145996e-01 4.283792376518249512e-01
-4.092843532562255859e-01 2.428274899721145630e-01 -1.477845311164855957e-01 1.465619504451751709e-01 2.405227869749069214e-01 7.721921801567077637e-01 -1.713912189006805420e-01 2.160869687795639038e-01
-3.790217041969299316e-01 5.382738113403320312e-01 -2.500054538249969482e-01 -1.452578753232955933e-01 5.961389541625976562e-01 1.979670673608779907e-01 -2.551412284374237061e-01 -1.527464538812637329e-01
-2.373551428318023682e-01 -3.479033708572387695e-01 -6.007736325263977051e-01 -5.529112815856933594e-01 6.815989315509796143e-02 2.356404215097427368e-01 -2.867343425750732422e-01 -1.166069358587265015e-01
-3.458904922008514404e-01 -1.525966525077819824e-01 4.020116925239562988e-01 -4.758937060832977295e-01 -3.298695385456085205e-01 2.911599874496459961e-01 -5.056130886077880859e-01 1.405463069677352905e-01
-5.211138725280761719e-01 4.221460521221160889e-01 -5.511918663978576660e-01 -2.790856957435607910e-01 8.167540282011032104e-02 3.339383900165557861e-01 -2.865173853933811188e-02 2.225425988435745239e-01
-7.388936877250671387e-01 4.794081449508666992e-01 -1.998664736747741699e-01 -2.278811633586883545e-01 6.229371950030326843e-02 2.659250237047672272e-02 -2.038920223712921143e-01 -2.935436964035034180e-01
-3.606272116303443909e-02 7.018172740936279297e-02 5.451163053512573242e-01 -4.994034171104431152e-01 3.360568284988403320e-01 3.828654885292053223e-01 -3.474876880645751953e-01 2.587480247020721436e-01
-9.445690363645553589e-02 -1.854641288518905640e-01 -2.620083391666412354e-01 -1.040220540016889572e-02 2.639808654785156250e-01 5.750902891159057617e-01 -5.212050080299377441e-01 -4.646019637584686279e-01
-1.305733919143676758e-01 2.914690971374511719e-01 -3.041071593761444092e-01 -2.776664793491363525e-01 2.715344429016113281e-01 1.827110163867473602e-02 -7.694174051284790039e-01 -2.496970444917678833e-01
-2.031055241823196411e-01 2.714549899101257324e-01 3.089743554592132568e-01 -4.741920903325080872e-02 2.357055842876434326e-01 5.345435738563537598e-01 -3.208535015583038330e-01 5.857521295547485352e-01
-6.971728205680847168e-01 3.013475537300109863e-01 -3.781762123107910156e-01 4.514255747199058533e-02 -2.096565440297126770e-02 1.862504929304122925e-01 -4.440782368183135986e-01 -2.138936519622802734e-01
-6.422883868217468262e-01 2.335092872381210327e-01 4.951552301645278931e-02 -2.579595148563385010e-01 5.009998679161071777e-01 1.556582450866699219e-01 2.732836827635765076e-02 4.335515499114990234e-01
-1.429751217365264893e-01 5.133288502693176270e-01 -4.157174825668334961e-01 -3.201229870319366455e-01 4.041736125946044922e-01 3.045768141746520996e-01 -2.276000827550888062e-01 3.644540011882781982e-01
-5.639137029647827148e-01 3.815299272537231445e-01 -3.457559049129486084e-01 5.014968290925025940e-02 2.108419835567474365e-01 8.802631497383117676e-02 -5.472374558448791504e-01 2.504042983055114746e-01
-7.086338400840759277e-01 1.459902226924896240e-01 4.520381335169076920e-03 -1.237290948629379272e-01 3.523255884647369385e-01 2.237295657396316528e-01 -4.801581427454948425e-02 5.335745811462402344e-01
-2.977234423160552979e-01 3.194170296192169189e-01 -4.662905037403106689e-01 -1.555480509996414185e-01 6.447107791900634766e-01 3.322031497955322266e-01 -1.240227818489074707e-01 -1.622314304113388062e-01
-6.477596163749694824e-01 3.403744399547576904e-01 -3.698962330818176270e-01 6.578137725591659546e-02 1.226291358470916748e-01 3.059950172901153564e-01 -3.032468855381011963e-01 -3.503893613815307617e-01
-3.690118715167045593e-02 2.507261633872985840e-01 8.815188705921173096e-02 -7.820162177085876465e-01 2.274729460477828979e-01 1.451060324907302856e-01 -2.071716338396072388e-01 4.480345845222473145e-01
-5.026749968528747559e-01 5.433688759803771973e-01 -5.520027279853820801e-01 -2.999594807624816895e-01 -1.168967504054307938e-02 2.281935364007949829e-01 -3.438290953636169434e-02 6.320046633481979370e-02
-6.096578836441040039e-01 -3.935363292694091797e-01 -3.712260723114013672e-01 -4.410003423690795898e-01 1.123068481683731079e-01 2.538064718246459961e-01 1.979243457317352295e-01 1.579611748456954956e-01
-4.855346977710723877e-01 5.879751443862915039e-01 -2.921399176120758057e-01 -1.476194262504577637e-01 4.266645312309265137e-01 2.774384319782257080e-01 -1.078456789255142212e-01 -2.018875032663345337e-01
-1.320722401142120361e-01 -1.189177483320236206e-01 -2.227991074323654175e-01 -7.530062198638916016e-01 8.203296363353729248e-02 2.847920358180999756e-01 -1.574444174766540527e-01 4.890123605728149414e-01
-1.585355699062347412e-01 3.687113523483276367e-01 -2.204683981835842133e-02 -5.289422273635864258e-01 -2.009319514036178589e-01 -4.365119338035583496e-02 -6.437878012657165527e-01 3.192347288131713867e-01
1.235192716121673584e-01 -7.001515477895736694e-02 -1.322918981313705444e-01 -3.830952346324920654e-01 4.249857664108276367e-01 5.686041116714477539e-01 -3.675833046436309814e-01 4.201628565788269043e-01
-6.574071198701858521e-02 2.060778141021728516e-01 -7.127683609724044800e-03 -7.806767225265502930e-01 -1.154484525322914124e-01 2.375629544258117676e-02 -5.064505934715270996e-01 2.707737088203430176e-01
-2.857064008712768555e-01 4.820584505796432495e-02 -3.308613598346710205e-01 -7.908393740653991699e-01 1.905332356691360474e-01 1.530084013938903809e-01 -7.550197839736938477e-02 3.402015566825866699e-01
-6.737409532070159912e-02 8.332761377096176147e-02 2.003452181816101074e-01 -5.873263478279113770e-01 -4.081234037876129150e-01 5.004209876060485840e-01 -4.044041335582733154e-01 -1.513220220804214478e-01
-4.342695474624633789e-01 4.103312492370605469e-01 -5.525374412536621094e-01 -3.050863742828369141e-01 2.538037300109863281e-01 4.107484221458435059e-01 8.434548974037170410e-02 -6.647071242332458496e-02
8.243992924690246582e-02 -2.220209687948226929e-01 -5.010347366333007812e-01 -3.049455881118774414e-01 4.387662112712860107e-01 4.322081506252288818e-01 -4.662481546401977539e-01 5.635379254817962646e-02
-2.712377905845642090e-01 2.362221926450729370e-01 1.131714135408401489e-01 -2.765319943428039551e-01 -5.925818681716918945e-01 3.281975686550140381e-01 -5.651804208755493164e-01 5.527747422456741333e-02
-5.620899200439453125e-01 5.851074457168579102e-01 -1.100839078426361084e-01 -2.153874039649963379e-01 2.966968715190887451e-01 2.603671550750732422e-01 5.746948346495628357e-02 -3.522376120090484619e-01
-7.982552796602249146e-02 1.461775749921798706e-01 -2.296341061592102051e-01 -1.159347742795944214e-01 6.058874130249023438e-01 2.662643194198608398e-01 -6.778697371482849121e-01 9.264919161796569824e-02
-1.503782570362091064e-01 3.607015907764434814e-01 3.773487359285354614e-02 -1.234319061040878296e-01 4.423571527004241943e-01 5.176883339881896973e-01 -3.759105205535888672e-01 4.750069975852966309e-01
-3.066899180412292480e-01 5.449448823928833008e-01 -3.909415304660797119e-01 -2.533671259880065918e-01 -1.970662474632263184e-01 2.327847331762313843e-01 -3.476845622062683105e-01 -4.219451546669006348e-01
-2.563964016735553741e-02 1.501034647226333618e-01 2.329752892255783081e-01 -5.235965847969055176e-01 -2.544846534729003906e-01 5.979967117309570312e-01 -3.610124289989471436e-01 -3.093352019786834717e-01
-2.094668745994567871e-01 3.894475400447845459e-01 -3.274058699607849121e-01 -2.245350778102874756e-01 1.134483441710472107e-01 1.444837152957916260e-01 -6.465840339660644531e-01 -4.416180551052093506e-01
-5.026898160576820374e-02 -1.805409602820873260e-02 3.335022032260894775e-01 -7.202804088592529297e-01 3.231628537178039551e-01 3.110685385763645172e-02 -4.370161592960357666e-01 2.659596800804138184e-01
-4.679179489612579346e-01 -3.015778362751007080e-01 -7.623764127492904663e-02 -5.713209509849548340e-01 -4.559052288532257080e-01 1.837078779935836792e-01 -2.936023175716400146e-01 1.734452992677688599e-01
-4.118546545505523682e-01 4.180113077163696289e-01 -5.872424840927124023e-01 -2.818405032157897949e-01 -1.694387756288051605e-02 4.536705613136291504e-01 3.197132423520088196e-02 1.556542515754699707e-01
-4.858942329883575439e-01 -2.136177681677509099e-05 -3.056094050407409668e-01 -2.216513156890869141e-01 1.586026549339294434e-01 6.516510844230651855e-01 1.816505491733551025e-01 3.722627162933349609e-01
2.274432778358459473e-02 1.949305087327957153e-01 -3.567977845668792725e-01 -8.941923081874847412e-02 4.359442889690399170e-01 6.140465736389160156e-01 -3.871874511241912842e-01 3.304081261157989502e-01
-4.384931027889251709e-01 -6.370455622673034668e-01 1.975246146321296692e-02 -5.785402655601501465e-01 3.282506391406059265e-02 1.782220602035522461e-01 -1.707552522420883179e-01 6.928060948848724365e-02
-7.775753140449523926e-01 1.645239293575286865e-01 -4.000267088413238525e-01 -3.333608210086822510e-01 -3.297724947333335876e-02 2.042782157659530640e-01 1.969437003135681152e-01 -1.247149631381034851e-01
-1.176365837454795837e-01 9.665594995021820068e-02 2.276241779327392578e-01 -7.066290974617004395e-01 3.160170316696166992e-01 -8.502161502838134766e-02 -5.050905346870422363e-01 2.519324421882629395e-01
-1.754769831895828247e-01 1.270688325166702271e-01 -5.112011432647705078e-01 -5.785469412803649902e-01 2.960374951362609863e-01 9.263163805007934570e-02 -1.696922779083251953e-01 4.816678762435913086e-01
-5.266559720039367676e-01 -2.478471398353576660e-01 -1.400221735239028931e-01 -2.610122859477996826e-01 9.535564482212066650e-02 6.691479086875915527e-01 3.336445987224578857e-01 -7.280892133712768555e-02
-5.505520850419998169e-02 -5.614899843931198120e-02 -2.579287886619567871e-01 -1.878445893526077271e-01 2.790541648864746094e-01 8.371413350105285645e-01 -2.036271840333938599e-01 -2.680721282958984375e-01
1.040101610124111176e-02 8.575049787759780884e-02 2.163064032793045044e-01 -5.715535283088684082e-01 -8.922567963600158691e-02 5.062688589096069336e-01 -4.341222941875457764e-01 -4.078546166419982910e-01
9.272107481956481934e-02 -1.543629318475723267e-01 -3.699769452214241028e-02 -1.285046041011810303e-01 4.157194495201110840e-01 5.906853675842285156e-01 -6.510529518127441406e-01 6.395921111106872559e-02
1.898946017026901245e-01 5.123849511146545410e-01 -2.132912129163742065e-01 -3.418163657188415527e-01 -3.677947819232940674e-02 5.263110399246215820e-01 -4.973484277725219727e-01 -1.155806258320808411e-01
-5.772222280502319336e-01 3.521103560924530029e-01 -1.856222301721572876e-01 -6.056955456733703613e-01 2.379647940397262573e-01 4.423100035637617111e-03 2.864298522472381592e-01 -5.311470478773117065e-02
-5.180045366287231445e-01 5.250190496444702148e-01 -1.568947881460189819e-01 -1.405374556779861450e-01 4.253830313682556152e-01 2.606427371501922607e-01 -5.862682312726974487e-02 -3.991707265377044678e-01
-2.921142578125000000e-01 4.462185502052307129e-01 -3.255457431077957153e-02 -3.438191711902618408e-01 -1.573575078509747982e-03 8.825951255857944489e-03 -7.694708704948425293e-01 -6.419616937637329102e-02
-6.713831424713134766e-01 2.252226769924163818e-01 -3.115966916084289551e-01 -3.071857988834381104e-01 -2.000314742326736450e-01 4.875488877296447754e-01 1.329444199800491333e-01 -1.080420911312103271e-01
-4.360893666744232178e-01 9.344925731420516968e-02 -1.625808477401733398e-01 -6.066160798072814941e-01 6.035920977592468262e-01 -1.298378705978393555e-01 2.537760185077786446e-03 1.596553623676300049e-01
-3.004056811332702637e-01 -1.599835753440856934e-01 5.413680672645568848e-01 -6.099985241889953613e-01 -4.708877950906753540e-02 4.340621232986450195e-01 -1.428280472755432129e-01 -8.920297026634216309e-02
-2.353523969650268555e-01 -9.506411850452423096e-02 -3.705886900424957275e-01 -3.965794574469327927e-03 4.689554870128631592e-01 4.219723641872406006e-01 -6.112284064292907715e-01 1.632187664508819580e-01
-3.694441318511962891e-01 -2.605182826519012451e-01 7.371126860380172729e-02 -6.056154370307922363e-01 -5.761891603469848633e-02 1.890650838613510132e-01 5.869124829769134521e-02 6.171933412551879883e-01
-4.018073081970214844e-01 1.888480037450790405e-01 2.810814976692199707e-01 -3.257603943347930908e-01 4.425225257873535156e-01 2.621915936470031738e-01 1.253133453428745270e-02 5.941659212112426758e-01
-6.415011882781982422e-01 5.312904119491577148e-01 -1.021159589290618896e-01 -1.539573371410369873e-01 1.617884486913681030e-01 3.663615882396697998e-01 -4.641720280051231384e-02 -3.309460580348968506e-01
-4.195444285869598389e-01 -1.456780731678009033e-01 -6.736223101615905762e-01 -5.459815859794616699e-01 1.316787395626306534e-02 4.307045042514801025e-02 -1.672832369804382324e-01 -1.445177048444747925e-01
-4.023481607437133789e-01 3.680902421474456787e-01 -4.082201421260833740e-01 -5.250991582870483398e-01 3.593184351921081543e-01 -1.263012588024139404e-01 -1.356868594884872437e-01 -3.110947310924530029e-01
-3.234125673770904541e-01 -2.362389713525772095e-01 -2.109971195459365845e-01 9.552495926618576050e-02 1.192361116409301758e-01 4.422725439071655273e-01 -5.128608942031860352e-01 -5.595554113388061523e-01
-4.702540636062622070e-01 5.512661933898925781e-01 -1.836576312780380249e-01 1.236713826656341553e-01 1.842952519655227661e-01 5.258873105049133301e-01 -3.043391704559326172e-01 -1.509882211685180664e-01
-4.308176636695861816e-01 -1.725102365016937256e-01 -6.140225380659103394e-02 -7.660343050956726074e-01 -3.983089625835418701e-01 1.060460880398750305e-01 -1.470742374658584595e-01 -5.030627548694610596e-02
-1.565104871988296509e-01 -2.958265244960784912e-01 -3.239721059799194336e-01 -7.862654924392700195e-01 -1.143525466322898865e-01 1.393924057483673096e-01 -2.118385881185531616e-01 2.956983447074890137e-01
-4.069064855575561523e-01 2.318097352981567383e-01 -6.496191024780273438e-02 5.831714719533920288e-02 2.429664283990859985e-01 2.489666044712066650e-01 -5.143743753433227539e-01 6.224729418754577637e-01
7.813825272023677826e-03 3.672406673431396484e-01 2.050535380840301514e-01 -4.211885035037994385e-01 1.818487346172332764e-01 5.956723690032958984e-01 -2.134592235088348389e-01 4.606159627437591553e-01
-5.479654073715209961e-01 1.311050802469253540e-01 -2.552406191825866699e-01 -3.275840878486633301e-01 4.209313690662384033e-01 3.509722650051116943e-01 1.864666491746902466e-01 4.182725548744201660e-01
1.376460045576095581e-01 -6.664408743381500244e-02 9.942606091499328613e-02 -1.792467385530471802e-01 4.003658890724182129e-01 5.538558363914489746e-01 -6.524259448051452637e-01 2.046666443347930908e-01
-5.758619308471679688e-01 3.080068826675415039e-01 -4.844147861003875732e-01 -8.860701322555541992e-02 3.063481152057647705e-01 3.554674685001373291e-01 -1.416104137897491455e-01 -3.012408316135406494e-01
-3.244368731975555420e-01 -2.010196745395660400e-01 4.995093047618865967e-01 -5.797562003135681152e-01 8.179879188537597656e-02 3.760093152523040771e-01 -2.669448852539062500e-01 -2.221968024969100952e-01
-2.389800995588302612e-01 2.434772402048110962e-01 4.822443723678588867e-01 -4.785977005958557129e-01 2.225366048514842987e-02 6.072965264320373535e-01 -1.763391494750976562e-01 1.469426006078720093e-01
-6.346883773803710938e-01 1.348794847726821899e-01 -4.090186953544616699e-01 -2.242424935102462769e-01 -2.670796215534210205e-01 5.325116515159606934e-01 7.988291978836059570e-02 1.076382771134376526e-02
-6.132611632347106934e-01 4.043631255626678467e-01 -2.448913753032684326e-01 6.122990325093269348e-02 7.411538809537887573e-02 6.208288669586181641e-01 -3.846047073602676392e-02 6.541981548070907593e-02
-2.023689746856689453e-01 5.810292437672615051e-03 -5.747426152229309082e-01 -5.915692448616027832e-01 3.777982592582702637e-01 7.444758713245391846e-02 -1.566309034824371338e-01 3.254574835300445557e-01
-4.195328652858734131e-01 -3.711816370487213135e-01 -2.178722769021987915e-01 -5.833583474159240723e-01 -3.331888616085052490e-01 7.948883622884750366e-02 -3.159722387790679932e-01 2.850779294967651367e-01
-5.366345047950744629e-01 2.951284050941467285e-01 -3.061029911041259766e-01 -3.730575740337371826e-01 5.785245299339294434e-01 -1.746804453432559967e-02 -7.387258857488632202e-02 -2.271531373262405396e-01
-5.446127653121948242e-01 2.564682662487030029e-01 3.760747313499450684e-01 -2.910860069096088409e-02 4.169172346591949463e-01 3.858807384967803955e-01 -1.747989654541015625e-01 3.769122362136840820e-01
-4.844534024596214294e-02 5.162426084280014038e-02 -2.844125963747501373e-02 -6.967534422874450684e-01 1.549672037363052368e-01 5.086531639099121094e-01 -1.231957897543907166e-01 4.591225385665893555e-01
-2.140090465545654297e-01 9.630829840898513794e-02 5.285605192184448242e-01 -6.265822052955627441e-01 -6.044557783752679825e-03 3.178897500038146973e-01 -3.604292571544647217e-01 -2.048011273145675659e-01
-7.647942751646041870e-02 -8.856585621833801270e-02 -5.411499142646789551e-01 -9.181205183267593384e-02 3.042585849761962891e-01 6.556262373924255371e-01 -2.900876402854919434e-01 2.801148593425750732e-01
-1.261197477579116821e-01 3.418123722076416016e-01 -2.304439991712570190e-01 -5.168883800506591797e-01 4.083811640739440918e-01 2.966107726097106934e-01 -5.555739253759384155e-02 5.377176403999328613e-01
-7.039146423339843750e-01 8.933801949024200439e-02 -3.055655956268310547e-01 -1.624436080455780029e-01 -1.067708581686019897e-01 5.369673371315002441e-01 1.684575080871582031e-01 2.205737233161926270e-01
-5.146599411964416504e-01 2.109024673700332642e-01 1.324087288230657578e-02 -6.610124707221984863e-01 2.497347593307495117e-01 7.308823615312576294e-02 2.268694788217544556e-01 3.665424585342407227e-01
-3.152250647544860840e-01 5.669355988502502441e-01 -3.634097874164581299e-01 -1.304248422384262085e-01 4.917709231376647949e-01 3.099125027656555176e-01 -2.259292453527450562e-01 -2.030061632394790649e-01
-5.214930772781372070e-01 -2.365362197160720825e-01 -4.868784546852111816e-01 7.608000189065933228e-02 1.157395616173744202e-01 4.394797086715698242e-01 -4.243785440921783447e-01 -2.064503431320190430e-01
-3.616950511932373047e-01 4.248711466789245605e-01 -1.004438102245330811e-01 -1.489411890506744385e-01 6.482172608375549316e-01 1.614555865526199341e-01 -2.420366853475570679e-01 -3.892989456653594971e-01
-2.883104681968688965e-01 2.890508770942687988e-01 -3.369672000408172607e-01 -4.911003112792968750e-01 2.900258600711822510e-01 -1.726982370018959045e-02 -4.155154526233673096e-01 4.706738293170928955e-01
-1.952299475669860840e-01 2.783562541007995605e-01 -3.333374559879302979e-01 -3.571813404560089111e-01 2.550486028194427490e-01 -7.037071883678436279e-02 -7.578580975532531738e-01 -3.687833249568939209e-02
4.084636270999908447e-02 -1.277813315391540527e-01 -4.229281246662139893e-01 -2.291319519281387329e-01 4.831370413303375244e-01 5.761281847953796387e-01 -3.332016170024871826e-01 2.725170850753784180e-01
-4.897238910198211670e-01 2.891612350940704346e-01 -5.220506191253662109e-01 -9.218898601830005646e-03 2.168340086936950684e-01 3.834488391876220703e-01 -4.302127063274383545e-01 -1.574853360652923584e-01
-5.549598336219787598e-01 5.411076545715332031e-01 -2.783628106117248535e-01 -3.595465421676635742e-01 1.424701660871505737e-01 1.560828089714050293e-01 -1.057439446449279785e-01 -3.696229755878448486e-01
2.277361974120140076e-02 3.546673655509948730e-01 4.200859367847442627e-02 -7.040417790412902832e-01 3.664348423480987549e-01 4.850248619914054871e-02 -3.992769122123718262e-01 2.832024991512298584e-01
-1.379633545875549316e-01 3.058709800243377686e-01 -1.952297389507293701e-01 -3.151947557926177979e-01 9.657011926174163818e-02 7.925917208194732666e-02 -7.543089985847473145e-01 -4.066412746906280518e-01
-3.303484320640563965e-01 1.958077251911163330e-01 -4.972158372402191162e-02 -3.860423862934112549e-01 -6.457976102828979492e-01 2.193149328231811523e-01 -4.837100207805633545e-01 4.358231648802757263e-02
1.054206490516662598e-01 1.763158738613128662e-01 -5.056428313255310059e-01 -1.758246868848800659e-01 2.387747615575790405e-01 7.523323297500610352e-01 -2.187253087759017944e-01 1.876699924468994141e-02
-2.000151723623275757e-01 -4.661291092634201050e-02 3.725184202194213867e-01 -6.617006659507751465e-01 1.877329200506210327e-01 -7.273451238870620728e-02 -5.141656398773193359e-01 2.762306034564971924e-01
1.137896254658699036e-01 5.554464086890220642e-02 1.760921031236648560e-01 -6.805436611175537109e-01 -3.409350290894508362e-02 6.719408631324768066e-01 -1.806177049875259399e-01 6.729768216609954834e-02
-1.893281489610671997e-01 1.511662453413009644e-01 -4.215375483036041260e-01 -1.011880487203598022e-01 -4.980351403355598450e-02 2.831147313117980957e-01 -7.390910983085632324e-01 -3.528183400630950928e-01
4.751132801175117493e-02 1.950030177831649780e-01 -2.981792986392974854e-01 -3.581412136554718018e-01 3.307441771030426025e-01 7.270252704620361328e-01 -8.973798155784606934e-02 3.106930255889892578e-01
-3.600503206253051758e-01 3.052604496479034424e-01 -3.035197556018829346e-01 -4.882834553718566895e-01 5.360866785049438477e-01 2.525445818901062012e-01 -2.488534003496170044e-01 -1.831371188163757324e-01
-4.721662402153015137e-01 2.768133282661437988e-01 -5.061900615692138672e-01 6.041971594095230103e-02 9.302845597267150879e-02 3.762823939323425293e-01 -4.100221097469329834e-01 -3.495623171329498291e-01
4.068689793348312378e-02 4.028272926807403564e-01 3.826929628849029541e-01 -1.961508691310882568e-01 1.545612812042236328e-01 6.125506758689880371e-01 -4.407587051391601562e-01 2.403537780046463013e-01
3.394502401351928711e-02 2.867510914802551270e-01 -4.387402236461639404e-01 -4.333547353744506836e-01 -3.723253682255744934e-02 7.290746569633483887e-01 1.169771235436201096e-02 -5.709162354469299316e-02
-9.528066962957382202e-02 1.654368340969085693e-01 -1.611610651016235352e-01 -1.060167104005813599e-01 1.942831724882125854e-01 2.488939613103866577e-01 -8.658828735351562500e-01 -2.772952318191528320e-01
-1.232849210500717163e-01 1.934615224599838257e-01 4.116160571575164795e-01 -6.069154143333435059e-01 3.141188025474548340e-01 1.017884444445371628e-02 -3.992290198802947998e-01 3.891546428203582764e-01
-3.093901872634887695e-01 5.041180849075317383e-01 -3.213002681732177734e-01 -4.467313289642333984e-01 2.627917826175689697e-01 8.688581734895706177e-02 -3.573927879333496094e-01 -3.781553208827972412e-01
-4.647806584835052490e-01 1.745358556509017944e-01 1.799815893173217773e-01 -1.035456508398056030e-01 5.578104257583618164e-01 2.635151147842407227e-01 -2.795924544334411621e-01 5.016336441040039062e-01
-1.616244018077850342e-01 4.273833632469177246e-01 -2.031501978635787964e-01 -3.725823163986206055e-01 6.703663468360900879e-01 8.681443333625793457e-02 -3.485032320022583008e-01 -1.809727251529693604e-01
-2.127991169691085815e-01 3.236308395862579346e-01 -1.257536113262176514e-01 -5.905430912971496582e-01 2.257744073867797852e-01 -1.745053529739379883e-01 -6.088637113571166992e-01 -1.824373900890350342e-01
-1.350715011358261108e-01 2.164837121963500977e-01 2.345983386039733887e-01 -6.644878983497619629e-01 4.392139315605163574e-01 1.047255620360374451e-01 -2.423911690711975098e-01 4.191423356533050537e-01
-5.078331232070922852e-01 1.887266635894775391e-01 -6.495773196220397949e-01 -2.136613279581069946e-01 1.346882730722427368e-01 4.047684073448181152e-01 -2.616858668625354767e-02 2.371134161949157715e-01
-4.020633995532989502e-01 -6.672815233469009399e-02 -4.660057425498962402e-01 -4.020304977893829346e-01 -1.825607009232044220e-02 2.221475839614868164e-01 -1.150543987751007080e-01 6.262446045875549316e-01
-2.501074671745300293e-01 5.563420243561267853e-03 -2.605594992637634277e-01 -2.460932135581970215e-01 4.613919183611869812e-02 -2.685783058404922485e-02 -8.687481284141540527e-01 -2.266902625560760498e-01
-3.293123543262481689e-01 3.211685121059417725e-01 -4.655560851097106934e-01 -7.965306937694549561e-02 2.619328498840332031e-01 1.410574615001678467e-01 -6.275395750999450684e-01 -2.881061434745788574e-01
-2.795962393283843994e-01 3.846073150634765625e-01 -1.903194189071655273e-01 -5.220655798912048340e-01 7.499977946281433105e-02 -1.768306046724319458e-01 -6.160835623741149902e-01 -2.206270247697830200e-01
5.589321255683898926e-02 2.209303826093673706e-01 -6.437088251113891602e-01 -4.482745230197906494e-01 2.852585613727569580e-01 3.523750305175781250e-01 -3.073592185974121094e-01 1.809537112712860107e-01
-6.166718602180480957e-01 -4.964234530925750732e-01 3.330686688423156738e-01 -2.601285278797149658e-01 5.005451384931802750e-03 3.751108050346374512e-01 -2.248974889516830444e-01 -5.801668390631675720e-02
-7.154789566993713379e-01 3.961042165756225586e-01 -5.551137775182723999e-02 -1.735901385545730591e-01 -2.480693534016609192e-02 -1.126364395022392273e-01 -5.007960796356201172e-01 -1.840574145317077637e-01
-4.643238484859466553e-01 9.934421628713607788e-02 -2.759080529212951660e-01 -5.244715809822082520e-01 5.428402423858642578e-01 1.136058270931243896e-01 1.427340209484100342e-01 3.088422715663909912e-01
-2.512882351875305176e-01 5.407115221023559570e-01 -2.016848176717758179e-01 -3.453650176525115967e-01 3.413724899291992188e-02 -4.673685505986213684e-02 -6.859932541847229004e-01 1.029324159026145935e-01
-9.900262951850891113e-02 3.520822525024414062e-01 3.939338028430938721e-01 -5.950087308883666992e-01 3.054320216178894043e-01 1.348129659891128540e-01 -2.841361165046691895e-01 4.059813618659973145e-01
-6.204925179481506348e-01 1.797422766685485840e-01 -5.091446638107299805e-01 -6.886215507984161377e-02 -7.280611246824264526e-02 1.953894495964050293e-01 -4.121986925601959229e-01 -3.245396316051483154e-01
-3.502083420753479004e-01 -2.663054168224334717e-01 8.184711914509534836e-04 -6.345132589340209961e-01 -1.384080350399017334e-01 6.987126171588897705e-02 -4.537846744060516357e-01 -4.169754385948181152e-01
-4.749040305614471436e-02 -1.409922726452350616e-02 5.359667539596557617e-01 -4.851481914520263672e-01 3.052094578742980957e-01 3.298166394233703613e-01 -5.216138362884521484e-01 -3.006583824753761292e-02
-3.184895515441894531e-01 2.914004772901535034e-02 -2.528367340564727783e-01 -3.538948297500610352e-01 3.151201009750366211e-01 -3.360822424292564392e-02 -5.453028082847595215e-01 -5.574604272842407227e-01
-3.488628864288330078e-01 -1.808060407638549805e-01 -5.928784608840942383e-01 -6.723755598068237305e-01 1.108396872878074646e-01 1.607824712991714478e-01 -5.795082822442054749e-02 -2.270490862429141998e-02
-3.357257843017578125e-01 -4.888004064559936523e-02 -1.285478323698043823e-01 -6.169539093971252441e-01 5.960983037948608398e-01 -1.739850491285324097e-01 -1.997969150543212891e-01 -2.494385093450546265e-01
-1.582637727260589600e-01 2.537741065025329590e-01 -2.454434037208557129e-01 -3.899562060832977295e-01 1.081219762563705444e-01 -4.687238950282335281e-03 -7.929428815841674805e-01 -2.403583228588104248e-01
-3.104647099971771240e-01 -1.771873980760574341e-02 8.868730068206787109e-02 -4.834789633750915527e-01 -5.171068310737609863e-01 1.840085685253143311e-01 -5.731596350669860840e-01 1.786333471536636353e-01
-1.681217104196548462e-01 -1.657354533672332764e-01 3.632399439811706543e-01 -6.802237033843994141e-01 6.577566266059875488e-02 5.111114978790283203e-01 -8.201653510332107544e-02 -2.780850529670715332e-01
-2.930804491043090820e-01 5.770007371902465820e-01 -2.936207130551338196e-02 -3.479123711585998535e-01 3.208362311124801636e-02 6.214296817779541016e-01 5.854760482907295227e-02 2.619865834712982178e-01
-3.805880844593048096e-01 -1.452293805778026581e-02 7.153618335723876953e-02 -6.046401858329772949e-01 -4.492865502834320068e-01 7.942972332239151001e-02 -5.197683572769165039e-01 -7.686378806829452515e-02
-5.199745893478393555e-01 -4.188894033432006836e-01 -3.497189879417419434e-01 -4.954335745424032211e-03 2.262265384197235107e-01 3.855207562446594238e-01 -3.006027042865753174e-01 -3.763822913169860840e-01
-5.018953084945678711e-01 4.517190456390380859e-01 -1.052189096808433533e-01 -2.517297863960266113e-01 4.666737914085388184e-01 3.248761892318725586e-01 4.026884213089942932e-02 3.803442120552062988e-01
-4.350149035453796387e-01 2.532227337360382080e-01 -4.490900933742523193e-01 -7.797041907906532288e-03 3.249430358409881592e-01 4.408707320690155029e-01 -4.226869940757751465e-01 -2.574459016323089600e-01
-1.580590307712554932e-01 2.204720489680767059e-02 -3.501580953598022461e-01 -8.208732008934020996e-01 -2.386214137077331543e-01 5.387148633599281311e-02 -2.567535042762756348e-01 -2.287426590919494629e-01
-3.097278177738189697e-01 9.492795914411544800e-02 5.067995786666870117e-01 -2.463503032922744751e-01 -2.525919675827026367e-01 7.039818167686462402e-01 -1.001779362559318542e-01 -8.996897935867309570e-02
-6.223900914192199707e-01 2.900997698307037354e-01 -5.396335944533348083e-02 -4.931490719318389893e-01 4.183211922645568848e-01 2.335575371980667114e-01 2.272609770298004150e-01 -3.428213298320770264e-02
-2.404282838106155396e-01 3.435140252113342285e-01 -4.805830717086791992e-01 -2.115665674209594727e-01 -3.161985874176025391e-01 3.727876245975494385e-01 -4.840703904628753662e-01 -2.742182314395904541e-01
-2.278948575258255005e-01 -1.175775602459907532e-01 -4.030205905437469482e-01 -1.905031353235244751e-01 4.420622885227203369e-01 8.535900712013244629e-02 -7.295160293579101562e-01 2.497303485870361328e-02
-6.592299342155456543e-01 -3.468894660472869873e-01 -1.821513473987579346e-01 -2.381087839603424072e-01 1.365185230970382690e-01 5.433182120323181152e-01 1.378989666700363159e-01 1.495341211557388306e-01
-5.871610641479492188e-01 1.500885933637619019e-01 -3.604736626148223877e-01 -5.001460909843444824e-01 -6.661555171012878418e-02 3.629703223705291748e-01 2.038023620843887329e-01 2.736923992633819580e-01
2.061424963176250458e-02 5.543267726898193359e-01 -8.853963762521743774e-02 -6.630831956863403320e-01 -1.013734489679336548e-01 1.932882666587829590e-01 -3.932222425937652588e-01 2.061980217695236206e-01
-1.963670849800109863e-01 1.137053295969963074e-01 6.013320088386535645e-01 -4.390025436878204346e-01 1.718402653932571411e-01 3.646677434444427490e-01 -3.516308069229125977e-01 3.286818563938140869e-01
-4.979839324951171875e-01 5.241406559944152832e-01 -3.926349282264709473e-01 -2.934937477111816406e-01 3.901599347591400146e-02 1.755598485469818115e-01 -1.892691552639007568e-01 -4.108790457248687744e-01
-1.235251873731613159e-02 1.440930962562561035e-01 2.777543067932128906e-01 -7.577379941940307617e-01 1.890472918748855591e-01 7.546659559011459351e-02 -4.663985967636108398e-01 2.623140513896942139e-01
-6.788426041603088379e-01 2.641081511974334717e-01 -2.186408489942550659e-01 -2.795297801494598389e-01 2.029592394828796387e-01 -2.571551203727722168e-01 -4.422723650932312012e-01 -2.013773173093795776e-01
-7.477725297212600708e-02 4.450178444385528564e-01 3.607369260862469673e-03 -4.301179647445678711e-01 5.897816270589828491e-02 1.426603198051452637e-01 -7.181570529937744141e-01 2.679049968719482422e-01
-3.400767147541046143e-01 4.964148104190826416e-01 -3.990457653999328613e-01 -2.108601480722427368e-01 2.952761054039001465e-01 1.180541515350341797e-01 -4.657156467437744141e-01 -3.408883213996887207e-01
-4.734556972980499268e-01 4.285383224487304688e-01 -5.254854559898376465e-01 -2.588703930377960205e-01 -1.142225936055183411e-01 4.835182726383209229e-01 3.851872682571411133e-02 2.693225815892219543e-02
-3.562159836292266846e-01 5.390716791152954102e-01 -3.286736011505126953e-01 -4.361969232559204102e-01 6.665538251399993896e-02 6.741562392562627792e-03 -4.352512955665588379e-01 -3.004757463932037354e-01
-6.698578000068664551e-01 4.353050589561462402e-01 -2.625356316566467285e-01 -1.252160221338272095e-02 -7.193998247385025024e-02 5.239844918251037598e-01 2.322912681847810745e-03 -1.139209792017936707e-01
-3.731086254119873047e-01 3.693862259387969971e-01 -3.272756934165954590e-01 -1.457417458295822144e-01 2.808066308498382568e-01 4.456583857536315918e-01 -2.131493836641311646e-01 -5.225871801376342773e-01
-3.556196093559265137e-01 3.965459465980529785e-01 -4.531894624233245850e-01 -1.623490452766418457e-01 3.488050103187561035e-01 3.128848969936370850e-01 -3.673005402088165283e-01 -3.606615364551544189e-01
-6.659068465232849121e-01 -4.152894318103790283e-01 1.716327816247940063e-01 -5.458836555480957031e-01 -1.326074153184890747e-01 1.700076311826705933e-01 -9.634374827146530151e-02 -2.977450005710124969e-02
-3.055838346481323242e-01 2.238661646842956543e-01 -1.559205120429396629e-03 -8.050946593284606934e-01 -1.973091065883636475e-01 6.981857866048812866e-02 -1.156110987067222595e-01 3.887819051742553711e-01
-4.188511967658996582e-01 -2.039029598236083984e-01 -5.664751529693603516e-01 -6.021302342414855957e-01 1.225161030888557434e-01 -5.116116255521774292e-02 -1.317110508680343628e-01 -2.540803849697113037e-01
-3.701969385147094727e-01 4.713803231716156006e-01 -1.939657926559448242e-01 -5.391101241111755371e-01 6.658990681171417236e-02 -1.295420378446578979e-01 -4.783228635787963867e-01 -2.499684989452362061e-01
-3.982704877853393555e-01 1.909517347812652588e-01 -1.668121367692947388e-01 -5.081861466169357300e-02 4.064685404300689697e-01 7.503836154937744141e-01 1.259344518184661865e-01 1.742340177297592163e-01
-1.253893375396728516e-01 5.616057664155960083e-02 4.314007163047790527e-01 -6.711606383323669434e-01 2.039422392845153809e-01 4.109373688697814941e-01 -2.878476977348327637e-01 -2.263673692941665649e-01
-5.915725603699684143e-02 1.498354673385620117e-01 -3.638187348842620850e-01 -2.808174788951873779e-01 3.037561178207397461e-01 3.788911402225494385e-01 -7.247724533081054688e-01 4.130268096923828125e-02
-4.327817261219024658e-01 2.999793589115142822e-01 -2.750019431114196777e-01 -1.904982328414916992e-02 2.090811878442764282e-01 9.365607798099517822e-02 -7.214423418045043945e-01 -2.715840637683868408e-01
-7.016810774803161621e-02 -3.060992434620857239e-02 1.662380993366241455e-01 -6.045876145362854004e-01 5.097101926803588867e-01 7.895696163177490234e-02 -3.878070414066314697e-01 4.295874238014221191e-01
-9.782966226339340210e-02 3.924227952957153320e-01 -5.125500559806823730e-01 -5.360804796218872070e-01 2.966266274452209473e-01 2.212934046983718872e-01 -2.980916798114776611e-01 2.460230737924575806e-01
-5.414048433303833008e-01 3.515226840972900391e-01 -2.441298067569732666e-01 -4.594086110591888428e-01 7.266702502965927124e-02 -9.739915281534194946e-02 -5.303220748901367188e-01 -1.290287673473358154e-01
-6.076121926307678223e-01 4.667474329471588135e-01 3.916804492473602295e-02 -1.020071953535079956e-01 2.540619969367980957e-01 1.787914186716079712e-01 -2.421384453773498535e-01 4.958524107933044434e-01
8.953414112329483032e-02 3.535088002681732178e-01 -3.870308101177215576e-01 -3.890909850597381592e-01 -8.106071501970291138e-02 3.177952468395233154e-01 -6.044034361839294434e-01 -3.048975169658660889e-01
-4.743192493915557861e-01 -4.695754051208496094e-01 -1.720490902662277222e-01 -7.097384929656982422e-01 -8.405264467000961304e-02 1.053605750203132629e-01 -3.885014727711677551e-02 -3.893021121621131897e-02
-7.212893366813659668e-01 -5.722600594162940979e-02 -1.112851873040199280e-01 6.582289468497037888e-03 5.317069292068481445e-01 3.221488595008850098e-01 6.953373551368713379e-03 -2.783855199813842773e-01
-6.164184808731079102e-01 -1.836258359253406525e-02 -2.099054902791976929e-01 1.719289124011993408e-01 3.849220462143421173e-03 5.330885052680969238e-01 -2.727003395557403564e-01 -4.330213665962219238e-01
-3.660151064395904541e-01 3.532361388206481934e-01 -2.946007847785949707e-01 -4.560866355895996094e-01 2.019206881523132324e-01 -1.426925212144851685e-01 -6.067131757736206055e-01 -1.312187910079956055e-01
-3.165127038955688477e-01 4.079036116600036621e-01 -7.506727427244186401e-02 -6.796765923500061035e-01 2.802320718765258789e-01 -1.783752441406250000e-01 -3.554253578186035156e-01 1.707749962806701660e-01
-4.140551090240478516e-01 4.446095824241638184e-01 -4.367355406284332275e-01 -2.260856330394744873e-01 3.053385019302368164e-01 2.578144967555999756e-01 -2.122999727725982666e-01 -4.292516708374023438e-01
-2.297471761703491211e-01 -1.388357877731323242e-01 -1.233849301934242249e-01 -3.789304941892623901e-02 -6.719101220369338989e-03 4.463409781455993652e-01 -6.852304935455322266e-01 -4.924174845218658447e-01
-5.079623460769653320e-01 2.521478831768035889e-01 -3.525286912918090820e-01 -1.320932656526565552e-01 2.245099395513534546e-01 6.607392430305480957e-01 1.593447625637054443e-01 1.558809280395507812e-01
-4.008105099201202393e-01 -1.235791444778442383e-01 -6.784111857414245605e-01 -4.729751646518707275e-01 1.907243579626083374e-01 3.135227784514427185e-02 -2.771143019199371338e-01 -1.611857563257217407e-01
-4.656109213829040527e-01 2.987623810768127441e-01 -5.118247270584106445e-01 7.852704823017120361e-02 1.881753802299499512e-01 3.075707256793975830e-01 -5.352441072463989258e-01 9.654308110475540161e-02
-6.544147729873657227e-01 -2.586331963539123535e-02 -6.168371066451072693e-02 -3.716386854648590088e-01 3.803162574768066406e-01 1.780425310134887695e-01 1.185783520340919495e-01 4.886226058006286621e-01
-6.522483825683593750e-01 4.861606955528259277e-01 1.157912984490394592e-01 -4.421558976173400879e-01 1.359783709049224854e-01 1.265322864055633545e-01 2.023841589689254761e-01 -2.320569306612014771e-01
-4.150621294975280762e-01 1.052316278219223022e-01 8.812107890844345093e-02 -4.754383862018585205e-01 -5.026299953460693359e-01 1.255731880664825439e-01 -5.594152212142944336e-01 -3.862247616052627563e-02
-1.506137996912002563e-01 8.795812726020812988e-02 3.209166228771209717e-01 -6.423544287681579590e-01 2.138502448797225952e-01 2.663479149341583252e-01 -3.221758008003234863e-01 -4.832200109958648682e-01
-3.590912222862243652e-01 -2.990633547306060791e-01 5.380679965019226074e-01 -5.236197710037231445e-01 1.879919469356536865e-01 3.501785695552825928e-01 -2.127029597759246826e-01 -1.212895140051841736e-01
-1.189365684986114502e-01 -4.031135514378547668e-02 1.494863033294677734e-01 -5.969743728637695312e-01 1.391311436891555786e-01 3.213223218917846680e-01 -3.319272696971893311e-01 -6.105106472969055176e-01
-1.884264051914215088e-01 -1.693417876958847046e-01 -4.397412538528442383e-01 -6.823618412017822266e-01 3.948451578617095947e-01 2.562790811061859131e-01 -2.084629386663436890e-01 1.085834801197052002e-01
-5.612007975578308105e-01 3.880777955055236816e-01 -3.876585364341735840e-01 -4.143473207950592041e-01 2.397231012582778931e-02 4.304792582988739014e-01 1.627754718065261841e-01 1.017271820455789566e-02
-3.366148173809051514e-01 -4.510165750980377197e-02 -4.475323110818862915e-02 -4.772303402423858643e-01 -5.494418144226074219e-01 3.978165984153747559e-01 -2.017391473054885864e-01 3.925068378448486328e-01
-2.474354654550552368e-01 2.846375703811645508e-01 -4.765896797180175781e-01 -6.978828310966491699e-01 1.187894716858863831e-01 1.383869349956512451e-01 -2.955905795097351074e-01 -1.514704376459121704e-01
-5.485156178474426270e-01 -4.033590201288461685e-03 1.084720864892005920e-01 -4.974470734596252441e-01 -2.776927649974822998e-01 -4.248568788170814514e-02 -4.357968568801879883e-01 4.135909974575042725e-01
-1.564219594001770020e-01 8.294303715229034424e-02 -4.318428933620452881e-01 -7.331283092498779297e-01 1.357401311397552490e-01 8.599033951759338379e-02 -4.638052582740783691e-01 -6.125550344586372375e-02
-7.208434343338012695e-01 2.187464684247970581e-01 -2.680047154426574707e-01 -2.323003709316253662e-01 2.934175431728363037e-01 3.584158122539520264e-01 6.577187776565551758e-02 2.964170277118682861e-01
1.741482876241207123e-02 2.237807810306549072e-01 1.772043257951736450e-01 -7.404774427413940430e-01 3.051455914974212646e-01 5.080641508102416992e-01 1.034051403403282166e-01 8.930294215679168701e-02
-3.024684190750122070e-01 -2.795960605144500732e-01 4.216427803039550781e-01 -2.950720191001892090e-01 9.509071707725524902e-02 3.143743872642517090e-01 -6.545282602310180664e-01 -1.709034144878387451e-01
-5.812467932701110840e-01 -3.084833025932312012e-01 -5.080766677856445312e-01 -3.856827318668365479e-01 1.097960048355162144e-03 1.433797329664230347e-01 -3.120066523551940918e-01 -2.054017633199691772e-01
3.087915107607841492e-02 2.491827309131622314e-01 2.241188287734985352e-01 -6.055871844291687012e-01 1.917215995490550995e-03 5.346019268035888672e-01 -2.254100590944290161e-01 -4.282252788543701172e-01
5.610401183366775513e-02 -1.682278700172901154e-02 -2.209340482950210571e-01 -4.075322449207305908e-01 -6.030114740133285522e-02 8.765483498573303223e-01 -3.268021717667579651e-02 -9.291696548461914062e-02
-4.058464169502258301e-01 2.280029207468032837e-01 -1.219405978918075562e-01 -4.667199850082397461e-01 2.569651007652282715e-01 -1.832826435565948486e-01 -6.673989295959472656e-01 -7.457532733678817749e-02
-2.820508480072021484e-01 3.829436004161834717e-01 -2.692872285842895508e-01 -5.929619073867797852e-01 -4.170254245400428772e-02 5.304460227489471436e-02 -4.989676773548126221e-01 -3.100976049900054932e-01
-5.926092863082885742e-01 4.649026095867156982e-01 -3.101777732372283936e-01 -4.523414969444274902e-01 1.499459743499755859e-01 1.994524002075195312e-01 1.427293866872787476e-01 -2.218554764986038208e-01
-2.070135772228240967e-01 3.656129539012908936e-01 -4.332953095436096191e-01 -3.849726915359497070e-01 5.948851704597473145e-01 1.974126994609832764e-01 -1.826134175062179565e-01 -2.476204633712768555e-01
-4.535435140132904053e-01 1.354754567146301270e-01 1.556470692157745361e-01 -1.448732614517211914e-01 -2.771600186824798584e-01 7.706154584884643555e-01 1.484053879976272583e-01 -1.950393617153167725e-01
-1.684000641107559204e-01 5.630288720130920410e-01 2.656384184956550598e-02 -6.667467951774597168e-01 -1.500942707061767578e-01 2.369745671749114990e-01 -3.550857007503509521e-01 6.791212409734725952e-02
-2.966403663158416748e-01 2.287263423204421997e-01 -4.783998727798461914e-01 -4.629618674516677856e-02 2.286272048950195312e-01 2.422307729721069336e-01 -7.075854539871215820e-01 -1.305976957082748413e-01
