# Supplementary material for: Where is your field going? A machine learning approach to study the relative motion of the domains of physics
Source: PLoS One. 2020 Jun 18;15(6):e0233997. doi: 10.1371/journal.pone.0233997 (PMC7302634; doi:10.1371/journal.pone.0233997)
Supplement: S1 Data — (ZIP) [file pone.0233997.s001.zip › 0/Pacs4Run_0_VS_500_embeddings1990-1994ED8.txt]

1.133587285876274109e-01 -9.610304981470108032e-02 -1.146218627691268921e-01 -6.522461175918579102e-01 -8.563519269227981567e-02 -6.554380059242248535e-01 -1.900806725025177002e-01 -2.574642002582550049e-01
-1.258761435747146606e-01 -2.595244534313678741e-02 1.911720633506774902e-01 3.993385285139083862e-02 3.220897614955902100e-01 -4.664561450481414795e-01 2.892893850803375244e-01 -7.350705862045288086e-01
4.567884504795074463e-01 -1.624183654785156250e-01 9.765770286321640015e-02 5.020792782306671143e-02 -4.897640943527221680e-01 -5.554227828979492188e-01 -2.772055566310882568e-01 -3.573518693447113037e-01
-1.421955078840255737e-01 -4.316597580909729004e-01 2.373032122850418091e-01 -7.342256903648376465e-01 9.961999952793121338e-02 -4.029308259487152100e-01 -1.283435672521591187e-01 -9.643990546464920044e-02
2.124701589345932007e-01 -3.250497579574584961e-01 -3.529790937900543213e-01 1.451648622751235962e-01 2.379823774099349976e-01 -7.290872931480407715e-01 -4.540291801095008850e-02 -3.365512490272521973e-01
4.399287402629852295e-01 2.317314893007278442e-01 4.313103556632995605e-01 1.823014318943023682e-01 3.007078729569911957e-02 -5.936438441276550293e-01 -2.661247551441192627e-01 -3.306977450847625732e-01
4.254544377326965332e-01 2.154764682054519653e-01 2.117143720388412476e-01 -1.600686088204383850e-02 -7.630933076143264771e-02 -4.147371053695678711e-01 4.395680129528045654e-01 -5.970169901847839355e-01
-1.888321191072463989e-01 7.958094775676727295e-02 4.885326623916625977e-01 -2.734470665454864502e-01 9.880123287439346313e-02 -3.850269913673400879e-01 -5.894278287887573242e-01 -3.730136752128601074e-01
2.708095312118530273e-01 -2.013200521469116211e-01 9.153212420642375946e-03 -1.055451333522796631e-01 -1.433821171522140503e-01 -4.536219537258148193e-01 -5.784044265747070312e-01 -5.603802204132080078e-01
8.109883964061737061e-02 -2.970339059829711914e-01 2.229550629854202271e-01 -1.580971330404281616e-01 6.757844239473342896e-02 -3.764050900936126709e-01 -2.381923981010913849e-02 -8.268464207649230957e-01
3.693038523197174072e-01 -1.890736073255538940e-01 -1.010287553071975708e-01 1.216835230588912964e-01 -3.686540126800537109e-01 -8.081302046775817871e-01 6.826262176036834717e-02 -9.598065167665481567e-02
2.275684624910354614e-01 -7.959754765033721924e-02 4.631184637546539307e-01 1.067427769303321838e-01 -2.619681656360626221e-01 -6.430168151855468750e-01 2.898282408714294434e-01 -3.871763348579406738e-01
1.557388305664062500e-01 9.988726116716861725e-03 4.630379974842071533e-01 2.184153199195861816e-01 -2.596662938594818115e-01 -6.489436626434326172e-01 3.242168426513671875e-01 -3.462155759334564209e-01
4.171705543994903564e-01 -5.833892524242401123e-02 5.629754066467285156e-02 -1.946898922324180603e-02 -4.197120666503906250e-01 -4.986859261989593506e-01 -5.099589228630065918e-01 -3.662143051624298096e-01
-5.464394688606262207e-01 -1.037803012877702713e-02 2.287568151950836182e-01 -3.092289566993713379e-01 4.182318747043609619e-01 -5.357235074043273926e-01 -1.149258241057395935e-01 -2.796755433082580566e-01
3.420454263687133789e-01 -2.848401069641113281e-01 4.379060268402099609e-01 -6.185855343937873840e-02 2.141591310501098633e-01 -6.983339190483093262e-01 1.461087763309478760e-01 -2.267170548439025879e-01
1.253849565982818604e-01 2.988847158849239349e-02 2.202661037445068359e-01 -4.338871240615844727e-01 1.732725203037261963e-01 -2.803233861923217773e-01 -6.939483880996704102e-01 -3.955263495445251465e-01
3.494752049446105957e-01 -3.506497740745544434e-01 6.386025995016098022e-02 -1.835001558065414429e-01 -8.281929418444633484e-03 -5.993093252182006836e-01 4.236912429332733154e-01 -4.223822355270385742e-01
7.269728183746337891e-01 1.355145722627639771e-01 6.870727241039276123e-02 -3.311119973659515381e-01 -3.039744123816490173e-02 -2.512833774089813232e-01 1.049379855394363403e-01 -5.135282278060913086e-01
3.235726058483123779e-01 -2.771721780300140381e-01 2.672032713890075684e-01 -3.274883329868316650e-01 4.235960543155670166e-01 -5.237747430801391602e-01 2.390393167734146118e-01 -3.590500652790069580e-01
-3.560187518596649170e-01 -5.402183532714843750e-01 -5.113957822322845459e-02 -3.620030283927917480e-01 4.497959092259407043e-02 -5.156010389328002930e-01 -2.673964947462081909e-03 -4.241211414337158203e-01
4.785106182098388672e-01 -6.559295952320098877e-02 3.327868282794952393e-01 -1.203069910407066345e-01 2.601420879364013672e-01 -4.565832018852233887e-01 -1.189566496759653091e-02 -6.043348908424377441e-01
2.530007958412170410e-01 -2.584125697612762451e-01 4.405805766582489014e-01 -9.204396046698093414e-03 2.865580916404724121e-01 -6.666380763053894043e-01 3.391280397772789001e-02 -3.838564753532409668e-01
2.377270311117172241e-01 -1.557282507419586182e-01 1.681593954563140869e-01 -2.953697443008422852e-01 4.726400673389434814e-01 -3.595555424690246582e-01 -4.223911464214324951e-02 -6.702688932418823242e-01
4.661114886403083801e-02 -4.723764359951019287e-01 2.737620472908020020e-01 -1.320608109235763550e-01 -3.045954555273056030e-02 -6.317252516746520996e-01 3.236308097839355469e-01 -4.213794469833374023e-01
1.166725978255271912e-01 -1.415655463933944702e-01 1.987216025590896606e-01 2.654484212398529053e-01 2.940263152122497559e-01 -7.126935720443725586e-01 2.100310102105140686e-02 -5.114380121231079102e-01
1.876181066036224365e-01 -1.627865135669708252e-01 -3.598469793796539307e-01 2.299841195344924927e-01 2.533117234706878662e-01 -6.570982336997985840e-01 4.556066915392875671e-02 -5.078353285789489746e-01
3.284996151924133301e-01 -8.829274028539657593e-02 6.356698274612426758e-01 -1.178495436906814575e-01 2.024286538362503052e-01 -6.435496211051940918e-01 -4.200563766062259674e-03 -1.057194024324417114e-01
5.879576206207275391e-01 2.237780243158340454e-01 4.206498563289642334e-01 -2.507664263248443604e-01 -6.488215923309326172e-02 -3.318481445312500000e-01 1.251446753740310669e-01 -4.841541051864624023e-01
4.082362651824951172e-01 -3.697112500667572021e-01 4.086305573582649231e-02 -2.323989421129226685e-01 7.449547946453094482e-02 -5.564614534378051758e-01 3.751141130924224854e-01 -4.301956892013549805e-01
-3.738667964935302734e-01 3.407762944698333740e-01 3.338464498519897461e-01 -2.744096517562866211e-01 -4.037588834762573242e-01 -5.581248402595520020e-01 -2.215069085359573364e-01 -1.837147772312164307e-01
4.763360023498535156e-01 -2.819217741489410400e-01 -1.198440864682197571e-01 1.641877740621566772e-01 9.054429829120635986e-02 -7.867857813835144043e-01 -4.788578301668167114e-02 -1.509324014186859131e-01
-2.038185000419616699e-01 5.595526099205017090e-01 -1.813236251473426819e-02 -1.363257169723510742e-01 -4.258853495121002197e-01 -3.808370232582092285e-01 -8.352012187242507935e-02 -5.413453578948974609e-01
4.712108075618743896e-01 3.224122524261474609e-01 1.631713658571243286e-01 -1.905145794153213501e-01 1.067476198077201843e-01 -3.819466829299926758e-01 4.830540716648101807e-01 -4.695429503917694092e-01
1.380082815885543823e-01 -1.145777776837348938e-01 3.954457938671112061e-01 -2.748768925666809082e-01 4.004611968994140625e-01 -6.977709531784057617e-01 -1.448605060577392578e-01 2.601019442081451416e-01
4.808170720934867859e-02 4.744353592395782471e-01 -9.727000445127487183e-02 -3.121762275695800781e-01 9.290980547666549683e-02 -7.212272286415100098e-01 -1.935442686080932617e-01 3.153148889541625977e-01
2.701646685600280762e-01 -1.422471255064010620e-01 3.979276418685913086e-01 -2.968212366104125977e-01 2.894821763038635254e-01 -3.306464254856109619e-01 -5.791062489151954651e-02 -6.810629367828369141e-01
-1.363959442824125290e-02 6.049889326095581055e-01 1.496481150388717651e-01 -5.064977407455444336e-01 2.095078080892562866e-01 -5.147826075553894043e-01 -2.143992781639099121e-01 -2.464100718498229980e-03
-1.537612378597259521e-01 2.075979113578796387e-01 5.801222324371337891e-01 -2.315827161073684692e-01 -3.635151386260986328e-01 -4.788940548896789551e-01 -3.615495562553405762e-01 -2.255828529596328735e-01
2.599007785320281982e-01 3.419080749154090881e-02 6.504669189453125000e-01 -2.065565437078475952e-01 8.327922970056533813e-02 -3.812492191791534424e-01 -4.616757631301879883e-01 -3.163527250289916992e-01
-8.394088596105575562e-02 1.594844311475753784e-01 4.973894953727722168e-01 -1.951570212841033936e-01 -5.195170044898986816e-01 -5.553295016288757324e-01 -3.157122433185577393e-01 -6.382127106189727783e-02
1.501989513635635376e-01 -1.078186482191085815e-01 -2.039891332387924194e-01 2.359118163585662842e-01 1.916660219430923462e-01 -6.020947098731994629e-01 4.074044153094291687e-02 -6.838390231132507324e-01
1.269648075103759766e-01 -1.196588501334190369e-01 1.917465180158615112e-01 -1.017746627330780029e-01 2.499920129776000977e-01 -3.685654401779174805e-01 -2.999403513967990875e-02 -8.504120707511901855e-01
3.898968994617462158e-01 -1.667981445789337158e-01 4.081782102584838867e-01 -2.998357079923152924e-02 3.365968465805053711e-01 -6.911745071411132812e-01 5.362983047962188721e-02 -2.423932254314422607e-01
1.005377098917961121e-01 1.516065150499343872e-01 1.983495987951755524e-02 -6.434249877929687500e-01 -5.937913656234741211e-01 -4.267477393150329590e-01 -1.260324865579605103e-01 4.396193474531173706e-02
4.046355187892913818e-01 5.552102625370025635e-02 4.339288473129272461e-01 5.791871249675750732e-02 -4.171606898307800293e-01 -6.475022435188293457e-01 1.939971931278705597e-02 -2.188150286674499512e-01
4.281091038137674332e-03 -3.812813758850097656e-01 7.945551723241806030e-02 -3.332757949829101562e-01 3.269805014133453369e-01 -5.260667204856872559e-01 3.945131301879882812e-01 -4.448791444301605225e-01
-4.465276300907135010e-01 3.367965519428253174e-01 8.295982331037521362e-02 -5.212612152099609375e-01 -3.084934055805206299e-01 -4.538479745388031006e-01 1.805234402418136597e-01 -2.735888361930847168e-01
5.939643597230315208e-04 -5.131389498710632324e-01 9.472787380218505859e-02 -1.490950137376785278e-01 9.733678400516510010e-02 -5.792103409767150879e-01 2.058964073657989502e-01 -5.640327334403991699e-01
-1.627369374036788940e-01 -4.578961431980133057e-01 1.884498298168182373e-01 -2.108313143253326416e-01 1.567215174436569214e-01 -5.709987878799438477e-01 2.775561809539794922e-01 -5.062073469161987305e-01
2.223513573408126831e-01 -1.021421328186988831e-01 1.232194676995277405e-01 1.488791853189468384e-01 3.639908134937286377e-01 -7.950643897056579590e-01 3.298066854476928711e-01 -1.714343428611755371e-01
4.219449460506439209e-01 -6.434364616870880127e-02 5.183947682380676270e-01 -1.489333361387252808e-01 1.965763419866561890e-01 -5.438663363456726074e-01 6.917457282543182373e-02 -4.332322776317596436e-01
3.240009546279907227e-01 -8.861472457647323608e-02 3.335959613323211670e-01 -5.617947317659854889e-03 -5.153307318687438965e-01 -5.011298656463623047e-01 -3.500469624996185303e-01 -3.696259558200836182e-01
5.194833278656005859e-01 3.668352067470550537e-01 -2.934872917830944061e-02 -1.254517287015914917e-01 2.696966230869293213e-01 -2.240669280290603638e-01 -1.918296664953231812e-01 -6.474788188934326172e-01
-4.013008251786231995e-02 -1.576301008462905884e-01 -1.115161702036857605e-01 1.760370433330535889e-01 5.435703396797180176e-01 -7.331086993217468262e-01 -8.631723374128341675e-02 -2.995827794075012207e-01
4.027886986732482910e-01 2.844907343387603760e-01 1.903619915246963501e-01 -3.059017658233642578e-01 -3.273666277527809143e-02 -3.151696324348449707e-01 5.717177987098693848e-01 -4.469317197799682617e-01
-3.726700842380523682e-01 -7.116427272558212280e-02 -2.524729967117309570e-01 -9.890690445899963379e-02 3.529115021228790283e-01 -7.929111719131469727e-01 -9.960114210844039917e-02 1.391133666038513184e-01
-2.709454894065856934e-01 3.642292618751525879e-01 3.580017983913421631e-01 -2.821870744228363037e-01 -4.017971456050872803e-01 -5.719927549362182617e-01 3.073057532310485840e-01 -5.547275766730308533e-02
3.691438734531402588e-01 -8.740814030170440674e-02 9.936863183975219727e-02 -3.055842518806457520e-01 2.501912880688905716e-03 -4.109324514865875244e-01 -7.056320905685424805e-01 -2.933399081230163574e-01
-5.647316947579383850e-02 -2.289035171270370483e-01 -1.269815862178802490e-01 3.320651948451995850e-01 2.246355265378952026e-01 -7.667438983917236328e-01 -2.694611251354217529e-01 -3.271936476230621338e-01
1.946943253278732300e-01 6.707658171653747559e-01 2.451456785202026367e-01 -2.719490826129913330e-01 -4.623690620064735413e-02 -5.588021874427795410e-01 -2.383842915296554565e-01 8.300495892763137817e-02
-2.544795162975788116e-02 -5.535891056060791016e-01 9.599284082651138306e-02 -1.725460290908813477e-01 1.273498982191085815e-01 -6.245586276054382324e-01 2.265249341726303101e-01 -4.430573284626007080e-01
4.549797177314758301e-01 9.538405388593673706e-02 5.415474176406860352e-01 -2.138269543647766113e-01 -1.330430954694747925e-01 -4.148523509502410889e-01 1.374648213386535645e-01 -4.860042929649353027e-01
2.593265101313591003e-02 7.688704729080200195e-01 2.095674872398376465e-01 -1.348974555730819702e-01 8.393581211566925049e-02 -5.736219882965087891e-01 -7.479001581668853760e-02 -6.609616428613662720e-02
2.894020378589630127e-01 -1.852923333644866943e-01 -2.011560797691345215e-01 2.554427087306976318e-01 -5.564735457301139832e-02 -7.929512858390808105e-01 2.420637756586074829e-01 -2.928059995174407959e-01
2.104282975196838379e-01 6.409134715795516968e-02 6.489421725273132324e-01 -8.979563415050506592e-02 8.002772927284240723e-02 -5.815060138702392578e-01 3.217136859893798828e-01 -2.727077603340148926e-01
4.254028797149658203e-01 1.086511909961700439e-01 1.029916405677795410e-01 -1.489692628383636475e-01 -2.581779956817626953e-01 -3.863608539104461670e-01 4.347979128360748291e-01 -6.078227162361145020e-01
-1.389099508523941040e-01 -4.785365164279937744e-01 1.731404811143875122e-01 -2.969227731227874756e-01 1.296877861022949219e-01 -4.876071512699127197e-01 2.464097589254379272e-01 -5.641530156135559082e-01
4.160987138748168945e-01 -1.297255605459213257e-01 -1.584357917308807373e-01 -8.653131127357482910e-02 4.051798284053802490e-01 -6.581510901451110840e-01 3.246395885944366455e-01 -2.733481228351593018e-01
2.623399496078491211e-01 -2.695153653621673584e-01 1.750799417495727539e-01 -2.758151292800903320e-01 2.713228762149810791e-01 -4.451725780963897705e-01 1.616329550743103027e-01 -6.737154126167297363e-01
1.536892205476760864e-01 7.285179942846298218e-02 -5.685935020446777344e-01 -1.955958455801010132e-01 -1.714894026517868042e-01 -3.275895118713378906e-01 -4.083566069602966309e-01 -5.532064437866210938e-01
1.462721228599548340e-01 -1.990685053169727325e-02 -3.004187047481536865e-01 -6.166502237319946289e-01 5.480307936668395996e-01 -4.090786874294281006e-01 -1.923716068267822266e-01 -5.485661700367927551e-02
1.186837628483772278e-01 -1.910911053419113159e-01 4.694093167781829834e-01 -1.235149428248405457e-01 2.237116396427154541e-01 -6.040825843811035156e-01 4.498559534549713135e-01 -3.105869591236114502e-01
-1.855270266532897949e-01 3.860972821712493896e-01 -3.363659679889678955e-01 -1.549974828958511353e-01 -5.953803062438964844e-01 -5.325121283531188965e-01 -3.215691249351948500e-04 -2.032130807638168335e-01
1.793615706264972687e-02 -1.611526906490325928e-01 -4.555436968803405762e-01 -7.483733296394348145e-01 2.192036807537078857e-01 -3.337096869945526123e-01 -5.557571724057197571e-02 -2.088649272918701172e-01
1.511296629905700684e-01 -1.380929797887802124e-01 -4.138486981391906738e-01 1.226489767432212830e-01 -3.394097685813903809e-01 -6.971321105957031250e-01 -3.022285997867584229e-01 -2.815001904964447021e-01
1.595863699913024902e-01 -1.757887303829193115e-01 -4.290699958801269531e-01 2.373880594968795776e-01 -1.200157329440116882e-01 -7.672372460365295410e-01 -1.742165088653564453e-01 -2.641368508338928223e-01
8.118429780006408691e-02 7.219917178153991699e-01 -3.084025681018829346e-01 -2.275127321481704712e-01 5.855008494108915329e-03 -5.127229690551757812e-01 -2.153893560171127319e-01 -1.262977272272109985e-01
7.083790004253387451e-02 -7.725014537572860718e-02 3.148377835750579834e-01 3.109767138957977295e-01 -1.675351560115814209e-01 -6.515666246414184570e-01 1.404820978641510010e-01 -5.664296746253967285e-01
3.287753164768218994e-01 1.279468238353729248e-01 5.280730128288269043e-01 7.684814184904098511e-02 1.236559003591537476e-01 -6.030327081680297852e-01 2.125948816537857056e-01 -4.082080125808715820e-01
-4.488419890403747559e-01 3.065300583839416504e-01 2.012954801321029663e-01 7.587515562772750854e-02 -3.173486590385437012e-01 -6.874603033065795898e-01 -3.903115913271903992e-02 -2.889083027839660645e-01
1.407405287027359009e-01 -4.668145775794982910e-01 -3.214900791645050049e-01 -1.501519381999969482e-01 -5.253483057022094727e-01 -5.766608715057373047e-01 1.291194651275873184e-02 -1.663710325956344604e-01
1.400197595357894897e-01 -2.230271995067596436e-01 3.105765879154205322e-01 1.111453548073768616e-01 3.074327111244201660e-01 -8.346170186996459961e-01 -1.742459833621978760e-01 1.949834637343883514e-02
-3.050526082515716553e-01 5.831759572029113770e-01 1.738827079534530640e-01 -8.385613560676574707e-02 -2.511702179908752441e-01 -5.738543272018432617e-01 -1.627342998981475830e-01 -3.327222466468811035e-01
4.582875370979309082e-01 -7.967721670866012573e-02 8.070531487464904785e-02 -2.926223874092102051e-01 -2.155861109495162964e-01 -4.964600801467895508e-01 -6.059094071388244629e-01 -1.772190481424331665e-01
4.711081087589263916e-01 -1.920925080776214600e-01 -1.905884295701980591e-01 -9.802641719579696655e-02 -9.671340882778167725e-02 -7.773519754409790039e-01 -1.454910039901733398e-01 2.458197623491287231e-01
2.809302210807800293e-01 -3.085576891899108887e-01 -2.096176892518997192e-01 -5.819564685225486755e-04 1.918418109416961670e-01 -6.574871540069580078e-01 -4.914786815643310547e-01 -2.669951617717742920e-01
1.542971730232238770e-01 2.641373574733734131e-01 1.559108346700668335e-01 -7.627442479133605957e-01 -3.749367594718933105e-01 -2.016852945089340210e-01 -1.314066797494888306e-01 -3.190841376781463623e-01
7.004936933517456055e-01 3.660066286101937294e-03 9.019105881452560425e-02 1.314353756606578827e-02 7.392531633377075195e-02 -6.449303627014160156e-01 1.107969880104064941e-01 -2.594454288482666016e-01
-3.210905194282531738e-01 -1.242317706346511841e-01 1.579166352748870850e-01 -5.376638174057006836e-01 4.535028040409088135e-01 -5.970417261123657227e-01 -5.907327309250831604e-02 4.282717779278755188e-02
1.481518745422363281e-01 -3.247579336166381836e-01 -2.844420373439788818e-01 -4.851967394351959229e-01 -2.356541156768798828e-01 -2.438639998435974121e-01 -1.804298758506774902e-01 -6.392985582351684570e-01
1.303952485322952271e-01 5.409051179885864258e-01 3.445024415850639343e-02 -5.562454462051391602e-01 2.342356890439987183e-01 -5.345945954322814941e-01 -1.311458200216293335e-01 1.482090950012207031e-01
5.851669907569885254e-01 -2.586586475372314453e-01 -2.576923370361328125e-01 -1.165761053562164307e-01 -1.833459436893463135e-01 -5.997021794319152832e-01 1.104170605540275574e-01 -3.243913948535919189e-01
3.938689827919006348e-01 -3.327638506889343262e-01 -3.796461820602416992e-01 -1.847920864820480347e-01 -3.481366932392120361e-01 -6.264175176620483398e-01 -1.821487993001937866e-01 -9.528893232345581055e-02
5.528429150581359863e-01 -1.343026310205459595e-01 -3.052304387092590332e-01 -8.310458809137344360e-02 3.667696714401245117e-01 -6.075056195259094238e-01 8.504304289817810059e-02 -2.558127343654632568e-01
3.175196051597595215e-01 -2.957383394241333008e-01 3.739933967590332031e-01 -3.467926979064941406e-01 2.303368598222732544e-01 -5.110411047935485840e-01 2.596133649349212646e-01 -4.122703373432159424e-01
-3.362365663051605225e-01 -3.832561522722244263e-02 -7.562050968408584595e-02 -2.230458259582519531e-01 4.200294911861419678e-01 -7.678690552711486816e-01 -2.427317202091217041e-01 7.100747525691986084e-02
1.773737967014312744e-01 1.019531954079866409e-02 -3.255045413970947266e-01 1.950608193874359131e-02 5.510957837104797363e-01 -6.619738340377807617e-01 2.433272153139114380e-01 -2.469349056482315063e-01
1.326793879270553589e-01 -3.367297053337097168e-01 6.153696402907371521e-02 -3.768992125988006592e-01 4.712504148483276367e-01 -5.552164912223815918e-01 3.759301304817199707e-01 -2.269445061683654785e-01
5.601132512092590332e-01 1.113973907195031643e-03 -2.613352984189987183e-02 -2.931601107120513916e-01 2.047484219074249268e-01 -3.475997447967529297e-01 -5.681432485580444336e-01 -3.378047943115234375e-01
5.867340564727783203e-01 2.688053548336029053e-01 2.864181809127330780e-02 -2.076462209224700928e-01 -4.041893780231475830e-02 -2.613429129123687744e-01 -4.849829245358705521e-03 -6.852679848670959473e-01
4.362466037273406982e-01 -1.494969129562377930e-01 -2.556470632553100586e-01 -2.459020167589187622e-02 3.386729657649993896e-01 -6.803224682807922363e-01 2.624099254608154297e-01 -2.738294601440429688e-01
-5.369420647621154785e-01 4.021539390087127686e-01 5.437756702303886414e-02 -1.823808699846267700e-01 -2.580140829086303711e-01 -6.335892677307128906e-01 -8.378719538450241089e-02 -1.967716813087463379e-01
-2.484799735248088837e-02 -5.577079579234123230e-02 -2.280255109071731567e-01 4.056914150714874268e-01 6.705701351165771484e-02 -6.994180679321289062e-01 9.707437455654144287e-02 -5.259138345718383789e-01
-3.947142362594604492e-01 -3.545337617397308350e-01 -1.163278296589851379e-01 -4.942210316658020020e-01 2.678095698356628418e-01 -4.201257228851318359e-01 -1.286545097827911377e-01 -4.426516294479370117e-01
1.065303161740303040e-01 2.141802906990051270e-01 -1.473638135939836502e-02 -7.543800473213195801e-01 -4.195854365825653076e-01 -3.559221327304840088e-01 -2.659230530261993408e-01 4.902492277324199677e-03
-1.797254830598831177e-01 -6.537880003452301025e-02 6.424713879823684692e-02 -6.147488951683044434e-01 4.225668609142303467e-01 -5.907978415489196777e-01 5.099971219897270203e-02 2.262180298566818237e-01
4.496380314230918884e-02 1.114763692021369934e-01 4.128182232379913330e-01 -7.779805660247802734e-01 -3.045833408832550049e-01 -2.590155303478240967e-01 -1.983931474387645721e-02 -2.227671146392822266e-01
-3.547258675098419189e-01 3.208559453487396240e-01 1.785157024860382080e-01 -5.657979846000671387e-01 -1.566965878009796143e-01 -5.507667660713195801e-01 2.906248271465301514e-01 8.285609632730484009e-02
4.127882719039916992e-01 -3.789408504962921143e-01 1.226254552602767944e-02 -9.033348411321640015e-02 -8.558528870344161987e-02 -7.500649690628051758e-01 3.278483450412750244e-01 -1.710023172199726105e-02
-1.788855940103530884e-01 6.192363500595092773e-01 8.638633042573928833e-02 -1.587377935647964478e-01 5.210751295089721680e-02 -6.380077600479125977e-01 -3.741143047809600830e-01 -4.642625898122787476e-02
-3.310941755771636963e-01 6.148424744606018066e-01 -8.102253824472427368e-02 -1.559957414865493774e-01 -2.615785226225852966e-02 -4.663052260875701904e-01 -3.146997690200805664e-01 -4.053211808204650879e-01
2.645768523216247559e-01 -2.892116308212280273e-01 -2.244360893964767456e-01 1.346387416124343872e-01 -8.247650228440761566e-03 -6.617344617843627930e-01 2.904168665409088135e-01 -5.055236816406250000e-01
6.376111507415771484e-01 -1.229602769017219543e-01 -2.466947138309478760e-01 6.854046136140823364e-02 -1.121793910861015320e-01 -6.970850825309753418e-01 -6.853152997791767120e-03 -1.192389428615570068e-01
2.689962089061737061e-01 9.091673791408538818e-02 4.289185404777526855e-01 -1.830435693264007568e-01 -1.767134368419647217e-01 -5.212446451187133789e-01 -6.299986839294433594e-01 -4.557735845446586609e-02
5.946282148361206055e-01 -4.601674899458885193e-02 -3.101811371743679047e-02 1.090449616312980652e-01 -8.611374348402023315e-02 -7.762188315391540527e-01 1.466763466596603394e-01 -1.272396184504032135e-03
4.047408401966094971e-01 -7.676333934068679810e-02 2.884459197521209717e-01 -1.923172771930694580e-01 3.680612444877624512e-01 -5.909666419029235840e-01 4.190676808357238770e-01 -2.231076508760452271e-01
2.666015326976776123e-01 7.540687918663024902e-02 3.657999634742736816e-01 1.861857920885086060e-01 -3.000361621379852295e-01 -7.248781919479370117e-01 3.269173204898834229e-01 -1.800489723682403564e-01
-4.627708494663238525e-01 2.246341258287429810e-01 5.717188119888305664e-01 -3.720562458038330078e-01 2.430806122720241547e-02 -5.025614500045776367e-01 -3.346508741378784180e-02 -1.257603913545608521e-01
3.851177096366882324e-01 -2.099138498306274414e-01 -1.636211872100830078e-01 1.876000128686428070e-02 -1.906386613845825195e-01 -8.318690061569213867e-01 -1.108259037137031555e-01 1.996626257896423340e-01
-1.176545992493629456e-01 2.660700492560863495e-02 -4.361976683139801025e-01 -5.902258157730102539e-01 4.580220878124237061e-01 -3.286416530609130859e-01 -8.603245019912719727e-02 -3.487455248832702637e-01
5.493717268109321594e-02 5.824849605560302734e-01 -1.339620053768157959e-01 -5.279504656791687012e-01 5.318107083439826965e-02 -5.659184455871582031e-01 1.137904897332191467e-01 1.580365002155303955e-01
-2.425883561372756958e-01 6.816418170928955078e-01 2.079251855611801147e-01 -9.368496388196945190e-02 8.737868815660476685e-02 -6.381807923316955566e-01 -2.226192504167556763e-02 -9.539579600095748901e-02
-4.579683840274810791e-01 5.317393541336059570e-01 6.204912904649972916e-03 -9.268753230571746826e-02 -1.695549041032791138e-01 -6.401740908622741699e-01 -1.057995185256004333e-01 -2.216387838125228882e-01
-4.722575843334197998e-01 -3.160782456398010254e-01 1.186059489846229553e-01 -8.549971878528594971e-02 7.928790897130966187e-02 -7.938799262046813965e-01 -1.371204107999801636e-01 1.886135339736938477e-02
5.362102389335632324e-01 -2.630975246429443359e-01 -1.626700907945632935e-01 -5.368137359619140625e-02 1.656452566385269165e-01 -7.168572545051574707e-01 2.164307385683059692e-01 -1.604684889316558838e-01
-2.690687477588653564e-01 -2.494842978194355965e-03 -2.420277446508407593e-01 -3.441068530082702637e-02 4.408459067344665527e-01 -7.816663384437561035e-01 -2.338605225086212158e-01 8.829670399427413940e-02
4.949433207511901855e-01 3.758371472358703613e-01 1.040035337209701538e-01 1.115865111351013184e-01 -2.691541612148284912e-01 -5.285903811454772949e-01 -3.315850198268890381e-01 -3.587604165077209473e-01
-3.280954658985137939e-01 4.529566168785095215e-01 -2.220965921878814697e-01 8.815475553274154663e-02 -3.182076811790466309e-01 -7.178822755813598633e-01 -2.356425672769546509e-02 -1.136626154184341431e-01
5.033136010169982910e-01 -2.487762272357940674e-01 -2.197433263063430786e-01 -7.604082673788070679e-02 7.358045130968093872e-02 -7.352353930473327637e-01 2.627748250961303711e-01 -1.252218484878540039e-01
1.067330092191696167e-01 -7.022784650325775146e-02 5.487139821052551270e-01 -3.242702484130859375e-01 2.631870806217193604e-01 -5.960797667503356934e-01 -3.632949292659759521e-01 1.444858461618423462e-01
-1.430259346961975098e-01 -1.850400418043136597e-01 1.980550438165664673e-01 -3.224060237407684326e-01 4.023644924163818359e-01 -7.489850521087646484e-01 -2.127623260021209717e-01 1.843602657318115234e-01
2.405381053686141968e-01 -3.741903603076934814e-01 1.263308823108673096e-01 -2.716128826141357422e-01 -4.473212957382202148e-01 -4.454317986965179443e-01 -4.908764064311981201e-01 -2.700454294681549072e-01
-2.997922599315643311e-01 9.444390982389450073e-02 5.643691420555114746e-01 -3.232530951499938965e-01 3.484086990356445312e-01 -5.930685400962829590e-01 6.913277506828308105e-02 -1.736778020858764648e-02
1.172483861446380615e-01 6.538870334625244141e-01 9.757141768932342529e-02 -5.158605054020881653e-02 -4.180684685707092285e-01 -5.919257998466491699e-01 -8.898025006055831909e-02 -1.158801317214965820e-01
1.019174382090568542e-01 6.374690681695938110e-02 5.214439705014228821e-02 -5.235957503318786621e-01 1.355976909399032593e-01 -2.207619398832321167e-01 -6.457445025444030762e-01 -4.738872051239013672e-01
-2.721743285655975342e-01 5.923081636428833008e-01 -2.417460530996322632e-01 -8.073830604553222656e-02 1.660112142562866211e-01 -6.214269995689392090e-01 -2.805530130863189697e-01 -1.330086588859558105e-01
9.087862074375152588e-02 -6.536376476287841797e-02 5.094946622848510742e-01 -3.352608680725097656e-01 3.208267688751220703e-01 -6.468689441680908203e-01 -2.270725816488265991e-01 2.062829136848449707e-01
-4.322303831577301025e-01 -3.162396848201751709e-01 -8.834028244018554688e-02 -5.688912868499755859e-01 1.432285159826278687e-01 -3.772192299365997314e-01 -1.056627333164215088e-01 -4.558013081550598145e-01
2.788241803646087646e-01 -6.039149686694145203e-02 3.853110373020172119e-01 2.323780506849288940e-01 -2.602868676185607910e-01 -6.775875687599182129e-01 -1.339292675256729126e-01 -4.139258265495300293e-01
-1.545102745294570923e-01 4.692828357219696045e-01 8.330592513084411621e-02 -5.066128969192504883e-01 1.804087869822978973e-02 -6.543439626693725586e-01 -2.922164462506771088e-02 2.509151995182037354e-01
4.641509652137756348e-01 -4.392582550644874573e-02 2.116236835718154907e-01 1.639217138290405273e-01 2.072873711585998535e-02 -7.485010027885437012e-01 3.089665770530700684e-01 -2.341705113649368286e-01
-5.085270404815673828e-01 2.228588759899139404e-01 -6.295704096555709839e-02 -1.795125007629394531e-01 -4.210749864578247070e-01 -6.505354642868041992e-01 -1.133782565593719482e-01 -2.054034024477005005e-01
5.084890127182006836e-01 -3.407199382781982422e-01 -1.020965129137039185e-01 -3.565676510334014893e-01 -1.330092847347259521e-01 -4.940029382705688477e-01 3.815925717353820801e-01 -2.836221158504486084e-01
-2.518783509731292725e-02 1.224092915654182434e-01 5.681831836700439453e-01 -4.449702203273773193e-01 -2.454606741666793823e-01 -3.072113990783691406e-01 -3.862144052982330322e-01 -3.996994793415069580e-01
-1.511203050613403320e-01 6.712825894355773926e-01 -2.081395089626312256e-01 -1.006753221154212952e-01 1.402975916862487793e-01 -5.758333206176757812e-01 -3.003636002540588379e-01 -1.777616441249847412e-01
-3.282751441001892090e-01 2.453312128782272339e-01 2.914155721664428711e-01 1.435184478759765625e-02 1.767947524785995483e-01 -8.252916932106018066e-01 -5.820691958069801331e-02 1.765450388193130493e-01
-4.463886469602584839e-02 3.840577602386474609e-01 -1.173450872302055359e-01 -7.602534294128417969e-01 -2.758078277111053467e-01 -4.190242886543273926e-01 -7.855809479951858521e-02 3.048372827470302582e-02
4.204751458019018173e-03 6.876851916313171387e-01 -1.810347884893417358e-01 -3.850433230400085449e-01 5.241686105728149414e-02 -5.853263735771179199e-01 7.521433755755424500e-03 2.506798878312110901e-02
-2.839160561561584473e-01 2.345955967903137207e-01 1.670523285865783691e-01 -5.629987716674804688e-01 -5.164840817451477051e-01 -4.449159204959869385e-01 1.507972627878189087e-01 -1.789884418249130249e-01
2.361985892057418823e-01 -5.084848403930664062e-01 8.701790869235992432e-02 -6.626605242490768433e-02 -1.724101305007934570e-01 -7.548156976699829102e-01 -2.716520130634307861e-01 -2.057089097797870636e-02
-2.059792913496494293e-02 7.045629024505615234e-01 2.008355967700481415e-02 -3.344726264476776123e-01 -2.654771506786346436e-01 -4.619411528110504150e-01 -2.819910943508148193e-01 -1.658457219600677490e-01
1.894900389015674591e-02 2.394679635763168335e-01 2.707104682922363281e-01 -5.226002335548400879e-01 -5.427607297897338867e-01 -3.953809738159179688e-01 -2.558642625808715820e-01 -2.819913625717163086e-01
3.331622481346130371e-02 -1.795255690813064575e-01 8.047555387020111084e-02 3.027805313467979431e-02 2.082409560680389404e-01 -5.336025953292846680e-01 2.258649766445159912e-01 -7.616799473762512207e-01
-1.387490928173065186e-01 -5.128144621849060059e-01 -2.209214866161346436e-02 -5.950910449028015137e-01 9.309653192758560181e-02 -3.963275551795959473e-01 -5.799677595496177673e-02 -4.405024945735931396e-01
4.605212435126304626e-02 -1.456702053546905518e-01 -5.218276977539062500e-01 -4.152258932590484619e-01 -3.110404908657073975e-01 -3.809649944305419922e-01 -4.138118326663970947e-01 -3.447054326534271240e-01
-4.826262593269348145e-01 1.941046863794326782e-01 -1.406395733356475830e-01 -1.356106847524642944e-01 -4.257332086563110352e-01 -6.417032480239868164e-01 -1.793084889650344849e-01 -2.569868862628936768e-01
4.982740879058837891e-01 -2.241471558809280396e-01 -6.810966134071350098e-02 1.076750233769416809e-01 7.459168136119842529e-02 -8.061975240707397461e-01 1.702731847763061523e-01 -2.714692056179046631e-02
-1.154845505952835083e-01 6.902141571044921875e-01 1.777762174606323242e-01 -6.131891161203384399e-03 2.384242787957191467e-02 -6.741985678672790527e-01 -1.506716012954711914e-01 -2.849095501005649567e-02
2.524144649505615234e-01 6.932952404022216797e-01 -1.648837327957153320e-01 -3.063364326953887939e-01 -1.399865746498107910e-01 -4.209066629409790039e-01 -3.516923785209655762e-01 -1.189701333642005920e-01
4.939054250717163086e-01 -1.950100064277648926e-01 -2.924842536449432373e-01 -3.095181658864021301e-02 -3.241788223385810852e-02 -5.597418546676635742e-01 2.963980138301849365e-01 -4.788629710674285889e-01
1.936692893505096436e-01 5.730330348014831543e-01 -1.225805804133415222e-01 -4.594530165195465088e-01 1.615828424692153931e-01 -5.783175230026245117e-01 1.406378597021102905e-01 1.663222312927246094e-01
-4.521192237734794617e-02 -9.274604171514511108e-02 -4.847199916839599609e-01 -6.190111041069030762e-01 3.741596639156341553e-01 -4.801138043403625488e-01 1.714950613677501678e-02 -2.066709101200103760e-02
-2.851631343364715576e-01 -4.267535358667373657e-02 2.882850468158721924e-01 -5.092158317565917969e-01 3.585779666900634766e-01 -6.158577799797058105e-01 -2.426035404205322266e-01 8.795602619647979736e-02
5.530112981796264648e-01 3.753517568111419678e-01 -1.219816729426383972e-01 -1.394606381654739380e-01 2.188041806221008301e-01 -3.050041794776916504e-01 2.539710700511932373e-01 -5.599613189697265625e-01
2.997452616691589355e-01 -3.977700471878051758e-01 3.095988556742668152e-02 -8.776377886533737183e-02 -4.998344182968139648e-01 -6.177200675010681152e-01 2.511027753353118896e-01 -2.209200412034988403e-01
4.152397215366363525e-01 9.506341814994812012e-02 -2.934104530140757561e-03 -1.753953099250793457e-02 -1.172708049416542053e-01 -3.721973896026611328e-01 2.533442378044128418e-01 -7.757292985916137695e-01
-2.468272447586059570e-01 -4.147143065929412842e-01 7.912554591894149780e-02 -2.318797074258327484e-02 1.581801772117614746e-01 -8.460395932197570801e-01 8.587320894002914429e-02 1.100542321801185608e-01
1.942275464534759521e-01 -2.575313746929168701e-01 4.004218280315399170e-01 -1.244787946343421936e-01 4.195936322212219238e-01 -6.059222817420959473e-01 1.763598248362541199e-02 -4.202487468719482422e-01
4.681688547134399414e-01 -1.337266117334365845e-01 -5.742159485816955566e-02 1.841018497943878174e-01 8.822456002235412598e-02 -8.228542208671569824e-01 1.865785419940948486e-01 -7.784631103277206421e-02
1.005866751074790955e-01 1.194795742630958557e-01 -4.385095834732055664e-01 -7.213594317436218262e-01 3.407027423381805420e-01 -3.080009818077087402e-01 -1.163178607821464539e-01 -1.961735039949417114e-01
4.626640975475311279e-01 -1.265976577997207642e-01 -4.874294102191925049e-01 -1.188563834875822067e-02 6.720495969057083130e-02 -5.855665206909179688e-01 -3.097387254238128662e-01 -2.980660796165466309e-01
3.418120443820953369e-01 -4.335982203483581543e-01 -1.196747347712516785e-01 -4.500760138034820557e-02 -2.925017476081848145e-01 -7.554500699043273926e-01 -1.422483474016189575e-01 -4.809192195534706116e-02
-2.889370918273925781e-01 1.309356391429901123e-01 5.367853678762912750e-03 3.434101119637489319e-03 3.841525018215179443e-01 -7.017055153846740723e-01 -5.090686678886413574e-01 -1.470479276031255722e-02
1.346768587827682495e-01 -3.064582645893096924e-01 -3.388866186141967773e-01 1.166914850473403931e-01 2.100396454334259033e-01 -6.382391452789306641e-01 5.931315571069717407e-02 -5.518156886100769043e-01
4.898681491613388062e-02 -5.205116234719753265e-03 -2.773291990160942078e-02 1.791661679744720459e-01 4.309796690940856934e-01 -5.428270101547241211e-01 -3.078691475093364716e-02 -6.952344775199890137e-01
2.139643952250480652e-02 -1.630792021751403809e-01 9.655387699604034424e-02 6.924647837877273560e-02 2.424015402793884277e-01 -5.389506816864013672e-01 1.973026692867279053e-01 -7.554304599761962891e-01
-3.835021853446960449e-01 2.388167381286621094e-01 3.597795069217681885e-01 -4.743322730064392090e-01 3.289819061756134033e-01 -5.627322196960449219e-01 7.799970358610153198e-02 1.023697853088378906e-01
-2.613496184349060059e-01 1.239168643951416016e-01 4.101136028766632080e-01 -1.149312779307365417e-01 -2.873834967613220215e-01 -7.006981968879699707e-01 -3.775046467781066895e-01 -1.373379230499267578e-01
6.718885898590087891e-01 -1.263740807771682739e-01 2.351483404636383057e-01 -1.062029749155044556e-01 -1.761884987354278564e-02 -6.001206636428833008e-01 2.405627816915512085e-01 -2.183939814567565918e-01
-3.521862030029296875e-01 5.183621644973754883e-01 1.392869800329208374e-01 -2.932319790124893188e-02 -2.889805734157562256e-01 -6.786834597587585449e-01 3.155915066599845886e-02 -2.046648710966110229e-01
4.357056319713592529e-01 1.928564161062240601e-02 -4.464319050312042236e-01 -5.852596834301948547e-02 -2.446935027837753296e-01 -5.327226519584655762e-01 -3.953166902065277100e-01 -3.272892534732818604e-01
4.302130639553070068e-01 -2.853826284408569336e-01 -1.630433499813079834e-01 1.210756599903106689e-01 -1.021310165524482727e-01 -7.944003343582153320e-01 -1.857803165912628174e-01 -1.273345649242401123e-01
-3.876022994518280029e-01 2.569447159767150879e-01 1.561784744262695312e-01 -4.367497563362121582e-01 -4.468083977699279785e-01 -5.128914713859558105e-01 2.474013715982437134e-01 -2.114209234714508057e-01
3.045766949653625488e-01 2.305929809808731079e-01 6.725556850433349609e-01 -2.596563994884490967e-01 1.438525617122650146e-01 -4.134194552898406982e-01 1.328461468219757080e-01 -3.536238670349121094e-01
-3.531965613365173340e-02 2.837610058486461639e-02 -2.774212956428527832e-01 -6.653274893760681152e-01 5.700173974037170410e-01 -3.798353672027587891e-01 2.620892040431499481e-02 -9.188341349363327026e-02
4.649198353290557861e-01 3.330818712711334229e-01 7.281973212957382202e-02 -3.338570594787597656e-01 7.529903203248977661e-02 -1.855541765689849854e-01 2.504467666149139404e-01 -6.732895374298095703e-01
2.506241202354431152e-02 7.253027558326721191e-01 -1.553436070680618286e-01 -2.773223221302032471e-01 7.976625859737396240e-02 -5.963192582130432129e-01 -9.903558343648910522e-02 2.238550223410129547e-02
1.357943266630172729e-01 6.665297746658325195e-01 -4.063275083899497986e-02 -3.507739305496215820e-01 1.732610464096069336e-01 -6.046706438064575195e-01 8.441021293401718140e-02 9.916411340236663818e-02
6.304355263710021973e-01 3.256211280822753906e-01 8.433148264884948730e-02 -3.238910436630249023e-01 3.180006518959999084e-02 -3.468882441520690918e-01 3.963475823402404785e-01 -3.256848752498626709e-01
2.057700008153915405e-01 1.195246577262878418e-01 7.844875007867813110e-02 -8.759161829948425293e-01 -2.990919947624206543e-01 -2.186128944158554077e-01 1.007635295391082764e-01 -1.502942293882369995e-01
7.249364256858825684e-02 -5.035894736647605896e-02 -5.376203656196594238e-01 -3.318600356578826904e-01 -1.685035824775695801e-01 -3.320301175117492676e-01 -4.828436374664306641e-01 -4.703896939754486084e-01
3.868271708488464355e-01 2.669230103492736816e-02 -2.523760199546813965e-01 -3.784388899803161621e-01 3.247545957565307617e-01 -4.890282452106475830e-01 -5.442252755165100098e-01 -4.412757977843284607e-02
-3.886890038847923279e-02 -1.040047034621238708e-01 -4.474963992834091187e-02 1.928027346730232239e-02 3.605994880199432373e-01 -8.493133187294006348e-01 -2.923603951930999756e-01 2.201324105262756348e-01
1.243761628866195679e-01 -4.008943140506744385e-01 1.956039667129516602e-01 1.907840743660926819e-02 2.675560414791107178e-01 -8.304412364959716797e-01 1.544669419527053833e-01 1.050530001521110535e-02
1.400460600852966309e-01 -2.986963093280792236e-02 4.585567414760589600e-01 -3.880766034126281738e-01 1.453059017658233643e-01 -4.072697460651397705e-01 -6.219615340232849121e-01 -2.116572856903076172e-01
-3.871222138404846191e-01 4.976174831390380859e-01 1.987314969301223755e-01 -1.208395510911941528e-01 -2.539691627025604248e-01 -5.702742934226989746e-01 -1.891139149665832520e-01 -3.506274223327636719e-01
-1.577935367822647095e-01 7.082453370094299316e-01 2.422933578491210938e-01 -6.249964609742164612e-02 1.049581170082092285e-01 -6.252319216728210449e-01 6.937960535287857056e-02 -6.428634375333786011e-02
-5.105140209197998047e-01 2.885856926441192627e-01 4.549256712198257446e-02 -4.935936033725738525e-01 -2.583507597446441650e-01 -5.356204509735107422e-01 2.219772040843963623e-01 -8.649465441703796387e-02
-7.736746221780776978e-02 6.019185185432434082e-01 -1.645358055830001831e-01 -6.201904639601707458e-02 -4.099594950675964355e-01 -6.132811307907104492e-01 -1.765418946743011475e-01 -1.595073491334915161e-01
-2.107142060995101929e-01 -2.961492538452148438e-01 3.257677853107452393e-01 -1.450814455747604370e-01 2.249700129032135010e-01 -7.781329154968261719e-01 -2.889674305915832520e-01 3.342830389738082886e-02
9.680137783288955688e-02 -3.883434534072875977e-01 2.743995785713195801e-01 -1.255281120538711548e-01 7.058870047330856323e-02 -7.002480626106262207e-01 4.660884141921997070e-01 -1.902575194835662842e-01
-1.882965415716171265e-01 4.675136208534240723e-01 -1.036149486899375916e-01 4.158020764589309692e-02 -5.018902420997619629e-01 -6.206963658332824707e-01 1.698696762323379517e-01 -2.598019242286682129e-01
1.264646053314208984e-01 7.167237997055053711e-01 1.228179708123207092e-01 -3.367886543273925781e-01 1.600517928600311279e-01 -5.502502322196960449e-01 -1.152872890233993530e-01 -1.094936486333608627e-02
-5.697500705718994141e-02 1.214779317378997803e-01 7.778573781251907349e-02 -8.259276151657104492e-01 -3.785131573677062988e-01 -1.977524459362030029e-01 2.823151461780071259e-02 -3.325878977775573730e-01
4.870269596576690674e-01 -2.079609036445617676e-01 -2.308248281478881836e-01 -6.218996047973632812e-01 -4.730062186717987061e-02 -2.027362287044525146e-01 -2.946590185165405273e-01 -3.864642083644866943e-01
-4.888961315155029297e-01 -1.536066830158233643e-01 1.089943125844001770e-01 -5.143110752105712891e-01 2.301272153854370117e-01 -6.221364736557006836e-01 -1.429977864027023315e-01 2.300516702234745026e-02
5.383766815066337585e-02 6.502860784530639648e-01 -2.251843363046646118e-01 -4.812625944614410400e-01 4.417825862765312195e-02 -5.373872518539428711e-01 3.967027645558118820e-03 3.399034962058067322e-02
3.137095272541046143e-01 -4.245603084564208984e-01 -2.326995283365249634e-01 -9.195245057344436646e-02 -4.230805039405822754e-01 -6.050186753273010254e-01 1.592838466167449951e-01 -2.971773743629455566e-01
8.517625927925109863e-02 -8.401773869991302490e-03 3.740043044090270996e-01 -3.175225555896759033e-01 -1.624720729887485504e-02 -3.804443776607513428e-01 -7.230356931686401367e-01 -2.901589572429656982e-01
-4.739710390567779541e-01 4.331515729427337646e-02 -1.415577083826065063e-01 -1.171451061964035034e-01 3.480983972549438477e-01 -7.743417024612426758e-01 -1.132666543126106262e-01 7.814648002386093140e-02
3.012957870960235596e-01 -1.693770736455917358e-01 2.310168147087097168e-01 -2.918334007263183594e-01 -2.391090393066406250e-01 -5.023590326309204102e-01 -6.432776451110839844e-01 -1.365768313407897949e-01
-1.054323688149452209e-01 -2.927951514720916748e-01 1.345566958189010620e-01 4.220265522599220276e-02 1.611925214529037476e-01 -8.996174931526184082e-01 -3.764151409268379211e-02 2.157708406448364258e-01
7.946932315826416016e-02 5.987539887428283691e-01 -1.321932226419448853e-01 -5.175347924232482910e-01 6.530482321977615356e-02 -5.447019934654235840e-01 1.797094345092773438e-01 1.288435310125350952e-01
4.718945920467376709e-02 3.097878396511077881e-01 9.369648247957229614e-02 -7.059156298637390137e-01 -3.068943917751312256e-01 -2.822735607624053955e-01 4.352501630783081055e-01 -1.772100180387496948e-01
-2.109470516443252563e-01 2.072502672672271729e-01 -2.880261838436126709e-01 -6.335206031799316406e-01 -2.520503699779510498e-01 -5.502547025680541992e-01 7.750167697668075562e-02 2.364847660064697266e-01
2.090955227613449097e-01 2.470405548810958862e-01 -9.472073614597320557e-02 -2.454408407211303711e-01 -5.058073997497558594e-02 -9.261894971132278442e-02 -7.214911282062530518e-02 -8.998303413391113281e-01
4.907611310482025146e-01 -2.297766357660293579e-01 3.786820918321609497e-02 -1.270217150449752808e-01 -5.267627909779548645e-02 -7.612682580947875977e-01 2.188237011432647705e-01 2.420742213726043701e-01
5.632203817367553711e-02 -1.306380778551101685e-01 -4.594380557537078857e-01 1.583149582147598267e-01 -4.449697434902191162e-01 -6.823524236679077148e-01 -1.463854610919952393e-01 -2.420395612716674805e-01
2.442479431629180908e-01 -3.331580460071563721e-01 -3.283948600292205811e-01 6.845142692327499390e-02 -8.978975564241409302e-02 -5.480748414993286133e-01 2.097479552030563354e-01 -6.036368012428283691e-01
1.382212340831756592e-01 -5.691791176795959473e-01 1.847266964614391327e-02 -1.956702321767807007e-01 -4.277820885181427002e-01 -6.180349588394165039e-01 -2.192240208387374878e-01 -7.265121489763259888e-02
-2.984234392642974854e-01 -4.334515631198883057e-01 5.001674592494964600e-02 -7.745431363582611084e-02 2.364095151424407959e-01 -8.084331154823303223e-01 4.158023744821548462e-02 5.813699215650558472e-02
-2.676863968372344971e-01 8.547399193048477173e-02 -3.190271258354187012e-01 -6.654259562492370605e-01 3.353681266307830811e-01 -2.508265674114227295e-01 3.242068737745285034e-02 -4.472484886646270752e-01
8.183044940233230591e-02 -1.504914164543151855e-01 4.075386524200439453e-01 -4.841592013835906982e-01 -4.219491183757781982e-01 -3.299938142299652100e-01 -4.303365349769592285e-01 -3.131003081798553467e-01
3.770957589149475098e-01 -1.763690710067749023e-01 1.808497160673141479e-01 -2.259473949670791626e-01 1.257627010345458984e-01 -2.992392480373382568e-01 -2.939110100269317627e-01 -7.424215078353881836e-01
-4.179074466228485107e-01 -3.861109912395477295e-01 1.269180476665496826e-01 -4.049442112445831299e-01 8.809345215559005737e-02 -5.820564031600952148e-01 1.718291640281677246e-01 -3.465665578842163086e-01
-3.784229755401611328e-01 4.673804640769958496e-01 2.970783114433288574e-01 -1.168805658817291260e-01 -5.556215718388557434e-02 -5.676655769348144531e-01 -4.055461585521697998e-01 -2.159531414508819580e-01
6.372408866882324219e-01 -1.707316786050796509e-01 2.624226734042167664e-02 -4.284464567899703979e-02 4.677174612879753113e-02 -7.405690550804138184e-01 -6.381829082965850830e-02 8.687677234411239624e-02
5.533272027969360352e-01 2.052458226680755615e-01 3.361724615097045898e-01 -1.688578426837921143e-01 -1.486071050167083740e-01 -4.170888364315032959e-01 2.101999521255493164e-01 -5.195642113685607910e-01
-4.309804439544677734e-01 4.861027598381042480e-01 2.819944620132446289e-01 -1.899957954883575439e-01 -1.383339315652847290e-01 -5.796419978141784668e-01 -2.068071365356445312e-01 -2.538705468177795410e-01
3.541560173034667969e-01 3.056280910968780518e-01 -1.776465028524398804e-01 3.776457309722900391e-01 -8.284908533096313477e-02 -7.391470074653625488e-01 -1.725170314311981201e-01 -1.550042331218719482e-01
1.370905935764312744e-01 -1.845955997705459595e-01 8.375965058803558350e-03 -2.818770408630371094e-01 3.564758896827697754e-01 -3.456670939922332764e-01 2.376781404018402100e-01 -7.513682246208190918e-01
-3.856931030750274658e-01 2.550261616706848145e-01 -2.917596697807312012e-01 -4.978912472724914551e-01 1.989931166172027588e-01 -2.351180613040924072e-01 -1.206877753138542175e-01 -5.862923860549926758e-01
5.935121178627014160e-01 9.933576732873916626e-02 1.705990917980670929e-02 8.196668326854705811e-02 -9.188104420900344849e-02 -7.696059942245483398e-01 1.674447059631347656e-01 -4.574833810329437256e-02
-2.573007345199584961e-01 6.421553492546081543e-01 -1.101334244012832642e-01 -1.634144335985183716e-01 2.411848753690719604e-01 -5.918900966644287109e-01 -2.300371378660202026e-01 -1.455267965793609619e-01
9.180957451462745667e-03 6.797230243682861328e-01 -1.584011316299438477e-01 -3.762592077255249023e-01 4.919605329632759094e-02 -6.024899482727050781e-01 3.453309088945388794e-02 6.799783557653427124e-02
4.422307014465332031e-02 -2.905482351779937744e-01 -2.471644431352615356e-01 2.216107100248336792e-01 2.856190204620361328e-01 -7.490175366401672363e-01 -1.358451396226882935e-01 -3.773132860660552979e-01
1.336983293294906616e-01 -4.938435852527618408e-01 -6.323403865098953247e-02 -2.335721105337142944e-01 -3.535806834697723389e-01 -5.236216187477111816e-01 -4.336362779140472412e-01 -3.040548861026763916e-01
-1.799274794757366180e-02 -5.915572121739387512e-02 1.278580427169799805e-01 -8.783202767372131348e-01 -2.499883472919464111e-01 -2.817867994308471680e-01 2.245064079761505127e-01 -1.268136948347091675e-01
-3.981931507587432861e-01 1.048109754920005798e-01 -2.352293580770492554e-01 -6.145443916320800781e-01 2.313016802072525024e-01 -2.534340620040893555e-01 7.247725501656532288e-03 -5.288455486297607422e-01
-5.614294409751892090e-01 -8.271670341491699219e-02 -3.051867149770259857e-02 -4.974904060363769531e-01 2.417500764131546021e-01 -4.043047726154327393e-01 -2.495423704385757446e-01 -3.812479078769683838e-01
-1.566685885190963745e-01 -4.390934109687805176e-01 -3.618704620748758316e-03 -1.239493265748023987e-01 3.335785269737243652e-01 -6.557238101959228516e-01 1.950634121894836426e-01 -4.335635006427764893e-01
6.684203147888183594e-01 -1.091731712222099304e-01 8.446931093931198120e-02 -1.541930586099624634e-01 -1.441970169544219971e-01 -6.439025402069091797e-01 -2.213550955057144165e-01 1.611942648887634277e-01
4.152938723564147949e-02 9.616381675004959106e-02 -4.392666518688201904e-01 -6.206723451614379883e-01 4.469740688800811768e-01 -3.410005867481231689e-01 -1.429068148136138916e-01 -2.726698815822601318e-01
-6.440636515617370605e-02 -2.295416891574859619e-01 1.893465369939804077e-01 -6.226522326469421387e-01 -3.585196137428283691e-01 -2.976875901222229004e-01 -1.758003979921340942e-01 -5.211089849472045898e-01
8.013362996280193329e-03 6.093077063560485840e-01 -4.582349210977554321e-03 -3.921126946806907654e-02 4.918778240680694580e-01 -5.751427412033081055e-01 -1.586997509002685547e-01 -1.708883345127105713e-01
1.318846791982650757e-01 -7.132979482412338257e-02 2.511669099330902100e-01 -2.865421175956726074e-01 3.461783528327941895e-01 -5.410791039466857910e-01 6.046146154403686523e-01 -2.327284216880798340e-01
-3.373682796955108643e-01 3.731063306331634521e-01 1.875728555023670197e-02 -5.408671218901872635e-03 -5.251170396804809570e-01 -6.088973879814147949e-01 3.975016623735427856e-02 -3.138616979122161865e-01
5.586968064308166504e-01 -8.400731533765792847e-02 -2.867407798767089844e-01 -1.119190379977226257e-01 2.748610451817512512e-02 -6.895481348037719727e-01 -3.312471807003021240e-01 -9.884643368422985077e-03
-8.944623172283172607e-02 -1.138124018907546997e-01 5.256886482238769531e-01 -3.067236244678497314e-01 -2.567455172538757324e-02 -4.232186377048492432e-01 -6.132738590240478516e-01 -2.296522259712219238e-01
-6.959018856287002563e-02 5.905175954103469849e-02 -3.577469587326049805e-01 -3.810814619064331055e-01 5.538769960403442383e-01 -5.320488214492797852e-01 -3.418479263782501221e-01 -1.083908304572105408e-01
4.286773800849914551e-01 -4.685225784778594971e-01 2.084641307592391968e-01 -2.008878588676452637e-01 -9.368372149765491486e-03 -6.810235977172851562e-01 7.976499386131763458e-03 -2.212792336940765381e-01
3.718206584453582764e-01 -2.550442516803741455e-01 -4.358271956443786621e-01 -2.042145878076553345e-01 -3.666255772113800049e-01 -3.697712719440460205e-01 -4.599270597100257874e-02 -5.401780009269714355e-01
-1.073599159717559814e-01 -1.439898461103439331e-01 -2.148613035678863525e-01 1.473468989133834839e-01 4.501051306724548340e-01 -7.883518338203430176e-01 -2.717570066452026367e-01 -4.380958899855613708e-02
-2.975970804691314697e-01 6.155964732170104980e-01 -1.194793079048395157e-02 -2.749697566032409668e-01 2.063845098018646240e-01 -5.267204046249389648e-01 -3.209165930747985840e-01 -1.836018264293670654e-01
1.325586624443531036e-02 -2.033843696117401123e-01 -7.040414214134216309e-02 1.703796535730361938e-01 4.864674806594848633e-01 -8.031800985336303711e-01 6.953588873147964478e-02 -1.946513354778289795e-01
-2.757520377635955811e-01 -4.876317977905273438e-01 2.234702557325363159e-01 -2.149217873811721802e-01 1.384874433279037476e-02 -5.133320689201354980e-01 2.546962797641754150e-01 -5.113453269004821777e-01
9.194754809141159058e-02 4.436462000012397766e-02 -5.234727263450622559e-01 -3.574677109718322754e-01 -1.826337724924087524e-01 -3.367105126380920410e-01 -4.913092255592346191e-01 -4.468296170234680176e-01
4.618856012821197510e-01 -1.747739464044570923e-01 -4.464783072471618652e-01 1.084515303373336792e-01 -1.671413891017436981e-03 -5.647249817848205566e-01 -1.513658463954925537e-01 -4.507576227188110352e-01
-4.519096016883850098e-02 8.663777261972427368e-03 -4.970421493053436279e-01 -4.137001037597656250e-01 4.802170693874359131e-01 -4.929365515708923340e-01 -2.937087714672088623e-01 -1.407989263534545898e-01
5.646172761917114258e-01 2.075790017843246460e-01 3.376852571964263916e-01 -1.703617572784423828e-01 1.227992177009582520e-01 -4.635631442070007324e-01 3.009677529335021973e-01 -4.177462160587310791e-01
2.552865743637084961e-01 6.298221945762634277e-01 7.059811614453792572e-03 -4.499186277389526367e-01 -4.888264834880828857e-02 -5.228766202926635742e-01 2.047651261091232300e-01 1.340074390172958374e-01
1.369561105966567993e-01 7.861092686653137207e-03 -6.376066803932189941e-02 -6.551464200019836426e-01 -6.197075247764587402e-01 -2.037349343299865723e-01 -9.430208057165145874e-02 -3.368392884731292725e-01
6.393321752548217773e-01 2.498847246170043945e-01 9.589677304029464722e-02 -1.048516575247049332e-02 3.299974501132965088e-01 -5.477771162986755371e-01 2.105845808982849121e-01 -2.572971284389495850e-01
-4.742439091205596924e-01 4.007798433303833008e-01 1.213486567139625549e-01 -1.715719997882843018e-01 -2.907947897911071777e-01 -6.605967879295349121e-01 -1.534499973058700562e-01 -1.606525927782058716e-01
-3.096466362476348877e-01 2.575503885746002197e-01 -7.731303572654724121e-02 -2.008590400218963623e-01 -5.437459349632263184e-01 -6.114792227745056152e-01 2.983278334140777588e-01 -1.813819259405136108e-01
-6.201293785125017166e-03 -3.296542167663574219e-01 2.410347163677215576e-01 -7.168357968330383301e-01 -9.427339769899845123e-03 -3.599854409694671631e-01 -4.159963503479957581e-02 -4.335085153579711914e-01
-3.781522512435913086e-01 -3.808388411998748779e-01 -2.594417333602905273e-01 -4.427658319473266602e-01 -1.571367233991622925e-01 -2.863107621669769287e-01 -1.118263602256774902e-01 -5.739688873291015625e-01
5.993373394012451172e-01 -3.012169003486633301e-01 -8.253671228885650635e-02 -4.052694737911224365e-01 -8.315435051918029785e-02 -4.327518343925476074e-01 2.627705633640289307e-01 -3.402503430843353271e-01
-9.468533843755722046e-02 -1.141607165336608887e-01 4.492298066616058350e-01 -1.989051252603530884e-01 2.882122993469238281e-01 -7.422192096710205078e-01 -2.208488136529922485e-01 2.321672737598419189e-01
1.537616699934005737e-01 -4.821718484163284302e-02 -6.553844213485717773e-01 -2.137535810470581055e-01 -1.040387228131294250e-01 -5.452252030372619629e-01 -4.051810503005981445e-01 -1.629321575164794922e-01
-1.867040842771530151e-01 1.722016632556915283e-01 2.466654479503631592e-01 -3.475483059883117676e-01 1.778185367584228516e-01 -4.285802245140075684e-01 -7.087835669517517090e-01 -1.902104467153549194e-01
6.599403917789459229e-02 -1.419087499380111694e-01 2.787235081195831299e-01 -5.923426747322082520e-01 1.315182354301214218e-02 -3.491892218589782715e-01 -5.797683000564575195e-01 -2.978470921516418457e-01
-4.975248873233795166e-01 -6.775636225938796997e-02 1.250374130904674530e-02 -2.603018581867218018e-01 3.725227415561676025e-01 -7.323940992355346680e-01 -6.572072952985763550e-02 2.170448936522006989e-02
5.333453416824340820e-01 -4.623430967330932617e-01 5.231762304902076721e-03 -2.943652868270874023e-01 -1.289807409048080444e-01 -6.233488917350769043e-01 -2.441412769258022308e-02 -9.647586941719055176e-02
-2.064419239759445190e-01 -5.981851220130920410e-01 -1.311894804239273071e-01 -3.132058680057525635e-01 1.981703378260135651e-02 -5.450816750526428223e-01 3.251805007457733154e-01 -2.846027612686157227e-01
-4.800734519958496094e-01 2.270670086145401001e-01 -5.156204476952552795e-02 -5.271756649017333984e-01 -2.984884083271026611e-01 -5.870636105537414551e-01 5.759095773100852966e-02 -1.847984828054904938e-02
1.415342539548873901e-01 -9.481477737426757812e-02 1.142550483345985413e-01 -3.459512591361999512e-01 3.660706579685211182e-01 -2.159464806318283081e-01 -2.385025322437286377e-01 -7.750598192214965820e-01
5.206509828567504883e-01 -2.413540333509445190e-01 3.054806590080261230e-02 9.688613004982471466e-03 2.292284965515136719e-01 -7.458214759826660156e-01 5.212525278329849243e-02 -2.411044836044311523e-01
-2.622056305408477783e-01 -3.460722863674163818e-01 1.585728973150253296e-01 -2.910040784627199173e-04 3.513221144676208496e-01 -8.130056858062744141e-01 -3.858543932437896729e-02 -2.103008702397346497e-02
1.029623374342918396e-01 2.100965939462184906e-02 -2.672205120325088501e-02 9.938326478004455566e-02 3.672161698341369629e-01 -8.026405572891235352e-01 4.454075992107391357e-01 2.998015657067298889e-02
1.763732284307479858e-01 -5.113914012908935547e-01 -1.259300559759140015e-01 -6.353040933609008789e-01 -9.071020781993865967e-02 -4.015474319458007812e-01 -1.643183454871177673e-02 -3.437484204769134521e-01
1.784063726663589478e-01 7.113062739372253418e-01 -2.571477293968200684e-01 -1.261792182922363281e-01 1.882202476263046265e-01 -5.277644991874694824e-01 -2.254434227943420410e-01 -1.240216642618179321e-01
-3.342327848076820374e-02 4.720478951930999756e-01 -1.173896715044975281e-01 -4.521628618240356445e-01 -3.695067465305328369e-01 -4.868908226490020752e-01 4.278233647346496582e-01 -3.451326489448547363e-02
2.989057004451751709e-01 5.658906698226928711e-01 -7.325354963541030884e-02 -3.313374817371368408e-01 -6.647793203592300415e-02 -5.942490100860595703e-01 2.500787079334259033e-01 2.349084615707397461e-01
1.885888576507568359e-01 -2.340256124734878540e-01 3.867369890213012695e-01 -2.170347273349761963e-01 3.468028604984283447e-01 -4.368112981319427490e-01 -1.042070537805557251e-01 -6.253489255905151367e-01
-3.998921811580657959e-01 4.891956746578216553e-01 1.249999031424522400e-01 -1.339735928922891617e-02 -2.730494737625122070e-01 -6.559408307075500488e-01 -1.096102893352508545e-01 -2.610375285148620605e-01
-2.909051775932312012e-01 2.672346830368041992e-01 -2.238805145025253296e-01 -5.601586103439331055e-01 2.428249418735504150e-01 -2.140741199254989624e-01 -3.178262710571289062e-01 -5.236930251121520996e-01
-3.496090415865182877e-03 -3.412132859230041504e-01 -1.480221897363662720e-01 -1.665106117725372314e-01 4.294999837875366211e-01 -5.429058670997619629e-01 1.928994208574295044e-01 -5.634694099426269531e-01
-1.983345746994018555e-01 2.101439833641052246e-01 6.699805706739425659e-02 -6.509222388267517090e-01 -5.331430435180664062e-01 -3.254017233848571777e-01 5.177969858050346375e-02 -3.090396225452423096e-01
2.026741765439510345e-02 -3.279909789562225342e-01 1.598316133022308350e-01 -7.613676041364669800e-02 4.161940515041351318e-01 -8.192980885505676270e-01 -1.084133163094520569e-01 6.669314950704574585e-02
6.089514493942260742e-01 -1.791835725307464600e-01 2.403833717107772827e-02 -1.888474449515342712e-02 2.560443244874477386e-02 -7.031469941139221191e-01 2.654407620429992676e-01 -1.749480962753295898e-01
-4.013954102993011475e-01 4.393242895603179932e-01 -6.458353251218795776e-02 -4.896950125694274902e-01 -2.686138451099395752e-01 -5.533648729324340820e-01 1.000226140022277832e-01 -1.163315400481224060e-01
5.005145072937011719e-01 -1.910384744405746460e-01 -1.886610388755798340e-01 8.175644092261791229e-03 -2.577664256095886230e-01 -5.183340907096862793e-01 -1.457338035106658936e-01 -5.665490627288818359e-01
1.409088969230651855e-01 -4.656241536140441895e-01 -4.337548613548278809e-01 -4.107959102839231491e-03 8.517894893884658813e-03 -7.113081216812133789e-01 -1.773572117090225220e-01 -1.941429078578948975e-01
5.532618165016174316e-01 -1.565651297569274902e-01 -9.347673505544662476e-02 1.657843738794326782e-01 -1.141094714403152466e-01 -6.957651972770690918e-01 3.604582324624061584e-02 -3.670923709869384766e-01
-3.332308828830718994e-01 3.790460824966430664e-01 -1.583860218524932861e-01 -4.008632898330688477e-01 2.652220427989959717e-01 -2.473335564136505127e-01 -3.679374158382415771e-01 -5.409336686134338379e-01
3.564899861812591553e-01 -4.608508646488189697e-01 1.292733661830425262e-02 -2.053876221179962158e-01 -4.024283289909362793e-01 -5.548574328422546387e-01 1.774792522192001343e-01 -3.418566286563873291e-01
-2.882348597049713135e-01 3.129044771194458008e-01 2.120396345853805542e-01 -1.744561195373535156e-01 -4.348860681056976318e-01 -6.255654096603393555e-01 3.879460394382476807e-01 -1.124965846538543701e-01
-1.786495186388492584e-02 -1.447398811578750610e-01 9.046677500009536743e-02 9.674401581287384033e-02 3.632278740406036377e-01 -5.566407442092895508e-01 3.190539777278900146e-02 -7.199905514717102051e-01
5.525060296058654785e-01 -6.063708290457725525e-02 8.055486716330051422e-03 8.107995986938476562e-02 9.842867404222488403e-02 -7.311970591545104980e-01 3.121495246887207031e-01 -2.065103799104690552e-01
-1.273080706596374512e-01 2.124717235565185547e-01 1.041367929428815842e-02 -5.858531594276428223e-01 -4.689295291900634766e-01 -2.391693890094757080e-01 -2.530476450920104980e-01 -5.041688084602355957e-01
5.874792933464050293e-01 3.591094911098480225e-01 8.315505087375640869e-02 1.905776709318161011e-01 2.030046731233596802e-01 -5.623989105224609375e-01 -3.026589453220367432e-01 -1.832158565521240234e-01
1.901774853467941284e-01 5.481783151626586914e-01 8.547220379114151001e-02 -3.639018833637237549e-01 8.371420949697494507e-02 -6.549673080444335938e-01 1.092018857598304749e-01 2.751133143901824951e-01
6.028891727328300476e-02 2.882502377033233643e-01 3.087441027164459229e-01 -6.008274555206298828e-01 -4.986550211906433105e-01 -2.920893430709838867e-01 8.834092319011688232e-02 -3.393867611885070801e-01
-1.770674735307693481e-01 -2.825497090816497803e-01 3.221913278102874756e-01 -2.867782413959503174e-01 -2.280891835689544678e-01 -4.327446818351745605e-01 -6.275604963302612305e-01 -2.638920247554779053e-01
5.294806361198425293e-01 -3.967576324939727783e-01 -2.599496766924858093e-02 -6.196612715721130371e-01 -8.255224674940109253e-02 -3.421151638031005859e-01 1.941815465688705444e-01 -1.265452057123184204e-01
-3.031870536506175995e-02 -3.422314822673797607e-01 -4.014180600643157959e-01 -1.162352710962295532e-01 2.716713547706604004e-01 -6.748017072677612305e-01 -3.989831209182739258e-01 -1.376990824937820435e-01
7.713929563760757446e-02 -1.313715875148773193e-01 -6.284264922142028809e-01 -3.216890692710876465e-01 -4.000759124755859375e-01 -3.831774890422821045e-01 -2.168248742818832397e-01 -3.528296053409576416e-01
3.140726387500762939e-01 2.918702550232410431e-02 2.738668918609619141e-01 2.397470921277999878e-01 -2.960438728332519531e-01 -6.041508316993713379e-01 4.773747920989990234e-02 -5.595584511756896973e-01
1.245332881808280945e-01 1.986808925867080688e-01 -4.843719899654388428e-01 -7.828803062438964844e-01 4.612223058938980103e-02 -2.013375908136367798e-01 2.766459062695503235e-02 -2.325300574302673340e-01
-2.867038846015930176e-01 2.408329844474792480e-01 2.088327705860137939e-01 -3.910865485668182373e-01 -5.291522145271301270e-01 -5.637280344963073730e-01 1.973797678947448730e-01 -1.627586185932159424e-01
4.252514243125915527e-01 -1.706660389900207520e-01 -1.600630134344100952e-01 9.696194529533386230e-02 -2.842965424060821533e-01 -7.776901721954345703e-01 -2.558358609676361084e-01 -6.272143870592117310e-02
3.563125729560852051e-01 -2.608077824115753174e-01 -4.765829741954803467e-01 -2.068764865398406982e-01 -3.450748920440673828e-01 -4.026858806610107422e-01 1.953520327806472778e-01 -4.644313752651214600e-01
8.187276124954223633e-02 -1.481851679272949696e-03 4.036126732826232910e-01 2.292373478412628174e-01 -3.206719458103179932e-01 -6.346744298934936523e-01 3.256643414497375488e-01 -4.076056778430938721e-01
4.797838330268859863e-01 -2.384282201528549194e-01 -4.195990860462188721e-01 -3.300099074840545654e-01 -2.637335956096649170e-01 -5.788895487785339355e-01 -9.156621992588043213e-02 1.222156882286071777e-01
-3.231878578662872314e-01 5.889994502067565918e-01 -9.434788674116134644e-02 -2.305650413036346436e-01 1.790047883987426758e-01 -5.450090169906616211e-01 -3.550089299678802490e-01 -1.773658245801925659e-01
-3.935785889625549316e-01 -3.499600291252136230e-01 1.946833878755569458e-01 -2.087578028440475464e-01 8.976759761571884155e-02 -7.601550817489624023e-01 -2.345550954341888428e-01 1.524471119046211243e-02
2.545972466468811035e-01 -1.858716160058975220e-01 6.010972261428833008e-01 -1.863118112087249756e-01 3.617284074425697327e-02 -4.956928491592407227e-01 -2.321023494005203247e-01 -4.513431191444396973e-01
2.338744252920150757e-01 -5.400900244712829590e-01 3.163598775863647461e-01 -2.248852103948593140e-01 -1.808535605669021606e-01 -6.148704290390014648e-01 1.163174659013748169e-01 -2.804377675056457520e-01
-1.352375149726867676e-01 -1.875991933047771454e-02 -1.421465724706649780e-01 5.530012026429176331e-02 6.579839587211608887e-01 -6.300934553146362305e-01 -2.020655199885368347e-02 -3.573879897594451904e-01
6.319313645362854004e-01 5.311952158808708191e-02 -2.587546706199645996e-01 -1.306467205286026001e-01 -9.618697315454483032e-02 -4.417954087257385254e-01 3.762685954570770264e-01 -4.096404910087585449e-01
2.746758759021759033e-01 2.552193701267242432e-01 -6.788127124309539795e-02 1.593478024005889893e-01 1.858879327774047852e-01 -7.717853188514709473e-01 -4.419437646865844727e-01 6.241321191191673279e-02
-3.442122340202331543e-01 -4.982035160064697266e-01 9.952078014612197876e-02 -5.468789339065551758e-01 -1.361637562513351440e-01 -4.216907620429992676e-01 2.480022609233856201e-02 -3.568634092807769775e-01
5.581719875335693359e-01 -2.110253274440765381e-01 -3.179530426859855652e-02 -8.450786769390106201e-02 -4.216758906841278076e-01 -5.814557671546936035e-01 -2.434783279895782471e-01 -2.461237162351608276e-01
2.836482226848602295e-01 2.004236131906509399e-01 2.378922998905181885e-01 -7.634450793266296387e-01 -3.897496759891510010e-01 -2.337382882833480835e-01 -3.774138540029525757e-02 -1.788018643856048584e-01
-1.719164997339248657e-01 -5.126430392265319824e-01 -5.245142057538032532e-02 -1.619727164506912231e-01 2.632312476634979248e-01 -7.752707004547119141e-01 8.816990256309509277e-02 2.336494252085685730e-02
-2.693212032318115234e-01 -5.528508424758911133e-01 1.161177083849906921e-02 -4.972374737262725830e-01 -1.791821420192718506e-01 -3.511348366737365723e-01 -7.969964295625686646e-02 -4.611812233924865723e-01
8.293434977531433105e-02 -1.041671261191368103e-01 -7.492575049400329590e-02 -2.299514040350914001e-02 2.603527307510375977e-01 -3.960529565811157227e-01 1.606816202402114868e-01 -8.518618345260620117e-01
-1.117718294262886047e-01 -4.907369911670684814e-01 2.269735187292098999e-01 -5.521207451820373535e-01 -2.239842116832733154e-01 -4.307546317577362061e-01 9.460842609405517578e-02 -3.816553056240081787e-01
-3.808476328849792480e-01 -1.349083036184310913e-01 1.394391506910324097e-01 -6.682947278022766113e-01 3.341636061668395996e-01 -4.305078685283660889e-01 2.001237124204635620e-01 -1.834173947572708130e-01
1.027273759245872498e-01 5.311450362205505371e-01 6.513825803995132446e-02 -5.478728413581848145e-01 1.006770730018615723e-01 -5.678375363349914551e-01 1.194119751453399658e-01 2.368332296609878540e-01
9.271640330553054810e-02 1.234566345810890198e-01 2.326933443546295166e-01 -3.217495232820510864e-02 2.648278772830963135e-01 -9.149459600448608398e-01 -4.195181652903556824e-03 1.170610189437866211e-01
-2.643818855285644531e-01 -2.152851372957229614e-01 2.576594650745391846e-01 -7.430334687232971191e-01 1.487868726253509521e-01 -4.704035222530364990e-01 1.811853609979152679e-02 -1.467044651508331299e-01
-4.488022066652774811e-03 4.385093152523040771e-01 -6.758274883031845093e-02 -7.188170552253723145e-01 2.798147872090339661e-02 -5.004297494888305664e-01 -4.847787320613861084e-02 1.812763065099716187e-01
1.179762631654739380e-01 -3.578748106956481934e-01 -4.083007872104644775e-01 1.156381219625473022e-01 -2.428476363420486450e-01 -6.992221474647521973e-01 -8.283208310604095459e-02 -3.509667515754699707e-01
-1.593573093414306641e-01 -3.486510515213012695e-01 -2.619892954826354980e-01 8.769566193222999573e-03 4.704629778861999512e-01 -6.910844445228576660e-01 -3.616177290678024292e-02 -2.899854481220245361e-01
-3.304700851440429688e-01 4.107958674430847168e-01 -2.069319337606430054e-01 -3.915750682353973389e-01 1.779497712850570679e-01 -1.703922301530838013e-01 -2.423371970653533936e-01 -6.375402212142944336e-01
-6.878023594617843628e-02 1.775949001312255859e-01 -2.447794079780578613e-01 -8.905946612358093262e-01 1.211626827716827393e-01 -2.093825787305831909e-01 -2.684390358626842499e-02 -2.267410904169082642e-01
-8.446203172206878662e-02 1.590277254581451416e-01 2.783349454402923584e-01 -7.895333766937255859e-01 -2.837289869785308838e-01 -2.066446691751480103e-01 -1.164358332753181458e-01 -3.605295419692993164e-01
3.899445831775665283e-01 -3.260537981986999512e-01 -3.279912471771240234e-01 -2.797939479351043701e-01 -2.989700436592102051e-01 -3.912639617919921875e-01 2.909297645092010498e-01 -4.781825840473175049e-01
3.080878555774688721e-01 -1.192793771624565125e-01 -5.574745535850524902e-01 -3.798260986804962158e-01 -3.697819113731384277e-01 -4.879005551338195801e-01 -2.470041364431381226e-01 -3.454884281381964684e-03
-4.018417000770568848e-01 3.797735869884490967e-01 -1.701876223087310791e-01 -3.335122466087341309e-01 4.728847742080688477e-01 -5.261628031730651855e-01 -6.518545746803283691e-02 -2.222267687320709229e-01
-2.207473069429397583e-01 6.456999182701110840e-01 -3.406245727092027664e-03 -3.154998123645782471e-01 -7.888765633106231689e-02 -6.189866065979003906e-01 -2.114260345697402954e-01 -2.686712704598903656e-02
7.001374661922454834e-02 5.023783072829246521e-02 -7.656180262565612793e-01 -2.518268525600433350e-01 6.652151048183441162e-02 -4.842262268066406250e-01 -2.144532203674316406e-01 -2.410314232110977173e-01
2.142278105020523071e-01 -2.925794124603271484e-01 4.140579998493194580e-01 -4.156378284096717834e-02 2.510192692279815674e-01 -7.058430910110473633e-01 1.093443408608436584e-01 -3.495009839534759521e-01
4.873538389801979065e-02 -1.720770001411437988e-01 7.592893391847610474e-02 -6.868621110916137695e-01 1.327142715454101562e-01 -7.778109610080718994e-02 -1.077569127082824707e-01 -6.746815443038940430e-01
-1.420505624264478683e-02 6.724157184362411499e-02 -4.173950850963592529e-01 -2.795905470848083496e-01 -1.053645461797714233e-01 -2.592841088771820068e-01 -4.923191666603088379e-01 -6.497531533241271973e-01
1.647672504186630249e-01 4.180277138948440552e-02 -3.437303006649017334e-01 -3.630464971065521240e-01 6.462402343750000000e-01 -4.616815149784088135e-01 -2.940444946289062500e-01 -6.255010515451431274e-02
3.919186592102050781e-01 -2.220630049705505371e-01 1.464419662952423096e-01 -5.907223820686340332e-01 -3.008158206939697266e-01 -2.510605156421661377e-01 -4.022817313671112061e-01 -3.336727917194366455e-01
4.171219766139984131e-01 -2.603621780872344971e-01 -2.654621601104736328e-01 -4.461484253406524658e-01 -2.393732964992523193e-01 -2.325487732887268066e-01 -3.194283843040466309e-01 -5.246800780296325684e-01
-1.360518336296081543e-01 2.528319060802459717e-01 -2.922320179641246796e-02 -6.848917007446289062e-01 -4.046365618705749512e-01 -3.543212711811065674e-01 3.429244160652160645e-01 -2.019006162881851196e-01
-3.842412829399108887e-01 2.921831309795379639e-01 1.184433996677398682e-01 -1.629842966794967651e-01 -5.260955691337585449e-01 -5.586596727371215820e-01 2.557283043861389160e-01 -2.685530781745910645e-01
6.721337437629699707e-01 -1.090717837214469910e-01 -1.494244039058685303e-01 -6.095281243324279785e-02 -2.699897587299346924e-01 -6.533378362655639648e-01 1.299403328448534012e-02 -1.018968820571899414e-01
5.082166194915771484e-01 -2.493724972009658813e-01 -2.264620810747146606e-01 2.827003831043839455e-03 -5.238023772835731506e-02 -6.391353607177734375e-01 1.442817598581314087e-01 -4.429234564304351807e-01
-1.568207442760467529e-01 1.350856423377990723e-01 5.497584342956542969e-01 -5.583159327507019043e-01 3.525656759738922119e-01 -2.181403785943984985e-01 1.776923239231109619e-01 -3.738259375095367432e-01
-1.397771090269088745e-01 -1.215253248810768127e-01 -3.875869512557983398e-01 1.252023726701736450e-01 3.821162283420562744e-01 -5.791079401969909668e-01 1.619597822427749634e-01 -5.405411720275878906e-01
4.309031665325164795e-01 -1.345132291316986084e-01 4.692139029502868652e-01 -4.166778526268899441e-04 -9.701713174581527710e-02 -6.889236569404602051e-01 -1.801521778106689453e-01 -2.440981417894363403e-01
-2.905303537845611572e-01 -1.813879981637001038e-02 -8.198661357164382935e-02 -8.589673042297363281e-02 2.676095664501190186e-01 -7.913022041320800781e-01 -4.264296889305114746e-01 1.467880606651306152e-01
-5.082378983497619629e-01 -1.437893211841583252e-01 5.900559574365615845e-02 -4.384945929050445557e-01 3.474564850330352783e-01 -6.354648470878601074e-01 2.437358722090721130e-02 -1.113444101065397263e-02
-2.887766063213348389e-01 3.898192346096038818e-01 3.334968388080596924e-01 -3.911949321627616882e-02 -3.738602101802825928e-01 -5.631941556930541992e-01 -2.926284968852996826e-01 -3.306175768375396729e-01
5.118171572685241699e-01 4.341603219509124756e-01 -1.032581627368927002e-01 1.813766062259674072e-01 1.126279309391975403e-01 -6.137825846672058105e-01 -3.412659168243408203e-01 1.057070028036832809e-02
-2.831722497940063477e-01 2.344050705432891846e-01 4.912404716014862061e-01 -2.634155154228210449e-01 -3.078147768974304199e-01 -4.416961967945098877e-01 -4.035526216030120850e-01 -3.185319900512695312e-01
-1.643902659416198730e-01 -3.151542246341705322e-01 3.469704650342464447e-03 2.738703601062297821e-02 2.258595377206802368e-01 -7.795637845993041992e-01 -4.626875817775726318e-01 8.916554041206836700e-03
1.296290010213851929e-02 -1.075855270028114319e-01 -6.356968283653259277e-01 -2.060206085443496704e-01 -1.255405694246292114e-01 -4.207377135753631592e-01 -3.933773040771484375e-01 -4.406539797782897949e-01
-1.185682136565446854e-02 1.181773468852043152e-01 -7.564994692802429199e-02 -6.541644334793090820e-01 -1.759632974863052368e-01 -4.265738725662231445e-01 5.577301979064941406e-01 1.680725216865539551e-01
2.735944688320159912e-01 8.494643867015838623e-02 -4.695137962698936462e-02 -8.631672859191894531e-01 -3.310706317424774170e-01 -1.544174551963806152e-01 2.610944956541061401e-02 -1.911378800868988037e-01
-1.754724681377410889e-01 6.783655285835266113e-01 8.216286450624465942e-02 -2.565311789512634277e-01 2.704823203384876251e-02 -6.198589801788330078e-01 -2.253130525350570679e-01 -2.734373882412910461e-02
-4.641779065132141113e-01 3.505467623472213745e-02 -1.570757925510406494e-01 -1.070356070995330811e-01 3.407938778400421143e-01 -7.482686042785644531e-01 -2.665921747684478760e-01 7.938555441796779633e-03
-3.015505373477935791e-01 -4.541508555412292480e-01 -3.521922975778579712e-02 -3.529944717884063721e-01 2.505485415458679199e-01 -4.992176592350006104e-01 1.852697432041168213e-01 -4.802613854408264160e-01
3.913709223270416260e-01 -3.421592712402343750e-01 2.213199585676193237e-01 -2.814906835556030273e-01 -1.383345667272806168e-02 -3.321553468704223633e-01 -8.920642733573913574e-02 -6.950250864028930664e-01
3.669421672821044922e-01 -4.713736176490783691e-01 4.639959335327148438e-02 -2.254784405231475830e-01 -3.120226263999938965e-01 -4.996710717678070068e-01 1.748183369636535645e-01 -4.610597789287567139e-01
-3.762280642986297607e-01 2.154898047447204590e-01 -2.550651133060455322e-01 -3.763738274574279785e-01 4.229138195514678955e-01 -3.113815188407897949e-01 -9.060912579298019409e-02 -5.668128132820129395e-01
3.762965202331542969e-01 -4.783051013946533203e-01 1.767679005861282349e-01 -2.279498279094696045e-01 -1.582663059234619141e-01 -5.837271809577941895e-01 2.613326609134674072e-01 -3.351668417453765869e-01
6.639643311500549316e-01 -1.012964099645614624e-01 -3.786678314208984375e-01 -2.415975779294967651e-01 -1.351637095212936401e-01 -4.534204900264739990e-01 2.497071325778961182e-01 -2.468172460794448853e-01
4.262009859085083008e-01 -4.984789490699768066e-01 2.274288609623908997e-02 -1.808851212263107300e-01 -2.376161813735961914e-01 -6.800425648689270020e-01 -1.140142902731895447e-01 -6.867463886737823486e-02
-2.144124209880828857e-01 -5.875004082918167114e-02 3.236846327781677246e-01 -7.254524230957031250e-01 -8.078379929065704346e-02 -3.620122671127319336e-01 -3.567440807819366455e-01 -2.338325828313827515e-01
-2.054156959056854248e-01 2.694512307643890381e-01 -7.246511429548263550e-02 -3.797026574611663818e-01 3.089844882488250732e-01 -5.553319454193115234e-01 5.408545136451721191e-01 -1.984611451625823975e-01
4.399590492248535156e-01 -3.381630480289459229e-01 -2.362918853759765625e-01 -3.439379632472991943e-01 -2.389401495456695557e-01 -2.572652399539947510e-01 -3.623087331652641296e-02 -6.271874904632568359e-01
-1.660770028829574585e-01 -1.313998363912105560e-02 1.077642217278480530e-01 -8.773416876792907715e-01 -2.550471723079681396e-01 -3.357919752597808838e-01 6.485819816589355469e-02 -9.430000185966491699e-02
-7.535836845636367798e-02 -4.039772450923919678e-01 2.533032894134521484e-01 -1.061909571290016174e-01 3.174394965171813965e-01 -8.066410422325134277e-01 3.838048875331878662e-02 5.266606435179710388e-02
-2.355595082044601440e-01 5.190397612750530243e-03 -1.030503138899803162e-01 -6.674973368644714355e-01 4.140603840351104736e-01 -3.151716589927673340e-01 -4.675453063100576401e-03 -4.663814008235931396e-01
-2.560874521732330322e-01 -6.850353628396987915e-02 -1.849128007888793945e-01 -4.141814708709716797e-01 3.642693161964416504e-01 -5.972201228141784668e-01 4.726863801479339600e-01 -1.057883054018020630e-01
-2.168506085872650146e-01 2.069038301706314087e-01 5.763288587331771851e-03 -8.208690881729125977e-01 -2.074701339006423950e-01 -2.593506276607513428e-01 2.326566874980926514e-01 -2.680888473987579346e-01
-3.511285185813903809e-01 -5.406754612922668457e-01 1.367767006158828735e-01 -3.851832151412963867e-01 -2.078627347946166992e-01 -4.092346131801605225e-01 -6.538486480712890625e-02 -4.498330950736999512e-01
1.716381460428237915e-01 1.671710312366485596e-01 -2.958315610885620117e-01 4.458986222743988037e-02 4.170852899551391602e-01 -3.807662129402160645e-01 2.145890146493911743e-01 -6.986401081085205078e-01
2.236732095479965210e-01 -4.811992347240447998e-01 1.508798897266387939e-01 -1.980750113725662231e-01 -2.793387770652770996e-01 -6.242902278900146484e-01 3.496596813201904297e-01 -2.576599121093750000e-01
-1.217646971344947815e-01 -7.817336916923522949e-02 -6.787728052586317062e-03 -7.335513085126876831e-02 4.671450257301330566e-01 -3.969584107398986816e-01 8.190782368183135986e-02 -7.688471078872680664e-01
-6.198968738317489624e-02 -1.260080635547637939e-01 -6.447722315788269043e-01 -4.117462038993835449e-01 -3.302474915981292725e-01 -4.011781811714172363e-01 -1.849667727947235107e-01 -3.013189136981964111e-01
9.667709469795227051e-02 -1.475872993469238281e-01 1.168132796883583069e-01 -3.890675902366638184e-01 4.680683910846710205e-01 -2.922070324420928955e-01 -1.172913834452629089e-01 -6.968659758567810059e-01
4.609978497028350830e-01 -7.097026705741882324e-02 -4.695238769054412842e-01 -2.646165788173675537e-01 -3.417361378669738770e-01 -3.387433290481567383e-01 2.446148246526718140e-01 -4.478867352008819580e-01
-2.368067800998687744e-01 -4.584490060806274414e-01 -2.389217019081115723e-01 -4.386655986309051514e-01 -1.072115078568458557e-01 -4.372268617153167725e-01 4.167662560939788818e-02 -5.289966464042663574e-01
-1.406348943710327148e-01 -4.112262427806854248e-01 9.653463214635848999e-02 -3.104201853275299072e-01 6.565538793802261353e-02 -3.645474612712860107e-01 1.531024426221847534e-01 -7.380985021591186523e-01
2.376314550638198853e-01 -9.590242803096771240e-02 -5.232149958610534668e-01 -3.896993100643157959e-01 2.899877727031707764e-01 -4.554769992828369141e-01 -4.152241647243499756e-01 -2.115451693534851074e-01
9.541708230972290039e-02 -2.151742875576019287e-01 2.661434113979339600e-01 -1.615857928991317749e-01 1.627939641475677490e-01 -4.960631430149078369e-01 4.357081651687622070e-01 -6.206699013710021973e-01
-3.456859886646270752e-01 -4.411564767360687256e-01 1.087097600102424622e-01 -2.302242219448089600e-01 2.234910875558853149e-01 -7.529820799827575684e-01 -3.026834875345230103e-02 5.669873580336570740e-02
7.064897567033767700e-02 3.678775727748870850e-01 -9.352609515190124512e-03 -7.389702200889587402e-01 -3.790780305862426758e-01 -2.872424423694610596e-01 2.063665986061096191e-01 -2.114589363336563110e-01
5.204332470893859863e-01 -4.237643480300903320e-01 -1.985045224428176880e-01 -4.059889614582061768e-01 -1.656776368618011475e-01 -4.638505876064300537e-01 2.226354330778121948e-01 -2.305839508771896362e-01
-1.387122366577386856e-02 -1.670571565628051758e-01 -3.143251538276672363e-01 1.091479435563087463e-01 4.575587809085845947e-01 -5.984029173851013184e-01 -9.615328162908554077e-02 -5.333802700042724609e-01
9.611338376998901367e-02 -4.557447100523859262e-04 4.958348274230957031e-01 2.345994263887405396e-01 -9.920369088649749756e-02 -7.567133307456970215e-01 2.509112060070037842e-01 -2.108557075262069702e-01
4.541584253311157227e-01 -1.053065210580825806e-01 -4.302126169204711914e-01 -1.256944686174392700e-01 -2.992238402366638184e-01 -4.721079468727111816e-01 -2.150165438652038574e-01 -4.723513424396514893e-01
3.856249451637268066e-01 -2.120703160762786865e-01 -4.993752837181091309e-01 -3.864216208457946777e-01 -3.258426189422607422e-01 -4.918905794620513916e-01 -1.770260930061340332e-01 -1.677928417921066284e-01
2.086146324872970581e-01 9.353607892990112305e-02 -9.384019672870635986e-02 -8.184317350387573242e-01 -3.251325488090515137e-01 -2.139546871185302734e-01 2.866957187652587891e-01 -1.881812512874603271e-01
-7.188576459884643555e-02 -2.371377199888229370e-01 -6.815338134765625000e-02 -9.404825419187545776e-02 2.053265273571014404e-01 -5.169902443885803223e-01 3.738657832145690918e-01 -6.898511648178100586e-01
2.132741659879684448e-01 -8.208642154932022095e-02 -5.094189643859863281e-01 -3.258452117443084717e-01 -9.009446017444133759e-03 -2.831037938594818115e-01 5.543147400021553040e-02 -7.062519192695617676e-01
1.652926653623580933e-01 9.875743836164474487e-02 -6.155822277069091797e-01 -2.862809002399444580e-01 -5.819514766335487366e-02 -4.424014985561370850e-01 -5.102237462997436523e-01 -2.063812762498855591e-01
1.255682110786437988e-01 5.202883854508399963e-02 -6.000527739524841309e-01 -4.124475419521331787e-01 -1.723690181970596313e-01 -3.808539211750030518e-01 -4.364609420299530029e-01 -2.934114933013916016e-01
-4.588350355625152588e-01 -2.615379095077514648e-01 1.778727918863296509e-01 -4.597851037979125977e-01 2.634517103433609009e-02 -5.988782048225402832e-01 -3.363484740257263184e-01 -7.448577135801315308e-02
6.919900327920913696e-02 6.826206296682357788e-02 4.869490861892700195e-01 2.915877401828765869e-01 7.756675779819488525e-02 -6.808817982673645020e-01 7.583254575729370117e-02 -4.393653273582458496e-01
6.266106963157653809e-01 1.154785510152578354e-02 -4.041898548603057861e-01 -2.116106748580932617e-01 -1.260696053504943848e-01 -4.132767617702484131e-01 -1.618547141551971436e-01 -4.314962923526763916e-01
-1.149096786975860596e-01 2.065086662769317627e-01 1.070044860243797302e-01 -6.511682271957397461e-01 -4.895996749401092529e-01 -2.913042604923248291e-01 -1.361617296934127808e-01 -4.069078266620635986e-01
6.033569574356079102e-01 2.261564433574676514e-01 2.398833334445953369e-01 3.043607436120510101e-02 -1.637294292449951172e-01 -6.457610726356506348e-01 -2.822291254997253418e-01 -5.362240970134735107e-02
-2.604055702686309814e-01 -9.314843337051570415e-04 -2.013987302780151367e-01 -6.893532276153564453e-01 3.349514007568359375e-01 -2.127773463726043701e-01 -1.024347096681594849e-01 -4.984570443630218506e-01
2.077800184488296509e-01 1.284541375935077667e-02 -2.302637556567788124e-03 -5.460724234580993652e-01 1.264727115631103516e-01 -1.242767274379730225e-01 -5.340439677238464355e-01 -5.846531391143798828e-01
3.690951764583587646e-01 3.772245347499847412e-02 -4.746188223361968994e-01 -2.517759799957275391e-01 -2.322447299957275391e-02 -6.163237690925598145e-01 -4.215692877769470215e-01 1.248060166835784912e-01
-1.664068698883056641e-01 5.949769616127014160e-01 -3.390240967273712158e-01 -2.852906286716461182e-01 1.197362840175628662e-01 -6.276252269744873047e-01 -1.098000481724739075e-01 -4.094890132546424866e-02
4.507317394018173218e-02 -3.996170759201049805e-01 -2.567574679851531982e-01 2.024599723517894745e-02 -4.506228268146514893e-01 -7.508820891380310059e-01 6.483321636915206909e-02 -2.918895520269870758e-02
-3.929251134395599365e-01 3.102583885192871094e-01 -2.526881694793701172e-01 -4.029537141323089600e-01 3.317189514636993408e-01 -2.871797978878021240e-01 -6.991235166788101196e-02 -5.707268714904785156e-01
4.168919622898101807e-01 -1.982419043779373169e-01 -1.019162163138389587e-01 9.334441274404525757e-02 1.525547355413436890e-01 -8.522536158561706543e-01 -9.678720682859420776e-02 9.393755346536636353e-02
5.430973768234252930e-01 1.333844265900552273e-04 -4.423764050006866455e-01 -2.973309457302093506e-01 1.148287206888198853e-01 -4.368387162685394287e-01 -4.106818139553070068e-01 -2.197027951478958130e-01
-1.202581673860549927e-01 -2.908863127231597900e-01 5.693442225456237793e-01 -3.894865214824676514e-01 3.278793394565582275e-02 -4.610853195190429688e-01 1.122871190309524536e-01 -4.458558559417724609e-01
5.718957781791687012e-01 3.799368739128112793e-01 1.122174486517906189e-01 -6.969643384218215942e-02 -2.374329119920730591e-01 -4.344886243343353271e-01 -3.139479160308837891e-01 -4.091635644435882568e-01
1.855057775974273682e-01 -1.161640807986259460e-01 2.776343822479248047e-01 -3.374964892864227295e-01 4.320750832557678223e-01 -7.155129313468933105e-01 1.926072388887405396e-01 1.592596918344497681e-01
1.500864326953887939e-01 8.707061409950256348e-02 -5.333898067474365234e-01 8.213395252823829651e-03 1.425793915987014771e-01 -6.777775287628173828e-01 -4.523131251335144043e-01 -3.197099268436431885e-02
-1.049792915582656860e-01 -4.136569797992706299e-01 2.208178490400314331e-01 -2.616561353206634521e-01 1.507970988750457764e-01 -7.748614549636840820e-01 1.470253020524978638e-01 2.363817393779754639e-01
3.134945034980773926e-01 -2.089239954948425293e-01 -4.593096077442169189e-01 -1.901276111602783203e-01 -4.638505876064300537e-01 -6.130923628807067871e-01 -1.203938946127891541e-01 -7.364773750305175781e-02
3.293292224407196045e-01 -4.200387895107269287e-01 -7.943291962146759033e-02 -1.268753558397293091e-01 -3.450157642364501953e-01 -7.059935927391052246e-01 -2.734248638153076172e-01 2.188677713274955750e-02
3.961696326732635498e-01 -7.990538328886032104e-02 -2.033936977386474609e-01 2.772244811058044434e-02 -5.520157814025878906e-01 -6.975569128990173340e-01 4.432737082242965698e-02 3.542964532971382141e-02
-4.268638789653778076e-01 1.231895610690116882e-01 -1.785671859979629517e-01 -5.192061066627502441e-01 3.738934397697448730e-01 -2.943642735481262207e-01 6.771515309810638428e-02 -5.197290778160095215e-01
-1.170997619628906250e-01 2.930400967597961426e-01 1.424935609102249146e-01 -6.665639877319335938e-01 2.945529520511627197e-01 -5.496731400489807129e-01 3.529142215847969055e-02 2.136721611022949219e-01
1.846283823251724243e-01 -1.911401003599166870e-01 4.203441739082336426e-01 -2.642048001289367676e-01 -3.257235884666442871e-02 -4.512233138084411621e-01 -6.392869353294372559e-01 -2.636915743350982666e-01
-1.974865645170211792e-01 -3.405908048152923584e-01 1.858603805303573608e-01 -3.877161145210266113e-01 4.005163609981536865e-01 -6.455233693122863770e-01 2.483962178230285645e-01 -1.459960341453552246e-01
1.360120177268981934e-01 1.357659846544265747e-01 -5.929892063140869141e-01 -2.836305797100067139e-01 -1.887738704681396484e-01 -2.925151288509368896e-01 -4.543924331665039062e-01 -4.509021937847137451e-01
-3.682453036308288574e-01 3.417277932167053223e-01 -2.376394122838973999e-01 -4.867998957633972168e-01 2.776255011558532715e-01 -2.491207569837570190e-01 -1.329450160264968872e-01 -5.453069210052490234e-01
-7.654020190238952637e-02 5.845156908035278320e-01 9.948702156543731689e-02 -3.347868919372558594e-01 1.026489585638046265e-01 -6.780043244361877441e-01 -2.119892686605453491e-01 1.238419041037559509e-01
1.330511569976806641e-01 -2.645562887191772461e-01 -3.374514877796173096e-01 -5.788571238517761230e-01 -8.256256580352783203e-02 -3.932334482669830322e-01 -1.354402452707290649e-01 -5.325082540512084961e-01
-2.381981760263442993e-01 -5.071073770523071289e-01 -1.803986132144927979e-01 -5.717238187789916992e-01 8.694133162498474121e-02 -5.373893976211547852e-01 -8.524351567029953003e-02 -1.519191265106201172e-01
5.937472581863403320e-01 6.659614294767379761e-02 -2.743973433971405029e-01 -5.178499966859817505e-02 -3.362418413162231445e-01 -6.669487357139587402e-01 3.530824184417724609e-02 -7.699225097894668579e-02
2.639485895633697510e-01 6.468266248703002930e-02 -5.467414110898971558e-02 -8.191250562667846680e-01 -1.446104049682617188e-01 -9.405207633972167969e-02 -3.450029790401458740e-01 -3.215699195861816406e-01
-1.073501110076904297e-01 5.862108469009399414e-01 -2.654384635388851166e-02 -3.989161550998687744e-01 1.971145272254943848e-01 -6.138828396797180176e-01 2.459342330694198608e-01 9.383139759302139282e-02
2.860167324542999268e-01 7.184514999389648438e-01 -1.638711690902709961e-01 -2.795791923999786377e-01 -1.193683594465255737e-01 -5.214754939079284668e-01 -1.028882935643196106e-01 -1.523151807487010956e-02
2.148465514183044434e-01 -1.751331798732280731e-02 -3.620798289775848389e-01 -5.805966258049011230e-01 4.905402958393096924e-01 -4.033269882202148438e-01 -2.643309831619262695e-01 -1.103028133511543274e-01
4.583200812339782715e-01 1.280556023120880127e-01 -3.116415441036224365e-01 -3.068163990974426270e-01 -1.596118509769439697e-01 -3.888139426708221436e-01 -5.671386122703552246e-01 -2.898088991641998291e-01
1.338755488395690918e-01 7.750339061021804810e-02 -5.069781541824340820e-01 -3.592070937156677246e-01 -3.728929758071899414e-01 -3.819827735424041748e-01 -4.816201627254486084e-01 -2.703629136085510254e-01
6.954810768365859985e-02 -5.051378011703491211e-01 2.029040455818176270e-01 -1.390913873910903931e-01 -2.647603154182434082e-01 -6.314219832420349121e-01 2.393366247415542603e-01 -3.916740715503692627e-01
-1.578186005353927612e-01 2.869733795523643494e-02 5.311499238014221191e-01 1.837089061737060547e-01 -1.063752397894859314e-01 -5.379288196563720703e-01 1.148520037531852722e-01 -5.869637727737426758e-01
2.822330594062805176e-01 5.257413387298583984e-01 4.509881883859634399e-02 -3.158677220344543457e-01 -4.878520965576171875e-01 -4.048523902893066406e-01 -3.283106982707977295e-01 -1.801148504018783569e-01
-1.101185306906700134e-01 2.308880835771560669e-01 5.231165885925292969e-01 8.362660557031631470e-02 3.631579130887985229e-02 -5.171419382095336914e-01 2.455890923738479614e-01 -5.699576139450073242e-01
-4.460678100585937500e-01 2.984206080436706543e-01 1.348800957202911377e-02 1.547959633171558380e-03 -3.864858448505401611e-01 -6.941331624984741211e-01 -2.021642327308654785e-01 -1.993032991886138916e-01
4.317263364791870117e-01 3.690730929374694824e-01 2.362570911645889282e-01 2.391912043094635010e-01 1.455311179161071777e-01 -6.586241126060485840e-01 -3.157733380794525146e-01 -9.843714535236358643e-02
-6.076824292540550232e-02 -1.742502003908157349e-01 -1.451078057289123535e-01 -2.745459042489528656e-02 2.015536427497863770e-01 -6.519700288772583008e-01 -6.884691119194030762e-01 -6.674935668706893921e-02
3.773064613342285156e-01 9.757444262504577637e-02 -2.727311551570892334e-01 4.406130313873291016e-02 -4.884934052824974060e-02 -5.243558287620544434e-01 -6.369970440864562988e-01 -2.978167533874511719e-01
-2.441902458667755127e-02 5.914273858070373535e-01 -3.532496988773345947e-01 -1.010598093271255493e-01 2.590297907590866089e-02 -6.867851018905639648e-01 -2.050208002328872681e-01 1.551517471671104431e-02
2.351987808942794800e-01 -3.672840893268585205e-01 -2.487151622772216797e-01 6.866186857223510742e-02 2.685328125953674316e-01 -5.676130652427673340e-01 -2.107201516628265381e-01 -5.518268346786499023e-01
5.464909076690673828e-01 3.322392702102661133e-01 1.143805310130119324e-01 2.683587670326232910e-01 -1.232765018939971924e-01 -6.526744961738586426e-01 7.092376053333282471e-02 -2.442421913146972656e-01
4.808049798011779785e-01 -3.654387220740318298e-02 -5.024237036705017090e-01 -1.687437891960144043e-01 -3.211350142955780029e-01 -4.774970114231109619e-01 -7.902485132217407227e-02 -3.862785398960113525e-01
1.749327331781387329e-01 -2.461234778165817261e-01 -5.728778615593910217e-02 -8.906794190406799316e-01 3.641286492347717285e-02 -2.449264377355575562e-01 -4.918629303574562073e-02 -2.202180624008178711e-01
1.188421398401260376e-01 -1.327261030673980713e-01 3.267436027526855469e-01 -2.664992809295654297e-01 -1.280944347381591797e-01 -4.219726920127868652e-01 -7.353234887123107910e-01 -2.351751178503036499e-01
-2.836961150169372559e-01 1.740763485431671143e-01 -3.295853734016418457e-01 -2.463892102241516113e-01 4.233999848365783691e-01 -6.865304708480834961e-01 2.502630352973937988e-01 8.158826082944869995e-02
5.434030890464782715e-01 -4.353900551795959473e-01 -9.006476402282714844e-02 -1.872854679822921753e-01 -6.873633712530136108e-02 -6.500806808471679688e-01 -1.551252901554107666e-01 -1.434139460325241089e-01
7.020965814590454102e-01 2.805831730365753174e-01 3.326201811432838440e-02 -1.438279598951339722e-01 -1.201663911342620850e-01 -3.263032734394073486e-01 5.316711589694023132e-02 -5.317895412445068359e-01
6.190270185470581055e-02 -3.392093777656555176e-01 -1.886104047298431396e-02 -1.615043133497238159e-01 4.131384193897247314e-01 -4.839976727962493896e-01 -3.414300829172134399e-02 -6.697483658790588379e-01
-7.640656083822250366e-02 2.300438731908798218e-01 5.491008758544921875e-01 -2.225884944200515747e-01 -2.029291987419128418e-01 -2.636147439479827881e-01 -1.357096433639526367e-01 -6.790394783020019531e-01
2.610219419002532959e-01 -1.715997159481048584e-01 7.337302714586257935e-02 -3.519974648952484131e-01 1.275838762521743774e-01 -2.830476760864257812e-01 -2.667815983295440674e-02 -8.222103118896484375e-01
3.434365391731262207e-01 -3.875899314880371094e-02 -4.411668181419372559e-01 -3.345546424388885498e-01 -2.916882038116455078e-01 -3.419200479984283447e-01 -2.942009270191192627e-01 -5.342740416526794434e-01
2.685224413871765137e-01 -3.441702723503112793e-01 1.815869808197021484e-01 -1.298113167285919189e-01 -3.014568388462066650e-01 -5.943953394889831543e-01 4.056277275085449219e-01 -3.884610831737518311e-01
4.377552866935729980e-01 -3.383322656154632568e-01 9.605636447668075562e-02 1.100006327033042908e-01 -7.926081866025924683e-02 -8.049661517143249512e-01 1.016070991754531860e-01 -8.943149447441101074e-02
2.996838688850402832e-01 3.497257828712463379e-01 -2.279874682426452637e-01 -1.177791878581047058e-01 1.611479371786117554e-01 -6.563630104064941406e-01 -5.080918669700622559e-01 8.421838283538818359e-02
-3.060429096221923828e-01 1.511144042015075684e-01 1.661728471517562866e-01 -5.478485226631164551e-01 4.043773710727691650e-01 -2.177107483148574829e-01 8.380001038312911987e-02 -5.812137126922607422e-01
-5.649035423994064331e-02 1.612952202558517456e-01 -3.440099954605102539e-02 -7.994623184204101562e-01 -8.810552209615707397e-02 -3.325150609016418457e-01 4.416258335113525391e-01 -1.307938992977142334e-01
2.859198451042175293e-01 -1.940558999776840210e-01 2.856421172618865967e-01 -1.318675875663757324e-01 -1.517097204923629761e-01 -6.511707305908203125e-01 4.547538757324218750e-01 -3.574513196945190430e-01
3.847857117652893066e-01 -2.271115034818649292e-01 -2.976095080375671387e-01 -1.516732126474380493e-01 -3.182044327259063721e-01 -6.715465784072875977e-01 -3.472671210765838623e-01 -1.263355463743209839e-01
-7.741058617830276489e-02 2.521660029888153076e-01 -1.989426277577877045e-02 -6.737396121025085449e-01 -4.453741312026977539e-01 -3.383725285530090332e-01 2.798246145248413086e-01 -2.914497852325439453e-01
3.223921060562133789e-01 -2.930123917758464813e-02 -4.039793014526367188e-01 -4.894905090332031250e-01 2.422110587358474731e-01 -4.930300414562225342e-01 -4.365855753421783447e-01 7.253548130393028259e-03
2.834754586219787598e-01 6.041499227285385132e-02 4.279246926307678223e-02 -1.959307789802551270e-01 5.777639746665954590e-01 -6.331194043159484863e-01 2.973361015319824219e-01 -2.295898348093032837e-01
2.973093390464782715e-01 1.158088669180870056e-01 3.509875386953353882e-02 -7.260778546333312988e-01 7.152832299470901489e-02 -2.374690175056457520e-01 -5.451385974884033203e-01 -1.053118258714675903e-01
2.513410747051239014e-01 -3.865771293640136719e-01 1.406099945306777954e-01 -3.572091758251190186e-01 1.636675596237182617e-01 -6.270228624343872070e-01 4.403034150600433350e-01 -1.618771106004714966e-01
3.031012713909149170e-01 -3.897195756435394287e-01 -3.053572773933410645e-01 -6.162675023078918457e-01 -2.218127846717834473e-01 -2.866114079952239990e-01 1.499734669923782349e-01 -3.596953451633453369e-01
3.654444217681884766e-02 5.883184075355529785e-01 -3.294567465782165527e-01 -3.916408419609069824e-01 -9.423321485519409180e-02 -5.722684860229492188e-01 -2.287026047706604004e-01 -4.411004111170768738e-02
-3.236694633960723877e-01 2.026816457509994507e-01 -1.178671047091484070e-01 -4.608079195022583008e-01 4.305460155010223389e-01 -2.623955905437469482e-01 6.403277814388275146e-02 -6.079474687576293945e-01
3.780185878276824951e-01 -1.677747517824172974e-01 -1.338614821434020996e-01 -2.049764245748519897e-01 -4.069291651248931885e-01 -6.992105245590209961e-01 -3.368209898471832275e-01 -3.292819112539291382e-02
3.159638941287994385e-01 6.891147494316101074e-01 1.763561666011810303e-01 -3.024093508720397949e-01 1.484108902513980865e-02 -5.345153808593750000e-01 9.313342720270156860e-02 9.018930792808532715e-02
2.207589745521545410e-01 -9.827954322099685669e-02 -4.674818217754364014e-01 -5.726836621761322021e-02 -4.672025144100189209e-01 -6.804407238960266113e-01 -1.772464215755462646e-01 -8.422410488128662109e-02
1.028225123882293701e-01 -1.938847005367279053e-01 2.980909347534179688e-01 -8.136604428291320801e-01 -8.310625702142715454e-02 -3.634676039218902588e-01 -9.979705512523651123e-02 -2.279465943574905396e-01
3.979198634624481201e-01 -5.438476428389549255e-02 -2.290660291910171509e-01 -3.149963915348052979e-01 -3.170859813690185547e-01 -5.489851832389831543e-01 -4.963217973709106445e-01 -1.968361586332321167e-01
1.313176900148391724e-01 -1.614495068788528442e-01 -3.441654443740844727e-01 -3.297839462757110596e-01 -2.968164682388305664e-01 -3.238205015659332275e-01 -5.082663297653198242e-01 -5.274352431297302246e-01
-2.145565748214721680e-01 5.346942320466041565e-02 2.299525588750839233e-01 1.238508522510528564e-02 4.026169180870056152e-01 -3.980813026428222656e-01 7.262045145034790039e-02 -7.564602494239807129e-01
6.762085855007171631e-02 6.084372475743293762e-02 -3.827828764915466309e-01 -3.901390433311462402e-01 -1.766991168260574341e-01 -3.448992967605590820e-01 -5.832801461219787598e-01 -4.501115679740905762e-01
1.036382988095283508e-01 4.723241925239562988e-01 3.020824193954467773e-01 -4.382020533084869385e-01 -2.555676698684692383e-01 -3.411818742752075195e-01 -4.296023845672607422e-01 -3.414910435676574707e-01
4.094158113002777100e-01 -8.762566000223159790e-02 -1.121585145592689514e-01 -1.969323307275772095e-01 3.503220155835151672e-02 -7.123135328292846680e-01 -4.421100616455078125e-01 2.631717622280120850e-01
2.443356812000274658e-01 2.122220546007156372e-01 -4.841711223125457764e-01 -2.567812800407409668e-01 -1.916250139474868774e-01 -3.538422286510467529e-01 -5.064207911491394043e-01 -4.201392233371734619e-01
5.869785323739051819e-02 -4.760021716356277466e-02 -3.236230611801147461e-01 -4.519028663635253906e-01 -8.651962876319885254e-02 -4.502028822898864746e-01 -6.060022115707397461e-01 -3.285326659679412842e-01
2.361052036285400391e-01 -2.053754776716232300e-02 -7.935635000467300415e-02 -6.766794323921203613e-01 2.060271501541137695e-01 -1.123265027999877930e-01 -2.000923454761505127e-01 -6.201118826866149902e-01
6.666914224624633789e-01 -1.020535752177238464e-01 -7.126455008983612061e-02 -2.017724812030792236e-01 -2.573301494121551514e-01 -6.468684077262878418e-01 9.518409520387649536e-02 -7.482773810625076294e-02
-1.410672664642333984e-01 6.075996160507202148e-01 2.870064973831176758e-01 -9.732981026172637939e-02 4.487081896513700485e-03 -6.679006814956665039e-01 -2.692071795463562012e-01 2.220116928219795227e-02
-1.554166823625564575e-01 -2.404665797948837280e-01 -4.122416973114013672e-01 -1.466791182756423950e-01 1.365739405155181885e-01 -7.353984117507934570e-01 -3.975629210472106934e-01 9.509974718093872070e-02
4.892102181911468506e-01 -1.281693950295448303e-02 -1.966310888528823853e-01 -2.463301410898566246e-03 -2.012031972408294678e-01 -8.034488558769226074e-01 9.083957970142364502e-02 1.660560369491577148e-01
1.000248789787292480e-01 -3.255815505981445312e-01 7.633150368928909302e-02 4.227874800562858582e-02 -2.343048006296157837e-01 -7.138339877128601074e-01 3.780308961868286133e-01 -4.111114442348480225e-01
-6.502253562211990356e-02 -5.235133171081542969e-01 9.119268506765365601e-02 -6.534010171890258789e-01 -1.298279464244842529e-01 -4.566318690776824951e-01 1.040914952754974365e-01 -2.241741269826889038e-01
-2.720375312492251396e-03 -8.063258230686187744e-02 -5.034033060073852539e-01 -9.574238955974578857e-02 -1.073234602808952332e-01 -5.890564918518066406e-01 -4.846233427524566650e-01 -3.708691895008087158e-01
