# Supplementary material for: Where is your field going? A machine learning approach to study the relative motion of the domains of physics
Source: PLoS One. 2020 Jun 18;15(6):e0233997. doi: 10.1371/journal.pone.0233997 (PMC7302634; doi:10.1371/journal.pone.0233997)
Supplement: S1 Data — (ZIP) [file pone.0233997.s001.zip › 0/Pacs4Run_0_VS_500_embeddings1991-1995ED8.txt]

-6.037864089012145996e-01 -6.178115010261535645e-01 -1.594256013631820679e-01 -1.929009258747100830e-01 1.006168276071548462e-01 1.982047110795974731e-01 -3.272545039653778076e-01 -1.860625892877578735e-01
-3.984268605709075928e-01 -2.434791326522827148e-01 -3.230861723423004150e-01 -3.223251998424530029e-01 3.981227278709411621e-01 -4.077936708927154541e-01 5.699102208018302917e-02 4.956312775611877441e-01
-3.102169930934906006e-01 -5.746240019798278809e-01 1.598034799098968506e-01 1.837337166070938110e-01 2.039139121770858765e-01 -4.550434947013854980e-01 -5.149999856948852539e-01 2.017727307975292206e-02
3.310327231884002686e-02 -4.843528866767883301e-01 -1.718560904264450073e-01 -3.874336481094360352e-01 4.484194517135620117e-01 3.810604810714721680e-01 2.841053903102874756e-01 3.970696032047271729e-01
-6.876712441444396973e-01 -3.958382010459899902e-01 3.634680435061454773e-02 2.352585643529891968e-01 1.073640063405036926e-01 -4.466030895709991455e-01 3.022120893001556396e-01 1.069543734192848206e-01
-2.256062775850296021e-01 -1.508226543664932251e-01 4.858529567718505859e-02 1.833373755216598511e-01 7.148346900939941406e-01 -4.147316515445709229e-01 -4.504727423191070557e-01 6.681746989488601685e-02
-6.179994344711303711e-02 -2.517963647842407227e-01 -5.723199844360351562e-01 -1.258415728807449341e-01 4.262371063232421875e-01 2.100239098072052002e-01 -4.260200858116149902e-01 4.267456233501434326e-01
-2.951028943061828613e-01 -4.708386063575744629e-01 3.649842739105224609e-02 -4.784103482961654663e-02 2.929639443755149841e-02 -1.056914851069450378e-01 -6.996609568595886230e-01 4.313351213932037354e-01
-1.313007324934005737e-01 -4.576643407344818115e-01 -3.922393918037414551e-01 3.241030126810073853e-02 4.726695716381072998e-01 -3.755991458892822266e-01 2.022569328546524048e-01 4.615217447280883789e-01
-4.657568931579589844e-01 -5.840042829513549805e-01 3.800617158412933350e-01 -3.103848695755004883e-01 6.166685000061988831e-02 -3.334653675556182861e-01 -2.846677601337432861e-01 -7.201451808214187622e-02
-2.004258483648300171e-01 -3.868341445922851562e-01 -2.076344490051269531e-01 -2.002474367618560791e-01 4.564872980117797852e-01 -5.853853225708007812e-01 -3.168027698993682861e-01 -2.748766243457794189e-01
-1.596815139055252075e-01 -4.052580595016479492e-01 -2.870358824729919434e-01 -7.078839838504791260e-02 4.355913996696472168e-01 -5.661904215812683105e-01 -8.970347791910171509e-02 -4.522268474102020264e-01
-5.221475362777709961e-01 -1.020722463726997375e-01 -5.108788609504699707e-01 -4.551936984062194824e-01 3.006838858127593994e-01 3.262995183467864990e-01 -1.292705908417701721e-02 2.273660302162170410e-01
-2.777529358863830566e-01 -4.907227158546447754e-01 2.040151059627532959e-01 1.495201587677001953e-01 2.254403531551361084e-01 -2.264081686735153198e-01 -6.852207779884338379e-01 2.155333757400512695e-01
-6.818289309740066528e-02 -6.260377764701843262e-01 -2.328487187623977661e-01 -2.553340792655944824e-02 1.698107570409774780e-01 1.467293947935104370e-01 -3.381776213645935059e-01 6.195386052131652832e-01
-1.900569163262844086e-02 -5.844705700874328613e-01 9.566177427768707275e-02 -1.952046751976013184e-01 6.146195530891418457e-01 -4.346307218074798584e-01 1.625320166349411011e-01 -1.330379247665405273e-01
-4.034945666790008545e-01 -1.906034350395202637e-01 -1.546471714973449707e-01 -4.766317605972290039e-01 5.395638942718505859e-01 -4.988621473312377930e-01 -9.851483255624771118e-02 8.434434421360492706e-03
-8.562361449003219604e-02 -5.264069437980651855e-01 3.523439466953277588e-01 -1.455797851085662842e-01 6.024685502052307129e-01 -3.092739284038543701e-01 -5.650629848241806030e-02 3.292610347270965576e-01
-6.993111968040466309e-02 -5.908460617065429688e-01 1.555789262056350708e-01 -1.162410229444503784e-01 5.541425347328186035e-01 -4.401781857013702393e-01 2.460907548666000366e-01 -2.165694981813430786e-01
-3.766410350799560547e-01 -4.015777111053466797e-01 -3.169875144958496094e-01 -5.966253280639648438e-01 6.624726951122283936e-02 8.822493255138397217e-02 8.356321603059768677e-02 4.704028964042663574e-01
-7.878224551677703857e-02 -4.514860510826110840e-01 -2.883107960224151611e-01 -1.604216098785400391e-01 4.970679581165313721e-01 -5.451038479804992676e-01 -2.173093259334564209e-01 2.994284033775329590e-01
-2.749722301959991455e-01 -5.863044261932373047e-01 9.804099798202514648e-02 -5.470280647277832031e-01 2.765690684318542480e-01 -4.107800126075744629e-01 9.093938767910003662e-02 1.352217793464660645e-01
-3.319396376609802246e-01 -3.177978992462158203e-01 -5.023814439773559570e-01 -4.767217934131622314e-01 2.658065259456634521e-01 -4.871626794338226318e-01 -1.511737890541553497e-02 3.099356591701507568e-02
-2.180947661399841309e-01 -2.876275777816772461e-01 -2.374275773763656616e-01 -3.362558782100677490e-01 6.967489123344421387e-01 -4.420159757137298584e-01 -1.440921099856495857e-03 1.393765509128570557e-01
7.650072872638702393e-02 -5.471595525741577148e-01 1.394987255334854126e-01 -2.775668203830718994e-01 6.658432483673095703e-01 -3.639923632144927979e-01 -1.295781433582305908e-01 7.505062222480773926e-02
-6.067745685577392578e-01 -4.145170748233795166e-01 1.649280935525894165e-01 -1.517496537417173386e-03 2.171811610460281372e-01 -4.537136554718017578e-01 2.760778665542602539e-01 3.217980861663818359e-01
-3.598245605826377869e-02 -5.451380014419555664e-01 -6.203159093856811523e-01 -1.137047410011291504e-01 2.673655152320861816e-01 -4.043405652046203613e-01 4.481667652726173401e-02 2.585057020187377930e-01
-7.940310984849929810e-02 -3.841094672679901123e-01 -1.818692386150360107e-01 1.860630810260772705e-01 7.682563066482543945e-01 3.053608834743499756e-01 -1.846138536930084229e-01 -2.468072175979614258e-01
-2.246551364660263062e-01 -5.395765900611877441e-01 1.105664372444152832e-01 4.268250763416290283e-01 5.788335800170898438e-01 3.561927676200866699e-01 4.427883401513099670e-02 -1.003254856914281845e-02
-2.984708547592163086e-01 -4.369345903396606445e-01 -2.303441166877746582e-01 -5.207707285881042480e-01 4.026486873626708984e-01 -4.329418540000915527e-01 2.036812007427215576e-01 6.849949806928634644e-02
-2.487195730209350586e-01 -7.565873116254806519e-02 -1.633937954902648926e-01 -4.207321703433990479e-01 7.082490324974060059e-01 -3.386130034923553467e-01 -3.308349251747131348e-01 -5.453445389866828918e-02
-5.097708702087402344e-01 -1.050817444920539856e-01 -1.372009664773941040e-01 -8.968143165111541748e-02 5.919269919395446777e-01 -5.074035525321960449e-01 1.026876941323280334e-01 2.895579934120178223e-01
-3.036954104900360107e-01 -5.088756680488586426e-01 3.791111335158348083e-02 -5.751256942749023438e-01 2.942341864109039307e-01 -4.584621191024780273e-01 7.646761834621429443e-02 1.183185204863548279e-01
-1.076523098163306713e-03 -3.934062719345092773e-01 -9.602236561477184296e-03 1.159395501017570496e-01 7.447659373283386230e-01 2.225472927093505859e-01 -4.739989638328552246e-01 5.308068171143531799e-02
7.098679989576339722e-02 -6.391085386276245117e-01 1.155457198619842529e-01 -4.046055674552917480e-01 5.660183429718017578e-01 -2.854511439800262451e-01 2.315709553658962250e-02 -8.396019041538238525e-02
-5.602988004684448242e-01 -2.097669094800949097e-01 -6.731956601142883301e-01 2.731128633022308350e-01 2.642279565334320068e-01 6.479267030954360962e-02 8.715757727622985840e-02 -1.807459890842437744e-01
-1.012365520000457764e-02 -3.346493244171142578e-01 -1.187354028224945068e-01 1.921485364437103271e-01 7.148630023002624512e-01 9.425677359104156494e-02 -5.563082695007324219e-01 -8.657798171043395996e-02
-8.988683111965656281e-03 -4.859057962894439697e-01 -4.718776941299438477e-01 -1.670198291540145874e-01 4.332337379455566406e-01 -4.076665341854095459e-01 -1.216200590133666992e-01 3.802312314510345459e-01
-2.421514838933944702e-01 -3.716330230236053467e-01 -8.969281613826751709e-02 -7.073950022459030151e-02 2.611951529979705811e-01 3.552321791648864746e-01 -6.791691184043884277e-01 -3.667687177658081055e-01
-3.967622220516204834e-01 -1.537447422742843628e-01 -7.177905440330505371e-01 2.195986807346343994e-01 3.925625383853912354e-01 2.087036818265914917e-01 -2.383949756622314453e-01 3.163459897041320801e-02
-6.577396988868713379e-01 -3.241365849971771240e-01 2.610751390457153320e-01 -2.935163676738739014e-01 1.809545010328292847e-01 -4.761737585067749023e-01 -2.136813700199127197e-01 5.344185233116149902e-02
4.500485956668853760e-02 -3.466513156890869141e-01 -1.863768696784973145e-01 2.729727141559123993e-02 6.359323859214782715e-01 -1.420981287956237793e-01 -5.538504719734191895e-01 3.331272006034851074e-01
-3.442359268665313721e-01 -4.588930010795593262e-01 -4.668497741222381592e-01 -3.305083215236663818e-01 2.113004922866821289e-01 -2.847461700439453125e-01 4.588880538940429688e-01 8.618469536304473877e-02
-3.835553526878356934e-01 -1.960729360580444336e-01 -1.434730589389801025e-01 -4.293144941329956055e-01 5.821189880371093750e-01 -5.138957500457763672e-01 -8.120233565568923950e-02 3.099436289630830288e-04
-6.221765279769897461e-01 -3.696694970130920410e-01 -8.148075081408023834e-03 4.821885377168655396e-02 1.780438274145126343e-01 -5.092502832412719727e-01 1.589930504560470581e-01 3.969071209430694580e-01
-1.286124140024185181e-01 -4.212358593940734863e-01 2.526037581264972687e-02 -7.497373223304748535e-02 5.178538560867309570e-01 -4.833126962184906006e-01 -4.745132923126220703e-01 -2.698764503002166748e-01
-9.893250465393066406e-02 -5.125247240066528320e-01 -4.719640016555786133e-01 4.466932732611894608e-03 4.140493869781494141e-01 -4.664534330368041992e-01 1.005928367376327515e-01 3.250017464160919189e-01
-3.732685148715972900e-01 -3.525380194187164307e-01 -4.925927817821502686e-01 -4.595574438571929932e-01 2.535933554172515869e-01 -3.577468693256378174e-01 2.840084731578826904e-01 9.794812649488449097e-02
-2.316492795944213867e-01 -4.233101308345794678e-01 -7.081037014722824097e-02 -9.655769914388656616e-03 5.867969989776611328e-01 4.563074409961700439e-01 2.264538407325744629e-02 -4.571431279182434082e-01
-1.093641296029090881e-01 -3.358468711376190186e-01 -3.088051378726959229e-01 -3.557592332363128662e-01 5.888654589653015137e-01 -4.944382309913635254e-01 -2.208993285894393921e-01 1.152964159846305847e-01
-3.456337749958038330e-01 -3.418336808681488037e-01 -5.045374035835266113e-01 -4.918790161609649658e-01 2.727725505828857422e-01 -2.465679943561553955e-01 3.074794411659240723e-01 1.934943944215774536e-01
7.671029865741729736e-02 -6.493845582008361816e-01 9.266807138919830322e-02 -1.091496646404266357e-01 5.039536952972412109e-01 -2.601449489593505859e-01 -1.025116145610809326e-01 4.687866270542144775e-01
-3.842732608318328857e-01 1.422566473484039307e-01 -2.498129568994045258e-02 -4.691068530082702637e-01 7.247909903526306152e-01 1.350000221282243729e-02 -2.155822962522506714e-01 1.985738724470138550e-01
-1.704766303300857544e-01 -4.148801863193511963e-01 1.778035908937454224e-01 1.256042509339749813e-03 3.069674074649810791e-01 -2.194197922945022583e-01 -7.903583049774169922e-01 1.250646170228719711e-02
-5.750715136528015137e-01 -9.489515423774719238e-02 -2.862719446420669556e-02 -3.927465379238128662e-01 5.027007460594177246e-01 -5.021345019340515137e-01 -1.921104080975055695e-02 -1.490342081524431705e-03
-2.868504226207733154e-01 -4.380299150943756104e-01 -1.105997487902641296e-01 9.683972597122192383e-02 5.233622193336486816e-01 5.170899033546447754e-01 -1.608870178461074829e-01 -3.702187836170196533e-01
-1.888997107744216919e-01 -5.571392178535461426e-01 -9.428507834672927856e-02 2.405527234077453613e-01 9.252022951841354370e-02 -5.586837232112884521e-02 -6.010637879371643066e-01 4.628158211708068848e-01
-7.753318548202514648e-01 -2.278654428664594889e-04 -2.015817612409591675e-01 -1.538684964179992676e-02 3.494641184806823730e-01 -2.633892595767974854e-01 2.124323397874832153e-01 3.483704924583435059e-01
-7.754528522491455078e-01 2.988293766975402832e-02 -9.554861113429069519e-03 -2.672796547412872314e-01 2.747178673744201660e-01 2.235718816518783569e-01 -6.812728941440582275e-02 4.428935945034027100e-01
-7.086107730865478516e-01 -2.389357089996337891e-01 1.713954657316207886e-01 1.285083442926406860e-01 2.444316595792770386e-01 -2.972209155559539795e-01 1.111982911825180054e-01 4.841876029968261719e-01
-5.068227648735046387e-01 -2.348716259002685547e-01 2.066676020622253418e-01 3.703117370605468750e-01 6.141464114189147949e-01 1.742416322231292725e-01 -1.586314290761947632e-01 -2.746342122554779053e-01
-7.041558623313903809e-01 -3.326581418514251709e-01 2.334268689155578613e-01 -2.207329124212265015e-01 2.048931568861007690e-01 -4.951744377613067627e-01 5.430788174271583557e-02 -1.279685273766517639e-02
-5.301412940025329590e-01 -3.763133287429809570e-01 -4.506218731403350830e-01 4.424911439418792725e-01 1.139477044343948364e-01 3.194728195667266846e-01 -2.078947573900222778e-01 1.421715021133422852e-01
-3.352601826190948486e-01 -4.508853554725646973e-01 -3.657300472259521484e-01 -4.989703595638275146e-01 1.882923245429992676e-01 -1.836198866367340088e-01 3.311485946178436279e-01 3.503473401069641113e-01
-2.245229780673980713e-01 -2.774368822574615479e-01 -1.830885373055934906e-02 2.275947630405426025e-01 8.481551408767700195e-01 3.151603043079376221e-01 -3.279159218072891235e-02 -2.674849703907966614e-02
-6.255223751068115234e-01 -2.369563281536102295e-01 -2.380388379096984863e-01 -4.475233852863311768e-01 2.838481962680816650e-02 -4.946409463882446289e-01 -2.212150245904922485e-01 -3.495987132191658020e-02
-5.215634107589721680e-01 -3.488614261150360107e-01 -4.585575461387634277e-01 3.334980607032775879e-01 3.004846870899200439e-01 4.366434514522552490e-01 4.085195437073707581e-02 4.640798270702362061e-02
-5.557555556297302246e-01 -3.788991272449493408e-01 1.467666029930114746e-01 -4.833649098873138428e-01 8.614638447761535645e-02 5.049216747283935547e-01 -1.727820038795471191e-01 1.297840289771556854e-02
-3.748368918895721436e-01 -3.179996907711029053e-01 -3.167474567890167236e-01 1.658978909254074097e-01 4.015192389488220215e-01 -6.468477845191955566e-01 -8.188464492559432983e-02 -2.102080434560775757e-01
-3.350383043289184570e-01 -7.128890752792358398e-01 2.843408286571502686e-01 -1.342717409133911133e-01 -1.365042626857757568e-01 1.690067052841186523e-01 -2.310912311077117920e-01 4.243352115154266357e-01
-3.459811806678771973e-01 -5.881682038307189941e-01 5.412971600890159607e-02 -5.510429143905639648e-01 -1.874633133411407471e-01 3.491442501544952393e-01 -2.490912228822708130e-01 9.320054948329925537e-02
-8.203282952308654785e-02 -2.000413984060287476e-01 -2.656164467334747314e-01 -3.759925961494445801e-01 7.475793957710266113e-01 -3.806065320968627930e-01 -8.981646597385406494e-02 -1.718384623527526855e-01
-6.681357026100158691e-01 -4.928328096866607666e-01 4.363764524459838867e-01 1.267512142658233643e-01 7.487508654594421387e-02 -2.331545948982238770e-01 9.428287297487258911e-02 1.880521327257156372e-01
3.489376232028007507e-02 -8.076436519622802734e-01 -1.315113753080368042e-01 4.083403199911117554e-02 1.675384342670440674e-01 4.385872483253479004e-01 -2.362797856330871582e-01 -2.264405488967895508e-01
-2.892370820045471191e-01 -2.245429456233978271e-01 -4.527166485786437988e-01 -4.768734574317932129e-01 4.209414422512054443e-01 -4.662250280380249023e-01 2.040440402925014496e-02 -1.964381933212280273e-01
-6.737933158874511719e-01 -1.416635513305664062e-01 -2.889845669269561768e-01 4.178356230258941650e-01 3.998704850673675537e-01 2.633901834487915039e-01 -1.431634873151779175e-01 1.344202905893325806e-01
-6.156154274940490723e-01 -4.017867147922515869e-01 1.501991786062717438e-02 1.280134320259094238e-01 -2.196675864979624748e-03 -2.817369103431701660e-01 -3.735633492469787598e-01 4.733306169509887695e-01
-6.289468407630920410e-01 -5.828562974929809570e-01 3.964068591594696045e-01 2.161233574151992798e-01 1.954430341720581055e-02 -1.735483109951019287e-01 -5.027589946985244751e-02 1.668176203966140747e-01
-1.988766938447952271e-01 -4.695981144905090332e-01 -4.340209066867828369e-01 -2.818967401981353760e-01 2.562121152877807617e-01 -5.322872400283813477e-01 -8.744397759437561035e-02 3.398013412952423096e-01
-6.111713647842407227e-01 -3.940435647964477539e-01 4.243071973323822021e-01 -1.643346846103668213e-01 1.421331763267517090e-01 -2.400139570236206055e-01 -3.876982331275939941e-01 -1.898376047611236572e-01
-3.423294425010681152e-01 -4.933146536350250244e-01 -4.275798201560974121e-01 -2.543070614337921143e-01 2.218426614999771118e-01 -3.424076735973358154e-01 4.662458896636962891e-01 9.006849676370620728e-02
-4.749584197998046875e-01 -7.249373793601989746e-01 2.110587805509567261e-01 1.684457659721374512e-01 -1.502669900655746460e-01 -2.439382076263427734e-01 8.167886734008789062e-02 -2.953014075756072998e-01
-5.486260056495666504e-01 -6.705619096755981445e-01 1.317236423492431641e-01 5.407443270087242126e-02 -1.795971989631652832e-01 -2.667647600173950195e-01 -3.036588728427886963e-01 -1.829038560390472412e-01
-5.993924736976623535e-01 4.255286604166030884e-02 1.318516135215759277e-01 -4.306939840316772461e-01 5.727364420890808105e-01 -1.290906816720962524e-01 -1.479356884956359863e-01 2.635514140129089355e-01
-3.105746805667877197e-01 -5.344107747077941895e-01 1.547535955905914307e-01 -1.379629671573638916e-01 4.019101560115814209e-01 -5.964791774749755859e-01 -2.277223169803619385e-01 -7.608907669782638550e-02
-1.081239059567451477e-01 -2.975225448608398438e-01 -2.702292501926422119e-01 -2.620421946048736572e-01 6.561501026153564453e-01 -5.312202572822570801e-01 -1.653538793325424194e-01 -1.342750340700149536e-01
-3.949842229485511780e-02 -8.043747544288635254e-01 5.478968471288681030e-02 -3.194061517715454102e-01 6.049900315701961517e-03 5.722817406058311462e-02 -8.044403046369552612e-02 4.864319562911987305e-01
-2.967340052127838135e-01 -4.732558131217956543e-01 2.941049635410308838e-03 -4.378276318311691284e-02 2.861783606931567192e-03 -4.432958737015724182e-02 -8.047559261322021484e-01 1.909104883670806885e-01
-4.786486923694610596e-01 -2.129921317100524902e-01 -7.512153387069702148e-01 9.555949270725250244e-02 2.390986382961273193e-01 2.326925694942474365e-01 -2.001468539237976074e-01 -2.647560648620128632e-02
-4.244932830333709717e-01 -6.686778664588928223e-01 -2.764329500496387482e-02 -2.649286091327667236e-01 -7.847996056079864502e-02 -5.189680457115173340e-01 -1.616186797618865967e-01 -1.080426387488842010e-02
-2.352758347988128662e-01 -4.929436743259429932e-01 -1.704210191965103149e-01 4.218084514141082764e-01 6.246826052665710449e-01 3.213557600975036621e-01 -5.659512826241552830e-04 -3.446915000677108765e-02
-4.941257536411285400e-01 -2.951677143573760986e-02 -2.409580647945404053e-01 -6.067359447479248047e-01 3.834390938282012939e-01 3.769704699516296387e-01 -1.302295327186584473e-01 1.506227105855941772e-01
-3.012741208076477051e-01 -2.914414405822753906e-01 -1.620541363954544067e-01 2.754913866519927979e-01 7.643262147903442383e-01 2.390812337398529053e-01 1.933107525110244751e-02 -2.835676670074462891e-01
2.359169572591781616e-01 -7.222782373428344727e-01 -3.524385690689086914e-01 -7.404863834381103516e-02 3.805874884128570557e-01 2.346809655427932739e-01 -1.387455463409423828e-01 -2.716408967971801758e-01
-1.555952727794647217e-01 -3.796478807926177979e-01 -2.258938401937484741e-01 -5.559425354003906250e-01 5.226318836212158203e-01 -3.442545533180236816e-01 9.663926064968109131e-02 2.656370401382446289e-01
-1.175774633884429932e-01 -6.568773984909057617e-01 -1.226671114563941956e-01 9.390430152416229248e-02 7.266203314065933228e-02 -2.117270529270172119e-01 -5.256843566894531250e-01 4.520734548568725586e-01
-3.181757330894470215e-01 -2.905378937721252441e-01 -5.073793232440948486e-02 5.490867048501968384e-02 2.410563528537750244e-01 -5.582068115472793579e-03 -8.353073000907897949e-01 2.299674749374389648e-01
-2.439908683300018311e-01 -4.543333351612091064e-01 -3.338641226291656494e-01 1.725905239582061768e-01 1.840930432081222534e-01 2.934677600860595703e-01 -5.998435020446777344e-01 -3.361115753650665283e-01
-5.896325707435607910e-01 -4.132756888866424561e-01 -2.658944427967071533e-01 -2.223053425550460815e-01 -1.239130795001983643e-01 -5.144822597503662109e-01 -2.852444350719451904e-01 -2.498618559911847115e-03
-2.917242348194122314e-01 -3.469206392765045166e-01 -3.800318539142608643e-01 -8.458268642425537109e-02 4.401865303516387939e-01 5.172327160835266113e-01 -2.493864484131336212e-02 -4.254983067512512207e-01
-6.497109532356262207e-01 4.321009386330842972e-03 3.203770518302917480e-02 -3.188728392124176025e-01 5.005578994750976562e-01 3.821074366569519043e-01 6.356845051050186157e-02 2.730302214622497559e-01
-7.341459393501281738e-01 -2.270609587430953979e-01 7.312825322151184082e-02 1.281687431037425995e-02 2.485787421464920044e-01 -4.617383182048797607e-01 1.487012058496475220e-01 3.268876373767852783e-01
-8.365478515625000000e-01 -1.554333418607711792e-01 -1.932410001754760742e-01 -2.745384871959686279e-01 2.475895546376705170e-02 -3.864192962646484375e-01 1.095582321286201477e-01 -3.713108226656913757e-02
-5.783016681671142578e-01 -5.236153602600097656e-01 -2.190350554883480072e-02 -3.773163557052612305e-01 -2.444238029420375824e-02 -4.813702404499053955e-01 -1.143795698881149292e-01 -5.611848831176757812e-02
1.268569380044937134e-01 -4.150520265102386475e-01 3.198038414120674133e-02 -2.723784148693084717e-01 7.570993900299072266e-01 -2.803330421447753906e-01 -2.905464172363281250e-01 -1.493860222399234772e-02
-4.569851756095886230e-01 -2.731083631515502930e-01 -4.574248194694519043e-01 -6.157036423683166504e-01 1.004134863615036011e-01 -3.419278562068939209e-01 1.851926185190677643e-02 -3.012382425367832184e-02
-3.115741014480590820e-01 -2.182621359825134277e-01 -3.373164832592010498e-01 4.574505984783172607e-01 7.068349123001098633e-01 9.764447808265686035e-02 1.444359403103590012e-02 1.512648314237594604e-01
-1.357895284891128540e-01 -1.989730894565582275e-01 -1.224679201841354370e-01 -1.262984722852706909e-01 7.263243198394775391e-01 5.169839262962341309e-01 -3.354147076606750488e-01 6.081866100430488586e-02
8.566499501466751099e-02 -7.064533233642578125e-01 1.538549661636352539e-01 -7.377202063798904419e-02 4.987305700778961182e-01 -3.480808734893798828e-01 -9.288791567087173462e-02 2.931739091873168945e-01
-4.536726772785186768e-01 -4.825573414564132690e-02 -1.966941952705383301e-01 -5.488826632499694824e-01 4.853834509849548340e-01 4.637211263179779053e-01 -9.354476816952228546e-03 3.420028835535049438e-02
-3.979803323745727539e-01 -1.772887557744979858e-01 -9.368880838155746460e-02 2.934918403625488281e-01 7.927395701408386230e-01 2.803343236446380615e-01 7.592347264289855957e-02 -4.977485910058021545e-02
1.181857660412788391e-01 -6.246818304061889648e-01 2.008119970560073853e-01 -4.822846055030822754e-01 5.117208361625671387e-01 -2.015822827816009521e-01 -1.368091106414794922e-01 4.087286069989204407e-02
-4.030182659626007080e-01 -3.876377046108245850e-01 -4.037535488605499268e-01 -6.083024740219116211e-01 -1.029343623667955399e-02 1.871084570884704590e-01 -1.461147237569093704e-02 3.448698818683624268e-01
-2.131067961454391479e-01 -4.424782097339630127e-01 3.142751380801200867e-02 -3.906724974513053894e-02 6.101964712142944336e-01 4.109210371971130371e-01 -1.005397140979766846e-01 -4.527477025985717773e-01
-4.305842816829681396e-01 -4.437414109706878662e-01 1.780244708061218262e-01 -4.787175357341766357e-01 2.650821506977081299e-01 -4.440427720546722412e-01 5.400007218122482300e-02 -2.940559983253479004e-01
-4.961148500442504883e-01 -4.101050496101379395e-01 3.844395875930786133e-01 -2.581467926502227783e-01 2.973140478134155273e-01 -4.580636918544769287e-01 -2.096723318099975586e-01 -1.704986989498138428e-01
-4.472909271717071533e-01 -4.241693615913391113e-01 -9.517966210842132568e-02 5.580526590347290039e-01 3.322514295578002930e-01 3.294024467468261719e-01 -2.742116451263427734e-01 7.375802099704742432e-02
-5.821334719657897949e-01 -2.671991884708404541e-01 -1.883950084447860718e-01 -4.946381747722625732e-01 7.007298618555068970e-02 -5.006177425384521484e-01 -2.311802804470062256e-01 2.435112185776233673e-02
-5.324106290936470032e-02 -2.381081432104110718e-01 -1.139082089066505432e-01 -2.701103687286376953e-01 8.332566022872924805e-01 -3.694673180580139160e-01 -1.536708325147628784e-01 -9.889103472232818604e-03
-1.360151916742324829e-01 -4.479602873325347900e-01 -2.409466207027435303e-01 3.882299959659576416e-01 7.067441940307617188e-01 2.671920061111450195e-01 3.427141904830932617e-02 4.634843207895755768e-04
-5.279821157455444336e-01 -4.910723567008972168e-01 3.221901953220367432e-01 -1.630889475345611572e-01 1.726878881454467773e-01 -4.688728749752044678e-01 -2.890252768993377686e-01 -1.283739209175109863e-01
-5.313720107078552246e-01 -5.089660286903381348e-01 1.490375306457281113e-02 -1.643671989440917969e-01 1.416898220777511597e-01 -6.101982593536376953e-01 1.859775185585021973e-01 6.597780436277389526e-02
-6.397769451141357422e-01 -3.894588351249694824e-01 4.092709422111511230e-01 -1.818473041057586670e-01 1.583777219057083130e-01 -2.035418897867202759e-01 -3.597173392772674561e-01 -2.062202543020248413e-01
-3.352758288383483887e-01 1.109423413872718811e-01 -4.251703619956970215e-02 -3.849876224994659424e-01 6.165859699249267578e-01 7.557695358991622925e-02 -5.531513094902038574e-01 1.827352792024612427e-01
-5.159545540809631348e-01 -2.223864197731018066e-01 -2.801510877907276154e-02 4.407026469707489014e-01 6.553305983543395996e-01 1.757330000400543213e-01 3.611512854695320129e-02 -1.663934886455535889e-01
-2.855757176876068115e-01 -2.777171730995178223e-01 -5.487560629844665527e-01 3.836573958396911621e-01 5.510478615760803223e-01 2.572568356990814209e-01 -5.373328924179077148e-02 1.423777937889099121e-01
-2.726259231567382812e-01 -3.000352382659912109e-01 -1.078773289918899536e-02 -1.780050098896026611e-01 5.563508868217468262e-01 -5.302861928939819336e-01 -1.955901980400085449e-01 -4.181704521179199219e-01
-5.340126156806945801e-01 -4.871410727500915527e-01 1.146779358386993408e-01 -3.729545772075653076e-01 -1.433329936116933823e-02 5.514091253280639648e-01 1.445179134607315063e-01 -1.162428129464387894e-02
-1.424450278282165527e-01 -6.166419386863708496e-01 -1.123473793268203735e-01 9.866382461041212082e-04 -3.120906651020050049e-02 -1.658626347780227661e-01 -7.308561205863952637e-01 1.555767208337783813e-01
-6.133806109428405762e-01 -3.126177191734313965e-02 -5.957263708114624023e-01 1.425571739673614502e-01 3.233972787857055664e-01 4.661030694842338562e-02 -2.729058861732482910e-01 -2.575631439685821533e-01
-5.330489873886108398e-01 -1.192910820245742798e-01 -8.607703447341918945e-02 -3.931572735309600830e-01 3.875745832920074463e-01 2.186382114887237549e-01 1.090833246707916260e-01 5.742217898368835449e-01
-3.823733925819396973e-01 -1.922016292810440063e-01 -5.199514031410217285e-01 -4.379910826683044434e-01 1.864798665046691895e-01 -4.740995168685913086e-01 -2.431231588125228882e-01 -1.897615194320678711e-01
-7.922958731651306152e-01 9.507028385996818542e-03 1.843448728322982788e-01 -1.293027400970458984e-01 3.758821189403533936e-01 2.509244084358215332e-01 1.777490973472595215e-01 2.926249802112579346e-01
-1.866531223058700562e-01 -7.050931453704833984e-01 -2.522165477275848389e-01 -5.332198739051818848e-01 -2.287841169163584709e-03 1.510658208280801773e-02 8.183847367763519287e-02 3.363578915596008301e-01
-1.184165328741073608e-01 -5.922872424125671387e-01 4.887566268444061279e-01 -1.074606329202651978e-01 5.573904514312744141e-01 -2.399769052863121033e-02 -2.323128134012222290e-01 1.396901607513427734e-01
-3.351253867149353027e-01 -3.881273865699768066e-01 -2.205194830894470215e-01 1.489055305719375610e-01 2.655006945133209229e-01 -6.163104772567749023e-01 -4.538891911506652832e-01 -9.950770437717437744e-02
-2.155916243791580200e-01 -2.795634567737579346e-01 -1.496365666389465332e-01 2.621204257011413574e-01 8.285765051841735840e-01 1.201448142528533936e-01 -1.234457790851593018e-01 -2.608710229396820068e-01
-4.554675519466400146e-01 -2.990029752254486084e-01 -4.435161352157592773e-01 3.026822209358215332e-01 4.420410394668579102e-01 4.119130074977874756e-01 2.107732743024826050e-01 -7.297544181346893311e-02
-4.188030660152435303e-01 -4.386819899082183838e-01 -3.031967878341674805e-01 1.729197651147842407e-01 1.530440449714660645e-01 4.506147801876068115e-01 -3.846239447593688965e-01 -3.686744272708892822e-01
-4.220126569271087646e-01 1.122855022549629211e-01 -2.982182502746582031e-01 -4.942857921123504639e-01 5.697744488716125488e-01 2.293845862150192261e-01 -2.855589091777801514e-01 -1.313028037548065186e-01
-8.664911240339279175e-02 -7.478915452957153320e-01 1.281415969133377075e-01 -1.025458145886659622e-02 3.867514431476593018e-01 -4.568426012992858887e-01 1.234801262617111206e-01 2.075945883989334106e-01
-6.003694534301757812e-01 -2.396400123834609985e-01 1.882344037294387817e-01 -2.945827841758728027e-01 3.961811363697052002e-01 -5.366495251655578613e-01 -4.621757939457893372e-02 -1.132689788937568665e-01
-2.017894983291625977e-01 -4.032303988933563232e-01 -1.362596154212951660e-01 3.592244386672973633e-01 7.511014938354492188e-01 9.180212020874023438e-02 -4.526381194591522217e-02 -2.728509604930877686e-01
-1.186775490641593933e-01 -4.572823345661163330e-01 -1.696078628301620483e-01 1.831556111574172974e-02 5.846750140190124512e-01 2.796185910701751709e-01 -2.175085246562957764e-01 -5.294950604438781738e-01
-5.046414136886596680e-01 1.274884045124053955e-01 -9.353664517402648926e-02 -5.211867094039916992e-01 5.447099804878234863e-01 2.026840597391128540e-01 -2.348515391349792480e-01 2.361228317022323608e-01
3.009886480867862701e-02 -5.869107842445373535e-01 -1.940986365079879761e-01 -3.633456826210021973e-01 6.157642230391502380e-02 2.156833559274673462e-01 -5.869032740592956543e-01 3.002822399139404297e-01
-5.460092425346374512e-01 -2.418669611215591431e-01 -2.739712595939636230e-01 3.559202551841735840e-01 2.208344191312789917e-01 3.228791952133178711e-01 -4.797079265117645264e-01 2.418597191572189331e-01
-6.990739107131958008e-01 -9.271094202995300293e-02 -4.390912353992462158e-01 3.038843572139739990e-01 3.453472256660461426e-01 2.237711697816848755e-01 -1.419029086828231812e-01 -1.675674766302108765e-01
-3.965162038803100586e-01 -3.795848190784454346e-01 -3.757039606571197510e-01 5.754244923591613770e-01 3.559217453002929688e-01 2.009008079767227173e-01 -2.383909672498703003e-01 5.051495879888534546e-02
-4.631717205047607422e-01 -2.956429421901702881e-01 -3.458923310972750187e-04 5.229336619377136230e-01 6.001724004745483398e-01 2.136775702238082886e-01 -1.129144951701164246e-01 7.741279155015945435e-02
-3.743261098861694336e-01 -5.282638669013977051e-01 -4.421419203281402588e-01 -2.703325152397155762e-01 -1.236315146088600159e-01 3.875082433223724365e-01 2.130746394395828247e-01 3.184334039688110352e-01
-3.844189047813415527e-01 -3.862465023994445801e-01 -3.448096513748168945e-01 -1.199114173650741577e-01 3.776912689208984375e-01 -5.181398391723632812e-01 2.253336906433105469e-01 3.284336328506469727e-01
-5.689085125923156738e-01 -4.244264066219329834e-01 2.263591438531875610e-01 -2.819151878356933594e-01 1.502354443073272705e-01 -2.782606482505798340e-01 -4.675131142139434814e-01 2.166162878274917603e-01
-6.329416632652282715e-01 -1.525549888610839844e-01 1.097651496529579163e-01 -4.392576217651367188e-01 4.280559718608856201e-01 -4.108270704746246338e-01 3.424556180834770203e-02 1.339124888181686401e-01
2.234823852777481079e-01 -5.484602451324462891e-01 -3.361770510673522949e-01 3.708136081695556641e-02 5.692022442817687988e-01 2.161949723958969116e-01 -3.809141814708709717e-01 1.379483789205551147e-01
-5.312888622283935547e-01 -1.788509339094161987e-01 -2.291850596666336060e-01 -3.574787676334381104e-01 2.247591167688369751e-01 -5.855962038040161133e-01 -2.764039337635040283e-01 -1.886505186557769775e-01
4.282266646623611450e-02 -6.851530671119689941e-01 7.306329905986785889e-02 3.034771652892231941e-04 5.934529900550842285e-01 -3.127338886260986328e-01 1.306480318307876587e-01 2.373508214950561523e-01
-4.734164476394653320e-01 -1.715155541896820068e-01 -6.251986622810363770e-01 7.351464033126831055e-02 3.663613796234130859e-01 3.049563467502593994e-01 -3.627888485789299011e-02 -3.487782776355743408e-01
-6.530337929725646973e-01 -2.130363695323467255e-02 -6.283549070358276367e-01 9.129500389099121094e-02 2.890750169754028320e-01 3.652391582727432251e-02 -2.328895628452301025e-01 -1.754778474569320679e-01
-1.281385421752929688e-01 -5.600549578666687012e-01 2.565694749355316162e-01 -2.372539788484573364e-01 6.215778589248657227e-01 -3.849074840545654297e-01 1.147100850939750671e-01 -1.141779590398073196e-02
-3.653032183647155762e-01 -7.323709130287170410e-01 -1.260419283062219620e-02 -1.380417961627244949e-02 -2.709053456783294678e-01 2.280670255422592163e-01 -3.703583776950836182e-01 2.593598365783691406e-01
-5.843830108642578125e-01 -3.376169502735137939e-01 1.255741268396377563e-01 -5.828696489334106445e-01 -2.830762416124343872e-02 3.960745334625244141e-01 -1.387534737586975098e-01 1.098944544792175293e-01
2.039297949522733688e-03 -8.056337833404541016e-01 4.948638379573822021e-02 2.825320884585380554e-02 1.321495771408081055e-01 3.181059360504150391e-01 -4.046473503112792969e-01 -2.555553615093231201e-01
-3.804543316364288330e-01 -6.739435195922851562e-01 -6.920766085386276245e-02 -2.035796493291854858e-01 -2.941151894629001617e-02 -5.866508483886718750e-01 -4.215588048100471497e-02 -8.954767137765884399e-02
-2.181223481893539429e-01 -7.241923809051513672e-01 5.442232266068458557e-02 -5.460137128829956055e-01 -1.492521632462739944e-02 -3.490472435951232910e-01 4.667749255895614624e-02 -5.138117074966430664e-02
-5.866764783859252930e-01 -7.728692889213562012e-02 -3.343065381050109863e-01 2.835395038127899170e-01 5.890182852745056152e-01 2.458623349666595459e-01 1.412246525287628174e-01 1.742034852504730225e-01
-6.566580533981323242e-01 -1.388034373521804810e-01 -3.232586085796356201e-01 3.298369050025939941e-01 4.813720285892486572e-01 2.929875850677490234e-01 8.622482419013977051e-02 1.060656085610389709e-01
-4.135960936546325684e-01 -3.107093274593353271e-01 -4.922592937946319580e-01 3.458408415317535400e-01 4.388052523136138916e-01 3.913191258907318115e-01 9.695987403392791748e-02 1.240605562925338745e-01
-3.252656161785125732e-01 1.175761148333549500e-01 -7.103669643402099609e-02 -4.347171783447265625e-01 6.314181685447692871e-01 1.180488616228103638e-01 -5.003408193588256836e-01 1.529302299022674561e-01
-5.440571308135986328e-01 1.129358485341072083e-01 1.918821409344673157e-02 -7.137988507747650146e-02 7.441514134407043457e-01 3.080296814441680908e-01 -1.895195096731185913e-01 -3.497152402997016907e-02
-3.979808092117309570e-01 -6.457327604293823242e-01 5.038604885339736938e-02 -2.337658256292343140e-01 4.161572083830833435e-02 -5.272527337074279785e-01 -8.787608705461025238e-03 -2.960585653781890869e-01
-4.147554337978363037e-01 -2.231273427605628967e-02 -3.108681142330169678e-01 -4.626083970069885254e-01 4.812470674514770508e-01 4.210190176963806152e-01 -1.798645555973052979e-01 2.750045955181121826e-01
-5.674089789390563965e-01 -6.298999190330505371e-01 2.403772473335266113e-01 -1.073226798325777054e-02 -4.023138061165809631e-02 -3.524579703807830811e-01 -2.813213765621185303e-01 -1.356086879968643188e-01
-5.716217160224914551e-01 -1.158445104956626892e-01 2.235613316297531128e-01 -5.557149052619934082e-01 4.233741760253906250e-01 1.108515784144401550e-01 2.416956871747970581e-01 2.260076403617858887e-01
-5.707778930664062500e-01 -3.858325183391571045e-01 6.377502530813217163e-02 -4.090773165225982666e-01 1.182913407683372498e-01 -5.167526602745056152e-01 -1.366539597511291504e-01 -2.328818291425704956e-01
-3.909947872161865234e-01 -3.610874712467193604e-01 -1.041269898414611816e-01 2.836339771747589111e-01 6.506813764572143555e-01 4.037726521492004395e-01 6.842976063489913940e-02 -1.853291541337966919e-01
7.369209080934524536e-02 -7.877327799797058105e-01 -2.784602940082550049e-01 6.035958603024482727e-02 2.571619451045989990e-01 2.885532975196838379e-01 -1.725786179304122925e-01 -3.371710479259490967e-01
-4.741559028625488281e-01 -7.345422506332397461e-01 1.973244547843933105e-01 2.041182070970535278e-01 -1.251737624406814575e-01 -1.370443403720855713e-01 -3.066750764846801758e-01 1.628604978322982788e-01
-1.862404495477676392e-01 -7.388494014739990234e-01 -3.603663146495819092e-01 4.147912561893463135e-02 -6.065860763192176819e-02 2.974210679531097412e-01 -2.281787544488906860e-01 -3.789821267127990723e-01
-4.659532308578491211e-01 -5.038326382637023926e-01 2.733983397483825684e-01 -4.235723018646240234e-01 2.233307808637619019e-02 5.201122164726257324e-01 -1.830558991059660912e-03 -6.213899329304695129e-02
-2.606907188892364502e-01 -2.715524435043334961e-01 -4.944570660591125488e-01 -3.997975289821624756e-01 4.425149261951446533e-01 -4.624648988246917725e-01 -7.984907180070877075e-02 1.946913450956344604e-01
-2.671264410018920898e-01 -2.963290512561798096e-01 -5.003887042403221130e-02 2.030658908188343048e-02 7.807937860488891602e-01 3.154056370258331299e-01 -3.422814607620239258e-01 1.078895777463912964e-01
-6.184515953063964844e-01 -4.745174050331115723e-01 2.853623628616333008e-01 3.017466329038143158e-02 4.025891423225402832e-02 -3.738871514797210693e-01 -4.040850698947906494e-01 -7.288009673357009888e-02
-6.850711107254028320e-01 -4.572250843048095703e-01 -6.004135683178901672e-02 -3.600351139903068542e-02 -1.800384186208248138e-02 -4.511349797248840332e-01 1.349114030599594116e-01 3.076909184455871582e-01
5.742677301168441772e-02 -6.635136604309082031e-01 -2.225205749273300171e-01 1.310198456048965454e-01 4.380261301994323730e-01 3.393824994564056396e-01 -3.703484535217285156e-01 -2.134589850902557373e-01
-3.890817761421203613e-01 -2.125232368707656860e-01 9.316754527390003204e-03 -6.588199734687805176e-02 6.578052639961242676e-01 4.457959532737731934e-01 -2.954766526818275452e-02 -4.082979857921600342e-01
-6.705610752105712891e-01 -2.148936986923217773e-01 -4.629257023334503174e-01 3.755508363246917725e-01 2.708077430725097656e-01 2.507053017616271973e-01 -1.027429029345512390e-01 -4.565030336380004883e-02
-1.466604322195053101e-01 -4.237779974937438965e-01 -2.332766354084014893e-01 -4.808525368571281433e-02 2.623990178108215332e-01 4.093869403004646301e-02 -7.509685754776000977e-01 3.281610310077667236e-01
-7.333500981330871582e-01 3.155425190925598145e-02 3.942514210939407349e-02 -8.257845789194107056e-02 4.180780649185180664e-01 3.293856084346771240e-01 -1.421413123607635498e-01 3.864454925060272217e-01
-5.669507384300231934e-01 -5.929546952247619629e-01 1.835591346025466919e-01 1.830493807792663574e-01 -3.792949020862579346e-02 -2.877348065376281738e-01 -2.869579792022705078e-01 3.052797615528106689e-01
-7.497171759605407715e-01 4.582532495260238647e-02 2.404127269983291626e-01 -2.961205244064331055e-01 4.209535121917724609e-01 9.038937836885452271e-02 -1.873934119939804077e-01 2.642920017242431641e-01
-6.028193235397338867e-01 -2.469605654478073120e-01 4.857898876070976257e-02 -5.425596237182617188e-01 8.226975798606872559e-02 4.905238449573516846e-01 -1.774047017097473145e-01 5.833123344928026199e-03
-7.589724659919738770e-02 -8.378651142120361328e-01 -2.042162120342254639e-01 -2.370859682559967041e-01 -2.423513978719711304e-01 -7.254465669393539429e-02 -2.878009378910064697e-01 2.179020196199417114e-01
-6.448372006416320801e-01 -9.151742793619632721e-03 -6.273660063743591309e-01 1.661625504493713379e-01 3.578522801399230957e-01 5.246585607528686523e-02 -1.721472442150115967e-01 -4.957520961761474609e-02
-5.451566576957702637e-01 -2.258868515491485596e-01 -1.855303943157196045e-01 1.341105699539184570e-01 3.783161640167236328e-01 -4.347281455993652344e-01 2.196655720472335815e-01 4.679824709892272949e-01
-4.773197472095489502e-01 -3.228339254856109619e-01 -4.500994682312011719e-01 3.392780721187591553e-01 4.090653359889984131e-01 3.690986931324005127e-01 2.159489542245864868e-01 6.546505726873874664e-03
-4.848043620586395264e-01 -3.588687479496002197e-01 2.242358773946762085e-01 3.989855051040649414e-01 5.510829687118530273e-01 3.024834096431732178e-01 -6.171352788805961609e-02 -1.664624214172363281e-01
-1.956948190927505493e-01 -5.285285115242004395e-01 -3.928015530109405518e-01 -5.365011692047119141e-01 -2.447999082505702972e-02 4.271787405014038086e-01 -1.325203925371170044e-01 -1.989770531654357910e-01
-2.424844056367874146e-01 -5.041790604591369629e-01 7.160233706235885620e-02 -3.338474631309509277e-01 4.189377725124359131e-01 -6.009231805801391602e-01 -1.258217841386795044e-01 -1.340708285570144653e-01
-2.467413246631622314e-01 -6.800642013549804688e-01 -1.496030688285827637e-01 5.172629281878471375e-02 1.052227020263671875e-01 2.613492906093597412e-01 6.471498310565948486e-02 -6.066396236419677734e-01
-4.935149550437927246e-01 -4.148432910442352295e-01 1.219926252961158752e-01 -2.065651267766952515e-01 -6.343134492635726929e-02 2.221913784742355347e-01 -6.551923751831054688e-01 2.100644707679748535e-01
-4.596979916095733643e-01 -7.136452794075012207e-01 1.158077716827392578e-01 -1.987910717725753784e-01 -1.213676407933235168e-01 -4.323090910911560059e-01 4.494542255997657776e-02 -1.510547846555709839e-01
7.892480492591857910e-02 -7.603076696395874023e-01 -9.427693486213684082e-02 1.048099175095558167e-01 4.220827221870422363e-01 2.672152519226074219e-01 -1.708008199930191040e-01 -3.421976864337921143e-01
-3.376592695713043213e-01 -7.795014381408691406e-01 -5.853172764182090759e-02 5.997872725129127502e-02 -3.089390099048614502e-01 1.596813946962356567e-01 -3.378154337406158447e-01 1.904717981815338135e-01
-6.479207873344421387e-01 -2.543237805366516113e-01 2.173633724451065063e-01 -3.341386914253234863e-01 2.759348154067993164e-01 -4.958874583244323730e-01 -1.264934986829757690e-01 -1.363000571727752686e-01
-1.054908931255340576e-01 -5.238112211227416992e-01 -1.915596425533294678e-01 -6.482828259468078613e-01 1.842369437217712402e-01 4.442932009696960449e-01 1.391590759158134460e-02 -1.612274348735809326e-01
-7.428119182586669922e-01 -7.062562555074691772e-02 -3.956763446331024170e-01 2.076173871755599976e-01 3.077229559421539307e-01 2.796724736690521240e-01 -1.793034672737121582e-01 -1.962597370147705078e-01
4.820108041167259216e-02 -6.954669952392578125e-01 1.833626329898834229e-01 -3.120543658733367920e-01 4.377268850803375244e-01 -3.468201756477355957e-01 -9.131962805986404419e-02 2.505479454994201660e-01
1.006112769246101379e-01 -7.216657400131225586e-01 -7.205415517091751099e-02 -6.106066703796386719e-01 2.269445061683654785e-01 1.510564833879470825e-01 -7.952093333005905151e-02 1.019715294241905212e-01
-4.136839210987091064e-01 -7.055090367794036865e-02 -4.983888268470764160e-01 2.705069482326507568e-01 6.426024436950683594e-01 1.873265355825424194e-01 3.463421016931533813e-02 2.304216325283050537e-01
-3.911033570766448975e-01 -6.105026006698608398e-01 -1.198674812912940979e-01 -4.363453090190887451e-01 7.832589745521545410e-02 -4.575982689857482910e-01 -1.561214476823806763e-01 -1.722038984298706055e-01
-3.998922407627105713e-01 -3.923090100288391113e-01 -3.456740677356719971e-01 -1.288340538740158081e-01 3.456732630729675293e-01 -5.400993227958679199e-01 1.958854943513870239e-01 3.170530498027801514e-01
-3.003878593444824219e-01 -7.046987414360046387e-01 3.886648640036582947e-02 1.608551889657974243e-01 -4.565759003162384033e-02 -2.741755247116088867e-01 -4.492548704147338867e-01 3.266419470310211182e-01
-2.616252303123474121e-01 -2.653068602085113525e-01 -1.869608312845230103e-01 2.726704180240631104e-01 7.199671864509582520e-01 4.002412259578704834e-01 -1.142683923244476318e-01 2.454749643802642822e-01
-4.280783236026763916e-01 -3.366450667381286621e-01 5.198519676923751831e-02 1.108467578887939453e-01 5.729393362998962402e-01 4.675782024860382080e-01 -1.318897753953933716e-01 -3.523434400558471680e-01
-4.257309436798095703e-01 -1.141497641801834106e-01 -4.230801761150360107e-01 -3.812908232212066650e-01 4.278902411460876465e-01 4.650151431560516357e-01 2.678159065544605255e-02 2.851264774799346924e-01
5.894723162055015564e-02 -7.029098272323608398e-01 -1.410570442676544189e-01 2.624933719635009766e-01 4.398379027843475342e-01 1.120182648301124573e-01 -3.644506633281707764e-01 -2.735203504562377930e-01
-6.155712604522705078e-01 -3.301154375076293945e-01 -5.202002525329589844e-01 2.852222323417663574e-01 1.395604014396667480e-01 3.726226389408111572e-01 -4.000227525830268860e-02 -1.451734732836484909e-02
-5.445346832275390625e-01 -6.983130574226379395e-01 3.803716301918029785e-01 1.420720666646957397e-01 -8.622228354215621948e-02 -1.897767782211303711e-01 8.016524463891983032e-02 3.313422948122024536e-02
-4.434713721275329590e-01 5.421512201428413391e-02 -4.272048473358154297e-01 -4.080836176872253418e-01 4.902129173278808594e-01 4.158146381378173828e-01 -1.926052123308181763e-01 -3.240914642810821533e-02
-4.473933875560760498e-01 -6.818934679031372070e-01 1.067015230655670166e-01 -2.171961776912212372e-02 -2.184549532830715179e-02 -5.143615603446960449e-01 1.648122072219848633e-01 1.754863709211349487e-01
-4.988269209861755371e-01 -2.077018618583679199e-01 -2.579063475131988525e-01 -5.868099629878997803e-02 2.894415855407714844e-01 3.741075098514556885e-01 -3.122712969779968262e-01 -5.628731250762939453e-01
-4.132771864533424377e-02 -3.876943886280059814e-01 -1.907248347997665405e-01 -8.163346350193023682e-02 3.874646425247192383e-01 1.802215874195098877e-01 -6.198918819427490234e-01 4.879247546195983887e-01
-2.806922495365142822e-01 -5.732035040855407715e-01 -7.403656095266342163e-02 -5.742789506912231445e-01 -4.014230892062187195e-02 4.987192451953887939e-01 2.979904972016811371e-02 -7.843358069658279419e-02
-4.988959133625030518e-01 -4.747997224330902100e-01 3.130619972944259644e-02 -2.994607985019683838e-01 -8.556495606899261475e-02 -2.373555600643157959e-01 -5.881157517433166504e-01 1.595992147922515869e-01
-2.094310224056243896e-01 -4.626677632331848145e-01 -1.478953063488006592e-01 -1.584652811288833618e-02 6.227068975567817688e-02 -2.503610216081142426e-02 -8.037312030792236328e-01 2.635614573955535889e-01
-3.757344484329223633e-01 -2.605121135711669922e-01 -1.996327042579650879e-01 -6.715241074562072754e-01 3.939564526081085205e-01 -3.389886021614074707e-01 1.731477826833724976e-01 -8.004654198884963989e-03
1.959693878889083862e-01 -7.810592055320739746e-01 -2.670390903949737549e-02 -7.814189791679382324e-02 3.187638521194458008e-01 -1.051071658730506897e-01 9.817814826965332031e-02 4.716212749481201172e-01
-6.540162563323974609e-01 -2.060897648334503174e-02 -5.597087740898132324e-01 9.935802221298217773e-02 3.254263401031494141e-01 1.624206900596618652e-01 -2.117240130901336670e-01 -2.675484120845794678e-01
-5.831943154335021973e-01 -4.378976523876190186e-01 -3.645366728305816650e-01 -4.375645816326141357e-01 1.391063779592514038e-01 1.951368600130081177e-01 2.051737606525421143e-01 2.103690803050994873e-01
1.362319849431514740e-02 -6.230265498161315918e-01 -1.237144172191619873e-01 -2.737400829792022705e-01 2.416721433401107788e-01 2.311408221721649170e-01 -4.747343957424163818e-01 4.291962087154388428e-01
-7.543086409568786621e-01 -3.376435637474060059e-01 -8.902779780328273773e-03 -3.222684562206268311e-02 9.575138986110687256e-02 -3.836962282657623291e-01 1.461950093507766724e-01 3.716629743576049805e-01
-5.385341644287109375e-01 -9.618309885263442993e-02 2.112223356962203979e-01 -5.328497290611267090e-01 4.605760872364044189e-01 7.568565756082534790e-02 1.764237731695175171e-01 3.510014116764068604e-01
-7.041668295860290527e-01 1.237015239894390106e-03 1.989767849445343018e-01 -1.941797286272048950e-01 4.775092601776123047e-01 3.950961530208587646e-01 8.733482658863067627e-02 1.873676031827926636e-01
-4.882980585098266602e-01 -4.930474758148193359e-01 1.201817318797111511e-01 -4.516574442386627197e-01 -4.099631682038307190e-02 5.153747200965881348e-01 -1.651592105627059937e-01 -7.390434294939041138e-02
-1.564943194389343262e-01 -5.676003694534301758e-01 -5.049387216567993164e-01 -1.646737307310104370e-01 3.485414758324623108e-02 2.365658283233642578e-01 -1.669279038906097412e-01 -5.349912643432617188e-01
-5.275645256042480469e-01 -3.935896456241607666e-01 3.212693706154823303e-02 -3.237859606742858887e-01 2.923025190830230713e-01 -5.878806114196777344e-01 -1.631688177585601807e-01 -5.678870901465415955e-02
-5.768165588378906250e-01 -5.047273635864257812e-01 6.151846423745155334e-02 -1.709861010313034058e-01 -1.482901424169540405e-01 -2.618646919727325439e-01 -5.372468233108520508e-01 1.774759590625762939e-02
-3.833035230636596680e-01 -5.641651153564453125e-02 1.385673731565475464e-01 -4.195834100246429443e-01 6.398186683654785156e-01 1.480973064899444580e-01 -2.655010670423507690e-02 4.718460440635681152e-01
-3.427284955978393555e-01 -3.503040373325347900e-01 2.062646001577377319e-01 3.300708234310150146e-01 6.750282645225524902e-01 3.269133567810058594e-01 -6.252620369195938110e-02 -2.046644389629364014e-01
-3.420812785625457764e-01 -7.328705191612243652e-01 -1.672405451536178589e-01 -9.466040879487991333e-02 -3.759989142417907715e-01 -3.077182471752166748e-01 -2.682209312915802002e-01 3.071011789143085480e-02
-6.708483099937438965e-01 4.982538521289825439e-02 2.432346493005752563e-01 -4.453158974647521973e-01 4.706799387931823730e-01 4.260094463825225830e-02 -3.752956911921501160e-02 2.554364502429962158e-01
-1.777483522891998291e-02 -6.389189362525939941e-01 -4.105497002601623535e-01 1.754053831100463867e-01 1.281517297029495239e-01 -4.322429299354553223e-01 -2.342951297760009766e-01 3.660570085048675537e-01
-5.319079756736755371e-01 -3.317786455154418945e-01 2.673324346542358398e-01 -2.700495123863220215e-01 2.423201948404312134e-01 -4.049058556556701660e-01 -4.808566272258758545e-01 -9.334145486354827881e-02
-5.005559921264648438e-01 -2.702033221721649170e-01 4.034941494464874268e-01 -4.574915170669555664e-01 3.018090128898620605e-01 -2.432193309068679810e-01 -1.638347208499908447e-01 -3.567097187042236328e-01
-6.905772536993026733e-02 -3.514985442161560059e-01 -3.489110469818115234e-01 3.071848154067993164e-01 7.738792300224304199e-01 2.342576384544372559e-01 -3.481266647577285767e-02 2.451244555413722992e-02
1.291347593069076538e-01 -6.246238350868225098e-01 -2.096685618162155151e-01 2.100715041160583496e-02 3.791647255420684814e-01 1.000746265053749084e-01 -6.106644868850708008e-01 1.485766619443893433e-01
-3.267688155174255371e-01 -4.506026506423950195e-01 -4.738715589046478271e-01 -3.445121943950653076e-01 3.699218109250068665e-02 4.825797975063323975e-01 4.809991270303726196e-02 3.322216570377349854e-01
-3.571759462356567383e-01 -2.740359306335449219e-01 -5.267505645751953125e-01 -5.736719369888305664e-01 7.011657208204269409e-02 -3.495293259620666504e-01 -1.057035997509956360e-01 -2.291366606950759888e-01
-5.526350736618041992e-01 -6.370007991790771484e-02 -4.609065055847167969e-01 2.201253026723861694e-01 5.962280631065368652e-01 2.143954634666442871e-01 1.106086596846580505e-01 1.263307332992553711e-01
-2.147618532180786133e-01 -3.848617076873779297e-01 -3.403328359127044678e-01 3.222494125366210938e-01 6.565567851066589355e-01 1.973267793655395508e-01 4.446727037429809570e-02 -3.377956151962280273e-01
-1.593039184808731079e-01 -4.771528542041778564e-01 -1.039144322276115417e-01 4.042966067790985107e-01 6.699752807617187500e-01 3.310594558715820312e-01 -1.190896853804588318e-01 6.639233790338039398e-03
2.127426713705062866e-01 -7.142678499221801758e-01 -3.453488349914550781e-01 4.843920841813087463e-02 3.996311426162719727e-01 2.429921627044677734e-01 -2.783207595348358154e-01 -1.635147184133529663e-01
-4.263992905616760254e-01 -3.345759510993957520e-01 1.191444545984268188e-01 1.792852878570556641e-01 5.921701788902282715e-01 3.159627020359039307e-01 -1.579395830631256104e-01 -4.294894933700561523e-01
-3.613383471965789795e-01 -4.251704514026641846e-01 5.883207917213439941e-02 2.398072183132171631e-01 6.010121107101440430e-01 3.695622980594635010e-01 -1.070479825139045715e-01 -3.441578149795532227e-01
-1.931056976318359375e-01 -5.289147496223449707e-01 -4.934003353118896484e-01 -3.426671922206878662e-01 1.695785224437713623e-01 -4.374672770500183105e-01 7.202939689159393311e-02 3.110815882682800293e-01
-2.577856779098510742e-01 -6.457798480987548828e-01 -3.609768748283386230e-01 -2.201957851648330688e-01 -1.696449369192123413e-01 2.718257308006286621e-01 2.181144654750823975e-01 4.329916238784790039e-01
-6.427236199378967285e-01 -1.806084811687469482e-01 1.797047257423400879e-01 -3.597862720489501953e-01 1.221362054347991943e-01 5.102376937866210938e-01 -2.847521603107452393e-01 1.902723610401153564e-01
-8.620952963829040527e-01 4.950922355055809021e-02 5.503181368112564087e-02 -4.977055639028549194e-02 2.720064520835876465e-01 -4.553683102130889893e-02 -1.341787129640579224e-01 3.934080898761749268e-01
-5.187233686447143555e-01 -4.630334675312042236e-01 -3.714758455753326416e-01 -4.572936296463012695e-01 -1.608957648277282715e-01 -1.496860533952713013e-01 3.365023136138916016e-01 8.881185948848724365e-02
-3.493233919143676758e-01 -3.877852261066436768e-01 -5.051828026771545410e-01 -4.781894981861114502e-01 1.952150762081146240e-01 -1.163293272256851196e-01 3.620587885379791260e-01 2.469675391912460327e-01
-4.102082848548889160e-01 -4.051381647586822510e-01 4.790317714214324951e-01 -1.250823140144348145e-01 3.189158141613006592e-01 -2.295204550027847290e-01 -5.120112895965576172e-01 -7.702310383319854736e-02
-4.045948982238769531e-01 -4.617434144020080566e-01 6.490858793258666992e-01 9.691650420427322388e-02 3.805588185787200928e-01 -6.003344804048538208e-02 1.619307547807693481e-01 1.331917196512222290e-01
-1.826844811439514160e-01 -4.912789762020111084e-01 2.177696675062179565e-02 -2.501576840877532959e-01 5.361930727958679199e-01 -5.969756841659545898e-01 -1.264396607875823975e-01 -4.845999553799629211e-02
1.686243712902069092e-01 -7.647667527198791504e-01 -2.433187961578369141e-01 -4.322113394737243652e-01 1.899942755699157715e-01 2.622249722480773926e-01 -1.849011033773422241e-01 4.048335924744606018e-02
-4.869301319122314453e-01 -7.260628938674926758e-01 3.244141042232513428e-01 1.374031156301498413e-01 -1.513068825006484985e-01 1.264302432537078857e-01 -1.652278155088424683e-01 2.131409943103790283e-01
-5.885035172104835510e-02 -6.673635244369506836e-01 -1.418260037899017334e-01 8.882994204759597778e-02 4.105578958988189697e-01 3.256333768367767334e-01 -2.304648458957672119e-01 -4.420950710773468018e-01
-7.452567815780639648e-01 -2.917276136577129364e-02 -4.129112511873245239e-02 -1.511616259813308716e-01 4.178728163242340088e-01 -3.349409401416778564e-01 1.174608916044235229e-01 3.443634808063507080e-01
-6.283308863639831543e-01 -5.423335433006286621e-01 1.322561353445053101e-01 9.621617197990417480e-02 -2.994644641876220703e-02 -4.676495790481567383e-01 -1.494957953691482544e-01 2.058723568916320801e-01
-6.222555041313171387e-01 -6.078010424971580505e-02 -5.583469271659851074e-01 2.168683111667633057e-01 1.683140248060226440e-01 -6.173188611865043640e-02 -4.412534236907958984e-01 -1.532180011272430420e-01
-5.786510109901428223e-01 -3.150202631950378418e-01 1.762450933456420898e-01 -4.608070552349090576e-01 4.022279288619756699e-03 4.256145656108856201e-01 -3.709432184696197510e-01 6.129480898380279541e-02
-3.343975245952606201e-01 -7.191892266273498535e-01 1.650143414735794067e-01 -7.364992797374725342e-02 -1.247680634260177612e-01 2.920823693275451660e-01 -3.191696405410766602e-01 3.681612908840179443e-01
-1.104365196079015732e-02 -5.229105353355407715e-01 3.596477210521697998e-02 -3.890281617641448975e-01 6.074059009552001953e-01 -4.453430771827697754e-01 -2.955180034041404724e-02 -7.523704320192337036e-02
-3.927823007106781006e-01 -4.933000206947326660e-01 4.051042199134826660e-01 -3.786512911319732666e-01 3.994339406490325928e-01 -3.305848240852355957e-01 -9.295683354139328003e-02 -1.319710314273834229e-01
-6.000348329544067383e-01 -3.217341303825378418e-01 -1.585567593574523926e-01 -4.510802030563354492e-01 2.139227092266082764e-01 -2.184947431087493896e-01 3.123463690280914307e-01 3.417143821716308594e-01
-7.164224386215209961e-01 -5.076632276177406311e-02 -4.634210467338562012e-01 1.855627894401550293e-01 3.708348572254180908e-01 2.764626145362854004e-01 -9.915206581354141235e-02 -1.057727485895156860e-01
-3.260705471038818359e-01 -2.628882229328155518e-01 -2.541910707950592041e-01 6.512054800987243652e-02 6.652119159698486328e-01 2.516371607780456543e-01 -8.920920640230178833e-02 -4.918614029884338379e-01
-1.888275519013404846e-02 -3.283404111862182617e-01 -3.147327899932861328e-01 -1.085329651832580566e-01 5.496024489402770996e-01 1.745944023132324219e-01 -4.916530549526214600e-01 4.546770751476287842e-01
6.598515808582305908e-02 -5.899037122726440430e-01 1.864605993032455444e-01 -2.683132886886596680e-01 6.591778993606567383e-01 -3.242745399475097656e-01 8.151716552674770355e-03 -3.411994874477386475e-02
-1.229466572403907776e-01 -5.311557054519653320e-01 -3.694447278976440430e-01 -5.394360423088073730e-01 3.210195899009704590e-02 4.791867136955261230e-01 -1.655649840831756592e-01 -1.312046647071838379e-01
-5.366144776344299316e-01 -3.941461145877838135e-01 -4.136358201503753662e-01 -3.587658405303955078e-01 -7.393222302198410034e-03 -3.145141005516052246e-01 2.107761055231094360e-01 3.368771076202392578e-01
-1.896959096193313599e-01 -7.163190841674804688e-01 5.673952400684356689e-02 -5.175082683563232422e-01 7.113598287105560303e-02 -4.054692983627319336e-01 -5.324649065732955933e-02 8.699153363704681396e-02
-6.267351508140563965e-01 -3.956410288810729980e-01 4.687124118208885193e-02 -1.307106614112854004e-01 -1.170428171753883362e-01 1.430472284555435181e-01 -3.196550905704498291e-01 5.431831479072570801e-01
-6.827998161315917969e-01 -2.136787325143814087e-01 -4.056125283241271973e-01 2.048758715391159058e-01 2.714309394359588623e-01 3.602836430072784424e-01 2.504520714282989502e-01 1.241966933012008667e-01
-4.452019929885864258e-02 -5.624637603759765625e-01 -4.317855238914489746e-01 9.056761115789413452e-02 2.500120699405670166e-01 -2.548630237579345703e-01 2.444442547857761383e-02 5.991265773773193359e-01
-1.504752319306135178e-02 -7.766092419624328613e-01 -1.229329407215118408e-01 2.645441517233848572e-02 2.155163437128067017e-01 2.198998779058456421e-01 -3.525275886058807373e-01 -4.021944999694824219e-01
-4.169121384620666504e-01 -3.823030889034271240e-01 -2.801796197891235352e-01 1.854700148105621338e-01 3.854252696037292480e-01 3.728881478309631348e-01 2.845243737101554871e-02 -5.279403924942016602e-01
-9.665939956903457642e-02 -7.773870825767517090e-01 -2.950477898120880127e-01 -2.128018438816070557e-02 -8.577896654605865479e-02 1.683280915021896362e-01 -2.651531100273132324e-01 -4.391150176525115967e-01
-2.005304545164108276e-01 -2.997297942638397217e-01 -1.931992769241333008e-01 7.075341790914535522e-02 4.418649673461914062e-01 3.362010419368743896e-01 -2.363108396530151367e-01 6.808075308799743652e-01
-4.860646426677703857e-01 -8.521787822246551514e-03 8.174479007720947266e-02 -3.181961476802825928e-01 6.052358150482177734e-01 7.428237237036228180e-03 1.671503931283950806e-01 5.113050341606140137e-01
-3.142974376678466797e-01 -6.083101630210876465e-01 2.948915660381317139e-01 -4.172097742557525635e-01 1.802905052900314331e-01 -4.109689295291900635e-01 -2.563696205615997314e-01 5.500375479459762573e-02
-3.057949542999267578e-01 -5.051165819168090820e-01 -9.230740368366241455e-02 -1.829956308938562870e-03 2.737499475479125977e-01 2.802921533584594727e-01 -5.455239117145538330e-02 -6.973837018013000488e-01
-5.086656212806701660e-01 1.852061748504638672e-01 -1.557033509016036987e-01 -4.323588013648986816e-01 5.826905369758605957e-01 8.040549606084823608e-02 -3.742297887802124023e-01 9.868577867746353149e-02
-1.477924585342407227e-01 -5.030573010444641113e-01 -2.854938507080078125e-01 -4.403381049633026123e-01 1.737698018550872803e-01 6.136248111724853516e-01 -4.284068942070007324e-02 -2.027799338102340698e-01
-6.134767532348632812e-01 -3.247536718845367432e-01 1.493648719042539597e-02 8.958408981561660767e-02 1.891083419322967529e-01 5.307999253273010254e-01 -1.012491136789321899e-01 -4.268152713775634766e-01
-2.785530984401702881e-01 -7.075768113136291504e-01 -9.527497459203004837e-04 -1.083781719207763672e-01 -1.941973865032196045e-01 2.993470132350921631e-01 -4.068321287631988525e-01 3.422905802726745605e-01
-4.458842575550079346e-01 -2.220293283462524414e-01 -5.135899782180786133e-01 3.558010160923004150e-01 4.979099929332733154e-01 3.210860192775726318e-01 -9.300607442855834961e-02 -4.313358664512634277e-02
-4.041548967361450195e-01 -7.030986547470092773e-01 -3.635308146476745605e-02 2.017402276396751404e-02 -1.749019771814346313e-01 -4.366936981678009033e-01 -3.207910358905792236e-01 1.279984861612319946e-01
-6.460996866226196289e-01 -6.269241869449615479e-02 -2.263184189796447754e-01 -4.206753373146057129e-01 3.227598369121551514e-01 4.089973270893096924e-01 1.636185348033905029e-01 2.285024076700210571e-01
-4.564296007156372070e-01 -4.672995507717132568e-01 2.534616589546203613e-01 -4.059284925460815430e-01 2.699263393878936768e-01 -5.107158422470092773e-01 -9.535087645053863525e-02 -3.872661665081977844e-02
-7.006318569183349609e-01 -2.005471736192703247e-01 -4.855658710002899170e-01 3.497819304466247559e-01 5.267364531755447388e-02 -5.130791570991277695e-03 -3.081291019916534424e-01 -1.141482219099998474e-01
-4.753701686859130859e-01 -7.030737996101379395e-01 5.303493700921535492e-03 2.426469512283802032e-02 -2.606245577335357666e-01 1.223326697945594788e-01 -8.713687956333160400e-02 4.342925250530242920e-01
-7.488875985145568848e-01 -1.452115327119827271e-01 -3.219070732593536377e-01 3.391473889350891113e-01 2.793718576431274414e-01 2.876601219177246094e-01 -1.728500239551067352e-02 1.958059668540954590e-01
-1.914482563734054565e-01 -4.638877213001251221e-01 -3.938691616058349609e-01 -3.687911331653594971e-01 8.965334296226501465e-02 6.461099386215209961e-01 -1.771296411752700806e-01 -1.204647589474916458e-02
-6.890907287597656250e-01 -2.083476483821868896e-01 -6.216642260551452637e-01 1.983927935361862183e-01 5.178445577621459961e-02 1.192846521735191345e-01 -1.160985976457595825e-01 -1.597804874181747437e-01
-7.708285748958587646e-02 -7.031110525131225586e-01 -2.615288197994232178e-01 -2.522701323032379150e-01 8.465413749217987061e-02 2.437583357095718384e-01 2.826393246650695801e-01 4.703043401241302490e-01
-7.788526415824890137e-01 -4.786074757575988770e-01 1.320246905088424683e-01 -1.255620270967483521e-01 -1.577108353376388550e-01 -2.078403234481811523e-01 7.931998930871486664e-03 2.509854435920715332e-01
-2.507883906364440918e-01 -4.076214134693145752e-01 -1.475771367549896240e-01 4.249550402164459229e-01 6.894133687019348145e-01 3.011892139911651611e-01 2.560712769627571106e-02 -4.384727776050567627e-02
-2.306434959173202515e-01 -5.168217420578002930e-01 -2.526751458644866943e-01 -4.823580756783485413e-02 2.668887674808502197e-01 -6.450046896934509277e-01 -2.846500873565673828e-01 -2.126995921134948730e-01
-3.745126724243164062e-01 -8.342943191528320312e-01 7.804822921752929688e-02 -5.607957020401954651e-02 -3.203755319118499756e-01 7.615040242671966553e-02 -9.106207638978958130e-02 1.942297518253326416e-01
-4.894359782338142395e-02 -4.083149731159210205e-01 -4.089004993438720703e-01 5.751907825469970703e-03 2.997027039527893066e-01 2.306653410196304321e-01 -3.678750991821289062e-01 6.207175850868225098e-01
-4.658601582050323486e-01 -2.703276574611663818e-01 -2.873187959194183350e-01 -3.111925348639488220e-02 3.638433516025543213e-01 -3.243687748908996582e-01 2.553986310958862305e-01 5.688155889511108398e-01
-3.307271301746368408e-01 -2.399896085262298584e-01 -3.532243072986602783e-01 -7.091051340103149414e-01 3.055009841918945312e-01 3.176757097244262695e-01 1.029553487896919250e-01 -2.405038103461265564e-02
-5.818987488746643066e-01 -2.803091108798980713e-01 -4.289072751998901367e-01 1.299423128366470337e-01 1.236494705080986023e-01 4.264519810676574707e-01 -3.525239825248718262e-01 -2.460703551769256592e-01
-7.717222571372985840e-01 1.115657016634941101e-01 -1.241502612829208374e-01 -2.988986968994140625e-01 3.334805071353912354e-01 -2.478735744953155518e-01 7.232113927602767944e-02 -3.307012915611267090e-01
-6.184794902801513672e-01 -3.588373959064483643e-02 1.285816878080368042e-01 -4.449032843112945557e-01 5.026598572731018066e-01 -5.742604658007621765e-02 -1.822418272495269775e-01 3.354792594909667969e-01
-4.351085424423217773e-01 -7.054687738418579102e-01 3.091952204704284668e-01 -1.428108811378479004e-01 -1.668890714645385742e-01 -7.590826600790023804e-02 -3.386256992816925049e-01 -2.207175940275192261e-01
-3.621182441711425781e-01 -6.627413630485534668e-01 -1.260582655668258667e-01 -3.702631890773773193e-01 -4.791460931301116943e-02 -4.564020335674285889e-01 8.833691477775573730e-02 -2.413637936115264893e-01
-2.613114118576049805e-01 -6.340720653533935547e-01 2.550901174545288086e-01 -4.080370366573333740e-01 2.839322574436664581e-02 4.834793806076049805e-01 -1.573884487152099609e-01 -1.969110965728759766e-01
-2.571485042572021484e-01 -4.265871047973632812e-01 -3.027518689632415771e-01 -8.983810245990753174e-02 3.522606790065765381e-01 -6.359614133834838867e-01 -1.626215577125549316e-01 -3.117505013942718506e-01
-3.329363763332366943e-01 1.425645649433135986e-01 -1.373253911733627319e-01 -5.587058067321777344e-01 6.486181616783142090e-01 9.637264162302017212e-02 -3.258343935012817383e-01 4.070581868290901184e-02
-2.216320931911468506e-01 -3.247327804565429688e-01 -3.022392094135284424e-01 -3.056678175926208496e-01 4.180905520915985107e-01 4.113992452621459961e-01 -1.093007102608680725e-01 5.519520640373229980e-01
-7.704617083072662354e-02 -5.953331589698791504e-01 -4.349578619003295898e-01 -1.951645165681838989e-01 1.862600296735763550e-01 -4.472065567970275879e-01 -2.450501769781112671e-01 3.429700732231140137e-01
-1.958112418651580811e-01 -7.432202696800231934e-01 -7.484437525272369385e-02 -2.827403247356414795e-01 -1.652861572802066803e-02 -5.359497070312500000e-01 -1.395514756441116333e-01 -1.294137835502624512e-01
-5.505330562591552734e-01 -4.186856150627136230e-01 4.209271967411041260e-01 9.693782776594161987e-02 1.875119060277938843e-01 -3.130243420600891113e-01 -4.385094642639160156e-01 -9.799837321043014526e-02
-1.908635795116424561e-01 -6.670206785202026367e-01 2.020065784454345703e-01 -6.138549447059631348e-01 2.869232557713985443e-02 -1.749979406595230103e-01 -1.282896697521209717e-01 2.304871380329132080e-01
-7.148749232292175293e-01 7.658572494983673096e-02 -3.431895673274993896e-01 -4.874154925346374512e-02 3.545195460319519043e-01 -1.948965638875961304e-01 1.478740721940994263e-01 4.211863875389099121e-01
-4.971948862075805664e-01 -5.153397321701049805e-01 2.492243498563766479e-01 -6.850837171077728271e-02 2.123422771692276001e-01 -5.957345366477966309e-01 -1.399496495723724365e-01 2.900389581918716431e-02
-5.072430372238159180e-01 -1.493082344532012939e-01 2.408800274133682251e-02 -3.802764713764190674e-01 4.404708743095397949e-01 3.357867300510406494e-01 1.165042892098426819e-01 5.048568248748779297e-01
-2.427419424057006836e-01 -8.698218464851379395e-01 7.099493872374296188e-03 -2.543241381645202637e-01 -2.290429770946502686e-01 -2.416188120841979980e-01 5.940020829439163208e-02 7.339261472225189209e-02
-3.685515224933624268e-01 -6.481969356536865234e-01 2.110016196966171265e-01 6.233487650752067566e-02 2.965393289923667908e-02 -2.933129370212554932e-01 -5.414352416992187500e-01 -1.246566995978355408e-01
-7.429443597793579102e-01 -5.245217680931091309e-01 7.784638553857803345e-02 7.741051167249679565e-02 -2.601776123046875000e-01 2.441409230232238770e-01 1.496515870094299316e-01 1.056667566299438477e-01
-1.750080585479736328e-01 -7.491800189018249512e-01 -2.349023073911666870e-01 -4.112877324223518372e-02 -2.860606908798217773e-01 -2.276094257831573486e-01 -4.403377175331115723e-01 1.539380699396133423e-01
-2.345125824213027954e-01 -3.432882428169250488e-01 2.885500900447368622e-02 -3.044496988877654076e-03 6.442064642906188965e-01 4.192695617675781250e-01 -3.323409557342529297e-01 -3.536602854728698730e-01
-6.285201311111450195e-01 -5.985289216041564941e-01 1.300644129514694214e-01 7.793747633695602417e-02 -8.829321712255477905e-02 -4.025193154811859131e-01 1.304755955934524536e-01 1.920762658119201660e-01
-4.483527541160583496e-01 -7.162986993789672852e-01 1.242720186710357666e-01 -1.020448207855224609e-01 -3.196182847023010254e-01 1.194261107593774796e-02 -3.926143050193786621e-01 -5.995754152536392212e-02
-2.803090810775756836e-01 -7.748839855194091797e-01 -3.743172064423561096e-02 -3.265650570392608643e-01 -8.150007575750350952e-02 -4.517727792263031006e-01 3.832587227225303650e-02 2.694943733513355255e-02
-7.693783640861511230e-01 -1.303958445787429810e-01 -1.379904448986053467e-01 -1.813737899065017700e-01 1.533963531255722046e-01 -1.044993102550506592e-01 1.729646474123001099e-01 5.241648554801940918e-01
-1.626083254814147949e-01 -1.766968965530395508e-01 -6.636390686035156250e-01 -3.639454841613769531e-01 5.392051339149475098e-01 2.411468476057052612e-01 -4.287569597363471985e-02 -1.368629485368728638e-01
-5.140491127967834473e-01 -7.173635363578796387e-01 1.385845988988876343e-01 -1.982297599315643311e-01 -2.937159538269042969e-01 -1.733130067586898804e-01 -1.584208458662033081e-01 -1.457348912954330444e-01
1.421559602022171021e-02 -5.336480140686035156e-01 -1.450481545180082321e-02 -1.812133044004440308e-01 7.655265927314758301e-01 -2.731191813945770264e-01 -1.053900420665740967e-01 1.011780947446823120e-01
-2.380298376083374023e-01 -5.841306447982788086e-01 -2.238479852676391602e-01 -5.327179431915283203e-01 2.445462942123413086e-01 -3.590947091579437256e-01 -1.509479135274887085e-01 -2.381171137094497681e-01
-2.243337929248809814e-01 -5.347970128059387207e-01 1.552248001098632812e-01 -3.480836451053619385e-01 1.418169140815734863e-01 6.378659605979919434e-01 -2.374570518732070923e-01 -1.871863603591918945e-01
-2.736462950706481934e-01 -6.861504912376403809e-01 -2.422937601804733276e-01 -2.886014282703399658e-01 -1.211977079510688782e-01 -4.882045686244964600e-01 -2.017848491668701172e-01 -1.362665593624114990e-01
-4.035820364952087402e-01 -2.026841938495635986e-01 -5.690272450447082520e-01 4.197043776512145996e-01 5.274676680564880371e-01 1.066547036170959473e-01 -6.993074715137481689e-02 4.011521115899085999e-02
-5.846036672592163086e-01 -4.108220338821411133e-01 1.161097139120101929e-01 -6.288195401430130005e-02 1.701213568449020386e-01 -1.350398361682891846e-01 6.171091794967651367e-01 2.098270654678344727e-01
-4.974618852138519287e-01 -3.761252164840698242e-01 -1.877765059471130371e-01 -1.025815978646278381e-01 8.082840591669082642e-02 2.986185550689697266e-01 -1.515746414661407471e-01 -6.682794094085693359e-01
-2.434838414192199707e-01 -4.010872542858123779e-01 5.813701152801513672e-01 -2.075986564159393311e-01 5.103992819786071777e-01 2.741623222827911377e-01 1.107517257332801819e-01 2.254281491041183472e-01
1.412378102540969849e-01 -6.972725391387939453e-01 2.731440216302871704e-02 -4.462770223617553711e-01 2.865363955497741699e-01 1.726170033216476440e-01 1.098762154579162598e-01 4.122876226902008057e-01
-7.526217103004455566e-01 -1.979378461837768555e-01 -3.321731388568878174e-01 2.882185392081737518e-02 3.107047975063323975e-01 2.254882454872131348e-01 1.908429563045501709e-01 -3.152905404567718506e-01
-3.026454448699951172e-01 -5.104181766510009766e-01 -5.745565295219421387e-01 -3.425112366676330566e-01 2.572644948959350586e-01 3.292455673217773438e-01 1.033423617482185364e-01 1.232176870107650757e-01
-7.930392622947692871e-01 4.449533298611640930e-02 -2.767396392300724983e-03 -1.523198634386062622e-01 3.085560202598571777e-01 3.716551065444946289e-01 -5.288069695234298706e-02 3.313142657279968262e-01
-2.148559242486953735e-01 -4.095531404018402100e-01 -3.712385594844818115e-01 -1.871312558650970459e-01 2.158486247062683105e-01 -5.339453816413879395e-01 -4.997254908084869385e-01 -1.784739941358566284e-01
-6.565462946891784668e-01 -1.236716881394386292e-01 8.133468776941299438e-02 -4.986247420310974121e-01 4.232169389724731445e-01 5.465805158019065857e-02 -3.385667204856872559e-01 -4.102155938744544983e-02
-5.593083500862121582e-01 -2.409663647413253784e-01 3.896813988685607910e-01 -3.503655493259429932e-01 1.688498258590698242e-01 4.257596135139465332e-01 -3.351525664329528809e-01 1.799806952476501465e-01
-2.208375334739685059e-01 -5.292002558708190918e-01 6.743402481079101562e-01 -1.248366758227348328e-01 4.328084290027618408e-01 8.466347306966781616e-02 2.839476801455020905e-02 -7.457628846168518066e-02
-6.474307179450988770e-01 -1.387008726596832275e-01 3.834425704553723335e-03 -6.282907128334045410e-01 2.092077881097793579e-01 8.970913477241992950e-03 1.305945217609405518e-01 3.254664838314056396e-01
-3.248423337936401367e-01 -4.514655172824859619e-01 -2.351177483797073364e-01 -3.843721002340316772e-02 3.472869396209716797e-01 -4.421927332878112793e-01 2.510620653629302979e-01 5.047017335891723633e-01
-4.312524199485778809e-01 -6.209017038345336914e-01 2.042845264077186584e-02 -2.411682009696960449e-01 -1.639127498492598534e-03 -5.733258128166198730e-01 -1.674961894750595093e-01 1.147293001413345337e-01
-5.864320397377014160e-01 -2.092264592647552490e-01 -6.648740768432617188e-01 1.921625137329101562e-01 1.504623293876647949e-01 2.075458616018295288e-01 -2.051803916692733765e-01 -1.597641855478286743e-01
-9.559871256351470947e-02 -6.723096370697021484e-01 -2.860023379325866699e-01 -9.027183800935745239e-02 1.171660125255584717e-01 -5.395271778106689453e-01 -2.565048038959503174e-01 2.798251509666442871e-01
-4.756785333156585693e-01 -6.946136355400085449e-01 3.438870981335639954e-02 -1.585461497306823730e-01 -4.009965658187866211e-01 -9.992207586765289307e-02 -2.922304570674896240e-01 -9.349368512630462646e-02
-3.983524739742279053e-01 -6.077412962913513184e-01 4.116479456424713135e-01 -1.397083997726440430e-01 2.063548266887664795e-01 -4.128774702548980713e-01 -2.190095186233520508e-01 -1.482497751712799072e-01
-6.694268584251403809e-01 -4.626306593418121338e-01 8.074511587619781494e-02 -3.881654888391494751e-02 -2.382066547870635986e-01 2.388172894716262817e-01 -2.247852385044097900e-01 4.068287312984466553e-01
-4.154815077781677246e-01 -3.447660505771636963e-01 2.697358727455139160e-01 -4.688194692134857178e-01 4.367342293262481689e-01 -4.545148015022277832e-01 -5.893031135201454163e-02 -1.231628730893135071e-01
-6.460011601448059082e-01 1.463791076093912125e-02 2.617139816284179688e-01 -1.227541118860244751e-01 4.806448519229888916e-01 3.089903593063354492e-01 -3.709553927183151245e-02 4.135634601116180420e-01
-6.397227644920349121e-01 -2.132981270551681519e-01 -1.783812493085861206e-01 -6.013063788414001465e-01 3.494389820843935013e-03 8.329488337039947510e-02 2.161555737257003784e-01 -3.133620917797088623e-01
-4.377603232860565186e-01 6.503484398126602173e-02 -3.037501573562622070e-01 -5.556915998458862305e-01 4.855246245861053467e-01 3.275196850299835205e-01 -2.381475716829299927e-01 -5.797825008630752563e-02
-5.292055606842041016e-01 -1.842032819986343384e-01 1.796125620603561401e-01 -2.761190533638000488e-01 3.766958117485046387e-01 1.423867195844650269e-01 -2.159394323825836182e-02 6.441026926040649414e-01
-1.826142072677612305e-01 -4.316758811473846436e-01 5.488127470016479492e-01 -1.407321989536285400e-01 6.587933897972106934e-01 -1.405311524868011475e-01 4.732426628470420837e-02 5.753101408481597900e-02
-4.485538005828857422e-01 -3.877238631248474121e-01 -4.393753707408905029e-01 -4.280165135860443115e-01 1.050194054841995239e-01 -6.695862859487533569e-02 4.116215705871582031e-01 2.954251766204833984e-01
-3.155484497547149658e-01 -7.834974527359008789e-01 2.490696907043457031e-01 5.183199793100357056e-02 -9.117595106363296509e-02 3.840423226356506348e-01 -1.620872169733047485e-01 1.994115710258483887e-01
-5.928885340690612793e-01 -7.846578955650329590e-02 -3.501948118209838867e-01 -4.743762016296386719e-01 2.698025703430175781e-01 3.685733973979949951e-01 1.275502443313598633e-01 2.640988528728485107e-01
2.646298892796039581e-02 -5.510387420654296875e-01 -4.787935912609100342e-01 -1.102451607584953308e-01 3.381184935569763184e-01 5.268304347991943359e-01 -1.943909525871276855e-01 1.568328142166137695e-01
-1.175798103213310242e-01 -8.139206767082214355e-01 -2.334022521972656250e-01 -3.397733569145202637e-01 -7.542074471712112427e-02 -1.329355835914611816e-01 -1.890667714178562164e-02 3.606494665145874023e-01
-4.645220935344696045e-01 -2.103196084499359131e-01 -3.288275599479675293e-01 -1.423984169960021973e-01 4.244924783706665039e-01 5.939592123031616211e-01 2.800667583942413330e-01 1.269880682229995728e-02
-1.461891680955886841e-01 -5.447695851325988770e-01 -4.605084061622619629e-01 1.131290793418884277e-01 -1.083719059824943542e-01 -8.452373743057250977e-02 -6.400690674781799316e-01 1.685576885938644409e-01
-4.985574483871459961e-01 -5.567181110382080078e-02 1.991147249937057495e-01 -5.416106581687927246e-01 5.659734606742858887e-01 -1.495596393942832947e-02 1.366088539361953735e-01 2.759359180927276611e-01
-1.376036703586578369e-01 -8.246870040893554688e-01 9.430666267871856689e-02 -2.179819196462631226e-01 -1.502846647053956985e-02 -2.577438652515411377e-01 -2.888795360922813416e-02 4.207784831523895264e-01
-9.196922183036804199e-02 -4.876164793968200684e-01 -4.889101386070251465e-01 -2.657282352447509766e-01 3.357177376747131348e-01 -3.236003220081329346e-01 -7.560144364833831787e-02 4.700936079025268555e-01
2.860428951680660248e-02 -3.516443967819213867e-01 -2.904217541217803955e-01 2.217073589563369751e-01 7.476786971092224121e-01 2.602585554122924805e-01 -3.377949297428131104e-01 3.414084389805793762e-02
6.623221933841705322e-02 -7.254125475883483887e-01 -2.500003874301910400e-01 -5.817790627479553223e-01 2.085410803556442261e-01 1.334769129753112793e-01 5.357875302433967590e-02 6.516803056001663208e-02
-3.305061161518096924e-01 -6.294015645980834961e-01 -1.743266880512237549e-01 1.592149585485458374e-01 9.195908159017562866e-02 4.069962203502655029e-01 -1.630242913961410522e-01 -4.880582988262176514e-01
-3.982650339603424072e-01 -2.048202455043792725e-01 -2.299517095088958740e-01 -3.377191722393035889e-01 6.149955987930297852e-01 -4.634113907814025879e-01 1.113966256380081177e-01 1.646899580955505371e-01
-4.057791233062744141e-01 -6.791750192642211914e-01 1.949727386236190796e-01 -2.876646220684051514e-01 -2.587633728981018066e-01 1.417700052261352539e-01 -3.771690726280212402e-01 1.548729687929153442e-01
-5.350338220596313477e-01 -5.866226553916931152e-01 -2.780898809432983398e-01 -2.542633414268493652e-01 -1.698479354381561279e-01 -4.612255096435546875e-02 3.580881655216217041e-01 2.615837156772613525e-01
-4.023163914680480957e-01 -7.231675982475280762e-01 6.179022043943405151e-02 -3.329865634441375732e-01 -1.443979293107986450e-01 -4.085820615291595459e-01 7.686314638704061508e-03 -1.123521253466606140e-01
-4.613863825798034668e-01 -6.298705935478210449e-01 1.977533847093582153e-01 -3.333577513694763184e-01 -2.053759433329105377e-02 -3.965618312358856201e-01 -2.761655747890472412e-01 -7.874915003776550293e-02
-5.004961490631103516e-01 -5.594742298126220703e-01 -2.361948341131210327e-01 -4.118203818798065186e-01 -5.878281220793724060e-02 -3.231531679630279541e-01 1.756726503372192383e-01 2.690058052539825439e-01
-1.368977129459381104e-01 -5.419840216636657715e-01 -4.164741635322570801e-01 -1.202584430575370789e-01 2.408820241689682007e-01 4.933884143829345703e-01 -2.652351260185241699e-01 -3.574822247028350830e-01
-6.339237838983535767e-02 -6.828112006187438965e-01 4.845260381698608398e-01 4.292607679963111877e-02 4.737984836101531982e-01 -4.156546667218208313e-02 -1.496831476688385010e-01 2.110079526901245117e-01
-3.696786463260650635e-01 -7.501314878463745117e-01 3.915576934814453125e-01 -3.235253680031746626e-04 8.131117559969425201e-03 -1.304651796817779541e-01 -9.106405824422836304e-02 3.492033183574676514e-01
-5.146693587303161621e-01 -5.296059325337409973e-02 -9.627913241274654865e-04 -4.498908817768096924e-01 5.104128122329711914e-01 1.674136221408843994e-01 1.838705390691757202e-01 4.555774331092834473e-01
-2.314557284116744995e-01 -8.582949638366699219e-01 1.519470959901809692e-01 -2.215623110532760620e-01 -1.381306946277618408e-01 -2.174786627292633057e-01 2.144957035779953003e-01 1.587282717227935791e-01
-3.583162724971771240e-01 -6.225705146789550781e-01 5.379871279001235962e-02 -2.542634308338165283e-01 -1.681981980800628662e-01 3.568977490067481995e-02 -5.320318937301635742e-01 3.222558498382568359e-01
-7.017303705215454102e-01 -2.391036599874496460e-01 -3.423013389110565186e-01 2.804481089115142822e-01 1.497799009084701538e-01 3.892560005187988281e-01 -2.828644216060638428e-01 2.482154779136180878e-02
-2.712963521480560303e-01 -5.645104646682739258e-01 -5.490565299987792969e-01 -3.410722017288208008e-01 9.172780439257621765e-03 -2.122243493795394897e-01 2.312776297330856323e-01 3.021922111511230469e-01
-3.176371455192565918e-01 -3.877628147602081299e-01 5.231553316116333008e-01 -7.554345577955245972e-02 5.959242582321166992e-01 -2.741837128996849060e-02 -3.335535526275634766e-01 4.704286530613899231e-02
-6.879846453666687012e-01 -4.763570055365562439e-02 8.151365816593170166e-02 -5.414903163909912109e-01 3.145032525062561035e-01 5.277850478887557983e-02 -1.449426263570785522e-01 3.191322088241577148e-01
-1.717198193073272705e-01 -5.053796768188476562e-01 -3.507566750049591064e-01 -5.790981650352478027e-01 2.603952884674072266e-01 2.490916103124618530e-01 2.399076968431472778e-01 2.632691264152526855e-01
-4.238733947277069092e-01 -1.006106659770011902e-01 -5.135302543640136719e-01 3.338377773761749268e-01 6.283143758773803711e-01 9.928166866302490234e-02 8.688107132911682129e-02 1.512075513601303101e-01
-1.649373918771743774e-01 -5.941747426986694336e-01 -4.322976469993591309e-01 -1.468126028776168823e-01 -1.746755093336105347e-01 3.142428100109100342e-01 -5.297923684120178223e-01 3.710620850324630737e-02
-2.206491678953170776e-01 -5.887715220451354980e-01 -2.046776413917541504e-01 1.109672803431749344e-02 1.690372973680496216e-01 3.556206822395324707e-01 -1.289954334497451782e-01 -6.252731680870056152e-01
-2.790549695491790771e-01 -7.356402873992919922e-01 1.208294332027435303e-01 -5.115573406219482422e-01 -7.615006715059280396e-02 -3.027752339839935303e-01 1.407688576728105545e-02 8.367205411195755005e-02
-4.766439497470855713e-01 -3.881982862949371338e-01 -3.313435316085815430e-01 -7.252027094364166260e-02 2.069813162088394165e-01 -4.388398826122283936e-01 2.187045812606811523e-01 4.730871915817260742e-01
-3.458020091056823730e-01 -2.471305727958679199e-01 -4.464729428291320801e-01 -2.024239897727966309e-01 2.024993300437927246e-01 -5.358822345733642578e-01 -4.808654785156250000e-01 -1.400953978300094604e-01
-3.734082281589508057e-01 -6.211084127426147461e-01 -2.756986916065216064e-01 -3.333671987056732178e-01 -5.704345181584358215e-02 -4.535483717918395996e-01 -1.712843589484691620e-02 -2.799890339374542236e-01
-2.584079504013061523e-01 -4.723951816558837891e-01 -3.261105716228485107e-01 -5.373246669769287109e-01 4.440797492861747742e-02 4.951004683971405029e-01 7.606368511915206909e-03 -2.604763805866241455e-01
-5.671226382255554199e-01 -2.761757969856262207e-01 8.012797683477401733e-02 8.494586497545242310e-02 3.124490082263946533e-01 -2.165357619524002075e-01 2.942943871021270752e-01 5.977803468704223633e-01
-3.730027973651885986e-01 -4.905167520046234131e-01 -2.923457920551300049e-01 -8.497047424316406250e-02 1.690634340047836304e-01 2.796130180358886719e-01 6.960964202880859375e-02 -6.449532508850097656e-01
-9.002705663442611694e-02 -4.800347089767456055e-01 -3.464458882808685303e-01 -4.429797232151031494e-01 4.635562300682067871e-01 -3.746564388275146484e-01 2.994503080844879150e-01 1.684405654668807983e-02
-3.646382987499237061e-01 -2.351222634315490723e-01 -2.617289423942565918e-01 -1.241201162338256836e-01 5.057117342948913574e-01 -6.127943396568298340e-01 -8.341377973556518555e-02 -2.993820309638977051e-01
-4.562657177448272705e-01 -4.724238812923431396e-01 1.500095725059509277e-01 -7.487265765666961670e-02 4.071578681468963623e-01 -3.982678651809692383e-01 3.765103518962860107e-01 2.727154195308685303e-01
-1.698101460933685303e-01 -5.131191611289978027e-01 -2.474500685930252075e-01 -5.613612532615661621e-01 1.482813209295272827e-01 4.944109618663787842e-01 2.405937202274799347e-02 -2.539823055267333984e-01
-3.008776605129241943e-01 -5.957266092300415039e-01 -2.898511588573455811e-01 -8.752423524856567383e-02 -1.376775801181793213e-01 1.751638054847717285e-01 -1.951620578765869141e-01 -6.125214099884033203e-01
-7.828564941883087158e-02 -5.952739715576171875e-01 -1.567761898040771484e-01 -6.003267168998718262e-01 1.171046942472457886e-01 4.900413155555725098e-01 -9.233178570866584778e-03 2.469851076602935791e-02
-4.456234574317932129e-01 -6.897289156913757324e-01 6.583960354328155518e-02 -9.418254345655441284e-02 -2.699133157730102539e-01 -1.762304306030273438e-01 -4.210693240165710449e-01 -1.768583059310913086e-01
-1.671736836433410645e-01 -6.471106410026550293e-01 -3.341719508171081543e-01 -2.209322452545166016e-01 -1.402187794446945190e-01 2.119602560997009277e-01 -4.529570937156677246e-01 3.507995605468750000e-01
-4.001894295215606689e-01 -6.223443746566772461e-01 3.750160336494445801e-01 -1.098162159323692322e-01 -7.231360301375389099e-03 6.930685788393020630e-02 -5.240053534507751465e-01 1.428347229957580566e-01
-4.576376974582672119e-01 -6.852413415908813477e-01 2.240372747182846069e-01 2.510685101151466370e-02 -1.973299384117126465e-01 2.763783633708953857e-01 -2.972824573516845703e-01 2.578530609607696533e-01
-4.412301778793334961e-01 -6.380849480628967285e-01 3.658784627914428711e-01 -2.356522828340530396e-01 -1.062705665826797485e-01 1.644805967807769775e-01 -4.126673340797424316e-01 1.108398288488388062e-02
-2.077343165874481201e-01 -6.913635730743408203e-01 -2.786332964897155762e-01 -2.838446795940399170e-01 4.937974736094474792e-02 -4.828854799270629883e-01 7.059931010007858276e-02 -2.829445600509643555e-01
-1.595139354467391968e-01 -6.111570000648498535e-01 -2.224343270063400269e-01 -9.536784142255783081e-02 2.474956959486007690e-01 3.906145095825195312e-01 -1.048926636576652527e-01 -5.635904073715209961e-01
-5.400949716567993164e-01 -6.355410814285278320e-01 2.379784286022186279e-01 2.115701586008071899e-01 -1.384228914976119995e-01 2.518868148326873779e-01 -3.025452494621276855e-01 1.698465943336486816e-01
-4.553021192550659180e-01 -6.110166311264038086e-01 1.291704475879669189e-01 -1.776704937219619751e-01 -2.455157339572906494e-01 -5.177954956889152527e-02 -5.145821571350097656e-01 -2.082133144140243530e-01
-1.728918403387069702e-02 -7.568048834800720215e-01 -1.027477607131004333e-01 1.651957184076309204e-01 2.637712955474853516e-01 4.291485548019409180e-01 -2.789504528045654297e-01 -2.398827224969863892e-01
-4.387984871864318848e-01 -6.913289427757263184e-01 1.678333282470703125e-01 -8.417724072933197021e-02 -1.463058739900588989e-01 -2.549873292446136475e-01 -3.481723666191101074e-01 -2.943098247051239014e-01
-1.940472871065139771e-01 -8.955172896385192871e-01 7.926097512245178223e-02 -2.581772506237030029e-01 -9.678701311349868774e-02 -6.283703260123729706e-03 1.293457597494125366e-01 2.476271390914916992e-01
-4.594740271568298340e-01 -6.993650197982788086e-01 2.116792649030685425e-01 -3.701710999011993408e-01 -8.844564110040664673e-02 -2.235978543758392334e-01 -3.269793465733528137e-02 -2.430012226104736328e-01
-6.962151527404785156e-01 -4.649389088153839111e-01 3.175271451473236084e-01 3.649059310555458069e-02 -3.725819289684295654e-02 2.412632107734680176e-01 -2.855104766786098480e-02 3.695265650749206543e-01
-2.160414010286331177e-01 -5.081099867820739746e-01 -4.037945270538330078e-01 -5.965235829353332520e-01 -6.580735743045806885e-02 3.422012329101562500e-01 -1.681925952434539795e-01 -1.629075556993484497e-01
-4.609449803829193115e-01 -7.111615538597106934e-01 -1.247559562325477600e-01 -1.680949926376342773e-01 -2.752180099487304688e-01 3.584923595190048218e-02 2.098065614700317383e-01 3.419210016727447510e-01
-4.210454523563385010e-01 -1.914636343717575073e-01 -3.027516603469848633e-01 -1.340367831289768219e-02 5.050868391990661621e-01 -2.691614031791687012e-01 2.627754509449005127e-01 5.455389618873596191e-01
-1.485003679990768433e-01 -8.405922055244445801e-01 6.282008439302444458e-02 9.439247101545333862e-02 -1.172578409314155579e-01 1.126884147524833679e-01 -4.614037871360778809e-01 1.383994072675704956e-01
-3.554470837116241455e-01 -7.050333619117736816e-01 2.885518372058868408e-01 -1.530342549085617065e-01 -1.065785139799118042e-01 -2.584464848041534424e-01 -3.428272902965545654e-01 -2.724326550960540771e-01
-4.252268075942993164e-01 -6.250246167182922363e-01 -6.238273158669471741e-02 -5.880524590611457825e-02 -1.600097864866256714e-01 -3.384810984134674072e-01 -5.300777554512023926e-01 -4.645144101232290268e-03
-1.082682758569717407e-01 -4.057430326938629150e-01 -2.573562860488891602e-01 5.729669705033302307e-02 2.774182856082916260e-01 -5.859399214386940002e-02 -6.949958205223083496e-01 4.367174208164215088e-01
-2.547507882118225098e-01 -5.432683825492858887e-01 -2.951055467128753662e-01 -5.908809304237365723e-01 7.616922259330749512e-02 3.754822611808776855e-01 1.739171296358108521e-01 -1.633958667516708374e-01
-3.665613532066345215e-01 -6.339248418807983398e-01 2.051337063312530518e-01 -8.294352889060974121e-02 -6.113761290907859802e-02 -2.803937494754791260e-01 -5.653727650642395020e-01 1.131720244884490967e-01
-2.375796884298324585e-01 -5.398324728012084961e-01 -3.213095068931579590e-01 -5.563197135925292969e-01 5.965226143598556519e-02 4.116866290569305420e-01 2.099086344242095947e-01 -1.493299305438995361e-01
-5.643652081489562988e-01 -5.750354528427124023e-01 1.571795046329498291e-01 -1.123405322432518005e-01 -3.021327406167984009e-02 -3.968477547168731689e-01 -3.892334401607513428e-01 5.997359007596969604e-02
-6.435096859931945801e-01 -2.881484031677246094e-01 -4.663785099983215332e-01 4.118610024452209473e-01 2.630572579801082611e-02 2.219023555517196655e-02 -2.988008856773376465e-01 1.589370369911193848e-01
-7.154361009597778320e-01 -2.410518079996109009e-01 -5.630720257759094238e-01 2.892282605171203613e-01 -7.225093431770801544e-03 5.866276845335960388e-02 -1.279042959213256836e-01 -9.741242974996566772e-02
-6.711296737194061279e-02 -4.190917611122131348e-01 -5.423788428306579590e-01 -6.524868607521057129e-01 2.306364923715591431e-01 -6.237249076366424561e-02 -1.665410697460174561e-01 -1.229809820652008057e-01
-4.740147888660430908e-01 -7.313457876443862915e-02 -7.229920625686645508e-01 5.979071930050849915e-02 3.739266991615295410e-01 -1.648592203855514526e-02 -1.211254000663757324e-01 -2.981688380241394043e-01
-2.282514125108718872e-01 -6.162128448486328125e-01 -2.898176610469818115e-01 1.018352881073951721e-01 -7.350087165832519531e-02 -1.285036355257034302e-01 -6.458596587181091309e-01 1.864618808031082153e-01
-1.785109192132949829e-01 -3.454027473926544189e-01 -1.593102067708969116e-01 -3.458488360047340393e-02 2.800236046314239502e-01 1.850377023220062256e-01 -5.920433402061462402e-01 5.992389917373657227e-01
-2.434300929307937622e-01 -5.345392227172851562e-01 -4.067441821098327637e-01 -3.935689628124237061e-01 1.313239485025405884e-01 1.164136230945587158e-01 2.339631319046020508e-01 4.991346597671508789e-01
-4.285373687744140625e-01 -1.092848405241966248e-01 -3.467459678649902344e-01 -6.090102195739746094e-01 1.082727834582328796e-01 -1.865469515323638916e-01 -5.135048031806945801e-01 -5.546504631638526917e-02
-5.351023077964782715e-01 -1.617910563945770264e-01 -6.624604463577270508e-01 2.965053021907806396e-01 3.909149765968322754e-01 7.787203043699264526e-02 -9.861683472990989685e-03 -4.176553711295127869e-02
-3.771985769271850586e-01 -6.481037735939025879e-01 -1.643895804882049561e-01 -3.171297311782836914e-01 1.761914975941181183e-02 -5.057784914970397949e-01 1.368743479251861572e-01 -1.876983344554901123e-01
-4.613795280456542969e-01 -5.343734622001647949e-01 1.970204263925552368e-01 1.872913241386413574e-01 -3.279582233517430723e-05 -9.252546727657318115e-02 -5.270029306411743164e-01 3.760129213333129883e-01
-7.350048422813415527e-01 -3.258750736713409424e-01 -1.437612157315015793e-02 -3.114109635353088379e-01 -2.641630172729492188e-01 3.446401059627532959e-01 -2.533210813999176025e-01 6.049257889389991760e-02
-5.198098421096801758e-01 -3.468842059373855591e-02 3.619985654950141907e-02 -6.856892704963684082e-01 3.976423442363739014e-01 6.093251286074519157e-04 -1.912151724100112915e-01 2.498623579740524292e-01
-5.616195201873779297e-01 -1.600683927536010742e-01 -5.696916580200195312e-01 -2.156482189893722534e-01 3.225968182086944580e-01 4.085910022258758545e-01 -3.882521530613303185e-03 -1.299179345369338989e-01
-3.284119069576263428e-01 -6.770634651184082031e-01 3.404622152447700500e-02 3.620842099189758301e-01 1.160158812999725342e-01 5.050178766250610352e-01 -1.757368296384811401e-01 -4.561112076044082642e-02
-5.798753499984741211e-01 -8.359570801258087158e-02 -3.394718766212463379e-01 3.435810208320617676e-01 5.861050486564636230e-01 2.430021464824676514e-01 -8.790408074855804443e-02 1.147657185792922974e-01
-1.751979440450668335e-01 -3.946148753166198730e-01 -6.140685081481933594e-01 -3.031206689774990082e-02 3.237399756908416748e-01 -4.728952646255493164e-01 -3.155929446220397949e-01 8.688764274120330811e-02
-3.033247590065002441e-01 -7.150239348411560059e-01 1.619611233472824097e-01 2.001881450414657593e-01 -3.632616996765136719e-02 -3.508397564291954041e-02 -4.077559411525726318e-01 4.020109474658966064e-01
-3.720145821571350098e-01 -7.010616064071655273e-01 1.775479316711425781e-01 -1.247555017471313477e-01 -1.824797093868255615e-01 2.073462903499603271e-01 -3.543090522289276123e-01 3.481439352035522461e-01
-6.214426159858703613e-01 -4.302755594253540039e-01 -2.490371465682983398e-01 6.905258446931838989e-02 -7.013092935085296631e-02 -4.924276769161224365e-01 -8.317973464727401733e-02 3.279663920402526855e-01
-9.279648214578628540e-02 -4.950930774211883545e-01 5.447400212287902832e-01 -2.835580408573150635e-01 5.958980917930603027e-01 -4.154501482844352722e-03 -6.377491354942321777e-02 -9.972912073135375977e-02
-6.062673330307006836e-01 -1.765225380659103394e-01 1.581485569477081299e-01 3.853190690279006958e-03 1.210752055048942566e-01 7.953426241874694824e-02 -5.371758937835693359e-01 5.164405703544616699e-01
-7.381884455680847168e-01 -3.645530939102172852e-01 -1.515713892877101898e-02 -2.042888551950454712e-01 7.881267368793487549e-02 -3.918484151363372803e-01 4.668478388339281082e-03 3.470401167869567871e-01
2.828535065054893494e-02 -5.950556993484497070e-01 -2.563897669315338135e-01 -3.047320544719696045e-01 5.711374282836914062e-01 -3.579321503639221191e-01 -1.642674952745437622e-01 -7.221069186925888062e-02
-1.487297415733337402e-01 -5.051477551460266113e-01 -2.327369004487991333e-01 -1.648109257221221924e-01 4.938299208879470825e-02 4.064889848232269287e-01 -6.325083971023559570e-01 2.713617384433746338e-01
-4.139239788055419922e-01 -4.436207115650177002e-01 3.503989577293395996e-01 -5.989105701446533203e-01 2.520683705806732178e-01 -2.493374049663543701e-01 1.252714395523071289e-01 -9.483516961336135864e-02
-1.359691768884658813e-01 -7.166211605072021484e-01 2.562482357025146484e-01 1.336597278714179993e-02 3.202577531337738037e-01 -5.194559097290039062e-01 -1.109428480267524719e-01 -1.319730132818222046e-01
-4.195611476898193359e-01 -2.717531621456146240e-01 -2.852497696876525879e-01 -6.852238178253173828e-01 2.976490259170532227e-01 1.082136854529380798e-01 2.336637377738952637e-01 2.105128914117813110e-01
-3.514733612537384033e-01 -7.576305270195007324e-01 2.233220636844635010e-01 1.238716915249824524e-01 -1.185908988118171692e-01 3.069129288196563721e-01 -2.880905866622924805e-01 2.144533097743988037e-01
-2.323085963726043701e-01 -7.109937667846679688e-01 1.191976442933082581e-01 -4.002728685736656189e-02 -1.072912961244583130e-01 -1.039836928248405457e-02 -5.426384806632995605e-01 3.444333374500274658e-01
-4.778058528900146484e-01 -4.154397845268249512e-01 -2.099151313304901123e-01 -5.918160676956176758e-01 9.697737544775009155e-02 3.495556414127349854e-01 1.734075546264648438e-01 2.076938301324844360e-01
-3.976525366306304932e-01 -7.586077451705932617e-01 2.336189746856689453e-01 -1.629594117403030396e-01 -6.288569420576095581e-02 -3.106635808944702148e-01 -2.858039140701293945e-01 -5.570334196090698242e-02
-3.414821624755859375e-02 -7.732106447219848633e-01 4.599862694740295410e-01 1.401465684175491333e-01 3.370496630668640137e-01 2.367764562368392944e-01 -2.855842234566807747e-03 8.780253119766712189e-03
2.191963605582714081e-02 -7.217335700988769531e-01 3.993375599384307861e-01 -4.940341040492057800e-02 4.701637327671051025e-01 -2.361598610877990723e-01 -1.245282962918281555e-02 1.993201673030853271e-01
-1.398552954196929932e-01 -4.137029051780700684e-01 -2.231476157903671265e-01 4.387557506561279297e-01 7.337977886199951172e-01 1.050101518630981445e-01 -4.478818178176879883e-02 -1.244855895638465881e-01
-4.366006255149841309e-01 -4.940348565578460693e-01 2.314926087856292725e-01 -3.449341952800750732e-01 -5.424942448735237122e-02 2.821096181869506836e-01 -5.231900215148925781e-01 1.910087168216705322e-01
-4.049784541130065918e-01 -6.643785834312438965e-01 7.885950058698654175e-02 -2.301883846521377563e-01 7.459656894207000732e-02 -5.044361352920532227e-01 -1.350995004177093506e-01 2.389891594648361206e-01
-2.891831099987030029e-01 -7.032055258750915527e-01 1.167285963892936707e-01 -9.925828129053115845e-02 -1.099780499935150146e-01 2.650276720523834229e-01 -3.841527700424194336e-01 4.104742407798767090e-01
-6.805570721626281738e-01 -1.388083398342132568e-01 8.493861556053161621e-02 -2.554233372211456299e-01 2.930316030979156494e-01 2.922913134098052979e-01 9.434133768081665039e-02 5.147005319595336914e-01
-2.890519052743911743e-02 -8.168984055519104004e-01 -2.254344075918197632e-01 -4.381643235683441162e-01 -1.889500468969345093e-01 -1.289444714784622192e-01 -1.267490833997726440e-01 1.436618566513061523e-01
-6.631557345390319824e-01 -1.821664422750473022e-01 -4.153101444244384766e-01 3.180510401725769043e-01 2.669830024242401123e-01 3.046861886978149414e-01 -2.803091108798980713e-01 1.035096198320388794e-01
1.182919368147850037e-02 -8.074317574501037598e-01 -2.589909732341766357e-01 -2.744068205356597900e-01 2.055397927761077881e-01 1.518310755491256714e-01 -2.840602993965148926e-01 2.440266460180282593e-01
-5.165045857429504395e-01 -4.179135262966156006e-01 -6.722316145896911621e-03 1.126913540065288544e-02 8.727955818176269531e-02 3.795029520988464355e-01 -3.021742999553680420e-01 -5.616490840911865234e-01
-4.581412374973297119e-01 -5.912928581237792969e-01 4.035802185535430908e-01 1.537266671657562256e-01 1.363710910081863403e-01 -1.841565817594528198e-01 -4.480336308479309082e-01 -2.693632803857326508e-02
-1.651129126548767090e-01 -6.976591348648071289e-01 -6.520063281059265137e-01 -1.701809465885162354e-01 -8.261047303676605225e-02 1.327681988477706909e-01 -5.249080061912536621e-02 -6.876583397388458252e-02
-1.069774404168128967e-01 -6.126734018325805664e-01 -5.244678258895874023e-01 -2.736923396587371826e-01 1.624758988618850708e-01 -4.819315373897552490e-01 -6.698740273714065552e-02 -8.344293572008609772e-03
-3.309828341007232666e-01 -5.403110980987548828e-01 -3.007080256938934326e-01 -4.299450814723968506e-01 5.210211873054504395e-02 2.465476989746093750e-01 2.907517254352569580e-01 4.185680747032165527e-01
-4.331237971782684326e-01 -1.218298301100730896e-01 -2.716463804244995117e-01 4.309379458427429199e-01 5.905877351760864258e-01 1.730033010244369507e-01 -1.589767485857009888e-01 3.661481142044067383e-01
-3.763123750686645508e-01 -5.410447120666503906e-01 5.269072651863098145e-01 -1.249251887202262878e-01 2.932805418968200684e-01 4.178966879844665527e-01 -3.895856440067291260e-02 -1.012580618262290955e-01
-4.064534306526184082e-01 -8.191637992858886719e-01 1.154672130942344666e-01 -1.540423333644866943e-01 -2.085388898849487305e-01 -2.050061076879501343e-01 -8.638021349906921387e-02 1.836489439010620117e-01
1.468051075935363770e-01 -4.784759283065795898e-01 -2.789224684238433838e-01 1.318349540233612061e-01 8.083672523498535156e-01 1.069736946374177933e-02 -2.236402966082096100e-02 1.607942022383213043e-02
-5.208479762077331543e-01 -3.418692052364349365e-01 2.638450264930725098e-01 -6.172409653663635254e-01 3.280877834185957909e-03 2.539738118648529053e-01 -2.967253327369689941e-01 9.318272769451141357e-02
-6.054614856839179993e-02 -7.285774946212768555e-01 -1.103624925017356873e-01 -1.950958520174026489e-01 2.326032072305679321e-01 -5.431894659996032715e-01 -2.326981127262115479e-01 -1.093594357371330261e-01
-2.054652273654937744e-01 -6.900219917297363281e-01 -1.502269953489303589e-01 4.536222666501998901e-02 -1.418186128139495850e-01 1.511178463697433472e-01 -5.408068299293518066e-01 3.487214148044586182e-01
-4.872225522994995117e-01 -7.571653127670288086e-01 1.164978295564651489e-01 -1.777416169643402100e-01 -1.661714017391204834e-01 -7.732065767049789429e-02 -3.315742909908294678e-01 -2.486308477818965912e-02
-3.651774823665618896e-01 -7.808238863945007324e-01 3.848491609096527100e-02 1.481989311287179589e-04 -1.805962920188903809e-01 3.156881034374237061e-01 -1.606860905885696411e-01 3.120645582675933838e-01
-3.882281184196472168e-01 -7.930841445922851562e-01 2.805418074131011963e-01 -1.224707737565040588e-01 -1.783066801726818085e-02 -3.030223548412322998e-01 -1.771520376205444336e-01 -5.541233718395233154e-02
-2.655460834503173828e-01 -5.723558664321899414e-01 -4.168548583984375000e-01 -5.418203473091125488e-01 -1.399475783109664917e-01 2.387361377477645874e-01 -1.346300542354583740e-01 -1.996278762817382812e-01
-4.078451693058013916e-01 -8.157106637954711914e-01 3.284865021705627441e-01 -1.759717054665088654e-02 -1.532915681600570679e-01 -1.527829319238662720e-01 -2.187832817435264587e-02 1.128978654742240906e-01
