# Supplementary material for: Where is your field going? A machine learning approach to study the relative motion of the domains of physics
Source: PLoS One. 2020 Jun 18;15(6):e0233997. doi: 10.1371/journal.pone.0233997 (PMC7302634; doi:10.1371/journal.pone.0233997)
Supplement: S1 Data — (ZIP) [file pone.0233997.s001.zip › 0/Pacs4Run_0_VS_500_embeddings1992-1996ED8.txt]

3.741273283958435059e-01 2.381724268198013306e-01 1.459065228700637817e-01 -1.819519549608230591e-01 -5.599598288536071777e-01 -6.366045475006103516e-01 -1.286784410476684570e-01 -1.163138300180435181e-01
4.552682042121887207e-01 3.235746175050735474e-02 4.219025969505310059e-01 -4.047806560993194580e-01 -3.650996387004852295e-01 8.835262805223464966e-02 -3.784078359603881836e-01 -4.068640768527984619e-01
6.646183133125305176e-01 -8.413708209991455078e-02 -1.106166914105415344e-01 -6.467929482460021973e-01 -1.917861253023147583e-01 -2.102136909961700439e-01 1.483747363090515137e-01 -1.328144669532775879e-01
1.742458716034889221e-02 3.741687834262847900e-01 5.981797575950622559e-01 2.663205564022064209e-02 -5.569348335266113281e-01 -6.377090513706207275e-02 -8.503333665430545807e-03 -4.322619438171386719e-01
1.628807038068771362e-01 -3.148065507411956787e-01 5.928049609065055847e-02 -6.539139747619628906e-01 -2.165603488683700562e-01 -2.150171250104904175e-01 -1.963721811771392822e-01 -5.581723451614379883e-01
7.429224848747253418e-01 3.304840326309204102e-01 2.283255159854888916e-01 2.517907023429870605e-01 -2.544969022274017334e-01 -1.455443650484085083e-01 -9.078926593065261841e-02 -3.593337833881378174e-01
6.818611025810241699e-01 -2.212498784065246582e-01 1.888035088777542114e-01 -2.403397262096405029e-01 -4.084195196628570557e-01 -4.035695791244506836e-01 1.486767530441284180e-01 -2.022973895072937012e-01
4.791933894157409668e-01 4.462305307388305664e-01 1.459591686725616455e-01 -5.584027767181396484e-01 -3.218221068382263184e-01 1.783367544412612915e-01 3.157866597175598145e-01 5.513192340731620789e-02
2.495105564594268799e-01 3.385898098349571228e-02 1.629540622234344482e-01 -8.984981775283813477e-01 -1.073415428400039673e-01 -2.947843372821807861e-01 -4.374340642243623734e-03 -6.561791896820068359e-02
3.417023718357086182e-01 -1.286689098924398422e-02 5.367712676525115967e-02 -1.963378041982650757e-01 -6.006743907928466797e-01 2.516624629497528076e-01 -2.131802290678024292e-01 -6.099629402160644531e-01
2.424946129322052002e-01 5.320573449134826660e-01 3.266084492206573486e-01 1.381431072950363159e-01 -2.644086480140686035e-01 -2.307577580213546753e-01 -5.680295228958129883e-01 -2.941702008247375488e-01
5.150150060653686523e-01 3.693636953830718994e-01 -7.514539361000061035e-02 -5.228399634361267090e-01 -2.082676589488983154e-01 8.874036371707916260e-02 -4.996638000011444092e-01 1.356747001409530640e-01
5.387492775917053223e-01 2.591924667358398438e-01 3.031203523278236389e-02 -6.668564081192016602e-01 -2.326035797595977783e-01 8.152962476015090942e-02 -3.688480854034423828e-01 1.232520211488008499e-02
7.419499754905700684e-01 -1.019560694694519043e-01 -1.112728640437126160e-01 -4.742552042007446289e-01 -1.669107973575592041e-01 -3.354818522930145264e-01 2.007723897695541382e-01 -1.452531963586807251e-01
3.853317201137542725e-01 1.334794312715530396e-01 4.051996767520904541e-01 2.302849106490612030e-02 -6.597411632537841797e-01 -1.612218916416168213e-01 3.239928185939788818e-01 -3.205675184726715088e-01
1.919117122888565063e-01 1.091099306941032410e-01 -4.640584290027618408e-01 -6.025823950767517090e-01 -4.419858157634735107e-01 2.305409014225006104e-01 -4.277328774333000183e-02 -3.499701023101806641e-01
1.016256809234619141e-01 4.602205753326416016e-01 -1.827031672000885010e-01 -1.089280322194099426e-01 -2.386126965284347534e-01 -5.455815792083740234e-01 4.220744371414184570e-01 -4.470809102058410645e-01
4.856902956962585449e-01 5.065454244613647461e-01 -2.437888979911804199e-01 -1.843308284878730774e-02 4.307652264833450317e-02 -3.827441930770874023e-01 1.429915875196456909e-01 -5.281556844711303711e-01
2.482819259166717529e-01 1.279338300228118896e-01 7.039806246757507324e-01 -2.668533325195312500e-01 -3.306074738502502441e-01 -2.728753983974456787e-01 -3.725447356700897217e-01 -1.806598901748657227e-01
3.064895868301391602e-01 1.845736056566238403e-01 -4.747635722160339355e-01 -4.373231828212738037e-01 -5.841064453125000000e-01 1.304552108049392700e-01 -3.116425871849060059e-01 4.967710003256797791e-03
2.823727428913116455e-01 7.847232371568679810e-02 -2.439012527465820312e-01 -3.925679028034210205e-01 -8.079777956008911133e-01 1.425086054950952530e-02 1.611383855342864990e-01 1.466754376888275146e-01
4.663069844245910645e-01 2.151034772396087646e-01 1.317087858915328979e-01 -3.944056630134582520e-01 -6.494196653366088867e-01 3.096948266029357910e-01 -6.073292344808578491e-02 -2.050366252660751343e-01
3.349679335951805115e-02 7.924623787403106689e-02 1.621465682983398438e-01 -6.737137436866760254e-01 -6.684354543685913086e-01 5.103124678134918213e-02 -2.501264512538909912e-01 -2.104542404413223267e-02
5.395063757896423340e-01 2.722016572952270508e-01 -3.535281419754028320e-01 -3.958901762962341309e-01 -5.233979821205139160e-01 2.614155113697052002e-01 3.652719780802726746e-02 -9.752035140991210938e-02
2.271238528192043304e-02 2.568085491657257080e-01 2.186638861894607544e-01 -5.102382302284240723e-01 -5.599429011344909668e-01 2.756880819797515869e-01 -2.807580232620239258e-01 -3.962466418743133545e-01
7.153683900833129883e-01 4.731430411338806152e-01 -1.642125844955444336e-01 -6.348528899252414703e-03 -1.226429119706153870e-01 -1.106280386447906494e-01 2.337373793125152588e-01 -3.942900598049163818e-01
2.830901145935058594e-01 -2.482989430427551270e-01 6.648231297731399536e-02 -6.497579813003540039e-01 -2.973068654537200928e-01 -1.530295163393020630e-01 -4.642465412616729736e-01 -3.229056000709533691e-01
4.663304686546325684e-01 4.350103735923767090e-01 1.938577974215149879e-03 -4.588525891304016113e-01 -2.145933508872985840e-01 4.003437161445617676e-01 -9.740938991308212280e-02 -4.085811972618103027e-01
7.776111960411071777e-01 3.106406629085540771e-01 -3.131031394004821777e-01 3.262997791171073914e-02 -5.586716160178184509e-02 -1.905986368656158447e-01 8.133682608604431152e-02 -3.919952213764190674e-01
4.557935521006584167e-02 5.120723843574523926e-01 -5.117731094360351562e-01 5.587529018521308899e-02 -5.109194517135620117e-01 -6.066168472170829773e-02 -3.514545261859893799e-01 -2.871093451976776123e-01
3.102377057075500488e-01 3.965497948229312897e-03 1.531042754650115967e-01 -2.080633491277694702e-01 -7.558553814888000488e-01 2.364116758108139038e-01 -2.063509672880172729e-01 -4.089218676090240479e-01
2.712413072586059570e-01 3.401973247528076172e-01 7.293917238712310791e-02 -6.627936959266662598e-01 -2.756821215152740479e-01 2.883506417274475098e-01 -2.817027270793914795e-01 -3.571767807006835938e-01
3.808613717555999756e-01 3.216951489448547363e-01 1.552220899611711502e-02 -4.567464888095855713e-01 -3.105507194995880127e-01 3.622309565544128418e-01 -3.367971181869506836e-01 -4.489026069641113281e-01
1.452317535877227783e-01 3.008218407630920410e-01 3.797444999217987061e-01 -5.245901942253112793e-01 -5.106043815612792969e-01 1.300261020660400391e-01 -4.297768175601959229e-01 -8.173973113298416138e-02
1.890995167195796967e-02 7.056559622287750244e-02 2.580583393573760986e-01 -3.253143131732940674e-01 -5.370684266090393066e-01 -1.543812733143568039e-02 -7.159029841423034668e-01 -1.450572460889816284e-01
6.509950160980224609e-01 2.139497250318527222e-01 -3.348090946674346924e-01 5.134994536638259888e-02 -4.534875601530075073e-02 -6.130542755126953125e-01 -1.713991910219192505e-01 -9.180149435997009277e-02
2.137383818626403809e-02 1.332207769155502319e-01 1.784601807594299316e-01 -7.414184212684631348e-01 -6.018625497817993164e-01 7.764837145805358887e-02 -1.773828119039535522e-01 -2.266399376094341278e-02
2.644775249063968658e-02 6.104410886764526367e-01 -2.095020264387130737e-01 2.004390507936477661e-01 -6.506876349449157715e-01 -2.875652611255645752e-01 -1.571391075849533081e-01 -1.086946278810501099e-01
2.763483822345733643e-01 1.896183639764785767e-01 -1.203019693493843079e-01 -3.837787210941314697e-01 -2.851880192756652832e-01 1.869486570358276367e-01 -7.358696460723876953e-01 -2.610203325748443604e-01
2.594985365867614746e-01 2.407912760972976685e-01 -4.397343695163726807e-01 -6.040799617767333984e-01 -3.916021883487701416e-01 2.977042198181152344e-01 -1.489156335592269897e-01 -2.285723388195037842e-01
4.578165113925933838e-01 5.496807768940925598e-02 9.555784612894058228e-02 -2.049861997365951538e-01 -5.870605111122131348e-01 3.066449761390686035e-01 -6.286367028951644897e-02 -5.418569445610046387e-01
6.656727194786071777e-01 2.877778410911560059e-01 -1.372470855712890625e-01 -6.423492431640625000e-01 -1.787918359041213989e-01 3.759621456265449524e-02 -9.526894986629486084e-02 1.258065272122621536e-02
7.979952692985534668e-01 3.654802739620208740e-01 7.097002863883972168e-02 -1.257018744945526123e-01 -2.876412868499755859e-01 9.684310853481292725e-02 2.376124262809753418e-01 -2.453860491514205933e-01
1.691668480634689331e-01 6.715188622474670410e-01 -1.711169779300689697e-01 -1.851742565631866455e-01 1.001549810171127319e-01 -5.671700239181518555e-01 8.180617541074752808e-02 -3.441938459873199463e-01
2.714458107948303223e-01 2.751559615135192871e-01 5.822914838790893555e-02 -6.861918568611145020e-01 -1.825031787157058716e-01 2.742615938186645508e-01 -1.535146236419677734e-01 -4.942294657230377197e-01
3.603424727916717529e-01 -2.841871976852416992e-01 -1.521188020706176758e-01 -4.859280884265899658e-01 -3.625907301902770996e-01 -1.566421985626220703e-01 -5.661633610725402832e-01 -2.314628809690475464e-01
-1.171799674630165100e-01 1.289622485637664795e-01 3.912379145622253418e-01 -4.766585230827331543e-01 -5.279782414436340332e-01 9.562222659587860107e-02 -3.908464312553405762e-01 -3.856185674667358398e-01
4.954826831817626953e-01 -9.372945874929428101e-03 1.273143291473388672e-01 -1.799006462097167969e-01 -6.738079190254211426e-01 1.649019420146942139e-01 -3.738720417022705078e-01 -2.912831604480743408e-01
1.698981970548629761e-01 -8.766966313123703003e-02 -3.074789606034755707e-02 -8.822874426841735840e-01 -1.286771148443222046e-01 -1.571154594421386719e-01 -5.824108421802520752e-02 -3.734126389026641846e-01
1.753961145877838135e-01 6.575487852096557617e-01 -5.007328987121582031e-01 -3.635441362857818604e-01 5.337222293019294739e-02 -2.908468246459960938e-01 5.303516983985900879e-02 -2.524177432060241699e-01
6.178270578384399414e-01 -3.342514485120773315e-02 -1.980779618024826050e-01 -1.065331771969795227e-01 -7.367199063301086426e-01 -1.356180477887392044e-02 -1.477864086627960205e-01 4.251361638307571411e-02
5.896839499473571777e-01 -8.046175539493560791e-02 2.772688865661621094e-01 -2.051047831773757935e-01 -3.826546072959899902e-01 -2.907730638980865479e-01 3.817589879035949707e-01 -3.874782621860504150e-01
-1.168856248259544373e-01 -3.484714776277542114e-02 -4.414485022425651550e-02 -7.410404682159423828e-01 -3.756085336208343506e-01 7.232426851987838745e-02 -2.263135164976119995e-01 -4.863159358501434326e-01
4.829625785350799561e-01 2.773357331752777100e-01 3.948020935058593750e-02 -4.442787766456604004e-01 -4.141469597816467285e-01 3.764951527118682861e-01 -6.238517537713050842e-02 -4.168113172054290771e-01
1.073108762502670288e-01 2.430977076292037964e-01 4.302667379379272461e-01 -3.600249588489532471e-01 -5.313113331794738770e-01 8.003419637680053711e-02 -5.292868018150329590e-01 -2.140067964792251587e-01
8.074639737606048584e-02 6.284251809120178223e-02 -4.787975251674652100e-01 -1.833158433437347412e-01 -1.242785826325416565e-01 -6.619225144386291504e-01 1.063802391290664673e-01 -5.116402506828308105e-01
7.963874936103820801e-01 2.217330038547515869e-02 -2.518331818282604218e-02 -4.805085957050323486e-01 -7.157962769269943237e-02 -2.315100431442260742e-01 1.982058286666870117e-01 -1.890674531459808350e-01
2.044651210308074951e-01 8.540547639131546021e-02 2.654067873954772949e-01 -2.953465096652507782e-02 5.735913757234811783e-03 -3.282056152820587158e-01 -4.258688986301422119e-01 -7.684208750724792480e-01
1.052107810974121094e-01 3.993077278137207031e-01 -2.765941917896270752e-01 -2.039329856634140015e-01 -6.456672400236129761e-02 -2.137671709060668945e-01 2.099270224571228027e-01 -7.857839465141296387e-01
1.470191478729248047e-01 3.460722565650939941e-01 5.352105014026165009e-03 -5.934298038482666016e-01 -1.686760187149047852e-01 9.453420341014862061e-02 -6.633372306823730469e-01 -1.703731119632720947e-01
6.863013841211795807e-03 3.621322810649871826e-01 -4.010777771472930908e-01 6.215370260179042816e-03 -7.523481845855712891e-01 -3.347119688987731934e-01 1.708774566650390625e-01 2.553105726838111877e-02
4.373226761817932129e-01 -2.538191974163055420e-01 1.171827390789985657e-01 -4.492698013782501221e-01 -2.727235481142997742e-02 -3.757269382476806641e-01 -3.985182642936706543e-01 -4.775125086307525635e-01
1.036257073283195496e-01 -5.451888963580131531e-02 -3.355887904763221741e-02 -8.243148326873779297e-01 -1.876957863569259644e-01 -2.057874649763107300e-01 -4.712991714477539062e-01 -7.724875956773757935e-02
4.133547842502593994e-01 -2.579854428768157959e-01 2.502195239067077637e-01 -3.913160562515258789e-01 -1.885395795106887817e-01 -3.714984059333801270e-01 1.112270727753639221e-01 -6.007606983184814453e-01
1.270601302385330200e-01 -4.729144275188446045e-02 -8.611303201178088784e-05 -2.806799709796905518e-01 -1.681202203035354614e-01 -1.710698194801807404e-02 -6.590922474861145020e-01 -6.632333397865295410e-01
4.354766011238098145e-01 6.455388069152832031e-01 1.737429648637771606e-01 -1.794947385787963867e-01 4.294745251536369324e-02 -5.560143589973449707e-01 3.976107388734817505e-02 1.365916430950164795e-01
1.262027770280838013e-01 1.503475308418273926e-01 4.863274991512298584e-01 -3.264394402503967285e-01 -5.966706275939941406e-01 4.621489904820919037e-03 -4.838483333587646484e-01 -1.680621951818466187e-01
-9.147451492026448250e-04 1.641397327184677124e-01 -3.442362546920776367e-01 1.687111407518386841e-01 -6.952413320541381836e-01 -3.006990849971771240e-01 6.913764029741287231e-02 -4.975287020206451416e-01
4.926598966121673584e-01 9.133597463369369507e-02 1.567164659500122070e-01 -6.639684438705444336e-01 -3.519544601440429688e-01 -3.915902692824602127e-03 -3.993730545043945312e-01 1.199106778949499130e-02
3.532125353813171387e-01 -2.860062122344970703e-01 1.119873821735382080e-01 -1.817478835582733154e-01 -5.078765749931335449e-01 -6.931849122047424316e-01 -7.373268902301788330e-02 6.314639002084732056e-02
-1.766314804553985596e-01 2.697817794978618622e-02 2.688748240470886230e-01 -4.808723181486129761e-02 -5.311255455017089844e-01 -7.113681435585021973e-01 -3.012331426143646240e-01 -1.207767352461814880e-01
-1.060450896620750427e-01 6.087839603424072266e-01 -4.028444290161132812e-01 -6.232462450861930847e-02 -6.119786500930786133e-01 -1.555995047092437744e-01 1.662530452013015747e-01 -1.599985808134078979e-01
7.480937838554382324e-01 1.491585820913314819e-01 1.594115793704986572e-01 -2.578477859497070312e-01 -2.968778014183044434e-01 -1.203298419713973999e-01 3.716047108173370361e-01 -2.924109995365142822e-01
4.930989146232604980e-01 -2.673425674438476562e-01 -3.125589713454246521e-02 -4.978523254394531250e-01 -1.008408442139625549e-01 -6.193531155586242676e-01 -1.451299786567687988e-01 -1.473696082830429077e-01
3.381098434329032898e-02 -7.351560145616531372e-02 2.097480148077011108e-01 -8.517278432846069336e-01 -3.516543209552764893e-01 -1.431162655353546143e-01 5.762225016951560974e-03 -2.825626730918884277e-01
1.764394342899322510e-01 5.978907346725463867e-01 -2.913432419300079346e-01 -2.896309494972229004e-01 1.024591401219367981e-01 -5.840435624122619629e-01 5.419708788394927979e-02 -2.967942953109741211e-01
-2.258059978485107422e-01 2.056337445974349976e-01 3.694218993186950684e-01 -2.439440786838531494e-01 -2.347532361745834351e-01 -7.081255316734313965e-01 2.560693770647048950e-02 -3.918401300907135010e-01
1.225064173340797424e-01 1.006425470113754272e-01 1.199339255690574646e-01 -8.517557382583618164e-01 -1.763063250109553337e-03 -3.938041925430297852e-01 1.848616153001785278e-01 -2.138518095016479492e-01
3.747368156909942627e-01 -2.555162608623504639e-01 -8.039650507271289825e-03 -6.122106313705444336e-01 -3.012988902628421783e-02 -5.375720858573913574e-01 -2.695924341678619385e-01 -2.384234219789505005e-01
1.399788409471511841e-01 -8.576924353837966919e-02 1.908909082412719727e-01 -7.326146364212036133e-01 -1.823306679725646973e-01 -5.607852339744567871e-01 2.053008377552032471e-01 -1.000655218958854675e-01
1.284817457199096680e-01 6.292156577110290527e-01 3.542141914367675781e-01 -2.934029400348663330e-01 6.298466119915246964e-03 8.257824182510375977e-02 -9.391152113676071167e-02 -6.002906560897827148e-01
1.628252118825912476e-01 5.090095400810241699e-01 -2.662633955478668213e-01 -4.259378835558891296e-02 -2.007035166025161743e-01 -3.747631013393402100e-01 2.699532806873321533e-01 -6.229628920555114746e-01
9.970692545175552368e-02 2.432315424084663391e-02 8.547854423522949219e-02 -8.077147603034973145e-01 -2.131167650222778320e-01 -5.071856975555419922e-01 -6.198878586292266846e-02 1.525074988603591919e-01
2.580288648605346680e-01 3.638913035392761230e-01 2.113786637783050537e-01 -6.246302723884582520e-01 -3.875174522399902344e-01 2.552281618118286133e-01 -3.529378473758697510e-01 -1.621233522891998291e-01
5.161851644515991211e-01 4.036375284194946289e-01 -1.352024823427200317e-01 -4.505391716957092285e-01 -3.668888211250305176e-01 3.624945580959320068e-01 2.027939632534980774e-02 -2.879992723464965820e-01
1.326061189174652100e-01 6.057881116867065430e-01 -2.617035210132598877e-01 1.957531869411468506e-01 -6.234637498855590820e-01 -1.430008709430694580e-01 -2.998634874820709229e-01 -9.774436056613922119e-02
2.847948968410491943e-01 -8.951126039028167725e-02 3.671547770500183105e-01 -1.868768185377120972e-01 -7.814046144485473633e-01 -3.520535826683044434e-01 3.001838736236095428e-02 7.561637461185455322e-02
6.219312548637390137e-01 -7.594481855630874634e-02 1.568765789270401001e-01 -2.163751423358917236e-01 -3.321304917335510254e-01 -4.381783306598663330e-01 3.927082419395446777e-01 -2.819128632545471191e-01
5.840551853179931641e-01 6.743429899215698242e-01 -6.693362444639205933e-02 -5.749588832259178162e-02 -1.695265918970108032e-01 -3.724203705787658691e-01 1.422380506992340088e-01 9.320656955242156982e-02
1.275055110454559326e-01 4.924860894680023193e-01 -3.451261222362518311e-01 -6.802575290203094482e-02 -1.994863338768482208e-02 -4.870171248912811279e-01 8.166567236185073853e-02 -6.109069585800170898e-01
4.422872066497802734e-01 4.705697596073150635e-01 -9.360142797231674194e-02 -4.970445334911346436e-01 -2.062098979949951172e-01 3.555818796157836914e-01 -2.440490424633026123e-01 -3.140234649181365967e-01
2.992081642150878906e-01 1.653601042926311493e-02 1.724196821451187134e-01 -4.355631172657012939e-01 -6.277940869331359863e-01 2.700553834438323975e-01 -8.434199541807174683e-02 -4.653905928134918213e-01
3.587309122085571289e-01 3.002743422985076904e-01 2.572157680988311768e-01 -4.543958902359008789e-01 9.030480682849884033e-02 1.266249082982540131e-02 -3.199241757392883301e-01 -6.307498812675476074e-01
1.808903515338897705e-01 -1.079802140593528748e-01 1.660637706518173218e-01 -8.146002888679504395e-01 -4.850236773490905762e-01 -1.707852333784103394e-01 -3.912829793989658356e-03 -6.099274847656488419e-03
3.704875335097312927e-02 8.070788979530334473e-01 -3.522662520408630371e-01 -1.811164617538452148e-01 1.642636372707784176e-03 -3.834847211837768555e-01 -1.455861926078796387e-01 -1.486537158489227295e-01
4.060440659523010254e-01 2.452998459339141846e-01 -1.610966026782989502e-01 -6.683799624443054199e-01 -5.112760663032531738e-01 1.397852599620819092e-01 -9.006492793560028076e-02 1.149671524763107300e-01
5.581942796707153320e-01 4.428657591342926025e-01 -2.135661840438842773e-01 1.356751471757888794e-01 -1.249568462371826172e-01 -6.243525147438049316e-01 -1.510668396949768066e-01 4.414836410433053970e-03
3.947143554687500000e-01 -1.614330559968948364e-01 1.929849982261657715e-01 -2.832500636577606201e-01 -5.244269371032714844e-01 -1.440667957067489624e-01 4.053085148334503174e-01 -4.905224144458770752e-01
1.646156609058380127e-01 3.034813404083251953e-01 2.063966095447540283e-01 -5.032941102981567383e-01 -5.671732425689697266e-01 3.567789793014526367e-01 -8.955784887075424194e-02 -3.576298654079437256e-01
2.210822850465774536e-01 2.510723769664764404e-01 -5.772354602813720703e-01 -1.005202159285545349e-01 -4.762054085731506348e-01 -3.290122747421264648e-01 3.458111286163330078e-01 -3.002904653549194336e-01
1.328408811241388321e-02 4.233196675777435303e-01 -2.281424999237060547e-01 1.266746968030929565e-01 -4.260523319244384766e-01 -3.351753652095794678e-01 1.463002264499664307e-01 -6.612575650215148926e-01
4.776006639003753662e-01 4.468737840652465820e-01 1.082088239490985870e-02 -5.914708375930786133e-01 -3.220118880271911621e-01 3.012647032737731934e-01 -1.023170650005340576e-01 -1.316269487142562866e-01
-6.144057493656873703e-03 6.610481142997741699e-01 4.496689140796661377e-01 -8.129849284887313843e-02 -5.699226632714271545e-02 -3.261891305446624756e-01 -3.615517616271972656e-01 -3.373409211635589600e-01
1.963683366775512695e-01 5.402125716209411621e-01 -3.398835361003875732e-01 -4.861740395426750183e-02 -2.829363048076629639e-01 -3.577766716480255127e-01 3.137620389461517334e-01 -4.951986670494079590e-01
-2.832164987921714783e-02 4.674846827983856201e-01 -3.501995801925659180e-01 -2.009108662605285645e-02 -2.532347738742828369e-01 -3.594619929790496826e-01 1.227309852838516235e-01 -6.702305674552917480e-01
1.941611766815185547e-01 6.835398077964782715e-01 4.024975001811981201e-01 -2.792575359344482422e-01 1.568413712084293365e-02 9.475221857428550720e-03 3.850617259740829468e-02 -5.032564997673034668e-01
-1.016630209051072598e-03 4.100534617900848389e-01 3.568822443485260010e-01 1.765639521181583405e-02 -1.747170835733413696e-01 -2.223789989948272705e-01 -1.700798720121383667e-01 -7.715392708778381348e-01
4.084624946117401123e-01 7.468867897987365723e-01 1.712583005428314209e-01 8.735694736242294312e-02 -1.740452460944652557e-02 -2.276604324579238892e-01 5.327741801738739014e-02 -4.282374978065490723e-01
-5.283191055059432983e-02 -1.237709820270538330e-01 -3.755261749029159546e-02 -7.239655256271362305e-01 -3.833425641059875488e-01 -6.305685639381408691e-02 1.025628969073295593e-01 -5.430528521537780762e-01
3.424947559833526611e-01 -1.367473751306533813e-01 -6.386080384254455566e-02 -4.691260457038879395e-01 -1.090339198708534241e-01 -2.310902476310729980e-01 -7.211951613426208496e-01 -2.332946956157684326e-01
6.855133175849914551e-01 -5.430515855550765991e-03 3.933261334896087646e-01 -2.922615408897399902e-01 -2.609453499317169189e-01 -3.861270248889923096e-01 2.269550561904907227e-01 -1.456870287656784058e-01
-8.527830988168716431e-02 2.549666464328765869e-01 -4.846215844154357910e-01 -1.870617717504501343e-01 -2.350292652845382690e-01 -3.205957710742950439e-01 5.813283100724220276e-02 -7.046059370040893555e-01
-1.277853697538375854e-01 6.912908554077148438e-01 4.187633693218231201e-01 -3.874622657895088196e-02 -1.617137193679809570e-01 -2.297626733779907227e-01 -2.721092104911804199e-01 -4.194498360157012939e-01
-2.229768037796020508e-01 -2.611954137682914734e-02 -1.722123175859451294e-01 -4.803711473941802979e-01 -3.358033001422882080e-01 -6.063319742679595947e-02 -4.420441091060638428e-01 -6.142819523811340332e-01
1.414991915225982666e-01 2.107327133417129517e-01 6.368265151977539062e-01 -2.910684049129486084e-01 -5.891056060791015625e-01 -2.176702767610549927e-01 -2.214733511209487915e-01 4.271464794874191284e-02
2.268295288085937500e-01 1.010405272245407104e-01 -7.678741961717605591e-02 -9.236804842948913574e-01 -2.251661121845245361e-01 -1.546124368906021118e-01 -5.797708407044410706e-02 3.592994064092636108e-02
1.179867759346961975e-01 1.272469907999038696e-01 1.126575618982315063e-01 -8.321026563644409180e-01 1.268670409917831421e-01 -4.015865325927734375e-01 1.680306941270828247e-01 -2.433093786239624023e-01
7.019864022731781006e-02 1.727970093488693237e-01 6.486907005310058594e-01 -6.455650180578231812e-02 -4.002656340599060059e-01 -3.926698863506317139e-01 -4.116186499595642090e-01 -2.375162094831466675e-01
-1.019172370433807373e-01 1.855923384428024292e-01 -6.399719044566154480e-03 -9.181860089302062988e-01 -3.023671805858612061e-01 -7.281254231929779053e-02 -1.161574274301528931e-01 -4.291679710149765015e-02
-3.668099641799926758e-01 1.861119717359542847e-01 4.029476940631866455e-01 -1.751272976398468018e-01 -3.948154747486114502e-01 -6.154799461364746094e-01 -9.788122028112411499e-02 -3.057793080806732178e-01
5.238271951675415039e-01 3.922293782234191895e-01 4.912564530968666077e-02 -8.401131629943847656e-02 -1.083097420632839203e-02 -7.454886436462402344e-01 5.246028676629066467e-02 6.055743247270584106e-02
1.964135617017745972e-01 2.803161144256591797e-01 -3.432196676731109619e-01 -5.709526315331459045e-02 -7.742635905742645264e-02 -4.644816517829895020e-01 4.232809878885746002e-03 -7.348666787147521973e-01
9.290956705808639526e-02 3.691000044345855713e-01 -3.254454731941223145e-01 2.478680014610290527e-01 -4.705076217651367188e-01 -4.251909554004669189e-01 -4.629299044609069824e-01 -2.670407295227050781e-01
7.085298001766204834e-02 5.561298131942749023e-01 -3.156324923038482666e-01 1.314692795276641846e-01 -5.838493704795837402e-01 -5.079156905412673950e-02 1.261115521192550659e-01 -4.576325416564941406e-01
5.018609166145324707e-01 -8.181363344192504883e-02 -3.311419486999511719e-01 -2.771568298339843750e-01 -7.442025542259216309e-01 1.485825609415769577e-02 2.895982377231121063e-02 8.631776086986064911e-03
2.515793144702911377e-01 2.905316054821014404e-01 5.195389986038208008e-01 -1.856954395771026611e-01 1.032725125551223755e-01 -3.467304706573486328e-01 -4.717471301555633545e-01 -4.409799277782440186e-01
2.630127668380737305e-01 -2.872730195522308350e-01 5.339446663856506348e-02 -9.586799144744873047e-02 -5.583003759384155273e-01 -6.994848847389221191e-01 1.283115893602371216e-01 -1.371662020683288574e-01
3.059704601764678955e-01 -2.019670978188514709e-02 2.343095839023590088e-01 -4.573948979377746582e-01 -4.970209300518035889e-01 1.371407508850097656e-01 -4.416735172271728516e-01 -4.253823459148406982e-01
5.479866266250610352e-02 1.891733855009078979e-01 -4.538808465003967285e-01 -1.337401475757360458e-02 -4.983991682529449463e-01 -3.599533140659332275e-01 2.524014413356781006e-01 -5.597760081291198730e-01
1.377541124820709229e-01 -1.377287060022354126e-01 6.799368560314178467e-02 -7.834921479225158691e-01 -3.664569854736328125e-01 -1.102198213338851929e-01 -4.108485877513885498e-01 -1.683325469493865967e-01
1.294935643672943115e-01 3.397829234600067139e-01 -3.291693329811096191e-01 -5.594033747911453247e-02 -1.479679048061370850e-01 -5.136405825614929199e-01 4.866559058427810669e-02 -6.842570304870605469e-01
1.484597027301788330e-01 -9.342900663614273071e-02 -1.425469219684600830e-01 -9.026346802711486816e-01 -2.459530979394912720e-01 -1.737415194511413574e-01 1.092526912689208984e-01 -1.776135116815567017e-01
4.361225664615631104e-01 3.543477654457092285e-01 -1.117234230041503906e-01 -6.878034472465515137e-01 -1.507335007190704346e-01 4.210921376943588257e-02 -4.120986759662628174e-01 6.602858752012252808e-02
1.440619379281997681e-01 2.231118232011795044e-01 -4.724061191082000732e-01 -5.800029039382934570e-01 -5.804755091667175293e-01 1.440741717815399170e-01 -1.011174619197845459e-01 -4.429975152015686035e-02
8.486418724060058594e-01 6.143075414001941681e-03 -1.671478152275085449e-01 -2.495759576559066772e-01 -3.265319466590881348e-01 -2.688365578651428223e-01 -1.006400063633918762e-01 -2.276144921779632568e-02
3.069576025009155273e-01 -8.514897525310516357e-02 -3.908894062042236328e-01 -4.782956242561340332e-01 -6.943961381912231445e-01 1.908859051764011383e-02 -1.555978059768676758e-01 -1.010170504450798035e-01
-2.289945334196090698e-01 3.322169780731201172e-01 2.913287878036499023e-01 -4.552115201950073242e-01 -5.258759856224060059e-01 1.586077958345413208e-01 -3.807175159454345703e-01 -3.137762248516082764e-01
1.192426383495330811e-01 5.333260819315910339e-02 -1.642292141914367676e-01 -8.944467306137084961e-01 -1.004571467638015747e-01 -1.273351837880909443e-03 -2.321934401988983154e-01 -3.031890392303466797e-01
3.830395042896270752e-01 5.727849006652832031e-01 -3.148799836635589600e-01 -2.089933305978775024e-01 1.457039564847946167e-01 -5.418649315834045410e-01 -9.163832291960716248e-03 -2.596908211708068848e-01
2.447692602872848511e-01 4.638824760913848877e-01 -2.644814550876617432e-01 7.287681102752685547e-02 -3.085866272449493408e-01 -7.417461276054382324e-01 -5.693591758608818054e-02 3.138485923409461975e-02
6.413756012916564941e-01 1.500867754220962524e-01 2.037970274686813354e-01 -6.094157695770263672e-01 -3.543101847171783447e-01 -4.975879564881324768e-02 -6.533265113830566406e-02 1.446043848991394043e-01
-1.659894883632659912e-01 1.639252007007598877e-01 2.079957276582717896e-01 -1.958405971527099609e-01 -5.106545519083738327e-03 -2.255882918834686279e-01 -1.610892415046691895e-01 -8.871833086013793945e-01
3.792080879211425781e-01 -6.235129013657569885e-02 -3.595340847969055176e-01 -3.118750154972076416e-01 -7.397382259368896484e-01 1.107101887464523315e-01 -4.256455972790718079e-02 -2.539717257022857666e-01
4.026086628437042236e-02 4.613323211669921875e-01 5.387355387210845947e-02 -6.005101203918457031e-01 -4.414331018924713135e-01 2.484870851039886475e-01 -4.048906862735748291e-01 -3.861693292856216431e-02
1.510719954967498779e-01 2.090544104576110840e-01 1.873417049646377563e-01 -7.542743086814880371e-01 -5.750279501080513000e-02 1.870627515017986298e-02 -3.614300489425659180e-01 -4.417677223682403564e-01
2.930659353733062744e-01 1.491350829601287842e-01 -3.396816253662109375e-01 2.155391722917556763e-01 -7.149143218994140625e-01 -3.530140817165374756e-01 1.689281612634658813e-01 -2.564607262611389160e-01
3.193219602108001709e-01 3.910001516342163086e-01 -3.862897157669067383e-01 2.173703014850616455e-01 -5.872614979743957520e-01 -3.085068464279174805e-01 1.762924492359161377e-01 -2.784802019596099854e-01
-1.520894765853881836e-01 7.010148167610168457e-01 -3.899895548820495605e-01 -4.894359782338142395e-02 -3.615185022354125977e-01 -2.357692718505859375e-01 3.675469011068344116e-02 -3.785842359066009521e-01
2.703065872192382812e-01 2.512613832950592041e-01 4.203841388225555420e-01 -1.887375488877296448e-02 -6.663507819175720215e-01 -2.649713456630706787e-01 4.141212999820709229e-01 -3.152123466134071350e-02
1.825440675020217896e-01 8.338272571563720703e-01 1.204998120665550232e-01 -9.003158658742904663e-02 1.773060113191604614e-02 2.813097275793552399e-02 -3.927472829818725586e-01 -3.056593537330627441e-01
2.752216160297393799e-02 3.893101587891578674e-02 2.095012515783309937e-01 -2.995969355106353760e-01 -6.029141545295715332e-01 -1.251500099897384644e-03 -6.843386888504028320e-01 -1.795862019062042236e-01
3.318503499031066895e-01 6.421454250812530518e-02 5.148996114730834961e-01 -6.309282183647155762e-01 -7.570607122033834457e-04 -2.752658724784851074e-01 1.250188201665878296e-01 -3.621576130390167236e-01
-6.059765815734863281e-03 5.653851628303527832e-01 -4.484143555164337158e-01 -2.453730851411819458e-01 -1.398488879203796387e-01 -3.034483492374420166e-01 1.817296147346496582e-01 -5.237893462181091309e-01
4.243371263146400452e-02 2.497655153274536133e-01 5.489542484283447266e-01 2.352150529623031616e-02 -5.548954010009765625e-01 -4.049353003501892090e-01 -3.956089019775390625e-01 -7.432856410741806030e-02
1.178757399320602417e-01 3.396465182304382324e-01 -2.455682605504989624e-01 2.567553818225860596e-01 -5.583435297012329102e-01 -3.053638041019439697e-01 -5.364497900009155273e-01 -2.274763137102127075e-01
-1.206558272242546082e-01 6.535021215677261353e-02 3.598423302173614502e-01 -7.641600072383880615e-02 -2.834409773349761963e-01 -7.012278437614440918e-01 -4.269063770771026611e-01 -3.025513589382171631e-01
-4.679860174655914307e-02 4.083448946475982666e-01 -3.421473503112792969e-01 2.075315117835998535e-01 -6.080180406570434570e-01 -3.387902975082397461e-01 -2.216995656490325928e-01 -3.705598115921020508e-01
2.035245001316070557e-01 5.840107202529907227e-01 4.259369671344757080e-01 -1.288789659738540649e-01 6.566509604454040527e-02 -1.546926051378250122e-01 -2.600131928920745850e-01 -5.688835382461547852e-01
4.546247124671936035e-01 6.145772933959960938e-01 -3.226630762219429016e-02 -1.851021945476531982e-01 -4.107677191495895386e-02 -5.923066139221191406e-01 9.427337348461151123e-02 1.374966651201248169e-01
1.905240565538406372e-01 3.243790566921234131e-01 3.020416945219039917e-02 -7.244781255722045898e-01 -3.080278933048248291e-01 4.884794354438781738e-02 -4.633738696575164795e-01 1.439276486635208130e-01
1.251257210969924927e-01 -1.274373382329940796e-01 1.613474488258361816e-01 -7.478695511817932129e-01 -5.930064916610717773e-01 -1.034407988190650940e-01 -1.380758285522460938e-01 -3.660376742482185364e-02
1.317820996046066284e-01 6.961020827293395996e-01 -3.841305673122406006e-01 1.204323843121528625e-01 -2.507291138172149658e-01 -2.518370151519775391e-01 -3.710315823554992676e-01 -2.684466838836669922e-01
7.968992590904235840e-01 4.863225817680358887e-01 1.251988410949707031e-01 5.177533254027366638e-02 -1.128418073058128357e-01 -1.738262325525283813e-01 1.309728026390075684e-01 -2.235705107450485229e-01
3.627724051475524902e-01 5.226232409477233887e-01 -5.800604075193405151e-02 -1.678689420223236084e-01 -1.705240905284881592e-01 -6.241323351860046387e-01 -7.175410538911819458e-02 3.740963637828826904e-01
1.994072198867797852e-01 -3.230921924114227295e-01 1.822628974914550781e-01 -6.285699009895324707e-01 -3.433852195739746094e-01 -1.838514357805252075e-01 -3.194866478443145752e-01 -4.168236255645751953e-01
2.238771915435791016e-01 3.712879121303558350e-02 2.985467314720153809e-01 -8.234927654266357422e-01 -2.761268988251686096e-02 -3.644876182079315186e-01 1.342587321996688843e-01 -1.720197349786758423e-01
6.698781996965408325e-02 3.628992140293121338e-01 5.030964612960815430e-01 -4.503132104873657227e-01 4.725502803921699524e-02 -2.758534252643585205e-01 -4.114259481430053711e-01 -4.004114866256713867e-01
-2.295289039611816406e-01 3.445229679346084595e-02 7.698506116867065430e-02 -7.370902299880981445e-01 -6.203043460845947266e-01 -9.125252813100814819e-02 2.971478365361690521e-02 -5.397387593984603882e-02
-3.143134415149688721e-01 3.594225645065307617e-01 -2.567175328731536865e-01 2.395148761570453644e-02 -5.975787639617919922e-01 -2.520120441913604736e-01 2.468360587954521179e-02 -5.332216620445251465e-01
2.592277228832244873e-01 5.592663884162902832e-01 -6.501787155866622925e-02 6.594634056091308594e-02 4.949569236487150192e-03 -9.457591921091079712e-02 -2.445210069417953491e-01 -7.366724014282226562e-01
7.179797887802124023e-01 5.465948581695556641e-01 -2.328551113605499268e-01 -1.071897223591804504e-01 -1.228610891848802567e-02 -3.428150713443756104e-01 -3.099266253411769867e-02 -3.733988106250762939e-02
3.740320205688476562e-01 -1.070015877485275269e-01 7.853792607784271240e-02 -7.987937331199645996e-01 -9.690842032432556152e-02 -4.008293747901916504e-01 7.416058331727981567e-02 -1.698703020811080933e-01
6.068411469459533691e-01 3.707924783229827881e-01 -2.937202528119087219e-02 1.189471557736396790e-01 -8.537047356367111206e-02 -3.297954201698303223e-01 1.181278377771377563e-01 -5.909639000892639160e-01
-2.183542996644973755e-01 3.632320761680603027e-01 -1.746249943971633911e-01 7.208148390054702759e-02 -5.720103383064270020e-01 -8.998948335647583008e-02 -1.542517635971307755e-02 -6.701959967613220215e-01
-7.934121042490005493e-02 6.208056807518005371e-01 -3.906968832015991211e-01 -4.581473767757415771e-02 -5.115675926208496094e-01 -3.767002746462821960e-02 1.340673416852951050e-01 -4.152922928333282471e-01
3.988452553749084473e-01 -3.339158296585083008e-01 -7.787147164344787598e-02 -4.374450147151947021e-01 -3.289629518985748291e-01 -6.271519064903259277e-01 9.223365038633346558e-02 -1.481801718473434448e-01
2.389117181301116943e-01 7.666192054748535156e-01 3.311138153076171875e-01 -2.668278813362121582e-01 -2.587286988273262978e-03 1.014734506607055664e-01 -6.008969619870185852e-03 -4.050224721431732178e-01
1.411525458097457886e-01 6.775307059288024902e-01 4.711867272853851318e-01 7.792504876852035522e-02 -1.123254597187042236e-01 -2.812361121177673340e-01 -1.546663492918014526e-01 -4.210776388645172119e-01
5.535339117050170898e-01 4.318988621234893799e-01 -2.590872645378112793e-01 -3.570601642131805420e-01 -4.372218549251556396e-01 3.290762305259704590e-01 -4.169543087482452393e-02 -1.060787662863731384e-01
7.165829539299011230e-01 2.113021165132522583e-01 2.391443848609924316e-01 -1.376937478780746460e-01 -3.616605401039123535e-01 -1.440659165382385254e-01 3.674626350402832031e-01 -2.812980413436889648e-01
5.834661722183227539e-01 5.577735900878906250e-01 -2.820754945278167725e-01 -2.287782132625579834e-01 -7.876816391944885254e-02 -4.097819030284881592e-01 2.051344662904739380e-01 1.855048350989818573e-02
-1.748185455799102783e-01 1.621187925338745117e-01 2.977130413055419922e-01 -2.574814260005950928e-01 -1.682991981506347656e-01 -8.528368473052978516e-01 -7.514873892068862915e-02 -1.640838682651519775e-01
2.282461151480674744e-02 2.064974009990692139e-01 2.339835166931152344e-01 -8.570622205734252930e-01 -3.194513022899627686e-01 -1.983744353055953979e-01 -4.222671315073966980e-02 1.560422629117965698e-01
1.212187577039003372e-02 3.779541254043579102e-01 -4.593178629875183105e-01 1.256708949804306030e-01 -6.755416393280029297e-01 -2.736100256443023682e-01 -8.746981620788574219e-02 -3.022708892822265625e-01
4.310220945626497269e-03 2.221305519342422485e-01 -5.177980065345764160e-01 -2.872875630855560303e-01 -2.034022659063339233e-01 -5.574918389320373535e-01 2.178093791007995605e-01 -4.476383328437805176e-01
4.365805909037590027e-02 6.202531456947326660e-01 -2.459311485290527344e-01 -2.181755900382995605e-01 1.151048392057418823e-01 -5.506114363670349121e-01 -8.639502525329589844e-02 -4.259240627288818359e-01
-1.988567113876342773e-01 5.635429620742797852e-01 3.194665610790252686e-01 -1.462585031986236572e-01 -5.104849934577941895e-01 -4.944199919700622559e-01 9.217288345098495483e-02 7.670141756534576416e-02
1.238914877176284790e-01 5.543185472488403320e-01 -3.542794585227966309e-01 -3.571931719779968262e-01 -3.858706355094909668e-02 -6.061214804649353027e-01 3.023583441972732544e-02 2.334409058094024658e-01
-1.233672127127647400e-01 5.809478759765625000e-01 -1.126006916165351868e-01 1.819467544555664062e-01 -5.262703895568847656e-01 -8.198986947536468506e-02 3.770387545228004456e-02 -5.624875426292419434e-01
-1.164361555129289627e-02 -1.194571889936923981e-02 2.672019302845001221e-01 -3.199282288551330566e-01 -7.750139236450195312e-01 -2.080618143081665039e-01 4.266106188297271729e-01 -6.151312030851840973e-03
2.359220534563064575e-01 4.349013566970825195e-01 5.785191059112548828e-01 -2.690126299858093262e-01 -5.777424573898315430e-01 -9.331775456666946411e-02 -3.248228877782821655e-02 6.782037019729614258e-02
8.873793482780456543e-02 2.099784314632415771e-01 1.862312108278274536e-01 9.081610292196273804e-02 -1.009655073285102844e-01 -2.484776973724365234e-01 -2.165319472551345825e-01 -8.867264986038208008e-01
1.274945139884948730e-01 3.280465304851531982e-01 4.140995740890502930e-01 -7.482115030288696289e-01 -3.476258516311645508e-01 4.921527579426765442e-02 9.648840874433517456e-02 -1.107058003544807434e-01
6.292124986648559570e-01 6.861787438392639160e-01 -5.216958932578563690e-03 -2.978716418147087097e-02 -1.442000865936279297e-01 -3.179382085800170898e-01 9.783452749252319336e-02 2.976502478122711182e-02
3.549199402332305908e-01 2.380386739969253540e-01 -4.809497296810150146e-01 -3.499052226543426514e-01 -5.778689384460449219e-01 1.200199946761131287e-01 -3.119880557060241699e-01 1.339743733406066895e-01
2.810943424701690674e-01 2.085379511117935181e-01 2.558287382125854492e-01 -2.673018872737884521e-01 1.221752092242240906e-01 -2.568951249122619629e-01 -3.104795217514038086e-01 -7.505195736885070801e-01
-2.783010601997375488e-01 5.036304593086242676e-01 4.199428856372833252e-01 -1.124944835901260376e-01 -5.267649888992309570e-01 -4.466324150562286377e-01 -3.150666877627372742e-02 -4.408285766839981079e-02
6.685671955347061157e-02 5.380189418792724609e-01 -4.678399562835693359e-01 -4.634000062942504883e-01 1.456983685493469238e-01 -2.809843420982360840e-01 4.520235210657119751e-02 -4.125877618789672852e-01
-2.331072688102722168e-01 6.605433821678161621e-01 -3.330606818199157715e-01 -7.038552314043045044e-02 -4.631848335266113281e-01 -2.086801677942276001e-01 1.015757247805595398e-01 -3.536304831504821777e-01
-2.233543694019317627e-01 2.916195690631866455e-01 3.412002921104431152e-01 -1.038926318287849426e-01 -1.826275736093521118e-01 -7.120121121406555176e-01 -3.334954679012298584e-01 -2.938132584095001221e-01
2.231603562831878662e-01 1.942103207111358643e-01 2.001431584358215332e-01 -3.997028768062591553e-01 -5.095541477203369141e-01 3.110740482807159424e-01 -2.289836555719375610e-01 -5.511953234672546387e-01
-2.201649248600006104e-01 1.203763037919998169e-01 2.526951022446155548e-02 -6.580519080162048340e-01 -4.937552809715270996e-01 1.351229548454284668e-01 -2.284316271543502808e-01 -4.348939955234527588e-01
5.330024957656860352e-01 6.018575429916381836e-01 -7.445041090250015259e-02 -5.271285027265548706e-02 -2.345087751746177673e-02 -5.497372746467590332e-01 1.579212546348571777e-01 -1.328695267438888550e-01
1.358621567487716675e-01 4.028875827789306641e-01 -5.015079379081726074e-01 -3.555384874343872070e-01 9.676721878349781036e-03 -4.440410733222961426e-01 9.849309921264648438e-02 -4.840850532054901123e-01
2.586208581924438477e-01 5.864918231964111328e-01 -1.631431728601455688e-01 1.299139410257339478e-01 -2.964046895503997803e-01 -1.146761029958724976e-01 2.340007573366165161e-01 -6.244089603424072266e-01
3.478260478004813194e-03 3.558752834796905518e-01 -2.418015450239181519e-01 2.452483326196670532e-01 -6.940811276435852051e-01 -2.479460239410400391e-01 -3.762557506561279297e-01 -2.644461989402770996e-01
7.002772390842437744e-02 -3.363719955086708069e-02 2.401632815599441528e-01 -7.962445020675659180e-01 -3.882331550121307373e-01 -3.129656314849853516e-01 -1.929555237293243408e-01 1.279711574316024780e-01
1.998629868030548096e-01 -3.981951773166656494e-01 -1.637794673442840576e-01 -5.976367592811584473e-01 -2.430609315633773804e-01 -3.974618315696716309e-01 9.353453665971755981e-02 -4.378343224525451660e-01
4.959348738193511963e-01 -1.099477633833885193e-01 4.633627533912658691e-01 -4.735092222690582275e-01 -1.990149915218353271e-01 -4.915416836738586426e-01 8.087944239377975464e-02 -1.236219629645347595e-01
6.194022893905639648e-01 3.129602968692779541e-01 4.077555239200592041e-01 -3.613137081265449524e-02 -4.649187624454498291e-01 -2.681192755699157715e-01 2.235544770956039429e-01 -1.131923124194145203e-01
3.388004004955291748e-01 -3.756106793880462646e-01 -7.186569739133119583e-03 -6.491522789001464844e-01 -3.004239499568939209e-01 -3.669320642948150635e-01 -1.210690140724182129e-01 -2.883213460445404053e-01
2.895389199256896973e-01 1.050629243254661560e-01 5.827673077583312988e-01 -5.943009257316589355e-01 -1.062917560338973999e-01 -2.962584197521209717e-01 2.412962466478347778e-01 -2.345783561468124390e-01
5.322826504707336426e-01 4.890561103820800781e-01 5.613327622413635254e-01 4.853295534849166870e-02 -2.121699303388595581e-01 -1.942075341939926147e-01 -4.368537664413452148e-02 -2.746060490608215332e-01
2.557025253772735596e-01 5.235594511032104492e-01 -2.683034837245941162e-01 2.967060171067714691e-02 -2.153956145048141479e-01 -3.157542645931243896e-01 2.881486713886260986e-01 -5.987562537193298340e-01
3.805910646915435791e-01 -1.595446616411209106e-01 7.997392863035202026e-02 -5.698633790016174316e-01 -9.667324274778366089e-02 -6.782175898551940918e-01 -1.630030125379562378e-01 5.158759281039237976e-02
2.406294643878936768e-02 -1.460725814104080200e-01 1.933470219373703003e-01 -2.746856212615966797e-01 -3.541224002838134766e-01 -5.225991010665893555e-01 4.378579258918762207e-01 -5.244201421737670898e-01
1.044206395745277405e-01 2.598887383937835693e-01 -4.102710485458374023e-01 -2.153224050998687744e-01 -8.741409331560134888e-02 -5.122964382171630859e-01 2.373639345169067383e-01 -6.167962551116943359e-01
1.322317272424697876e-01 2.719034552574157715e-01 1.443838793784379959e-02 -7.998551726341247559e-01 -4.722615480422973633e-01 1.623735427856445312e-01 1.380475312471389771e-01 -1.237900648266077042e-02
-1.036127582192420959e-01 1.428123265504837036e-01 5.325015187263488770e-01 -4.564648270606994629e-01 -4.638721048831939697e-01 -1.826164275407791138e-01 -4.776474535465240479e-01 -1.666796393692493439e-02
2.510743774473667145e-02 3.061610758304595947e-01 -3.681925237178802490e-01 2.435824871063232422e-01 -5.648911595344543457e-01 -4.554783105850219727e-01 -3.210801184177398682e-01 -2.847487628459930420e-01
1.509154736995697021e-01 -2.874825298786163330e-01 1.150655299425125122e-01 -5.924974679946899414e-01 -5.943533182144165039e-01 -4.093907475471496582e-01 3.488240391016006470e-02 9.061853587627410889e-02
2.754468917846679688e-01 4.245636239647865295e-02 5.909446254372596741e-02 -7.658738493919372559e-01 -2.715882658958435059e-01 1.630023866891860962e-01 -2.770884148776531219e-02 -4.808052182197570801e-01
1.108213588595390320e-01 -1.501410305500030518e-01 4.463182762265205383e-02 -7.122558355331420898e-01 -2.690661251544952393e-01 -3.731063604354858398e-01 3.144171535968780518e-01 -3.813302218914031982e-01
2.985967695713043213e-01 6.219363212585449219e-01 -4.486237093806266785e-02 -9.867621958255767822e-02 4.164284560829401016e-03 -5.705577731132507324e-01 -3.964616060256958008e-01 1.719015091657638550e-01
2.316038608551025391e-01 -2.886301279067993164e-01 1.203346028923988342e-01 -6.806016564369201660e-01 -4.134396612644195557e-01 -3.078701198101043701e-01 -3.361844718456268311e-01 -8.134476840496063232e-02
-4.015446454286575317e-02 5.512517690658569336e-01 -4.170550405979156494e-01 3.988716006278991699e-02 -6.441362500190734863e-01 -2.800901830196380615e-01 -5.740462616086006165e-02 -1.494185030460357666e-01
9.593492001295089722e-02 5.568032264709472656e-01 -3.827638030052185059e-01 -1.132333651185035706e-01 -8.359118551015853882e-02 -3.016773462295532227e-01 1.399885769933462143e-02 -6.505720615386962891e-01
4.292168319225311279e-01 -1.207648962736129761e-01 -1.190202962607145309e-02 -3.203789889812469482e-01 -2.963835895061492920e-01 4.521260783076286316e-02 -5.967892408370971680e-01 -5.023540854454040527e-01
-1.871949136257171631e-01 3.844161033630371094e-01 3.448893427848815918e-01 -8.078518509864807129e-02 -4.864534437656402588e-01 -6.546819210052490234e-01 -1.463540047407150269e-01 7.101144641637802124e-02
-2.608167231082916260e-01 1.399667263031005859e-01 3.404491841793060303e-01 -2.051128745079040527e-01 -3.101259469985961914e-01 -7.697246074676513672e-01 2.032709866762161255e-02 -2.556164264678955078e-01
3.620853275060653687e-02 3.203232586383819580e-01 2.270002663135528564e-01 -6.816789507865905762e-03 -1.215195935219526291e-02 -3.508968651294708252e-01 -4.155291616916656494e-01 -7.406520843505859375e-01
4.094414040446281433e-02 3.340197801589965820e-01 -4.984113872051239014e-01 -3.986964821815490723e-01 8.528028428554534912e-02 -4.955404102802276611e-01 -2.953962236642837524e-02 -4.750538170337677002e-01
1.704853177070617676e-01 -3.647103905677795410e-01 1.481631696224212646e-01 -2.338719815015792847e-01 -5.485073924064636230e-01 -6.522441506385803223e-01 6.859700195491313934e-03 -1.869307160377502441e-01
-7.993491739034652710e-02 3.470534384250640869e-01 3.410174250602722168e-01 -5.892190933227539062e-01 -3.811478614807128906e-01 9.121716767549514771e-02 -4.680102467536926270e-01 -1.925217062234878540e-01
-1.230875588953495026e-02 3.197082281112670898e-01 5.230646729469299316e-01 -4.273567199707031250e-01 4.542074725031852722e-02 -2.463736832141876221e-01 -4.215014576911926270e-01 -4.483061730861663818e-01
3.988481760025024414e-01 5.396188497543334961e-01 -7.614111900329589844e-02 -1.182672530412673950e-01 -1.985455304384231567e-01 -5.683926343917846680e-01 -1.483865231275558472e-01 3.813633024692535400e-01
5.892527699470520020e-01 5.034703016281127930e-01 -1.575455665588378906e-01 -7.841819524765014648e-02 -2.245602011680603027e-01 -5.184863805770874023e-01 3.424319997429847717e-02 2.188626974821090698e-01
1.115289852023124695e-01 4.106735885143280029e-01 -3.907033801078796387e-01 -2.417970076203346252e-02 -3.850427642464637756e-02 -6.793210506439208984e-01 -3.964435458183288574e-01 -2.134187370538711548e-01
4.465380907058715820e-01 -1.727101355791091919e-01 -1.524429619312286377e-01 -3.221815684810280800e-03 -8.583774566650390625e-01 -5.091001465916633606e-02 -7.630499452352523804e-02 -4.795367270708084106e-02
1.877592951059341431e-01 5.794691443443298340e-01 4.203709661960601807e-01 1.686136126518249512e-01 -1.734811067581176758e-01 -3.199892640113830566e-01 -3.569035530090332031e-01 -4.049081802368164062e-01
4.556123912334442139e-01 6.375453472137451172e-01 -1.793657243251800537e-01 -2.272045314311981201e-01 1.622715294361114502e-01 -5.037743449211120605e-01 8.247836376540362835e-04 -1.484520286321640015e-01
1.699251830577850342e-01 4.458200037479400635e-01 5.248892903327941895e-01 -2.028516381978988647e-01 -3.777586519718170166e-01 -2.797080874443054199e-01 -4.837026894092559814e-01 -2.838952280580997467e-02
6.856225132942199707e-01 5.923716351389884949e-02 3.179900646209716797e-01 -1.984021663665771484e-01 -3.325958847999572754e-01 -3.306030333042144775e-01 3.567938506603240967e-01 -1.967518329620361328e-01
2.573923170566558838e-01 1.476322561502456665e-01 -1.862741075456142426e-02 -8.605206012725830078e-01 -1.519111096858978271e-01 -2.493633516132831573e-02 2.380864620208740234e-01 -3.012095987796783447e-01
3.109230697154998779e-01 -3.111559748649597168e-01 3.363766670227050781e-01 -1.376826018095016479e-01 -3.099617063999176025e-01 -5.605303049087524414e-01 -1.997403241693973541e-02 -5.135501623153686523e-01
8.160755634307861328e-01 3.236880898475646973e-01 1.374839395284652710e-01 -1.740653812885284424e-02 -2.251509726047515869e-01 -3.102055191993713379e-01 2.444070726633071899e-01 -5.819571390748023987e-02
3.326085209846496582e-02 3.771242201328277588e-01 -3.201345503330230713e-01 2.410002648830413818e-01 -4.593501389026641846e-01 -4.480550587177276611e-01 -4.585225284099578857e-01 -2.722224891185760498e-01
-1.421108096837997437e-01 3.671058267354965210e-02 -1.845470815896987915e-02 -8.852144479751586914e-01 -2.997461855411529541e-01 -5.570544674992561340e-02 -1.101369485259056091e-01 -2.990495562553405762e-01
1.466350853443145752e-01 1.327004432678222656e-01 5.077913403511047363e-01 -1.168504506349563599e-01 -6.860449910163879395e-01 -3.384371697902679443e-01 -2.619550526142120361e-01 1.885860860347747803e-01
5.570843219757080078e-01 -1.280941814184188843e-01 2.326017916202545166e-01 -2.558428645133972168e-01 -6.615424752235412598e-01 6.462796032428741455e-02 1.200859546661376953e-01 -3.121762573719024658e-01
-1.462788432836532593e-01 4.588106870651245117e-01 2.959682345390319824e-01 -5.958530902862548828e-01 -4.750070869922637939e-01 1.728521287441253662e-01 -2.391650676727294922e-01 -1.129058077931404114e-01
2.101569026708602905e-01 6.721823215484619141e-01 -2.137656062841415405e-01 5.849441047757863998e-03 -2.004555165767669678e-01 -2.001584321260452271e-01 2.368208467960357666e-01 -5.674021244049072266e-01
6.849409341812133789e-01 3.065522015094757080e-01 3.941764831542968750e-01 5.138973519206047058e-02 -4.094534218311309814e-01 -1.703326702117919922e-01 1.961361020803451538e-01 -2.091203033924102783e-01
-1.133444160223007202e-01 2.729564905166625977e-01 -1.170546864159405231e-03 -9.273406267166137695e-01 -4.778384789824485779e-02 -1.228678449988365173e-01 1.264695525169372559e-01 -1.389654427766799927e-01
4.604674875736236572e-01 -2.899968326091766357e-01 4.979845881462097168e-02 7.724330574274063110e-02 -5.669385194778442383e-01 -5.980614423751831055e-01 -1.001906767487525940e-01 -7.931059598922729492e-02
4.867511987686157227e-01 -5.618289858102798462e-02 -2.322198152542114258e-01 -4.461567401885986328e-01 -9.976499527692794800e-02 -4.987000524997711182e-01 -4.841067790985107422e-01 1.179853677749633789e-01
-2.635540068149566650e-01 5.366787314414978027e-01 2.206566929817199707e-01 -1.489021480083465576e-01 -4.625997841358184814e-01 -4.890431165695190430e-01 3.309161067008972168e-01 -9.479863941669464111e-02
3.165412247180938721e-01 2.711359858512878418e-01 1.067574247717857361e-01 -6.522144675254821777e-01 -2.912688814103603363e-02 1.172449886798858643e-01 -2.398257255554199219e-01 -5.633781552314758301e-01
8.322371542453765869e-02 7.700057029724121094e-01 1.347788721323013306e-01 1.396981775760650635e-01 -1.212104931473731995e-01 -2.277421951293945312e-01 -4.258859157562255859e-01 -3.384473919868469238e-01
1.362189799547195435e-01 2.169608771800994873e-01 5.432267189025878906e-01 -3.194449245929718018e-01 -5.095413327217102051e-01 -2.684609405696392059e-02 -5.071858167648315430e-01 -1.401485055685043335e-01
2.667377702891826630e-02 8.245137333869934082e-01 3.110915124416351318e-01 -2.648628056049346924e-01 4.467941448092460632e-02 -1.115594059228897095e-02 -7.542082667350769043e-02 -3.804289400577545166e-01
1.905471831560134888e-01 5.028109550476074219e-01 -3.339439928531646729e-01 -6.774011533707380295e-03 3.378823027014732361e-02 -6.133202314376831055e-01 -1.747186481952667236e-01 -4.375827014446258545e-01
3.462395370006561279e-01 -4.518464207649230957e-02 2.009555101394653320e-01 -2.159567028284072876e-01 8.814824372529983521e-02 -2.754877507686614990e-01 -2.692751288414001465e-01 -7.967957854270935059e-01
2.885411679744720459e-01 -1.780630648136138916e-01 8.089262247085571289e-02 -1.344497352838516235e-01 -5.189327597618103027e-01 -7.583631277084350586e-01 1.265317201614379883e-01 -1.099325949326157570e-03
-1.665453985333442688e-02 -1.486694216728210449e-01 3.722851574420928955e-01 -2.582739889621734619e-01 -6.770182847976684570e-01 -6.263191252946853638e-02 -2.848781943321228027e-01 -4.784205555915832520e-01
4.637131392955780029e-01 4.510711729526519775e-01 2.958279848098754883e-01 -8.839450031518936157e-02 -5.352775454521179199e-01 -2.316971570253372192e-01 1.582192033529281616e-01 3.477618098258972168e-01
-7.287411391735076904e-02 1.130078360438346863e-01 3.344007134437561035e-01 -1.931267231702804565e-02 -1.341695487499237061e-01 -7.108564972877502441e-01 -1.985409706830978394e-01 -5.540621876716613770e-01
2.577337622642517090e-01 3.409449160099029541e-01 -2.431472837924957275e-01 -6.909800767898559570e-01 -4.582885205745697021e-01 2.558168172836303711e-01 3.518415242433547974e-02 -6.361838430166244507e-02
1.877346783876419067e-01 -3.018890023231506348e-01 -5.756608024239540100e-02 -3.356568515300750732e-01 -4.376207888126373291e-01 -7.435904145240783691e-01 8.949287235736846924e-02 -7.205455005168914795e-02
-2.128640562295913696e-01 5.182536840438842773e-01 -1.788562387228012085e-01 1.124409139156341553e-01 -5.657165050506591797e-01 -1.323110610246658325e-01 -6.952735036611557007e-02 -5.468949675559997559e-01
2.103636115789413452e-01 4.939792752265930176e-01 -3.550298213958740234e-01 -3.422472476959228516e-01 1.264360398054122925e-01 -6.596412062644958496e-01 -1.314822435379028320e-01 -1.233411207795143127e-02
-4.197326675057411194e-02 4.268206954002380371e-01 -3.152583837509155273e-01 2.187218815088272095e-01 -5.835930705070495605e-01 -3.419591784477233887e-01 -3.124389052391052246e-01 -3.371943533420562744e-01
5.416789650917053223e-01 4.190037548542022705e-01 5.658604502677917480e-01 -6.872232258319854736e-02 -3.664369583129882812e-01 -1.410748213529586792e-01 2.255838960409164429e-01 -3.213389590382575989e-02
-2.075628638267517090e-01 5.323734283447265625e-01 3.381018936634063721e-01 -1.630429178476333618e-01 -5.229308009147644043e-01 -4.786658585071563721e-01 1.560677736997604370e-01 7.526932656764984131e-02
1.556729078292846680e-01 5.107967853546142578e-01 5.368418693542480469e-01 4.377190396189689636e-02 -4.002781808376312256e-01 -4.439713954925537109e-01 -2.545582354068756104e-01 5.103178322315216064e-02
3.491704538464546204e-02 5.776421427726745605e-01 -3.878745436668395996e-01 1.514555215835571289e-01 -4.642121195793151855e-01 -2.880061864852905273e-01 -7.213380187749862671e-02 -4.336832463741302490e-01
2.580747008323669434e-01 -2.859879434108734131e-01 2.577764689922332764e-01 -5.338252186775207520e-01 -1.623493283987045288e-01 -2.396124452352523804e-01 -3.589040040969848633e-01 -5.362899303436279297e-01
3.538218736648559570e-01 1.974788606166839600e-01 -1.878678053617477417e-01 -7.913429141044616699e-01 -1.204938665032386780e-01 -1.550541669130325317e-01 -3.407195806503295898e-01 1.401574462652206421e-01
8.020566892810165882e-04 5.943561196327209473e-01 -4.287150800228118896e-01 -5.905431509017944336e-02 -1.347400546073913574e-01 -6.095621585845947266e-01 -1.081594824790954590e-01 -2.409085780382156372e-01
1.704176664352416992e-01 -3.638416156172752380e-02 2.375933527946472168e-01 -2.777104079723358154e-01 -7.414381504058837891e-01 1.970257014036178589e-01 -1.970568299293518066e-01 -4.568143784999847412e-01
6.360576152801513672e-01 4.719277918338775635e-01 3.350390195846557617e-01 1.602906733751296997e-01 -2.839553654193878174e-01 -5.713739246129989624e-02 6.571612507104873657e-02 -3.828272521495819092e-01
2.378889173269271851e-01 7.332435250282287598e-02 -4.578461125493049622e-02 -3.973529934883117676e-01 -1.722730696201324463e-01 -1.374213863164186478e-02 -7.193700671195983887e-01 -4.802985191345214844e-01
3.198191821575164795e-01 4.356033802032470703e-01 4.356548488140106201e-01 -2.517126202583312988e-01 1.080371625721454620e-02 -7.845659740269184113e-03 -2.623220980167388916e-01 -6.211438775062561035e-01
-8.941479027271270752e-02 -2.888758294284343719e-02 2.986780405044555664e-01 -3.861434012651443481e-02 -2.760291099548339844e-01 -7.472113370895385742e-01 -9.172684699296951294e-02 -5.074842572212219238e-01
3.034811019897460938e-01 7.155054807662963867e-02 -1.094503253698348999e-01 -8.201079964637756348e-01 -1.411878466606140137e-01 -1.514826864004135132e-01 3.518723845481872559e-01 -2.269985079765319824e-01
8.470913767814636230e-02 8.920910209417343140e-02 5.271614193916320801e-01 -3.858080208301544189e-01 -3.737846910953521729e-01 -9.230992943048477173e-02 -5.156769156455993652e-01 -3.794210851192474365e-01
5.121824741363525391e-01 -1.118054911494255066e-01 2.120786756277084351e-01 6.385038606822490692e-03 -6.600416302680969238e-01 5.698881670832633972e-02 -1.967425942420959473e-01 -4.500446617603302002e-01
2.783045470714569092e-01 2.546010315418243408e-01 -3.693204522132873535e-01 2.460243254899978638e-01 -5.894490480422973633e-01 -4.068743586540222168e-01 -3.809621930122375488e-01 -5.167437344789505005e-02
1.288051754236221313e-01 3.446576297283172607e-01 3.634340167045593262e-01 -4.323785603046417236e-01 1.999417394399642944e-01 -2.482761740684509277e-01 -3.227776288986206055e-01 -5.829079747200012207e-01
2.028616368770599365e-01 2.434625625610351562e-01 6.563380360603332520e-01 -1.014521420001983643e-01 -6.234641075134277344e-01 -2.313951700925827026e-01 -1.232239156961441040e-01 -3.264624625444412231e-02
4.187834858894348145e-01 2.950635254383087158e-01 2.184072583913803101e-01 3.026187121868133545e-01 -5.040507316589355469e-01 -1.227450743317604065e-01 2.076550871133804321e-01 -5.348121523857116699e-01
1.176021397113800049e-01 -2.482277154922485352e-01 9.949173778295516968e-02 -2.576833367347717285e-01 -6.256891489028930664e-01 -6.290482878684997559e-01 2.209306508302688599e-01 -1.106994599103927612e-01
-2.558927237987518311e-02 2.584468722343444824e-01 3.932142853736877441e-01 -7.877093553543090820e-01 -3.658726513385772705e-01 -1.098065152764320374e-01 -1.020601987838745117e-01 3.332480415701866150e-02
-7.790576666593551636e-02 5.603718757629394531e-01 3.380030989646911621e-01 3.552478551864624023e-02 -4.731655120849609375e-01 -5.041764378547668457e-01 2.580885291099548340e-01 -1.404158920049667358e-01
2.556233406066894531e-01 3.688470125198364258e-01 -3.888926506042480469e-01 -5.479704141616821289e-01 -4.541088342666625977e-01 3.212641179561614990e-01 -1.454293429851531982e-01 -1.285466849803924561e-01
1.378596723079681396e-01 1.070773378014564514e-01 -4.906820505857467651e-02 -8.782422542572021484e-01 -4.306003153324127197e-01 -4.758676141500473022e-02 -9.013449400663375854e-02 -2.543793758377432823e-03
3.228778243064880371e-01 2.599166333675384521e-01 4.782553613185882568e-01 -3.018490672111511230e-01 1.075794398784637451e-01 -9.372437000274658203e-02 -3.939016163349151611e-01 -5.769195556640625000e-01
-9.399373084306716919e-02 4.409255087375640869e-01 -5.673973560333251953e-01 -2.568889558315277100e-01 -1.738781780004501343e-01 -6.096464991569519043e-01 -4.927216097712516785e-02 -6.699328869581222534e-02
4.206674546003341675e-02 6.657049059867858887e-02 -1.274230480194091797e-01 -9.371382594108581543e-01 -6.854037195444107056e-02 -1.233181133866310120e-01 -1.260022670030593872e-01 -2.520956397056579590e-01
1.636278331279754639e-01 3.205737173557281494e-01 -4.335518777370452881e-01 1.240098550915718079e-01 -6.264225244522094727e-01 -2.620143294334411621e-01 -4.538801312446594238e-01 -7.002332247793674469e-03
7.426716387271881104e-02 1.264154613018035889e-01 1.978949606418609619e-01 -8.132677078247070312e-01 -3.276910483837127686e-01 -1.105669792741537094e-02 3.702852427959442139e-01 -1.825425773859024048e-01
-6.500817090272903442e-02 6.154255867004394531e-01 5.140902400016784668e-01 -1.194901168346405029e-01 -3.239859640598297119e-01 -2.893612086772918701e-01 -3.633390069007873535e-01 -1.332162320613861084e-01
-5.229279771447181702e-02 -4.589103907346725464e-02 6.397137045860290527e-02 -6.778211593627929688e-01 -7.187177538871765137e-01 1.321387663483619690e-02 1.042332202196121216e-01 -6.349326670169830322e-02
3.984626382589340210e-02 -2.602831721305847168e-01 1.389225274324417114e-01 -3.064265251159667969e-01 -6.393910050392150879e-01 -6.347168684005737305e-01 7.278626412153244019e-02 2.200459688901901245e-02
2.670744359493255615e-01 2.151260375976562500e-01 -4.976046383380889893e-01 1.426507383584976196e-01 -6.506325006484985352e-01 -3.636624515056610107e-01 -2.410850375890731812e-01 -2.715264260768890381e-02
5.398450419306755066e-02 -4.744623973965644836e-02 2.910051643848419189e-01 -6.524560451507568359e-01 -3.555496931076049805e-01 -5.754101276397705078e-01 1.071070432662963867e-01 1.243679970502853394e-01
3.827040791511535645e-01 7.402805984020233154e-02 -4.151893556118011475e-01 -3.519055843353271484e-01 -5.950288772583007812e-01 4.646221920847892761e-02 -4.272949993610382080e-01 1.141870319843292236e-01
-2.807990014553070068e-01 6.199261546134948730e-01 -1.836960017681121826e-01 2.387782186269760132e-02 -6.176664829254150391e-01 -8.867835998535156250e-02 -7.004362344741821289e-02 -3.290095329284667969e-01
1.573082357645034790e-01 -3.088152110576629639e-01 2.983534038066864014e-01 -5.737031698226928711e-01 -1.806823164224624634e-01 -4.655104279518127441e-01 -1.097592338919639587e-01 -4.475980997085571289e-01
-2.318861037492752075e-01 2.489104866981506348e-01 -2.777473330497741699e-01 6.278237700462341309e-02 -8.051232099533081055e-01 -1.862910389900207520e-01 7.149671018123626709e-02 -3.393342196941375732e-01
1.002469286322593689e-02 8.712482452392578125e-01 2.791410982608795166e-01 -6.422124058008193970e-02 -4.873941838741302490e-02 -1.727936267852783203e-01 -2.845361232757568359e-01 -2.135130465030670166e-01
4.285909831523895264e-01 2.065604478120803833e-01 -4.499474167823791504e-01 -4.209919571876525879e-01 -5.454932451248168945e-01 1.430868506431579590e-01 -2.753795087337493896e-01 9.223141707479953766e-03
-6.294655054807662964e-02 1.066281720995903015e-01 2.676567062735557556e-02 -7.428663223981857300e-02 -4.110231101512908936e-01 -8.942728638648986816e-01 -9.814042598009109497e-02 1.174118835479021072e-02
4.882228374481201172e-01 2.369363009929656982e-01 9.549838304519653320e-02 -5.970517396926879883e-01 -3.744668960571289062e-01 -4.320699721574783325e-02 -3.792999088764190674e-01 2.322673350572586060e-01
2.679932415485382080e-01 -1.334244757890701294e-01 2.309737205505371094e-01 -5.341554880142211914e-01 -4.483489096164703369e-01 1.035472154617309570e-01 -3.449388146400451660e-01 -4.909023642539978027e-01
5.270017981529235840e-01 1.289971172809600830e-01 1.596128493547439575e-01 -6.619065403938293457e-01 -3.945161700248718262e-01 -4.787033796310424805e-02 -1.945915669202804565e-01 2.150155603885650635e-01
9.381526149809360504e-03 -1.463426202535629272e-01 1.997515559196472168e-01 -6.447990536689758301e-01 -3.738164901733398438e-01 -5.907139182090759277e-01 1.814556568861007690e-01 -3.495125100016593933e-02
3.764681518077850342e-01 -4.784877970814704895e-02 2.459987252950668335e-01 -2.636751830577850342e-01 -3.805906772613525391e-01 7.593720406293869019e-02 -5.306397676467895508e-01 -5.419849753379821777e-01
3.394213318824768066e-01 -5.092210695147514343e-02 2.285686880350112915e-02 -7.744628787040710449e-01 -1.161585375666618347e-02 -4.555526077747344971e-01 1.696043759584426880e-01 -2.132043838500976562e-01
1.552209407091140747e-01 6.121640205383300781e-01 -1.879078894853591919e-01 1.244166567921638489e-01 -3.745120167732238770e-01 -6.041604280471801758e-01 -2.123053222894668579e-01 5.493145901709794998e-03
2.143269032239913940e-01 7.933567762374877930e-01 2.371495366096496582e-01 -1.958149373531341553e-01 1.192812249064445496e-01 4.445782105904072523e-04 -2.320671379566192627e-01 -4.024703204631805420e-01
1.266109496355056763e-01 3.311932384967803955e-01 4.021210074424743652e-01 6.025390699505805969e-02 -8.059147000312805176e-01 -1.836830228567123413e-01 -1.498862653970718384e-01 5.696476250886917114e-02
1.361227314919233322e-02 -5.744200199842453003e-02 1.785090416669845581e-01 -5.391722917556762695e-01 -3.424378037452697754e-01 -6.414156556129455566e-01 3.717738389968872070e-01 -8.396010845899581909e-02
-1.588799208402633667e-01 -2.798836827278137207e-01 1.051720082759857178e-01 -2.737011015415191650e-01 -4.916477203369140625e-01 -6.001652479171752930e-01 1.039565727114677429e-01 -4.446641206741333008e-01
1.018209755420684814e-02 1.213451032526791096e-03 4.273404926061630249e-02 -6.851215958595275879e-01 -2.703284621238708496e-01 -5.856335759162902832e-01 3.296701312065124512e-01 -6.285378336906433105e-02
4.577192068099975586e-01 -2.415632754564285278e-01 4.720397666096687317e-02 -6.197990775108337402e-01 -4.951969683170318604e-01 -3.087847828865051270e-01 -8.889665827155113220e-03 7.151281088590621948e-02
1.453980952501296997e-01 3.414247035980224609e-01 -3.391040265560150146e-01 -7.613043487071990967e-02 -2.070137411355972290e-01 -4.150264561176300049e-01 2.385907620191574097e-01 -6.851816773414611816e-01
-1.201949492096900940e-01 7.292027771472930908e-02 2.452377825975418091e-01 -6.654143929481506348e-01 -6.534591913223266602e-01 -4.305036272853612900e-03 2.174712419509887695e-01 -5.474245920777320862e-02
-1.394023448228836060e-01 2.770233750343322754e-01 -2.412130236625671387e-01 -5.544351935386657715e-01 -5.950871855020523071e-02 1.682720780372619629e-01 -3.937391042709350586e-01 -5.927526354789733887e-01
7.163591682910919189e-02 -1.148133501410484314e-01 3.932222425937652588e-01 -3.362213075160980225e-01 -1.324313282966613770e-01 -2.364736199378967285e-01 -3.895942568778991699e-01 -6.991253495216369629e-01
4.681224375963211060e-02 4.791195094585418701e-01 3.356041312217712402e-01 6.071095913648605347e-02 -1.323627382516860962e-01 -3.870089054107666016e-01 -4.974909424781799316e-01 -4.869747459888458252e-01
1.108279973268508911e-01 4.303309619426727295e-01 5.046724677085876465e-01 -3.554889261722564697e-01 1.384948194026947021e-01 -3.012937903404235840e-01 -3.362742066383361816e-01 -4.454511106014251709e-01
1.062666326761245728e-01 5.646309256553649902e-01 -3.328802287578582764e-01 -2.826553285121917725e-01 4.305429011583328247e-02 -6.043982505798339844e-01 -3.226006031036376953e-01 8.929700404405593872e-02
-6.842764467000961304e-02 3.131119906902313232e-01 5.567362308502197266e-01 -4.515570104122161865e-01 -2.058752812445163727e-02 -2.584254741668701172e-01 -4.775095283985137939e-01 -2.969792485237121582e-01
4.478024542331695557e-01 7.335434556007385254e-01 7.173927128314971924e-02 1.064337790012359619e-01 -9.120548516511917114e-02 -1.821870058774948120e-01 -4.179334044456481934e-01 -1.695098280906677246e-01
1.316609978675842285e-02 -1.611198633909225464e-01 1.620127856731414795e-01 -4.610377848148345947e-01 -7.165217399597167969e-01 -3.821863830089569092e-01 -1.453377902507781982e-01 2.333885431289672852e-01
3.439556956291198730e-01 2.834838032722473145e-01 4.225018620491027832e-01 -3.296831250190734863e-01 3.420228883624076843e-02 -1.036710813641548157e-01 -2.867139279842376709e-01 -6.480821371078491211e-01
3.052845299243927002e-01 -1.931240111589431763e-01 1.816746741533279419e-01 -3.979189097881317139e-01 -6.962261795997619629e-01 -3.329544067382812500e-01 2.869639098644256592e-01 1.488838810473680496e-02
6.765220761299133301e-01 4.561591744422912598e-01 7.293391227722167969e-02 -1.886869072914123535e-01 -4.935947954654693604e-01 1.890016496181488037e-01 -8.394359052181243896e-02 -8.312983810901641846e-02
3.005894124507904053e-01 5.872869864106178284e-02 1.938162371516227722e-02 -1.058068647980690002e-01 -9.828302264213562012e-02 -3.400608420633943751e-06 -6.431178450584411621e-01 -6.865612268447875977e-01
6.948325037956237793e-02 3.023054599761962891e-01 2.079327106475830078e-01 9.749491512775421143e-02 -2.179287075996398926e-01 -8.665261864662170410e-01 1.389947533607482910e-01 -1.826525479555130005e-01
-8.375293761491775513e-02 4.097065627574920654e-01 -4.108183681964874268e-01 -2.695979177951812744e-01 -1.820375025272369385e-01 -2.906670570373535156e-01 -5.661249160766601562e-01 -3.815086185932159424e-01
-3.587597236037254333e-02 2.264632582664489746e-01 -5.052852034568786621e-01 7.659988105297088623e-02 -7.251931428909301758e-01 -3.620781302452087402e-01 -7.249011844396591187e-02 -1.548742055892944336e-01
3.160502389073371887e-02 -9.034819900989532471e-02 -1.146724298596382141e-01 -7.307620048522949219e-01 -6.082190871238708496e-01 -1.586997658014297485e-01 -1.579214185476303101e-01 1.536892056465148926e-01
6.081995740532875061e-02 4.865117371082305908e-02 3.128899037837982178e-01 -6.616947054862976074e-01 -1.389742642641067505e-01 -5.881797671318054199e-01 2.919906377792358398e-01 -8.755836635828018188e-02
2.447491139173507690e-01 4.088839888572692871e-01 -4.154166281223297119e-01 -2.221448868513107300e-01 -1.972741335630416870e-01 -6.981049776077270508e-01 8.425305783748626709e-02 1.327640116214752197e-01
3.287689387798309326e-01 3.477035760879516602e-01 5.347784757614135742e-01 -2.310141175985336304e-02 -4.131011664867401123e-02 -2.448838502168655396e-01 -3.403485119342803955e-01 -5.540575385093688965e-01
2.665618062019348145e-01 -1.837027072906494141e-01 -7.368168234825134277e-02 -1.380339115858078003e-01 -6.016187667846679688e-01 -7.009362578392028809e-01 7.077237963676452637e-02 1.115807369351387024e-01
1.134244725108146667e-01 -3.520520627498626709e-01 1.936806291341781616e-01 -2.025112807750701904e-01 -4.132249057292938232e-01 -6.739055514335632324e-01 5.094965174794197083e-02 -3.964488208293914795e-01
2.762813568115234375e-01 -2.670196294784545898e-01 2.396859079599380493e-01 -7.167053818702697754e-01 -2.468929290771484375e-01 -3.297007679939270020e-01 -2.427982091903686523e-01 -2.294416874647140503e-01
1.118890643119812012e-01 -4.895829781889915466e-02 4.409248828887939453e-01 -4.356838762760162354e-01 -1.427801847457885742e-01 -3.283135294914245605e-01 -6.366808414459228516e-01 -2.594423890113830566e-01
1.708724200725555420e-01 -1.285562664270401001e-01 4.934364184737205505e-02 -1.989617347717285156e-01 -4.104994535446166992e-01 -8.386034369468688965e-01 -1.097260713577270508e-01 1.686710566282272339e-01
-9.926343709230422974e-02 -1.508293300867080688e-01 1.283999532461166382e-01 -6.563096642494201660e-01 -6.835590004920959473e-01 -1.651301831007003784e-01 -1.581579744815826416e-01 2.517012506723403931e-02
1.269914507865905762e-01 2.435630857944488525e-01 1.385347098112106323e-01 1.513332277536392212e-01 -6.132657453417778015e-02 -3.243344724178314209e-01 -4.501719772815704346e-01 -7.555447816848754883e-01
5.213981270790100098e-01 -1.616575755178928375e-03 2.590189576148986816e-01 -3.450187742710113525e-01 -6.223857998847961426e-01 1.963760256767272949e-01 -6.858757883310317993e-02 -3.337372839450836182e-01
4.430772960186004639e-01 4.259943068027496338e-01 2.268459498882293701e-01 -4.965245127677917480e-01 -4.949338436126708984e-01 1.068286821246147156e-01 1.972410380840301514e-01 1.701169610023498535e-01
2.869876623153686523e-01 6.009069681167602539e-01 4.728018343448638916e-01 -3.084070608019828796e-02 -3.161368966102600098e-01 -3.521665036678314209e-01 -3.222561180591583252e-01 -6.514129787683486938e-02
8.086031675338745117e-02 5.409892201423645020e-01 -2.582999467849731445e-01 1.978837251663208008e-01 -5.435690283775329590e-01 -1.656727790832519531e-01 -8.337035775184631348e-03 -5.214700698852539062e-01
2.430057674646377563e-01 3.208917379379272461e-01 4.524849057197570801e-01 -7.259891629219055176e-01 -2.897301614284515381e-01 -1.377573981881141663e-02 -7.903587818145751953e-02 -1.256729960441589355e-01
3.403009772300720215e-01 5.950949192047119141e-01 -3.356314301490783691e-01 -2.635073661804199219e-01 1.366845071315765381e-01 -4.368933141231536865e-01 4.422593489289283752e-02 -3.694029450416564941e-01
3.442193865776062012e-01 1.570992767810821533e-01 5.244194865226745605e-01 -1.945840418338775635e-01 3.627173230051994324e-02 -3.163571059703826904e-01 -2.897874116897583008e-01 -5.988153815269470215e-01
3.451490402221679688e-01 -8.157550357282161713e-03 1.522155292332172394e-02 -7.435978651046752930e-01 -3.078923821449279785e-01 -3.624946773052215576e-01 3.180920183658599854e-01 1.592009887099266052e-02
3.766202032566070557e-01 -3.231869339942932129e-01 4.614677280187606812e-02 -2.092522829771041870e-01 -6.191741824150085449e-01 -5.093830823898315430e-01 1.497090458869934082e-01 -2.062298506498336792e-01
3.230309188365936279e-01 -5.798991397023200989e-02 -9.668094664812088013e-02 -8.849649429321289062e-01 -2.823735773563385010e-01 -6.158523634076118469e-02 -7.491910457611083984e-02 -1.031385585665702820e-01
7.195358276367187500e-01 7.864460349082946777e-03 2.475150376558303833e-01 -1.334846466779708862e-01 -3.818609416484832764e-01 -4.270038306713104248e-01 2.427713572978973389e-01 -1.266368627548217773e-01
-1.944599449634552002e-01 3.591925203800201416e-01 1.983909904956817627e-01 -4.360793530941009521e-01 -2.364308089017868042e-01 -3.072271347045898438e-01 -6.523860096931457520e-01 1.665719300508499146e-01
7.403827458620071411e-02 4.809166789054870605e-01 5.395020246505737305e-01 -4.092716844752430916e-04 -1.912236958742141724e-01 -2.826243340969085693e-01 -4.641027152538299561e-01 -3.746204078197479248e-01
4.280137717723846436e-01 1.105420663952827454e-01 2.970134913921356201e-01 -3.888005912303924561e-01 -5.603253245353698730e-01 2.673067748546600342e-01 -1.751504987478256226e-01 -3.861434161663055420e-01
4.517048895359039307e-01 6.278414279222488403e-02 3.199490010738372803e-01 -1.895753890275955200e-01 -6.055355668067932129e-01 2.149125188589096069e-01 -1.273702383041381836e-01 -4.739522337913513184e-01
3.159625530242919922e-01 -8.666303753852844238e-02 1.819512397050857544e-01 -5.077199935913085938e-01 -5.871078372001647949e-01 1.882038712501525879e-01 2.337497025728225708e-01 -4.086760580539703369e-01
4.630511626601219177e-02 9.964454919099807739e-02 5.478370785713195801e-01 -2.252589911222457886e-01 -4.851725399494171143e-01 -1.183380931615829468e-01 -5.049254894256591797e-01 -3.642989099025726318e-01
2.785798907279968262e-01 4.855433106422424316e-01 -3.353671729564666748e-01 -3.290174603462219238e-01 -3.662432730197906494e-02 -6.599047183990478516e-01 -1.096948981285095215e-02 1.702395230531692505e-01
5.405404567718505859e-01 7.526683807373046875e-02 -3.675771653652191162e-01 -4.773032367229461670e-01 -1.798774898052215576e-01 -4.272859990596771240e-01 -2.473265230655670166e-01 2.512368559837341309e-01
6.887913495302200317e-02 6.721135377883911133e-01 -9.557972103357315063e-02 -2.745320200920104980e-01 2.462417259812355042e-02 -5.451887845993041992e-01 -3.686689138412475586e-01 1.589397192001342773e-01
4.649103283882141113e-01 4.970156550407409668e-01 1.462001800537109375e-01 2.344437390565872192e-01 -4.273404181003570557e-01 -4.821836650371551514e-01 2.127963006496429443e-01 9.610288776457309723e-03
3.274513483047485352e-01 -2.041905075311660767e-01 1.732940822839736938e-01 -3.356226086616516113e-01 -4.537876844406127930e-01 8.131076395511627197e-02 -3.327546119689941406e-01 -6.206031441688537598e-01
2.793565690517425537e-01 6.441968679428100586e-01 3.075795769691467285e-01 -4.482322335243225098e-01 -8.285309374332427979e-02 -1.897205114364624023e-01 -3.991736173629760742e-01 -9.620249271392822266e-02
-9.242003411054611206e-02 -1.887103542685508728e-02 3.099948465824127197e-01 -1.463901698589324951e-01 -9.375128149986267090e-02 -6.771077513694763184e-01 -2.804950065910816193e-02 -6.368078589439392090e-01
2.098844647407531738e-01 -1.467679888010025024e-01 1.347503811120986938e-01 -7.841457724571228027e-01 -5.090337991714477539e-01 -8.844132721424102783e-02 -1.673849672079086304e-01 -8.006386458873748779e-02
-3.897030055522918701e-01 6.509249806404113770e-01 1.206498369574546814e-01 -4.092399496585130692e-03 -4.482807219028472900e-01 -2.447420209646224976e-01 -1.054718997329473495e-02 -3.858622014522552490e-01
6.447473764419555664e-01 2.942905128002166748e-01 1.415521204471588135e-01 -1.237096637487411499e-01 -2.070442438125610352e-01 -4.408257007598876953e-01 -3.951429426670074463e-01 -2.627171874046325684e-01
3.392912745475769043e-01 8.316919952630996704e-02 4.725398123264312744e-01 -6.604461073875427246e-01 1.746280863881111145e-02 -4.193756580352783203e-01 1.422824710607528687e-01 -1.485132277011871338e-01
2.757007479667663574e-01 -2.720494866371154785e-01 2.142819613218307495e-01 -6.751231551170349121e-01 -4.875025451183319092e-01 -2.904021441936492920e-01 -6.074265390634536743e-02 -1.502939164638519287e-01
6.852315664291381836e-01 -2.370896749198436737e-02 -3.074878156185150146e-01 -2.873671054840087891e-01 -4.713873565196990967e-01 -3.227207362651824951e-01 -7.325716316699981689e-02 1.450713127851486206e-01
4.882751405239105225e-01 3.684657812118530273e-01 6.120524406433105469e-01 -5.210360884666442871e-02 -2.673512995243072510e-01 -1.619419008493423462e-01 2.483103871345520020e-01 -2.985590994358062744e-01
1.782749444246292114e-01 4.089828133583068848e-01 4.137234091758728027e-01 -4.837423264980316162e-01 -9.322379715740680695e-03 6.246194615960121155e-02 -3.316642045974731445e-01 -5.308370590209960938e-01
4.825781583786010742e-01 3.365670144557952881e-01 3.308181464672088623e-01 9.652657061815261841e-02 -3.631390929222106934e-01 -6.182999610900878906e-01 7.351388037204742432e-02 1.245548427104949951e-01
2.768720388412475586e-01 -2.714009881019592285e-01 -1.191465929150581360e-01 -2.484761476516723633e-01 -3.467312455177307129e-01 -7.853425741195678711e-01 1.654134988784790039e-01 -9.695245325565338135e-02
6.256777793169021606e-03 1.051143184304237366e-02 1.301006078720092773e-01 -6.458856463432312012e-01 -1.854309439659118652e-01 -6.540744900703430176e-01 3.200124204158782959e-01 -3.391166403889656067e-02
1.320689916610717773e-01 7.269556820392608643e-02 5.228379964828491211e-01 -5.491246581077575684e-01 -3.963640630245208740e-01 -1.627814322710037231e-01 -4.099040329456329346e-01 -2.252824604511260986e-01
1.339524090290069580e-01 -3.471047058701515198e-02 -1.114536449313163757e-01 -8.928918838500976562e-01 -3.029338717460632324e-01 -2.108182013034820557e-01 1.806689202785491943e-01 -4.816148057579994202e-02
5.085935592651367188e-01 -8.183021098375320435e-02 2.031940221786499023e-01 3.079914301633834839e-02 -6.518750190734863281e-01 5.669745430350303650e-02 -2.096112221479415894e-01 -4.693693220615386963e-01
3.652941882610321045e-01 2.609528303146362305e-01 2.543479949235916138e-02 -5.312207341194152832e-01 -2.704285681247711182e-01 2.981972694396972656e-01 -4.276491701602935791e-01 -4.131397604942321777e-01
1.253748983144760132e-01 1.612221598625183105e-01 1.714780181646347046e-01 -7.276272177696228027e-01 -1.931650042533874512e-01 -5.132795572280883789e-01 2.886413633823394775e-01 1.239359900355339050e-01
1.328848153352737427e-01 3.411702513694763184e-01 5.798528790473937988e-01 -2.531497478485107422e-01 1.519399974495172501e-02 -2.205527722835540771e-01 -3.715833127498626709e-01 -5.279033184051513672e-01
1.838625073432922363e-01 4.565391689538955688e-02 5.491167902946472168e-01 -3.296438157558441162e-01 -4.543764889240264893e-01 -2.888223826885223389e-01 -5.138355493545532227e-01 -3.562721190974116325e-03
5.794761180877685547e-01 4.127081632614135742e-01 5.638904869556427002e-02 -6.433085799217224121e-01 -8.479904383420944214e-02 -1.034751236438751221e-01 2.022762745618820190e-01 -1.343128830194473267e-01
2.076956182718276978e-01 5.277981162071228027e-01 2.153380960226058960e-02 -2.497844994068145752e-01 -6.626860052347183228e-02 -6.683115363121032715e-01 -2.401719242334365845e-01 3.266823291778564453e-01
5.270131304860115051e-02 -3.143401145935058594e-01 -1.725748926401138306e-01 -4.449224174022674561e-01 -4.756912291049957275e-01 -4.014807045459747314e-01 3.674904108047485352e-01 -3.849114179611206055e-01
2.465008348226547241e-01 -4.293127954006195068e-01 -1.718611419200897217e-01 -4.912586212158203125e-01 -5.169781446456909180e-01 -4.162964522838592529e-01 8.908843249082565308e-02 -1.885490566492080688e-01
-1.138306930661201477e-01 -2.947292923927307129e-01 7.412952184677124023e-02 -1.363379955291748047e-01 -8.226822018623352051e-01 -3.742604851722717285e-01 -1.761988103389739990e-01 -1.678415983915328979e-01
2.363707572221755981e-01 5.307206511497497559e-02 5.201319456100463867e-01 -2.509629726409912109e-01 -6.234437823295593262e-01 1.280751731246709824e-02 -3.887237906455993652e-01 -2.604616284370422363e-01
1.878355443477630615e-01 1.686708927154541016e-01 2.812058627605438232e-01 -8.507395386695861816e-01 -2.738069593906402588e-01 -1.589450091123580933e-01 1.808602660894393921e-01 -2.211711555719375610e-02
8.246774673461914062e-01 -1.249851509928703308e-01 1.508268564939498901e-01 -6.062917783856391907e-02 -2.706910371780395508e-01 -4.447488784790039062e-01 -3.674660995602607727e-02 -7.372717559337615967e-02
3.397134244441986084e-01 1.829813122749328613e-01 1.197584345936775208e-01 -6.113308668136596680e-01 -2.466509938240051270e-01 2.264587432146072388e-01 -3.687946796417236328e-01 -4.635894298553466797e-01
-2.895532250404357910e-01 6.104550957679748535e-01 3.018233776092529297e-01 -2.047948241233825684e-01 -3.742770254611968994e-01 -5.093798637390136719e-01 3.209936618804931641e-02 9.941823035478591919e-02
4.384517073631286621e-01 -6.066237390041351318e-02 2.434233874082565308e-01 1.515747606754302979e-01 -7.695900797843933105e-01 -3.404855132102966309e-01 1.037807241082191467e-01 -5.367266386747360229e-02
-1.730996221303939819e-01 -7.834154367446899414e-02 2.075897902250289917e-01 -7.116855978965759277e-01 -6.155984401702880859e-01 -1.645457595586776733e-01 7.981403172016143799e-02 -4.361323639750480652e-02
2.368926554918289185e-01 -1.791131645441055298e-01 4.138185679912567139e-01 -4.722275137901306152e-01 -6.778813004493713379e-01 -2.346826493740081787e-01 1.343481522053480148e-02 -5.268985033035278320e-02
6.931319236755371094e-01 4.413194954395294189e-01 -6.364782154560089111e-02 1.056231334805488586e-01 -4.014255478978157043e-02 -2.249996960163116455e-01 1.067335084080696106e-01 -4.959532618522644043e-01
1.937204003334045410e-01 5.044260025024414062e-01 -2.955791354179382324e-01 2.181615829467773438e-01 -5.506414175033569336e-01 -3.224077224731445312e-01 -4.060249924659729004e-01 -3.250317275524139404e-02
1.135321632027626038e-01 2.265418320894241333e-01 8.503962308168411255e-02 -3.914850652217864990e-01 -6.400399208068847656e-01 2.651236355304718018e-01 -5.062612891197204590e-01 -1.976233869791030884e-01
1.163633987307548523e-01 -1.108637675642967224e-01 1.483514904975891113e-01 -3.660882115364074707e-01 -1.715203374624252319e-01 -7.220361828804016113e-01 2.885358333587646484e-01 -4.291055500507354736e-01
2.737616300582885742e-01 1.513928472995758057e-01 -5.031011104583740234e-01 1.200711429119110107e-01 -7.203819751739501953e-01 -3.230243027210235596e-01 -1.033874303102493286e-01 2.496221475303173065e-02
3.740177154541015625e-01 4.244200587272644043e-01 2.317890971899032593e-01 -5.764243006706237793e-01 -4.476462602615356445e-01 1.273907572031021118e-01 -2.271430492401123047e-01 1.605540812015533447e-01
-9.706094115972518921e-02 -2.483758181333541870e-01 -2.426859363913536072e-02 -4.241779148578643799e-01 -7.786011099815368652e-01 -3.169969022274017334e-01 -1.882253140211105347e-01 7.897643744945526123e-02
3.062482774257659912e-01 1.567607820034027100e-01 3.147758841514587402e-01 -3.347312286496162415e-02 8.689477294683456421e-02 -3.533821702003479004e-01 -2.566547095775604248e-01 -7.636312246322631836e-01
2.738031446933746338e-01 -1.061251983046531677e-01 2.574958801269531250e-01 -4.851719141006469727e-01 -3.550210893154144287e-01 -3.467352315783500671e-02 -5.937382578849792480e-01 -3.637389242649078369e-01
-3.454968035221099854e-01 6.040891408920288086e-01 2.968735396862030029e-01 -2.318430691957473755e-01 -3.014249801635742188e-01 -5.260995030403137207e-01 7.258643209934234619e-02 -3.027746267616748810e-02
4.300980567932128906e-01 -1.994832754135131836e-01 4.357348755002021790e-02 -3.067700564861297607e-01 -1.043247282505035400e-01 -1.427364349365234375e-01 -5.290491580963134766e-01 -6.066837906837463379e-01
3.650889098644256592e-01 6.972918510437011719e-01 -2.096351049840450287e-02 -1.272784639149904251e-02 -2.424444630742073059e-02 -5.819129943847656250e-01 -2.001114487648010254e-01 2.525123395025730133e-02
2.125412672758102417e-01 9.762855619192123413e-02 4.873995482921600342e-02 -7.662590742111206055e-01 -1.641789823770523071e-01 -5.076760649681091309e-01 1.118933334946632385e-01 2.419846504926681519e-01
-1.859607920050621033e-02 1.326273381710052490e-01 1.994737833738327026e-01 -7.906579375267028809e-01 -5.481904745101928711e-01 -1.203616335988044739e-01 -1.768810115754604340e-02 4.268207773566246033e-02
2.950035035610198975e-02 -2.730817794799804688e-01 -1.099181547760963440e-01 -2.910227477550506592e-01 -5.418592095375061035e-01 -6.874893903732299805e-01 2.117688506841659546e-01 -1.291541755199432373e-01
-2.044375091791152954e-01 -1.356975287199020386e-01 -1.017895042896270752e-01 -7.227005958557128906e-01 -6.112916469573974609e-01 -1.635690331459045410e-01 1.758528314530849457e-02 -7.995396852493286133e-02
3.767632842063903809e-01 -3.032961785793304443e-01 1.145870834589004517e-01 -3.804652094841003418e-01 -6.269780397415161133e-01 -6.200778484344482422e-02 -2.057949006557464600e-01 -4.109487235546112061e-01
-4.269841592758893967e-03 5.135772824287414551e-01 -3.619961738586425781e-01 1.019002273678779602e-01 -5.010331869125366211e-01 -2.117953300476074219e-01 -5.232465267181396484e-01 -1.584833711385726929e-01
3.743768334388732910e-01 3.661229610443115234e-01 7.208727300167083740e-02 -7.696222662925720215e-01 -1.208410114049911499e-01 9.254827350378036499e-02 -3.169896900653839111e-01 -6.805048882961273193e-02
-2.366801537573337555e-02 -3.439531102776527405e-02 2.127947062253952026e-01 -2.825862169265747070e-01 -8.521164655685424805e-01 -3.671950101852416992e-01 -7.037644088268280029e-02 8.504518121480941772e-02
7.401956319808959961e-01 1.950832605361938477e-01 -2.437554895877838135e-01 -3.791532516479492188e-01 -1.066791564226150513e-01 -2.554859519004821777e-01 -3.613227903842926025e-01 6.059228256344795227e-02
1.783360540866851807e-01 -2.863915264606475830e-01 -1.544971615076065063e-01 -6.148087978363037109e-01 -4.829137623310089111e-01 -3.883662223815917969e-01 2.627087235450744629e-01 -1.768249422311782837e-01
4.354068636894226074e-01 3.240727586671710014e-03 3.957742154598236084e-01 -5.614369511604309082e-01 -8.937668055295944214e-02 -2.656706273555755615e-01 -4.654337465763092041e-01 -2.082406133413314819e-01
4.332812726497650146e-01 -2.502721548080444336e-01 5.265657976269721985e-02 -4.855376780033111572e-01 -2.773530483245849609e-01 -5.310301780700683594e-01 2.794709801673889160e-01 -2.721943259239196777e-01
-1.090447157621383667e-01 5.991414189338684082e-01 -3.977839052677154541e-01 -5.400541797280311584e-02 -1.209487468004226685e-01 -5.648024082183837891e-01 -3.016062676906585693e-01 -2.083114087581634521e-01
7.581710815429687500e-01 1.711020320653915405e-01 -2.458339929580688477e-01 -4.605571925640106201e-01 -3.073294460773468018e-01 4.274348169565200806e-02 -5.835031718015670776e-02 -1.538515686988830566e-01
5.111102461814880371e-01 -1.846055984497070312e-01 2.951044142246246338e-01 -3.306255340576171875e-01 -2.790215611457824707e-01 -6.555687785148620605e-01 2.131401933729648590e-02 1.447341497987508774e-02
2.749067842960357666e-01 3.052829802036285400e-01 -4.430956840515136719e-01 1.821393966674804688e-01 -6.563243269920349121e-01 -2.078879326581954956e-01 -3.567558228969573975e-01 -2.159901522099971771e-02
6.532263755798339844e-01 2.969228625297546387e-01 4.929467141628265381e-01 -1.070793122053146362e-01 -3.063292503356933594e-01 -7.322921603918075562e-02 2.766902744770050049e-01 -2.343330234289169312e-01
1.233625635504722595e-01 5.518560409545898438e-01 -3.692273795604705811e-01 8.996783196926116943e-02 -5.484102368354797363e-01 -1.729776561260223389e-01 2.069813162088394165e-01 -4.028613567352294922e-01
3.982626497745513916e-01 -3.402381837368011475e-01 4.483084380626678467e-02 -2.008776515722274780e-01 -3.761910200119018555e-01 -5.192324519157409668e-01 2.469382733106613159e-01 -4.595246315002441406e-01
5.596057176589965820e-01 5.250542163848876953e-01 9.668102115392684937e-02 -3.715405985713005066e-02 9.590534865856170654e-02 -6.003844141960144043e-01 2.287529781460762024e-02 -1.739233136177062988e-01
2.590270936489105225e-01 -2.920367121696472168e-01 1.079871356487274170e-01 -1.752827316522598267e-01 -1.879324465990066528e-01 -6.915096044540405273e-01 -1.103496029973030090e-01 -5.287278294563293457e-01
3.715398013591766357e-01 1.346235126256942749e-01 -1.525567620992660522e-01 -6.995411515235900879e-01 -4.188898801803588867e-01 -2.207942157983779907e-01 -8.008890599012374878e-02 3.171281516551971436e-01
2.528094351291656494e-01 2.774018049240112305e-01 -3.276991844177246094e-01 -1.471467316150665283e-01 -3.793074190616607666e-01 -6.272442936897277832e-01 4.390419423580169678e-01 -5.424931179732084274e-03
4.180638194084167480e-01 -1.579774916172027588e-01 3.460598364472389221e-02 -8.393617719411849976e-02 -4.835645258426666260e-01 -6.444176435470581055e-01 2.969565689563751221e-01 -2.339465916156768799e-01
1.914273053407669067e-01 9.901487082242965698e-02 3.667398095130920410e-01 -7.032443284988403320e-01 -4.725994765758514404e-01 -1.252868678420782089e-02 -3.112506568431854248e-01 -6.416394561529159546e-02
3.343239426612854004e-01 -1.135157868266105652e-01 1.192089989781379700e-01 -7.910057306289672852e-01 -2.769471108913421631e-01 -3.975118994712829590e-01 2.655929327011108398e-02 -4.473872948437929153e-03
5.251595377922058105e-02 6.318748742341995239e-02 1.541100908070802689e-02 -1.067748367786407471e-01 -2.418918758630752563e-01 -1.308972835540771484e-01 -6.140216588973999023e-01 -7.272844910621643066e-01
-3.475615084171295166e-01 -4.956506937742233276e-02 2.170893549919128418e-01 -1.990892738103866577e-01 -3.679003417491912842e-01 -6.990410685539245605e-01 -1.973744928836822510e-01 -3.563904166221618652e-01
-1.583495885133743286e-01 4.377848505973815918e-01 4.337870180606842041e-01 6.588354706764221191e-02 -6.163771152496337891e-01 -4.422330558300018311e-01 6.242849305272102356e-02 -1.066293194890022278e-01
7.013373076915740967e-02 3.044649064540863037e-01 -3.175782263278961182e-01 -7.758933305740356445e-01 -2.801907360553741455e-01 1.245037317276000977e-01 -3.025148510932922363e-01 -1.182905882596969604e-01
1.563844382762908936e-01 4.979091882705688477e-01 -4.108148813247680664e-01 -3.138766884803771973e-01 -5.439128726720809937e-02 -5.852812528610229492e-01 -2.906410992145538330e-01 1.742356121540069580e-01
2.580796182155609131e-01 5.009508132934570312e-01 5.812132954597473145e-01 -3.177462816238403320e-01 -4.417596459388732910e-01 -2.514313347637653351e-02 -1.946818232536315918e-01 9.993388503789901733e-02
8.092090487480163574e-02 1.553906202316284180e-01 1.262649893760681152e-01 -8.253830075263977051e-01 -2.521324455738067627e-01 -4.403762519359588623e-01 5.553364381194114685e-02 1.073279008269309998e-01
8.718212693929672241e-02 3.049341738224029541e-01 3.816061615943908691e-01 -4.422413185238838196e-02 -6.395872682332992554e-02 -3.488573729991912842e-01 -4.314881265163421631e-01 -6.632202863693237305e-01
6.255681514739990234e-01 6.009788718074560165e-03 -2.858598530292510986e-01 -7.363183796405792236e-02 -5.038269162178039551e-01 -4.439109861850738525e-01 -7.041790336370468140e-02 2.561904191970825195e-01
-1.875631958246231079e-01 5.349931716918945312e-01 4.132343828678131104e-01 -1.121375039219856262e-01 -5.353053212165832520e-01 -3.683609664440155029e-01 -2.536420822143554688e-01 9.321449697017669678e-02
2.167988270521163940e-01 -2.431207597255706787e-01 2.026382237672805786e-01 -5.336990952491760254e-01 -1.218572184443473816e-01 -3.180039823055267334e-01 -4.636555910110473633e-01 -4.868691265583038330e-01
5.208154916763305664e-01 3.474378883838653564e-01 3.858710825443267822e-01 7.445841282606124878e-02 -2.221093773841857910e-01 -5.615229010581970215e-01 2.747403979301452637e-01 -1.160812005400657654e-01
-8.845394849777221680e-02 3.717200458049774170e-01 -4.491684436798095703e-01 8.548371493816375732e-03 -6.721041202545166016e-01 -3.890209496021270752e-01 -9.290308505296707153e-02 -2.012028545141220093e-01
1.524804532527923584e-01 6.148361563682556152e-01 1.348571032285690308e-01 1.097996979951858521e-01 -3.005622029304504395e-01 -3.990750908851623535e-01 -4.768939912319183350e-01 -3.024190962314605713e-01
3.179920911788940430e-01 -9.289806336164474487e-02 -2.089327871799468994e-01 -4.233456552028656006e-01 -6.003537178039550781e-01 7.646888494491577148e-02 -4.232625067234039307e-01 -3.492180407047271729e-01
5.968399643898010254e-01 1.125941947102546692e-01 7.476622611284255981e-02 -3.249583542346954346e-01 -5.919111371040344238e-01 5.139750242233276367e-02 -3.761183321475982666e-01 1.595346629619598389e-01
2.281071543693542480e-01 6.490243673324584961e-01 -1.507521569728851318e-01 -1.996989548206329346e-01 3.080632537603378296e-02 -6.792693138122558594e-01 4.193906858563423157e-02 -3.718904219567775726e-03
1.082165837287902832e-01 6.837939620018005371e-01 5.072156190872192383e-01 -3.605760931968688965e-01 -2.158151268959045410e-01 4.656198248267173767e-02 -1.840162128210067749e-01 -2.254464179277420044e-01
4.174581468105316162e-01 3.021576106548309326e-01 4.507806897163391113e-01 -1.588914394378662109e-01 -6.176704168319702148e-01 -3.354515135288238525e-01 4.903500527143478394e-02 -9.762588888406753540e-02
-3.362870216369628906e-02 3.507039546966552734e-01 1.018363535404205322e-01 -8.422855734825134277e-01 -2.145271748304367065e-01 -1.474082171916961670e-01 -2.595306336879730225e-01 1.447510719299316406e-01
3.631044030189514160e-01 -3.437766730785369873e-01 3.201132118701934814e-01 -2.530134916305541992e-01 -2.768902480602264404e-01 -5.325125455856323242e-01 1.910593733191490173e-02 -4.721032977104187012e-01
2.360567152500152588e-01 4.487710297107696533e-01 -2.971724569797515869e-01 2.825138866901397705e-01 -5.079937577247619629e-01 -1.421948671340942383e-01 -4.203441441059112549e-01 -3.461067676544189453e-01
6.309989690780639648e-01 -1.149975508451461792e-01 -3.182601332664489746e-01 -3.300452828407287598e-01 -6.135904788970947266e-01 -4.312892630696296692e-02 3.892584005370736122e-03 -5.271182861179113388e-03
5.745346471667289734e-02 4.425890445709228516e-01 -3.157959878444671631e-01 1.685845702886581421e-01 -6.062722206115722656e-01 -1.787036359310150146e-01 2.884878218173980713e-02 -5.218551754951477051e-01
4.718667864799499512e-01 3.059186041355133057e-01 -7.338684797286987305e-02 -3.634363114833831787e-01 -4.313089251518249512e-01 9.994582831859588623e-02 -5.810628533363342285e-01 1.123982965946197510e-01
-1.684034764766693115e-01 1.833042949438095093e-01 1.652878224849700928e-01 -6.624673008918762207e-01 -6.309567093849182129e-01 -5.268527660518884659e-03 -2.282381504774093628e-01 -1.470715701580047607e-01
8.350840955972671509e-02 2.654142677783966064e-01 5.752832889556884766e-01 -1.562502235174179077e-01 -5.305072069168090820e-01 -2.160083949565887451e-01 -4.889756143093109131e-01 4.686184227466583252e-03
-1.536813229322433472e-01 6.064037084579467773e-01 3.571332395076751709e-01 -5.227152705192565918e-01 -1.714073270559310913e-01 1.174976676702499390e-01 -3.154676407575607300e-02 -4.045981764793395996e-01
1.972124725580215454e-01 -1.633979976177215576e-01 2.277031391859054565e-01 -1.580395251512527466e-01 -6.815989613533020020e-01 -5.943110585212707520e-01 1.950474679470062256e-01 -4.191651567816734314e-02
1.511186212301254272e-01 2.481966912746429443e-01 -3.539764285087585449e-01 -8.296100795269012451e-02 -1.927869319915771484e-01 -4.564730226993560791e-01 1.987135410308837891e-01 -7.059449553489685059e-01
1.704173237085342407e-01 -1.708384901285171509e-01 2.520203888416290283e-01 -7.573092579841613770e-01 -7.333551347255706787e-02 -4.136272072792053223e-01 -2.887314558029174805e-01 -2.119175940752029419e-01
8.379066735506057739e-02 2.733670771121978760e-01 3.419990241527557373e-01 7.356642186641693115e-02 -2.214668840169906616e-01 -3.183302879333496094e-01 -5.846898555755615234e-01 -5.510264635086059570e-01
2.745617926120758057e-01 -1.163317263126373291e-01 3.312094509601593018e-01 -7.076314687728881836e-01 -3.246271312236785889e-01 -1.244388297200202942e-01 2.216851860284805298e-01 -3.614261448383331299e-01
3.452718555927276611e-01 -1.040757820010185242e-01 2.929269075393676758e-01 -1.550870239734649658e-01 -5.406836867332458496e-01 -6.680885553359985352e-01 1.376335471868515015e-01 -4.973278939723968506e-02
-2.494462952017784119e-02 4.738076627254486084e-01 -5.160349011421203613e-01 -5.619226489216089249e-03 -5.215878486633300781e-01 -4.337027370929718018e-01 -2.167138308286666870e-01 -3.799527138471603394e-02
3.854789957404136658e-02 4.021235704421997070e-01 5.168718099594116211e-01 -2.532295882701873779e-01 -4.867523312568664551e-01 -2.490142732858657837e-02 -4.916515946388244629e-01 -1.620493233203887939e-01
1.985519081354141235e-01 -2.819021046161651611e-01 2.140057459473609924e-02 -1.781934052705764771e-01 -6.403666734695434570e-01 -6.145247817039489746e-01 2.123215794563293457e-01 -1.269132196903228760e-01
4.971097707748413086e-01 4.013029392808675766e-03 2.212386578321456909e-01 -7.415977865457534790e-02 -3.626001775264739990e-01 1.036504358053207397e-01 -4.818612635135650635e-01 -5.692161321640014648e-01
-3.811491131782531738e-01 1.160645186901092529e-01 6.894049048423767090e-02 -1.274455934762954712e-01 -4.146307706832885742e-01 -7.162625789642333984e-01 -1.962654441595077515e-01 -3.111082911491394043e-01
9.367944300174713135e-02 -8.115417324006557465e-03 3.842500746250152588e-01 -7.088774442672729492e-02 -5.165773630142211914e-01 -5.479446649551391602e-01 2.262441664934158325e-01 -4.692579805850982666e-01
1.428050547838211060e-01 1.870211958885192871e-01 8.136282861232757568e-02 -9.071236848831176758e-01 -1.503387093544006348e-01 -4.610059037804603577e-02 -1.818520128726959229e-01 -2.394564747810363770e-01
1.228060796856880188e-01 -2.567216157913208008e-01 -3.226313367486000061e-02 -5.101104378700256348e-01 -5.556666254997253418e-01 -5.339737534523010254e-01 1.104762703180313110e-01 -2.272902280092239380e-01
1.264350581914186478e-02 -6.884615868330001831e-02 2.644658684730529785e-01 -2.906767129898071289e-01 -8.423324823379516602e-01 -2.804333269596099854e-01 -7.628871500492095947e-02 2.160516381263732910e-01
9.887659549713134766e-02 -3.314021527767181396e-01 8.917874842882156372e-02 -5.021182298660278320e-01 -3.297301530838012695e-01 -3.921604156494140625e-01 -5.085086822509765625e-01 -3.150042891502380371e-01
4.330199584364891052e-02 5.942878127098083496e-01 -4.465765655040740967e-01 -4.339617863297462463e-02 -2.112580239772796631e-01 -5.791243910789489746e-01 -1.014161854982376099e-01 -2.309397161006927490e-01
2.195449918508529663e-01 -2.001967430114746094e-01 8.892352133989334106e-02 -2.804797589778900146e-01 -7.109513282775878906e-01 -3.775694370269775391e-01 3.561815917491912842e-01 -2.242085784673690796e-01
6.806720495223999023e-01 3.085399866104125977e-01 -2.574645876884460449e-01 8.373522758483886719e-02 -2.715589702129364014e-01 1.478666663169860840e-01 1.608217656612396240e-01 -4.967058300971984863e-01
2.495106607675552368e-01 3.229458630084991455e-01 2.760840654373168945e-01 -2.098350971937179565e-01 -3.453679680824279785e-01 -5.882963538169860840e-01 -4.413737058639526367e-01 2.302493453025817871e-01
3.368695080280303955e-01 -8.027378469705581665e-03 1.679546982049942017e-01 -3.750647902488708496e-01 -7.008950114250183105e-01 1.457951068878173828e-01 -3.601189255714416504e-01 -2.745475769042968750e-01
2.687953412532806396e-01 1.089833229780197144e-01 2.324268221855163574e-01 -7.026553153991699219e-01 -5.318619012832641602e-01 9.045475721359252930e-02 -2.092104703187942505e-01 -1.824743449687957764e-01
4.727657735347747803e-01 -1.135189756751060486e-01 -1.607000231742858887e-01 -4.958783984184265137e-01 -4.826206862926483154e-01 -4.461225271224975586e-01 2.413215041160583496e-01 -4.125468060374259949e-02
5.043732523918151855e-01 5.252386927604675293e-01 -4.837104082107543945e-01 6.989111006259918213e-02 -4.034543335437774658e-01 -2.387269735336303711e-01 2.455961331725120544e-02 -1.024805083870887756e-01
1.185791045427322388e-01 4.260115623474121094e-01 -3.330758512020111084e-01 2.046071439981460571e-01 -6.444709897041320801e-01 -3.629933893680572510e-01 -3.213275074958801270e-01 -3.593048825860023499e-02
