# Supplementary material for: Where is your field going? A machine learning approach to study the relative motion of the domains of physics
Source: PLoS One. 2020 Jun 18;15(6):e0233997. doi: 10.1371/journal.pone.0233997 (PMC7302634; doi:10.1371/journal.pone.0233997)
Supplement: S1 Data — (ZIP) [file pone.0233997.s001.zip › 0/Pacs4Run_0_VS_500_embeddings1993-1997ED8.txt]

2.293619662523269653e-01 -4.245078265666961670e-01 1.990221589803695679e-01 -5.430801510810852051e-01 -1.963254958391189575e-01 -5.331559181213378906e-01 3.280649781227111816e-01 4.706171527504920959e-02
5.407069921493530273e-01 -1.274408996105194092e-01 5.393734201788902283e-02 -6.088907122611999512e-01 -4.886418208479881287e-02 1.401643604040145874e-01 2.481777817010879517e-01 -4.838509857654571533e-01
1.091210991144180298e-01 3.660174459218978882e-02 -3.586220741271972656e-01 -6.366752386093139648e-01 1.854082643985748291e-01 -6.388196349143981934e-01 9.601208567619323730e-02 3.320749104022979736e-02
4.020357728004455566e-01 -3.345091342926025391e-01 5.741502046585083008e-01 -4.043172001838684082e-01 3.899978399276733398e-01 -6.307830661535263062e-02 1.382166743278503418e-01 -2.411824166774749756e-01
2.578075826168060303e-01 -6.121887564659118652e-01 1.174726616591215134e-02 -3.510890901088714600e-01 5.548384785652160645e-01 -1.572243124246597290e-01 2.038192152976989746e-01 -2.474895417690277100e-01
3.879585266113281250e-01 3.223900794982910156e-01 2.981005012989044189e-01 -6.218443512916564941e-01 -2.780024707317352295e-01 -3.709938228130340576e-01 2.329274863004684448e-01 2.866094000637531281e-02
3.546931594610214233e-02 -2.157474756240844727e-01 8.072398602962493896e-03 -7.400602698326110840e-01 3.628033399581909180e-01 -4.934271872043609619e-01 -1.709509789943695068e-01 -1.094266865402460098e-02
4.067495167255401611e-01 5.416623130440711975e-02 -2.826354801654815674e-01 -3.171287477016448975e-01 5.728427693247795105e-02 -6.896399259567260742e-01 1.728768497705459595e-01 -3.773541748523712158e-01
4.639599919319152832e-01 -1.501611322164535522e-01 -5.658782720565795898e-01 -5.779371261596679688e-01 -8.843673020601272583e-02 1.362254768610000610e-01 2.332269698381423950e-01 -1.648937165737152100e-01
7.901060581207275391e-02 -1.839242130517959595e-01 1.364611834287643433e-01 -6.668434143066406250e-01 6.753996759653091431e-02 -2.663303613662719727e-01 2.838248014450073242e-01 -5.835900902748107910e-01
3.669074475765228271e-01 1.680106669664382935e-01 -3.479763567447662354e-01 -6.559082269668579102e-01 2.797509133815765381e-01 -1.505207419395446777e-01 2.232250571250915527e-01 3.675616979598999023e-01
5.392160415649414062e-01 -5.543257594108581543e-01 2.418424487113952637e-01 -1.372681409120559692e-01 1.971502453088760376e-01 2.472048401832580566e-01 4.163197576999664307e-01 -2.265792936086654663e-01
5.028936862945556641e-01 1.930472999811172485e-02 -3.874557912349700928e-01 -4.581683576107025146e-01 2.633187770843505859e-01 -2.067559212446212769e-01 4.414727091789245605e-01 -2.823157608509063721e-01
-1.032355800271034241e-01 -4.333067238330841064e-01 3.470619022846221924e-01 -6.007115840911865234e-01 3.635248839855194092e-01 -3.339896202087402344e-01 1.727674901485443115e-01 -2.161782681941986084e-01
3.261505067348480225e-01 9.418744593858718872e-02 -3.313540220260620117e-01 -6.003552675247192383e-01 2.401277571916580200e-01 -2.566379904747009277e-01 4.905171096324920654e-01 -2.245022505521774292e-01
1.545879989862442017e-01 -4.597712680697441101e-02 -2.770502567291259766e-01 -6.059225797653198242e-01 1.694992929697036743e-01 -6.982265710830688477e-01 -1.035213917493820190e-01 5.588345602154731750e-02
4.830021783709526062e-02 -2.852378785610198975e-01 -5.754840970039367676e-01 -5.631514191627502441e-01 -2.001018077135086060e-01 4.104909673333168030e-02 4.499635100364685059e-01 -1.542467027902603149e-01
-5.031469836831092834e-02 -8.145477175712585449e-01 -3.177904486656188965e-01 -2.024774700403213501e-01 7.001400738954544067e-02 -3.305530846118927002e-01 2.336386740207672119e-01 1.524408459663391113e-01
7.494314759969711304e-02 -6.749083995819091797e-01 -1.450652605853974819e-03 -2.603897452354431152e-02 1.113385781645774841e-01 -6.099020242691040039e-01 3.577739894390106201e-01 -1.606948375701904297e-01
2.638046145439147949e-01 -2.956351637840270996e-01 2.325658351182937622e-01 -6.064169406890869141e-01 4.648042321205139160e-01 2.811569571495056152e-01 3.481560349464416504e-01 6.981252133846282959e-02
2.658696174621582031e-01 8.245928213000297546e-03 3.334943652153015137e-01 -7.028282880783081055e-01 7.392499595880508423e-02 1.014711186289787292e-01 5.129855275154113770e-01 -2.124705016613006592e-01
2.411440946161746979e-02 -1.150825992226600647e-01 -1.971873641014099121e-01 -6.645205020904541016e-01 -7.435373961925506592e-02 -2.827019989490509033e-01 4.117904007434844971e-01 -5.006833672523498535e-01
1.133924424648284912e-01 -1.588515788316726685e-01 -4.322221577167510986e-01 -6.175674200057983398e-01 -4.083335697650909424e-01 -3.961564302444458008e-01 -5.683608725666999817e-02 -2.584496736526489258e-01
1.614732146263122559e-01 -2.113316953182220459e-01 -6.150601506233215332e-01 -5.227560400962829590e-01 -2.055650576949119568e-02 -2.460128366947174072e-01 3.112141191959381104e-01 -3.462559580802917480e-01
1.739533394575119019e-01 -5.113542675971984863e-01 -1.512958258390426636e-01 -9.900865703821182251e-02 2.632620930671691895e-01 -7.159738540649414062e-01 1.981961727142333984e-01 -2.331457734107971191e-01
6.055911183357238770e-01 -1.944577693939208984e-01 -1.666182875633239746e-01 5.036444216966629028e-02 -1.100165769457817078e-01 -2.878041565418243408e-01 4.236113429069519043e-01 5.392273068428039551e-01
1.759025901556015015e-01 -3.910428844392299652e-03 -2.238774150609970093e-01 -7.844647765159606934e-01 4.812921583652496338e-02 2.007756233215332031e-01 5.024928450584411621e-01 9.171048551797866821e-02
1.889778077602386475e-01 -5.521502718329429626e-02 2.786824107170104980e-02 -6.052344441413879395e-01 -2.077041715383529663e-01 1.550310105085372925e-01 6.795416474342346191e-01 -2.553444504737854004e-01
2.607222497463226318e-01 -3.191152215003967285e-01 2.423533052206039429e-01 -8.562470227479934692e-02 -1.471204906702041626e-01 -8.500985503196716309e-01 5.397155508399009705e-02 -1.299917250871658325e-01
5.579382181167602539e-01 2.540288269519805908e-01 9.555198252201080322e-02 -7.136320471763610840e-01 -2.556144893169403076e-01 -1.954296976327896118e-01 4.726412519812583923e-02 2.829765900969505310e-03
2.524663209915161133e-01 -3.522733151912689209e-01 -1.485483050346374512e-01 -2.651672996580600739e-02 2.101323753595352173e-01 -7.920043468475341797e-01 2.606390118598937988e-01 -2.236853837966918945e-01
3.212070763111114502e-01 -7.574394810944795609e-03 -2.134397625923156738e-01 -3.154071569442749023e-01 5.169167369604110718e-02 -2.891247272491455078e-01 7.186275124549865723e-01 -3.860567510128021240e-01
3.628912866115570068e-01 3.075083717703819275e-02 -3.623275458812713623e-02 -6.900150179862976074e-01 1.890215724706649780e-01 1.326908022165298462e-01 5.486798882484436035e-01 -1.885340362787246704e-01
4.252205789089202881e-01 -4.719815552234649658e-01 -2.117470502853393555e-01 -1.109453141689300537e-01 -4.161760210990905762e-01 -6.230697780847549438e-02 3.573618233203887939e-01 4.842345118522644043e-01
-7.432329002767801285e-03 -2.443886697292327881e-01 1.947736889123916626e-01 -6.635468006134033203e-01 -2.140694707632064819e-01 -4.805468767881393433e-02 3.995734155178070068e-01 -5.041764974594116211e-01
2.381224632263183594e-01 1.887504383921623230e-02 -2.746310532093048096e-01 -7.636685967445373535e-01 -9.894096106290817261e-02 1.876202374696731567e-01 4.831627607345581055e-01 -7.676297426223754883e-02
2.985399067401885986e-01 7.419410347938537598e-02 3.252990916371345520e-02 -4.391254186630249023e-01 -3.918204829096794128e-02 -2.828352451324462891e-01 6.806821823120117188e-01 -4.081918597221374512e-01
4.947037994861602783e-01 1.883205771446228027e-01 5.764656513929367065e-02 -4.807471334934234619e-01 -2.667739987373352051e-01 -3.125479221343994141e-01 3.664156794548034668e-01 -4.269046187400817871e-01
2.528413534164428711e-01 7.309782505035400391e-02 -4.758891463279724121e-01 -4.962992966175079346e-01 2.297720313072204590e-01 -4.533791840076446533e-01 4.231481254100799561e-01 -1.433255374431610107e-01
2.056362926959991455e-01 1.802868694067001343e-01 2.050944231450557709e-02 -6.891645193099975586e-01 -4.445727765560150146e-01 -5.923752672970294952e-03 4.948767721652984619e-01 8.519882708787918091e-02
3.908080756664276123e-01 -2.838954627513885498e-01 -1.863903403282165527e-01 -2.925228178501129150e-01 4.493395090103149414e-01 -4.839943051338195801e-01 1.299732625484466553e-01 -4.396727085113525391e-01
2.674885988235473633e-01 1.432745903730392456e-01 -3.152826055884361267e-02 -4.973101615905761719e-01 -4.507637768983840942e-02 -1.843356341123580933e-01 7.496669292449951172e-01 -2.481911927461624146e-01
4.843178391456604004e-01 1.140139997005462646e-01 9.002503007650375366e-02 -7.684203982353210449e-01 -2.896952629089355469e-01 -1.585237830877304077e-01 -4.783603549003601074e-02 -2.062066644430160522e-01
1.563389599323272705e-02 -2.388576865196228027e-01 9.108725935220718384e-02 -6.309854984283447266e-01 -4.270586371421813965e-02 -1.598269343376159668e-01 4.014775156974792480e-01 -5.896697044372558594e-01
2.492182552814483643e-01 2.186332270503044128e-02 2.563889920711517334e-01 -6.662471294403076172e-01 3.587479889392852783e-02 1.191900819540023804e-01 6.188026070594787598e-01 -1.714111566543579102e-01
2.630489468574523926e-01 1.223917752504348755e-01 -3.324693813920021057e-02 -4.933753311634063721e-01 -7.749044895172119141e-02 -1.455186754465103149e-01 7.662654519081115723e-01 -2.386582940816879272e-01
2.084415256977081299e-01 -7.240070402622222900e-02 -2.180645912885665894e-01 -4.763014614582061768e-01 -1.089690849184989929e-01 -2.004310637712478638e-01 6.187157630920410156e-01 -4.919746816158294678e-01
3.576864302158355713e-02 -3.808509409427642822e-01 -3.612879812717437744e-01 -6.938644647598266602e-01 -3.010160923004150391e-01 -7.406088709831237793e-02 5.178276821970939636e-02 -3.780461847782135010e-01
2.179047614336013794e-01 -1.935372799634933472e-01 1.180623322725296021e-01 -6.759763956069946289e-01 -6.157682836055755615e-02 -1.668983548879623413e-01 1.829135119915008545e-01 -6.156898736953735352e-01
-1.692211329936981201e-01 -1.938772946596145630e-01 1.641972064971923828e-01 -6.294985413551330566e-01 3.108665049076080322e-01 -6.388910412788391113e-01 6.739669293165206909e-02 -3.441525995731353760e-02
-5.356198549270629883e-02 -4.725796282291412354e-01 -5.383454263210296631e-02 -8.735895901918411255e-02 -3.718123733997344971e-01 -6.036148667335510254e-01 4.651749432086944580e-01 -2.104447036981582642e-01
-1.287519633769989014e-01 -7.302171587944030762e-01 1.412773579359054565e-01 -1.569766998291015625e-01 -2.057686299085617065e-01 -4.971540570259094238e-01 3.407300710678100586e-01 -2.226661192253232002e-03
2.961539030075073242e-01 -1.171958148479461670e-01 -3.600529730319976807e-01 -3.373401761054992676e-01 -3.905053809285163879e-02 -2.612805068492889404e-01 5.844559669494628906e-01 -4.937007129192352295e-01
3.125428855419158936e-01 -1.125781610608100891e-01 1.574072837829589844e-01 -6.206578612327575684e-01 1.237897574901580811e-01 2.061859369277954102e-01 5.833103060722351074e-01 -2.855912744998931885e-01
2.298487275838851929e-01 -7.690778374671936035e-01 -3.497647643089294434e-01 -1.533081475645303726e-02 -3.930484410375356674e-03 -2.972515523433685303e-01 3.716239929199218750e-01 -8.148724585771560669e-02
-9.685823321342468262e-02 -7.092866897583007812e-01 7.964991033077239990e-02 -8.531811088323593140e-02 -9.937852621078491211e-02 -4.733189642429351807e-01 4.849375188350677490e-01 -6.954370439052581787e-02
3.505258262157440186e-01 -4.411392211914062500e-01 -4.797863364219665527e-01 -2.433253824710845947e-01 -2.763875424861907959e-01 -1.326641738414764404e-01 1.262711435556411743e-01 5.321574807167053223e-01
-1.381534151732921600e-02 -5.831590890884399414e-01 -1.599830090999603271e-01 -6.219398230314254761e-02 3.199361637234687805e-02 -5.294409394264221191e-01 4.366331398487091064e-01 3.978591561317443848e-01
1.066446080803871155e-01 -6.596407294273376465e-02 -3.719565272331237793e-01 -4.962520003318786621e-01 4.561807811260223389e-01 -6.211827397346496582e-01 6.915809214115142822e-02 3.010700829327106476e-02
7.816715240478515625e-01 -2.141047120094299316e-01 5.085871815681457520e-01 -2.011002153158187866e-01 -1.745133660733699799e-02 9.675891138613224030e-03 1.844710111618041992e-01 9.807532280683517456e-02
5.729614496231079102e-01 -5.443000793457031250e-01 -2.712321579456329346e-01 -6.476259976625442505e-02 -5.380824580788612366e-02 -3.688728809356689453e-01 -5.042184516787528992e-02 3.952044546604156494e-01
1.857236772775650024e-01 2.090205848217010498e-01 -7.233731448650360107e-02 -8.231946229934692383e-01 -4.804849252104759216e-02 -1.697566360235214233e-01 3.471709787845611572e-01 2.954343259334564209e-01
4.835005700588226318e-01 1.745900362730026245e-01 -1.393172740936279297e-01 -6.135195493698120117e-01 5.950082466006278992e-02 -3.369660079479217529e-01 3.300855457782745361e-01 -3.374714553356170654e-01
6.342903971672058105e-01 2.352039217948913574e-01 3.344715535640716553e-01 -5.454908013343811035e-01 -3.416148573160171509e-02 -3.561283349990844727e-01 -2.250112593173980713e-03 -7.016956061124801636e-02
3.268587887287139893e-01 -1.454088687896728516e-01 -9.851308912038803101e-02 -3.201726675033569336e-01 3.937192261219024658e-01 -7.508214116096496582e-01 1.898792088031768799e-01 7.072815299034118652e-02
6.081306338310241699e-01 2.178136557340621948e-01 -1.621804237365722656e-01 -4.807496964931488037e-01 -7.164619117975234985e-02 -6.509274244308471680e-02 5.433487892150878906e-01 -1.439214050769805908e-01
3.198598623275756836e-01 3.566327393054962158e-01 -6.389394402503967285e-02 -6.419111490249633789e-01 -1.366041302680969238e-01 -3.536300659179687500e-01 4.069469273090362549e-01 2.122494429349899292e-01
4.917789697647094727e-01 3.039704561233520508e-01 -1.804644167423248291e-01 -7.047047019004821777e-01 -1.437942534685134888e-01 -1.557283699512481689e-01 2.520987093448638916e-01 1.676229983568191528e-01
1.270842105150222778e-01 5.557494238018989563e-02 3.991128504276275635e-01 -6.580025553703308105e-01 -7.392431143671274185e-05 -6.180493831634521484e-01 6.708789616823196411e-03 8.045088499784469604e-02
1.082769632339477539e-01 -6.217347979545593262e-01 -2.948061823844909668e-01 5.021908786147832870e-03 9.165564924478530884e-02 -3.079102933406829834e-01 6.412286758422851562e-01 2.005720324814319611e-02
1.860734820365905762e-01 -3.195988535881042480e-01 1.016487404704093933e-01 -7.363254427909851074e-01 1.323331296443939209e-01 -1.244009211659431458e-01 -3.226804733276367188e-01 4.166716933250427246e-01
3.466571569442749023e-01 -2.272670269012451172e-01 1.086391061544418335e-01 -6.662715077400207520e-01 1.425638496875762939e-01 3.250845074653625488e-01 4.105165302753448486e-01 -2.791595757007598877e-01
2.786701023578643799e-01 -6.917331218719482422e-01 1.069935634732246399e-01 -2.809945344924926758e-01 -1.647832989692687988e-01 -4.738665223121643066e-01 -2.379533499479293823e-01 -2.124093621969223022e-01
-1.725418418645858765e-01 -5.522850751876831055e-01 2.679176032543182373e-01 -5.295134782791137695e-01 5.617155507206916809e-02 8.704473823308944702e-02 3.280002176761627197e-01 4.412821829319000244e-01
5.276727080345153809e-01 -2.205542325973510742e-01 -6.756941229104995728e-02 -6.105404719710350037e-02 -5.622961521148681641e-01 -3.090786933898925781e-01 3.344370722770690918e-01 3.755922317504882812e-01
1.949198544025421143e-01 2.569262385368347168e-01 -2.808812633156776428e-02 -4.962249100208282471e-01 1.260006427764892578e-01 -4.707929491996765137e-01 4.134250581264495850e-01 4.904331266880035400e-01
1.154214590787887573e-01 1.417564302682876587e-01 8.490278571844100952e-02 -6.828135251998901367e-01 1.598617136478424072e-01 -3.471032679080963135e-01 2.409903556108474731e-01 5.376126766204833984e-01
-1.891565024852752686e-01 -2.204588502645492554e-01 -1.051369830965995789e-01 -6.032519340515136719e-01 3.539219796657562256e-01 -5.626020431518554688e-01 1.125752851366996765e-01 2.935915291309356689e-01
6.585097908973693848e-01 1.365866959095001221e-01 5.075940489768981934e-01 -3.289388716220855713e-01 -1.867416203022003174e-01 -2.518382966518402100e-01 2.146503031253814697e-01 -1.936150938272476196e-01
5.440768003463745117e-01 -5.203406810760498047e-01 -3.636829257011413574e-01 -4.435112699866294861e-02 -4.770392179489135742e-01 -1.827222704887390137e-01 1.525393277406692505e-01 1.215394288301467896e-01
1.531161963939666748e-01 1.952622234821319580e-01 1.133473068475723267e-01 -6.860904097557067871e-01 2.149020433425903320e-01 -2.384478896856307983e-01 3.406564891338348389e-01 4.855650067329406738e-01
4.395095705986022949e-01 8.748494833707809448e-02 7.021605968475341797e-03 -7.232267856597900391e-01 9.700899571180343628e-02 -3.736975491046905518e-01 -1.707762330770492554e-01 3.128041028976440430e-01
-7.187444716691970825e-02 -4.118875563144683838e-01 5.341678857803344727e-01 -3.801260888576507568e-01 -4.187862947583198547e-02 -5.376344919204711914e-02 4.919275343418121338e-01 3.856353163719177246e-01
3.251690566539764404e-01 3.009195812046527863e-02 -1.793554127216339111e-01 -5.482826232910156250e-01 4.089936986565589905e-02 2.922490052878856659e-02 6.877365112304687500e-01 -2.916657924652099609e-01
2.233976125717163086e-02 -3.978230357170104980e-01 6.304547190666198730e-03 -8.626378178596496582e-01 2.353201955556869507e-01 1.116417050361633301e-01 -1.642187088727951050e-01 4.740130901336669922e-02
3.886241912841796875e-01 7.063431665301322937e-03 2.937280535697937012e-01 -6.010762974619865417e-02 3.193457722663879395e-01 -4.370576739311218262e-01 6.825323700904846191e-01 1.344656385481357574e-02
4.562891125679016113e-01 -1.095069199800491333e-01 -6.033102273941040039e-01 -4.783884286880493164e-01 -8.561612665653228760e-02 8.273480832576751709e-02 3.622098267078399658e-01 -2.039576172828674316e-01
3.661589324474334717e-02 1.120110079646110535e-01 -1.358935385942459106e-01 -9.064224362373352051e-01 -8.662814646959304810e-02 -8.762771636247634888e-02 2.732173204421997070e-01 2.370942533016204834e-01
2.708336114883422852e-01 -4.730370640754699707e-01 -5.260816216468811035e-01 -1.339617371559143066e-01 -1.686633229255676270e-01 -5.684843659400939941e-01 1.369560509920120239e-01 1.944190710783004761e-01
5.376819372177124023e-01 2.227592468261718750e-01 5.322770029306411743e-02 -6.182678937911987305e-01 -5.039110407233238220e-02 -4.103047251701354980e-01 -6.597821414470672607e-02 3.177196681499481201e-01
3.175265192985534668e-01 -5.928375124931335449e-01 2.346049994230270386e-01 -2.768421471118927002e-01 -1.109764794819056988e-03 -5.742678642272949219e-01 -2.936900854110717773e-01 -1.013248227536678314e-03
2.257977277040481567e-01 1.213973164558410645e-01 -4.760387241840362549e-01 -6.280574798583984375e-01 -1.054461449384689331e-01 -3.146801888942718506e-01 4.302098751068115234e-01 -1.341121345758438110e-01
1.052107214927673340e-01 -6.731247901916503906e-01 1.621455103158950806e-01 -3.139070272445678711e-01 -3.364884480834007263e-02 -5.020371079444885254e-01 -4.858097806572914124e-02 -3.942986726760864258e-01
-3.325585722923278809e-01 -2.192566543817520142e-01 -1.550610177218914032e-02 -7.960904836654663086e-01 1.001872569322586060e-01 -4.316958487033843994e-01 9.727763384580612183e-02 3.832680732011795044e-02
-4.686858505010604858e-02 -8.483358472585678101e-02 4.929212480783462524e-02 -7.347620129585266113e-01 -1.551986634731292725e-01 -7.779095321893692017e-02 5.077250599861145020e-01 -4.004732668399810791e-01
4.311443269252777100e-01 -7.804121971130371094e-01 -2.405084371566772461e-01 1.777005731128156185e-03 1.079543307423591614e-01 -1.964480280876159668e-01 2.022697627544403076e-01 2.367804199457168579e-01
1.498741954565048218e-01 -7.486903667449951172e-01 -9.030973911285400391e-02 4.934118315577507019e-02 3.323307319078594446e-04 -4.135052859783172607e-01 4.827211499214172363e-01 4.902571439743041992e-02
2.518806457519531250e-01 -7.768536806106567383e-01 -2.112958133220672607e-01 1.544708479195833206e-02 -2.881287969648838043e-02 -2.315009087324142456e-01 4.319296777248382568e-01 2.172184437513351440e-01
-1.841246634721755981e-01 -1.906276643276214600e-01 1.257662028074264526e-01 -6.191036701202392578e-01 4.950759708881378174e-01 -4.988258183002471924e-01 1.401140391826629639e-01 1.307420730590820312e-01
1.979538649320602417e-01 -6.961727887392044067e-02 -1.917177438735961914e-01 -6.399197578430175781e-01 -5.611289292573928833e-02 8.456797897815704346e-02 6.073403358459472656e-01 -3.613196015357971191e-01
3.270368576049804688e-01 -9.166482090950012207e-02 -2.930486500263214111e-01 -3.010631203651428223e-01 -1.645068265497684479e-02 -1.326556056737899780e-01 7.144336700439453125e-01 -4.240806698799133301e-01
1.143899783492088318e-01 -5.863503813743591309e-01 1.636034846305847168e-01 2.029150351881980896e-02 -5.338428616523742676e-01 -3.408222198486328125e-01 4.239649772644042969e-01 -1.871790438890457153e-01
7.198839783668518066e-01 1.857185214757919312e-01 1.627548336982727051e-01 -2.059972137212753296e-01 1.452105939388275146e-01 -3.214828372001647949e-01 4.997498691082000732e-01 -6.453265994787216187e-02
2.758673131465911865e-01 3.789268434047698975e-02 -3.293259441852569580e-01 -3.642345368862152100e-01 -6.447738409042358398e-02 -3.839495182037353516e-01 6.127245426177978516e-01 -3.928523659706115723e-01
-7.239355891942977905e-02 -4.088931381702423096e-01 1.395629793405532837e-01 -7.468593120574951172e-01 5.192454438656568527e-03 -2.669202685356140137e-01 -2.935464680194854736e-01 3.047066628932952881e-01
6.859989762306213379e-01 -2.871764302253723145e-01 5.071155428886413574e-01 -4.551607370376586914e-02 1.051376834511756897e-01 -1.071480140089988708e-01 3.688523173332214355e-01 1.706183105707168579e-01
2.107529044151306152e-01 -6.067192554473876953e-01 -3.110860288143157959e-01 4.712788760662078857e-02 -1.466912180185317993e-01 -3.760789632797241211e-01 5.521801710128784180e-01 1.436067372560501099e-01
3.531922996044158936e-01 1.292721927165985107e-02 1.474633961915969849e-01 -7.459424734115600586e-01 -1.821131259202957153e-01 -2.663117460906505585e-02 3.041792511940002441e-01 -4.129323065280914307e-01
4.482412636280059814e-01 -5.034002661705017090e-01 1.485140174627304077e-01 1.969451783224940300e-03 -3.151273429393768311e-01 -6.203275322914123535e-01 8.653858676552772522e-03 -1.985480189323425293e-01
4.359369575977325439e-01 -3.397727608680725098e-01 3.264835178852081299e-01 -1.100085675716400146e-01 3.435315489768981934e-01 1.049267798662185669e-01 6.227495670318603516e-01 2.428570985794067383e-01
2.389751076698303223e-01 -6.361526250839233398e-01 9.581487625837326050e-02 3.107296116650104523e-02 3.444220721721649170e-01 -3.713380694389343262e-01 4.656367897987365723e-01 -2.339197248220443726e-01
1.253825053572654724e-02 1.495427787303924561e-01 1.669470034539699554e-02 -7.867487072944641113e-01 -3.906056284904479980e-01 -2.430763095617294312e-01 3.481692075729370117e-01 1.592074781656265259e-01
3.770529031753540039e-01 2.652781307697296143e-01 -4.161123931407928467e-01 -6.320433020591735840e-01 5.781737156212329865e-03 -2.531484663486480713e-01 3.113118112087249756e-01 2.319436371326446533e-01
1.850387454032897949e-01 -2.828561365604400635e-01 3.732519149780273438e-01 -7.422278523445129395e-01 2.902477085590362549e-01 1.881816089153289795e-01 2.685575783252716064e-01 -6.127532571554183960e-02
3.244775533676147461e-01 2.028426080942153931e-01 -1.030763760209083557e-01 -5.077095031738281250e-01 2.654244005680084229e-01 -3.612128496170043945e-01 2.977037429809570312e-01 5.437123179435729980e-01
2.893944978713989258e-01 -1.269608139991760254e-01 -5.675364732742309570e-01 -5.495551228523254395e-01 -4.004925787448883057e-01 -1.300615519285202026e-01 2.583369016647338867e-01 -1.788157522678375244e-01
2.447423338890075684e-01 -2.665385305881500244e-01 -4.061682224273681641e-01 -7.314607501029968262e-01 -1.574069410562515259e-01 -8.748628199100494385e-02 1.051676459610462189e-03 -3.696199953556060791e-01
1.624979376792907715e-01 2.121487557888031006e-01 -2.231933921575546265e-01 -5.841426253318786621e-01 -1.948333345353603363e-02 -8.738341741263866425e-03 6.414394974708557129e-01 3.544702827930450439e-01
1.745697110891342163e-01 -4.004018604755401611e-01 3.692903220653533936e-01 -5.234147906303405762e-01 3.713920116424560547e-01 2.854352593421936035e-01 4.080512225627899170e-01 1.138171702623367310e-01
7.295587062835693359e-01 1.466843932867050171e-01 5.363433063030242920e-02 -5.995150208473205566e-01 -2.476900666952133179e-01 -5.139502137899398804e-02 -4.886077716946601868e-02 -1.324906945228576660e-01
5.846604108810424805e-01 3.103923797607421875e-01 1.246116459369659424e-01 -4.681663215160369873e-01 1.868007890880107880e-02 -1.408334821462631226e-01 5.539950728416442871e-01 5.244010593742132187e-03
1.709191501140594482e-01 -7.026907801628112793e-01 -1.229931116104125977e-01 2.912454074248671532e-03 -6.062057800590991974e-04 -4.540622830390930176e-01 4.900465607643127441e-01 1.247327774763107300e-01
2.927319407463073730e-01 -4.393720328807830811e-01 8.505417406558990479e-02 -1.257210075855255127e-01 -3.604995012283325195e-01 -3.085660040378570557e-01 2.341743558645248413e-01 6.466915011405944824e-01
2.316931933164596558e-01 -1.738289594650268555e-01 -4.128283262252807617e-01 -7.973852157592773438e-01 -2.859162688255310059e-01 3.041856922209262848e-03 -1.017734408378601074e-02 -1.673031747341156006e-01
3.373410999774932861e-01 -3.209106922149658203e-01 4.892785847187042236e-01 -1.061037406325340271e-01 2.407650351524353027e-01 -3.927844017744064331e-02 6.300035715103149414e-01 2.759539484977722168e-01
2.818574607372283936e-01 -5.608783960342407227e-01 -4.537852108478546143e-01 -6.178056076169013977e-02 1.319460272789001465e-01 -3.709222674369812012e-01 3.295320868492126465e-01 3.642108142375946045e-01
4.215585291385650635e-01 1.541856676340103149e-01 -4.017838835716247559e-01 -4.675553441047668457e-01 8.979564905166625977e-02 -2.532229125499725342e-01 5.764155983924865723e-01 -1.184769868850708008e-01
8.303811401128768921e-02 -4.697630703449249268e-01 6.514566540718078613e-01 -4.122931957244873047e-01 -2.528538107872009277e-01 8.570175617933273315e-02 2.574329674243927002e-01 2.012319862842559814e-01
1.903128474950790405e-01 -7.269962430000305176e-01 -3.554760515689849854e-01 -5.442797020077705383e-02 -8.759433031082153320e-02 -4.113081097602844238e-01 3.567074537277221680e-01 4.294800385832786560e-02
5.530554652214050293e-01 4.844029247760772705e-02 2.962499558925628662e-01 -1.622379384934902191e-02 1.979837119579315186e-01 -3.372599184513092041e-01 6.698714494705200195e-01 -4.567800089716911316e-02
3.936001360416412354e-01 3.439438045024871826e-01 -2.027171403169631958e-01 -5.604043006896972656e-01 -2.336709201335906982e-01 -2.526881694793701172e-01 4.860883355140686035e-01 1.299972683191299438e-01
6.303244233131408691e-01 -4.818313419818878174e-01 -3.761718869209289551e-01 2.240604721009731293e-03 -1.944171190261840820e-01 -3.215354979038238525e-01 2.003108412027359009e-01 2.184301167726516724e-01
7.920168042182922363e-01 -2.104288786649703979e-01 1.669643372297286987e-01 -1.898236423730850220e-01 3.877968490123748779e-01 1.573799252510070801e-01 2.882844209671020508e-01 7.909697294235229492e-02
4.589473307132720947e-01 5.646347254514694214e-02 1.494653820991516113e-01 -6.013826131820678711e-01 -4.539212882518768311e-01 2.377579808235168457e-01 3.591126799583435059e-01 1.031655967235565186e-01
5.289128050208091736e-02 -2.743332087993621826e-01 -5.075531005859375000e-01 -7.329535484313964844e-01 -1.540858894586563110e-01 -1.895895302295684814e-01 -1.360839698463678360e-02 -2.593088150024414062e-01
1.330634951591491699e-01 -4.431684017181396484e-01 4.313914477825164795e-02 -1.658635437488555908e-01 -9.129981696605682373e-02 -7.276679277420043945e-01 1.409196853637695312e-01 -4.459030926227569580e-01
1.977873891592025757e-01 -7.354002594947814941e-01 -1.579094231128692627e-01 -3.518829494714736938e-02 -1.309720128774642944e-01 -4.415421187877655029e-01 4.263157546520233154e-01 -5.912127904593944550e-03
3.682852685451507568e-01 1.396283954381942749e-01 -2.725795805454254150e-01 -6.254074573516845703e-01 2.976435720920562744e-01 -4.504923224449157715e-01 2.003028094768524170e-01 -2.185854166746139526e-01
4.419150054454803467e-01 -5.142245292663574219e-01 -3.530261218547821045e-01 -1.140377745032310486e-01 -1.916712671518325806e-01 -5.274702906608581543e-01 -8.885642886161804199e-02 2.824785113334655762e-01
3.093226552009582520e-01 2.884425818920135498e-01 1.076820492744445801e-01 -3.877668082714080811e-01 -4.792997613549232483e-02 -3.412743210792541504e-01 7.314758896827697754e-01 -7.307299971580505371e-02
4.901133179664611816e-01 2.124954611063003540e-01 -2.589675039052963257e-02 -8.023651838302612305e-01 -1.435940116643905640e-01 1.395315956324338913e-02 2.196211218833923340e-01 -3.356916829943656921e-02
2.173939943313598633e-01 2.873612344264984131e-01 -2.867802381515502930e-01 -6.983651518821716309e-01 -1.898754686117172241e-01 -3.532088696956634521e-01 2.650882005691528320e-01 2.629173099994659424e-01
6.064883470535278320e-01 -2.583886682987213135e-01 -3.733653128147125244e-01 -3.620351850986480713e-01 4.324147999286651611e-01 -2.170623391866683960e-01 -2.449965775012969971e-01 -2.853402681648731232e-02
3.676088154315948486e-01 -4.275951981544494629e-01 -3.332736790180206299e-01 -2.003779411315917969e-01 -1.465575397014617920e-01 -4.834707379341125488e-01 -6.931234151124954224e-02 5.203614234924316406e-01
9.395042806863784790e-02 -6.299203634262084961e-01 1.617178469896316528e-01 -3.105229735374450684e-01 -2.392550706863403320e-01 -5.605663657188415527e-01 -1.351319998502731323e-01 -2.864580750465393066e-01
6.348812580108642578e-01 -3.716024756431579590e-01 -9.549981355667114258e-02 -2.133796215057373047e-01 6.316794753074645996e-01 -6.026124581694602966e-02 -3.868964686989784241e-02 -6.244292017072439194e-03
6.574940085411071777e-01 -6.349661387503147125e-03 6.196257472038269043e-01 -1.205132231116294861e-01 -1.628463119268417358e-01 -2.436632364988327026e-01 2.437975555658340454e-01 1.545124500989913940e-01
2.541744112968444824e-01 -6.007515788078308105e-01 2.622135579586029053e-01 -1.220370829105377197e-01 -4.207346439361572266e-01 -5.205280780792236328e-01 -3.276253119111061096e-02 2.044586688280105591e-01
1.991245299577713013e-01 4.147312417626380920e-02 -2.336813509464263916e-01 -5.421126484870910645e-01 -5.039304122328758240e-02 1.168762370944023132e-01 7.671006321907043457e-01 -7.411699742078781128e-02
-4.681379348039627075e-02 -5.567514896392822266e-01 -1.212762370705604553e-01 -3.263198435306549072e-01 -1.556944698095321655e-01 -6.892242431640625000e-01 1.561345439404249191e-02 -2.590928375720977783e-01
-4.891953989863395691e-02 -6.073698401451110840e-01 1.977776288986206055e-01 -1.227994263172149658e-01 -1.536888033151626587e-01 -6.221584081649780273e-01 3.563972413539886475e-01 -1.918140500783920288e-01
4.042638838291168213e-01 1.777022033929824829e-01 2.539689838886260986e-01 -8.007988333702087402e-01 -2.914123833179473877e-01 -1.188950762152671814e-01 1.250097993761301041e-02 -4.526963457465171814e-04
3.145825862884521484e-01 -4.850823283195495605e-01 1.181612089276313782e-01 -2.959224879741668701e-01 -4.691171944141387939e-01 -4.630289673805236816e-01 -2.321902662515640259e-01 -2.753573060035705566e-01
1.623027622699737549e-01 -4.352095127105712891e-01 -2.065527439117431641e-01 -7.598894834518432617e-02 1.925188452005386353e-01 -6.345729231834411621e-01 5.363227725028991699e-01 -9.177996963262557983e-02
5.448528006672859192e-02 -6.995106935501098633e-01 -2.729399502277374268e-01 -1.637631654739379883e-02 -2.136545479297637939e-01 -3.208203613758087158e-01 5.235803723335266113e-01 1.011996492743492126e-01
5.080447793006896973e-01 -2.704621255397796631e-01 1.544429808855056763e-01 1.369338929653167725e-01 1.148231402039527893e-01 -1.699936389923095703e-01 7.573762536048889160e-01 -1.021583229303359985e-01
5.676738023757934570e-01 -5.647838115692138672e-01 3.646322339773178101e-02 -1.698372699320316315e-02 -3.663592040538787842e-01 -2.763753831386566162e-01 1.500690635293722153e-02 3.825179934501647949e-01
-1.095852628350257874e-01 -6.020530462265014648e-01 9.110716730356216431e-02 -6.613057851791381836e-01 3.969799578189849854e-01 -1.328757405281066895e-01 -4.323136806488037109e-02 5.271990969777107239e-02
2.519814372062683105e-01 2.480017691850662231e-01 -4.580612108111381531e-02 -6.559727191925048828e-01 4.281298071146011353e-02 -5.455852746963500977e-01 1.533312946557998657e-01 3.458256423473358154e-01
4.543686807155609131e-01 -7.173600792884826660e-01 -2.165150344371795654e-01 2.878928184509277344e-02 -3.497380316257476807e-01 -1.081575602293014526e-01 3.022928833961486816e-01 7.642098516225814819e-02
2.348163165152072906e-02 1.518340855836868286e-01 -6.522727757692337036e-02 -9.065629839897155762e-01 -1.114100217819213867e-01 -9.737379848957061768e-02 3.453007340431213379e-01 9.569449722766876221e-02
4.190944135189056396e-01 -3.659434318542480469e-01 1.329867392778396606e-01 -1.223079636693000793e-01 -3.497490882873535156e-01 -2.299710810184478760e-01 2.764297723770141602e-01 6.373193860054016113e-01
3.154519572854042053e-02 -5.696467757225036621e-01 4.103767275810241699e-01 -4.736645221710205078e-01 2.852569222450256348e-01 2.236229926347732544e-01 3.861049413681030273e-01 -3.583997115492820740e-02
-4.443898797035217285e-02 -5.913733243942260742e-01 7.689339667558670044e-02 -3.530372977256774902e-01 -5.693354606628417969e-01 -4.360936284065246582e-01 -4.419235885143280029e-02 3.848798200488090515e-02
-2.994356453418731689e-01 -2.584559917449951172e-01 -1.180254854261875153e-02 -8.495880365371704102e-01 1.770298033952713013e-01 -9.915269166231155396e-02 1.514745503664016724e-01 2.397587746381759644e-01
9.986735135316848755e-02 -3.453152179718017578e-01 4.699380397796630859e-01 -4.006721079349517822e-01 -1.677251793444156647e-02 1.282722055912017822e-01 4.546919763088226318e-01 5.156784653663635254e-01
1.695564091205596924e-01 -6.814463138580322266e-01 1.382827907800674438e-01 -2.401013076305389404e-01 5.070525780320167542e-02 -5.000493526458740234e-01 2.501174435019493103e-02 -4.205526709556579590e-01
4.672171175479888916e-01 1.943799555301666260e-01 -4.081403315067291260e-01 -5.727611780166625977e-01 -2.138472720980644226e-02 1.274033216759562492e-03 4.978808760643005371e-01 -3.076237440109252930e-02
-1.437278836965560913e-02 1.535252630710601807e-01 8.009620010852813721e-02 -6.116023659706115723e-01 2.244802564382553101e-01 -1.644653379917144775e-01 7.043783068656921387e-01 1.488678157329559326e-01
2.456968724727630615e-01 2.577123641967773438e-01 6.426238268613815308e-02 -6.628541350364685059e-01 2.883364856243133545e-01 -3.862563073635101318e-01 3.046935796737670898e-01 3.233297467231750488e-01
2.421056926250457764e-01 2.498713731765747070e-01 2.792611122131347656e-01 -4.662893116474151611e-01 3.578925430774688721e-01 -5.109465122222900391e-01 3.820571899414062500e-01 2.200353145599365234e-01
-1.161016449332237244e-01 -5.724915266036987305e-01 -1.228163987398147583e-01 -8.849379420280456543e-02 -2.072362154722213745e-01 -5.251003503799438477e-01 5.602282881736755371e-01 5.766900256276130676e-02
3.715422451496124268e-01 -3.679209351539611816e-01 1.436506211757659912e-01 1.630613356828689575e-01 -3.391304314136505127e-01 -4.210171699523925781e-01 5.359646081924438477e-01 3.159794807434082031e-01
5.191190168261528015e-02 8.584506809711456299e-03 -2.489880770444869995e-01 -7.034944295883178711e-01 -3.097148984670639038e-02 2.513733208179473877e-01 5.160862207412719727e-01 3.314200043678283691e-01
7.532914876937866211e-01 1.666751503944396973e-02 1.295657902956008911e-01 -2.945579588413238525e-01 2.788893878459930420e-01 1.577662229537963867e-01 3.861182928085327148e-01 2.774269580841064453e-01
1.162459403276443481e-01 -1.057576760649681091e-01 -6.850441545248031616e-02 -7.760270833969116211e-01 -1.471485644578933716e-01 -4.289055466651916504e-01 -2.440942674875259399e-01 3.212425112724304199e-01
8.333485573530197144e-02 -4.679159522056579590e-01 3.321661353111267090e-01 -7.450383305549621582e-01 1.403024494647979736e-01 1.539815515279769897e-01 2.257733941078186035e-01 -1.196866258978843689e-01
5.589849948883056641e-01 -4.456921219825744629e-01 -2.169479876756668091e-01 -1.860525459051132202e-02 -2.507425546646118164e-01 -3.880651891231536865e-01 1.542094647884368896e-01 4.519233405590057373e-01
2.423392683267593384e-01 -8.497562259435653687e-02 1.066955551505088806e-01 -4.845440685749053955e-01 -1.637521833181381226e-01 3.501596748828887939e-01 7.337799668312072754e-01 4.919630475342273712e-03
7.373078465461730957e-01 -5.896910429000854492e-01 -1.641791760921478271e-01 8.825742453336715698e-02 -3.278645500540733337e-02 -1.466059088706970215e-01 1.762309819459915161e-01 1.423789858818054199e-01
5.724123120307922363e-01 -1.186345964670181274e-01 4.325050413608551025e-01 -2.681404352188110352e-02 2.697287499904632568e-01 -2.027650624513626099e-01 5.971672534942626953e-01 -3.798674559220671654e-03
6.082804799079895020e-01 -7.257288694381713867e-01 -9.799353778362274170e-02 -4.131576791405677795e-02 -1.718514114618301392e-01 -8.973600715398788452e-02 1.738852635025978088e-02 2.326256483793258667e-01
1.012549400329589844e-01 -2.208829075098037720e-01 9.472963213920593262e-02 -5.744966864585876465e-01 3.538359999656677246e-01 -6.386327147483825684e-01 1.822862625122070312e-01 -1.888336837291717529e-01
5.345446467399597168e-01 -5.854226350784301758e-01 -4.324853122234344482e-01 3.705763816833496094e-02 -1.559156030416488647e-01 -1.392249912023544312e-01 3.471437990665435791e-01 1.375617980957031250e-01
-7.367286831140518188e-02 -6.217146515846252441e-01 -2.945637106895446777e-01 -1.586896032094955444e-01 -2.478516995906829834e-01 -4.906142950057983398e-01 3.369082212448120117e-01 2.836427688598632812e-01
3.809342086315155029e-01 -4.608719348907470703e-01 4.745838046073913574e-01 -9.044022858142852783e-02 3.944973945617675781e-01 -1.408385783433914185e-01 4.816513657569885254e-01 4.031499102711677551e-02
7.162434458732604980e-01 -6.485852003097534180e-01 -9.955526888370513916e-02 9.109798818826675415e-02 -1.055431738495826721e-01 -1.226678267121315002e-01 1.090058162808418274e-01 1.002669259905815125e-01
6.581529974937438965e-01 -2.855235040187835693e-01 2.001444399356842041e-01 1.925096958875656128e-01 5.682705342769622803e-02 -4.137755930423736572e-01 4.833165705204010010e-01 1.260360982269048691e-02
1.316261738538742065e-01 2.030335217714309692e-01 -1.959390193223953247e-02 -6.409824490547180176e-01 3.096538484096527100e-01 -1.131854578852653503e-01 5.923148989677429199e-01 2.658499479293823242e-01
8.119277358055114746e-01 -3.390425741672515869e-01 4.225307404994964600e-01 -5.440882220864295959e-02 -1.730609871447086334e-02 -1.163239777088165283e-01 1.743293106555938721e-01 -1.046398468315601349e-02
-1.170067340135574341e-01 -5.140948891639709473e-01 -1.214470192790031433e-01 -9.432327747344970703e-02 -3.149183988571166992e-01 -4.717268049716949463e-01 6.129625439643859863e-01 -3.076856024563312531e-02
2.430089265108108521e-01 -1.248032450675964355e-01 2.673086225986480713e-01 -7.357768416404724121e-01 2.652944028377532959e-01 2.922085821628570557e-01 3.877890408039093018e-01 8.001171052455902100e-02
2.720929384231567383e-01 2.198111563920974731e-01 5.236128345131874084e-02 -8.308486342430114746e-01 -1.775230616331100464e-01 -3.558965623378753662e-01 -1.418505050241947174e-02 1.619239598512649536e-01
9.481947124004364014e-02 -2.311838418245315552e-01 2.543447017669677734e-01 -7.826368808746337891e-01 4.696811735630035400e-02 -1.851563155651092529e-01 -2.648803293704986572e-01 3.920473158359527588e-01
3.851889073848724365e-01 -1.032661348581314087e-01 2.203094959259033203e-01 2.376174181699752808e-02 2.919392287731170654e-01 -3.682557642459869385e-01 7.475815415382385254e-01 -1.102071776986122131e-01
-7.375227659940719604e-02 -3.548490703105926514e-01 6.340125799179077148e-01 -4.094220697879791260e-01 -2.250813990831375122e-01 -1.234889328479766846e-01 3.612051904201507568e-01 3.204126656055450439e-01
7.934604287147521973e-01 3.361257910728454590e-02 3.595417141914367676e-01 -2.252271920442581177e-01 3.760452568531036377e-02 -1.989674866199493408e-01 3.394398093223571777e-01 1.818558722734451294e-01
1.721787899732589722e-01 -1.497401017695665359e-02 3.033531606197357178e-01 -6.968728303909301758e-01 3.647821843624114990e-01 -4.911006391048431396e-01 -1.916219666600227356e-02 1.336501985788345337e-01
1.086132004857063293e-01 -4.504359960556030273e-01 1.147241443395614624e-01 -6.165212988853454590e-01 5.158188343048095703e-01 -3.491652309894561768e-01 -6.234089657664299011e-02 -1.336652319878339767e-02
2.355100810527801514e-01 -6.906959414482116699e-01 -3.534607589244842529e-01 5.340734031051397324e-03 7.501664757728576660e-02 -4.606043994426727295e-01 3.507855534553527832e-01 -4.094661772251129150e-02
2.077601402997970581e-01 -5.509038567543029785e-01 4.114869236946105957e-01 -3.255971074104309082e-01 -3.397231101989746094e-01 -3.918570578098297119e-01 -1.683882921934127808e-01 -2.840552031993865967e-01
1.587357223033905029e-01 -8.326820135116577148e-01 2.611235082149505615e-01 -3.531702756881713867e-01 -8.697719126939773560e-02 2.407059520483016968e-01 7.434970885515213013e-02 1.322746425867080688e-01
2.278845906257629395e-01 -6.350893378257751465e-01 -1.386918723583221436e-01 -2.594609558582305908e-01 3.890371620655059814e-01 -3.790175616741180420e-01 -1.468410901725292206e-02 -4.036768674850463867e-01
4.748592078685760498e-01 -3.815067410469055176e-01 1.373733300715684891e-02 -1.606325954198837280e-01 -3.602424263954162598e-01 -1.778442561626434326e-01 1.562410444021224976e-01 6.458757519721984863e-01
1.527646929025650024e-01 1.404702216386795044e-01 2.963807582855224609e-01 -5.609791278839111328e-01 4.339837431907653809e-01 -4.755756556987762451e-01 2.818489074707031250e-01 2.458437830209732056e-01
-1.793796196579933167e-02 -5.947768688201904297e-01 2.133879363536834717e-01 3.788666566833853722e-03 -7.820226252079010010e-02 -4.717481732368469238e-01 5.988858938217163086e-01 1.142094507813453674e-01
2.242909967899322510e-01 2.480550408363342285e-01 -1.308251917362213135e-01 -6.733438372611999512e-01 -1.387934982776641846e-01 -3.222384154796600342e-01 5.391279458999633789e-01 -6.240924447774887085e-02
3.570345640182495117e-01 -4.773241877555847168e-01 1.111099570989608765e-01 -2.784314155578613281e-01 -3.193608224391937256e-01 -5.483856201171875000e-01 -2.272613495588302612e-01 -3.169427216053009033e-01
3.873605132102966309e-01 -6.215780377388000488e-01 -3.461196124553680420e-01 -2.440772205591201782e-02 -1.923414021730422974e-01 6.782006472349166870e-02 4.452256858348846436e-01 3.215235769748687744e-01
5.250186920166015625e-01 -6.945558190345764160e-01 -1.747443974018096924e-01 1.352706551551818848e-01 8.584904670715332031e-02 -3.028502762317657471e-01 3.062618374824523926e-01 -1.513854227960109711e-02
6.128558306954801083e-04 -3.248608708381652832e-01 5.436667799949645996e-01 -2.993585169315338135e-01 -1.128980517387390137e-01 9.171943366527557373e-02 6.085801720619201660e-01 3.431440293788909912e-01
1.181399822235107422e-01 -7.800787687301635742e-01 3.748935461044311523e-01 -3.793329894542694092e-01 1.387372240424156189e-02 2.396006435155868530e-01 1.878336220979690552e-01 1.411054935306310654e-02
1.674210876226425171e-01 -4.290614426136016846e-01 1.985664814710617065e-01 -4.317743778228759766e-01 6.624359488487243652e-01 -2.739787995815277100e-01 3.070265427231788635e-02 -2.172335237264633179e-01
-8.212421834468841553e-02 -5.096520185470581055e-01 4.741658270359039307e-01 -4.741940200328826904e-01 -2.019479125738143921e-01 2.326156385242938995e-02 3.237212002277374268e-01 3.710767328739166260e-01
3.208719789981842041e-01 -7.286731898784637451e-02 1.989568918943405151e-01 1.600075978785753250e-03 2.855767607688903809e-01 -2.809758186340332031e-01 8.255194425582885742e-01 1.008028388023376465e-01
2.696326375007629395e-01 2.089452892541885376e-01 -2.001281268894672394e-02 -8.349483013153076172e-01 1.853826344013214111e-01 -4.844456538558006287e-02 2.846874296665191650e-01 2.614201009273529053e-01
-1.713465899229049683e-01 -3.498577773571014404e-01 6.438811123371124268e-02 -6.028116941452026367e-01 1.040941849350929260e-01 -3.962839245796203613e-01 1.373621672391891479e-01 5.421875119209289551e-01
-3.318389877676963806e-02 -5.408992767333984375e-01 1.216300278902053833e-01 -7.090556025505065918e-01 1.903337389230728149e-01 -1.496383249759674072e-01 -3.049098849296569824e-01 1.928329765796661377e-01
3.205523490905761719e-01 5.311368405818939209e-02 3.365825489163398743e-02 -6.229440569877624512e-01 9.837895631790161133e-03 2.141019999980926514e-01 6.756761074066162109e-01 -5.252176895737648010e-02
3.023002743721008301e-01 -6.049028635025024414e-01 -1.822576373815536499e-01 1.189797222614288330e-01 -1.309667378664016724e-01 -3.203575611114501953e-01 5.981748104095458984e-01 -1.331866383552551270e-01
2.598335444927215576e-01 -2.104342579841613770e-01 4.117550849914550781e-01 -7.150431871414184570e-01 1.983465552330017090e-01 -2.368790358304977417e-01 -1.915003210306167603e-01 2.743165791034698486e-01
-4.762347415089607239e-02 5.170292779803276062e-02 -1.124988272786140442e-01 -6.871991157531738281e-01 -3.689030185341835022e-02 -4.729295670986175537e-01 2.596988081932067871e-01 4.665762484073638916e-01
9.263896197080612183e-02 -2.979289591312408447e-01 1.124647408723831177e-01 -6.572900414466857910e-01 -1.641035050852224231e-04 -2.138104140758514404e-01 8.578905463218688965e-02 -6.363200545310974121e-01
-1.364255882799625397e-02 -6.388929486274719238e-01 1.797632426023483276e-01 -1.764556914567947388e-01 -1.541015952825546265e-01 -6.079139709472656250e-01 2.231214642524719238e-01 -2.916992902755737305e-01
-6.618157774209976196e-02 -2.811585925519466400e-02 -1.201999094337224960e-02 -9.494653940200805664e-01 -7.728016376495361328e-02 -1.289604306221008301e-01 2.787345321848988533e-03 2.656870484352111816e-01
-6.386934965848922729e-02 -6.241084933280944824e-01 -2.162953168153762817e-01 -6.234611570835113525e-02 -2.493897685781121254e-03 -4.374513924121856689e-01 5.669220685958862305e-01 2.072871625423431396e-01
4.150336086750030518e-01 1.222636774182319641e-01 9.052412956953048706e-02 -6.892206072807312012e-01 2.684564292430877686e-01 -3.128066062927246094e-01 -4.690941423177719116e-02 3.968144357204437256e-01
4.871120452880859375e-01 -5.132883787155151367e-01 9.379102289676666260e-02 -6.260646879673004150e-02 -4.133864939212799072e-01 -3.241990208625793457e-01 4.108674079179763794e-02 4.570109248161315918e-01
2.395075112581253052e-01 -5.628333091735839844e-01 5.105130076408386230e-01 -1.887544393539428711e-01 -3.822797536849975586e-01 -3.387331366539001465e-01 5.027319118380546570e-02 -2.572892010211944580e-01
1.392315030097961426e-01 1.888296008110046387e-01 4.095605760812759399e-02 -6.925616860389709473e-01 2.653997540473937988e-01 -4.101657867431640625e-02 5.870981812477111816e-01 2.164142727851867676e-01
2.343730181455612183e-01 -4.442618489265441895e-01 1.166330650448799133e-01 -7.053977847099304199e-01 3.547357618808746338e-01 3.260299861431121826e-01 -1.895768195390701294e-02 6.339532881975173950e-02
2.129289656877517700e-01 1.683184206485748291e-01 2.138513885438442230e-02 -6.923744082450866699e-01 -3.232893943786621094e-01 -5.317815542221069336e-01 -8.776535838842391968e-02 2.268923968076705933e-01
-8.069770038127899170e-02 -5.347476601600646973e-01 2.474038749933242798e-01 -1.808713227510452271e-01 -4.386510848999023438e-01 -6.290214657783508301e-01 1.540640890598297119e-01 4.232167080044746399e-02
6.180759668350219727e-01 -4.410446882247924805e-01 -2.388782650232315063e-01 -9.009256958961486816e-02 -4.628541767597198486e-01 -2.217656224966049194e-01 5.227316915988922119e-02 3.035385906696319580e-01
3.282192051410675049e-01 1.805925071239471436e-01 2.812491171061992645e-02 -9.103493094444274902e-01 -1.256725192070007324e-01 -8.221103250980377197e-02 5.320979282259941101e-02 6.890697032213211060e-02
7.818005084991455078e-01 -7.127533107995986938e-02 1.566993892192840576e-01 -2.815159857273101807e-01 2.366333007812500000e-01 2.104202210903167725e-01 3.546953201293945312e-01 2.319937199354171753e-01
9.791980683803558350e-02 -6.725125312805175781e-01 3.642080426216125488e-01 -4.441783130168914795e-01 -1.880512237548828125e-01 3.529314696788787842e-01 1.880192309617996216e-01 1.136736273765563965e-01
-1.300613731145858765e-01 -4.684200584888458252e-01 -7.294587790966033936e-02 -1.061932370066642761e-01 -2.186953574419021606e-01 -5.448094010353088379e-01 6.175226569175720215e-01 1.452213525772094727e-01
7.487969398498535156e-01 -4.368824958801269531e-01 4.052427113056182861e-01 -5.794816464185714722e-02 3.354673460125923157e-02 -2.325063943862915039e-02 2.008173316717147827e-01 1.971390396356582642e-01
1.239404529333114624e-01 -8.937701582908630371e-01 1.896714270114898682e-01 -2.896670997142791748e-01 -7.599191367626190186e-02 1.225884929299354553e-01 3.047018684446811676e-02 2.102381139993667603e-01
2.399813085794448853e-01 1.388375610113143921e-01 -4.694586694240570068e-01 -6.053188443183898926e-01 3.664097562432289124e-02 -1.470650434494018555e-01 5.557358860969543457e-01 -6.721384823322296143e-02
5.510170757770538330e-02 -2.505313232541084290e-02 -4.773942288011312485e-03 -7.469387054443359375e-01 2.321195304393768311e-01 -1.343022882938385010e-01 1.223370879888534546e-01 5.928850769996643066e-01
-7.317035645246505737e-02 -1.742134243249893188e-01 8.164829760789871216e-02 -6.505613327026367188e-01 4.675379693508148193e-01 -5.413129925727844238e-01 1.399427354335784912e-01 5.660324543714523315e-02
3.605254292488098145e-01 -4.418339729309082031e-01 1.749032139778137207e-01 -7.287706434726715088e-02 -3.410838544368743896e-01 -2.969474494457244873e-01 2.746771275997161865e-01 5.991148352622985840e-01
1.931828260421752930e-01 1.916175335645675659e-01 -3.117546141147613525e-01 -5.191232562065124512e-01 8.794108778238296509e-02 -5.151069164276123047e-01 4.938842952251434326e-01 2.056520283222198486e-01
1.168205663561820984e-01 -3.236357569694519043e-01 1.609118729829788208e-01 -4.165958166122436523e-01 3.656016588211059570e-01 -7.186250090599060059e-01 -7.278558611869812012e-02 -1.636581271886825562e-01
3.615007400512695312e-01 -2.806681990623474121e-01 2.464050054550170898e-01 -7.391777038574218750e-01 -1.225039586424827576e-01 3.834581673145294189e-01 8.103536069393157959e-02 -1.217759698629379272e-01
1.527694463729858398e-01 -6.747782975435256958e-02 1.517475098371505737e-01 -5.484421849250793457e-01 -1.948332786560058594e-01 -5.303221195936203003e-02 6.665146350860595703e-01 -4.040765762329101562e-01
-1.701734215021133423e-01 -2.076346576213836670e-01 3.381223976612091064e-02 -7.659442424774169922e-01 2.129658125340938568e-02 -3.557614088058471680e-01 4.139555245637893677e-02 -4.597624540328979492e-01
3.449662029743194580e-01 -1.174757257103919983e-01 1.843241453170776367e-01 -6.236524581909179688e-01 3.811340928077697754e-01 1.746930778026580811e-01 4.784750640392303467e-01 -1.988990902900695801e-01
1.232454087585210800e-02 -4.107894003391265869e-01 -1.902541667222976685e-01 -8.328992128372192383e-01 -7.586152851581573486e-02 4.412913322448730469e-02 -8.602298796176910400e-02 -2.933943271636962891e-01
1.900899410247802734e-01 2.351322472095489502e-01 -2.459247708320617676e-01 -4.680184721946716309e-01 -1.812467351555824280e-02 -1.313883811235427856e-01 6.376760005950927734e-01 4.525884687900543213e-01
5.688559412956237793e-01 -2.623251378536224365e-01 1.857131719589233398e-01 -6.488826274871826172e-01 2.498863935470581055e-01 2.099254578351974487e-01 2.132267057895660400e-01 -8.542434312403202057e-03
2.455265074968338013e-01 7.055798172950744629e-02 -5.626116991043090820e-01 -5.017614960670471191e-01 -2.092521637678146362e-01 -2.269378453493118286e-01 5.124022960662841797e-01 -9.272821992635726929e-02
4.815051853656768799e-01 8.006893843412399292e-02 3.208841085433959961e-01 -5.177198648452758789e-01 -3.151336908340454102e-01 -2.601783871650695801e-01 1.116409897804260254e-01 -4.596469700336456299e-01
4.683559834957122803e-01 -5.728201866149902344e-01 2.624080181121826172e-01 -9.056286513805389404e-02 4.058127999305725098e-01 1.175134703516960144e-01 4.201495349407196045e-01 1.429721713066101074e-01
3.039618432521820068e-01 -3.504346683621406555e-02 -6.771079450845718384e-02 -5.404754877090454102e-01 -4.691108316183090210e-02 2.926580905914306641e-01 7.217141389846801758e-01 -3.098090738058090210e-02
2.079216092824935913e-01 -6.674261689186096191e-01 1.421494334936141968e-01 6.686042994260787964e-02 -2.244101166725158691e-01 -4.804063737392425537e-01 4.511276483535766602e-01 4.435879737138748169e-02
1.943353414535522461e-01 -2.242916077375411987e-01 -1.143929548561573029e-02 -7.143427729606628418e-01 -1.458792388439178467e-02 -2.260301411151885986e-01 -3.227706849575042725e-01 4.960114657878875732e-01
1.693817079067230225e-01 1.003877297043800354e-01 5.082491785287857056e-03 -9.010726809501647949e-01 -1.828384697437286377e-01 -1.637259721755981445e-01 5.438684672117233276e-02 2.933943867683410645e-01
1.023044064640998840e-01 -2.382911741733551025e-02 1.409204155206680298e-01 -5.685597062110900879e-01 -4.737269133329391479e-02 -2.174141258001327515e-01 6.273013949394226074e-01 -4.503634870052337646e-01
2.918837964534759521e-02 -4.362091422080993652e-01 1.794916242361068726e-01 -6.253560185432434082e-01 1.648977249860763550e-01 -3.311825692653656006e-01 -2.623530328273773193e-01 4.241227209568023682e-01
7.116314768791198730e-01 1.506206989288330078e-01 1.608753055334091187e-01 -4.514441192150115967e-01 -3.405929505825042725e-01 -9.792619943618774414e-02 2.773746550083160400e-01 -1.966765373945236206e-01
9.525310248136520386e-02 -4.818065166473388672e-01 4.201536774635314941e-01 -5.565980449318885803e-02 -4.296591281890869141e-01 -4.873268902301788330e-01 3.595947325229644775e-01 1.666113734245300293e-01
3.061709702014923096e-01 -3.719349205493927002e-01 1.288640350103378296e-01 -4.402071833610534668e-01 5.895305275917053223e-01 -4.325000047683715820e-01 1.040525361895561218e-01 -1.100275442004203796e-01
2.229409217834472656e-01 -6.661327481269836426e-01 1.602078825235366821e-01 2.789497934281826019e-02 -4.568375945091247559e-01 -4.386528134346008301e-01 2.713107764720916748e-01 7.344079017639160156e-02
4.802981615066528320e-01 -4.870859384536743164e-01 4.143525660037994385e-02 -8.452572673559188843e-02 -4.148291945457458496e-01 -2.749062776565551758e-01 1.213887557387351990e-01 5.106933712959289551e-01
6.310603618621826172e-01 2.013570219278335571e-01 5.114196538925170898e-01 -2.180931419134140015e-01 -1.262858808040618896e-01 -4.061226844787597656e-01 2.574149370193481445e-01 7.040849328041076660e-02
7.451725602149963379e-01 2.881195396184921265e-02 -3.472515344619750977e-01 -4.254859089851379395e-01 2.524352669715881348e-01 -2.009660750627517700e-01 -1.648478060960769653e-01 1.047865822911262512e-01
1.481474488973617554e-01 -2.056927233934402466e-01 2.579276263713836670e-01 -6.997520923614501953e-01 -3.344320133328437805e-02 -2.021920233964920044e-01 2.971418201923370361e-02 -5.802414417266845703e-01
3.614225611090660095e-02 -2.269524186849594116e-01 1.477104127407073975e-01 -7.440776824951171875e-01 -2.315090149641036987e-01 2.227080613374710083e-01 3.978292346000671387e-01 -3.320437073707580566e-01
-5.063662305474281311e-03 -7.546799778938293457e-01 2.940857410430908203e-01 -4.880483150482177734e-01 2.262907624244689941e-01 -1.138005107641220093e-01 2.286782488226890564e-02 -2.026672065258026123e-01
2.994516193866729736e-01 -5.049507021903991699e-01 3.716128170490264893e-01 -2.618374228477478027e-01 2.408381551504135132e-01 2.395714968442916870e-01 5.600570440292358398e-01 1.401325017213821411e-01
3.794410526752471924e-01 -3.384168148040771484e-01 2.610028088092803955e-01 3.551251813769340515e-02 1.894046962261199951e-01 -8.739160001277923584e-02 7.690906524658203125e-01 1.926219761371612549e-01
-2.893067197874188423e-03 -7.160772103816270828e-03 7.890053093433380127e-02 -7.499534487724304199e-01 1.278394311666488647e-01 -1.719042807817459106e-01 1.639799624681472778e-01 5.987499356269836426e-01
1.137353256344795227e-01 -8.663398027420043945e-01 1.836827546358108521e-01 -3.695837259292602539e-01 -4.567549750208854675e-02 1.600767970085144043e-01 -1.712383888661861420e-02 1.954075396060943604e-01
1.068036183714866638e-01 -4.315152466297149658e-01 3.468490839004516602e-01 -6.516614556312561035e-01 4.604516029357910156e-01 1.049291566014289856e-01 1.519979238510131836e-01 -1.062617674469947815e-01
2.150748372077941895e-01 -7.234695553779602051e-01 9.498272091150283813e-02 -1.820399016141891479e-01 -5.908663198351860046e-02 -5.885002017021179199e-01 -3.673494979739189148e-02 -1.923573464155197144e-01
6.081725955009460449e-01 -7.051042318344116211e-01 -1.336699128150939941e-01 4.141625389456748962e-02 -2.219127267599105835e-01 -9.553977847099304199e-02 1.557132005691528320e-01 1.753610074520111084e-01
1.479898244142532349e-01 -4.526715576648712158e-01 1.156039908528327942e-01 -3.326340615749359131e-01 5.578676462173461914e-01 -4.200646281242370605e-01 2.785356938838958740e-01 -2.896982729434967041e-01
6.072686314582824707e-01 1.420345455408096313e-01 -4.752772450447082520e-01 -4.471581876277923584e-01 2.686124145984649658e-01 -2.007623761892318726e-01 2.227852195501327515e-01 1.520543247461318970e-01
3.580388426780700684e-01 -1.448549628257751465e-01 -8.259756118059158325e-02 -1.382849514484405518e-01 -4.157091081142425537e-01 -3.798224925994873047e-01 3.426344692707061768e-01 6.248219609260559082e-01
4.831929206848144531e-01 -6.239623427391052246e-01 -1.215712502598762512e-01 1.200097352266311646e-01 -1.255595982074737549e-01 -3.489736020565032959e-01 3.553490042686462402e-01 2.901604771614074707e-01
7.690970301628112793e-01 -4.230964556336402893e-02 1.905403435230255127e-01 -2.331592589616775513e-01 2.773039042949676514e-01 5.218129977583885193e-02 4.355007410049438477e-01 2.162164002656936646e-01
1.600369215011596680e-01 -2.808246612548828125e-01 2.095101177692413330e-01 -8.231282234191894531e-01 5.893775448203086853e-02 -2.100932970643043518e-02 -2.787519693374633789e-01 3.040943443775177002e-01
2.261797636747360229e-01 1.330734789371490479e-01 -4.546716511249542236e-01 -5.203195810317993164e-01 1.464627087116241455e-01 -4.302856922149658203e-01 3.236301839351654053e-01 3.772821128368377686e-01
2.095026373863220215e-01 -4.029989540576934814e-01 6.442842483520507812e-01 -3.335006833076477051e-01 -8.258496224880218506e-02 -7.044272869825363159e-02 3.197489082813262939e-01 3.916040658950805664e-01
-1.608877032995223999e-01 -4.486380815505981445e-01 4.537339508533477783e-01 -4.176193475723266602e-01 7.972866296768188477e-02 -8.463281393051147461e-02 3.605692088603973389e-01 4.990282058715820312e-01
3.675384223461151123e-01 -7.220972180366516113e-01 -2.691740393638610840e-01 5.143081024289131165e-02 -7.030559238046407700e-03 -2.945920825004577637e-01 3.802075982093811035e-01 -1.923534572124481201e-01
2.248595803976058960e-01 -2.691393196582794189e-01 -7.982487976551055908e-02 -2.141351997852325439e-01 -3.835820257663726807e-01 -3.204068839550018311e-01 2.517066895961761475e-01 7.152791619300842285e-01
2.156309038400650024e-01 -8.829190731048583984e-01 1.485220491886138916e-01 -2.497586011886596680e-01 4.401172325015068054e-02 1.596438288688659668e-01 2.724718488752841949e-02 2.476965636014938354e-01
2.931730151176452637e-01 1.927230060100555420e-01 -3.553339838981628418e-01 -7.001276016235351562e-01 1.607325114309787750e-02 -1.044436544179916382e-01 4.686243832111358643e-01 1.723101884126663208e-01
6.904745101928710938e-02 -4.578386545181274414e-01 5.278644710779190063e-02 -6.920488923788070679e-02 -6.294308900833129883e-01 -5.360866785049438477e-01 2.992515861988067627e-01 7.012003660202026367e-02
2.258724868297576904e-01 1.247574090957641602e-01 -3.394318819046020508e-01 -7.360818982124328613e-01 2.448685616254806519e-01 -2.550717890262603760e-01 3.685720264911651611e-01 -1.245763599872589111e-01
6.625253707170486450e-02 1.361051052808761597e-01 -2.557306289672851562e-01 -6.867285370826721191e-01 2.714714407920837402e-01 -2.281422317028045654e-01 4.892136156558990479e-01 2.738905847072601318e-01
1.747959554195404053e-01 -2.563787400722503662e-01 -3.062640428543090820e-01 -2.042816132307052612e-01 -3.357934951782226562e-01 -3.808801174163818359e-01 2.871521711349487305e-01 6.541438698768615723e-01
8.635664731264114380e-02 1.241916343569755554e-01 2.732597291469573975e-01 -6.151964664459228516e-01 2.481391429901123047e-01 -3.732295036315917969e-01 2.374834120273590088e-01 5.164395570755004883e-01
3.191295266151428223e-01 -4.345951378345489502e-01 7.468096166849136353e-02 -6.264984607696533203e-01 1.237359046936035156e-01 -8.553154766559600830e-02 -4.694998860359191895e-01 2.610542774200439453e-01
8.613752126693725586e-01 8.744512498378753662e-02 2.014346867799758911e-01 -1.798763722181320190e-01 2.505156099796295166e-01 -1.231174767017364502e-01 2.970467805862426758e-01 -1.063103228807449341e-01
4.468685686588287354e-01 1.060245931148529053e-02 5.026934742927551270e-01 -5.783123373985290527e-01 2.390270307660102844e-02 9.816864877939224243e-02 4.224204719066619873e-01 -1.562133878469467163e-01
4.829034209251403809e-01 -4.998606741428375244e-01 2.611122131347656250e-01 9.892405569553375244e-02 1.099824905395507812e-01 -4.195908084511756897e-02 6.183679103851318359e-01 2.067430764436721802e-01
4.019624888896942139e-01 1.132502183318138123e-01 -3.149306774139404297e-01 -6.613237261772155762e-01 1.359172165393829346e-01 -2.968062460422515869e-01 3.088527917861938477e-01 -2.951487302780151367e-01
-1.244851201772689819e-01 -1.242408528923988342e-01 6.975341588258743286e-02 -6.586381196975708008e-01 -5.478898435831069946e-02 -3.495405018329620361e-01 7.239010185003280640e-02 6.324374675750732422e-01
2.115185111761093140e-01 1.995457261800765991e-01 4.436156153678894043e-01 -6.970199942588806152e-01 -4.617429897189140320e-02 -3.946532011032104492e-01 1.102035418152809143e-01 2.505628168582916260e-01
4.515023827552795410e-01 2.360698729753494263e-01 4.012460708618164062e-01 -6.855314373970031738e-01 -2.098949402570724487e-01 -2.179061323404312134e-01 1.338871270418167114e-01 4.765553749166429043e-04
3.231026828289031982e-01 -7.570676803588867188e-01 2.943148314952850342e-01 -2.832783460617065430e-01 2.354624867439270020e-01 2.654526531696319580e-01 1.369414329528808594e-01 -1.045213863253593445e-01
-2.656573653221130371e-01 -5.039482712745666504e-01 3.062351644039154053e-01 -4.747554659843444824e-01 -3.671061098575592041e-01 -5.090167745947837830e-02 2.308381348848342896e-01 4.069955646991729736e-01
4.503744542598724365e-01 -6.546922326087951660e-01 8.723926544189453125e-02 -2.250870168209075928e-01 4.570263624191284180e-01 -2.694895267486572266e-01 8.435699157416820526e-03 -1.694028973579406738e-01
-6.097989156842231750e-02 -8.868785202503204346e-02 -3.095051348209381104e-01 -8.231434226036071777e-01 -6.182717159390449524e-02 1.621235311031341553e-01 3.857120871543884277e-01 1.902021318674087524e-01
7.053878903388977051e-01 -1.469296663999557495e-01 -1.854498237371444702e-01 -3.473052680492401123e-01 4.285800158977508545e-01 -1.674348115921020508e-01 -4.548920318484306335e-03 -3.377737998962402344e-01
5.056688189506530762e-01 -6.099094748497009277e-01 2.106511294841766357e-01 -3.503340482711791992e-02 -4.162852168083190918e-01 -3.574146628379821777e-01 -3.531827777624130249e-02 1.562757045030593872e-01
1.185855194926261902e-01 -2.444574236869812012e-01 1.235670000314712524e-01 -7.326043844223022461e-01 3.719166815280914307e-01 -4.809201955795288086e-01 -4.867713898420333862e-02 4.716327041387557983e-02
5.962345004081726074e-01 -3.662810921669006348e-01 -2.653972208499908447e-01 -1.446049660444259644e-01 -4.592176377773284912e-01 -3.678720891475677490e-01 -4.545443132519721985e-02 2.659314572811126709e-01
-2.929005399346351624e-02 -5.217646360397338867e-01 6.280028820037841797e-02 -3.032506406307220459e-01 -4.990144968032836914e-01 -6.165947914123535156e-01 -3.480196371674537659e-02 2.415044046938419342e-02
2.633070647716522217e-01 -1.344991773366928101e-01 -5.939648151397705078e-01 -3.718615770339965820e-01 -1.509215384721755981e-01 -2.836559154093265533e-02 5.910448431968688965e-01 -2.204276323318481445e-01
2.852480486035346985e-02 -6.571756601333618164e-01 3.509644567966461182e-01 -5.727200508117675781e-01 8.238446712493896484e-02 2.631369233131408691e-01 1.605343520641326904e-01 -1.196774989366531372e-01
3.700000643730163574e-01 5.210334062576293945e-02 -1.565780341625213623e-01 -4.343989193439483643e-01 -2.714782953262329102e-01 -1.548116654157638550e-01 5.923414230346679688e-01 -4.456799626350402832e-01
7.116067409515380859e-01 -4.800058603286743164e-01 -1.427896469831466675e-01 -3.361397609114646912e-02 -4.626047313213348389e-01 -1.001879200339317322e-01 1.047638803720474243e-01 8.170197159051895142e-02
2.556405067443847656e-01 1.950560063123703003e-01 -7.420215010643005371e-02 -5.229564309120178223e-01 1.201383844017982483e-01 -6.407247781753540039e-01 1.631808280944824219e-01 4.074580371379852295e-01
1.017839610576629639e-01 -3.031504154205322266e-01 3.142554163932800293e-01 -3.576181530952453613e-01 6.473705768585205078e-01 -4.384428858757019043e-01 2.087586522102355957e-01 -1.272461116313934326e-01
6.061436533927917480e-01 -5.623069405555725098e-01 -2.109625041484832764e-01 -1.717265844345092773e-01 -2.659053504467010498e-01 -1.796558648347854614e-01 -1.874372363090515137e-01 3.229412436485290527e-01
4.307672679424285889e-01 1.837864704430103302e-02 4.240168929100036621e-01 -6.089875102043151855e-01 -1.396516710519790649e-01 -1.216152459383010864e-01 2.207349538803100586e-01 -4.247691035270690918e-01
4.779280722141265869e-01 1.688450276851654053e-01 1.426860392093658447e-01 -1.940324902534484863e-01 -4.508160650730133057e-01 -1.365410238504409790e-01 6.801675558090209961e-01 -2.370062097907066345e-02
6.484800577163696289e-01 1.667074300348758698e-02 2.194264233112335205e-01 -3.231952190399169922e-01 3.632958829402923584e-01 -6.971379369497299194e-02 5.344012379646301270e-01 6.452886760234832764e-02
7.899302840232849121e-01 -1.918520033359527588e-01 1.125887930393218994e-01 -1.774599403142929077e-01 3.138161897659301758e-01 1.941517181694507599e-02 4.220691621303558350e-01 -1.342938691377639771e-01
6.882179975509643555e-01 -2.100068842992186546e-03 1.696128398180007935e-01 -4.242648780345916748e-01 2.079012840986251831e-01 3.170240521430969238e-01 3.596813082695007324e-01 2.109138816595077515e-01
-9.967055916786193848e-02 -3.074790835380554199e-01 6.473723053932189941e-02 -8.396826386451721191e-01 -6.687449663877487183e-02 -3.003428578376770020e-01 -1.745170354843139648e-01 2.472454458475112915e-01
-3.453578799962997437e-02 -1.099206320941448212e-02 -1.607443541288375854e-01 -6.043766140937805176e-01 1.632962673902511597e-01 -2.774500846862792969e-01 2.836817204952239990e-01 6.507358551025390625e-01
1.578800976276397705e-01 -4.163177013397216797e-01 3.030771613121032715e-01 -9.786700457334518433e-02 -6.088058948516845703e-01 -5.067508816719055176e-01 2.367896139621734619e-01 -1.296507269144058228e-01
1.518192421644926071e-02 -4.053869470953941345e-02 -2.914327979087829590e-01 -7.976443767547607422e-01 9.696457535028457642e-02 1.650383770465850830e-01 4.388304352760314941e-01 2.185052782297134399e-01
5.251895636320114136e-02 -2.886115908622741699e-01 4.070627391338348389e-01 -6.527095437049865723e-01 -2.305626273155212402e-01 -2.919721901416778564e-01 -2.253327965736389160e-01 3.647376000881195068e-01
1.249800473451614380e-01 -2.694627344608306885e-01 3.942654728889465332e-01 -7.319028377532958984e-01 -2.045327425003051758e-01 -4.684424027800559998e-02 -1.190342828631401062e-01 4.030454456806182861e-01
8.093534111976623535e-01 3.251609578728675842e-02 1.015625298023223877e-01 -1.257092803716659546e-01 2.278476059436798096e-01 -1.108065713196992874e-02 4.931856691837310791e-01 1.500093340873718262e-01
3.206077814102172852e-01 -6.048460602760314941e-01 3.198873400688171387e-01 -2.992292679846286774e-02 5.207338370382785797e-03 -2.254111170768737793e-01 5.304731726646423340e-01 -3.096924126148223877e-01
-5.960811674594879150e-02 -2.916848361492156982e-01 6.071009859442710876e-02 -7.394907474517822266e-01 -7.767102867364883423e-02 7.350152358412742615e-03 3.082185685634613037e-01 -5.096559524536132812e-01
-2.372274249792098999e-01 -8.012363910675048828e-01 2.515787482261657715e-01 -3.192541897296905518e-01 2.907844632863998413e-02 -2.652039527893066406e-01 1.787720918655395508e-01 1.827291101217269897e-01
1.346297413110733032e-01 -2.336695343255996704e-01 4.908628761768341064e-01 -6.636422276496887207e-01 -4.654805175960063934e-03 -3.008525371551513672e-01 -1.908217221498489380e-01 3.449046313762664795e-01
1.957142055034637451e-01 -2.387011051177978516e-01 -6.237748861312866211e-01 -5.815773010253906250e-01 -1.439470499753952026e-01 -7.923313230276107788e-02 2.742040753364562988e-01 -2.742334008216857910e-01
1.504536867141723633e-01 -2.082004696130752563e-01 -1.183525323867797852e-01 -8.748924732208251953e-01 3.413078561425209045e-02 2.805641889572143555e-01 -5.257608368992805481e-03 2.732458710670471191e-01
-7.027310132980346680e-02 -1.512740701436996460e-01 4.431687295436859131e-02 -6.900438666343688965e-01 -6.490752100944519043e-02 -2.355635613203048706e-01 4.218761324882507324e-01 -5.063306093215942383e-01
6.687825322151184082e-01 1.003252863883972168e-01 4.919787347316741943e-01 -5.155289173126220703e-01 -4.443435370922088623e-02 -4.802470095455646515e-03 1.431002765893936157e-01 1.112493798136711121e-01
-3.926169574260711670e-01 -2.220972031354904175e-01 -1.962661184370517731e-02 -8.099990487098693848e-01 1.528876572847366333e-01 -2.777606546878814697e-01 1.129597425460815430e-01 1.635714918375015259e-01
5.217267274856567383e-01 -2.266250550746917725e-01 -3.779720067977905273e-01 -4.510839879512786865e-01 2.290942668914794922e-01 -3.778793811798095703e-01 -3.539038896560668945e-01 -9.786594659090042114e-02
2.124484926462173462e-01 3.411880880594253540e-02 -3.699392378330230713e-01 -5.113055706024169922e-01 3.614221513271331787e-01 -4.318104386329650879e-01 4.653243720531463623e-01 -1.476486325263977051e-01
1.015869453549385071e-01 -4.850495159626007080e-01 3.327064216136932373e-01 -1.840798556804656982e-01 -6.298654079437255859e-01 -3.642233014106750488e-01 1.665281951427459717e-01 -2.295812517404556274e-01
-4.437123984098434448e-02 -5.075783133506774902e-01 1.953451037406921387e-01 -3.205090165138244629e-01 -4.504587352275848389e-01 -6.276610493659973145e-01 -4.900137707591056824e-02 -1.540184020996093750e-02
4.707479849457740784e-02 6.615973263978958130e-02 -3.628740608692169189e-01 -8.456829190254211426e-01 -1.191103681921958923e-01 -1.072140876203775406e-02 2.949609160423278809e-01 2.127099186182022095e-01
5.798628926277160645e-01 3.497383370995521545e-02 4.623142182826995850e-01 -6.515207886695861816e-01 6.971365213394165039e-02 1.046729460358619690e-01 9.085205942392349243e-02 -1.586285606026649475e-02
1.026221141219139099e-01 1.248449683189392090e-01 5.787869170308113098e-02 -5.375717878341674805e-01 2.874558866024017334e-01 -3.904966413974761963e-01 2.962425947189331055e-01 5.988913774490356445e-01
5.691457390785217285e-01 -6.009699702262878418e-01 -1.938931345939636230e-01 1.034934520721435547e-01 -1.844665408134460449e-01 -2.485747635364532471e-01 3.131072521209716797e-01 2.697207033634185791e-01
5.714595913887023926e-01 -1.757261306047439575e-01 4.262304902076721191e-01 -3.057028055191040039e-01 -4.049376547336578369e-01 1.905014179646968842e-02 2.280830740928649902e-01 -3.886750936508178711e-01
1.556687057018280029e-01 -2.827863097190856934e-01 5.332085117697715759e-02 -6.297463178634643555e-01 2.925564348697662354e-02 -3.793317377567291260e-01 -2.857567667961120605e-01 5.195865631103515625e-01
-1.100327260792255402e-02 3.550987318158149719e-02 1.648278981447219849e-01 -5.186895728111267090e-01 1.459577083587646484e-01 -4.125699400901794434e-01 2.486445009708404541e-01 6.701260805130004883e-01
2.217678129673004150e-01 4.732897877693176270e-02 -2.127614915370941162e-01 -8.955716490745544434e-01 -4.430754110217094421e-02 1.826076209545135498e-01 2.182242423295974731e-01 1.353971213102340698e-01
4.617885351181030273e-01 1.479694619774818420e-02 2.858926653861999512e-01 2.044624090194702148e-02 2.809404134750366211e-01 -3.223975598812103271e-01 7.125337123870849609e-01 1.175063475966453552e-01
1.417492777109146118e-01 -4.377924799919128418e-01 1.996073126792907715e-02 -1.090509220957756042e-01 -6.497802734375000000e-01 -4.104706943035125732e-01 4.290492236614227295e-01 3.421081975102424622e-02
7.451475858688354492e-01 -3.508120477199554443e-01 4.997450113296508789e-01 -3.797323629260063171e-02 -8.346440643072128296e-02 -6.818811595439910889e-02 2.340168058872222900e-01 6.418109685182571411e-02
7.556918859481811523e-01 -2.998463809490203857e-01 2.121392041444778442e-01 -2.009017020463943481e-01 4.337678253650665283e-01 9.249921888113021851e-02 2.310875654220581055e-01 5.954309925436973572e-02
6.604562997817993164e-01 -4.283671677112579346e-01 3.360055088996887207e-01 -1.024568378925323486e-01 1.541590988636016846e-01 2.225731313228607178e-01 3.846054077148437500e-01 1.888832300901412964e-01
2.266673743724822998e-01 -1.421652138233184814e-01 4.857876300811767578e-01 -6.458976864814758301e-01 1.623453199863433838e-01 1.709303110837936401e-01 4.611827135086059570e-01 -8.351539820432662964e-02
6.148046851158142090e-01 -9.680160880088806152e-02 -5.322610139846801758e-01 -3.491966426372528076e-01 3.467158079147338867e-01 -1.925751119852066040e-01 -1.536720991134643555e-01 1.627650558948516846e-01
1.031832247972488403e-01 5.179261416196823120e-02 -1.538309454917907715e-01 -8.723749518394470215e-01 -1.115637943148612976e-01 -3.647362291812896729e-01 -5.348682403564453125e-02 2.315792441368103027e-01
5.202233195304870605e-01 -8.221865445375442505e-02 -9.218654595315456390e-03 -5.236510038375854492e-01 -7.793880254030227661e-02 3.923481404781341553e-01 4.742792844772338867e-01 2.517143487930297852e-01
4.608404338359832764e-01 -6.087683439254760742e-01 3.317606747150421143e-01 -2.536511123180389404e-01 4.031424820423126221e-01 -9.870762005448341370e-03 2.820181250572204590e-01 2.162369526922702789e-02
1.753831654787063599e-01 -5.292774438858032227e-01 3.353118300437927246e-01 1.093132235109806061e-02 -5.138024091720581055e-01 -4.116996824741363525e-01 3.705116510391235352e-01 7.605328410863876343e-02
4.310730695724487305e-01 2.543209195137023926e-01 1.041038483381271362e-01 -8.184989094734191895e-01 3.796360269188880920e-02 -2.241049110889434814e-01 1.006548926234245300e-01 8.320503681898117065e-02
7.745100259780883789e-01 -9.974148869514465332e-02 3.789088129997253418e-01 -3.347339928150177002e-01 3.495602011680603027e-01 -4.992290213704109192e-02 8.904893696308135986e-02 4.419273138046264648e-02
2.053350657224655151e-01 2.258445322513580322e-01 2.554569542407989502e-01 -5.108397603034973145e-01 4.183683395385742188e-01 -4.218259453773498535e-01 3.599412739276885986e-01 3.131920695304870605e-01
1.683363020420074463e-01 1.900575757026672363e-01 1.935446113348007202e-01 -5.312294960021972656e-01 2.357232868671417236e-01 -1.455357372760772705e-01 7.334986329078674316e-01 3.332392871379852295e-02
5.373851060867309570e-01 -7.390543222427368164e-01 4.163652658462524414e-02 -9.864434599876403809e-03 1.647423580288887024e-02 1.335909813642501831e-01 2.160688489675521851e-01 3.136580884456634521e-01
1.459608525037765503e-01 1.564250588417053223e-01 -1.421743333339691162e-01 -9.114111661911010742e-01 -5.510221794247627258e-02 -1.050857454538345337e-01 2.568714022636413574e-01 1.525796204805374146e-01
4.754916727542877197e-01 -4.696466624736785889e-01 3.969071507453918457e-01 -2.063499987125396729e-01 3.310954570770263672e-01 1.767470538616180420e-01 4.521505832672119141e-01 8.899596333503723145e-02
2.760354578495025635e-01 8.949065953493118286e-02 1.519912034273147583e-01 -7.540581226348876953e-01 2.549684643745422363e-01 1.397346854209899902e-01 4.753987491130828857e-01 1.164143383502960205e-01
4.574473947286605835e-02 1.665920168161392212e-01 -9.504573047161102295e-02 -6.727486848831176758e-01 2.880957722663879395e-01 -4.630210697650909424e-01 3.689271211624145508e-01 2.739257514476776123e-01
6.126961112022399902e-01 -2.181177884340286255e-01 3.846839368343353271e-01 -3.753048479557037354e-01 -4.439073503017425537e-01 1.899369210004806519e-01 2.308272570371627808e-01 -4.220972955226898193e-02
2.330156266689300537e-01 -8.388427495956420898e-01 2.593866288661956787e-01 -2.376716881990432739e-01 1.938082873821258545e-01 -2.401279807090759277e-01 2.005527354776859283e-02 -1.505062133073806763e-01
2.816374599933624268e-01 6.201767548918724060e-02 2.198568284511566162e-01 -8.074020147323608398e-01 -3.220256567001342773e-01 -1.817770600318908691e-01 4.809118062257766724e-02 -2.784653306007385254e-01
2.391181141138076782e-01 -6.838923096656799316e-01 3.556905090808868408e-01 -4.274039566516876221e-01 1.296654790639877319e-01 -1.584620028734207153e-01 -2.557319700717926025e-01 -2.420780062675476074e-01
5.009045600891113281e-01 3.862927556037902832e-01 2.714536339044570923e-02 -5.398553609848022461e-01 -2.332132011651992798e-01 -2.413392812013626099e-01 3.781465888023376465e-01 2.281752079725265503e-01
1.413327902555465698e-01 -7.147877812385559082e-01 -3.701901137828826904e-01 -5.234546586871147156e-02 -3.546560183167457581e-02 -3.252207338809967041e-01 4.700104892253875732e-01 -3.723654523491859436e-02
5.792883038520812988e-01 -1.641506552696228027e-01 -5.161960124969482422e-01 -3.008690178394317627e-01 4.679728448390960693e-01 -1.930223256349563599e-01 1.553179174661636353e-01 -1.092116255313158035e-02
2.714087367057800293e-01 -1.826903671026229858e-01 -8.925317227840423584e-02 -8.340499401092529297e-01 -2.167928665876388550e-01 2.981857359409332275e-01 -4.719131067395210266e-02 2.263072729110717773e-01
-3.003103435039520264e-01 -1.005884110927581787e-01 2.968432195484638214e-02 -7.524785995483398438e-01 -2.256740257143974304e-02 -2.882058918476104736e-01 3.955823481082916260e-01 -3.041926920413970947e-01
3.115932643413543701e-01 -8.462221175432205200e-02 1.806928217411041260e-01 -7.683807015419006348e-01 -2.134148031473159790e-01 -7.951084524393081665e-02 3.889122977852821350e-02 -4.683049321174621582e-01
8.200578093528747559e-01 -2.777622640132904053e-01 -9.683792293071746826e-02 -2.203298062086105347e-01 4.037056863307952881e-01 -1.066865921020507812e-01 -1.004716083407402039e-01 8.930716663599014282e-02
4.027156829833984375e-01 -2.079039216041564941e-01 3.210325837135314941e-01 -7.542269229888916016e-01 2.946238815784454346e-01 1.793856471776962280e-01 3.574573993682861328e-02 -4.914975911378860474e-02
2.300233095884323120e-01 -2.282207608222961426e-01 5.872489213943481445e-01 -3.173801600933074951e-01 -1.049140002578496933e-02 -1.351673603057861328e-01 2.445146739482879639e-01 6.092991232872009277e-01
6.866318583488464355e-01 -9.180793911218643188e-02 -7.505364716053009033e-02 -2.280783504247665405e-01 4.319849610328674316e-01 1.819125190377235413e-02 4.473645687103271484e-01 2.745511233806610107e-01
2.838747501373291016e-01 -4.545205533504486084e-01 4.029893875122070312e-01 -2.968912422657012939e-01 -5.276156663894653320e-01 -3.318921923637390137e-01 -7.633873075246810913e-02 -2.606205940246582031e-01
4.940130412578582764e-01 1.435222774744033813e-01 3.611131906509399414e-01 -7.216465473175048828e-01 -2.724494934082031250e-01 -4.748669266700744629e-02 1.127801742404699326e-02 8.697839826345443726e-02
-2.315353602170944214e-01 -5.562258958816528320e-01 1.097253337502479553e-01 -7.466444969177246094e-01 2.195493429899215698e-01 -1.794983632862567902e-02 -3.603641688823699951e-02 -1.329049170017242432e-01
2.757501900196075439e-01 -3.365709483623504639e-01 1.499955803155899048e-01 -7.630085945129394531e-01 -1.918048709630966187e-01 2.805491983890533447e-01 -2.424880713224411011e-01 1.780550628900527954e-01
1.974372267723083496e-01 -2.296921312808990479e-01 -3.760840296745300293e-01 -3.138343691825866699e-01 -3.109570145606994629e-01 -3.639338910579681396e-01 1.200554892420768738e-01 6.517464518547058105e-01
4.405845403671264648e-01 -3.280985951423645020e-01 8.557727932929992676e-02 -3.209024900570511818e-03 -4.562373161315917969e-01 -1.983508169651031494e-01 4.912987351417541504e-01 4.494805932044982910e-01
3.076938353478908539e-02 -3.563763201236724854e-02 -2.402752190828323364e-01 -8.184514641761779785e-01 -2.599421143531799316e-01 -3.099852204322814941e-01 -1.773471236228942871e-01 2.739990949630737305e-01
1.672682762145996094e-01 -8.519027829170227051e-01 2.750475704669952393e-01 -3.128167390823364258e-01 -5.455023795366287231e-02 1.456177830696105957e-01 5.360875651240348816e-02 2.138303220272064209e-01
3.771986365318298340e-01 2.389529347419738770e-01 3.614869713783264160e-01 -6.321675777435302734e-01 1.757005602121353149e-01 -3.896560668945312500e-01 2.893962562084197998e-01 -6.213835999369621277e-02
-2.407615631818771362e-01 -1.795869469642639160e-01 -2.180176079273223877e-01 -7.458879351615905762e-01 -1.164077147841453552e-01 -4.022260308265686035e-01 5.690210312604904175e-02 3.568300008773803711e-01
2.276111692190170288e-01 3.216292560100555420e-01 -1.424671709537506104e-01 -7.022122144699096680e-01 -1.697807013988494873e-01 -4.496486186981201172e-01 2.806216776371002197e-01 1.469383686780929565e-01
7.160035371780395508e-01 -1.240585148334503174e-01 -4.551839232444763184e-01 -3.230440318584442139e-01 3.362663090229034424e-01 -2.066126614809036255e-01 -5.786255374550819397e-02 -3.586894273757934570e-02
2.613421976566314697e-01 8.236361294984817505e-02 -2.192938923835754395e-01 -8.387621641159057617e-01 -4.410095885396003723e-02 1.510531753301620483e-01 3.617636561393737793e-01 1.329280436038970947e-01
1.878353059291839600e-01 -2.156620770692825317e-01 3.715232014656066895e-01 -7.495964169502258301e-01 1.652026921510696411e-01 7.971601188182830811e-02 2.691013813018798828e-01 -3.349946141242980957e-01
4.957394301891326904e-01 1.781966835260391235e-01 2.718159258365631104e-01 -2.935186326503753662e-01 -2.516395971179008484e-02 -2.022543996572494507e-01 6.797815561294555664e-01 -2.425041198730468750e-01
-5.354882031679153442e-02 -2.531877458095550537e-01 1.500121206045150757e-01 -6.065425872802734375e-01 7.111983746290206909e-02 -5.758205056190490723e-01 -1.509645283222198486e-01 4.280343055725097656e-01
3.162785470485687256e-01 -1.318722516298294067e-01 -7.949100434780120850e-02 -6.604912877082824707e-01 1.755306497216224670e-02 2.543377578258514404e-01 5.007961392402648926e-01 -3.524445593357086182e-01
4.234135150909423828e-01 9.529312700033187866e-02 4.527290463447570801e-01 -7.684407234191894531e-01 -5.226215347647666931e-02 -3.368287533521652222e-02 6.091148033738136292e-02 -9.273184835910797119e-02
1.845459491014480591e-01 -3.223192095756530762e-01 2.507505714893341064e-01 -4.165712893009185791e-01 4.618075489997863770e-01 -5.926055908203125000e-01 8.192314952611923218e-02 -2.334238588809967041e-01
2.560082077980041504e-01 1.041296571493148804e-01 -2.884472310543060303e-01 -5.959439277648925781e-01 3.489145934581756592e-01 -2.565463483333587646e-01 2.077444046735763550e-01 5.045300126075744629e-01
7.799828648567199707e-01 -3.112216107547283173e-02 2.496044039726257324e-01 -2.944562137126922607e-01 3.894680142402648926e-01 3.679743781685829163e-02 2.934958040714263916e-01 -4.972216114401817322e-02
-1.938721723854541779e-02 7.038706541061401367e-02 5.514018237590789795e-02 -8.132568597793579102e-01 2.197009027004241943e-01 -3.817494586110115051e-02 5.279901623725891113e-01 -4.175128042697906494e-02
1.121272966265678406e-01 -3.799564018845558167e-02 -8.872161060571670532e-02 -7.240780591964721680e-01 -2.824102900922298431e-02 -5.466050505638122559e-01 -2.358271181583404541e-01 3.140606582164764404e-01
-8.374978601932525635e-02 -2.042705714702606201e-01 2.339639067649841309e-01 -4.814222157001495361e-01 1.379900872707366943e-01 -4.118653535842895508e-01 1.920632421970367432e-01 6.627144217491149902e-01
3.277313709259033203e-01 6.519346684217453003e-02 -2.837117910385131836e-01 -5.721606612205505371e-01 2.127800285816192627e-01 -2.121855914592742920e-01 5.732542872428894043e-01 -2.481193244457244873e-01
7.965229749679565430e-01 -7.000444084405899048e-02 7.136142253875732422e-02 -2.485812157392501831e-01 1.821492761373519897e-01 8.675667643547058105e-02 4.873847961425781250e-01 -1.245655044913291931e-01
1.863294839859008789e-01 1.804575324058532715e-01 -3.524806797504425049e-01 -7.824830412864685059e-01 8.580183237791061401e-02 -2.782452106475830078e-01 2.018575370311737061e-01 2.658293843269348145e-01
1.674868613481521606e-01 -3.458437025547027588e-01 -1.394423991441726685e-01 -7.925813198089599609e-01 5.659735947847366333e-02 3.187053501605987549e-01 -4.682262986898422241e-02 3.126380443572998047e-01
4.125448763370513916e-01 -1.136080943979322910e-03 2.868937849998474121e-01 -7.477167844772338867e-01 -8.570867776870727539e-02 -2.197579294443130493e-02 1.488453894853591919e-01 -3.980364799499511719e-01
3.699846565723419189e-01 6.901412457227706909e-02 -8.046274632215499878e-02 -6.574964523315429688e-01 5.122839659452438354e-02 -3.726034164428710938e-01 1.388413906097412109e-01 -5.087613463401794434e-01
4.842353165149688721e-01 1.744228601455688477e-01 -2.419351786375045776e-01 -3.786285519599914551e-01 3.729787888005375862e-03 -2.164753377437591553e-01 6.593253016471862793e-01 -2.271900475025177002e-01
9.199558943510055542e-02 -1.058290749788284302e-01 3.148519992828369141e-01 -7.038671970367431641e-01 3.253022432327270508e-01 -3.740940392017364502e-01 -3.742310032248497009e-02 3.723007738590240479e-01
4.964763671159744263e-02 -2.491386383771896362e-01 1.326425373554229736e-01 -6.852786540985107422e-01 -1.512153446674346924e-01 -3.241042792797088623e-01 -2.418836653232574463e-01 5.117098689079284668e-01
-3.600746020674705505e-02 -1.215580180287361145e-01 3.847249224781990051e-02 -9.419362545013427734e-01 2.626449465751647949e-01 -9.332685917615890503e-02 1.056444123387336731e-01 7.968760281801223755e-02
3.435885012149810791e-01 -1.727658063173294067e-01 -2.102852612733840942e-01 -1.750470399856567383e-01 -3.550113439559936523e-01 -3.452559113502502441e-01 2.989056110382080078e-01 6.653257608413696289e-01
8.525362238287925720e-03 -2.814233601093292236e-01 2.559069693088531494e-01 -6.440706253051757812e-01 2.681638114154338837e-02 -5.090484619140625000e-01 -2.543719112873077393e-01 -3.403795957565307617e-01
4.739390313625335693e-01 -4.553575515747070312e-01 -2.799431383609771729e-01 -4.362255036830902100e-01 1.628922522068023682e-01 -1.772068738937377930e-01 -4.907027184963226318e-01 2.540154941380023956e-02
-2.238066168501973152e-03 -3.478260636329650879e-01 1.730518490076065063e-01 -2.666154503822326660e-01 -6.404849886894226074e-01 -5.994493961334228516e-01 8.253711462020874023e-02 -4.010447859764099121e-02
2.254106476902961731e-02 3.200304880738258362e-02 -2.143721729516983032e-01 -7.796167731285095215e-01 -3.047381341457366943e-01 -3.397013843059539795e-01 3.427654132246971130e-02 3.677943348884582520e-01
2.304655127227306366e-02 1.022962927818298340e-01 -2.067652642726898193e-01 -7.713283896446228027e-01 3.534748256206512451e-01 -1.737832725048065186e-01 3.656638562679290771e-01 2.498996853828430176e-01
2.038361281156539917e-01 -8.366739153861999512e-01 3.278899788856506348e-01 -2.735381424427032471e-01 -8.496259152889251709e-02 1.159824356436729431e-01 1.027461066842079163e-01 2.118140608072280884e-01
5.377554893493652344e-01 -5.316172838211059570e-01 -3.903799653053283691e-01 5.728075280785560608e-02 -1.341407746076583862e-01 -3.574230372905731201e-01 3.188847303390502930e-01 1.584049761295318604e-01
8.204491138458251953e-01 -3.077631890773773193e-01 2.994346916675567627e-01 -1.311505138874053955e-01 2.019589543342590332e-01 1.098043993115425110e-01 1.398666799068450928e-01 2.299486249685287476e-01
2.965126931667327881e-01 -4.933288991451263428e-01 3.728217482566833496e-01 -1.003105342388153076e-01 -1.853984296321868896e-01 -5.670813918113708496e-01 1.668958812952041626e-01 -3.685655891895294189e-01
4.102289378643035889e-01 -1.760837733745574951e-01 7.181402295827865601e-02 -7.523976266384124756e-02 -3.450455367565155029e-01 -4.094719290733337402e-01 3.819487094879150391e-01 5.977289080619812012e-01
4.913030266761779785e-01 2.766850590705871582e-01 3.085704147815704346e-01 -6.884704232215881348e-01 1.232901290059089661e-01 -2.541531324386596680e-01 1.383125185966491699e-01 1.180459558963775635e-01
8.670665323734283447e-02 7.467515766620635986e-02 -2.623809576034545898e-01 -7.907490730285644531e-01 -3.730286955833435059e-01 1.438455749303102493e-02 2.576304376125335693e-01 2.950373888015747070e-01
6.069595739245414734e-02 2.096138149499893188e-01 1.280513107776641846e-01 -6.569404006004333496e-01 -3.225615248084068298e-02 -4.685189723968505859e-01 3.552229404449462891e-01 3.970849514007568359e-01
4.839746654033660889e-01 -5.143356323242187500e-01 -4.287510514259338379e-01 -1.022150591015815735e-01 -3.934320211410522461e-01 -3.822122514247894287e-01 -6.612377613782882690e-02 -4.128826409578323364e-02
4.369547963142395020e-01 -3.227029368281364441e-02 -5.658990740776062012e-01 -5.458400845527648926e-01 1.907812505960464478e-01 -3.826132118701934814e-01 7.727599889039993286e-02 -3.292283415794372559e-02
6.197732686996459961e-01 1.385742146521806717e-02 3.161841332912445068e-01 -5.904600024223327637e-01 -3.730027973651885986e-01 3.654383122920989990e-03 2.852570498362183571e-03 -1.670959144830703735e-01
7.198500633239746094e-02 -4.221465885639190674e-01 -3.247413784265518188e-02 -6.651181578636169434e-01 1.966935209929943085e-02 -4.329980909824371338e-01 -2.681318521499633789e-01 3.367565572261810303e-01
6.219705343246459961e-01 -5.502621531486511230e-01 -1.402815580368041992e-01 -8.965051919221878052e-02 -2.059410214424133301e-01 -2.964892685413360596e-01 -1.578386873006820679e-02 3.899762034416198730e-01
4.197370707988739014e-01 -2.889285683631896973e-01 -9.497424215078353882e-02 -1.163860335946083069e-01 -5.915349125862121582e-01 -2.488766908645629883e-01 3.224974274635314941e-01 4.493525028228759766e-01
-9.603574126958847046e-02 -6.281504034996032715e-01 -1.134599652141332626e-02 -1.575639843940734863e-01 9.874776005744934082e-02 -6.427538990974426270e-01 3.834546506404876709e-01 -3.644021600484848022e-02
8.055945634841918945e-01 -2.156173288822174072e-01 4.552433788776397705e-01 -1.010555103421211243e-01 1.702570170164108276e-01 -1.863874793052673340e-01 1.500115245580673218e-01 2.892360091209411621e-02
5.073497891426086426e-01 1.052094101905822754e-01 -4.228469450026750565e-03 -6.236765384674072266e-01 -8.690699189901351929e-02 -1.271306872367858887e-01 4.916220903396606445e-01 -2.777220904827117920e-01
2.548101358115673065e-02 -6.832532286643981934e-01 -6.677480041980743408e-02 -3.086735308170318604e-01 -2.945944368839263916e-01 -5.106027722358703613e-01 -1.889103353023529053e-01 2.226870059967041016e-01
1.632093787193298340e-01 -3.451871871948242188e-01 2.327723801136016846e-01 -7.865371108055114746e-01 7.598915696144104004e-02 -1.130283698439598083e-01 -2.865074276924133301e-01 2.841632068157196045e-01
7.314676642417907715e-01 -3.221616446971893311e-01 3.210447132587432861e-01 -1.970069408416748047e-01 2.510613501071929932e-01 1.675866395235061646e-01 3.251504600048065186e-01 1.498185843229293823e-01
2.803334593772888184e-01 -2.613888680934906006e-01 1.920548826456069946e-01 -6.410029530525207520e-01 -9.440322755835950375e-04 -2.698672413825988770e-01 -1.224196031689643860e-01 5.634745359420776367e-01
2.076871693134307861e-01 -6.864246726036071777e-01 -9.248427301645278931e-02 -2.603148110210895538e-02 2.441472709178924561e-01 -5.741196870803833008e-01 2.510956823825836182e-01 -1.555178016424179077e-01
2.891826927661895752e-01 -6.548916101455688477e-01 1.371462047100067139e-01 -5.154021084308624268e-02 -4.152865707874298096e-01 -5.072224140167236328e-01 6.081539392471313477e-02 1.805237978696823120e-01
2.034897208213806152e-01 -3.655943870544433594e-01 2.059082090854644775e-01 -6.935800909996032715e-01 1.790403127670288086e-01 -1.815142333507537842e-01 -3.063658177852630615e-01 3.776483535766601562e-01
3.062081336975097656e-01 1.286920756101608276e-01 -2.678855657577514648e-01 -4.512006938457489014e-01 1.160025000572204590e-01 -6.314735412597656250e-01 3.112287521362304688e-01 -3.244248628616333008e-01
5.216433405876159668e-01 -4.352372288703918457e-01 -1.809198223054409027e-02 -2.221166901290416718e-02 -5.386271476745605469e-01 -3.598530888557434082e-01 1.329423636198043823e-01 3.167794048786163330e-01
1.312664300203323364e-01 -7.095581889152526855e-01 5.470184087753295898e-01 -4.021967053413391113e-01 7.328185718506574631e-03 8.669440448284149170e-02 5.589539557695388794e-02 -8.724191784858703613e-02
1.893004924058914185e-01 -2.835487425327301025e-01 2.800870835781097412e-01 -5.986624956130981445e-01 1.985356956720352173e-01 2.614198327064514160e-01 5.764493942260742188e-01 -8.288056403398513794e-02
4.639605581760406494e-01 1.320477426052093506e-01 -1.899927854537963867e-02 -6.428765654563903809e-01 1.253801882266998291e-01 -3.432316007092595100e-03 1.935454607009887695e-01 5.481432080268859863e-01
1.231063157320022583e-01 -3.125187754631042480e-01 4.542171955108642578e-01 -5.622225403785705566e-01 2.288732677698135376e-01 -3.986247181892395020e-01 9.519955515861511230e-02 3.800286650657653809e-01
3.378414809703826904e-01 -3.108370304107666016e-01 2.379960119724273682e-01 -6.772445440292358398e-01 4.047635197639465332e-01 2.622925937175750732e-01 1.957915723323822021e-01 -5.455284565687179565e-02
1.926369816064834595e-01 -1.991844326257705688e-01 8.915165439248085022e-03 -7.984161972999572754e-01 -2.049169391393661499e-01 -4.003859311342239380e-02 7.702062278985977173e-02 4.859448075294494629e-01
2.663014829158782959e-01 -2.499997615814208984e-01 4.808738529682159424e-01 -6.999656558036804199e-01 2.403573095798492432e-01 -3.429245576262474060e-02 2.940138280391693115e-01 -6.358738755807280540e-04
3.329397141933441162e-01 -1.774932295083999634e-01 -4.480070173740386963e-01 -6.295019984245300293e-01 3.419313207268714905e-02 -3.264943957328796387e-01 -2.738900184631347656e-01 -2.790716886520385742e-01
-1.091937869787216187e-01 -5.288988947868347168e-01 3.806839585304260254e-01 -4.626642763614654541e-01 1.343728750944137573e-01 -5.670841336250305176e-01 -5.976713448762893677e-02 -7.843185961246490479e-02
5.039184689521789551e-01 2.722058296203613281e-01 1.239454522728919983e-01 -6.447632312774658203e-01 -2.169112861156463623e-01 1.844289526343345642e-02 3.688157498836517334e-01 2.397342026233673096e-01
5.558770298957824707e-01 -3.830274939537048340e-01 -5.247153714299201965e-02 -1.068774517625570297e-02 -5.484815835952758789e-01 -4.204562008380889893e-01 6.754203140735626221e-02 2.434048950672149658e-01
-1.716720759868621826e-01 -5.925322175025939941e-01 2.512529492378234863e-01 -5.760889053344726562e-01 3.460464775562286377e-01 -3.218833208084106445e-01 8.880660869181156158e-03 -3.149337694048881531e-02
8.780033886432647705e-02 -3.401519656181335449e-01 2.431781738996505737e-01 -6.128755807876586914e-01 9.329487569630146027e-03 -3.049052953720092773e-01 -2.170443981885910034e-01 5.492474436759948730e-01
7.869928330183029175e-02 -4.486722946166992188e-01 3.953142166137695312e-01 -3.940591514110565186e-01 -8.882846683263778687e-02 1.790386736392974854e-01 3.510323464870452881e-01 5.637150406837463379e-01
2.427066415548324585e-01 -7.302180528640747070e-01 4.005072414875030518e-01 -3.730427920818328857e-01 -6.047243252396583557e-03 2.959887981414794922e-01 1.398958563804626465e-01 -3.303368017077445984e-02
5.221662521362304688e-01 1.291246386244893074e-03 3.342696651816368103e-02 -3.134310245513916016e-01 1.374987214803695679e-01 1.198606342077255249e-01 7.661237120628356934e-01 8.812636137008666992e-02
3.462450504302978516e-01 1.328110788017511368e-02 -8.912102878093719482e-02 -8.093560934066772461e-01 1.979717910289764404e-01 1.935307830572128296e-01 3.635396063327789307e-01 -9.016709029674530029e-02
2.803570926189422607e-01 -4.308983087539672852e-01 3.028647303581237793e-01 -3.896691203117370605e-01 9.670154191553592682e-03 -5.857940316200256348e-01 1.784072220325469971e-01 3.421694636344909668e-01
1.573459990322589874e-02 -3.253457248210906982e-01 4.354410171508789062e-01 -5.235334038734436035e-01 -1.072153896093368530e-01 2.285347282886505127e-01 4.320579469203948975e-01 4.240390062332153320e-01
4.094151258468627930e-01 -4.358564317226409912e-01 2.171208560466766357e-01 -1.294242683798074722e-02 1.426180899143218994e-01 -1.022118404507637024e-01 5.577953457832336426e-01 5.031666755676269531e-01
4.768429100513458252e-01 1.237386465072631836e-01 -1.092848181724548340e-01 -8.137901425361633301e-01 4.981552250683307648e-03 6.772736459970474243e-02 2.725783586502075195e-01 -6.481791287660598755e-02
5.138525366783142090e-01 1.084144935011863708e-01 -1.767274737358093262e-01 -6.692903637886047363e-01 -4.829528927803039551e-01 4.359529912471771240e-02 9.631788730621337891e-02 -2.446650713682174683e-02
7.327908277511596680e-02 -1.146188899874687195e-01 -3.599590808153152466e-02 -7.189394235610961914e-01 2.683757245540618896e-01 -6.036805510520935059e-01 1.266709528863430023e-02 1.634231805801391602e-01
2.425795793533325195e-01 1.713324934244155884e-01 -4.364263713359832764e-01 -6.483389139175415039e-01 -7.014954090118408203e-02 -6.794621795415878296e-02 4.778578877449035645e-01 2.512035071849822998e-01
-7.981167733669281006e-02 -4.290597140789031982e-01 4.261831343173980713e-01 -2.798033356666564941e-01 -6.236600875854492188e-01 -1.736797392368316650e-01 3.136998713016510010e-01 1.791418343782424927e-01
6.039678454399108887e-01 -2.000820338726043701e-01 8.521972596645355225e-02 -1.384944617748260498e-01 5.119515657424926758e-01 -3.593482449650764465e-02 5.421506166458129883e-01 1.069282516837120056e-01
4.828126728534698486e-01 -2.462242096662521362e-01 -1.361308842897415161e-01 -6.341000199317932129e-01 -3.642061352729797363e-01 2.468692213296890259e-01 1.073025390505790710e-01 -2.838077247142791748e-01
7.842790335416793823e-02 -4.619900882244110107e-01 4.836373329162597656e-01 -6.649628877639770508e-01 3.083066046237945557e-01 9.641882963478565216e-03 -3.719733096659183502e-03 9.577950835227966309e-02
-4.488252103328704834e-02 -3.775031566619873047e-01 2.650107145309448242e-01 -8.310473561286926270e-01 1.795487701892852783e-01 1.489407420158386230e-01 1.749784350395202637e-01 9.781544655561447144e-02
-7.279641926288604736e-02 -2.170715481042861938e-01 -5.599993281066417694e-03 -8.620476126670837402e-01 2.517895586788654327e-02 -4.030646085739135742e-01 -7.484262436628341675e-02 1.890154480934143066e-01
3.473693430423736572e-01 -4.700195491313934326e-01 4.534876346588134766e-01 -3.565159440040588379e-01 3.792909383773803711e-01 1.574691683053970337e-01 3.873148560523986816e-01 8.360968530178070068e-02
-3.713791817426681519e-02 -3.827802836894989014e-01 2.422221451997756958e-01 -3.527419269084930420e-01 -4.037256836891174316e-01 1.809922158718109131e-01 4.805922806262969971e-01 4.922195971012115479e-01
1.369732711464166641e-02 -4.555978775024414062e-01 8.202046900987625122e-02 -4.866816475987434387e-02 -3.832142055034637451e-01 -6.976134777069091797e-01 3.812453448772430420e-01 6.543072313070297241e-02
3.900282979011535645e-01 -5.943706631660461426e-01 2.626303434371948242e-01 -4.842276871204376221e-02 -2.144215255975723267e-02 -6.167175769805908203e-01 -8.792877197265625000e-03 -2.059231996536254883e-01
2.215980440378189087e-01 -9.499154984951019287e-02 3.072048723697662354e-01 -6.600601673126220703e-01 5.398796498775482178e-02 -5.720002651214599609e-01 -2.804974019527435303e-01 5.512592196464538574e-02
1.737656295299530029e-01 -1.436333060264587402e-01 -4.275239109992980957e-01 -6.347587704658508301e-01 1.835257560014724731e-01 -3.841147720813751221e-01 -1.255574822425842285e-01 4.080307483673095703e-01
-1.593924909830093384e-01 -6.091115474700927734e-01 1.408348977565765381e-01 -7.080857157707214355e-01 2.103950083255767822e-01 -1.023116111755371094e-01 -1.651924103498458862e-01 1.830310560762882233e-02
5.364729166030883789e-01 -5.495730042457580566e-01 -3.097034692764282227e-01 -7.790032774209976196e-02 -3.098846971988677979e-01 -3.624205291271209717e-01 1.156952455639839172e-01 2.596519291400909424e-01
1.741933287121355534e-03 -3.284194469451904297e-01 2.365899384021759033e-01 -7.394920587539672852e-01 1.099078580737113953e-01 -3.661237657070159912e-01 -2.424453347921371460e-01 2.905313372611999512e-01
-2.490380033850669861e-02 -1.951548457145690918e-01 2.315433025360107422e-01 -6.925281882286071777e-01 -5.070016980171203613e-01 -1.917681470513343811e-02 2.072815597057342529e-01 -3.573552072048187256e-01
5.063484311103820801e-01 -3.727508783340454102e-01 3.285858631134033203e-01 -5.479721426963806152e-01 2.252501696348190308e-01 2.156979143619537354e-01 2.036548256874084473e-01 -2.401815503835678101e-01
1.795302331447601318e-01 -6.816613078117370605e-01 -3.081737160682678223e-01 2.014676481485366821e-02 -1.644452959299087524e-01 -4.243679046630859375e-01 4.235629141330718994e-01 -1.455808132886886597e-01
-7.943987101316452026e-02 5.784341692924499512e-02 2.432911992073059082e-01 -6.030944585800170898e-01 -3.790987133979797363e-01 -2.378181070089340210e-01 5.571942925453186035e-01 -2.380990236997604370e-01
-1.270481795072555542e-01 1.610975712537765503e-01 1.030965000391006470e-01 -7.425646185874938965e-01 3.143555670976638794e-02 -4.400596618652343750e-01 4.414073526859283447e-01 7.996279001235961914e-02
2.625604625791311264e-03 -2.767965197563171387e-01 1.263658851385116577e-01 -8.814808130264282227e-01 2.413673400878906250e-01 1.500060111284255981e-01 2.026558518409729004e-01 9.257841110229492188e-02
8.156968653202056885e-02 -2.683281898498535156e-03 4.948122203350067139e-01 -6.071711778640747070e-01 1.691013574600219727e-01 -5.390536785125732422e-01 1.968090981245040894e-01 -1.481055766344070435e-01
