# Supplementary material for: Where is your field going? A machine learning approach to study the relative motion of the domains of physics
Source: PLoS One. 2020 Jun 18;15(6):e0233997. doi: 10.1371/journal.pone.0233997 (PMC7302634; doi:10.1371/journal.pone.0233997)
Supplement: S1 Data — (ZIP) [file pone.0233997.s001.zip › 0/Pacs4Run_0_VS_500_embeddings1994-1998ED8.txt]

-4.924978613853454590e-01 -7.691944390535354614e-02 4.540905654430389404e-01 -7.001597285270690918e-01 -8.783053606748580933e-02 -1.276944726705551147e-01 -1.591700762510299683e-01 -7.584225386381149292e-02
-3.271368145942687988e-01 -3.986102640628814697e-01 -2.477726787328720093e-01 -4.378958940505981445e-01 -1.825879886746406555e-02 -6.866217851638793945e-01 -4.541091248393058777e-02 -8.427377790212631226e-02
-3.883889615535736084e-01 -4.372935295104980469e-01 5.851657316088676453e-02 -4.495676457881927490e-01 4.437488019466400146e-01 -2.103857323527336121e-02 -4.975278377532958984e-01 -8.662290871143341064e-02
-2.348300814628601074e-01 5.139035359025001526e-02 -2.993555963039398193e-01 -8.418300151824951172e-01 -3.290711939334869385e-01 -1.604561656713485718e-01 8.657801151275634766e-02 -4.891502484679222107e-02
-7.313392758369445801e-01 -3.229749202728271484e-01 -2.535454556345939636e-02 -3.384719192981719971e-01 -2.189028412103652954e-01 -1.514165252447128296e-01 4.490609467029571533e-02 4.156464040279388428e-01
-1.180966868996620178e-01 -7.440495491027832031e-01 3.117821216583251953e-01 -1.528092566877603531e-02 6.766117364168167114e-02 -4.867460429668426514e-01 -1.729613542556762695e-01 -2.521633207798004150e-01
-6.642895936965942383e-01 -2.724415361881256104e-01 9.384433925151824951e-02 -3.727389276027679443e-01 4.173223394900560379e-03 -6.448548287153244019e-02 -5.759153366088867188e-01 -2.999481372535228729e-02
-2.970221042633056641e-01 -5.700580477714538574e-01 -6.196578964591026306e-02 -5.449799299240112305e-01 -3.796166777610778809e-01 -1.837501185946166515e-03 3.602314293384552002e-01 1.099534183740615845e-01
-3.824145793914794922e-01 -1.697037518024444580e-01 1.605648249387741089e-01 -2.968799471855163574e-01 1.946407929062843323e-02 -7.729111313819885254e-01 -1.466400623321533203e-01 3.029309511184692383e-01
-1.838744580745697021e-01 -2.895409166812896729e-01 -8.652725815773010254e-02 -7.533810138702392578e-01 4.348873794078826904e-01 -5.758069455623626709e-02 -2.565475404262542725e-01 2.214206010103225708e-01
-7.087485492229461670e-02 -5.698657035827636719e-01 1.610036790370941162e-01 -4.623790681362152100e-01 5.004948377609252930e-01 -3.803387284278869629e-01 -4.695465788245201111e-02 1.820877939462661743e-01
-7.276192307472229004e-01 -1.463899314403533936e-01 7.899110019207000732e-02 -3.516787886619567871e-01 -2.214775532484054565e-01 -2.808467149734497070e-01 -3.823955953121185303e-01 2.122948765754699707e-01
1.264350861310958862e-01 -5.198308825492858887e-01 2.316564470529556274e-01 -5.291647911071777344e-01 4.298234879970550537e-01 2.257519774138927460e-02 -2.936553657054901123e-01 -3.295732140541076660e-01
-5.918495059013366699e-01 -4.249410629272460938e-01 8.359488844871520996e-02 -3.401426076889038086e-01 3.024427890777587891e-01 9.884772449731826782e-02 -4.945479035377502441e-01 -2.517746575176715851e-02
-4.506515860557556152e-01 -1.039776802062988281e-01 1.231538057327270508e-01 -2.402274459600448608e-01 6.766712069511413574e-01 -4.791038334369659424e-01 9.583216160535812378e-02 -1.289088875055313110e-01
-1.593060195446014404e-01 1.544536203145980835e-01 3.214762210845947266e-01 -3.402259349822998047e-01 5.941005945205688477e-01 -6.073430180549621582e-01 5.790089815855026245e-02 -8.057004213333129883e-02
5.862833932042121887e-02 -4.283257126808166504e-01 3.184256851673126221e-01 -4.890992343425750732e-01 5.084965825080871582e-01 -3.769181072711944580e-01 -1.981424987316131592e-01 1.805276721715927124e-01
-2.153528779745101929e-01 -3.334464430809020996e-01 5.421444773674011230e-01 -5.775610208511352539e-01 1.560838818550109863e-01 2.952364981174468994e-01 2.763282358646392822e-01 1.644850522279739380e-01
-2.874010205268859863e-01 -5.801240913569927216e-03 5.043630003929138184e-01 -6.888615489006042480e-01 6.290229409933090210e-02 -7.131833583116531372e-03 1.451880633831024170e-01 4.041874110698699951e-01
-2.347025573253631592e-01 -3.053320348262786865e-01 -2.014016062021255493e-01 -5.350688695907592773e-01 -5.600357651710510254e-01 -4.020331501960754395e-01 -6.142361462116241455e-02 -2.139677554368972778e-01
9.753095358610153198e-02 -5.211071372032165527e-01 9.553731977939605713e-02 -4.554854929447174072e-01 -2.711665928363800049e-01 -6.516187191009521484e-01 -4.579141736030578613e-02 -4.588705301284790039e-02
-4.082852900028228760e-01 -1.146570444107055664e-01 6.377399563789367676e-01 2.410081215202808380e-02 2.784442305564880371e-01 -3.159398436546325684e-01 3.611002564430236816e-01 -3.242237865924835205e-01
-2.991146147251129150e-01 -2.251573055982589722e-01 -8.969649672508239746e-02 -5.515105724334716797e-01 2.798828780651092529e-01 -6.191826462745666504e-01 -1.570471227169036865e-01 2.474669963121414185e-01
-4.108556509017944336e-01 -1.056389808654785156e-01 3.912161588668823242e-01 -6.526129245758056641e-01 3.392859175801277161e-02 8.761887252330780029e-02 -5.858895555138587952e-02 4.783549010753631592e-01
-5.139912962913513184e-01 1.729253679513931274e-01 -1.025893241167068481e-01 -4.571632742881774902e-01 4.950797557830810547e-01 -3.555794656276702881e-01 -2.399394065141677856e-01 -2.393227517604827881e-01
-3.871812522411346436e-01 -9.611693024635314941e-02 4.708436727523803711e-01 -5.380896925926208496e-01 6.985671818256378174e-02 -5.029736459255218506e-02 -2.344430685043334961e-01 5.169572234153747559e-01
-2.678007185459136963e-01 -4.086132347583770752e-01 -8.814845234155654907e-02 -5.643982887268066406e-01 3.878140747547149658e-01 -4.324444234371185303e-01 2.043197304010391235e-01 2.363215833902359009e-01
-4.920505285263061523e-01 -2.803298830986022949e-01 4.162452816963195801e-01 -1.898941695690155029e-01 3.084343373775482178e-01 6.107554212212562561e-02 5.416175127029418945e-01 -2.788729965686798096e-01
-3.886084258556365967e-01 3.198537826538085938e-01 5.956000089645385742e-01 -5.207976698875427246e-01 -2.569530718028545380e-02 -8.842125535011291504e-02 -3.348920941352844238e-01 8.730149827897548676e-03
-4.776244163513183594e-01 1.554958987981081009e-02 -1.540172193199396133e-02 -4.831887781620025635e-01 6.356070041656494141e-01 -3.446334600448608398e-01 2.931432984769344330e-02 1.195693910121917725e-01
3.391411853954195976e-03 -3.380759805440902710e-02 -1.977827250957489014e-01 -7.114577293395996094e-01 1.995753943920135498e-01 -5.239770412445068359e-01 -8.647025376558303833e-02 -3.628995716571807861e-01
1.504373997449874878e-01 -4.816682636737823486e-01 -5.824045836925506592e-02 -6.981926560401916504e-01 -1.077742874622344971e-02 -4.968659579753875732e-01 -6.145400553941726685e-02 6.107957661151885986e-02
-1.404874175786972046e-01 -4.803771376609802246e-01 2.440371811389923096e-01 -4.535112977027893066e-01 6.399161815643310547e-01 -1.683011651039123535e-01 -1.769308447837829590e-01 1.230930685997009277e-01
-2.727045677602291107e-02 -2.065398842096328735e-01 -1.007800269871950150e-02 -5.117340087890625000e-01 1.470919996500015259e-01 -7.973467707633972168e-01 1.427276879549026489e-01 -1.298279911279678345e-01
-1.368699073791503906e-01 -6.893292069435119629e-01 9.574972093105316162e-02 -1.564977616071701050e-01 1.023538187146186829e-01 -4.879189431667327881e-01 -1.888562440872192383e-01 -4.338484108448028564e-01
-6.759294271469116211e-01 -2.453815639019012451e-01 -2.210611253976821899e-01 -5.298976302146911621e-01 1.701046675443649292e-01 -2.233748324215412140e-02 1.237811520695686340e-02 3.516534268856048584e-01
-2.112673036754131317e-02 -4.763717949390411377e-01 1.945711323060095310e-03 -4.880806505680084229e-01 3.417400717735290527e-01 -6.075751781463623047e-01 2.197680026292800903e-01 1.285349577665328979e-02
-1.190045922994613647e-01 1.261206418275833130e-01 6.652762293815612793e-01 -6.417621374130249023e-01 2.554020285606384277e-01 7.593216001987457275e-02 2.092444151639938354e-01 -2.648065611720085144e-02
-2.047883123159408569e-01 -6.071565747261047363e-01 -1.631367765367031097e-02 -3.006345033645629883e-01 3.237595260143280029e-01 -6.036924719810485840e-01 1.639990508556365967e-01 -5.113638564944267273e-02
-4.547445848584175110e-02 -1.489830017089843750e-01 -2.572190463542938232e-01 -7.009040117263793945e-01 2.352885603904724121e-01 -5.144028067588806152e-01 -8.156928420066833496e-02 -3.027929961681365967e-01
-2.956048250198364258e-01 -3.173100650310516357e-01 6.033291220664978027e-01 -4.946818351745605469e-01 -9.639172255992889404e-02 1.806212775409221649e-02 3.052055537700653076e-01 3.169351518154144287e-01
5.987139418721199036e-02 -2.056396305561065674e-01 1.238008663058280945e-01 -3.112025856971740723e-01 2.116731703281402588e-01 -6.687312126159667969e-01 -4.958873987197875977e-02 -5.894812345504760742e-01
-2.709079384803771973e-01 -9.646299481391906738e-02 4.610203951597213745e-02 -4.504873454570770264e-01 -2.550231106579303741e-02 -7.765392661094665527e-01 -2.778673171997070312e-01 1.771038919687271118e-01
-2.854547500610351562e-01 -5.733767151832580566e-01 -2.353733032941818237e-02 -1.451555490493774414e-01 1.243966743350028992e-01 -6.102096438407897949e-01 -2.127138823270797729e-01 -3.674955070018768311e-01
-2.290686517953872681e-01 -3.333120644092559814e-01 -2.355753444135189056e-02 -5.263310670852661133e-01 4.834266602993011475e-01 -4.647652208805084229e-01 2.548153400421142578e-01 2.102678567171096802e-01
-2.211310863494873047e-01 -3.984077572822570801e-01 -4.559075832366943359e-02 -4.752148389816284180e-01 2.987855374813079834e-01 -6.427637934684753418e-01 1.947074979543685913e-01 1.553565114736557007e-01
-1.749365627765655518e-01 -2.522363662719726562e-01 6.706307642161846161e-03 -5.543056130409240723e-01 3.516132235527038574e-01 -6.650014519691467285e-01 2.865041792392730713e-02 1.783105134963989258e-01
-3.157521784305572510e-01 -1.324317157268524170e-01 1.054916605353355408e-01 -3.837579786777496338e-01 6.879961490631103516e-02 -8.019225001335144043e-01 -1.252349764108657837e-01 2.467123419046401978e-01
8.673163503408432007e-02 -4.317813515663146973e-01 3.927380442619323730e-01 -3.451196253299713135e-01 2.555546760559082031e-01 -5.990617275238037109e-01 -3.130807876586914062e-01 1.024166718125343323e-01
1.128020808100700378e-01 -3.378831744194030762e-01 -5.877072690054774284e-04 -5.052197575569152832e-01 -1.892437338829040527e-01 -7.461212873458862305e-01 5.247326567769050598e-02 -1.503324955701828003e-01
-6.972090601921081543e-01 1.080812420696020126e-02 -1.199305504560470581e-01 -2.670477628707885742e-01 3.378592729568481445e-01 -5.493140816688537598e-01 -1.084500253200531006e-01 -2.070316299796104431e-02
-7.385462522506713867e-01 -2.700420320034027100e-01 5.419933199882507324e-01 -5.352598428726196289e-02 1.385470181703567505e-01 7.220437983050942421e-04 2.494919300079345703e-01 5.969140678644180298e-02
-6.692326068878173828e-02 -3.510666787624359131e-01 1.242634132504463196e-01 -4.336490631103515625e-01 3.072755038738250732e-01 -3.612492680549621582e-01 -3.244563043117523193e-01 -5.818843245506286621e-01
-5.599060058593750000e-01 -3.359494209289550781e-01 -1.751567721366882324e-01 -1.923344284296035767e-01 -2.240953743457794189e-01 -3.173382580280303955e-01 4.162790775299072266e-01 -4.263333976268768311e-01
-4.205880463123321533e-01 -3.257686495780944824e-01 1.233643945306539536e-02 -3.184544742107391357e-01 2.508408389985561371e-02 -7.315472364425659180e-01 -2.240432053804397583e-01 1.715490520000457764e-01
-4.788480103015899658e-01 -5.569260120391845703e-01 5.380389094352722168e-01 4.115893319249153137e-02 7.778536528348922729e-02 9.655352681875228882e-02 2.175513356924057007e-01 -3.265826404094696045e-01
-7.348617911338806152e-01 -2.428160458803176880e-01 7.212818413972854614e-02 -3.490767776966094971e-01 2.246428653597831726e-02 2.138851908966898918e-03 -5.207433700561523438e-01 -4.773595556616783142e-02
-7.669904828071594238e-01 -4.008351564407348633e-01 2.656692080199718475e-02 -3.596463799476623535e-01 2.064312696456909180e-01 1.523225307464599609e-01 -2.248427271842956543e-01 6.808234006166458130e-02
-1.240834146738052368e-01 1.005567908287048340e-01 5.796219706535339355e-01 -7.500111460685729980e-01 -1.477491259574890137e-01 1.834253668785095215e-01 1.282350122928619385e-01 -6.398651003837585449e-02
-1.214980147778987885e-03 -2.234874069690704346e-01 8.383721709251403809e-01 -4.677470028400421143e-01 1.546959578990936279e-01 5.762732401490211487e-02 2.826601080596446991e-02 1.859789900481700897e-02
4.943659901618957520e-02 -4.817532300949096680e-01 -3.530251234769821167e-02 -5.533815622329711914e-01 -2.492849677801132202e-01 -6.286076307296752930e-01 2.643913216888904572e-02 -1.671988866291940212e-03
-6.345539093017578125e-01 -4.345716536045074463e-01 2.798415720462799072e-02 -1.595760583877563477e-01 3.946193680167198181e-02 -9.755759686231613159e-02 -4.176759719848632812e-01 -4.435238242149353027e-01
5.294476076960563660e-02 -5.544606447219848633e-01 1.319151092320680618e-02 -4.165726304054260254e-01 3.997310101985931396e-01 -3.560246527194976807e-01 -7.664739340543746948e-02 -4.729169011116027832e-01
-5.258318185806274414e-01 -4.546962678432464600e-01 1.463808268308639526e-01 -3.561703264713287354e-01 4.332307875156402588e-01 9.881567955017089844e-02 -4.023736119270324707e-01 9.544423222541809082e-02
-3.462796807289123535e-01 -4.385268986225128174e-01 2.719708681106567383e-01 -2.987447381019592285e-01 -3.129084408283233643e-01 -1.746938563883304596e-02 -5.216132402420043945e-01 -3.927732408046722412e-01
-2.540729045867919922e-01 -8.599950075149536133e-01 5.466054007411003113e-02 -1.186584010720252991e-01 -2.631881833076477051e-02 -2.679944336414337158e-01 -1.431905329227447510e-01 -2.928664386272430420e-01
-6.402479112148284912e-02 3.976713493466377258e-02 5.897830128669738770e-01 -7.323287725448608398e-01 1.120971143245697021e-01 2.498285286128520966e-02 2.592399716377258301e-01 1.725536733865737915e-01
6.748814135789871216e-02 -4.991937875747680664e-01 3.274795785546302795e-02 -4.074193835258483887e-01 4.223987758159637451e-01 -5.262939333915710449e-01 2.780458331108093262e-01 -2.155744284391403198e-01
-5.751507282257080078e-01 3.591349720954895020e-01 4.185730814933776855e-01 -5.458248853683471680e-01 -1.385189741849899292e-01 -1.048849672079086304e-01 -1.870754510164260864e-01 4.370166733860969543e-02
-4.073328971862792969e-01 -4.543294385075569153e-02 6.018459796905517578e-01 -1.745353639125823975e-01 2.053209096193313599e-01 6.002301350235939026e-02 2.875566184520721436e-01 -5.575718283653259277e-01
-1.140085421502590179e-02 -4.386199116706848145e-01 -1.450472474098205566e-01 -5.813544988632202148e-01 -2.672324776649475098e-01 -6.083580255508422852e-01 -5.548421666026115417e-02 -6.228847429156303406e-02
-1.618894785642623901e-01 -7.842574268579483032e-02 1.631112098693847656e-01 -5.309341549873352051e-01 -5.210502147674560547e-01 5.136317387223243713e-02 -1.274525672197341919e-01 -6.072636246681213379e-01
-4.435709118843078613e-01 -2.674799561500549316e-01 -2.675060331821441650e-01 -5.796585083007812500e-01 1.672346740961074829e-01 -1.067034006118774414e-01 5.138825178146362305e-01 -1.439016163349151611e-01
-1.358300000429153442e-01 -2.891832292079925537e-01 6.837080717086791992e-01 -5.190853476524353027e-01 2.716279402375221252e-02 -6.896716356277465820e-02 2.754449248313903809e-01 2.822288870811462402e-01
-7.254512310028076172e-01 -1.466982960700988770e-01 1.187364310026168823e-01 -3.409902751445770264e-01 1.671522408723831177e-01 9.212893247604370117e-02 -4.997762143611907959e-01 -1.887423694133758545e-01
-3.705164492130279541e-01 4.059306979179382324e-01 2.013972103595733643e-01 -7.623288631439208984e-01 -1.245278418064117432e-01 4.230808466672897339e-02 -1.994233280420303345e-01 -1.384375840425491333e-01
-1.047616675496101379e-01 -3.993470966815948486e-01 1.498898863792419434e-01 -5.096581578254699707e-01 1.212724223732948303e-01 8.477041870355606079e-02 -4.669945538043975830e-01 -5.543928742408752441e-01
-1.280588805675506592e-01 -3.570125102996826172e-01 -2.519776858389377594e-02 -5.741010904312133789e-01 3.605581223964691162e-01 2.197774052619934082e-01 -2.360628694295883179e-01 -5.402649044990539551e-01
-1.145665720105171204e-01 -5.356679558753967285e-01 -1.125046834349632263e-01 -5.288010835647583008e-01 3.718206286430358887e-01 -4.303134083747863770e-01 2.605361342430114746e-01 -1.278559267520904541e-01
1.434423495084047318e-02 -4.137277901172637939e-01 -1.257795374840497971e-02 -6.339427232742309570e-01 8.845026046037673950e-02 5.581272020936012268e-02 -4.342862367630004883e-01 -4.764859974384307861e-01
-2.025827169418334961e-01 -2.578469514846801758e-01 3.338049054145812988e-01 -4.344502389430999756e-01 -5.667520761489868164e-01 9.331754595041275024e-02 8.743241429328918457e-02 -5.047197341918945312e-01
-4.490513801574707031e-01 -2.990337908267974854e-01 6.032437682151794434e-01 -2.933462262153625488e-01 1.105834618210792542e-01 -9.682579338550567627e-02 3.818976879119873047e-01 3.025341629981994629e-01
-2.290358543395996094e-01 -6.215744093060493469e-02 1.084146425127983093e-01 -5.948656201362609863e-01 -4.038045108318328857e-01 -2.610916495323181152e-01 -5.868695974349975586e-01 -4.916803911328315735e-02
-2.569245994091033936e-01 -7.310956716537475586e-01 1.585147827863693237e-01 -2.437105327844619751e-01 6.622967123985290527e-02 9.260297752916812897e-03 -3.531430363655090332e-01 -4.310275316238403320e-01
-4.839878380298614502e-01 -2.392179518938064575e-01 7.146646380424499512e-01 -1.155013963580131531e-01 -1.064255833625793457e-01 1.465789508074522018e-03 3.634088337421417236e-01 -2.026081979274749756e-01
-7.012369632720947266e-01 -1.188163012266159058e-01 -1.751137673854827881e-01 -4.012120962142944336e-01 5.555418506264686584e-02 7.681964337825775146e-02 -4.031794369220733643e-01 -3.619008958339691162e-01
1.893311180174350739e-02 -4.434314370155334473e-01 -2.478712936863303185e-03 -4.481571018695831299e-01 4.820770025253295898e-01 -3.007456064224243164e-01 -2.460769936442375183e-02 -5.279275178909301758e-01
-5.820643901824951172e-01 -3.200209140777587891e-01 6.775793433189392090e-01 -2.079082280397415161e-01 -1.312031447887420654e-01 1.840056627988815308e-01 1.739615574479103088e-02 7.122484594583511353e-02
-3.996408078819513321e-03 -1.992750316858291626e-01 1.453611850738525391e-01 -4.538531303405761719e-01 2.387238740921020508e-01 -4.083492159843444824e-01 -4.913037121295928955e-01 -5.177291631698608398e-01
-1.142198070883750916e-01 -4.097766578197479248e-01 -1.134053021669387817e-01 -5.590668320655822754e-01 3.334590196609497070e-01 -5.928236246109008789e-01 1.749569922685623169e-01 1.938512548804283142e-02
1.205309703946113586e-01 -3.683152496814727783e-01 8.912564814090728760e-02 -5.831443667411804199e-01 2.223189026117324829e-01 -6.640798449516296387e-01 9.586346894502639771e-02 4.688158631324768066e-02
-3.048840761184692383e-01 -6.588879823684692383e-01 -1.254816818982362747e-02 -9.902358055114746094e-02 -6.031545624136924744e-02 -5.616630315780639648e-01 2.809457480907440186e-01 -2.547852993011474609e-01
-1.171397566795349121e-01 -2.942031025886535645e-01 1.654588803648948669e-02 -5.886591076850891113e-01 6.798679232597351074e-01 -2.572042942047119141e-01 -1.390452235937118530e-01 -7.226042449474334717e-02
-1.272536814212799072e-01 -1.937684118747711182e-01 8.651143312454223633e-01 -2.656731903553009033e-01 -2.183170914649963379e-01 -1.792700737714767456e-01 2.172003090381622314e-01 1.670740731060504913e-02
-7.142036557197570801e-01 -1.240560263395309448e-01 1.102593019604682922e-01 -2.025360167026519775e-01 1.054121777415275574e-01 -2.531961202621459961e-01 -5.714619755744934082e-01 -1.398446112871170044e-01
-2.798036336898803711e-01 -1.877815425395965576e-01 7.851229906082153320e-01 -3.325913846492767334e-01 5.846525728702545166e-02 -1.118271350860595703e-01 3.543576300144195557e-01 1.338654905557632446e-01
-8.328134566545486450e-02 2.866703271865844727e-02 2.998212575912475586e-01 -3.828491866588592529e-01 6.147364974021911621e-01 -6.102208495140075684e-01 2.362205274403095245e-02 -7.033853977918624878e-02
-5.765954852104187012e-01 -1.839289963245391846e-01 2.611372470855712891e-01 -1.806500405073165894e-01 -3.236598968505859375e-01 -1.036907080560922623e-02 -4.995227456092834473e-01 -4.224860966205596924e-01
-1.650073379278182983e-01 -3.587969839572906494e-01 1.619032025337219238e-02 -3.309697508811950684e-01 -3.773180022835731506e-02 -8.389067053794860840e-01 -1.624461561441421509e-01 -5.155115574598312378e-02
-1.974287480115890503e-01 -7.771206498146057129e-01 1.103254035115242004e-01 -2.456854283809661865e-01 1.763463914394378662e-01 -1.959533803164958954e-02 -2.327014803886413574e-01 -4.460273981094360352e-01
-1.434466689825057983e-01 2.631573975086212158e-01 5.156757831573486328e-01 -6.413560509681701660e-01 -1.131623759865760803e-01 3.640804812312126160e-02 4.393850266933441162e-01 -1.603795439004898071e-01
-1.275224238634109497e-01 -1.210271045565605164e-01 7.334237694740295410e-01 -5.264240503311157227e-01 8.770472370088100433e-03 -1.431471854448318481e-01 2.602398097515106201e-01 2.564471364021301270e-01
-7.218239307403564453e-01 -3.431700468063354492e-01 -3.210616111755371094e-01 -4.314621686935424805e-01 -8.719476312398910522e-02 5.426457896828651428e-02 2.449065893888473511e-01 -3.791521117091178894e-02
-1.146741509437561035e-01 -1.026433780789375305e-01 7.031976431608200073e-02 -4.597146213054656982e-01 1.284570693969726562e-01 -8.503617644309997559e-01 -1.425908654928207397e-01 9.123450145125389099e-03
-7.407487928867340088e-02 -2.666074037551879883e-01 1.700877696275711060e-01 -5.827302336692810059e-01 4.801562428474426270e-01 -4.848030507564544678e-01 8.913124352693557739e-02 2.853083312511444092e-01
-8.727679401636123657e-02 -1.089612245559692383e-01 -1.722768843173980713e-01 -6.764715909957885742e-01 1.925437301397323608e-01 -6.737390160560607910e-01 2.448750846087932587e-02 -4.025062546133995056e-02
-3.185866475105285645e-01 2.365056872367858887e-01 3.525519073009490967e-01 -7.593234777450561523e-01 1.545753926038742065e-01 -8.494533598423004150e-02 -1.967153102159500122e-01 2.681350708007812500e-01
-2.510774135589599609e-01 -6.968261599540710449e-01 -2.359125465154647827e-01 -3.783843219280242920e-01 1.572307199239730835e-01 -2.004372179508209229e-01 3.516026139259338379e-01 -2.530674636363983154e-01
-5.957311391830444336e-01 2.751573622226715088e-01 2.247544974088668823e-01 -6.870543360710144043e-01 1.369117051362991333e-01 -1.460984442383050919e-02 -5.184256285429000854e-02 1.587095558643341064e-01
-1.470269858837127686e-01 -2.892846763134002686e-01 -4.646732285618782043e-02 -6.232374906539916992e-01 -5.379468202590942383e-01 -3.732240200042724609e-01 -2.679781913757324219e-01 -6.014916300773620605e-02
-4.155734777450561523e-01 -6.653236597776412964e-02 1.749386042356491089e-01 -6.616808772087097168e-01 -1.900298595428466797e-01 3.088848106563091278e-02 4.626308679580688477e-01 3.214875757694244385e-01
-4.958261549472808838e-02 -3.695551156997680664e-01 -6.468283385038375854e-02 -6.073611378669738770e-01 5.937696695327758789e-01 -9.680642932653427124e-02 -1.603982001543045044e-01 -3.166035413742065430e-01
7.841965183615684509e-03 -4.847201406955718994e-01 1.594136208295822144e-01 -5.129455327987670898e-01 3.217852115631103516e-01 2.152279764413833618e-01 -2.570862472057342529e-01 -5.103890895843505859e-01
-2.190450131893157959e-01 -2.226942926645278931e-01 -4.011592268943786621e-02 -5.764282941818237305e-01 -4.134151339530944824e-01 -1.223458424210548401e-01 5.957252979278564453e-01 -1.666685789823532104e-01
-2.789372205734252930e-01 4.316523298621177673e-02 2.064595371484756470e-02 -4.681015610694885254e-01 6.220731735229492188e-01 -4.879242479801177979e-01 7.108383625745773315e-02 -2.658714354038238525e-01
-5.340920686721801758e-01 5.341567099094390869e-02 1.312730461359024048e-01 -2.462339252233505249e-01 4.009032547473907471e-01 -6.579037904739379883e-01 -1.987506896257400513e-01 -3.107925876975059509e-02
-6.329591274261474609e-01 5.636169016361236572e-02 3.523594737052917480e-01 -1.131864637136459351e-01 2.499682605266571045e-01 -2.024235576391220093e-01 4.568166732788085938e-01 -3.835055828094482422e-01
-4.925982058048248291e-01 -2.183627486228942871e-01 -9.341379255056381226e-02 -3.612863123416900635e-01 -2.930449545383453369e-01 -2.934032976627349854e-01 5.640211701393127441e-01 -2.834257185459136963e-01
-5.853292346000671387e-01 3.691924214363098145e-01 4.982352852821350098e-01 -5.035414099693298340e-01 1.182213872671127319e-01 -4.101619496941566467e-02 3.651758655905723572e-02 -4.798051714897155762e-02
-5.010421574115753174e-02 -6.609843969345092773e-01 -1.346079409122467041e-01 -4.039708971977233887e-01 2.302751690149307251e-01 -3.975559175014495850e-01 2.053702920675277710e-01 -3.549971282482147217e-01
-1.490434110164642334e-01 -2.140105962753295898e-01 9.372419118881225586e-02 -3.256188631057739258e-01 3.355943262577056885e-01 -4.975103735923767090e-01 -2.726008594036102295e-01 -6.186455488204956055e-01
-5.397653579711914062e-02 -3.461544513702392578e-01 1.504500806331634521e-01 -4.810091555118560791e-01 4.403201937675476074e-01 -5.424523353576660156e-01 3.155094683170318604e-01 1.886156499385833740e-01
-2.465683370828628540e-01 -2.670133113861083984e-01 -9.671354293823242188e-02 -5.284261107444763184e-01 -6.457475423812866211e-01 -3.227761983871459961e-01 -4.634303622879087925e-04 -2.411339432001113892e-01
-3.734149783849716187e-02 -2.882564365863800049e-01 3.928263187408447266e-01 -3.970858454704284668e-01 -6.710861921310424805e-01 -1.090966388583183289e-01 9.370500594377517700e-02 -3.639845550060272217e-01
7.787150889635086060e-02 -5.131041407585144043e-01 2.705281376838684082e-01 -4.426815211772918701e-01 5.548093318939208984e-01 -3.907490074634552002e-01 2.364422939717769623e-02 2.122262865304946899e-02
-3.749777004122734070e-02 -1.011263281106948853e-01 7.708888649940490723e-01 -4.742761552333831787e-01 3.749065846204757690e-02 -3.151070475578308105e-01 7.035408914089202881e-02 2.520166933536529541e-01
-3.171329200267791748e-01 -4.921569824218750000e-01 7.555612325668334961e-01 -2.204167097806930542e-01 9.955717623233795166e-02 5.484702065587043762e-02 5.843523889780044556e-02 1.463466435670852661e-01
-3.809883594512939453e-01 -4.718151688575744629e-01 -3.557993769645690918e-01 -4.399571418762207031e-01 -2.812659442424774170e-01 -2.267488539218902588e-01 3.187604546546936035e-01 -2.827524542808532715e-01
-6.879787892103195190e-02 -1.651009023189544678e-01 7.141126394271850586e-01 -5.124525427818298340e-01 -1.396744400262832642e-01 -2.689915597438812256e-01 1.387967616319656372e-01 2.903692722320556641e-01
2.385193109512329102e-01 -2.443936765193939209e-01 -8.527074754238128662e-02 -6.986880302429199219e-01 2.912480235099792480e-01 -2.870568931102752686e-01 4.031720105558633804e-03 -4.697882831096649170e-01
-5.758416056632995605e-01 -1.771260797977447510e-01 6.848046779632568359e-01 -1.343605071306228638e-01 2.595903724431991577e-02 -1.001986786723136902e-01 3.730825185775756836e-01 -1.089764293283224106e-02
-3.958442211151123047e-01 1.733172684907913208e-01 3.519843816757202148e-01 -7.555583119392395020e-01 1.781039237976074219e-01 2.615916430950164795e-01 -1.189829781651496887e-01 6.479862332344055176e-02
-1.464605182409286499e-01 -1.449316293001174927e-01 -4.745951294898986816e-02 -6.250110268592834473e-01 -3.415431678295135498e-01 -9.799246490001678467e-02 6.166408061981201172e-01 -2.411485016345977783e-01
-2.497766613960266113e-01 -6.844592094421386719e-01 -3.604027256369590759e-02 -1.319604516029357910e-01 1.321716159582138062e-01 -5.244339108467102051e-01 -3.937064111232757568e-02 -3.954294025897979736e-01
-4.511393606662750244e-02 -5.253165960311889648e-01 2.718568742275238037e-01 -4.720088541507720947e-01 3.902886509895324707e-01 -3.113653659820556641e-01 -3.945229053497314453e-01 1.427818238735198975e-01
-6.767393350601196289e-01 -2.765298485755920410e-01 6.005114912986755371e-01 -1.756609082221984863e-01 1.348785310983657837e-01 1.800123453140258789e-01 1.338463127613067627e-01 7.465003430843353271e-02
-5.007451772689819336e-01 -2.314026355743408203e-01 3.942049741744995117e-01 -6.690354943275451660e-01 1.764482632279396057e-02 -4.103929921984672546e-02 -4.347761720418930054e-02 2.980186939239501953e-01
-4.246719479560852051e-01 8.204460889101028442e-02 1.349626630544662476e-01 -2.548000216484069824e-01 5.195603370666503906e-01 -5.908221602439880371e-01 -2.332627028226852417e-01 -2.374008297920227051e-01
-5.792961716651916504e-01 -8.938452601432800293e-02 2.183585241436958313e-02 -2.903021872043609619e-01 2.556782402098178864e-02 -6.855549216270446777e-01 -2.029047161340713501e-01 2.446722090244293213e-01
-5.699609518051147461e-01 3.437102735042572021e-01 3.375125527381896973e-01 -6.560333967208862305e-01 1.051489487290382385e-01 3.298084810376167297e-02 -3.061760216951370239e-03 -2.365751937031745911e-02
-5.567274689674377441e-01 -5.309572219848632812e-01 -1.158354356884956360e-01 -4.889287054538726807e-01 2.680005729198455811e-01 2.434235513210296631e-01 -3.599437698721885681e-02 1.526267230510711670e-01
-5.907307267189025879e-01 7.613585889339447021e-02 6.133899465203285217e-02 -2.963202595710754395e-01 4.978236556053161621e-01 -4.576719403266906738e-01 -2.997764348983764648e-01 -8.071111887693405151e-02
-1.826809793710708618e-01 -5.519296526908874512e-01 1.820703595876693726e-01 -9.135682880878448486e-02 1.032086312770843506e-01 -5.442106127738952637e-01 -3.462359905242919922e-01 -4.402374625205993652e-01
-5.680260658264160156e-01 1.870505809783935547e-01 1.843887120485305786e-01 -7.228841185569763184e-01 7.686815410852432251e-02 7.619354128837585449e-02 -1.213475018739700317e-01 2.436364889144897461e-01
-1.579279601573944092e-01 -2.868167757987976074e-01 7.528957724571228027e-02 -1.110680773854255676e-01 5.384698882699012756e-02 -6.696138978004455566e-01 2.636922299861907959e-01 -5.949574112892150879e-01
5.750935152173042297e-02 -4.551782011985778809e-01 3.405453637242317200e-02 -4.747734963893890381e-01 5.050372481346130371e-01 -3.580100834369659424e-01 5.189343169331550598e-02 -4.207246601581573486e-01
-3.016856908798217773e-01 -4.294640123844146729e-01 2.661544382572174072e-01 -3.236763179302215576e-01 -3.559218347072601318e-01 -5.262735858559608459e-02 -5.668310523033142090e-01 -3.133600652217864990e-01
8.196256309747695923e-02 -1.367256939411163330e-01 7.444130778312683105e-01 -6.308152079582214355e-01 -1.101898178458213806e-01 6.418066471815109253e-02 7.893722504377365112e-02 4.186426755040884018e-03
8.379284292459487915e-03 -5.193277001380920410e-01 6.168408319354057312e-02 -3.051511943340301514e-01 1.847915202379226685e-01 -6.282962560653686523e-01 -2.541078925132751465e-01 -3.739405870437622070e-01
-5.860136747360229492e-01 4.389473795890808105e-01 2.965182662010192871e-01 -5.565974116325378418e-01 -4.854911193251609802e-02 -5.777547135949134827e-03 6.160252261906862259e-03 -2.525090575218200684e-01
-5.247781053185462952e-02 -1.959516257047653198e-01 8.203308582305908203e-01 -4.255696833133697510e-01 -1.677000075578689575e-01 -2.364125847816467285e-02 2.745744884014129639e-01 -2.689553797245025635e-02
-5.538577437400817871e-01 2.413045018911361694e-01 4.895579218864440918e-01 -5.112837553024291992e-01 -6.379268318414688110e-02 2.319524884223937988e-01 8.367659151554107666e-02 -2.627972364425659180e-01
-3.159068152308464050e-02 -3.669559955596923828e-01 1.475082784891128540e-01 -4.069912135601043701e-01 5.428243875503540039e-01 -1.775875985622406006e-01 -2.876230478286743164e-01 -5.177085995674133301e-01
-6.819848418235778809e-01 1.187618263065814972e-02 5.369160771369934082e-01 -8.565257489681243896e-02 -3.868690505623817444e-02 -1.614802330732345581e-01 4.044810533523559570e-01 -2.190045118331909180e-01
-2.269504964351654053e-01 1.688572019338607788e-01 3.564324676990509033e-01 -3.285934627056121826e-01 -4.974538385868072510e-01 -5.212401747703552246e-01 1.418500542640686035e-01 -3.816935718059539795e-01
-8.358979225158691406e-01 -2.713823616504669189e-01 4.433724582195281982e-01 -3.200833499431610107e-02 8.210596442222595215e-02 1.351107954978942871e-01 3.502824157476425171e-02 -6.164002418518066406e-02
-1.324268132448196411e-01 1.014961823821067810e-01 2.127859927713871002e-02 -7.649333477020263672e-01 -3.890800476074218750e-01 -4.151331782341003418e-01 -2.481660693883895874e-01 -3.579011186957359314e-02
-3.177104592323303223e-01 1.363689601421356201e-01 1.523023098707199097e-01 -3.801561594009399414e-01 -4.848136007785797119e-02 -3.016881048679351807e-01 -6.418414711952209473e-01 -4.554364979267120361e-01
-1.848135590553283691e-01 -5.290254950523376465e-01 1.742747277021408081e-01 -3.754437267780303955e-01 3.006915152072906494e-01 -1.756245270371437073e-02 -4.826602339744567871e-01 -4.369916319847106934e-01
-3.118790984153747559e-01 2.475028932094573975e-01 4.576989412307739258e-01 -5.620099902153015137e-01 2.796992361545562744e-01 3.217933177947998047e-01 2.376632951200008392e-02 -3.657633066177368164e-01
-1.280758529901504517e-01 3.645849227905273438e-01 3.148407638072967529e-01 -4.238196313381195068e-01 -3.729855120182037354e-01 -4.475708007812500000e-01 9.382314234972000122e-02 -4.729545414447784424e-01
-5.577116012573242188e-01 4.810074269771575928e-01 2.450056225061416626e-01 -5.174302458763122559e-01 1.623289585113525391e-01 -6.701744347810745239e-02 -1.048944815993309021e-01 -2.966195940971374512e-01
-4.685834050178527832e-01 -3.524864315986633301e-01 -5.186725780367851257e-02 -1.249850764870643616e-01 -1.854745000600814819e-01 -3.683914244174957275e-01 4.955154955387115479e-01 -4.714052677154541016e-01
-1.552150100469589233e-01 -2.753145992755889893e-01 2.613603509962558746e-02 -6.194885373115539551e-01 8.184406161308288574e-02 5.234989896416664124e-02 7.112026810646057129e-01 2.031922899186611176e-02
-1.192800179123878479e-01 -2.596180140972137451e-01 1.698154509067535400e-01 -5.080218911170959473e-01 -5.377980470657348633e-01 6.507865339517593384e-02 1.535492390394210815e-01 -5.607210397720336914e-01
-2.286949902772903442e-01 -5.795006155967712402e-01 1.251803636550903320e-01 -1.497194766998291016e-01 2.186654955148696899e-01 -4.057924449443817139e-01 -3.595612943172454834e-01 -4.816897809505462646e-01
1.854322701692581177e-01 -2.737300693988800049e-01 1.592458039522171021e-01 -5.816514492034912109e-01 3.411111235618591309e-01 -6.384157538414001465e-01 2.301357500255107880e-02 -5.047625303268432617e-02
-2.410628795623779297e-01 -3.304776847362518311e-01 7.307037711143493652e-01 -4.383174777030944824e-01 -9.200198692269623280e-04 5.704321712255477905e-02 2.764326333999633789e-01 1.641748845577239990e-01
4.956651479005813599e-02 -1.454332470893859863e-01 1.961430460214614868e-01 -4.162274897098541260e-01 1.951134949922561646e-01 -4.931270480155944824e-01 -5.503172874450683594e-01 -4.249497950077056885e-01
-5.839713811874389648e-01 3.699419647455215454e-02 3.665829002857208252e-01 -7.327894866466522217e-02 1.643590331077575684e-01 -1.965753585100173950e-01 4.574218988418579102e-01 -4.929153025150299072e-01
1.922663301229476929e-01 -4.166979491710662842e-01 2.448318153619766235e-02 -6.931738853454589844e-01 -3.905088305473327637e-01 -3.609498739242553711e-01 -1.400653123855590820e-01 -7.685486972332000732e-02
-4.304013550281524658e-01 -3.299278914928436279e-01 3.457456827163696289e-01 -1.691502779722213745e-01 1.108356714248657227e-01 -7.087124139070510864e-02 -5.566715002059936523e-01 -4.801664948463439941e-01
-3.674474954605102539e-01 -7.428800314664840698e-02 7.222887873649597168e-01 -2.560627460479736328e-01 -1.006778553128242493e-01 -1.017974540591239929e-01 4.874933063983917236e-01 -1.185162663459777832e-01
-6.102234125137329102e-01 1.609700322151184082e-01 -1.376457512378692627e-01 -4.810284972190856934e-01 -2.570717036724090576e-01 -3.026658892631530762e-01 -3.516400456428527832e-01 -2.646473348140716553e-01
-3.774764835834503174e-01 -2.102181911468505859e-01 6.074643731117248535e-01 -5.197136998176574707e-01 -9.090878069400787354e-02 3.276215866208076477e-02 1.886028796434402466e-01 3.595768511295318604e-01
-7.234462350606918335e-02 -3.530225455760955811e-01 1.046422421932220459e-01 -6.360913515090942383e-01 -6.511181592941284180e-01 -1.532674580812454224e-01 2.222150564193725586e-02 -8.148296177387237549e-02
1.275642812252044678e-01 -2.595592737197875977e-01 -1.157783791422843933e-01 -8.264775872230529785e-01 1.626891493797302246e-01 -2.118169963359832764e-01 -2.660918831825256348e-01 -2.788322269916534424e-01
5.973651260137557983e-02 -5.664825066924095154e-02 6.706336140632629395e-01 -6.890662908554077148e-01 -1.336118727922439575e-01 1.539626866579055786e-01 1.321637332439422607e-01 -9.816842526197433472e-02
-1.432340890169143677e-01 -3.956010937690734863e-01 1.497515477240085602e-02 -5.432276129722595215e-01 2.334028631448745728e-01 4.857071116566658020e-02 -4.322042465209960938e-01 -5.329415798187255859e-01
-2.674095332622528076e-01 -2.994137406349182129e-01 -2.325765341520309448e-01 -6.665595173835754395e-01 8.336385339498519897e-02 1.020403206348419189e-01 -4.057257771492004395e-01 -3.980892896652221680e-01
-6.294100880622863770e-01 -1.189043074846267700e-01 4.885665476322174072e-01 -1.708883494138717651e-01 -1.017719656229019165e-01 -2.518641352653503418e-01 4.887705147266387939e-01 9.547243267297744751e-02
-5.961931943893432617e-01 -2.011467367410659790e-01 6.723300218582153320e-01 -4.123294726014137268e-02 1.482053846120834351e-01 -8.521326631307601929e-02 2.797937393188476562e-01 -2.070150822401046753e-01
-6.518321037292480469e-01 4.186532795429229736e-01 3.037329018115997314e-01 -5.190676450729370117e-01 8.464802801609039307e-02 -2.193382941186428070e-02 -1.318165212869644165e-01 -1.146184727549552917e-01
-4.184702932834625244e-01 -3.540336191654205322e-01 -8.440969884395599365e-02 -5.332274436950683594e-01 -5.928490310907363892e-02 -1.179721020162105560e-02 -5.733528137207031250e-01 -2.751347124576568604e-01
-1.204203069210052490e-01 -4.501352012157440186e-01 -3.027932643890380859e-01 -5.535578131675720215e-01 -2.079381793737411499e-02 -6.505250930786132812e-02 3.383650481700897217e-01 -5.153757333755493164e-01
-7.926195263862609863e-01 -1.898993253707885742e-01 -2.402951504336670041e-04 -3.974151909351348877e-01 1.477121282368898392e-02 -1.558247804641723633e-01 -3.593292832374572754e-01 1.553587913513183594e-01
1.413893550634384155e-01 -4.493995010852813721e-01 1.474060416221618652e-01 -5.267254114151000977e-01 5.204598307609558105e-01 -4.239965081214904785e-01 1.988463103771209717e-02 -1.668354719877243042e-01
-5.557036399841308594e-01 -4.840210676193237305e-01 4.997767973691225052e-04 -2.195005565881729126e-01 -2.697435617446899414e-01 -2.013399899005889893e-01 5.070709586143493652e-01 -1.957451701164245605e-01
-9.517304599285125732e-02 2.699111700057983398e-01 5.757790207862854004e-01 -7.529353499412536621e-01 7.187291234731674194e-02 -7.115940749645233154e-02 2.559239789843559265e-02 9.366188943386077881e-02
-6.123025417327880859e-01 -1.455638259649276733e-01 2.747677266597747803e-02 -5.746003389358520508e-01 -2.470668554306030273e-01 -9.474729746580123901e-02 -4.043954014778137207e-01 1.985490173101425171e-01
-3.187007308006286621e-01 -3.751832246780395508e-01 -2.489196211099624634e-01 -6.208533644676208496e-01 1.110574603080749512e-01 7.266211509704589844e-02 -2.683116495609283447e-01 -4.697261750698089600e-01
-2.982029318809509277e-01 1.562488675117492676e-01 6.682234406471252441e-01 -2.581556439399719238e-01 2.426176518201828003e-01 -1.482624560594558716e-01 4.526651799678802490e-01 -2.962155640125274658e-01
1.588580608367919922e-01 1.335184425115585327e-01 2.603839710354804993e-02 -6.135401129722595215e-01 2.657115161418914795e-01 -3.414427638053894043e-01 -1.978923380374908447e-01 -5.945420861244201660e-01
-3.127714395523071289e-01 -3.656915724277496338e-01 1.488567143678665161e-01 -3.910927474498748779e-01 -4.827093705534934998e-02 -2.047060430049896240e-01 7.397018671035766602e-01 4.402716830372810364e-02
1.493602711707353592e-02 -3.855724036693572998e-01 7.634618878364562988e-01 -4.624314308166503906e-01 -1.212852746248245239e-01 1.841120421886444092e-01 5.006713420152664185e-02 -5.727062746882438660e-02
-5.859561562538146973e-01 -1.378089934587478638e-01 -2.423272281885147095e-01 -6.786890029907226562e-01 -1.940311789512634277e-01 1.103046014904975891e-01 -2.563654482364654541e-01 5.276817083358764648e-02
-5.732305049896240234e-01 -9.303285181522369385e-02 -1.275452822446823120e-01 -5.756871104240417480e-01 -3.011719584465026855e-01 9.402599185705184937e-03 4.589325189590454102e-01 -1.168599948287010193e-01
-6.149667501449584961e-01 -9.053421765565872192e-02 5.593549013137817383e-01 -8.448149263858795166e-02 -1.138537004590034485e-01 -2.998689115047454834e-01 4.304097294807434082e-01 7.394484430551528931e-02
2.798094749450683594e-01 -3.510919213294982910e-01 3.522368893027305603e-02 -7.395041584968566895e-01 1.412658840417861938e-01 -1.764082759618759155e-01 -3.082110285758972168e-01 -3.228994011878967285e-01
-5.687327384948730469e-01 -1.322174072265625000e-01 4.971293210983276367e-01 -9.392163902521133423e-02 -1.911133527755737305e-01 -3.296540677547454834e-01 5.001865029335021973e-01 8.786506205797195435e-02
-4.208314716815948486e-01 -3.654386401176452637e-01 6.949041485786437988e-01 -1.369618177413940430e-01 -1.097105666995048523e-01 -1.658584028482437134e-01 3.845300078392028809e-01 1.722341962158679962e-02
-2.015497535467147827e-01 -2.722054123878479004e-01 2.185941487550735474e-01 -3.044793009757995605e-01 1.039659976959228516e-01 -4.036895632743835449e-01 -5.525243282318115234e-01 -5.154934525489807129e-01
-4.193039834499359131e-01 -5.513976812362670898e-01 -2.014811933040618896e-01 -3.736264109611511230e-01 -3.209768980741500854e-02 -1.734035611152648926e-01 4.305593371391296387e-01 -3.513873815536499023e-01
-1.756017059087753296e-01 -3.145794272422790527e-01 3.676575720310211182e-01 -4.099974036216735840e-01 -5.731639862060546875e-01 1.747390180826187134e-01 5.850113183259963989e-02 -4.521732926368713379e-01
-2.592407763004302979e-01 -1.824427247047424316e-01 3.666939735412597656e-01 -3.487681448459625244e-01 -6.037133932113647461e-01 2.368975663557648659e-03 2.277538180351257324e-02 -5.276465415954589844e-01
-2.353277504444122314e-01 -4.091959595680236816e-01 6.579204797744750977e-01 -1.520166546106338501e-01 -1.809060573577880859e-02 -1.147527322173118591e-01 5.377100706100463867e-01 -1.363207995891571045e-01
-2.587400674819946289e-01 -1.532721668481826782e-01 -2.113033980131149292e-01 -5.782003402709960938e-01 1.567875742912292480e-01 -4.321255162358283997e-02 6.794239282608032227e-01 -2.062280178070068359e-01
-4.148684442043304443e-01 -2.810345590114593506e-01 -2.022453993558883667e-01 -4.761479198932647705e-01 -1.175901442766189575e-01 -1.761281192302703857e-01 6.401354074478149414e-01 -1.632844507694244385e-01
-1.444069594144821167e-01 -3.684495091438293457e-01 1.919401437044143677e-02 -5.381760001182556152e-01 4.522133767604827881e-01 -4.567063152790069580e-01 -2.085458934307098389e-01 -3.111603260040283203e-01
-2.746306955814361572e-01 -3.011512756347656250e-01 -1.542628854513168335e-01 -6.234129071235656738e-01 1.924175322055816650e-01 2.840567007660865784e-02 6.189709901809692383e-01 2.210698835551738739e-02
-6.494110822677612305e-01 -4.420845583081245422e-02 4.015115499496459961e-01 -7.901628315448760986e-02 1.577611863613128662e-01 -1.386131644248962402e-01 4.289726316928863525e-01 -4.251306653022766113e-01
-1.187756806612014771e-01 1.040401905775070190e-01 3.003229796886444092e-01 -5.086156129837036133e-01 -6.247078776359558105e-01 -4.576993286609649658e-01 1.490467637777328491e-01 -6.496879458427429199e-02
-5.619708299636840820e-01 -4.299892783164978027e-01 2.069603279232978821e-02 -2.192883044481277466e-01 -3.546116352081298828e-01 -7.493642717599868774e-02 -3.940895497798919678e-01 -4.051058888435363770e-01
-5.194457173347473145e-01 -1.972718089818954468e-01 5.158220529556274414e-01 -4.194837808609008789e-01 -2.031149715185165405e-01 -2.909668488427996635e-03 3.133258819580078125e-01 3.313364088535308838e-01
2.631162106990814209e-01 -3.779341876506805420e-01 -7.594712078571319580e-04 -7.827292084693908691e-01 5.427161604166030884e-02 -2.159520089626312256e-01 -2.877598702907562256e-01 -2.070836424827575684e-01
-1.086124852299690247e-01 -2.702282667160034180e-01 1.957437247037887573e-01 -5.076891183853149414e-01 -5.087010860443115234e-01 1.746201962232589722e-01 2.473058104515075684e-01 -5.183501243591308594e-01
1.925427168607711792e-01 -3.746919333934783936e-01 -7.817479968070983887e-02 -6.505723595619201660e-01 -4.523435980081558228e-02 -5.824541449546813965e-01 1.058115214109420776e-01 -2.016992419958114624e-01
-1.788666993379592896e-01 3.262594044208526611e-01 4.400594830513000488e-01 -7.978958487510681152e-01 1.015295982360839844e-01 -6.402035057544708252e-02 -1.642622426152229309e-02 1.288199722766876221e-01
3.088805638253688812e-02 -2.099791914224624634e-01 2.702124416828155518e-01 -4.888276159763336182e-01 -8.113543502986431122e-03 -3.355790302157402039e-02 -5.778308510780334473e-01 -5.548938512802124023e-01
5.943645164370536804e-02 9.338128566741943359e-02 6.593699455261230469e-01 -6.940928697586059570e-01 7.830777019262313843e-02 -5.746337771415710449e-02 2.482979744672775269e-01 1.129746995866298676e-02
-2.321935445070266724e-01 -2.552482485771179199e-01 -1.327815502882003784e-01 -5.654782652854919434e-01 1.598670035600662231e-01 -7.126833796501159668e-01 -7.223913818597793579e-02 6.960137933492660522e-02
-3.065809905529022217e-01 -2.423189133405685425e-01 -2.587208449840545654e-01 -5.174039602279663086e-01 1.838965266942977905e-01 -2.356046885251998901e-01 6.463468074798583984e-01 -7.452893257141113281e-02
-1.989548355340957642e-01 -2.636937499046325684e-01 1.851897835731506348e-01 -4.415156841278076172e-01 2.897013425827026367e-01 -8.274531364440917969e-02 -4.454391598701477051e-01 -6.102961897850036621e-01
-5.848069787025451660e-01 -1.791012138128280640e-01 2.552374601364135742e-01 -2.334370166063308716e-01 -4.083221554756164551e-01 -1.466390639543533325e-01 -5.352525711059570312e-01 -1.776495277881622314e-01
-5.861427187919616699e-01 -1.548260748386383057e-01 2.180785834789276123e-01 -3.731971979141235352e-01 -6.517635285854339600e-02 2.321161925792694092e-01 -3.945769071578979492e-01 -4.814711213111877441e-01
6.850384175777435303e-02 -3.013919293880462646e-01 7.296190261840820312e-01 -5.785738825798034668e-01 -7.360994815826416016e-02 3.371169418096542358e-02 1.294136494398117065e-01 1.186411008238792419e-01
-1.969861388206481934e-01 -3.634737804532051086e-02 1.098841205239295959e-01 -3.072709143161773682e-01 6.709446012973785400e-02 -4.023415744304656982e-01 -5.725190639495849609e-01 -5.993554592132568359e-01
-1.569954752922058105e-01 3.351356089115142822e-01 5.924469828605651855e-01 -5.938350558280944824e-01 2.382247895002365112e-01 1.293623596429824829e-01 -5.205648951232433319e-03 -2.930704355239868164e-01
1.534859836101531982e-01 -4.398820400238037109e-01 5.555338226258754730e-03 -6.461420655250549316e-01 5.017948895692825317e-02 -2.200071960687637329e-01 -4.066414535045623779e-01 -3.861827254295349121e-01
-4.656235575675964355e-01 -1.146053597331047058e-01 1.016039922833442688e-01 -6.529522538185119629e-01 -1.637043803930282593e-01 -4.679382964968681335e-02 -1.748176962137222290e-01 5.232974290847778320e-01
-1.756188869476318359e-01 -1.835806369781494141e-01 -6.135812774300575256e-02 -7.311934232711791992e-01 -4.885858297348022461e-01 -1.217640265822410583e-01 -3.685164749622344971e-01 -8.775303512811660767e-02
-1.564245969057083130e-01 1.711997948586940765e-02 2.587383985519409180e-01 -4.374608695507049561e-01 -6.793132424354553223e-01 -2.998474836349487305e-01 3.190496936440467834e-02 -4.056201875209808350e-01
-1.662511378526687622e-01 -2.494270354509353638e-02 7.303971052169799805e-01 -4.448201358318328857e-01 -6.274434179067611694e-02 -3.002505302429199219e-01 3.046883642673492432e-01 2.312384694814682007e-01
-1.038653329014778137e-01 -7.211377620697021484e-01 7.470913231372833252e-02 -3.895098865032196045e-01 1.467572432011365891e-02 1.082344204187393188e-01 -3.295564353466033936e-01 -4.374191761016845703e-01
-3.062625825405120850e-01 2.589203417301177979e-01 3.309744894504547119e-01 -2.573120594024658203e-01 -4.697161912918090820e-01 -5.265271663665771484e-01 1.749764941632747650e-02 -4.064965248107910156e-01
-2.967501932289451361e-04 -3.555212914943695068e-01 1.948037743568420410e-01 -3.618929088115692139e-01 -4.756584167480468750e-01 -6.402223706245422363e-01 -2.495340257883071899e-01 -7.928898185491561890e-02
-2.832536697387695312e-01 -1.515428870916366577e-01 -2.094862610101699829e-02 -5.943945050239562988e-01 -8.992870897054672241e-02 1.248527411371469498e-02 7.000858783721923828e-01 -2.114121168851852417e-01
-4.190326631069183350e-01 5.708448886871337891e-01 2.525363564491271973e-01 -5.137073993682861328e-01 5.498812720179557800e-02 -1.936527192592620850e-01 1.086430326104164124e-01 -3.443101942539215088e-01
-1.229763850569725037e-01 -4.350463747978210449e-01 -3.267866969108581543e-01 -4.916771650314331055e-01 -1.595684140920639038e-01 -2.053854763507843018e-01 3.645017743110656738e-01 -4.965567588806152344e-01
-6.862344741821289062e-01 9.183959662914276123e-02 5.023820400238037109e-01 -9.160010516643524170e-02 3.319627791643142700e-02 -1.359383761882781982e-01 4.018257558345794678e-01 -2.807568013668060303e-01
-4.997372925281524658e-01 -5.081612467765808105e-01 5.261214822530746460e-02 -2.581473588943481445e-01 -3.191489279270172119e-01 -6.057171151041984558e-02 5.191079974174499512e-01 -2.182398736476898193e-01
-1.544176228344440460e-02 -5.629263520240783691e-01 1.637556552886962891e-01 -2.531926333904266357e-01 1.054363921284675598e-01 -4.638388156890869141e-01 -4.194298088550567627e-01 -4.356241226196289062e-01
-5.729588270187377930e-01 5.764175578951835632e-02 5.735317468643188477e-01 -1.049749106168746948e-01 3.879767283797264099e-02 -1.692155003547668457e-01 4.280548691749572754e-01 -3.392154872417449951e-01
1.392685025930404663e-01 -1.620140671730041504e-01 1.007365155965089798e-02 -5.016204714775085449e-01 -6.876201182603836060e-02 -7.115606069564819336e-01 2.090359479188919067e-01 -3.845626115798950195e-01
1.755471527576446533e-01 -6.428854912519454956e-02 7.573701739311218262e-01 -6.154831647872924805e-01 -7.446781545877456665e-02 3.912405227310955524e-04 1.354857999831438065e-02 -8.301678299903869629e-02
-5.612331628799438477e-01 -2.051108181476593018e-01 6.602640151977539062e-01 2.497373707592487335e-02 -5.861420184373855591e-02 -1.058568209409713745e-01 3.195531368255615234e-01 -2.993645668029785156e-01
-4.637193083763122559e-01 -2.824684679508209229e-01 1.780536212027072906e-02 -2.550516128540039062e-01 -3.969026356935501099e-02 -7.160317301750183105e-01 -3.135514259338378906e-01 1.649739891290664673e-01
-5.591247677803039551e-01 -7.040844857692718506e-02 -1.721770018339157104e-01 -6.100821495056152344e-01 8.526043593883514404e-02 -5.614051222801208496e-02 -5.124068260192871094e-01 -8.715003728866577148e-02
-4.955812394618988037e-01 2.174183726310729980e-01 2.982947528362274170e-01 -1.855016648769378662e-01 -5.051319599151611328e-01 -4.948632419109344482e-01 1.008806005120277405e-01 -2.711327970027923584e-01
-9.671948850154876709e-02 -1.193522438406944275e-01 2.064150422811508179e-01 -4.185096025466918945e-01 -2.638898603618144989e-02 5.237526074051856995e-02 -4.790580272674560547e-01 -7.250563502311706543e-01
-5.894812941551208496e-01 9.342623502016067505e-02 3.671540617942810059e-01 -1.362201273441314697e-01 3.012526929378509521e-01 -1.737188845872879028e-01 4.673838317394256592e-01 -3.886466026306152344e-01
9.065949171781539917e-02 -4.683262705802917480e-01 2.050479874014854431e-02 -5.871691703796386719e-01 -3.350621163845062256e-01 -5.572154521942138672e-01 -4.879583138972520828e-03 6.696077436208724976e-02
-2.568173408508300781e-01 2.806330025196075439e-01 7.191408872604370117e-01 -4.360964894294738770e-01 -9.321906836703419685e-04 -1.401924341917037964e-01 3.258216381072998047e-01 -1.487675905227661133e-01
-3.235137760639190674e-01 -5.215293765068054199e-01 2.668092250823974609e-01 -7.761685550212860107e-02 2.367096245288848877e-01 -1.616985499858856201e-01 -4.072053134441375732e-01 -5.460222959518432617e-01
-2.966071665287017822e-01 -5.571365356445312500e-01 -6.929244101047515869e-02 -1.880637407302856445e-01 1.913091689348220825e-01 -6.152009963989257812e-01 1.905583292245864868e-01 -3.317676186561584473e-01
-5.816600918769836426e-01 6.257702410221099854e-02 9.793417900800704956e-02 -6.580122113227844238e-01 -1.131353434175252914e-02 1.084242016077041626e-01 -3.939660489559173584e-01 2.192976176738739014e-01
-2.255293875932693481e-01 -1.828529238700866699e-01 1.719153672456741333e-02 -5.106672644615173340e-01 5.722723435610532761e-04 6.484878808259963989e-02 -5.226887464523315430e-01 -6.141788959503173828e-01
2.991191297769546509e-02 -1.029789075255393982e-01 -1.147443875670433044e-01 -7.967702746391296387e-01 4.736592471599578857e-01 -2.547625005245208740e-01 -1.819072514772415161e-01 -1.347008049488067627e-01
-1.982289850711822510e-01 -4.691562652587890625e-01 -2.844500243663787842e-01 -5.485101938247680664e-01 -9.268802404403686523e-02 -6.655604392290115356e-02 4.252899885177612305e-01 -4.061156213283538818e-01
-3.524599671363830566e-01 -4.940388202667236328e-01 3.661779165267944336e-01 -2.140819877386093140e-01 -1.166186556220054626e-01 1.861135661602020264e-01 -4.134025275707244873e-01 -4.823280870914459229e-01
-5.869059562683105469e-01 -9.500753879547119141e-02 2.167250961065292358e-02 -3.062194585800170898e-01 2.758617512881755829e-02 -5.510550141334533691e-01 -4.612884819507598877e-01 1.872576326131820679e-01
-6.557639241218566895e-01 2.023139744997024536e-01 8.405146747827529907e-02 -1.349250972270965576e-01 1.862817108631134033e-01 -6.154648661613464355e-01 -2.668608427047729492e-01 -1.380604654550552368e-01
-1.939350217580795288e-01 -2.607727348804473877e-01 -1.024769619107246399e-01 -6.880424022674560547e-01 5.376015901565551758e-01 -3.224337100982666016e-02 -1.813021898269653320e-01 -2.959008812904357910e-01
-1.203343495726585388e-01 1.987071782350540161e-01 7.748149633407592773e-01 -4.934630095958709717e-01 7.909831404685974121e-02 -2.385542094707489014e-01 1.858682334423065186e-01 6.692945212125778198e-02
-3.890690803527832031e-01 -5.394851565361022949e-01 -2.497022598981857300e-02 -1.043735966086387634e-01 7.799740135669708252e-02 -7.306102514266967773e-01 6.392683088779449463e-02 -4.584759473800659180e-02
-4.926130771636962891e-01 -1.805898398160934448e-01 3.499369621276855469e-01 -3.485272824764251709e-01 -3.201563656330108643e-01 1.146731153130531311e-01 -5.526388287544250488e-01 -2.444028556346893311e-01
-6.595043540000915527e-01 -1.989268660545349121e-01 -1.397351324558258057e-01 -5.166510939598083496e-01 -1.026796475052833557e-01 -4.590924829244613647e-02 -4.624463617801666260e-01 -1.118954345583915710e-01
1.237087473273277283e-01 -2.410767674446105957e-01 -5.206345766782760620e-02 -6.363924741744995117e-01 4.722875356674194336e-01 5.377000942826271057e-02 1.246241256594657898e-01 -5.266822576522827148e-01
-2.698099017143249512e-01 -1.769222766160964966e-01 -2.113978713750839233e-01 -7.972363233566284180e-01 -3.464459776878356934e-01 -2.924070060253143311e-01 1.469216588884592056e-02 -9.941740334033966064e-02
-1.067552492022514343e-01 -1.021085307002067566e-01 2.131489217281341553e-01 -4.385113418102264404e-01 7.222079634666442871e-01 -4.489458799362182617e-01 -3.666825219988822937e-02 -1.263769865036010742e-01
-1.480456292629241943e-01 -1.709530055522918701e-01 -1.093313097953796387e-01 -7.578228712081909180e-01 -4.757380485534667969e-01 -2.691583335399627686e-01 -2.288183569908142090e-01 1.071354448795318604e-01
-8.320946246385574341e-02 -2.792301476001739502e-01 -1.912274956703186035e-02 -7.274891138076782227e-01 -4.615452885627746582e-01 -1.058606132864952087e-01 3.924934566020965576e-01 -8.496445417404174805e-02
2.456827163696289062e-01 -1.412582993507385254e-01 4.374761879444122314e-02 -6.803084611892700195e-01 7.924998179078102112e-03 -6.272282004356384277e-01 1.305636763572692871e-01 -2.107789963483810425e-01
-1.573226451873779297e-01 -3.665684461593627930e-01 7.204022724181413651e-03 -4.269366264343261719e-01 3.986161053180694580e-01 -6.813813447952270508e-01 1.850729286670684814e-01 3.351287171244621277e-02
-4.162243008613586426e-01 -2.256757915019989014e-01 -2.851543948054313660e-02 -6.047501564025878906e-01 -4.409646987915039062e-01 2.667921967804431915e-02 4.620415866374969482e-01 -2.545379102230072021e-02
-5.352843403816223145e-01 -6.326863765716552734e-01 -1.416885405778884888e-01 -9.586269408464431763e-02 6.784075498580932617e-02 -1.719728410243988037e-01 2.300602197647094727e-01 -4.436311423778533936e-01
-6.745875477790832520e-01 -9.384647756814956665e-02 3.337370455265045166e-01 -7.265942543745040894e-02 2.694865763187408447e-01 3.731886669993400574e-02 3.242102563381195068e-01 -4.902414977550506592e-01
-2.516894638538360596e-01 2.083559483289718628e-01 1.939162313938140869e-01 -6.304069757461547852e-01 -4.133151471614837646e-01 -3.916370868682861328e-01 -3.043814003467559814e-01 2.033881396055221558e-01
-2.497075498104095459e-01 -7.549231648445129395e-01 -5.788464844226837158e-02 -3.749813139438629150e-01 3.949247300624847412e-01 2.159624844789505005e-01 6.563389301300048828e-02 -1.298549324274063110e-01
-5.517184734344482422e-01 -4.988040030002593994e-02 6.380864977836608887e-01 -2.384260445833206177e-01 3.465228900313377380e-02 -5.386425554752349854e-02 4.716036915779113770e-01 -5.104083195328712463e-02
-1.256091296672821045e-01 2.139561325311660767e-01 7.870003581047058105e-01 -4.009424149990081787e-01 -9.900587052106857300e-02 -3.551949560642242432e-02 9.426587074995040894e-02 -3.719824552536010742e-01
1.130472198128700256e-01 -4.032517671585083008e-01 2.765880525112152100e-01 -5.361278057098388672e-01 4.031936228275299072e-01 -3.683966398239135742e-01 -3.926106691360473633e-01 9.083089977502822876e-02
-1.330209970474243164e-01 2.919842302799224854e-01 7.562234997749328613e-01 -4.063328504562377930e-01 -7.093820720911026001e-02 -2.084849029779434204e-01 1.888305395841598511e-01 -2.755270004272460938e-01
-4.642824232578277588e-01 -2.975991070270538330e-01 2.329809963703155518e-01 -4.994325041770935059e-01 -2.688211500644683838e-01 2.257535606622695923e-01 -4.839364290237426758e-01 -1.863858997821807861e-01
-4.987271726131439209e-01 -4.259627461433410645e-01 1.460247039794921875e-01 -2.226828783750534058e-01 -5.343854427337646484e-01 2.628225274384021759e-02 1.788099855184555054e-01 -4.250699877738952637e-01
-7.033768892288208008e-01 -1.342319846153259277e-01 5.711818337440490723e-01 -6.491646170616149902e-02 4.297687113285064697e-02 -4.270237311720848083e-02 3.154812753200531006e-01 -2.314756065607070923e-01
-1.880777031183242798e-01 -3.413655161857604980e-01 2.993221879005432129e-01 -3.010416626930236816e-01 -4.112541079521179199e-01 -1.850604712963104248e-01 -5.890761017799377441e-01 -3.427658379077911377e-01
-2.022375911474227905e-01 -3.093281388282775879e-01 6.820894777774810791e-02 -5.701145529747009277e-01 5.446702241897583008e-01 2.317962646484375000e-01 -2.290925681591033936e-01 -3.617380559444427490e-01
-5.331475734710693359e-01 -8.099922537803649902e-02 4.668050408363342285e-01 6.931523326784372330e-03 1.888008862733840942e-01 -7.977009564638137817e-02 2.317858934402465820e-01 -6.288911104202270508e-01
-1.132324561476707458e-01 -5.922041833400726318e-02 -1.094141323119401932e-02 -4.914205670356750488e-01 -9.103732556104660034e-02 -8.276664614677429199e-01 -2.075209915637969971e-01 -7.531987875699996948e-02
-5.187286138534545898e-01 -1.778229773044586182e-01 5.775762796401977539e-01 -1.363742202520370483e-01 -1.251855343580245972e-01 -2.083791047334671021e-01 5.366001725196838379e-01 -8.618004620075225830e-03
-2.690493315458297729e-02 -5.462802648544311523e-01 5.014166980981826782e-02 -2.621160447597503662e-01 3.973981440067291260e-01 -3.677049279212951660e-01 9.031236171722412109e-02 -5.730151534080505371e-01
-2.692506611347198486e-01 -6.378804147243499756e-02 2.704006433486938477e-01 -3.718284368515014648e-01 -2.883650362491607666e-02 1.510653644800186157e-01 -5.103658437728881836e-01 -6.541688442230224609e-01
6.263802200555801392e-02 -4.115770161151885986e-01 3.480677306652069092e-01 -4.492119848728179932e-01 3.253012895584106445e-01 -4.757566750049591064e-01 -3.849059641361236572e-01 1.530376970767974854e-01
-3.421071767807006836e-01 6.421522796154022217e-02 8.450919389724731445e-02 -4.756855964660644531e-01 -6.313464641571044922e-01 -4.739613533020019531e-01 -1.473190188407897949e-01 -2.190966904163360596e-02
-6.652998328208923340e-01 -7.712694257497787476e-02 -2.476873099803924561e-01 -6.359639167785644531e-01 -2.152318209409713745e-01 1.003878861665725708e-01 -1.709008812904357910e-01 -4.352035932242870331e-03
-9.279889613389968872e-02 -2.053321748971939087e-01 -1.946621341630816460e-03 -4.600997269153594971e-01 1.002875939011573792e-01 -8.449631333351135254e-01 1.127952933311462402e-01 -2.807874046266078949e-02
-4.643878042697906494e-01 -2.295410931110382080e-01 2.279717475175857544e-01 -1.687805503606796265e-01 -5.872004032135009766e-01 -6.839601695537567139e-02 -2.876639924943447113e-02 -5.485316514968872070e-01
-5.502040386199951172e-01 -3.596029579639434814e-01 4.322969913482666016e-01 -1.253149192780256271e-02 2.959594130516052246e-01 1.223371699452400208e-01 2.626469433307647705e-01 -4.575824141502380371e-01
7.164295762777328491e-03 -6.958197355270385742e-01 7.238207012414932251e-02 -4.708805084228515625e-01 5.029304027557373047e-01 -4.964767023921012878e-02 -4.483420401811599731e-03 -1.827343255281448364e-01
-6.542979478836059570e-01 -2.135363370180130005e-01 -1.131451278924942017e-01 -5.944133400917053223e-01 -1.640393584966659546e-01 -4.590533673763275146e-02 -2.755126953125000000e-01 2.350401729345321655e-01
-5.609221458435058594e-01 -1.223270520567893982e-01 9.829394519329071045e-03 -6.151350736618041992e-01 -2.447313666343688965e-01 -1.279179304838180542e-01 -2.569830715656280518e-01 3.868047893047332764e-01
9.669044986367225647e-03 -2.538644671440124512e-01 -5.182270333170890808e-02 -6.709067225456237793e-01 5.290882587432861328e-01 -2.199118137359619141e-01 -1.487513631582260132e-01 -3.636420071125030518e-01
-5.745570063591003418e-01 -2.442461550235748291e-01 3.225851655006408691e-01 -2.162798643112182617e-01 -1.117991432547569275e-01 -8.444570004940032959e-02 -6.327648758888244629e-01 -1.984149366617202759e-01
-7.920604348182678223e-01 -1.626887023448944092e-01 2.293252572417259216e-02 -3.179956972599029541e-01 -2.270697504281997681e-01 -2.346181869506835938e-01 7.195679843425750732e-02 3.643368780612945557e-01
-3.258550167083740234e-01 -4.864941239356994629e-01 -3.781030774116516113e-01 -6.026960611343383789e-01 -4.506360273808240891e-03 -2.050666511058807373e-01 1.472254395484924316e-01 -2.952788174152374268e-01
-3.283005356788635254e-01 -3.057428002357482910e-01 -6.832515448331832886e-02 -2.631033957004547119e-01 -4.655361641198396683e-03 -2.196861505508422852e-01 -3.646171092987060547e-01 -7.373053431510925293e-01
-2.448911219835281372e-01 -5.506163835525512695e-01 -3.881838321685791016e-01 -4.405153393745422363e-01 -3.041684068739414215e-02 -2.102254331111907959e-01 3.956588804721832275e-01 -3.007386922836303711e-01
-4.396615624427795410e-01 -1.194382458925247192e-01 5.509641766548156738e-01 -4.383557140827178955e-01 1.155415028333663940e-01 -1.109927818179130554e-01 3.463402092456817627e-01 3.887083530426025391e-01
-2.989628314971923828e-01 5.188775062561035156e-01 2.849076092243194580e-01 -5.883789062500000000e-01 7.241622358560562134e-02 -1.041212901473045349e-01 3.057561218738555908e-01 -3.231922090053558350e-01
-1.805944144725799561e-01 -2.617900371551513672e-01 5.536249876022338867e-01 -3.320303261280059814e-01 -3.792319297790527344e-01 6.542075425386428833e-02 -4.653847515583038330e-01 -3.426763415336608887e-01
-2.229649424552917480e-01 -5.745264887809753418e-01 1.241354271769523621e-01 -4.216743111610412598e-01 3.543788194656372070e-01 2.065029740333557129e-01 -3.039881587028503418e-01 -4.078607857227325439e-01
-4.362848699092864990e-01 -4.118406474590301514e-01 -3.511722683906555176e-01 -6.764893531799316406e-01 1.776881068944931030e-01 7.501985132694244385e-02 6.888344138860702515e-02 1.309081166982650757e-01
-2.609147429466247559e-01 -4.925820603966712952e-02 5.354347825050354004e-01 -3.011379241943359375e-01 -4.149801135063171387e-01 1.711379438638687134e-01 -7.414586097002029419e-02 -5.874761939048767090e-01
-4.124850779771804810e-02 -6.295068860054016113e-01 -1.964259147644042969e-01 -4.412931799888610840e-01 1.061115562915802002e-01 -4.822779297828674316e-01 3.263598382472991943e-01 -1.354046016931533813e-01
-4.249637722969055176e-01 2.496174573898315430e-01 5.103707313537597656e-01 -5.523172616958618164e-01 3.812828566879034042e-03 2.864459455013275146e-01 -1.235667020082473755e-01 -3.069684803485870361e-01
-4.570205807685852051e-01 -3.025304377079010010e-01 3.937998414039611816e-01 -2.742875814437866211e-01 -7.177719473838806152e-02 2.408220469951629639e-01 -4.696811437606811523e-01 -4.307525455951690674e-01
-1.314486265182495117e-01 -4.699276387691497803e-02 -2.243661731481552124e-01 -7.506628036499023438e-01 4.155485928058624268e-01 -1.418487261980772018e-02 -1.742693185806274414e-01 -4.042603075504302979e-01
-1.005571261048316956e-01 -3.995708227157592773e-01 -3.600486218929290771e-01 -5.373108386993408203e-01 -2.198065966367721558e-01 -2.274175286293029785e-01 2.112623453140258789e-01 -5.169409513473510742e-01
-3.166843578219413757e-02 -4.565075933933258057e-01 -5.503876507282257080e-02 -4.159792363643646240e-01 -2.999684214591979980e-01 -6.705467104911804199e-01 1.744854450225830078e-01 -2.108814120292663574e-01
-5.953737497329711914e-01 2.096169292926788330e-01 5.539425015449523926e-01 -3.001643121242523193e-01 5.096284672617912292e-02 3.452365472912788391e-02 3.615592420101165771e-01 -2.648124694824218750e-01
-1.321206539869308472e-01 -1.405454725027084351e-01 2.617716789245605469e-01 -4.443843364715576172e-01 9.023632854223251343e-03 2.109419405460357666e-01 -4.422954618930816650e-01 -6.757113933563232422e-01
-1.854340136051177979e-01 3.326003849506378174e-01 6.653323173522949219e-01 -3.713546693325042725e-01 9.584063291549682617e-02 -2.199139147996902466e-01 3.722746968269348145e-01 -2.797924876213073730e-01
-6.676263809204101562e-01 -1.299208998680114746e-01 -2.194244265556335449e-01 -6.268579959869384766e-01 -2.632141113281250000e-01 7.250227499753236771e-03 -9.345110505819320679e-02 1.350194662809371948e-01
-8.254874497652053833e-02 -4.252075552940368652e-01 5.024502873420715332e-01 -2.107480317354202271e-01 -5.114372372627258301e-01 -1.490004062652587891e-01 -3.097748756408691406e-01 -3.684883713722229004e-01
-3.882606327533721924e-01 1.133725699037313461e-02 3.538779318332672119e-01 -5.666763186454772949e-01 -5.404255390167236328e-01 2.632826566696166992e-01 3.420625627040863037e-02 -2.005641162395477295e-01
-1.130105108022689819e-01 -1.352422684431076050e-01 1.219340264797210693e-01 -5.717929601669311523e-01 2.042661309242248535e-01 2.846995294094085693e-01 -3.207416534423828125e-01 -6.336161494255065918e-01
-5.384952425956726074e-01 -2.201293110847473145e-01 6.103247404098510742e-01 -4.185794666409492493e-02 -1.110031679272651672e-01 -1.339874863624572754e-01 4.377726912498474121e-01 -2.557308375835418701e-01
-3.197275400161743164e-01 -5.560435056686401367e-01 -1.492935866117477417e-01 -2.532888948917388916e-01 -7.197201251983642578e-02 -6.881136298179626465e-01 3.052065335214138031e-02 -1.501138955354690552e-01
-6.276561412960290909e-03 1.230768412351608276e-01 -4.609417170286178589e-02 -6.772389411926269531e-01 3.593513965606689453e-01 -4.326724708080291748e-01 -3.393293023109436035e-01 -3.042238950729370117e-01
6.749944388866424561e-02 -3.364126980304718018e-01 1.425126641988754272e-01 -3.097531795501708984e-01 2.578622400760650635e-01 -4.851363897323608398e-01 6.345496177673339844e-01 -2.480123490095138550e-01
5.138837732374668121e-04 -2.677050530910491943e-01 1.796581596136093140e-01 -5.559362173080444336e-01 2.150465250015258789e-01 1.946340501308441162e-01 -4.164476096630096436e-01 -5.739648342132568359e-01
-7.251988649368286133e-01 -1.813233792781829834e-01 5.372502207756042480e-01 -2.641787752509117126e-02 -1.142588779330253601e-01 -1.566377729177474976e-01 3.310303688049316406e-01 -6.856384128332138062e-02
-1.764314323663711548e-01 -9.573269635438919067e-02 9.616652876138687134e-02 -4.436654448509216309e-01 6.959978342056274414e-01 -4.419587254524230957e-01 2.637986242771148682e-01 -6.549799442291259766e-02
-3.797576129436492920e-01 2.867266833782196045e-01 5.072078704833984375e-01 -5.707066655158996582e-01 9.710954874753952026e-02 2.232706844806671143e-01 -1.689412295818328857e-01 -3.206009268760681152e-01
-6.051125526428222656e-01 -1.754326969385147095e-01 -5.892926082015037537e-02 -4.763173460960388184e-01 5.273326635360717773e-01 2.881691753864288330e-01 -5.466161668300628662e-02 -9.274846315383911133e-02
-1.949386894702911377e-01 4.399317204952239990e-01 5.774016976356506348e-01 -4.996959567070007324e-01 1.272869408130645752e-01 -9.882879257202148438e-02 1.711460500955581665e-01 -3.607077598571777344e-01
-3.347045183181762695e-01 -4.149387031793594360e-02 4.071529582142829895e-02 -4.566885232925415039e-01 8.057566732168197632e-02 -7.701484560966491699e-01 -2.148932367563247681e-01 1.738645136356353760e-01
3.560852631926536560e-02 3.819962218403816223e-02 -2.064258754253387451e-01 -7.125555872917175293e-01 1.830013990402221680e-01 -3.651227653026580811e-01 -1.357532143592834473e-01 -5.115590691566467285e-01
-5.280169844627380371e-01 -4.111795723438262939e-01 1.953155845403671265e-01 -1.515556126832962036e-01 -3.489608466625213623e-01 5.544948391616344452e-03 -4.185211360454559326e-01 -4.405085742473602295e-01
-3.997275829315185547e-01 -5.277234129607677460e-03 7.516915351152420044e-02 -6.828517317771911621e-01 -1.850054413080215454e-01 3.734748810529708862e-02 5.694341659545898438e-01 9.152106940746307373e-02
-2.599939703941345215e-01 -3.810654878616333008e-01 -2.745151519775390625e-01 -2.671506106853485107e-01 -1.962742060422897339e-01 -4.781771004199981689e-01 1.108707785606384277e-01 -6.008285880088806152e-01
-1.508143395185470581e-01 -2.897283434867858887e-01 1.529084444046020508e-01 -6.410218477249145508e-01 4.557335674762725830e-01 -2.401356250047683716e-01 -3.679772615432739258e-01 2.413649410009384155e-01
-5.291944742202758789e-01 -1.111844778060913086e-01 6.192439794540405273e-01 -1.671501249074935913e-01 4.123726859688758850e-02 -1.964171975851058960e-01 5.040838122367858887e-01 4.252384603023529053e-02
-2.341645359992980957e-01 -5.076108574867248535e-01 -4.558221250772476196e-02 -1.057596430182456970e-01 -1.657075285911560059e-01 -5.107043981552124023e-01 -1.008712947368621826e-01 -6.130110025405883789e-01
-1.744185388088226318e-01 -5.790336728096008301e-01 -2.629720419645309448e-02 -1.678751111030578613e-01 -3.499956801533699036e-02 -5.634353160858154297e-01 -1.270829290151596069e-01 -5.201829671859741211e-01
-1.994125545024871826e-01 -4.233420640230178833e-02 1.520470976829528809e-01 -4.747296273708343506e-01 3.242812305688858032e-02 -7.494506239891052246e-01 -3.531731963157653809e-01 1.499884575605392456e-01
-3.082524538040161133e-01 -2.911119759082794189e-01 5.311022326350212097e-02 -1.058142408728599548e-01 -2.515808641910552979e-01 -5.777841806411743164e-01 3.841905593872070312e-01 -5.113582015037536621e-01
-2.725436389446258545e-01 -5.629656910896301270e-01 -2.231902480125427246e-01 -5.200937986373901367e-01 -2.837171591818332672e-02 -2.449691295623779297e-01 -1.926504969596862793e-01 -4.365193545818328857e-01
-3.481401205062866211e-01 -3.433572947978973389e-01 2.670832723379135132e-02 -1.135826557874679565e-01 -9.809749826672486961e-06 -7.250921726226806641e-01 -2.885334193706512451e-01 -3.718596100807189941e-01
2.890941873192787170e-02 -3.672158718109130859e-02 -5.193772166967391968e-02 -5.581077933311462402e-01 1.423950940370559692e-01 -4.940254986286163330e-01 -3.419471383094787598e-01 -5.498803257942199707e-01
-2.188066579401493073e-02 1.231458690017461777e-02 1.324397027492523193e-01 -5.120673775672912598e-01 -2.683765888214111328e-01 -3.920719325542449951e-01 -5.314415097236633301e-01 -4.598258435726165771e-01
4.191394522786140442e-02 -7.745332121849060059e-01 4.806600883603096008e-02 -3.556131422519683838e-01 -2.916560769081115723e-01 -3.709551095962524414e-01 -1.233101636171340942e-01 -1.780287623405456543e-01
-1.204279437661170959e-02 1.110725011676549911e-02 1.443780362606048584e-01 -4.507207572460174561e-01 4.717736840248107910e-01 -3.939454853534698486e-01 -3.623089492321014404e-01 -5.164360404014587402e-01
-7.136676907539367676e-01 1.550542097538709641e-02 5.542910099029541016e-01 -2.673461735248565674e-01 2.557697594165802002e-01 1.089508011937141418e-01 1.799039095640182495e-01 4.551508277654647827e-02
-5.420218408107757568e-02 -6.092830896377563477e-01 6.791181117296218872e-02 -2.759453952312469482e-01 -1.992129832506179810e-01 -5.696912407875061035e-01 -3.312553465366363525e-01 -2.666727006435394287e-01
-5.414136648178100586e-01 -3.866676986217498779e-01 -3.539488092064857483e-02 -1.592549085617065430e-01 -2.394920736551284790e-01 -2.674733400344848633e-01 5.662662386894226074e-01 -2.849358320236206055e-01
1.856822334229946136e-02 -3.033538758754730225e-01 -2.895456040278077126e-03 -5.084140896797180176e-01 -4.870007932186126709e-01 -6.308924555778503418e-01 -2.372942678630352020e-02 -1.156729236245155334e-01
-3.099828362464904785e-01 3.429355844855308533e-02 4.423903524875640869e-01 -2.317680120468139648e-01 -3.129829466342926025e-01 -2.879942953586578369e-01 6.061630845069885254e-01 -3.240005373954772949e-01
-3.641704842448234558e-02 -3.065034747123718262e-01 4.647220373153686523e-01 -2.610670626163482666e-01 -4.350903928279876709e-01 -4.334830939769744873e-01 -4.553105533123016357e-01 -1.899678707122802734e-01
3.011957705020904541e-01 -3.179715871810913086e-01 3.308426141738891602e-01 -4.321018457412719727e-01 -1.394401788711547852e-01 -4.817416071891784668e-01 2.176543325185775757e-01 -4.616429209709167480e-01
-1.121831834316253662e-01 3.056350350379943848e-01 3.685152828693389893e-01 -4.455986320972442627e-01 -4.826430976390838623e-01 -4.166541099548339844e-01 1.307968795299530029e-01 -3.687649965286254883e-01
-2.411336600780487061e-01 -4.540784284472465515e-02 6.589197516441345215e-01 -4.057135581970214844e-01 8.827158808708190918e-02 -1.475874036550521851e-01 4.568223059177398682e-01 -3.205520808696746826e-01
-4.867051839828491211e-01 -8.423004299402236938e-02 -1.389031261205673218e-01 -7.046694159507751465e-01 -4.028026759624481201e-01 -1.533598639070987701e-02 2.739984095096588135e-01 -5.108850076794624329e-02
-5.415592193603515625e-01 1.117963194847106934e-01 1.141086965799331665e-01 -3.511750400066375732e-01 1.272769086062908173e-02 -2.250929474830627441e-01 -6.312374472618103027e-01 -3.295163214206695557e-01
-4.028281867504119873e-01 2.216565608978271484e-02 4.037926495075225830e-01 -1.119228526949882507e-01 2.002653777599334717e-01 -2.672500312328338623e-01 5.650411248207092285e-01 -4.804816544055938721e-01
1.722968965768814087e-01 -5.080307722091674805e-01 3.186863660812377930e-02 -6.045444011688232422e-01 -1.072294265031814575e-01 -4.124971926212310791e-01 -3.359476923942565918e-01 -2.263096272945404053e-01
-2.370002120733261108e-01 -3.790331482887268066e-01 -7.842846214771270752e-02 -5.599552392959594727e-01 2.047390490770339966e-01 1.283214688301086426e-01 -4.516332447528839111e-01 -4.670190513134002686e-01
-3.481897115707397461e-01 -4.645895063877105713e-01 -2.749374806880950928e-01 -5.344495177268981934e-01 -3.255924880504608154e-01 -1.102566793560981750e-01 3.660554587841033936e-01 -2.225532680749893188e-01
-3.158094584941864014e-01 -1.904993653297424316e-01 1.408270895481109619e-01 -4.942330718040466309e-01 -1.826522946357727051e-01 7.049812847981229424e-05 7.444071769714355469e-01 -1.112291365861892700e-01
-8.390744328498840332e-01 2.145647257566452026e-01 3.855680674314498901e-02 -3.287275433540344238e-01 -3.139204084873199463e-01 -1.390861570835113525e-01 -9.269218146800994873e-02 -1.178333684802055359e-01
-3.733704686164855957e-01 -6.077777743339538574e-01 -4.198324307799339294e-02 -3.284887075424194336e-01 4.253918230533599854e-01 3.642783463001251221e-01 1.120581999421119690e-01 -2.352007776498794556e-01
-5.174444615840911865e-02 -3.297852873802185059e-01 3.234794139862060547e-01 -5.100901126861572266e-01 -3.097901046276092529e-01 -3.654464185237884521e-01 -4.800811707973480225e-01 -2.524563670158386230e-01
-3.616667985916137695e-01 -2.417597919702529907e-02 1.978615373373031616e-01 -4.194009900093078613e-01 -6.950570344924926758e-01 -3.807329833507537842e-01 1.562344431877136230e-01 3.309334442019462585e-02
-6.458698511123657227e-01 -1.317709684371948242e-01 3.332165777683258057e-01 -1.224611178040504456e-01 3.427508473396301270e-02 6.951316259801387787e-03 -5.338511466979980469e-01 -3.914569914340972900e-01
-6.707164645195007324e-01 1.743185333907604218e-02 2.792022936046123505e-02 -2.692205011844635010e-01 -3.993880748748779297e-01 -3.819954097270965576e-01 -4.107991755008697510e-01 -4.887913167476654053e-02
-1.108657643198966980e-01 -4.966598749160766602e-01 -4.600366950035095215e-02 -5.244588255882263184e-01 -5.090681910514831543e-01 -3.258870244026184082e-01 -2.405500859022140503e-01 -2.016118615865707397e-01
-1.472628563642501831e-01 -4.489396214485168457e-01 2.320342659950256348e-01 -5.247986316680908203e-01 4.328124225139617920e-01 -2.725871801376342773e-01 -3.029085695743560791e-01 3.068052828311920166e-01
-3.781046569347381592e-01 -2.616059482097625732e-01 4.107476398348808289e-02 -3.978050649166107178e-01 -1.511183977127075195e-01 -8.979889564216136932e-03 -5.960028171539306641e-01 -5.005261898040771484e-01
-1.369977444410324097e-01 -1.080737821757793427e-02 -2.357340753078460693e-01 -6.333125829696655273e-01 3.553203344345092773e-01 -3.838484883308410645e-01 3.827860951423645020e-02 -4.994014799594879150e-01
4.309529066085815430e-02 -4.582705795764923096e-01 3.906441479921340942e-02 -2.365399152040481567e-01 1.553663611412048340e-01 -4.861874878406524658e-01 1.140471622347831726e-01 -6.761137843132019043e-01
-3.154336512088775635e-01 -4.337646961212158203e-01 -3.261091113090515137e-01 -5.630551576614379883e-01 -7.816503942012786865e-02 -2.590023875236511230e-01 4.600767195224761963e-01 -6.410159170627593994e-02
-1.380415409803390503e-01 3.677079081535339355e-02 4.497813433408737183e-02 -5.986951589584350586e-01 1.347571462392807007e-01 -5.727236866950988770e-01 -5.216280221939086914e-01 2.942290902137756348e-02
-3.863233625888824463e-01 -2.669219374656677246e-01 -1.595498025417327881e-01 -5.618580579757690430e-01 -4.720652103424072266e-01 -1.453322768211364746e-01 4.009466171264648438e-01 -1.834151446819305420e-01
-3.565762341022491455e-01 -2.602105773985385895e-02 3.615310192108154297e-01 -3.270387947559356689e-01 9.710648655891418457e-02 -2.946967780590057373e-01 -5.891435146331787109e-01 -4.372086822986602783e-01
-5.521938204765319824e-01 -4.967548251152038574e-01 -3.794317841529846191e-01 -3.409293889999389648e-01 -1.712743788957595825e-01 -1.311289072036743164e-01 2.120738923549652100e-01 -3.108220398426055908e-01
-4.024424850940704346e-01 4.216612502932548523e-02 5.721447616815567017e-02 -4.127541780471801758e-01 6.640729308128356934e-01 -4.572987854480743408e-01 9.231779724359512329e-02 -6.312590092420578003e-02
-2.909599058330059052e-02 -6.336112022399902344e-01 1.725504994392395020e-01 -2.872511148452758789e-01 6.371779739856719971e-02 -3.484082818031311035e-01 -4.630095660686492920e-01 -3.815458416938781738e-01
-3.431960344314575195e-01 -2.384140193462371826e-01 -2.301505804061889648e-01 -5.598584413528442383e-01 1.802607625722885132e-01 -7.085409760475158691e-02 6.307857632637023926e-01 -1.534909456968307495e-01
-3.675005435943603516e-01 -6.682295203208923340e-01 -4.425568133592605591e-02 -4.014088511466979980e-01 3.598105311393737793e-01 3.352807462215423584e-01 9.618534892797470093e-02 -6.478113681077957153e-02
-5.555828213691711426e-01 5.001049041748046875e-01 2.447912395000457764e-01 -4.688779413700103760e-01 1.386793237179517746e-02 -1.801805645227432251e-01 1.184183284640312195e-01 -3.387823998928070068e-01
-1.193671673536300659e-01 -1.948566287755966187e-01 1.568847801536321640e-03 -4.208164513111114502e-01 1.954440623521804810e-01 -5.210184454917907715e-01 -4.805147051811218262e-01 -4.797296226024627686e-01
-6.941325664520263672e-01 1.226957887411117554e-01 2.717831730842590332e-01 -4.580531120300292969e-01 -3.667282462120056152e-01 -1.417082548141479492e-01 -7.073339540511369705e-03 2.546094059944152832e-01
4.170859977602958679e-02 -4.089751243591308594e-01 8.983943611383438110e-02 -6.867908239364624023e-01 2.501662671566009521e-01 2.520394623279571533e-01 -2.958216667175292969e-01 -3.709843754768371582e-01
-1.050431132316589355e-01 -2.997033596038818359e-01 3.335657119750976562e-01 -3.684115409851074219e-01 1.916777789592742920e-01 -5.614799857139587402e-01 -4.872013032436370850e-01 2.505699992179870605e-01
-6.492144465446472168e-01 -2.639261186122894287e-01 4.195132553577423096e-01 -5.011631548404693604e-02 1.807452291250228882e-01 2.567827105522155762e-01 2.723458223044872284e-02 -4.806379377841949463e-01
-1.785982400178909302e-01 -5.991436839103698730e-01 -1.055081561207771301e-02 -6.161602139472961426e-01 1.206848472356796265e-01 1.142393499612808228e-01 3.794358968734741211e-01 -2.403699010610580444e-01
-4.838538765907287598e-01 -3.824598193168640137e-01 -2.943913638591766357e-01 -5.672448873519897461e-01 3.979907333850860596e-01 1.626086980104446411e-01 1.545218080282211304e-01 4.961559921503067017e-02
-5.262721776962280273e-01 -4.972311854362487793e-01 -2.511829137802124023e-01 -5.187444686889648438e-01 3.028544783592224121e-02 2.691434919834136963e-01 2.458953559398651123e-01 -9.894438832998275757e-02
-8.052184432744979858e-02 -2.485317140817642212e-01 -2.222065329551696777e-01 -5.008463263511657715e-01 -5.206889007240533829e-03 -6.751505136489868164e-01 -1.131234243512153625e-01 -4.035752117633819580e-01
-3.445844650268554688e-01 -2.311421036720275879e-01 3.099631667137145996e-01 -3.826825618743896484e-01 2.489231899380683899e-02 3.110653162002563477e-01 -4.025102853775024414e-01 -5.708905458450317383e-01
-3.619774281978607178e-01 -3.413203358650207520e-01 7.232609391212463379e-02 -1.876817494630813599e-01 6.139147561043500900e-03 -8.170979022979736328e-01 -2.105191797018051147e-01 -3.523402614519000053e-03
-5.027694702148437500e-01 -3.256542384624481201e-01 1.369183361530303955e-01 -2.205441296100616455e-01 -4.428159892559051514e-01 1.488906145095825195e-01 2.951726783066987991e-03 -5.962573885917663574e-01
-4.012176394462585449e-01 -2.237251251935958862e-01 2.491344660520553589e-01 -1.829560250043869019e-01 2.782170772552490234e-01 -2.491134107112884521e-01 -5.803707242012023926e-01 -4.659809768199920654e-01
-8.230847865343093872e-02 -3.912294209003448486e-01 1.245803236961364746e-01 -6.311114430427551270e-01 2.441925704479217529e-01 -1.081197615712881088e-02 -5.296034812927246094e-01 -2.934559881687164307e-01
1.766154170036315918e-01 -2.781770527362823486e-01 -5.717090517282485962e-02 -8.698590993881225586e-01 7.753058522939682007e-02 -3.377894163131713867e-01 -8.552580326795578003e-02 -6.382604688405990601e-02
7.218015193939208984e-02 -5.629137158393859863e-01 1.617374271154403687e-01 -4.358194172382354736e-01 5.078172087669372559e-01 -3.989388346672058105e-01 2.005986422300338745e-01 6.745573133230209351e-02
-4.537674188613891602e-01 -9.240153431892395020e-02 5.491856932640075684e-01 -1.145087629556655884e-01 1.206156313419342041e-01 1.494320668280124664e-02 4.337127506732940674e-01 -5.176500082015991211e-01
-8.277664780616760254e-01 -4.604854062199592590e-02 -1.636452041566371918e-02 -4.318004548549652100e-01 -4.136368632316589355e-02 -3.049294650554656982e-02 -3.067034482955932617e-01 1.710408031940460205e-01
-2.315928488969802856e-01 -3.401966392993927002e-01 -4.163038730621337891e-01 -6.244837045669555664e-01 -2.630305290222167969e-01 -2.096597552299499512e-01 2.876602411270141602e-01 -2.673047184944152832e-01
-4.990924596786499023e-01 -3.863479793071746826e-01 -1.717594116926193237e-01 -3.301814794540405273e-01 -3.469917476177215576e-01 -1.950381845235824585e-01 4.954758584499359131e-01 -2.432724833488464355e-01
-3.544576168060302734e-01 -3.777524232864379883e-01 2.093319967389106750e-02 -4.770177230238914490e-02 -7.267331331968307495e-02 -6.994490623474121094e-01 4.267134070396423340e-01 -2.288110852241516113e-01
-1.527740806341171265e-01 -1.723930239677429199e-01 1.160988733172416687e-01 -5.341180562973022461e-01 -4.460751116275787354e-01 -2.884584069252014160e-01 -4.698528945446014404e-01 -3.810864686965942383e-01
4.287842288613319397e-02 -2.073736488819122314e-01 2.487637661397457123e-02 -5.826157331466674805e-01 6.175493076443672180e-02 -7.816681265830993652e-01 1.517348922789096832e-02 6.982950493693351746e-03
-3.449631929397583008e-01 -3.886627852916717529e-01 -7.582204788923263550e-02 -9.806999564170837402e-02 2.823935151100158691e-01 -5.608884096145629883e-01 8.384048938751220703e-02 -5.596460700035095215e-01
-2.633506357669830322e-01 -4.567974507808685303e-01 -1.411327719688415527e-01 -4.740113914012908936e-01 -3.905254602432250977e-01 -1.789456754922866821e-01 4.700377285480499268e-01 -2.681609690189361572e-01
-1.447900235652923584e-01 -2.685014009475708008e-01 1.584765128791332245e-02 -4.421541690826416016e-01 -3.821079730987548828e-01 -6.914830207824707031e-01 -2.899301350116729736e-01 5.456003919243812561e-02
-3.930934369564056396e-01 -3.916643857955932617e-01 -3.667177632451057434e-02 -3.812735974788665771e-01 -4.363089203834533691e-01 -1.437532007694244385e-01 5.307555198669433594e-01 -2.294129133224487305e-01
-4.816488623619079590e-01 2.208027988672256470e-01 5.379250049591064453e-01 -4.278923869132995605e-01 3.694073259830474854e-01 1.311318725347518921e-01 2.552667260169982910e-01 -1.672925502061843872e-01
-5.508492588996887207e-01 9.082357585430145264e-02 6.461392641067504883e-01 -1.730716526508331299e-01 8.844059705734252930e-02 -8.820150792598724365e-02 3.741047382354736328e-01 -2.920801341533660889e-01
-2.121289670467376709e-01 -3.658818602561950684e-01 3.116318285465240479e-01 -2.211458683013916016e-01 1.514029353857040405e-01 -3.230313360691070557e-01 -6.977750062942504883e-01 -2.468801587820053101e-01
1.867187172174453735e-01 -3.435911536216735840e-01 9.956167638301849365e-02 -6.238295435905456543e-01 -9.556110948324203491e-02 -5.030127763748168945e-01 -4.210850894451141357e-01 -9.240756928920745850e-02
-7.020664811134338379e-01 -1.308265477418899536e-01 -1.274315565824508667e-01 -4.475314617156982422e-01 2.868527173995971680e-01 3.785212337970733643e-01 -2.326690033078193665e-02 -2.176230698823928833e-01
-2.859426140785217285e-01 -2.995074987411499023e-01 2.465581446886062622e-01 -5.158372521400451660e-01 -4.201529026031494141e-01 -3.518958017230033875e-02 -5.618990063667297363e-01 -9.030943363904953003e-02
1.283272206783294678e-01 -3.964076340198516846e-01 2.969360351562500000e-01 -5.673157572746276855e-01 2.493393719196319580e-01 -5.166723132133483887e-01 -2.742991447448730469e-01 1.096104234457015991e-01
-1.864342577755451202e-02 -6.820898056030273438e-01 7.221538573503494263e-02 -3.353632390499114990e-01 -2.689540944993495941e-02 -2.981226444244384766e-01 -4.088565111160278320e-01 -3.999481201171875000e-01
-2.100883126258850098e-01 -4.825010895729064941e-01 -2.174193859100341797e-01 -4.385609626770019531e-01 -1.058627292513847351e-01 -2.096545398235321045e-01 5.517038106918334961e-01 -3.520078957080841064e-01
-5.754044055938720703e-01 -1.338555514812469482e-01 4.588237404823303223e-01 2.500916831195354462e-02 2.678677141666412354e-01 1.333178672939538956e-02 1.261656284332275391e-01 -5.932951569557189941e-01
-1.005890294909477234e-01 -1.097205206751823425e-01 4.321581721305847168e-01 -2.397212386131286621e-01 3.133225739002227783e-01 -2.178181111812591553e-01 -5.234112739562988281e-01 -5.603936910629272461e-01
-4.665520787239074707e-01 -3.165451884269714355e-01 2.914755046367645264e-01 -1.896121203899383545e-01 2.799925506114959717e-01 -5.260639265179634094e-02 -5.373739600181579590e-01 -4.373597502708435059e-01
-2.006015926599502563e-01 3.369917869567871094e-01 5.530504584312438965e-01 -5.454111695289611816e-01 8.994469791650772095e-02 1.812947839498519897e-01 -1.806821860373020172e-02 -4.489689469337463379e-01
-9.761046618223190308e-02 2.508533596992492676e-01 3.761605918407440186e-01 -5.110718607902526855e-01 -4.223054051399230957e-01 -2.701429128646850586e-01 2.904612123966217041e-01 -4.349330663681030273e-01
-5.228410363197326660e-01 -2.718844413757324219e-01 6.006199717521667480e-01 -2.586610019207000732e-01 -2.181189060211181641e-01 5.496138334274291992e-02 4.129692614078521729e-01 6.265942752361297607e-02
-1.918355375528335571e-01 -5.235826373100280762e-01 1.542617846280336380e-02 -2.549378871917724609e-01 -1.379392296075820923e-01 -7.457472681999206543e-01 -1.949334591627120972e-01 -1.032666489481925964e-01
-4.000195562839508057e-01 -2.955000698566436768e-01 4.490915238857269287e-01 -1.288221180438995361e-01 -2.064033001661300659e-01 -2.739529591053724289e-03 -4.985423982143402100e-01 -4.931847751140594482e-01
-1.546267047524452209e-02 -1.322216242551803589e-01 -1.958774328231811523e-01 -7.869919538497924805e-01 2.787845730781555176e-01 -5.266522616147994995e-02 -3.085448145866394043e-01 -3.858234584331512451e-01
-2.839603126049041748e-01 1.539860758930444717e-02 -8.266343176364898682e-02 -6.031274795532226562e-01 -3.616376593708992004e-02 -4.083019793033599854e-01 -5.820781588554382324e-01 -2.042059451341629028e-01
-5.507050156593322754e-01 6.287602335214614868e-02 6.123540401458740234e-01 -1.750633120536804199e-01 1.704457998275756836e-01 -6.994654238224029541e-02 3.928565680980682373e-01 -3.144288361072540283e-01
-3.758307695388793945e-01 -3.926413059234619141e-01 -3.496419489383697510e-01 -5.165920257568359375e-01 9.342673420906066895e-02 -2.734387516975402832e-01 4.428716301918029785e-01 -1.893001645803451538e-01
-7.833914160728454590e-01 9.081912785768508911e-02 3.149468824267387390e-02 -2.793145179748535156e-01 -3.951780498027801514e-01 -2.552849650382995605e-01 -2.589630186557769775e-01 -1.031667515635490417e-01
-7.853692770004272461e-02 -3.199825584888458252e-01 3.756394386291503906e-01 -3.614000082015991211e-01 -5.724658370018005371e-01 -3.163233399391174316e-02 2.119978070259094238e-01 -4.960519373416900635e-01
7.728967815637588501e-02 -4.509758651256561279e-01 1.427245978266000748e-02 -6.621829867362976074e-01 1.481189280748367310e-01 1.975378394126892090e-01 -1.338939517736434937e-01 -5.225601196289062500e-01
9.965498000383377075e-02 -3.031678497791290283e-02 1.812515258789062500e-01 -6.417774558067321777e-01 1.296933442354202271e-01 -3.482595831155776978e-02 -4.076642394065856934e-01 -6.001632809638977051e-01
-1.883776932954788208e-01 3.052326850593090057e-02 2.174781560897827148e-01 -6.741896271705627441e-01 6.106571555137634277e-01 -1.695694178342819214e-01 -2.427488416433334351e-01 -3.421697765588760376e-02
-3.269977569580078125e-01 -5.345123410224914551e-01 7.188775390386581421e-02 1.212184969335794449e-02 3.013996640220284462e-03 -6.967251896858215332e-01 2.533851750195026398e-02 -3.405543863773345947e-01
-5.864546895027160645e-01 -3.558870255947113037e-01 3.504515811800956726e-02 -4.925696253776550293e-01 -1.882614791393280029e-01 2.978136539459228516e-01 -2.122565656900405884e-01 -3.411371409893035889e-01
-5.793392658233642578e-02 -2.090009897947311401e-01 -1.401752680540084839e-01 -7.310662269592285156e-01 -4.459147155284881592e-01 -4.085609018802642822e-01 -1.799740791320800781e-01 -2.650752477347850800e-02
-2.175641059875488281e-01 -5.057737603783607483e-02 3.863368034362792969e-01 -3.687441051006317139e-01 -7.317092269659042358e-03 -2.595139443874359131e-01 -3.982612192630767822e-01 -6.624699234962463379e-01
-5.527039170265197754e-01 -3.130949735641479492e-01 5.409915447235107422e-01 -1.475066393613815308e-01 4.441325068473815918e-01 -8.327224850654602051e-02 2.769677639007568359e-01 3.407271206378936768e-02
-6.365118026733398438e-01 -1.493539661169052124e-02 4.057793319225311279e-01 -4.613511860370635986e-01 -4.666052013635635376e-02 4.344795942306518555e-01 -1.105442270636558533e-01 -1.181446909904479980e-01
-5.156263709068298340e-01 -1.531011462211608887e-01 1.838592290878295898e-01 -3.049204349517822266e-01 5.589712858200073242e-01 -2.268660962581634521e-01 -4.681675136089324951e-01 -2.847723104059696198e-02
5.493812263011932373e-02 -3.278499934822320938e-03 3.998863103333860636e-04 -5.844610333442687988e-01 3.293298184871673584e-01 -2.474222928285598755e-01 -2.796718776226043701e-01 -6.383447051048278809e-01
3.810682892799377441e-02 -1.866917312145233154e-01 1.273886766284704208e-02 -5.536708235740661621e-01 4.430424273014068604e-01 -2.600066661834716797e-01 -3.436575233936309814e-01 -5.243948101997375488e-01
-4.916103929281234741e-02 -3.731549680233001709e-01 1.427958905696868896e-01 -3.889412283897399902e-01 4.499691724777221680e-01 -4.030785858631134033e-01 -4.043092727661132812e-01 -3.978218734264373779e-01
6.755472719669342041e-02 -2.953964173793792725e-01 2.745940387248992920e-01 -6.284761428833007812e-01 -5.260974168777465820e-01 -2.894214689731597900e-01 -2.688317000865936279e-01 -7.056466490030288696e-02
-6.094353795051574707e-01 -1.247695758938789368e-01 3.578792810440063477e-01 -2.859807908535003662e-01 -7.558596879243850708e-02 4.757222533226013184e-02 -4.461445510387420654e-01 -4.428736567497253418e-01
-8.532577753067016602e-01 1.583028882741928101e-01 -2.179935202002525330e-02 -3.890894055366516113e-01 -1.035442203283309937e-01 1.005066037178039551e-01 -2.183677554130554199e-01 -1.628436297178268433e-01
-4.596225619316101074e-01 -4.882250130176544189e-01 3.033533990383148193e-01 -2.092887163162231445e-01 -3.752336502075195312e-01 2.672725170850753784e-02 -4.851859509944915771e-01 -1.940061748027801514e-01
-7.140401601791381836e-01 -3.286157548427581787e-01 -1.555175930261611938e-01 -3.048299252986907959e-01 -8.580286055803298950e-02 -8.712057769298553467e-02 -3.809750974178314209e-01 -3.239708244800567627e-01
-5.429038405418395996e-01 -1.016714200377464294e-01 4.209661483764648438e-01 -7.314039021730422974e-02 2.976898252964019775e-01 -4.097645729780197144e-02 3.122506439685821533e-01 -5.696995854377746582e-01
-2.685746550559997559e-01 -3.384145721793174744e-02 3.641364723443984985e-02 -6.609438657760620117e-01 -4.069775044918060303e-01 -4.881801009178161621e-01 -2.898298501968383789e-01 -2.445005998015403748e-02
-5.834952592849731445e-01 -1.423524916172027588e-01 1.255199462175369263e-01 -2.776072621345520020e-01 -1.318048834800720215e-01 9.473455697298049927e-02 -2.913275063037872314e-01 -6.597191691398620605e-01
-2.332181185483932495e-01 -4.366995394229888916e-01 2.903572022914886475e-01 -4.769343137741088867e-01 1.132563501596450806e-01 6.449223309755325317e-02 -5.844953656196594238e-01 -2.907028496265411377e-01
3.436031751334667206e-03 -5.105435848236083984e-01 1.087013706564903259e-01 -4.255179166793823242e-01 3.713620901107788086e-01 -5.480816960334777832e-01 3.115489482879638672e-01 -1.052897721529006958e-01
-2.976552546024322510e-01 -1.780118346214294434e-01 6.014575809240341187e-02 -6.195448637008666992e-01 -5.879769921302795410e-01 -7.232938706874847412e-02 -2.837246656417846680e-01 -2.466002553701400757e-01
-3.036358952522277832e-01 -3.216784596443176270e-01 5.204949975013732910e-01 -2.325897961854934692e-01 -3.618323206901550293e-01 -1.261552143841981888e-02 -5.457652211189270020e-01 -2.244413048028945923e-01
-3.607544302940368652e-01 2.775166369974613190e-02 1.786737293004989624e-01 -5.173834562301635742e-01 9.436971694231033325e-02 -2.133339494466781616e-01 -6.877366900444030762e-01 -2.051275819540023804e-01
-4.766416922211647034e-02 -1.099199950695037842e-01 5.824207067489624023e-01 -3.603790402412414551e-01 -5.632795691490173340e-01 -5.057260766625404358e-02 -7.674472779035568237e-02 -4.368381500244140625e-01
-3.386406898498535156e-01 2.610850334167480469e-01 2.729705572128295898e-01 -3.977672159671783447e-01 -1.979162544012069702e-01 -6.417903304100036621e-01 -3.019249737262725830e-01 -2.054292261600494385e-01
-2.818883955478668213e-01 -1.697311550378799438e-01 3.596911579370498657e-02 -3.685329258441925049e-01 -1.167104244232177734e-01 -7.837566137313842773e-01 -3.537316024303436279e-01 3.997999429702758789e-02
-6.691779941320419312e-02 1.488405615091323853e-01 5.275599360466003418e-01 -5.950772166252136230e-01 -2.710732221603393555e-01 -4.946954548358917236e-02 1.690715998411178589e-01 -4.862292110919952393e-01
-8.414224386215209961e-01 2.010042667388916016e-01 1.707321032881736755e-03 -2.428943365812301636e-01 8.463066816329956055e-02 -2.229289263486862183e-01 -3.423054516315460205e-01 -1.362801343202590942e-01
-6.068207025527954102e-01 -1.863720118999481201e-01 -2.566094696521759033e-01 -4.445905983448028564e-01 -4.623008891940116882e-02 -1.306020468473434448e-01 -4.806515276432037354e-01 -2.886261641979217529e-01
-3.356873989105224609e-01 -3.241947591304779053e-01 -3.291109800338745117e-01 -6.589370965957641602e-01 -1.093127354979515076e-01 9.594271890819072723e-03 4.130199849605560303e-01 -2.388987243175506592e-01
1.556133776903152466e-01 -4.888387620449066162e-01 1.019330620765686035e-01 -4.685701429843902588e-01 2.653596922755241394e-02 -4.655723869800567627e-01 -3.092224001884460449e-01 -4.402185976505279541e-01
-2.094414085149765015e-02 -3.350492417812347412e-01 1.255249977111816406e-01 -5.204298496246337891e-01 -5.063351988792419434e-01 -5.860040783882141113e-01 -2.241093665361404419e-02 2.052549086511135101e-02
7.368782535195350647e-03 -2.990843951702117920e-01 2.974047958850860596e-01 -5.697858929634094238e-01 2.646437585353851318e-01 -9.311859309673309326e-02 -5.041711330413818359e-01 -4.055770337581634521e-01
-1.342489868402481079e-01 -3.087505102157592773e-01 5.139139294624328613e-01 -2.550532221794128418e-01 -4.481425583362579346e-01 3.279532492160797119e-02 1.654863059520721436e-01 -5.728853344917297363e-01
5.199500918388366699e-02 -4.780905544757843018e-01 3.970583081245422363e-01 -2.716546952724456787e-01 -5.133553147315979004e-01 -1.135092526674270630e-01 8.273233473300933838e-02 -5.039957761764526367e-01
-1.997338533401489258e-01 1.388396322727203369e-01 1.641494333744049072e-01 -6.779575943946838379e-01 -6.310073137283325195e-01 -1.941324472427368164e-01 -6.153990328311920166e-02 -1.208869293332099915e-01
-5.944749116897583008e-01 -7.984149456024169922e-02 -4.865897074341773987e-02 -4.735611677169799805e-01 -1.468044221401214600e-01 1.456872373819351196e-02 4.400456249713897705e-01 -4.451887905597686768e-01
8.914247155189514160e-02 -2.136642336845397949e-01 3.737092018127441406e-01 -5.541500449180603027e-01 1.411163434386253357e-02 -1.989735290408134460e-02 -5.572542548179626465e-01 -4.342037439346313477e-01
-6.555280089378356934e-01 1.343742758035659790e-01 9.429030120372772217e-02 -6.830165982246398926e-01 1.029434055089950562e-02 8.563820272684097290e-02 2.939761988818645477e-02 2.617637515068054199e-01
-4.007458388805389404e-01 1.541462838649749756e-01 7.402977347373962402e-01 -4.677378833293914795e-01 -1.088669002056121826e-01 1.351732611656188965e-01 -1.672667823731899261e-02 -1.357154995203018188e-01
-6.644524401053786278e-04 -3.410489857196807861e-01 -1.293523311614990234e-01 -7.148780822753906250e-01 -7.000118028372526169e-03 -3.070484995841979980e-01 4.798830747604370117e-01 -1.768808513879776001e-01
-5.455958843231201172e-01 -5.001752972602844238e-01 7.401273399591445923e-02 -4.923419058322906494e-01 -1.553420424461364746e-01 3.657701313495635986e-01 5.853484943509101868e-02 -2.071859091520309448e-01
6.550760567188262939e-02 -4.001969695091247559e-01 7.323914021253585815e-02 -6.590307950973510742e-01 5.252057909965515137e-01 -2.568092048168182373e-01 6.989306956529617310e-02 -2.217847108840942383e-01
2.379572987556457520e-01 -5.071548223495483398e-01 1.617912948131561279e-02 -6.403738856315612793e-01 3.407406806945800781e-01 -9.047470986843109131e-02 6.232605874538421631e-02 -3.842594623565673828e-01
-5.262796282768249512e-01 5.036302208900451660e-01 3.853012323379516602e-01 -3.819538950920104980e-01 -1.406968683004379272e-01 -1.763143986463546753e-01 5.834110081195831299e-02 -3.474974632263183594e-01
-4.077919125556945801e-01 -3.816592097282409668e-01 -3.132637217640876770e-02 -5.377828478813171387e-01 2.241055369377136230e-01 3.441069722175598145e-01 -2.631664872169494629e-01 -3.999511003494262695e-01
-6.627587676048278809e-01 -1.928708255290985107e-01 -5.770938470959663391e-02 -4.539268612861633301e-01 -7.221247535198926926e-03 3.683656081557273865e-02 -5.588768720626831055e-01 -2.047527022659778595e-02
-3.371256589889526367e-02 -3.378904163837432861e-01 2.461585402488708496e-01 -3.954316079616546631e-01 5.335960164666175842e-02 -1.441670302301645279e-02 -3.283029496669769287e-01 -7.462542653083801270e-01
-2.757981121540069580e-01 -4.848145693540573120e-02 5.772294998168945312e-01 -3.562065362930297852e-01 -5.604395866394042969e-01 -6.705731898546218872e-02 -1.760545670986175537e-01 -3.345499336719512939e-01
7.261723279953002930e-02 5.297074839472770691e-02 1.980248689651489258e-01 -6.571484208106994629e-01 -5.352145433425903320e-01 -2.455145567655563354e-01 2.557448446750640869e-01 -3.297356665134429932e-01
-4.268434941768646240e-01 -1.074931398034095764e-01 6.204873919486999512e-01 -5.666039586067199707e-01 -6.599900871515274048e-02 2.220872789621353149e-01 1.056372821331024170e-01 -1.880624741315841675e-01
-6.321984529495239258e-01 -2.320546209812164307e-01 -2.112200856208801270e-01 -2.745559215545654297e-01 -2.320054322481155396e-01 -3.200501799583435059e-01 4.072723984718322754e-01 -3.230349123477935791e-01
-7.230088710784912109e-01 -2.938157320022583008e-01 1.188389509916305542e-01 -2.606095075607299805e-01 -4.217970073223114014e-01 -3.316304087638854980e-02 -3.599026203155517578e-01 -1.865497231483459473e-02
-5.200160741806030273e-01 -3.131023943424224854e-01 -1.461046934127807617e-01 -4.681318998336791992e-01 -2.039321362972259521e-01 -6.790306419134140015e-02 5.783957242965698242e-01 -1.015643700957298279e-01
-6.449064016342163086e-01 -3.511260151863098145e-01 5.349625945091247559e-01 -1.499479413032531738e-01 -1.619381159543991089e-01 -8.510978519916534424e-02 2.993472516536712646e-01 1.704717427492141724e-01
-5.933172106742858887e-01 -6.125784292817115784e-02 -9.914132952690124512e-02 -3.734874427318572998e-01 -6.676346063613891602e-02 -6.783143877983093262e-01 -1.440645009279251099e-01 9.786760807037353516e-02
