# Supplementary material for: Where is your field going? A machine learning approach to study the relative motion of the domains of physics
Source: PLoS One. 2020 Jun 18;15(6):e0233997. doi: 10.1371/journal.pone.0233997 (PMC7302634; doi:10.1371/journal.pone.0233997)
Supplement: S1 Data — (ZIP) [file pone.0233997.s001.zip › 0/Pacs4Run_0_VS_500_embeddings1995-1999ED8.txt]

1.981803476810455322e-01 5.333456397056579590e-01 -4.890592992305755615e-01 1.882761903107166290e-02 1.870038956403732300e-01 -4.734365940093994141e-01 1.895266957581043243e-02 4.210245311260223389e-01
4.524153172969818115e-01 -7.112049311399459839e-02 1.961334608495235443e-02 -6.418067216873168945e-02 -1.922012865543365479e-01 -5.978415012359619141e-01 2.432105243206024170e-01 5.764122605323791504e-01
6.522832065820693970e-02 2.547848597168922424e-02 9.507751674391329288e-04 4.978527128696441650e-01 1.941202878952026367e-01 -3.466656804084777832e-01 2.126427739858627319e-01 7.376728653907775879e-01
3.952310383319854736e-01 2.950618267059326172e-01 -3.515970706939697266e-01 -5.701295137405395508e-01 -3.012038767337799072e-01 -2.348915934562683105e-01 3.806366920471191406e-01 1.314557939767837524e-01
5.575641989707946777e-02 -8.335084654390811920e-03 -1.364375650882720947e-01 -2.344593554735183716e-01 1.351613700389862061e-01 -1.223730072379112244e-01 5.397701263427734375e-01 7.737182378768920898e-01
6.780695915222167969e-01 4.122304022312164307e-01 1.077939476817846298e-02 -1.145350933074951172e-01 -2.031973302364349365e-01 -4.892425239086151123e-01 -1.687279343605041504e-01 2.189453095197677612e-01
3.714003264904022217e-01 4.232139587402343750e-01 -9.773809462785720825e-02 -4.882585704326629639e-01 4.468719940632581711e-03 -2.893942296504974365e-01 5.150784850120544434e-01 2.931340932846069336e-01
5.146883130073547363e-01 -2.038671374320983887e-01 -1.986224651336669922e-01 2.109019905328750610e-01 3.199511766433715820e-01 -9.824548661708831787e-02 4.711864888668060303e-01 5.249437689781188965e-01
-5.717210844159126282e-02 -6.294667720794677734e-02 -4.409783780574798584e-01 -4.518473148345947266e-01 -2.478839308023452759e-01 -5.122373104095458984e-01 -1.959820687770843506e-01 4.815585017204284668e-01
1.554299741983413696e-01 4.668562710285186768e-01 1.262123435735702515e-01 -1.369554698467254639e-01 6.295597553253173828e-02 -1.993851810693740845e-01 4.917322397232055664e-01 6.615753769874572754e-01
6.695453822612762451e-02 -5.462253838777542114e-02 -4.627399444580078125e-01 -4.585314095020294189e-01 -4.165785312652587891e-01 -2.920367717742919922e-01 4.396042823791503906e-01 3.407038152217864990e-01
7.540257275104522705e-02 1.983042806386947632e-01 6.344468146562576294e-02 -5.311679467558860779e-02 -2.690207660198211670e-01 -5.048387050628662109e-01 -5.011465866118669510e-03 7.879617810249328613e-01
4.833508133888244629e-01 -6.001521274447441101e-02 -5.960848331451416016e-01 -3.654794991016387939e-01 -1.034616604447364807e-01 -4.444495439529418945e-01 1.954402923583984375e-01 -1.656536757946014404e-01
1.282521989196538925e-02 1.418641656637191772e-01 -4.973882436752319336e-01 2.425378859043121338e-01 -6.681399941444396973e-01 -3.608469367027282715e-01 1.594776362180709839e-01 2.672747969627380371e-01
3.605860769748687744e-01 4.587967097759246826e-01 -3.148453831672668457e-01 -6.115453839302062988e-01 -1.621543169021606445e-01 -9.184776991605758667e-02 2.979840338230133057e-01 2.506862580776214600e-01
6.800467520952224731e-02 -1.656496711075305939e-02 -4.149580895900726318e-01 -5.151101350784301758e-01 -3.327430784702301025e-01 -5.727688074111938477e-01 2.621025312691926956e-03 3.446496725082397461e-01
2.854132950305938721e-01 3.110530078411102295e-01 -3.949674963951110840e-01 7.157094031572341919e-02 -6.583679914474487305e-01 -2.815504968166351318e-01 -1.846459060907363892e-01 3.374175429344177246e-01
-1.421279311180114746e-01 5.871476531028747559e-01 -4.714434146881103516e-01 -2.702321112155914307e-01 3.934406340122222900e-01 -9.699167683720588684e-03 1.378340572118759155e-01 4.072897732257843018e-01
-2.256106287240982056e-01 1.519578695297241211e-01 -6.689155697822570801e-01 -2.750152647495269775e-01 2.195582091808319092e-01 2.410241775214672089e-02 1.983065158128738403e-01 5.610837340354919434e-01
2.545355586335062981e-03 -1.607815176248550415e-01 -7.343365252017974854e-02 -2.886713482439517975e-02 3.492252826690673828e-01 -7.312756180763244629e-01 3.059991300106048584e-01 4.664325714111328125e-01
1.679988801479339600e-01 -1.599556058645248413e-01 -6.460396200418472290e-02 1.598064005374908447e-01 5.186897516250610352e-02 -8.576861023902893066e-01 2.142270840704441071e-02 4.215496778488159180e-01
3.188109695911407471e-01 3.812378644943237305e-01 -3.992748260498046875e-01 6.100092530250549316e-01 2.116754353046417236e-01 -5.189167335629463196e-02 -1.301847249269485474e-01 3.962805271148681641e-01
-1.951362788677215576e-01 2.296537160873413086e-01 -5.668064355850219727e-01 -3.534433245658874512e-01 -2.466828934848308563e-02 6.391165405511856079e-02 3.008872568607330322e-01 6.064345240592956543e-01
1.675427518784999847e-02 6.434758752584457397e-02 -1.686956137418746948e-01 -1.376032978296279907e-01 -4.620035886764526367e-01 -5.304250121116638184e-01 1.405967921018600464e-01 6.584984660148620605e-01
3.408487439155578613e-01 -1.610884219408035278e-01 -3.050276935100555420e-01 -1.419029533863067627e-01 -4.023904204368591309e-01 -2.283720225095748901e-01 7.840848714113235474e-02 7.242060899734497070e-01
-8.542208373546600342e-02 1.142077893018722534e-01 -6.931641101837158203e-01 -2.994359731674194336e-01 -1.522462218999862671e-01 1.525727808475494385e-01 3.180629312992095947e-01 5.117615461349487305e-01
1.432254761457443237e-01 1.117912605404853821e-01 -5.119339823722839355e-01 -5.638343095779418945e-01 -3.919766247272491455e-01 -3.198968172073364258e-01 -3.664219286292791367e-03 3.619538843631744385e-01
-1.512758731842041016e-01 5.859884023666381836e-01 -2.842881083488464355e-01 4.351753368973731995e-02 -5.751951336860656738e-01 -3.663701117038726807e-01 -4.419348761439323425e-02 2.898104190826416016e-01
3.776636123657226562e-01 3.844965994358062744e-01 -5.579480528831481934e-01 3.227977156639099121e-01 4.647462069988250732e-02 2.078193007037043571e-03 -4.419519901275634766e-01 3.107129037380218506e-01
1.115538328886032104e-01 -2.927052974700927734e-01 -3.045397400856018066e-01 -2.540199458599090576e-02 -1.364900022745132446e-01 -7.934427857398986816e-01 1.740815639495849609e-01 3.605612218379974365e-01
4.764462113380432129e-01 -2.303689271211624146e-01 -3.169767856597900391e-01 -5.385440215468406677e-02 -3.199338316917419434e-01 -4.758456349372863770e-01 -1.697077900171279907e-01 5.088880658149719238e-01
-3.692590296268463135e-01 5.064984560012817383e-01 -6.102043390274047852e-01 1.273920983076095581e-01 -1.227701529860496521e-01 -1.827078759670257568e-01 3.829724788665771484e-01 1.529916077852249146e-01
3.508619964122772217e-01 -8.843609690666198730e-02 -3.610143661499023438e-01 1.872327923774719238e-01 -4.476857781410217285e-01 -6.603251099586486816e-01 1.983599364757537842e-01 1.669998019933700562e-01
-1.487028449773788452e-01 1.118088811635971069e-01 -8.726359605789184570e-01 -2.439856827259063721e-01 2.992506325244903564e-01 -2.164913415908813477e-01 6.222914904356002808e-02 6.381087005138397217e-02
2.981267124414443970e-02 2.254188656806945801e-01 -4.032212495803833008e-01 3.685393184423446655e-02 -6.418268084526062012e-01 -1.135353744029998779e-01 6.956831365823745728e-02 5.955502986907958984e-01
2.013875097036361694e-01 3.851206228137016296e-02 -2.518641948699951172e-01 -1.948073655366897583e-01 -2.739208042621612549e-01 1.093922033905982971e-01 3.711804449558258057e-01 7.948585748672485352e-01
6.715779006481170654e-02 3.165061473846435547e-01 -6.804848313331604004e-01 -3.453780114650726318e-01 2.639888525009155273e-01 1.041678264737129211e-01 -1.337618529796600342e-01 4.631790816783905029e-01
4.720300436019897461e-01 2.283230572938919067e-01 -4.689382016658782959e-02 -3.161241412162780762e-01 2.079267986118793488e-02 -7.575325369834899902e-01 -1.938180029392242432e-01 1.052119955420494080e-01
1.568895876407623291e-01 -7.652497291564941406e-02 -4.427164793014526367e-01 -1.821682453155517578e-01 -4.759568870067596436e-01 -2.564496994018554688e-01 -8.120654523372650146e-02 6.644175648689270020e-01
1.276179403066635132e-01 1.613994687795639038e-01 -1.799004077911376953e-01 -2.978000342845916748e-01 -3.566437661647796631e-01 -7.789782881736755371e-01 -4.981904849410057068e-02 3.164347708225250244e-01
2.530103027820587158e-01 -2.043456286191940308e-01 -4.087704718112945557e-01 1.571038961410522461e-01 -3.518793284893035889e-01 -7.433347702026367188e-01 7.120068371295928955e-02 1.449789255857467651e-01
3.336192071437835693e-01 -1.286992132663726807e-01 -2.521172761917114258e-01 1.689487248659133911e-01 -3.065223693847656250e-01 -6.908534169197082520e-01 -1.286319047212600708e-01 4.384602308273315430e-01
5.159000754356384277e-01 2.325869351625442505e-01 4.452391341328620911e-02 -2.340522557497024536e-01 -7.391481101512908936e-02 -7.092218995094299316e-01 -1.486450880765914917e-01 3.040283322334289551e-01
4.955328702926635742e-01 -7.998433895409107208e-03 -3.270019888877868652e-01 1.719909459352493286e-01 -1.860177367925643921e-01 -7.127972841262817383e-01 -2.524653971195220947e-01 1.070085763931274414e-01
3.372375071048736572e-01 -1.056684106588363647e-01 -2.461402714252471924e-01 -2.269947677850723267e-01 -1.864902526140213013e-01 -5.077531337738037109e-01 -3.675353527069091797e-01 5.790676474571228027e-01
3.058178722858428955e-01 -1.263991743326187134e-01 -2.626030445098876953e-01 -8.696243911981582642e-02 -4.734864234924316406e-01 -4.597254991531372070e-01 9.025001525878906250e-02 6.085177659988403320e-01
5.401546359062194824e-01 -2.473964542150497437e-01 -3.972655236721038818e-01 -2.084365785121917725e-01 -2.421517074108123779e-01 -3.966814279556274414e-01 -1.423375457525253296e-01 4.577212929725646973e-01
1.913131177425384521e-01 6.801599264144897461e-01 -3.648351728916168213e-01 2.020813971757888794e-01 -9.609373658895492554e-02 1.515611112117767334e-01 -6.676898896694183350e-02 5.386812090873718262e-01
4.133423864841461182e-01 1.002556737512350082e-02 -8.148434013128280640e-02 -1.863623261451721191e-01 4.639081060886383057e-01 -2.155745476484298706e-01 -2.524231672286987305e-01 6.799092292785644531e-01
5.819059014320373535e-01 1.623393595218658447e-01 -2.963535785675048828e-01 -1.241991668939590454e-01 -2.723195850849151611e-01 -6.499640345573425293e-01 1.751522421836853027e-01 -6.701586395502090454e-02
5.418286323547363281e-01 2.532697618007659912e-01 -2.096216082572937012e-01 -4.628472626209259033e-01 -1.123802959918975830e-01 4.145532473921775818e-02 3.312293887138366699e-01 5.099474787712097168e-01
7.417201995849609375e-02 1.181122809648513794e-01 1.474218629300594330e-02 1.009488925337791443e-01 -3.214928507804870605e-01 -6.990118026733398438e-01 1.816082745790481567e-01 5.875229239463806152e-01
-1.104742959141731262e-01 4.332158565521240234e-01 -1.383838206529617310e-01 1.307752132415771484e-01 -5.841250419616699219e-01 -3.551019132137298584e-01 3.357850313186645508e-01 4.287380576133728027e-01
1.943130940198898315e-01 -1.923332214355468750e-01 -1.259389370679855347e-01 1.848132163286209106e-01 2.896067872643470764e-02 -8.521960973739624023e-01 -6.673793494701385498e-02 3.790816962718963623e-01
4.611965417861938477e-01 7.379374504089355469e-01 -3.546353578567504883e-01 1.402143836021423340e-01 3.176916018128395081e-02 1.889642328023910522e-02 -2.941558063030242920e-01 9.708645194768905640e-02
1.550199240446090698e-01 1.271729469299316406e-01 -1.176129095256328583e-03 -1.095977611839771271e-02 -3.961591720581054688e-01 -5.291525721549987793e-01 1.543976217508316040e-01 7.063223719596862793e-01
-3.124020695686340332e-01 4.456758499145507812e-01 -7.421884536743164062e-01 2.079752460122108459e-02 2.376543879508972168e-01 -1.595895886421203613e-01 1.687498092651367188e-01 2.051262110471725464e-01
3.661910295486450195e-01 5.936991572380065918e-01 7.474792189896106720e-03 -3.450696170330047607e-01 -7.559651881456375122e-02 -1.475366801023483276e-01 4.976061284542083740e-01 3.452574908733367920e-01
4.688759744167327881e-01 -4.034522771835327148e-01 -5.086627602577209473e-01 -4.414356499910354614e-02 1.233270391821861267e-01 1.200188999064266682e-03 1.041716989129781723e-02 5.842737555503845215e-01
5.806754156947135925e-02 2.360438108444213867e-01 1.117302477359771729e-01 -6.866429001092910767e-02 -2.715605497360229492e-01 -6.335585713386535645e-01 1.516481041908264160e-01 6.523604393005371094e-01
2.014569044113159180e-01 -2.847523987293243408e-01 -1.455429494380950928e-01 1.994198113679885864e-01 5.055022425949573517e-03 -7.595553398132324219e-01 1.141213923692703247e-01 4.768716990947723389e-01
4.206926524639129639e-01 2.762804925441741943e-02 -4.128257036209106445e-01 -3.088516891002655029e-01 -1.935938149690628052e-01 -6.690168380737304688e-01 -2.667782306671142578e-01 -1.439704280346632004e-02
6.931539177894592285e-01 4.267924129962921143e-01 5.225024372339248657e-02 -3.147594332695007324e-01 8.354005217552185059e-02 -3.334521353244781494e-01 2.425196617841720581e-01 2.420690059661865234e-01
3.391224741935729980e-01 -1.418897956609725952e-01 -2.513851523399353027e-01 6.824380159378051758e-02 -3.718344271183013916e-01 -4.219098389148712158e-01 -8.967208117246627808e-02 6.875331401824951172e-01
-3.112278282642364502e-01 6.070421934127807617e-01 -5.642870068550109863e-01 -1.912085562944412231e-01 6.951722502708435059e-02 -1.813262999057769775e-01 -2.383674681186676025e-01 2.917628884315490723e-01
-2.441361993551254272e-01 4.551707208156585693e-01 -4.845225214958190918e-01 2.093434780836105347e-01 -1.193504184484481812e-01 -1.516521275043487549e-01 5.882760882377624512e-01 2.670557498931884766e-01
2.882933318614959717e-01 3.511180877685546875e-01 -2.671256959438323975e-01 -7.121229767799377441e-01 -1.714368760585784912e-01 -9.739862382411956787e-02 2.693465352058410645e-01 3.220299780368804932e-01
3.341144323348999023e-01 4.664359092712402344e-01 -2.118104398250579834e-01 -4.937298893928527832e-01 -3.614421933889389038e-02 -1.153375953435897827e-01 5.463910698890686035e-01 2.627160847187042236e-01
3.498511314392089844e-01 2.206850796937942505e-01 -3.745436370372772217e-01 5.495537519454956055e-01 -9.023608267307281494e-02 -5.401220545172691345e-02 -3.081817626953125000e-01 5.296926498413085938e-01
7.157115340232849121e-01 1.735530048608779907e-01 5.399537086486816406e-02 -3.054375648498535156e-01 8.670870214700698853e-02 -5.105116963386535645e-01 -3.866188973188400269e-02 3.029740154743194580e-01
1.913061887025833130e-01 -2.542926073074340820e-01 -4.647641777992248535e-01 -2.020114064216613770e-01 -1.793175190687179565e-01 -5.937064886093139648e-01 -3.437356352806091309e-01 3.729965686798095703e-01
1.047468781471252441e-01 4.265587329864501953e-01 -1.267567873001098633e-01 -3.616897463798522949e-01 3.041645288467407227e-01 -6.359714865684509277e-01 4.034028351306915283e-01 -2.189558185636997223e-02
3.326326608657836914e-01 -1.159421727061271667e-01 -1.654582172632217407e-01 -2.266955524682998657e-01 1.518362462520599365e-01 5.057264864444732666e-02 3.577225506305694580e-01 8.022270798683166504e-01
6.047270298004150391e-01 2.581761777400970459e-01 -3.443716466426849365e-01 -1.757704913616180420e-01 -2.624296024441719055e-02 -4.765114784240722656e-01 3.534776866436004639e-01 -2.558608353137969971e-01
2.864320576190948486e-01 -2.724803686141967773e-01 -9.538651257753372192e-02 1.830625534057617188e-01 -2.745475992560386658e-02 -7.169091701507568359e-01 2.797293663024902344e-01 4.562231600284576416e-01
7.620388269424438477e-02 3.350059092044830322e-01 -7.414451837539672852e-01 -2.575490176677703857e-01 3.343216478824615479e-01 5.641048029065132141e-02 -1.097397208213806152e-01 3.726872801780700684e-01
2.486181072890758514e-02 1.309854984283447266e-01 -2.994638085365295410e-01 -2.551167085766792297e-02 6.827485561370849609e-01 -6.285934448242187500e-01 1.747429221868515015e-01 9.218109771609306335e-03
-2.225581556558609009e-01 8.900798857212066650e-02 -7.995965480804443359e-01 -2.431181073188781738e-01 3.235323727130889893e-01 -1.663595438003540039e-01 -4.782326519489288330e-02 3.308303356170654297e-01
7.233687639236450195e-01 6.539348512887954712e-02 -4.843926131725311279e-01 -1.911241710186004639e-01 -1.314252614974975586e-01 -2.227598130702972412e-01 3.426547646522521973e-01 -1.303453743457794189e-01
5.028553009033203125e-01 5.735653638839721680e-01 7.073152344673871994e-03 -9.367765486240386963e-02 -5.759985372424125671e-02 -1.282239407300949097e-01 5.810530781745910645e-01 2.279300689697265625e-01
-1.076998189091682434e-01 2.179538011550903320e-01 -6.392513513565063477e-01 1.182582229375839233e-01 -9.189479053020477295e-02 -7.994969189167022705e-02 6.595221161842346191e-01 2.616555392742156982e-01
5.156812071800231934e-01 6.374552845954895020e-02 -2.766261994838714600e-01 7.180333137512207031e-02 -1.167367994785308838e-01 -5.752951502799987793e-01 5.087233781814575195e-01 -2.119909375905990601e-01
7.308601588010787964e-02 4.507568478584289551e-01 -4.897297322750091553e-01 -3.960336744785308838e-02 1.685121506452560425e-01 1.509477198123931885e-01 -1.549557894468307495e-01 6.891155242919921875e-01
3.424756824970245361e-01 1.082456931471824646e-01 7.142870873212814331e-02 2.043556049466133118e-02 -2.286057323217391968e-01 -7.339190840721130371e-01 3.748736903071403503e-02 5.226572155952453613e-01
3.530221879482269287e-01 5.021488070487976074e-01 -6.784966588020324707e-01 -1.289276778697967529e-01 7.965900748968124390e-02 3.099198937416076660e-01 7.689135521650314331e-02 1.947656720876693726e-01
-1.857347488403320312e-01 2.978277206420898438e-01 -6.992049813270568848e-01 3.125446736812591553e-01 4.630359411239624023e-01 -1.520698517560958862e-01 1.088592186570167542e-01 2.021178603172302246e-01
2.663334310054779053e-01 1.200786381959915161e-01 -3.364888131618499756e-01 -4.572588950395584106e-02 7.831400036811828613e-01 -3.759406208992004395e-01 1.955015212297439575e-01 8.044598996639251709e-02
7.089991569519042969e-01 2.789757549762725830e-01 -1.393158137798309326e-01 -2.565303742885589600e-01 2.853102795779705048e-02 -5.379332304000854492e-01 1.763394325971603394e-01 -1.139926984906196594e-01
3.962197899818420410e-02 3.570645153522491455e-01 1.764972656965255737e-01 -3.419482707977294922e-02 -2.564308941364288330e-01 -4.647224843502044678e-01 1.569930762052536011e-01 7.295504212379455566e-01
-2.802161574363708496e-01 5.186575278639793396e-02 -7.432113885879516602e-01 -1.868770271539688110e-01 -8.308008313179016113e-02 -1.752885729074478149e-01 4.541357457637786865e-01 2.960319519042968750e-01
-1.148949488997459412e-01 5.204983353614807129e-01 -6.244561076164245605e-01 -4.505930468440055847e-02 9.818340092897415161e-02 -4.441978782415390015e-02 -3.369175791740417480e-01 4.458456635475158691e-01
1.861654669046401978e-01 -3.122709132730960846e-02 -5.619691014289855957e-01 -3.038947880268096924e-01 -4.899342060089111328e-01 -4.871024489402770996e-01 -2.518698386847972870e-02 2.797632515430450439e-01
4.517521560192108154e-01 2.154703736305236816e-01 -2.904479503631591797e-01 3.024330548942089081e-02 -3.479200303554534912e-01 -7.221046090126037598e-01 1.109976842999458313e-01 -9.702586382627487183e-02
2.563830018043518066e-01 5.969852209091186523e-01 -5.086468458175659180e-01 2.196747064590454102e-01 2.633878886699676514e-01 5.507259070873260498e-02 -2.949987649917602539e-01 3.338672816753387451e-01
-1.391629315912723541e-02 4.541457593441009521e-01 -7.046382427215576172e-01 -3.612388391047716141e-03 2.606498599052429199e-01 5.786870792508125305e-02 -1.833768635988235474e-01 4.383100569248199463e-01
3.117200434207916260e-01 6.921498179435729980e-01 3.581929253414273262e-03 -2.109705507755279541e-01 -1.410164088010787964e-01 -2.037977576255798340e-01 4.506970643997192383e-01 3.386603295803070068e-01
1.356772184371948242e-01 -2.440797984600067139e-01 -3.028732240200042725e-01 -1.621807739138603210e-02 -2.758626043796539307e-01 -6.994196176528930664e-01 -6.009414047002792358e-02 5.110011100769042969e-01
-1.612959206104278564e-01 3.181689977645874023e-01 -6.724784374237060547e-01 -1.537176072597503662e-01 2.852765023708343506e-01 -7.232560962438583374e-02 -2.443295866250991821e-01 5.005847811698913574e-01
7.441520094871520996e-01 2.472270578145980835e-01 -1.311957538127899170e-01 -2.847889959812164307e-01 5.993946269154548645e-02 -5.199782848358154297e-01 1.125437691807746887e-01 -1.277767680585384369e-02
9.297770261764526367e-02 6.797018051147460938e-01 -1.149219423532485962e-01 -1.311975717544555664e-01 2.840525507926940918e-01 -4.753282070159912109e-01 4.382428824901580811e-01 -1.615872047841548920e-02
6.515093445777893066e-01 1.955104805529117584e-02 -4.680978059768676758e-01 -1.048932895064353943e-01 -3.132883012294769287e-01 -4.780750870704650879e-01 -1.311508566141128540e-01 -3.360676765441894531e-02
2.793547511100769043e-01 4.870166629552841187e-02 -7.985713332891464233e-02 5.188813060522079468e-02 -4.454461634159088135e-01 -6.908946633338928223e-01 1.100974231958389282e-01 4.718480110168457031e-01
-2.815874479711055756e-02 -1.010521724820137024e-01 -1.147843077778816223e-01 8.823034912347793579e-02 2.689379453659057617e-01 -7.815624475479125977e-01 3.824200630187988281e-01 3.723211884498596191e-01
6.856569647789001465e-02 2.366224825382232666e-01 -9.183289110660552979e-02 1.210210844874382019e-01 6.087402999401092529e-02 -6.723706126213073730e-01 6.729849576950073242e-01 8.679173886775970459e-02
7.420324087142944336e-01 -2.156823426485061646e-01 -2.114870399236679077e-01 -2.010588496923446655e-01 1.514354944229125977e-01 -1.322299391031265259e-01 -3.189427405595779419e-02 5.256261825561523438e-01
5.458737611770629883e-01 4.215461760759353638e-02 3.229993954300880432e-02 -1.810773164033889771e-01 2.150294333696365356e-01 -4.267695248126983643e-01 -3.674984872341156006e-01 5.504434108734130859e-01
1.060759723186492920e-01 -7.944539189338684082e-02 -4.545650184154510498e-01 -2.462892681360244751e-01 -5.037072896957397461e-01 -3.990029990673065186e-01 -1.166859455406665802e-02 5.496252179145812988e-01
3.705886304378509521e-01 -7.004333287477493286e-02 -6.496087312698364258e-01 -2.788569331169128418e-01 -4.375595152378082275e-01 -4.001467525959014893e-01 8.012589067220687866e-02 -3.078107954934239388e-03
-2.814970165491104126e-02 -1.274425387382507324e-01 -5.894631147384643555e-01 -2.059320360422134399e-01 3.088299036026000977e-01 4.990288987755775452e-02 2.606285214424133301e-01 6.536804437637329102e-01
-5.098800733685493469e-02 5.220110416412353516e-01 -9.150169044733047485e-02 1.794975996017456055e-01 -5.463860630989074707e-01 -3.595820665359497070e-01 -4.497960675507783890e-03 5.064142942428588867e-01
2.934505939483642578e-01 1.668181866407394409e-01 -4.367626309394836426e-01 3.304963931441307068e-03 -6.712332963943481445e-01 -2.996337711811065674e-01 -1.610089540481567383e-01 3.592039942741394043e-01
-1.214988715946674347e-02 3.640212416648864746e-01 -4.415450990200042725e-01 9.104728698730468750e-02 -6.103658080101013184e-01 -4.353067576885223389e-01 -1.787810772657394409e-01 2.647418081760406494e-01
-1.978213340044021606e-01 1.396596431732177734e-01 -5.478448867797851562e-01 1.383818220347166061e-02 1.725415140390396118e-01 -1.912470459938049316e-01 6.768308877944946289e-01 3.414530456066131592e-01
7.029644250869750977e-01 4.496810212731361389e-02 -5.419369935989379883e-01 -2.651888430118560791e-01 -4.684727266430854797e-02 -2.358300387859344482e-01 2.293672859668731689e-01 -1.714008152484893799e-01
2.178021073341369629e-01 -1.888419538736343384e-01 -2.883848845958709717e-01 2.205724120140075684e-01 -4.561315178871154785e-01 -5.627528429031372070e-01 1.481149941682815552e-01 4.882603883743286133e-01
4.370842278003692627e-01 2.181520015001296997e-01 -6.926160454750061035e-01 4.867277145385742188e-01 -5.301046743988990784e-02 5.549674481153488159e-02 -1.204966455698013306e-01 1.560027748346328735e-01
5.291787981986999512e-01 -2.527863383293151855e-01 -1.184836104512214661e-01 2.946173585951328278e-02 4.373227059841156006e-01 -3.162261247634887695e-01 1.785579323768615723e-01 5.639411807060241699e-01
-1.253120005130767822e-01 1.803963929414749146e-01 -7.446137070655822754e-01 -2.759494483470916748e-01 1.630145460367202759e-01 -1.169775575399398804e-01 -2.708348929882049561e-01 4.555737376213073730e-01
5.563528537750244141e-01 3.146992325782775879e-01 -2.615960240364074707e-01 -1.396441012620925903e-01 -3.317868411540985107e-01 -6.178988218307495117e-01 -6.444670259952545166e-02 8.641918748617172241e-02
9.866765886545181274e-02 6.406269073486328125e-01 -5.449879169464111328e-01 -1.288848370313644409e-01 1.906444691121578217e-02 1.377229690551757812e-01 -1.395746916532516479e-01 4.768926501274108887e-01
3.528301119804382324e-01 -6.244182214140892029e-02 -1.893036812543869019e-01 -8.912050724029541016e-02 5.394802689552307129e-01 -2.163035422563552856e-01 -2.023501843214035034e-01 6.701207160949707031e-01
-1.426410079002380371e-01 1.001187413930892944e-01 -7.157458662986755371e-01 -3.478201627731323242e-01 1.766623705625534058e-01 -9.914255142211914062e-02 9.909134358167648315e-02 5.343229174613952637e-01
9.156259149312973022e-02 -4.763625189661979675e-02 -5.331307053565979004e-01 -4.070586264133453369e-01 -2.510772645473480225e-01 -5.422347187995910645e-01 -3.194236457347869873e-01 2.834292948246002197e-01
6.080428957939147949e-01 -1.619587391614913940e-01 -2.954648137092590332e-01 -2.022749930620193481e-01 -1.347290724515914917e-01 -5.379026532173156738e-01 -2.464128732681274414e-01 3.280669450759887695e-01
3.280266225337982178e-01 2.550288140773773193e-01 -1.324549764394760132e-01 3.286568522453308105e-01 7.038962244987487793e-01 -3.886352777481079102e-01 2.079892158508300781e-01 1.096915379166603088e-01
-1.326107978820800781e-01 2.368819862604141235e-01 -7.684705257415771484e-01 -1.857084929943084717e-01 1.743804067373275757e-01 -7.575573027133941650e-02 -2.081857621669769287e-01 4.709332287311553955e-01
1.549899727106094360e-01 -5.669317021965980530e-02 2.941983519122004509e-03 1.819706410169601440e-01 4.849344193935394287e-01 -6.014063954353332520e-01 3.457837700843811035e-01 4.724666476249694824e-01
-1.989910751581192017e-02 1.838399916887283325e-01 -8.157076239585876465e-01 3.185015618801116943e-01 -1.177714318037033081e-01 4.260929673910140991e-02 4.091542065143585205e-01 1.260627657175064087e-01
4.231834411621093750e-01 3.239088058471679688e-01 2.585347509011626244e-03 -1.942124068737030029e-01 -4.395525529980659485e-02 -8.044652938842773438e-01 -1.545956283807754517e-01 7.264596968889236450e-02
3.258273005485534668e-01 3.691352903842926025e-01 -6.004858016967773438e-01 2.069474607706069946e-01 1.972948759794235229e-01 2.554394900798797607e-01 -1.158572956919670105e-01 4.863824844360351562e-01
2.144651710987091064e-01 -3.049180507659912109e-01 -3.648743331432342529e-01 1.504567116498947144e-01 5.992592573165893555e-01 -2.747225463390350342e-01 6.532733887434005737e-02 5.161466598510742188e-01
5.637205243110656738e-01 -1.400310993194580078e-01 -5.427324771881103516e-01 1.203360781073570251e-01 -4.050510525703430176e-01 -4.285005629062652588e-01 5.599226802587509155e-02 -5.250784382224082947e-02
-4.775337502360343933e-02 1.723552048206329346e-01 -3.036811649799346924e-01 -5.975168347358703613e-01 -2.395990937948226929e-01 -5.924270153045654297e-01 9.615583717823028564e-02 3.180270195007324219e-01
-1.633944958448410034e-01 2.476007342338562012e-01 -6.930932402610778809e-01 -2.437330186367034912e-01 1.373781710863113403e-01 -9.329748153686523438e-02 5.410928726196289062e-01 2.277134209871292114e-01
4.583037197589874268e-01 -1.271197665482759476e-02 -3.851437568664550781e-01 -1.158406063914299011e-01 -3.043900132179260254e-01 1.502314656972885132e-01 5.861489176750183105e-01 4.113977551460266113e-01
2.587538361549377441e-01 5.334768295288085938e-01 3.286720020696520805e-03 -1.106599941849708557e-01 2.639437913894653320e-01 -6.073045730590820312e-01 4.377454817295074463e-01 -7.801545411348342896e-02
-1.935594677925109863e-01 3.059685826301574707e-01 -6.121362447738647461e-01 1.215376779437065125e-01 1.907154321670532227e-01 -1.935989260673522949e-01 6.087418794631958008e-01 1.871255487203598022e-01
4.409354031085968018e-01 4.142225384712219238e-01 -1.164825484156608582e-01 -1.717031896114349365e-01 -1.818629205226898193e-01 -7.443116903305053711e-01 6.162022426724433899e-02 -8.608589880168437958e-03
5.348500609397888184e-01 1.376482993364334106e-01 -7.143424451351165771e-02 -2.817711532115936279e-01 3.336423635482788086e-02 -6.887100934982299805e-01 -2.902245521545410156e-01 2.254449576139450073e-01
2.297158837318420410e-01 -2.305122613906860352e-01 -1.839050054550170898e-01 1.878103017807006836e-01 1.216472759842872620e-01 -8.408401012420654297e-01 2.784678637981414795e-01 1.601453870534896851e-01
2.631018459796905518e-01 -1.941409260034561157e-01 -4.318227171897888184e-01 -1.469107717275619507e-01 -4.040979444980621338e-01 -3.448270857334136963e-01 -1.425650864839553833e-01 6.184718012809753418e-01
-9.410887956619262695e-02 3.049632348120212555e-02 -6.212970018386840820e-01 -5.177587643265724182e-02 7.948628067970275879e-02 -6.509216129779815674e-02 6.549720168113708496e-01 4.024668335914611816e-01
3.846429288387298584e-01 4.931288063526153564e-01 -5.542026162147521973e-01 5.760697275400161743e-02 -6.010378152132034302e-02 3.635672032833099365e-01 1.392869502305984497e-01 3.784447312355041504e-01
-1.833556294441223145e-01 1.140730082988739014e-01 -8.533281087875366211e-02 1.963212788105010986e-01 7.943142950534820557e-02 -7.474856376647949219e-01 3.595252633094787598e-01 4.617810845375061035e-01
5.549259781837463379e-01 3.035953640937805176e-01 -1.264006644487380981e-01 -3.266678452491760254e-01 -1.569933295249938965e-01 -6.719738245010375977e-01 -2.691480703651905060e-02 1.666636019945144653e-02
1.890785247087478638e-01 -2.612239122390747070e-01 -3.699989020824432373e-01 2.776192128658294678e-01 5.425055027008056641e-01 -3.269992172718048096e-01 -1.288125067949295044e-01 5.140101313591003418e-01
5.006411671638488770e-02 2.003363221883773804e-01 -8.632284402847290039e-01 1.761572360992431641e-01 2.063228785991668701e-01 -1.372121721506118774e-01 3.245325684547424316e-01 -1.201940327882766724e-01
-7.137852162122726440e-02 7.514678686857223511e-02 -6.161600947380065918e-01 4.302355945110321045e-01 3.617875277996063232e-03 -2.364037930965423584e-01 5.945210456848144531e-01 1.230726987123489380e-01
-7.047039270401000977e-02 5.887057185173034668e-01 -1.901947408914566040e-01 4.991887509822845459e-02 -5.815796256065368652e-01 -2.734521329402923584e-01 1.302811503410339355e-01 4.240393638610839844e-01
-2.441478520631790161e-01 4.554712176322937012e-01 -7.534221410751342773e-01 -1.927643567323684692e-01 1.555669009685516357e-01 -1.951224803924560547e-01 -1.578527241945266724e-01 2.023451775312423706e-01
2.520574331283569336e-01 3.914064168930053711e-01 -5.764234662055969238e-01 4.813529849052429199e-01 9.874389506876468658e-03 1.319035142660140991e-01 -9.598442912101745605e-02 4.388558268547058105e-01
-9.605079889297485352e-02 5.125963687896728516e-01 -6.820014715194702148e-01 -1.100353375077247620e-01 2.558543384075164795e-01 -1.087266951799392700e-01 -3.420850634574890137e-01 2.376564890146255493e-01
5.611645579338073730e-01 3.164858222007751465e-01 -3.772349953651428223e-01 -4.457503855228424072e-01 -9.916239976882934570e-02 -3.939355313777923584e-01 2.123828381299972534e-01 -1.838656961917877197e-01
5.868110656738281250e-01 -4.836029559373855591e-02 -4.606778919696807861e-01 -1.430177241563796997e-01 -3.463717997074127197e-01 -4.834960997104644775e-01 -2.312935441732406616e-01 1.157468631863594055e-01
-1.885576872155070305e-03 1.929893195629119873e-01 -7.438943386077880859e-01 2.970853149890899658e-01 3.251295089721679688e-01 -2.621938288211822510e-02 4.335213303565979004e-01 1.636330038309097290e-01
1.341109350323677063e-02 2.920342981815338135e-01 -5.908949375152587891e-01 3.565969169139862061e-01 3.078547678887844086e-02 -1.340046674013137817e-01 6.462339758872985840e-01 4.116647690534591675e-02
1.106493324041366577e-01 5.391585230827331543e-01 -2.166623473167419434e-01 1.218798682093620300e-01 -6.321913003921508789e-01 -4.315393865108489990e-01 -1.243023388087749481e-02 2.218576520681381226e-01
7.270653843879699707e-01 9.916452318429946899e-02 -2.180674374103546143e-01 -1.906680762767791748e-01 7.974296063184738159e-02 -2.256304770708084106e-01 5.658374428749084473e-01 1.393933314830064774e-02
3.855383694171905518e-01 1.274881511926651001e-01 -5.158344283699989319e-02 -2.372331731021404266e-02 -1.492873430252075195e-01 -8.859413862228393555e-01 -1.129818186163902283e-01 1.092681437730789185e-01
3.185065388679504395e-01 6.535492539405822754e-01 -2.419303804636001587e-01 -3.643600046634674072e-01 1.854677125811576843e-02 -4.709583222866058350e-01 2.057332098484039307e-01 -1.251663565635681152e-01
-1.251992024481296539e-02 5.626166462898254395e-01 -6.271842122077941895e-01 -2.186888754367828369e-01 2.740819454193115234e-01 1.006641983985900879e-02 -1.408418118953704834e-01 3.834869265556335449e-01
5.332615375518798828e-01 3.082406818866729736e-01 -4.317522346973419189e-01 -2.556809186935424805e-01 -3.873190879821777344e-01 -4.429605305194854736e-01 1.955971866846084595e-02 -1.490785330533981323e-01
-1.771982759237289429e-01 3.906698226928710938e-01 -1.149451956152915955e-01 1.887582987546920776e-01 5.309593677520751953e-01 -5.774533748626708984e-01 -1.453924626111984253e-01 3.614229857921600342e-01
4.174217283725738525e-01 6.772167086601257324e-01 -2.859894037246704102e-01 2.233803123235702515e-01 -1.294319033622741699e-01 2.169558703899383545e-01 9.255935251712799072e-02 4.038046896457672119e-01
5.274082422256469727e-01 7.916593551635742188e-02 -2.688014805316925049e-01 1.248207017779350281e-01 -8.507433533668518066e-02 -6.138948202133178711e-01 -4.507316350936889648e-01 2.011845111846923828e-01
4.618680477142333984e-01 1.315014660358428955e-01 -6.465437412261962891e-01 5.151848793029785156e-01 -5.842868611216545105e-02 2.484190836548805237e-02 -1.466394960880279541e-01 2.457983493804931641e-01
2.378711551427841187e-01 -3.559144735336303711e-01 -6.262583136558532715e-01 1.683600097894668579e-01 2.687134146690368652e-01 -2.619238011538982391e-02 -1.918059191666543484e-03 5.685957074165344238e-01
-1.187459751963615417e-01 6.683929562568664551e-01 -3.185504674911499023e-02 3.357695937156677246e-01 4.548475146293640137e-01 -3.473127484321594238e-01 -1.538592763245105743e-02 3.124820888042449951e-01
7.331392765045166016e-01 -2.201614975929260254e-01 -2.682976424694061279e-01 2.851974070072174072e-01 2.659171521663665771e-01 -2.070982754230499268e-01 1.372361779212951660e-01 3.581608533859252930e-01
1.691634804010391235e-01 3.965435624122619629e-01 -6.268939375877380371e-01 2.638774812221527100e-01 4.117612242698669434e-01 7.330437749624252319e-02 -1.674843281507492065e-01 3.854061365127563477e-01
3.591383993625640869e-01 3.028734028339385986e-01 -2.141691297292709351e-01 6.293580681085586548e-02 -3.079926073551177979e-01 -7.655957341194152832e-01 1.268355995416641235e-01 -1.799287796020507812e-01
-7.093331962823867798e-02 2.117795348167419434e-01 -6.071487665176391602e-01 2.830218970775604248e-01 -1.323636174201965332e-01 -1.734633445739746094e-01 6.694567203521728516e-01 7.486544549465179443e-02
1.867786347866058350e-01 7.529457658529281616e-02 -2.622118890285491943e-01 3.810928389430046082e-02 7.730614542961120605e-01 -5.131525993347167969e-01 7.172684371471405029e-02 1.521275937557220459e-01
3.516874611377716064e-01 -2.507415413856506348e-01 -3.588801622390747070e-01 -2.618487738072872162e-02 -3.617527782917022705e-01 -4.909573197364807129e-01 -8.993824571371078491e-02 5.513355135917663574e-01
1.941060274839401245e-01 3.642863333225250244e-01 -4.295842945575714111e-01 2.773962914943695068e-01 2.529685199260711670e-01 1.696751713752746582e-01 -1.550006866455078125e-01 6.718028783798217773e-01
5.070226788520812988e-01 4.578580334782600403e-02 -1.421094834804534912e-01 -2.379718273878097534e-01 4.768652021884918213e-01 -2.026209384202957153e-01 -3.934977054595947266e-01 4.906220138072967529e-01
-4.204994998872280121e-03 -2.493047714233398438e-01 -4.741045236587524414e-01 -1.619032323360443115e-01 -2.348506748676300049e-01 -7.144254446029663086e-01 -1.132719293236732483e-01 3.293213844299316406e-01
2.693854570388793945e-01 2.525183856487274170e-01 4.309973120689392090e-02 -4.632781818509101868e-02 2.189427912235260010e-01 -6.667558103799819946e-02 6.014612913131713867e-01 6.674765944480895996e-01
-7.500778138637542725e-02 3.595801889896392822e-01 -6.462363600730895996e-01 -2.571165859699249268e-01 1.876417398452758789e-01 1.123602762818336487e-01 1.655042730271816254e-02 5.772670507431030273e-01
3.894425034523010254e-01 -8.536438643932342529e-02 -1.796716153621673584e-01 -5.944394692778587341e-02 -3.890903890132904053e-01 -5.250832438468933105e-01 8.169159293174743652e-02 6.094708442687988281e-01
6.684378385543823242e-01 1.578529030084609985e-01 -3.728606104850769043e-01 -2.472447007894515991e-01 -1.671222597360610962e-01 -4.295286238193511963e-01 3.067046403884887695e-01 -1.470572948455810547e-01
1.696801483631134033e-01 6.122067570686340332e-01 -1.550823152065277100e-01 6.757307052612304688e-02 -2.012624889612197876e-01 -5.452383756637573242e-01 4.644413888454437256e-01 -1.195738539099693298e-01
4.698551297187805176e-01 -1.562905758619308472e-01 -3.618179261684417725e-01 3.378715366125106812e-02 -2.915698289871215820e-01 -5.247553586959838867e-01 5.102030038833618164e-01 4.547043889760971069e-02
3.295339345932006836e-01 -4.452753961086273193e-01 -5.297369956970214844e-01 -1.630580611526966095e-02 2.255250364542007446e-01 -9.025822579860687256e-02 -1.333166211843490601e-01 5.791964530944824219e-01
1.783695369958877563e-01 4.419642388820648193e-01 -1.172922179102897644e-01 -2.153616994619369507e-01 -1.103198230266571045e-01 -1.062597408890724182e-01 5.430290699005126953e-01 6.279900670051574707e-01
3.226456344127655029e-01 6.371116638183593750e-01 -3.444793224334716797e-01 4.208350479602813721e-01 3.847752884030342102e-02 7.091862708330154419e-02 -1.675828099250793457e-01 3.995327949523925781e-01
1.054088920354843140e-01 3.033393323421478271e-01 -1.356436014175415039e-01 -2.317887246608734131e-01 5.314667895436286926e-02 -3.115793764591217041e-01 6.665799021720886230e-01 5.296357870101928711e-01
5.955373644828796387e-01 1.514715850353240967e-01 -7.382623851299285889e-02 -1.453536152839660645e-01 4.232024848461151123e-01 -2.540701068937778473e-02 -6.454515457153320312e-02 6.417957544326782227e-01
2.794947028160095215e-01 -2.990743517875671387e-01 -2.503020763397216797e-01 1.850643455982208252e-01 -1.220290660858154297e-01 -8.000404238700866699e-01 2.689263597130775452e-02 2.825922667980194092e-01
2.326793670654296875e-01 2.371908538043498993e-02 -2.030398137867450714e-02 2.758097052574157715e-01 4.958600997924804688e-01 -5.809785127639770508e-01 4.483489096164703369e-01 2.904899716377258301e-01
-3.608305156230926514e-01 2.026995122432708740e-01 -8.027043342590332031e-01 -2.148301340639591217e-02 1.822602301836013794e-01 -2.180532515048980713e-01 1.734460890293121338e-01 2.703126370906829834e-01
3.343907892704010010e-01 3.762164115905761719e-01 -3.153847754001617432e-01 -1.236729100346565247e-01 3.420252725481987000e-02 -6.072832942008972168e-01 3.774960041046142578e-01 -3.455654978752136230e-01
9.417317807674407959e-02 1.519612371921539307e-01 -6.857278943061828613e-01 5.490924119949340820e-01 1.514916568994522095e-01 -3.854018868878483772e-04 -1.985707730054855347e-01 3.659694492816925049e-01
4.067812561988830566e-01 5.156461894512176514e-02 -4.623290002346038818e-01 2.894215881824493408e-01 -3.867371082305908203e-01 -5.700679421424865723e-01 1.492838114500045776e-01 -1.937222927808761597e-01
4.264177680015563965e-01 -2.770656049251556396e-01 -4.066202342510223389e-01 4.170816391706466675e-02 -1.732576638460159302e-01 -6.137893199920654297e-01 4.092163443565368652e-01 1.045787613838911057e-02
1.927246451377868652e-01 3.093006908893585205e-01 -2.534387707710266113e-01 -6.618189625442028046e-03 7.804980278015136719e-01 -4.013532996177673340e-01 1.500827521085739136e-01 1.006415039300918579e-01
2.726365327835083008e-01 -1.231558918952941895e-01 -5.171298980712890625e-01 -9.748155623674392700e-02 3.054573833942413330e-01 2.933158539235591888e-02 -3.046293258666992188e-01 6.682907938957214355e-01
8.374351859092712402e-01 2.000669389963150024e-02 -2.169299870729446411e-01 -5.903187207877635956e-03 7.441600412130355835e-02 -2.565324604511260986e-01 4.206116497516632080e-01 5.429317429661750793e-02
2.622753977775573730e-01 4.990356564521789551e-01 -4.443739950656890869e-01 5.141218751668930054e-02 4.027403295040130615e-01 -3.819607198238372803e-02 -4.403083324432373047e-01 3.528928160667419434e-01
9.822472929954528809e-02 4.935086965560913086e-01 -4.076564610004425049e-01 2.370650023221969604e-01 1.947602778673171997e-01 1.035796180367469788e-01 -1.948877722024917603e-01 6.616463065147399902e-01
7.059383988380432129e-01 -1.854971647262573242e-01 -2.106299698352813721e-01 -5.688103660941123962e-02 2.290025204420089722e-01 -1.485957503318786621e-01 3.072331845760345459e-02 5.866640210151672363e-01
3.447779640555381775e-02 -1.699008047580718994e-01 -5.404017567634582520e-01 -3.399007618427276611e-01 -1.657018810510635376e-01 -6.527439951896667480e-01 -2.754348218441009521e-01 1.816099137067794800e-01
8.238278096541762352e-04 4.078661799430847168e-01 -4.834680557250976562e-01 -1.266023814678192139e-01 2.843438982963562012e-01 1.964250952005386353e-01 6.900896877050399780e-02 6.779959797859191895e-01
1.987850069999694824e-01 -1.183926984667778015e-01 -3.042631447315216064e-01 2.365458309650421143e-01 4.812010526657104492e-01 -4.928808286786079407e-02 2.461591064929962158e-01 7.094784379005432129e-01
3.923870325088500977e-01 4.718500971794128418e-01 1.046842485666275024e-01 -3.147118687629699707e-01 3.977194428443908691e-01 -4.804043769836425781e-01 3.053885698318481445e-01 1.765115559101104736e-01
-2.682639062404632568e-01 4.670590162277221680e-01 -7.356753945350646973e-01 -9.749217331409454346e-02 2.471188008785247803e-01 -2.236566692590713501e-01 -9.433177113533020020e-02 1.979364305734634399e-01
4.169918894767761230e-01 -2.001382857561111450e-01 -4.153178632259368896e-01 -5.960270296782255173e-03 -2.226544022560119629e-01 -5.941174030303955078e-01 4.549671411514282227e-01 -6.318607926368713379e-02
1.210413724184036255e-01 5.479019880294799805e-01 -4.113327860832214355e-01 3.020501434803009033e-01 2.889264822006225586e-01 8.268822729587554932e-02 -1.333319246768951416e-01 5.626989603042602539e-01
-5.930503457784652710e-02 5.867161154747009277e-01 -6.410504579544067383e-01 -2.703462541103363037e-01 1.211781203746795654e-01 -1.971293389797210693e-01 -3.268397152423858643e-01 8.857901394367218018e-02
3.461679518222808838e-01 2.282926887273788452e-01 -3.271632790565490723e-01 2.084921449422836304e-01 7.219145894050598145e-01 -2.761679291725158691e-01 2.830300629138946533e-01 3.176529193297028542e-03
5.746116042137145996e-01 2.586065828800201416e-01 -2.359919995069503784e-02 -2.221664935350418091e-01 3.415960818529129028e-02 -4.181044399738311768e-01 5.950734019279479980e-01 1.514549851417541504e-01
-3.090460300445556641e-01 2.235594093799591064e-01 -7.659496665000915527e-01 -5.754242837429046631e-02 8.996263146400451660e-02 -2.229831218719482422e-01 3.843169808387756348e-01 2.429139465093612671e-01
1.216936707496643066e-01 1.131822690367698669e-01 1.726272888481616974e-02 5.497287586331367493e-02 2.415179163217544556e-01 -2.030585706233978271e-01 5.378280282020568848e-01 7.617334127426147461e-01
2.774053812026977539e-01 -3.600263595581054688e-01 -5.270060300827026367e-01 2.348663508892059326e-01 3.490011692047119141e-01 -1.330366581678390503e-01 -7.047459483146667480e-02 5.621942877769470215e-01
1.315630972385406494e-02 5.866995453834533691e-01 1.325586587190628052e-01 -1.721679605543613434e-02 4.222960025072097778e-02 -3.140126764774322510e-01 4.849759340286254883e-01 5.496847629547119141e-01
3.125555813312530518e-01 4.007059633731842041e-01 -4.953161478042602539e-01 6.952320784330368042e-02 3.578086793422698975e-01 1.484727114439010620e-01 -2.460282891988754272e-01 5.300669074058532715e-01
5.551586747169494629e-01 -2.060190401971340179e-02 -3.674535453319549561e-01 -2.164150625467300415e-01 -4.481237828731536865e-01 -4.676295518875122070e-01 -3.937387838959693909e-02 2.974458932876586914e-01
-2.239923030138015747e-01 1.844851970672607422e-01 -9.014534950256347656e-01 8.859258890151977539e-02 5.570575967431068420e-02 -2.291614264249801636e-01 1.777532845735549927e-01 -9.006264805793762207e-02
-1.202898398041725159e-01 2.229738682508468628e-01 -1.238002553582191467e-01 4.318458139896392822e-01 4.800639748573303223e-01 -5.601056218147277832e-01 -3.305786103010177612e-02 4.344228506088256836e-01
4.595018327236175537e-01 -4.330450892448425293e-01 -5.804840922355651855e-01 -6.918028742074966431e-02 1.254405230283737183e-01 4.846149310469627380e-02 8.471043407917022705e-02 4.840688109397888184e-01
4.748376309871673584e-01 1.945293247699737549e-01 -5.247218012809753418e-01 5.668113827705383301e-01 9.016928263008594513e-03 5.030288919806480408e-02 -1.404658704996109009e-01 3.431284129619598389e-01
5.686256885528564453e-01 2.753230035305023193e-01 -4.465957283973693848e-01 -2.040206789970397949e-01 -1.402117311954498291e-01 -4.444331526756286621e-01 3.204280734062194824e-01 -1.998388320207595825e-01
1.656941175460815430e-01 2.614131867885589600e-01 1.865992099046707153e-01 -5.113811045885086060e-02 -2.149367779493331909e-01 -6.388536095619201660e-01 2.485196888446807861e-01 5.921829342842102051e-01
4.250366687774658203e-01 -3.306603729724884033e-01 -3.517000675201416016e-01 5.511732399463653564e-02 3.236973285675048828e-01 -1.213717684149742126e-01 -2.908598631620407104e-02 6.803819537162780762e-01
2.863107621669769287e-01 -3.284726059064269066e-03 -3.405585289001464844e-01 1.779000461101531982e-01 7.586254477500915527e-01 -3.997014760971069336e-01 6.097433716058731079e-02 1.771866530179977417e-01
-2.861974537372589111e-01 1.960884183645248413e-01 -7.460678219795227051e-01 1.550166029483079910e-02 3.422897756099700928e-01 -2.579925656318664551e-01 -1.725186556577682495e-01 3.306020796298980713e-01
-3.406476974487304688e-02 5.688582658767700195e-01 1.094108819961547852e-02 -2.211233526468276978e-01 3.178972005844116211e-01 -5.417147278785705566e-01 4.469775557518005371e-01 1.786677539348602295e-01
3.894921243190765381e-01 -9.052933752536773682e-02 -3.291344344615936279e-01 -7.064774632453918457e-02 -1.784318983554840088e-01 -7.605264782905578613e-01 3.261477649211883545e-01 -1.008399873971939087e-01
-1.412870585918426514e-01 9.616332501173019409e-02 -6.150211095809936523e-01 5.875357389450073242e-01 1.427953504025936127e-02 -2.287608236074447632e-01 4.096184074878692627e-01 1.643737703561782837e-01
-6.130256131291389465e-02 2.509226202964782715e-01 -7.166313529014587402e-01 -3.150186687707901001e-02 2.933127284049987793e-01 -2.383694984018802643e-02 -3.071242868900299072e-01 4.876484870910644531e-01
1.651034951210021973e-01 -6.804569810628890991e-02 -3.294464945793151855e-01 3.614808246493339539e-02 -4.173956513404846191e-01 -4.727489650249481201e-01 -2.712921500205993652e-01 6.220600605010986328e-01
-9.329285472631454468e-03 2.579328119754791260e-01 -8.616718649864196777e-02 2.432166337966918945e-01 6.543102264404296875e-01 -6.299347281455993652e-01 3.247731598094105721e-03 2.045836150646209717e-01
4.012560099363327026e-02 5.874593183398246765e-02 -8.381763100624084473e-02 3.351004421710968018e-01 2.048219442367553711e-01 -5.599728226661682129e-01 6.772714853286743164e-01 2.477959096431732178e-01
7.289982438087463379e-01 2.081689536571502686e-01 -1.876249015331268311e-01 -1.639149188995361328e-01 6.420943886041641235e-02 -4.908874928951263428e-01 3.256461322307586670e-01 -1.096243262290954590e-01
7.193132042884826660e-01 -2.845521271228790283e-01 -2.695366442203521729e-01 1.772974282503128052e-01 3.108012676239013672e-01 -1.591694355010986328e-01 1.201005131006240845e-01 4.014692306518554688e-01
4.618688821792602539e-01 5.720378160476684570e-01 -2.678324580192565918e-01 -3.747378289699554443e-01 2.573404014110565186e-01 -9.230697900056838989e-02 4.130050539970397949e-01 4.437877610325813293e-02
-1.563652008771896362e-01 -8.730984479188919067e-02 -1.573689132928848267e-01 5.182718485593795776e-02 3.623453155159950256e-02 -8.852433562278747559e-01 2.612432837486267090e-01 2.953963577747344971e-01
2.941471040248870850e-01 3.967245221138000488e-01 -1.106114834547042847e-01 -1.659335941076278687e-01 1.043971255421638489e-01 -2.226328551769256592e-01 7.339248657226562500e-01 3.423574864864349365e-01
4.938885271549224854e-01 3.622154295444488525e-01 -3.406422734260559082e-01 -1.878760755062103271e-02 1.124228984117507935e-01 -4.929898381233215332e-01 3.498750627040863037e-01 -3.611009716987609863e-01
-1.167557537555694580e-01 2.609806358814239502e-01 -8.461967706680297852e-01 3.496936261653900146e-01 1.873448938131332397e-01 -1.004884093999862671e-01 -3.728503361344337463e-02 1.825820058584213257e-01
5.796638131141662598e-01 3.356813788414001465e-01 -2.750654816627502441e-01 -5.931422859430313110e-02 1.107069551944732666e-01 -4.499016702175140381e-01 4.252761602401733398e-01 -2.767693400382995605e-01
-2.108731716871261597e-01 4.582308828830718994e-01 -6.572440266609191895e-01 -3.002924025058746338e-01 1.927807182073593140e-01 -1.714348196983337402e-01 -2.291174381971359253e-01 3.230520486831665039e-01
1.239054724574089050e-01 -3.016598224639892578e-01 -1.532462835311889648e-01 2.077021598815917969e-01 7.264588028192520142e-02 -7.467602491378784180e-01 2.518097758293151855e-01 4.479820132255554199e-01
3.803865909576416016e-01 5.092524290084838867e-01 -8.302117139101028442e-02 1.842923164367675781e-01 -2.179274111986160278e-01 -6.430347561836242676e-01 2.419027835130691528e-01 -1.887035220861434937e-01
3.639605343341827393e-01 1.897205412387847900e-01 -7.129637002944946289e-01 5.109855532646179199e-01 -6.155542656779289246e-02 4.505762085318565369e-02 -1.370942741632461548e-01 1.936521083116531372e-01
7.489436268806457520e-01 -1.898731291294097900e-02 -2.520205676555633545e-01 -2.870628237724304199e-02 -1.951735615730285645e-01 -4.928064346313476562e-01 -2.585316300392150879e-01 1.630802601575851440e-01
2.982241511344909668e-01 3.333019912242889404e-01 -6.946519017219543457e-01 5.136136412620544434e-01 -8.965461514890193939e-03 8.293835818767547607e-02 -8.706056326627731323e-02 1.977197229862213135e-01
3.177506923675537109e-01 4.028265476226806641e-01 -6.110621094703674316e-01 5.026591420173645020e-01 -9.843192994594573975e-02 1.176251322031021118e-01 -4.627233743667602539e-02 2.916101813316345215e-01
-1.452636569738388062e-01 -7.505376636981964111e-02 -3.763486742973327637e-01 -2.472937703132629395e-01 -1.692927442491054535e-02 -7.219420373439788818e-02 5.531296730041503906e-01 6.775115728378295898e-01
7.378215193748474121e-01 -2.209237664937973022e-01 -1.942710876464843750e-01 2.614904940128326416e-01 3.285006582736968994e-01 -2.311845570802688599e-01 6.647999584674835205e-02 3.673076927661895752e-01
-1.790952980518341064e-01 5.381859540939331055e-01 5.455347709357738495e-03 1.316621005535125732e-01 4.436628222465515137e-01 -5.469961166381835938e-01 -1.851211935281753540e-01 3.613928854465484619e-01
4.869666397571563721e-01 2.673100233078002930e-01 -1.068127080798149109e-01 -1.951285302639007568e-01 -1.119612827897071838e-01 -7.893650531768798828e-01 2.738811075687408447e-03 -7.927630841732025146e-02
6.309879422187805176e-01 1.689948886632919312e-02 -1.372959762811660767e-01 -1.712778806686401367e-01 -1.023244410753250122e-01 -4.414420425891876221e-01 -3.407232463359832764e-01 4.816104471683502197e-01
3.312505781650543213e-01 3.397611379623413086e-01 -4.824467748403549194e-02 -3.199925422668457031e-01 -4.913203045725822449e-02 -2.912216186523437500e-01 6.810588240623474121e-01 3.450326025485992432e-01
-1.841055043041706085e-02 -2.981865406036376953e-02 -3.220675140619277954e-02 1.693175137042999268e-01 1.986261755228042603e-01 -6.833687424659729004e-01 4.847405850887298584e-01 4.771243333816528320e-01
-2.811135053634643555e-01 4.059382379055023193e-01 -7.513099312782287598e-01 -1.509957313537597656e-01 1.475258916616439819e-01 -2.818229496479034424e-01 -1.907263398170471191e-01 1.770829260349273682e-01
2.221506088972091675e-01 5.572066307067871094e-01 -2.230164557695388794e-01 -3.143989145755767822e-01 2.257331907749176025e-01 -4.970306456089019775e-01 4.094771146774291992e-01 -1.609984040260314941e-01
2.153578996658325195e-01 3.606105446815490723e-01 1.386382281780242920e-01 -8.627685159444808960e-02 -3.887610137462615967e-01 -4.609785676002502441e-01 3.867687582969665527e-01 5.326258540153503418e-01
2.639179527759552002e-01 -2.583479881286621094e-01 -2.815327048301696777e-01 2.613327205181121826e-01 4.648564755916595459e-01 -4.155612587928771973e-01 3.103151321411132812e-01 4.805933833122253418e-01
2.565755695104598999e-02 6.371440887451171875e-01 -1.609930992126464844e-01 -2.947935760021209717e-01 2.678852379322052002e-01 -4.432261288166046143e-01 4.604690074920654297e-01 1.798637211322784424e-02
4.451126754283905029e-01 -1.245079711079597473e-01 -5.567996501922607422e-01 -3.517279326915740967e-01 -4.084573984146118164e-01 -2.033582031726837158e-01 3.111551403999328613e-01 2.182308286428451538e-01
3.791850805282592773e-01 5.712521076202392578e-01 -4.367758035659790039e-01 4.272071719169616699e-01 2.461438328027725220e-01 4.632885381579399109e-02 -1.620690077543258667e-01 2.600214481353759766e-01
3.784049153327941895e-01 6.088072657585144043e-01 -4.399183690547943115e-01 4.016901552677154541e-01 1.428749412298202515e-01 1.345062404870986938e-01 -4.167127236723899841e-02 3.017260730266571045e-01
-1.307940930128097534e-01 5.458154082298278809e-01 -2.203647419810295105e-02 9.349879622459411621e-02 4.522573947906494141e-01 -4.087398350238800049e-01 -1.803356260061264038e-01 5.211765170097351074e-01
4.931817296892404556e-03 2.465917617082595825e-01 -2.735985219478607178e-01 -3.569442629814147949e-01 -1.832136884331703186e-02 -2.225522547960281372e-01 7.688765525817871094e-01 3.096232116222381592e-01
-1.033374071121215820e-01 4.090062677860260010e-01 -8.228445649147033691e-01 2.169241458177566528e-01 1.140647903084754944e-01 -2.370569556951522827e-01 -1.173301264643669128e-01 -1.221999600529670715e-01
5.457140803337097168e-01 3.476604819297790527e-02 -2.202174663543701172e-01 -1.771031022071838379e-01 5.496270060539245605e-01 -2.367809787392616272e-02 -2.291652746498584747e-02 5.638711452484130859e-01
5.471312999725341797e-01 -7.550341635942459106e-02 -7.369421720504760742e-01 3.752270340919494629e-02 -3.255480527877807617e-01 -1.284314393997192383e-01 1.655025221407413483e-02 -1.664474457502365112e-01
-8.172486722469329834e-02 4.777528047561645508e-01 -1.654152423143386841e-01 -2.575191855430603027e-01 1.399391293525695801e-01 -5.641303062438964844e-01 5.744289159774780273e-01 6.000374257564544678e-02
4.340659081935882568e-01 5.799951553344726562e-01 -2.108431160449981689e-01 -3.560144007205963135e-01 -7.645545154809951782e-02 -5.105602145195007324e-01 -1.574657410383224487e-01 -1.126000285148620605e-01
6.435847282409667969e-01 -2.933377325534820557e-01 -2.001158595085144043e-01 -5.822230130434036255e-03 -8.319783955812454224e-02 -4.462102651596069336e-01 -9.841030836105346680e-02 4.939245581626892090e-01
-1.920475214719772339e-01 1.185972020030021667e-01 -8.907245993614196777e-01 6.352473795413970947e-02 1.792393922805786133e-01 -1.620792150497436523e-01 -1.520770490169525146e-01 2.647697627544403076e-01
6.419795155525207520e-01 2.029992341995239258e-01 -4.335294961929321289e-01 5.463712215423583984e-01 9.160657972097396851e-02 5.844254046678543091e-02 -2.771444618701934814e-02 2.181949317455291748e-01
6.298448145389556885e-02 1.214091479778289795e-01 -5.587912201881408691e-01 -1.528121680021286011e-01 -6.130042076110839844e-01 -4.263035953044891357e-01 -8.923374116420745850e-02 2.832347154617309570e-01
2.736827135086059570e-01 -1.535132080316543579e-01 -5.560277700424194336e-01 -1.042678430676460266e-01 -5.213023424148559570e-01 -4.169293344020843506e-01 3.393332958221435547e-01 1.440817862749099731e-01
-1.378848403692245483e-01 2.690852284431457520e-01 -7.812207937240600586e-01 4.527426958084106445e-01 1.238871291279792786e-01 -1.509790122509002686e-01 -1.228214725852012634e-01 2.001777589321136475e-01
-2.029938697814941406e-01 6.519114375114440918e-01 1.100686192512512207e-01 2.339966297149658203e-01 -3.497046232223510742e-01 -3.915709853172302246e-01 1.672844439744949341e-01 4.041413366794586182e-01
7.814217209815979004e-01 1.867689006030559540e-02 -3.060205876827239990e-01 -3.508287072181701660e-01 -2.127254158258438110e-01 -5.616988055408000946e-03 2.462376654148101807e-01 2.576533555984497070e-01
1.070008333772420883e-02 4.884961843490600586e-01 -6.110446155071258545e-02 -1.225142180919647217e-01 2.058457285165786743e-01 -7.362606525421142578e-01 3.904726505279541016e-01 -7.478236407041549683e-02
1.833816319704055786e-01 3.473387062549591064e-01 4.984197393059730530e-02 -8.320546150207519531e-02 1.408127248287200928e-01 -5.274962633848190308e-02 5.403769016265869141e-01 7.222893238067626953e-01
6.375899314880371094e-01 5.599534511566162109e-01 -1.642547994852066040e-01 3.732250630855560303e-01 2.647192962467670441e-02 -5.136932432651519775e-02 -2.322392910718917847e-01 2.374444901943206787e-01
2.076442092657089233e-01 -2.627426981925964355e-01 -3.745154142379760742e-01 2.834191024303436279e-01 -2.369982749223709106e-01 -7.214799523353576660e-01 -3.138548880815505981e-02 2.992917597293853760e-01
4.778206050395965576e-01 1.409385353326797485e-01 -1.593186557292938232e-01 -1.409453600645065308e-01 7.520458102226257324e-01 -2.038511186838150024e-01 1.402582675218582153e-01 2.824448347091674805e-01
1.391256004571914673e-01 2.158417999744415283e-01 -6.914915442466735840e-01 3.172273933887481689e-01 2.590891718864440918e-01 1.285225898027420044e-01 -1.598455309867858887e-01 4.960513114929199219e-01
5.250955224037170410e-01 1.226040795445442200e-01 1.370214968919754028e-01 -1.272346228361129761e-01 -5.906224623322486877e-02 -5.600376725196838379e-01 -1.612847298383712769e-01 5.754443407058715820e-01
5.266762375831604004e-01 1.643883287906646729e-01 1.341142803430557251e-01 2.119439281523227692e-02 4.163010790944099426e-02 -7.757241725921630859e-01 1.150778308510780334e-02 2.711811363697052002e-01
8.096637725830078125e-01 2.113382071256637573e-01 -8.190447092056274414e-02 -3.604003190994262695e-01 1.730219274759292603e-01 -1.233709082007408142e-01 -1.115234568715095520e-01 3.249456584453582764e-01
1.148012876510620117e-01 -1.056498140096664429e-01 -3.181365728378295898e-01 4.429971873760223389e-01 1.088992655277252197e-01 -4.563924372196197510e-01 4.103257060050964355e-01 5.382204055786132812e-01
-1.830242723226547241e-01 1.414025872945785522e-01 -2.498585432767868042e-01 -3.552734851837158203e-01 -2.348894923925399780e-01 -8.018963932991027832e-01 3.558326885104179382e-02 2.416234612464904785e-01
-1.448345929384231567e-01 2.661839425563812256e-01 -5.702541470527648926e-01 6.077308654785156250e-01 1.962061971426010132e-01 -2.649100422859191895e-01 2.899272441864013672e-01 1.446038484573364258e-01
-2.119491249322891235e-01 8.071228116750717163e-02 -5.521408095955848694e-02 1.961574107408523560e-01 4.053428173065185547e-01 -7.088033556938171387e-01 2.017583101987838745e-01 4.467945396900177002e-01
3.933357894420623779e-01 -4.742880538105964661e-02 -6.154608726501464844e-01 -1.347572952508926392e-01 -4.800596535205841064e-01 -4.413951635360717773e-01 1.439169496297836304e-01 -9.321277961134910583e-03
5.694042444229125977e-01 1.178451031446456909e-01 -6.345739960670471191e-01 -3.298213481903076172e-01 -2.535111308097839355e-01 -3.959792479872703552e-02 2.858495116233825684e-01 -5.365926772356033325e-02
6.761170178651809692e-02 -1.770126819610595703e-02 -4.454239010810852051e-01 -5.082183480262756348e-01 -2.732572555541992188e-01 -6.422548890113830566e-01 2.424848731607198715e-03 2.264070212841033936e-01
4.135646522045135498e-01 5.886707305908203125e-01 -2.696067690849304199e-01 -1.116433963179588318e-01 1.866927146911621094e-01 -3.412519693374633789e-01 4.266942441463470459e-01 -2.527922093868255615e-01
2.505974173545837402e-01 6.915323734283447266e-01 -2.542048990726470947e-01 -3.198600113391876221e-01 2.295431047677993774e-01 -3.200947344303131104e-01 3.405078947544097900e-01 -1.447653770446777344e-01
4.982599914073944092e-01 4.433446824550628662e-01 -4.206450581550598145e-01 -7.631269842386245728e-02 1.705626994371414185e-01 -3.036703169345855713e-01 3.292933404445648193e-01 -3.777234852313995361e-01
-4.638687670230865479e-01 2.007920891046524048e-01 -2.017086446285247803e-01 1.194190606474876404e-01 1.552775502204895020e-01 -5.350602269172668457e-01 3.852084577083587646e-01 4.803904294967651367e-01
4.902654290199279785e-01 4.158509969711303711e-01 -1.984664648771286011e-01 6.027292013168334961e-01 -1.377201260766014457e-04 -7.964368164539337158e-02 -1.488234996795654297e-01 3.943916261196136475e-01
3.156678378582000732e-01 3.119760155677795410e-01 -1.213696151971817017e-01 -1.635338962078094482e-01 7.495087385177612305e-01 -4.073371589183807373e-01 1.006932109594345093e-01 1.540281772613525391e-01
1.146109476685523987e-01 6.287782788276672363e-01 -6.315567344427108765e-02 -4.092761576175689697e-01 6.822308152914047241e-02 -5.135840177536010742e-01 3.706231117248535156e-01 1.192576363682746887e-01
-8.414967358112335205e-02 3.567373156547546387e-01 -7.111335396766662598e-01 2.004567384719848633e-01 2.689196169376373291e-01 -2.313650697469711304e-01 4.169404208660125732e-01 -1.416923254728317261e-01
-2.586448332294821739e-03 3.555607795715332031e-01 -3.432608246803283691e-01 -1.754368543624877930e-01 3.905622363090515137e-01 -5.915147066116333008e-01 4.055869877338409424e-01 -2.409032434225082397e-01
6.732754707336425781e-01 -2.084974199533462524e-01 -1.373510211706161499e-01 -5.713191814720630646e-03 1.903634816408157349e-01 -2.703493237495422363e-01 2.438571453094482422e-01 5.617275834083557129e-01
7.057773470878601074e-01 -2.444480657577514648e-01 -1.145690307021141052e-01 1.235163882374763489e-01 1.647796332836151123e-01 -2.349836826324462891e-01 -3.607042133808135986e-02 5.745173692703247070e-01
-1.090545281767845154e-01 2.237375378608703613e-01 -8.311594724655151367e-01 4.096166193485260010e-01 1.395851522684097290e-01 -2.044922560453414917e-01 1.332918554544448853e-01 -1.921008713543415070e-02
2.728354334831237793e-01 3.414289057254791260e-01 -5.374943614006042480e-01 2.700169384479522705e-01 2.155015617609024048e-01 1.595756113529205322e-01 -1.975456327199935913e-01 5.798690915107727051e-01
3.027622699737548828e-01 1.188917234539985657e-01 -4.516069293022155762e-01 -1.400518715381622314e-01 -4.633179605007171631e-01 1.470410823822021484e-01 5.575833916664123535e-01 3.513580858707427979e-01
-1.275960057973861694e-01 9.779721498489379883e-03 -3.792166411876678467e-01 -5.638203024864196777e-01 -2.452633678913116455e-01 -4.923097491264343262e-01 1.335025429725646973e-01 4.489756822586059570e-01
-3.737766295671463013e-02 2.300935089588165283e-01 -1.329155266284942627e-01 -3.021738231182098389e-01 8.575422689318656921e-03 -1.281901001930236816e-01 4.788158535957336426e-01 7.687090635299682617e-01
-1.388910561800003052e-01 1.216077059507369995e-01 -8.115833401679992676e-01 2.932664453983306885e-01 3.853370249271392822e-01 -2.540365755558013916e-01 -7.244567573070526123e-02 5.459445714950561523e-02
1.278524398803710938e-01 -1.853319108486175537e-01 -3.537036776542663574e-01 1.834684908390045166e-01 5.070374011993408203e-01 -1.088178753852844238e-01 2.933319509029388428e-01 6.599750518798828125e-01
6.579585075378417969e-01 1.542984098196029663e-01 -4.433290958404541016e-01 -5.244736075401306152e-01 -1.739143952727317810e-02 -9.991596639156341553e-02 2.414002716541290283e-01 5.576461553573608398e-02
4.035890400409698486e-01 -1.516153216361999512e-01 -2.706213891506195068e-01 5.150409042835235596e-02 -2.761755287647247314e-01 5.279856920242309570e-02 4.866967201232910156e-01 6.498505473136901855e-01
3.725906135514378548e-03 2.885894477367401123e-01 -6.339785456657409668e-01 5.515504479408264160e-01 2.539758086204528809e-01 3.579133376479148865e-02 2.021326124668121338e-01 3.223713040351867676e-01
7.975678145885467529e-02 2.802926599979400635e-01 -4.871229231357574463e-01 2.619519084692001343e-02 6.220107078552246094e-01 -4.610509574413299561e-01 1.745067983865737915e-01 -2.172139137983322144e-01
5.668494701385498047e-01 -1.937379501760005951e-02 -5.308848023414611816e-01 -7.262626290321350098e-02 -4.691815376281738281e-01 -2.052914798259735107e-01 3.555658161640167236e-01 4.990081861615180969e-02
2.616605758666992188e-01 5.779532715678215027e-03 -1.475546788424253464e-02 2.237496823072433472e-01 -3.640352189540863037e-01 -6.111282110214233398e-01 3.318167328834533691e-01 5.148953199386596680e-01
-5.249021109193563461e-03 -2.517924606800079346e-01 -6.136433482170104980e-01 1.724829226732254028e-01 2.946266531944274902e-01 -5.981630831956863403e-02 2.211550027132034302e-01 6.252777576446533203e-01
7.287542819976806641e-01 3.408192396163940430e-01 -6.254784762859344482e-02 -8.108282834291458130e-02 4.527068883180618286e-02 -5.698454976081848145e-01 1.189521476626396179e-01 -3.673904761672019958e-02
7.178900837898254395e-01 1.692859530448913574e-01 1.324868388473987579e-02 2.475045993924140930e-02 7.516932487487792969e-02 -6.429561972618103027e-01 -1.516533643007278442e-01 1.146571561694145203e-01
6.098867058753967285e-01 -3.010034933686256409e-02 -4.914167225360870361e-01 -3.580223023891448975e-01 -3.869363069534301758e-01 -2.594859302043914795e-01 5.381293594837188721e-02 1.936835497617721558e-01
5.167244076728820801e-01 2.427517920732498169e-01 -4.922553300857543945e-01 -2.004415094852447510e-01 1.227001100778579712e-02 -4.306402802467346191e-01 2.731344103813171387e-01 -3.624518513679504395e-01
6.685776710510253906e-01 -2.443076223134994507e-01 -1.488465666770935059e-01 2.913821041584014893e-01 2.715396285057067871e-01 -4.520700573921203613e-01 1.135348454117774963e-01 3.086545467376708984e-01
-4.393526539206504822e-02 2.903536856174468994e-01 -6.935644149780273438e-01 -3.382977098226547241e-02 1.833148449659347534e-01 1.691707372665405273e-01 1.754974387586116791e-02 6.075010895729064941e-01
5.209691524505615234e-01 1.791418194770812988e-01 -5.754685997962951660e-01 -2.201329022645950317e-01 4.547126218676567078e-02 -2.677056193351745605e-01 4.056716561317443848e-01 -2.803094089031219482e-01
3.151924908161163330e-01 5.414137244224548340e-01 -3.782816827297210693e-01 3.970745801925659180e-01 2.836236357688903809e-01 7.215729355812072754e-02 -2.013054490089416504e-01 4.249548614025115967e-01
1.671497225761413574e-01 4.838218390941619873e-01 -7.037058472633361816e-01 2.238240391016006470e-01 -1.357477158308029175e-01 2.536888122558593750e-01 2.174815833568572998e-01 2.501889467239379883e-01
5.349979996681213379e-01 -3.490150347352027893e-02 -2.787962369620800018e-02 2.082266956567764282e-01 -2.200921773910522461e-01 -7.234859466552734375e-01 2.120786458253860474e-01 2.270982563495635986e-01
5.915182232856750488e-01 -4.201674088835716248e-02 -2.829299569129943848e-01 1.175287961959838867e-01 -2.553980983793735504e-02 -6.526116728782653809e-01 -3.519234061241149902e-01 6.382887065410614014e-02
5.063773393630981445e-01 3.497244417667388916e-01 1.167254969477653503e-01 -3.124116174876689911e-02 -1.271009296178817749e-01 -7.058977484703063965e-01 -2.355852723121643066e-02 3.027748465538024902e-01
2.767853252589702606e-02 3.978670537471771240e-01 -5.090142134577035904e-03 -9.623843431472778320e-02 1.428532898426055908e-01 2.365605533123016357e-02 2.241425067186355591e-01 8.720329403877258301e-01
-8.661869168281555176e-02 2.694269120693206787e-01 -3.588930368423461914e-01 -4.318971559405326843e-02 7.437123060226440430e-01 -2.387308180332183838e-01 2.979361116886138916e-01 3.006167113780975342e-01
5.170227885246276855e-01 2.686060369014739990e-01 -4.098092019557952881e-02 -1.433291099965572357e-02 2.913137376308441162e-01 -3.072785735130310059e-01 -4.969528317451477051e-01 4.820865988731384277e-01
7.591480016708374023e-01 9.661577641963958740e-02 2.761793881654739380e-02 1.665973290801048279e-02 -6.348530948162078857e-02 -4.362500607967376709e-01 3.762402236461639404e-01 2.782410383224487305e-01
3.426313996315002441e-01 5.910709500312805176e-01 6.877899914979934692e-02 -3.047267198562622070e-01 4.028028249740600586e-01 -4.116824269294738770e-01 2.908333837985992432e-01 1.390449255704879761e-01
2.841840386390686035e-01 -2.176656424999237061e-01 -1.227587088942527771e-01 2.480590194463729858e-01 2.144229263067245483e-01 -7.611688375473022461e-01 6.542377918958663940e-02 4.069678187370300293e-01
8.263743668794631958e-02 3.667014837265014648e-01 -2.247799634933471680e-01 5.742715438827872276e-04 4.345271885395050049e-01 -7.178843021392822266e-01 3.048936128616333008e-01 -1.050852537155151367e-01
-7.257011532783508301e-02 3.676030933856964111e-01 -7.171104550361633301e-01 1.205518990755081177e-01 1.248107254505157471e-01 -2.488647997379302979e-01 4.505626857280731201e-01 -2.242839485406875610e-01
2.869733870029449463e-01 3.068070411682128906e-01 -5.441702604293823242e-01 1.768671870231628418e-01 2.435176968574523926e-01 1.712855100631713867e-01 -2.756814956665039062e-01 5.757364630699157715e-01
2.570793628692626953e-01 -1.741998046636581421e-01 -2.766002714633941650e-01 4.787179827690124512e-01 -1.454295665025711060e-01 -7.230633497238159180e-01 -9.068391472101211548e-02 2.137571126222610474e-01
5.582020878791809082e-01 8.703049272298812866e-02 1.244996786117553711e-01 -1.875553838908672333e-02 -4.687992483377456665e-02 -5.521203875541687012e-01 -9.848704934120178223e-02 5.901268124580383301e-01
1.175879687070846558e-02 2.714891135692596436e-01 -2.206995040178298950e-01 2.381641417741775513e-01 -1.953195035457611084e-02 -7.431086301803588867e-01 5.025948286056518555e-01 -1.246250569820404053e-01
7.533558607101440430e-01 9.040138125419616699e-02 1.023160442709922791e-01 1.598895639181137085e-01 1.960230618715286255e-01 -4.809390008449554443e-01 -1.540452614426612854e-02 3.439257144927978516e-01
7.783754914999008179e-02 1.185840591788291931e-01 -1.078739985823631287e-01 2.047188729047775269e-01 -5.207214355468750000e-01 -5.171037912368774414e-01 3.061173856258392334e-01 5.422890782356262207e-01
1.887090057134628296e-01 8.517295122146606445e-03 -4.316946566104888916e-01 3.868490085005760193e-02 -5.786350965499877930e-01 -5.916709303855895996e-01 2.651356756687164307e-01 1.458409428596496582e-01
5.637942552566528320e-01 8.096528053283691406e-02 -2.104982882738113403e-01 -3.474587202072143555e-01 4.272828996181488037e-02 -5.667874813079833984e-01 -3.827496767044067383e-01 2.024165540933609009e-01
2.207841128110885620e-01 -5.295590311288833618e-02 -4.001000225543975830e-01 -7.129549980163574219e-02 -1.834662258625030518e-01 -8.496983647346496582e-01 1.341098994016647339e-01 -9.825685620307922363e-02
2.065512835979461670e-01 6.259199380874633789e-01 -3.960924744606018066e-01 3.974016010761260986e-01 9.359405934810638428e-02 1.145881190896034241e-01 -3.882756829261779785e-02 4.768078029155731201e-01
1.302137970924377441e-01 1.529780775308609009e-01 -9.653171896934509277e-02 -3.218850195407867432e-01 3.678310289978981018e-02 -2.015764415264129639e-01 5.951185226440429688e-01 6.712389588356018066e-01
7.347629964351654053e-02 7.302399873733520508e-01 -2.534706890583038330e-01 -3.084389567375183105e-01 -7.502455264329910278e-02 -4.734538495540618896e-01 2.071809470653533936e-01 -1.710493862628936768e-01
3.033045232295989990e-01 8.014262318611145020e-01 -6.953369826078414917e-02 -3.977321684360504150e-01 7.148529589176177979e-02 -1.831984668970108032e-01 2.246125042438507080e-01 1.165068745613098145e-01
5.796507745981216431e-02 5.098184198141098022e-02 -3.268242776393890381e-01 -1.058415789157152176e-02 2.616817653179168701e-01 -7.929500341415405273e-01 -4.355045258998870850e-01 1.426413096487522125e-02
-1.364306062459945679e-01 1.117069572210311890e-01 -3.356226682662963867e-01 -4.870603978633880615e-01 -3.224232792854309082e-01 -5.064594745635986328e-01 3.236291408538818359e-01 3.922294676303863525e-01
-1.100673526525497437e-01 4.406885504722595215e-01 -6.009261310100555420e-02 1.309623122215270996e-01 1.588118076324462891e-01 -8.296948075294494629e-01 2.402080744504928589e-01 -4.002387821674346924e-02
3.151352405548095703e-01 2.347942069172859192e-02 3.521353378891944885e-02 3.654690086841583252e-02 2.185063064098358154e-01 -8.907234072685241699e-01 -4.051584005355834961e-02 2.340690493583679199e-01
4.907080158591270447e-02 -1.378896385431289673e-01 -6.021320819854736328e-02 2.359782904386520386e-01 1.391393691301345825e-01 -8.668383359909057617e-01 2.259366959333419800e-01 3.121717870235443115e-01
5.676435306668281555e-02 2.553673982620239258e-01 -3.486220240592956543e-01 4.165146946907043457e-01 4.950329363346099854e-01 -1.320936977863311768e-01 -3.023907542228698730e-01 5.315986871719360352e-01
3.127128481864929199e-01 6.654788851737976074e-01 -7.731954008340835571e-02 1.046116203069686890e-01 3.701298311352729797e-02 -5.073695182800292969e-01 4.285224974155426025e-01 1.122492831200361252e-03
2.646093368530273438e-01 -2.052645087242126465e-01 -4.403177201747894287e-01 -6.127110496163368225e-02 7.374209910631179810e-02 -3.790862262248992920e-01 -6.256238222122192383e-01 3.868657350540161133e-01
1.215863078832626343e-01 2.868670783936977386e-02 -5.844790935516357422e-01 1.770491898059844971e-02 -6.019898653030395508e-01 -2.608638405799865723e-01 -1.630535721778869629e-01 4.306231439113616943e-01
-1.447594352066516876e-02 7.028533816337585449e-01 -5.012153983116149902e-01 1.003858894109725952e-01 6.206079944968223572e-02 -2.301533520221710205e-01 -2.895151972770690918e-01 3.222609162330627441e-01
-3.130189701914787292e-02 2.508276998996734619e-01 -2.736037373542785645e-01 3.305578827857971191e-01 2.977155447006225586e-01 -2.383725792169570923e-01 7.073272466659545898e-01 3.258992433547973633e-01
1.824521832168102264e-02 -7.358133792877197266e-02 -2.591102123260498047e-01 2.714939415454864502e-01 4.534393846988677979e-01 -1.995830982923507690e-01 3.300316333770751953e-01 7.064307928085327148e-01
7.447403669357299805e-01 8.917895145714282990e-03 -4.501130878925323486e-01 -2.302005738019943237e-01 -2.356403470039367676e-01 1.907491087913513184e-01 2.383971959352493286e-01 2.023447155952453613e-01
-7.251375168561935425e-02 2.880762517452239990e-01 -2.023758143186569214e-01 1.286359727382659912e-01 -1.005836203694343567e-01 -8.518633246421813965e-01 3.381986320018768311e-01 -6.390853226184844971e-02
4.978909194469451904e-01 -1.242588385939598083e-01 -4.559641182422637939e-01 1.319099515676498413e-01 -3.894464075565338135e-01 -5.691612362861633301e-01 1.762923002243041992e-01 6.833028048276901245e-02
1.317425221204757690e-01 7.416384816169738770e-01 -2.085867710411548615e-02 -8.108377456665039062e-03 -1.946890950202941895e-01 -3.589954674243927002e-01 5.100510716438293457e-01 7.198464125394821167e-02
4.326319396495819092e-01 3.512300550937652588e-01 -5.453341603279113770e-01 4.333039522171020508e-01 8.586171269416809082e-02 2.262771688401699066e-02 -3.148351609706878662e-01 3.119619190692901611e-01
1.434038728475570679e-01 6.579148173332214355e-01 -2.990337312221527100e-01 -3.443959355354309082e-01 -2.039772421121597290e-01 -5.007332563400268555e-01 2.149337828159332275e-01 4.070209339261054993e-03
5.376443862915039062e-01 3.956433385610580444e-02 -1.197635531425476074e-01 -1.070286408066749573e-01 5.243939757347106934e-01 -9.790696948766708374e-02 -1.004337146878242493e-01 6.236289143562316895e-01
1.467427313327789307e-01 7.601543664932250977e-01 -5.555824562907218933e-02 -4.094118475914001465e-01 -1.470909118652343750e-01 -2.714613378047943115e-01 3.209643661975860596e-01 1.777136474847793579e-01
6.842553615570068359e-01 5.557611584663391113e-01 -1.137041971087455750e-01 3.965274691581726074e-01 7.980437576770782471e-02 3.273731470108032227e-02 5.100421234965324402e-02 2.066871821880340576e-01
3.556818366050720215e-01 3.294989764690399170e-01 -4.950430095195770264e-01 4.038811624050140381e-01 4.217695444822311401e-02 -1.144540905952453613e-01 -4.914927780628204346e-01 3.166851997375488281e-01
2.401498258113861084e-01 1.479855030775070190e-01 -3.831323236227035522e-03 -1.468324102461338043e-02 -4.506041407585144043e-01 -5.937187671661376953e-01 1.944656074047088623e-01 5.716950297355651855e-01
2.018816322088241577e-01 1.986882090568542480e-01 -3.886520564556121826e-01 1.041135378181934357e-02 -3.728985786437988281e-01 -7.428057193756103516e-01 1.818313300609588623e-01 -2.114987671375274658e-01
-2.217633128166198730e-01 4.728833138942718506e-01 -1.300505995750427246e-01 3.174214363098144531e-01 4.879755675792694092e-01 -4.758600294589996338e-01 -1.002009212970733643e-01 3.673278391361236572e-01
4.456434547901153564e-01 -2.682141363620758057e-01 -2.367215156555175781e-01 -3.451093658804893494e-02 -5.655571818351745605e-02 -7.308292388916015625e-01 3.504610657691955566e-01 1.100097596645355225e-01
1.145502030849456787e-01 1.776975393295288086e-01 -8.582128882408142090e-01 2.498407363891601562e-01 1.797327101230621338e-01 1.542371809482574463e-01 2.713535726070404053e-01 1.631760001182556152e-01
1.748888939619064331e-01 4.814142882823944092e-01 -1.705957651138305664e-01 -6.478799581527709961e-01 -2.328093163669109344e-02 -1.956225931644439697e-01 3.947069048881530762e-01 3.069186508655548096e-01
4.799846112728118896e-01 -4.556230455636978149e-02 -1.035149395465850830e-01 6.720463186502456665e-02 4.204851388931274414e-01 -7.567313313484191895e-02 1.525673866271972656e-01 7.392536401748657227e-01
4.548310637474060059e-01 -2.449182271957397461e-01 -5.827108025550842285e-01 6.694636493921279907e-02 -3.789079487323760986e-01 -3.657720386981964111e-01 -1.854552142322063446e-02 3.337749838829040527e-01
1.940784393809735775e-03 2.302287817001342773e-01 -1.822251528501510620e-01 -3.076545298099517822e-01 -1.321876943111419678e-01 -6.456256657838821411e-02 5.712084770202636719e-01 6.864492893218994141e-01
-1.417512297630310059e-01 2.494915202260017395e-02 -7.360461950302124023e-01 -3.990930616855621338e-01 1.054196208715438843e-01 -2.369481176137924194e-01 -8.149504428729414940e-04 4.593325853347778320e-01
2.701332271099090576e-01 -1.803089976310729980e-01 -2.560240030288696289e-01 1.227037832140922546e-01 5.541672706604003906e-01 -2.176116853952407837e-01 1.936428844928741455e-01 6.495832204818725586e-01
5.508640781044960022e-02 4.533462226390838623e-01 -6.197961568832397461e-01 5.457180142402648926e-01 -1.059878394007682800e-01 4.090609960258007050e-03 -1.100595518946647644e-01 2.934689819812774658e-01
7.454370260238647461e-01 1.165318787097930908e-01 -3.206610083580017090e-01 -2.210443168878555298e-01 1.108578522689640522e-03 -2.515825331211090088e-01 4.635717570781707764e-01 -2.942825853824615479e-02
4.198218882083892822e-01 -2.726637721061706543e-01 -1.338649839162826538e-01 1.380376815795898438e-01 3.149532377719879150e-01 -4.053984880447387695e-01 1.403895169496536255e-01 6.551162004470825195e-01
4.981718063354492188e-01 -1.669062376022338867e-01 -4.429427385330200195e-01 -1.887699216604232788e-01 -2.976397573947906494e-01 5.533128976821899414e-02 4.713454842567443848e-01 4.222762882709503174e-01
4.149883091449737549e-01 5.859933495521545410e-01 9.089109301567077637e-02 -3.512344956398010254e-01 1.442148089408874512e-01 -2.816796898841857910e-01 4.180630445480346680e-01 2.790192067623138428e-01
-3.284277915954589844e-01 2.611526250839233398e-01 -2.498187273740768433e-01 1.953860372304916382e-01 2.683891654014587402e-01 -2.113754600286483765e-01 4.248831868171691895e-01 6.527721285820007324e-01
3.517603576183319092e-01 -1.779856830835342407e-01 -1.610250324010848999e-01 7.070089131593704224e-02 -1.796049624681472778e-01 -7.525903582572937012e-01 4.239956736564636230e-01 1.877121031284332275e-01
1.595338284969329834e-01 -1.521775871515274048e-01 -4.726023972034454346e-01 -3.846796452999114990e-01 -2.942301630973815918e-01 -5.833513736724853516e-01 -1.746560037136077881e-01 3.502639830112457275e-01
4.282601177692413330e-01 3.890741243958473206e-02 1.271126605570316315e-02 1.668959408998489380e-01 3.210560679435729980e-01 -7.072865366935729980e-01 3.331954777240753174e-01 2.696536481380462646e-01
-7.625725120306015015e-02 4.790670573711395264e-01 1.725041121244430542e-01 9.604294598102569580e-02 1.259178221225738525e-01 -5.156070590019226074e-01 4.878275096416473389e-01 4.538901448249816895e-01
4.273173511028289795e-01 -1.873319894075393677e-01 -2.000982612371444702e-01 3.296123743057250977e-01 4.428470432758331299e-01 -1.731427162885665894e-01 1.796472966670989990e-01 6.125829219818115234e-01
7.614116370677947998e-02 5.360881686210632324e-01 -5.504800081253051758e-01 5.697010159492492676e-01 4.098612815141677856e-02 4.982069600373506546e-03 -4.696964845061302185e-02 2.744334340095520020e-01
-9.841143153607845306e-03 2.105211317539215088e-01 -5.371413230895996094e-01 6.320769786834716797e-01 -3.038666397333145142e-02 -1.619448214769363403e-01 4.775820970535278320e-01 1.109409034252166748e-01
5.590189695358276367e-01 -2.115545421838760376e-01 -1.274964213371276855e-01 2.156664729118347168e-01 3.496544957160949707e-01 -1.764273196458816528e-01 2.718287110328674316e-01 5.938848257064819336e-01
4.764959812164306641e-01 -1.248822268098592758e-02 -5.683882832527160645e-01 -2.737841010093688965e-01 -2.043174058198928833e-01 -2.462565898895263672e-01 5.056801438331604004e-01 -1.291212886571884155e-01
-2.542604207992553711e-01 2.099007517099380493e-01 -6.401511281728744507e-02 -2.797848582267761230e-01 -1.435063928365707397e-01 -7.961031198501586914e-01 7.371028512716293335e-02 3.861453533172607422e-01
-1.049049384891986847e-02 3.053414523601531982e-01 -2.126126140356063843e-01 3.303151428699493408e-01 1.128052640706300735e-02 -7.293757796287536621e-01 4.617866575717926025e-01 -8.355457335710525513e-02
5.024510622024536133e-01 5.438413023948669434e-01 -4.203361272811889648e-02 -1.202521249651908875e-01 1.118342652916908264e-01 -4.398321807384490967e-01 4.759171605110168457e-01 -5.564006417989730835e-02
4.205975234508514404e-01 2.666310071945190430e-01 1.205648481845855713e-01 6.881331652402877808e-02 -2.893349826335906982e-01 -6.207310557365417480e-01 -6.319096684455871582e-02 5.096270442008972168e-01
5.436753034591674805e-01 -3.720742091536521912e-02 -4.441639184951782227e-01 -3.205636441707611084e-01 -2.367103099822998047e-01 1.534320712089538574e-01 4.305319786071777344e-01 3.715637028217315674e-01
5.208320021629333496e-01 1.858308613300323486e-01 -4.992024973034858704e-02 -1.190123707056045532e-01 -7.678360491991043091e-02 -8.104929924011230469e-01 1.204024627804756165e-01 -1.591771841049194336e-02
4.763986170291900635e-01 3.709199428558349609e-01 -4.084575474262237549e-01 -4.801291525363922119e-01 3.444485068321228027e-01 -1.323020458221435547e-01 3.153526186943054199e-01 -5.005297809839248657e-02
3.020385503768920898e-01 1.656387299299240112e-01 -7.642994821071624756e-02 -2.504778839647769928e-02 -5.025772452354431152e-01 -5.591681003570556641e-01 4.360200464725494385e-01 3.456894159317016602e-01
6.814770102500915527e-01 1.409803926944732666e-01 -4.041305184364318848e-01 -1.746615767478942871e-01 -3.246161341667175293e-01 -1.262795031070709229e-01 4.387527406215667725e-01 8.977343142032623291e-02
7.172161936759948730e-01 -1.019075438380241394e-01 -2.007065340876579285e-02 -1.171680018305778503e-01 2.878665626049041748e-01 -1.713071167469024658e-01 2.333630770444869995e-01 5.425983667373657227e-01
3.029372692108154297e-01 -1.185604743659496307e-02 -9.399528056383132935e-02 3.228815495967864990e-01 -3.111105561256408691e-01 -6.860787272453308105e-01 -8.163410425186157227e-02 4.699392914772033691e-01
5.065684914588928223e-01 3.274239599704742432e-01 -1.675221920013427734e-01 -2.501307725906372070e-01 6.908963322639465332e-01 -2.194595038890838623e-01 8.631892502307891846e-02 1.122576966881752014e-01
7.556918859481811523e-01 4.045557975769042969e-01 -1.137372702360153198e-01 -3.283319175243377686e-01 8.684235066175460815e-02 -2.162258625030517578e-01 2.953555285930633545e-01 5.473707243800163269e-02
6.278054118156433105e-01 1.435847580432891846e-01 -6.479381769895553589e-02 -9.948018938302993774e-02 -1.247479394078254700e-01 -7.299879789352416992e-01 1.481083780527114868e-01 2.772166021168231964e-02
-8.645457774400711060e-02 3.802402317523956299e-01 -7.555519044399261475e-02 -2.725127041339874268e-01 1.897104531526565552e-01 -7.101432681083679199e-01 4.668125808238983154e-01 9.881146997213363647e-02
4.959014356136322021e-01 -2.984060645103454590e-01 -4.933790862560272217e-01 -1.487678885459899902e-01 3.016793131828308105e-01 -1.860191822052001953e-01 9.557072073221206665e-02 5.145225524902343750e-01
5.974773764610290527e-01 4.292739033699035645e-01 -2.882921099662780762e-01 5.427586436271667480e-01 1.717115789651870728e-01 1.122640445828437805e-02 -1.774249970912933350e-02 2.260968089103698730e-01
2.713533043861389160e-01 3.823513686656951904e-01 -2.075022757053375244e-01 -1.945273876190185547e-01 -2.074415534734725952e-01 -7.768342494964599609e-01 1.734201312065124512e-01 -1.506614387035369873e-01
-1.160336881875991821e-01 3.633945882320404053e-01 -7.301883101463317871e-01 2.694069445133209229e-01 1.829090118408203125e-01 -3.200201094150543213e-01 2.653622329235076904e-01 -2.060090452432632446e-01
8.955764584243297577e-03 -1.037672758102416992e-01 -3.561618030071258545e-01 -2.763310968875885010e-01 -2.794767916202545166e-01 -7.736071944236755371e-01 1.628267467021942139e-01 2.878440320491790771e-01
3.139037191867828369e-01 -1.294247456826269627e-03 8.813551068305969238e-02 1.739800572395324707e-01 -1.358335465192794800e-01 -6.942017078399658203e-01 3.996504545211791992e-01 4.509308636188507080e-01
2.892542481422424316e-01 6.568456888198852539e-01 -3.092912137508392334e-01 -3.777468800544738770e-01 -2.881217002868652344e-01 -3.566479384899139404e-01 1.697122752666473389e-01 -8.670618385076522827e-02
7.887375354766845703e-02 -1.014107465744018555e-01 -1.747364997863769531e-01 2.355323135852813721e-01 -3.779546916484832764e-01 -6.859031915664672852e-01 1.095726341009140015e-01 5.216968655586242676e-01
3.787694573402404785e-01 3.718431591987609863e-01 -5.609081983566284180e-01 -2.057193219661712646e-01 -3.136756122112274170e-01 -4.494431614875793457e-01 3.416924178600311279e-02 -2.444764673709869385e-01
4.785792231559753418e-01 -2.180736139416694641e-02 -1.877921074628829956e-01 -1.102271080017089844e-01 1.128656044602394104e-01 1.483168601989746094e-01 3.283195197582244873e-01 7.619318366050720215e-01
2.235337048768997192e-01 1.689390689134597778e-01 -4.065317809581756592e-01 -5.073113366961479187e-02 -3.687879443168640137e-01 1.394974440336227417e-01 6.914949417114257812e-01 3.464408218860626221e-01
5.454406142234802246e-01 1.046496778726577759e-01 -1.307207625359296799e-02 1.516409870237112045e-02 2.200557142496109009e-01 -3.705557286739349365e-01 -4.467586874961853027e-01 5.530034303665161133e-01
3.932596445083618164e-01 3.145861923694610596e-01 -4.985018670558929443e-01 -1.502462178468704224e-01 2.236354947090148926e-01 2.557357251644134521e-01 -2.235373258590698242e-01 5.567061901092529297e-01
2.157034277915954590e-01 4.218014702200889587e-02 -3.680660724639892578e-01 -1.234906609170138836e-03 7.280218005180358887e-01 -5.305662751197814941e-01 -4.139078408479690552e-02 5.467216670513153076e-02
-1.283588111400604248e-01 5.910501480102539062e-01 1.474357694387435913e-01 -6.118186935782432556e-02 1.679553538560867310e-01 -3.620246648788452148e-01 4.148042798042297363e-01 5.266589522361755371e-01
6.876972317695617676e-01 2.151251584291458130e-01 1.285850256681442261e-01 -5.712182074785232544e-02 5.274413898587226868e-02 -6.542822718620300293e-01 -1.700882054865360260e-02 1.727426648139953613e-01
3.479125499725341797e-01 6.217426657676696777e-01 -1.804592162370681763e-01 -2.255912423133850098e-01 -2.368687242269515991e-01 -5.681796669960021973e-01 1.261727362871170044e-01 -1.186655536293983459e-01
5.150303840637207031e-01 -2.862528860569000244e-01 -3.855812251567840576e-01 1.278453171253204346e-01 -3.094791173934936523e-01 -4.692576825618743896e-01 2.411232739686965942e-01 3.371425271034240723e-01
5.658747553825378418e-01 -2.762395441532135010e-01 -3.896326124668121338e-01 1.336224973201751709e-01 -7.479431480169296265e-02 -2.278868108987808228e-02 7.241324335336685181e-02 6.499628424644470215e-01
6.891449689865112305e-01 -2.290388643741607666e-01 -4.603772163391113281e-01 -1.214889287948608398e-01 -2.710784375667572021e-01 -3.799386918544769287e-01 1.247427389025688171e-01 1.118739321827888489e-01
2.769753634929656982e-01 4.054722189903259277e-01 -3.573732823133468628e-02 -3.406530022621154785e-01 1.838045269250869751e-01 -1.025323867797851562e-01 6.610472202301025391e-01 4.003434479236602783e-01
1.624742150306701660e-01 7.367438673973083496e-01 -1.297295540571212769e-01 -2.949665784835815430e-01 1.318274885416030884e-01 -5.204303264617919922e-01 1.461656093597412109e-01 -1.318517029285430908e-01
3.761176466941833496e-01 -4.037105739116668701e-01 -4.551613032817840576e-01 -9.292267262935638428e-02 2.256504893302917480e-01 -5.199290812015533447e-02 -2.502202615141868591e-02 6.523030996322631836e-01
1.255387216806411743e-01 5.114104747772216797e-01 -4.860980808734893799e-01 3.788749575614929199e-01 -1.637956798076629639e-01 5.965528637170791626e-02 -1.391989737749099731e-01 5.413852334022521973e-01
-3.395439684391021729e-02 -3.575194999575614929e-02 -1.678464412689208984e-01 2.836542725563049316e-01 5.396700501441955566e-01 -4.615475237369537354e-01 4.074186086654663086e-01 4.676291942596435547e-01
-6.088558956980705261e-02 6.761927157640457153e-02 -1.607629507780075073e-01 2.956188619136810303e-01 2.096700221300125122e-01 -7.671127915382385254e-01 4.705601632595062256e-01 1.569556891918182373e-01
4.501109123229980469e-01 2.608589529991149902e-01 -4.480292499065399170e-01 -3.943014442920684814e-01 3.967089354991912842e-01 -7.503163814544677734e-02 4.220098555088043213e-01 1.790218949317932129e-01
1.909608840942382812e-01 2.191014289855957031e-01 -2.792480885982513428e-01 -8.021166920661926270e-02 -3.505350351333618164e-01 -5.131241679191589355e-01 6.088401079177856445e-01 2.725020945072174072e-01
6.656325459480285645e-01 4.164478480815887451e-01 1.409735679626464844e-01 -6.568509340286254883e-02 1.534225791692733765e-01 -2.430741339921951294e-01 4.359499812126159668e-01 2.943476140499114990e-01
3.563092350959777832e-01 2.205443382263183594e-01 -7.016950845718383789e-01 -2.994086146354675293e-01 -3.161219358444213867e-01 -3.360852301120758057e-01 1.705306470394134521e-01 2.037934400141239166e-02
5.155388116836547852e-01 -6.170629337430000305e-02 -6.455049514770507812e-01 -6.724634766578674316e-02 -4.290996864438056946e-02 -4.199575185775756836e-01 2.785183489322662354e-01 -2.311608046293258667e-01
-9.918388724327087402e-02 3.572573959827423096e-01 -3.737654983997344971e-01 8.645501732826232910e-02 -6.879147291183471680e-01 -2.519095242023468018e-01 2.031374126672744751e-01 3.706814050674438477e-01
5.839774012565612793e-01 1.777775436639785767e-01 -4.418866634368896484e-01 -8.165235817432403564e-02 -9.426363557577133179e-02 -5.229010581970214844e-01 2.059437632560729980e-01 -3.173495829105377197e-01
-1.384572982788085938e-01 -1.021019369363784790e-01 -1.374960839748382568e-01 3.113493621349334717e-01 1.451654285192489624e-01 -7.417782545089721680e-01 3.644508123397827148e-01 3.878514766693115234e-01
-1.752320677042007446e-01 3.615625202655792236e-01 -2.930717766284942627e-01 2.532012760639190674e-01 5.707871913909912109e-01 -4.659691452980041504e-01 -1.368963867425918579e-01 3.562282323837280273e-01
1.223494112491607666e-01 3.704198002815246582e-01 -6.622664928436279297e-01 3.940321877598762512e-02 1.637237370014190674e-01 7.274471968412399292e-02 6.061005592346191406e-01 9.063694626092910767e-02
6.751068234443664551e-01 1.467083543539047241e-01 7.009989768266677856e-02 -2.056727558374404907e-02 -3.093416057527065277e-02 -4.360991716384887695e-01 -2.443078309297561646e-01 5.162797570228576660e-01
4.889903962612152100e-01 -8.655717223882675171e-02 -5.507702231407165527e-01 -1.549287233501672745e-02 -4.521789252758026123e-01 -3.803693354129791260e-01 3.162516951560974121e-01 2.543200738728046417e-02
3.690403103828430176e-01 5.473428368568420410e-01 2.083918750286102295e-01 -3.337469100952148438e-01 2.609418928623199463e-01 -3.663970530033111572e-01 2.065591961145401001e-01 4.054709076881408691e-01
2.528383135795593262e-01 4.901095628738403320e-01 -3.742136657238006592e-01 -1.063617765903472900e-01 1.178752165287733078e-02 -6.905311942100524902e-01 2.495038360357284546e-01 -7.274737209081649780e-02
-6.761010736227035522e-02 6.072194576263427734e-01 -6.204096227884292603e-02 -3.415405154228210449e-01 2.146470993757247925e-01 -6.024047136306762695e-01 3.052569329738616943e-01 6.377767771482467651e-02
2.799034416675567627e-01 5.101424455642700195e-01 -4.015918821096420288e-03 -4.889944493770599365e-01 9.637140482664108276e-02 -1.913329362869262695e-01 5.250547528266906738e-01 3.173303604125976562e-01
-2.709412761032581329e-02 2.346885204315185547e-01 -5.002530217170715332e-01 2.169734835624694824e-01 6.318650841712951660e-01 -4.937218129634857178e-01 4.890975356101989746e-02 -3.807623684406280518e-02
2.294755727052688599e-01 5.737444162368774414e-01 1.128839850425720215e-01 -3.942779302597045898e-01 1.837100386619567871e-01 -3.262832164764404297e-01 4.255771040916442871e-01 3.586562275886535645e-01
4.152758419513702393e-01 1.881874948740005493e-01 -2.312579452991485596e-01 -7.550116628408432007e-02 -1.641815900802612305e-01 -8.347967863082885742e-01 -1.281335297971963882e-02 -9.457985311746597290e-02
1.790427863597869873e-01 5.131268501281738281e-01 -1.851530522108078003e-01 -4.353013038635253906e-01 -4.831369519233703613e-01 -3.619771301746368408e-01 2.237313091754913330e-01 2.576261162757873535e-01
3.794500827789306641e-01 4.621926844120025635e-01 -3.485592901706695557e-01 -4.212702214717864990e-01 4.255228936672210693e-01 -1.103803515434265137e-01 3.643066287040710449e-01 1.321385800838470459e-01
9.224978834390640259e-02 1.307018697261810303e-01 -4.224088191986083984e-01 1.836220175027847290e-01 6.602582931518554688e-01 -4.789629280567169189e-01 3.031865060329437256e-01 -7.065574079751968384e-02
-2.460708096623420715e-02 6.017970442771911621e-01 -1.689525842666625977e-01 -3.162442743778228760e-01 1.870142221450805664e-01 -5.596235990524291992e-01 3.959782421588897705e-01 -6.105635687708854675e-02
5.369513034820556641e-01 4.702261090278625488e-02 6.753342598676681519e-02 -5.539631936699151993e-03 -8.801487088203430176e-02 -7.571161985397338867e-01 1.055391430854797363e-01 3.358134031295776367e-01
4.685621559619903564e-01 4.244745969772338867e-01 -2.338675558567047119e-01 -3.838130533695220947e-01 -1.615431010723114014e-01 -4.689254462718963623e-01 3.846802711486816406e-01 -6.555955857038497925e-02
2.251750081777572632e-01 -4.912983253598213196e-02 -1.422482430934906006e-01 2.830117046833038330e-01 1.546966135501861572e-01 1.275039394386112690e-03 3.722676634788513184e-01 8.270649313926696777e-01
7.691386938095092773e-01 1.487425863742828369e-01 -3.050592243671417236e-01 -2.448479086160659790e-01 -8.746400475502014160e-03 -8.784520626068115234e-02 4.745236635208129883e-01 1.799202524125576019e-02
1.635337024927139282e-01 -2.202930301427841187e-01 -5.113698244094848633e-01 -1.696621477603912354e-01 -2.762303352355957031e-01 -4.045743942260742188e-01 -2.690117359161376953e-01 5.675318241119384766e-01
4.454888701438903809e-01 1.178651526570320129e-01 -6.188400983810424805e-01 -1.933867335319519043e-01 -1.612788140773773193e-01 -3.868596553802490234e-01 3.263193368911743164e-01 -2.917709946632385254e-01
-2.771534025669097900e-01 3.321420848369598389e-01 -1.063924208283424377e-01 1.273522973060607910e-01 3.498009741306304932e-01 -5.997277498245239258e-01 4.590333998203277588e-01 3.042762577533721924e-01
-1.926602125167846680e-01 4.737101197242736816e-01 -1.346938163042068481e-01 2.555645406246185303e-01 -8.154790103435516357e-02 -6.238334178924560547e-01 1.498027294874191284e-01 4.865861237049102783e-01
9.382502734661102295e-02 1.804165095090866089e-01 -8.607391715049743652e-01 2.145885378122329712e-01 3.160973787307739258e-01 -1.814325004816055298e-01 1.957086771726608276e-01 2.428069524466991425e-02
4.201317429542541504e-01 2.055021822452545166e-01 1.377765685319900513e-01 1.337727904319763184e-01 -3.110401630401611328e-01 -6.205749511718750000e-01 2.561545968055725098e-01 4.437412917613983154e-01
3.856817781925201416e-01 4.401626884937286377e-01 -1.638235598802566528e-01 -5.155085325241088867e-01 4.612132012844085693e-01 -2.703773677349090576e-01 2.197413891553878784e-01 1.755313724279403687e-01
3.300508484244346619e-02 4.961547255516052246e-01 1.612886339426040649e-01 -2.319452911615371704e-01 2.917695343494415283e-01 -4.077150523662567139e-01 4.350923597812652588e-01 4.819357097148895264e-01
5.077577829360961914e-01 -3.006021380424499512e-01 -2.448215037584304810e-01 9.279098361730575562e-02 3.649189472198486328e-01 -1.686207950115203857e-01 1.526597887277603149e-01 6.311646699905395508e-01
2.742342352867126465e-01 2.958347201347351074e-01 -3.483472168445587158e-01 -1.146885603666305542e-01 6.272505968809127808e-02 -7.405245900154113770e-01 2.069529592990875244e-01 -3.280818760395050049e-01
5.544228553771972656e-01 -6.957215070724487305e-02 -3.779126405715942383e-01 1.338517367839813232e-01 -3.971558213233947754e-01 -3.498451411724090576e-01 7.416589558124542236e-02 4.913407862186431885e-01
2.742141783237457275e-01 2.714280486106872559e-01 -3.162557184696197510e-01 -6.367272138595581055e-01 -4.388912022113800049e-02 -4.090135097503662109e-01 3.459983766078948975e-01 2.382457405328750610e-01
4.108073115348815918e-01 -1.983286999166011810e-02 -5.492956638336181641e-01 5.382819473743438721e-02 -2.639191150665283203e-01 -5.693622827529907227e-01 2.761618793010711670e-01 -2.369154691696166992e-01
-1.323641389608383179e-01 3.328717052936553955e-01 -5.030009746551513672e-01 6.134551167488098145e-01 4.184300079941749573e-02 -2.943193912506103516e-01 3.781266808509826660e-01 1.048077344894409180e-01
3.740525543689727783e-01 6.415278315544128418e-01 -5.631463602185249329e-02 -1.400007903575897217e-01 -5.228580534458160400e-02 -6.472946405410766602e-01 3.700236231088638306e-02 -5.159286037087440491e-02
4.568724334239959717e-01 -3.246597945690155029e-02 -1.578132957220077515e-01 1.484274268150329590e-01 4.599719047546386719e-01 -7.670255005359649658e-02 -3.452514857053756714e-02 7.243123650550842285e-01
4.865606129169464111e-01 3.042293787002563477e-01 -5.451682209968566895e-01 2.382591553032398224e-02 -1.727197915315628052e-01 -4.241745471954345703e-01 3.540005385875701904e-01 -1.945621520280838013e-01
1.093485355377197266e-01 1.086136028170585632e-01 -8.059876412153244019e-02 1.398635953664779663e-01 1.123186573386192322e-01 -7.006858587265014648e-01 5.077300071716308594e-01 4.345368742942810059e-01
2.441917359828948975e-01 5.570287704467773438e-01 -2.632787823677062988e-01 -2.826717793941497803e-01 -2.542860507965087891e-01 -3.363898098468780518e-01 5.488584041595458984e-01 4.248649626970291138e-02
2.327910065650939941e-01 2.011329084634780884e-01 -4.489637911319732666e-01 2.677426859736442566e-02 7.512521147727966309e-01 -3.370816111564636230e-01 -1.553291827440261841e-01 3.062267042696475983e-02
-1.434817910194396973e-01 1.549886614084243774e-01 -5.092241168022155762e-01 1.875087916851043701e-01 6.634704768657684326e-02 4.833972454071044922e-02 6.143463850021362305e-01 5.260822772979736328e-01
3.247712552547454834e-01 4.198082387447357178e-01 -7.371693849563598633e-02 -1.315916180610656738e-01 -5.982482060790061951e-02 -2.904912233352661133e-01 7.453981637954711914e-01 2.279289364814758301e-01
5.634765028953552246e-01 -1.843764483928680420e-01 -6.184595227241516113e-01 4.599921032786369324e-02 -3.950091600418090820e-01 -3.026294112205505371e-01 1.231716647744178772e-01 -3.321809694170951843e-02
5.376272797584533691e-01 9.245538711547851562e-02 -4.589271247386932373e-01 -3.413629829883575439e-01 -1.051599979400634766e-01 -9.427341818809509277e-02 5.946696400642395020e-01 4.108655080199241638e-02
-1.529412120580673218e-01 3.871846199035644531e-02 -7.464304566383361816e-02 -1.165679022669792175e-01 8.347309380769729614e-02 -3.221209049224853516e-01 1.247023120522499084e-01 9.108620882034301758e-01
2.669234573841094971e-02 -1.976449787616729736e-01 -1.435454189777374268e-01 4.763768985867500305e-02 2.542336285114288330e-01 -7.524072527885437012e-01 2.907160222530364990e-01 4.712558686733245850e-01
3.012786060571670532e-02 2.094151377677917480e-01 -9.507794380187988281e-01 9.801866859197616577e-02 1.546602845191955566e-01 6.369442213326692581e-03 1.323766559362411499e-01 -1.282482407987117767e-02
-1.743732392787933350e-01 5.947608351707458496e-01 -4.175977706909179688e-01 9.733563289046287537e-03 3.204496502876281738e-01 -5.202628374099731445e-01 1.253035217523574829e-01 -2.287105172872543335e-01
-2.623058296740055084e-02 4.026544392108917236e-01 -2.076163142919540405e-01 -2.057154290378093719e-02 2.115120589733123779e-01 -1.721341162919998169e-01 7.613890767097473145e-01 3.735948503017425537e-01
8.088786900043487549e-02 3.838846385478973389e-01 -6.951704025268554688e-01 4.820879697799682617e-01 -1.084640249609947205e-02 6.404448300600051880e-02 -3.879716247320175171e-02 3.531211912631988525e-01
1.277962177991867065e-01 -3.914226591587066650e-02 -3.498231172561645508e-01 3.586558997631072998e-01 2.997684776782989502e-01 -1.667781025171279907e-01 -6.628562696278095245e-03 7.832022309303283691e-01
2.160932868719100952e-01 5.191860198974609375e-01 -3.739111423492431641e-01 9.604769945144653320e-02 4.224869012832641602e-01 -1.648242026567459106e-01 5.541703701019287109e-01 1.481488347053527832e-01
