# Supplementary material for: Where is your field going? A machine learning approach to study the relative motion of the domains of physics
Source: PLoS One. 2020 Jun 18;15(6):e0233997. doi: 10.1371/journal.pone.0233997 (PMC7302634; doi:10.1371/journal.pone.0233997)
Supplement: S1 Data — (ZIP) [file pone.0233997.s001.zip › 0/Pacs4Run_0_VS_500_embeddings1996-2000ED8.txt]

3.299610018730163574e-01 3.543369770050048828e-01 1.139861121773719788e-01 8.089631199836730957e-01 1.811385005712509155e-01 5.708915367722511292e-02 -2.413289844989776611e-01 -6.202268600463867188e-02
2.373318225145339966e-01 4.115154445171356201e-01 -3.433327078819274902e-01 6.013523936271667480e-01 -5.201144218444824219e-01 -1.404609978199005127e-01 4.672494903206825256e-02 4.894198104739189148e-02
4.492687582969665527e-01 3.391403257846832275e-01 -5.250892639160156250e-01 4.580084085464477539e-01 -7.630342990159988403e-02 -2.674006223678588867e-01 -3.261598348617553711e-01 -1.180903837084770203e-01
3.597191274166107178e-01 3.248539566993713379e-01 -3.929122388362884521e-01 4.429315328598022461e-01 6.665617227554321289e-02 2.230321466922760010e-01 -2.578833997249603271e-01 5.420458316802978516e-01
-2.191284149885177612e-01 4.650922715663909912e-01 -2.822100417688488960e-03 6.684744954109191895e-01 6.328406929969787598e-02 4.632215797901153564e-01 2.576650977134704590e-01 6.193083897233009338e-02
-4.181289672851562500e-02 4.252423346042633057e-01 4.611051678657531738e-01 5.772460699081420898e-01 -2.992334365844726562e-01 -1.618127077817916870e-01 1.872448921203613281e-01 3.475703299045562744e-01
-2.462182380259037018e-02 2.184390574693679810e-01 -3.088218867778778076e-01 7.401204705238342285e-01 1.348249614238739014e-01 2.459131181240081787e-01 -4.286013841629028320e-01 2.148921042680740356e-01
2.638031728565692902e-03 2.865719199180603027e-01 2.582506090402603149e-02 6.270042657852172852e-01 -5.519278049468994141e-01 4.450754225254058838e-01 1.382399797439575195e-01 4.734811186790466309e-02
-2.057894617319107056e-01 4.915922284126281738e-01 -2.316223382949829102e-01 7.718021273612976074e-01 2.208783030509948730e-01 9.063173085451126099e-02 -8.037412911653518677e-02 -5.656063556671142578e-02
5.655400753021240234e-01 6.291083097457885742e-01 -2.812510132789611816e-01 1.406388282775878906e-01 2.080539427697658539e-02 7.037830352783203125e-02 -3.514373898506164551e-01 2.379315495491027832e-01
-2.002893015742301941e-02 3.611794710159301758e-01 -3.720458596944808960e-02 5.402138829231262207e-01 -1.875237375497817993e-01 5.686989426612854004e-01 3.393333852291107178e-01 3.196908831596374512e-01
2.251448482275009155e-01 -4.511930048465728760e-02 -2.279247939586639404e-01 7.874063849449157715e-01 -4.328208565711975098e-01 3.961716592311859131e-02 -5.694432929158210754e-02 2.883910834789276123e-01
1.538740247488021851e-01 4.381851106882095337e-02 -2.290357649326324463e-01 5.803622007369995117e-01 -4.079272747039794922e-01 4.029336273670196533e-01 1.654324680566787720e-01 -4.785363376140594482e-01
-1.818626523017883301e-01 5.000952482223510742e-01 -2.333428896963596344e-02 6.647750139236450195e-01 2.967813014984130859e-01 3.390693068504333496e-01 2.392035573720932007e-01 1.187215074896812439e-01
-1.469469666481018066e-01 7.158401608467102051e-01 9.191846102476119995e-02 4.291712939739227295e-01 -2.244661897420883179e-01 2.496205121278762817e-01 1.330721080303192139e-01 -3.780725002288818359e-01
3.015591949224472046e-02 2.520965337753295898e-01 1.212080642580986023e-01 5.740817189216613770e-01 -5.203939676284790039e-01 5.579342246055603027e-01 2.549953758716583252e-02 9.233763813972473145e-02
5.401996970176696777e-01 1.353528946638107300e-01 2.814858555793762207e-01 4.263238906860351562e-01 1.590488255023956299e-01 2.569209039211273193e-01 4.177266061305999756e-01 4.038278758525848389e-01
6.529585123062133789e-01 -1.637186706066131592e-01 -5.723344907164573669e-02 5.566467642784118652e-01 1.732352823019027710e-01 3.017404079437255859e-01 2.911345958709716797e-01 1.670117676258087158e-01
2.511599361896514893e-01 -2.700240314006805420e-01 1.208373606204986572e-01 6.198081970214843750e-01 -4.926075041294097900e-01 3.081643879413604736e-01 2.103029191493988037e-01 -2.887684702873229980e-01
2.810478508472442627e-01 3.492232859134674072e-01 -2.829220294952392578e-01 4.704651236534118652e-01 -1.908354759216308594e-01 1.938732713460922241e-02 -6.394216418266296387e-01 -2.280763834714889526e-01
4.540273845195770264e-01 -2.158063277602195740e-02 -1.583564132452011108e-01 6.588887572288513184e-01 2.509782314300537109e-01 2.368723601102828979e-01 1.771521121263504028e-01 4.286034405231475830e-01
3.471310734748840332e-01 1.787576973438262939e-01 1.239555329084396362e-01 4.853864312171936035e-01 -6.518983840942382812e-01 -1.803940534591674805e-01 -3.661313056945800781e-01 7.081808149814605713e-02
1.543229222297668457e-01 1.493361890316009521e-01 -2.797120213508605957e-01 7.083760499954223633e-01 -5.220963954925537109e-01 2.841739356517791748e-01 1.103792712092399597e-01 9.123984724283218384e-02
5.996814370155334473e-01 6.227445602416992188e-02 2.853076159954071045e-01 1.891420185565948486e-01 -9.179528802633285522e-03 6.087648868560791016e-01 -2.663834691047668457e-01 -2.787287831306457520e-01
3.230227231979370117e-01 3.363827466964721680e-01 -3.664198219776153564e-01 4.371406733989715576e-01 -4.581410288810729980e-01 3.779280185699462891e-01 2.802050709724426270e-01 1.609657555818557739e-01
-6.196965649724006653e-02 3.682118654251098633e-01 -1.212047878652811050e-02 5.404289960861206055e-01 -3.672572672367095947e-01 6.473290324211120605e-01 6.429995596408843994e-02 1.015984937548637390e-01
3.176651000976562500e-01 3.719476163387298584e-01 2.678222209215164185e-02 4.297654032707214355e-01 -7.102484703063964844e-01 1.433909982442855835e-01 2.242604792118072510e-01 4.655990749597549438e-03
3.685172498226165771e-01 -1.308914572000503540e-01 -1.599697023630142212e-01 7.193437218666076660e-01 2.497001141309738159e-01 2.974447906017303467e-01 1.943671703338623047e-02 3.909160196781158447e-01
2.104325145483016968e-01 3.506096303462982178e-01 -2.197146974503993988e-02 4.724776446819305420e-01 -6.985828280448913574e-01 2.193889468908309937e-01 -2.687642872333526611e-01 2.625964209437370300e-02
3.259748816490173340e-01 5.890114903450012207e-01 1.168278325349092484e-02 3.292991220951080322e-01 -5.595766305923461914e-01 1.284601092338562012e-01 3.246346116065979004e-01 5.670648813247680664e-02
3.001663982868194580e-01 -7.303424924612045288e-02 1.280220299959182739e-01 7.855088710784912109e-01 4.876084923744201660e-01 -1.251923292875289917e-01 1.175808459520339966e-01 -6.238567456603050232e-02
7.042865157127380371e-01 3.109846413135528564e-01 8.235903084278106689e-02 1.028612852096557617e-01 2.148345559835433960e-01 5.358582139015197754e-01 2.446702122688293457e-02 -2.366627007722854614e-01
6.659772396087646484e-01 -1.066185459494590759e-01 2.583575844764709473e-01 5.406273603439331055e-01 7.765126973390579224e-02 -2.133219093084335327e-01 3.058124184608459473e-01 2.025413215160369873e-01
2.752383053302764893e-01 4.202359020709991455e-01 -6.259609460830688477e-01 4.410432279109954834e-01 9.189011901617050171e-02 3.410154879093170166e-01 1.269047856330871582e-01 1.430361717939376831e-01
8.341931551694869995e-02 3.369760513305664062e-01 -1.078929901123046875e-01 5.806167721748352051e-01 -5.976517796516418457e-01 1.775579899549484253e-01 1.080376841127872467e-02 -3.766967952251434326e-01
2.972237020730972290e-02 2.150047011673450470e-02 -1.721651107072830200e-01 7.337729334831237793e-01 -1.124869361519813538e-01 2.274189442396163940e-01 4.879157245159149170e-01 -3.579892516136169434e-01
5.251385271549224854e-02 6.042855605483055115e-02 3.055483698844909668e-01 6.473310589790344238e-01 -5.578432679176330566e-01 2.605842947959899902e-01 1.075075007975101471e-02 3.193501532077789307e-01
6.177142262458801270e-01 -9.839066863059997559e-02 1.649951934814453125e-01 4.364290237426757812e-01 2.859710343182086945e-02 4.802407324314117432e-01 1.712579876184463501e-01 3.609384298324584961e-01
3.125154376029968262e-01 2.229848206043243408e-01 -2.172241806983947754e-01 5.001077651977539062e-01 -5.128467679023742676e-01 4.023726284503936768e-01 3.320416212081909180e-01 1.419532001018524170e-01
1.599965989589691162e-01 4.167590439319610596e-01 -1.253377646207809448e-01 4.818942248821258545e-01 -6.038786768913269043e-01 1.012938097119331360e-01 3.380674123764038086e-02 -4.203671813011169434e-01
5.672044679522514343e-02 4.058881103992462158e-01 4.766304418444633484e-02 6.819999814033508301e-01 -3.593235015869140625e-01 -3.605115115642547607e-01 3.240388333797454834e-01 2.364036627113819122e-02
2.771954834461212158e-01 3.839633241295814514e-02 -3.794834613800048828e-01 5.932758450508117676e-01 -2.066336274147033691e-01 3.705575466156005859e-01 4.661827683448791504e-01 -1.684269905090332031e-01
2.155966609716415405e-01 3.196126520633697510e-01 2.656603753566741943e-01 4.915371239185333252e-01 -5.965080857276916504e-01 -1.668239533901214600e-01 2.236260920763015747e-01 -3.248399198055267334e-01
2.791245877742767334e-01 2.762445807456970215e-01 -1.860615164041519165e-01 5.330910682678222656e-01 -6.310787796974182129e-01 3.067657649517059326e-01 1.179143413901329041e-01 1.438885033130645752e-01
-7.628509402275085449e-02 4.449405372142791748e-01 3.074916303157806396e-01 6.493031978607177734e-01 -4.049545526504516602e-01 -2.771593630313873291e-01 1.965036392211914062e-01 -2.537188492715358734e-02
3.139671981334686279e-01 2.370212227106094360e-01 -8.150512352585792542e-03 5.348781943321228027e-01 -7.236092090606689453e-01 -6.635159254074096680e-02 6.335150450468063354e-03 -1.761576533317565918e-01
3.809013962745666504e-01 3.366442620754241943e-01 4.997113943099975586e-01 2.356619536876678467e-01 2.553517818450927734e-01 6.030825972557067871e-01 8.244011551141738892e-02 2.504256926476955414e-02
3.435797989368438721e-01 2.920190095901489258e-01 -1.549981441348791122e-02 4.812377989292144775e-01 -5.549687147140502930e-01 -1.820001937448978424e-02 4.497315883636474609e-01 2.329545468091964722e-01
4.164061546325683594e-01 3.602741956710815430e-01 -5.707910060882568359e-01 2.404103130102157593e-01 2.771460078656673431e-02 4.375444650650024414e-01 -2.264324575662612915e-01 -2.640529870986938477e-01
6.258273124694824219e-01 5.365206599235534668e-01 -1.962991058826446533e-01 2.159681022167205811e-01 -8.575291186571121216e-02 -4.200713634490966797e-01 2.138180583715438843e-01 -7.601728290319442749e-02
-1.143829077482223511e-01 6.061424612998962402e-01 1.884497702121734619e-01 5.504098534584045410e-01 -3.966655433177947998e-01 1.447707563638687134e-01 8.739173412322998047e-02 -3.083893656730651855e-01
1.458460688591003418e-01 1.108904629945755005e-01 -2.597168385982513428e-01 8.033906817436218262e-01 -4.743618667125701904e-01 -9.004012495279312134e-02 -4.205086454749107361e-02 1.365588009357452393e-01
6.679286062717437744e-02 6.123319268226623535e-01 -2.479020804166793823e-01 5.084720849990844727e-01 1.431849449872970581e-01 4.636780321598052979e-01 1.407793611288070679e-01 2.127696424722671509e-01
6.973749995231628418e-01 5.411394834518432617e-01 -1.992111802101135254e-01 1.037803664803504944e-01 -2.906088232994079590e-01 2.177577465772628784e-01 1.558348983526229858e-01 1.192649081349372864e-01
5.394268035888671875e-01 -1.463703066110610962e-01 2.983784675598144531e-01 6.118927001953125000e-01 3.155959546566009521e-01 9.344771504402160645e-02 3.402876555919647217e-01 4.822005983442068100e-03
-1.331468820571899414e-01 3.654211163520812988e-01 -3.874566033482551575e-02 7.527039647102355957e-01 3.097282350063323975e-01 2.206717282533645630e-01 -9.869347512722015381e-02 3.553966879844665527e-01
1.254833638668060303e-01 3.025177493691444397e-02 -4.934995174407958984e-01 7.801263332366943359e-01 -1.141797825694084167e-01 4.534082859754562378e-02 2.330106049776077271e-01 -2.486226111650466919e-01
1.844298988580703735e-01 1.479518832638859749e-03 -3.741556107997894287e-01 8.235452771186828613e-01 -3.459673821926116943e-01 9.271322749555110931e-03 -5.317147821187973022e-02 1.586111485958099365e-01
3.092523515224456787e-01 3.662213981151580811e-01 -7.628373801708221436e-02 4.868597090244293213e-01 -6.460252404212951660e-01 -1.979324370622634888e-01 -2.354118973016738892e-01 -1.242928728461265564e-01
3.674872815608978271e-01 4.117254316806793213e-01 -1.591446995735168457e-01 3.911299109458923340e-01 -6.543581485748291016e-01 2.375087514519691467e-02 -2.929320335388183594e-01 5.067291110754013062e-02
4.576392471790313721e-01 4.336158931255340576e-01 1.056473851203918457e-01 1.995101720094680786e-01 3.924473226070404053e-01 6.063024997711181641e-01 -9.418513625860214233e-02 -1.452229619026184082e-01
-1.861565746366977692e-03 5.165477395057678223e-01 3.715641200542449951e-01 4.618877470493316650e-01 -5.150710344314575195e-01 1.101363524794578552e-01 2.993691265583038330e-01 -1.213447749614715576e-01
1.543940454721450806e-01 1.504600644111633301e-01 -3.039416074752807617e-01 7.583143711090087891e-01 -5.129688382148742676e-01 4.070612043142318726e-02 -1.334224492311477661e-01 5.922284349799156189e-02
-1.134248152375221252e-01 6.722894310951232910e-01 1.529292464256286621e-01 6.241449117660522461e-01 8.247334510087966919e-02 -8.661715686321258545e-02 1.689535379409790039e-02 3.280666470527648926e-01
2.876338064670562744e-01 -3.937498480081558228e-02 -9.837374091148376465e-02 8.095768690109252930e-01 4.520400762557983398e-01 -1.930893957614898682e-01 3.377768769860267639e-02 -8.865515142679214478e-02
4.112686514854431152e-01 -2.248985469341278076e-01 5.359389185905456543e-01 5.438884496688842773e-01 6.028201431035995483e-02 3.318847417831420898e-01 2.825157344341278076e-01 6.030785664916038513e-02
2.391266971826553345e-01 8.492550998926162720e-02 -3.417796492576599121e-01 7.397582530975341797e-01 -5.080512762069702148e-01 4.975583776831626892e-02 8.607980795204639435e-03 1.043303608894348145e-01
-1.777368187904357910e-01 4.905529916286468506e-01 -2.037694454193115234e-01 6.952840089797973633e-01 3.555704355239868164e-01 2.751076519489288330e-01 -3.726155497133731842e-03 -2.640539035201072693e-02
4.269470870494842529e-01 2.626147270202636719e-01 -1.928864121437072754e-01 4.824697971343994141e-01 -6.603754758834838867e-01 1.090992391109466553e-01 1.401701122522354126e-01 1.054584011435508728e-01
-1.782824397087097168e-01 4.670559167861938477e-01 -9.464699774980545044e-02 6.494587659835815430e-01 1.429201364517211914e-01 4.125740230083465576e-01 2.771501541137695312e-01 2.277361899614334106e-01
1.618901640176773071e-01 2.534593939781188965e-01 -1.541513949632644653e-01 7.102580666542053223e-01 -5.620175004005432129e-01 -1.689323931932449341e-01 -1.375471614301204681e-02 1.916499584913253784e-01
2.444482892751693726e-01 3.547874987125396729e-01 1.693740785121917725e-01 3.911397159099578857e-01 -7.040765881538391113e-01 2.825229167938232422e-01 2.307584136724472046e-01 -6.245329976081848145e-02
-1.729928106069564819e-01 4.409485757350921631e-01 1.614407002925872803e-01 6.902683973312377930e-01 2.834378182888031006e-01 -2.011909782886505127e-01 -3.259653151035308838e-01 -2.145603746175765991e-01
5.418264269828796387e-01 3.211255967617034912e-01 4.323005676269531250e-01 7.416131347417831421e-02 -6.193608045578002930e-02 4.332039058208465576e-01 -1.483895182609558105e-01 -4.442947208881378174e-01
2.765952944755554199e-01 4.207607805728912354e-01 -7.712513208389282227e-02 4.511793553829193115e-01 -6.182823181152343750e-01 -5.943361204117536545e-03 -3.924241960048675537e-01 2.528390102088451385e-02
2.732686400413513184e-01 2.744966447353363037e-01 -1.958168298006057739e-02 4.918314814567565918e-01 2.004825323820114136e-01 -3.329809308052062988e-01 -3.761605620384216309e-01 -5.613626241683959961e-01
7.033063564449548721e-03 7.011600732803344727e-01 1.846395730972290039e-01 5.070760846138000488e-01 -2.211803793907165527e-01 -2.552671432495117188e-01 2.248904705047607422e-01 2.290182560682296753e-01
7.200848460197448730e-01 -1.610148251056671143e-01 1.244525387883186340e-01 5.003308057785034180e-01 5.989733710885047913e-02 1.308904141187667847e-01 4.093653559684753418e-01 3.784905374050140381e-02
-8.075065910816192627e-02 7.692580819129943848e-01 3.798654079437255859e-01 3.171740770339965820e-01 -1.198257580399513245e-01 3.265174031257629395e-01 7.427699863910675049e-02 -1.741700619459152222e-01
7.941235303878784180e-01 -6.206294894218444824e-02 1.565246582031250000e-01 3.483480215072631836e-01 2.292098551988601685e-01 1.823955401778221130e-02 3.460467457771301270e-01 -2.169134467840194702e-01
4.220702350139617920e-01 -1.067370474338531494e-01 -2.204625755548477173e-01 7.484290003776550293e-01 2.608212530612945557e-01 2.524186670780181885e-02 3.143796622753143311e-01 1.849725842475891113e-01
-1.723406761884689331e-01 7.040379643440246582e-01 4.388417601585388184e-01 4.342558681964874268e-01 -9.897769242525100708e-02 1.733843535184860229e-01 -1.941254138946533203e-01 -1.261963546276092529e-01
-7.778459787368774414e-02 5.334159135818481445e-01 6.252852082252502441e-01 3.327737748622894287e-01 -2.427254766225814819e-01 1.355493962764739990e-01 -3.608124256134033203e-01 1.490848232060670853e-02
3.141506612300872803e-01 5.817072466015815735e-02 -2.415648102760314941e-01 7.387328743934631348e-01 4.301655590534210205e-01 -1.769079267978668213e-02 2.841821610927581787e-01 -1.665256321430206299e-01
-6.336427479982376099e-02 5.953655838966369629e-01 1.097496077418327332e-01 5.214157104492187500e-01 2.522305548191070557e-01 1.833118051290512085e-01 -2.366043329238891602e-01 4.521065950393676758e-01
6.442219018936157227e-01 -7.357267290353775024e-02 2.721741795539855957e-01 4.698093533515930176e-01 5.989990755915641785e-02 3.670651316642761230e-01 1.375961005687713623e-01 3.570827841758728027e-01
3.356975018978118896e-01 1.856798827648162842e-01 2.932803034782409668e-01 4.674060344696044922e-01 5.106941461563110352e-01 4.424113333225250244e-01 -1.153305172920227051e-01 2.801981866359710693e-01
6.317020058631896973e-01 2.718504369258880615e-01 3.157946765422821045e-01 2.151626199483871460e-01 1.445205509662628174e-01 4.536278545856475830e-01 1.580763906240463257e-01 3.596888482570648193e-01
-1.253505945205688477e-01 6.516706347465515137e-01 4.150342643260955811e-01 5.794638395309448242e-01 -6.233595684170722961e-02 -1.859609782695770264e-01 1.138307750225067139e-01 -1.249331980943679810e-02
-6.638269871473312378e-02 2.947112023830413818e-01 3.381145298480987549e-01 6.717845797538757324e-01 -3.211827874183654785e-01 1.749277289491146803e-04 2.368564903736114502e-01 -4.287929534912109375e-01
5.193312168121337891e-01 -9.460584819316864014e-02 5.738830566406250000e-01 4.597479403018951416e-01 7.249680161476135254e-02 2.581758797168731689e-01 -1.398886740207672119e-01 2.985887825489044189e-01
4.575860500335693359e-01 4.819041788578033447e-01 8.472096174955368042e-02 2.994369566440582275e-01 2.343954890966415405e-01 -1.903289407491683960e-01 -4.291669130325317383e-01 -4.315006732940673828e-01
7.264428585767745972e-02 3.388136327266693115e-01 -8.788600098341703415e-04 4.922343492507934570e-01 -4.232095181941986084e-01 5.353619456291198730e-01 3.847031295299530029e-01 -1.546522974967956543e-01
6.900086402893066406e-01 5.734535306692123413e-02 4.270783364772796631e-01 3.634831905364990234e-01 1.326876729726791382e-01 2.180654555559158325e-01 -3.036625124514102936e-02 3.741695582866668701e-01
2.654605805873870850e-01 1.895900815725326538e-01 -6.119288504123687744e-02 5.361904501914978027e-01 -7.394380569458007812e-01 1.992155462503433228e-01 -1.180301681160926819e-01 4.421433433890342712e-02
1.544974893331527710e-01 1.661531776189804077e-01 -1.571309566497802734e-01 7.250835895538330078e-01 -6.250197887420654297e-01 8.086830377578735352e-02 -2.192934416234493256e-02 2.042661234736442566e-02
6.346526741981506348e-01 3.307554721832275391e-01 3.565913140773773193e-01 1.715148389339447021e-01 2.901341617107391357e-01 4.966081976890563965e-01 -1.555622089654207230e-02 1.423579826951026917e-02
-2.183367609977722168e-01 3.234353363513946533e-01 -6.919382512569427490e-02 8.519878983497619629e-01 2.878213524818420410e-01 1.824097782373428345e-01 -2.432054094970226288e-02 -1.848124526441097260e-02
-1.263990849256515503e-01 2.568840682506561279e-01 3.161750137805938721e-01 7.461100220680236816e-01 3.894168436527252197e-01 -6.631302088499069214e-02 -3.244262039661407471e-01 -9.585463441908359528e-03
1.823428720235824585e-01 3.253690600395202637e-01 -1.546580940485000610e-01 5.789795517921447754e-01 -3.343119621276855469e-01 -4.104990139603614807e-02 -6.188793182373046875e-01 -7.272331416606903076e-02
-1.723678857088088989e-01 3.896187245845794678e-01 2.332004904747009277e-01 7.674100399017333984e-01 -3.316605985164642334e-01 -1.051656529307365417e-01 7.528303563594818115e-02 -2.201360017061233521e-01
7.251974344253540039e-01 -1.256470382213592529e-01 2.735136151313781738e-01 4.660330712795257568e-01 1.212877780199050903e-01 2.993099987506866455e-01 1.376357823610305786e-01 2.075197547674179077e-01
-2.988637797534465790e-02 7.616307735443115234e-01 3.096250593662261963e-01 4.545559883117675781e-01 -4.629017412662506104e-02 -1.288840174674987793e-01 3.020808696746826172e-01 -8.080821484327316284e-02
3.629420399665832520e-01 6.888093799352645874e-02 -7.938342541456222534e-02 4.629816412925720215e-01 -5.742091536521911621e-01 5.118969678878784180e-01 1.320727020502090454e-01 1.835127770900726318e-01
4.682885110378265381e-01 7.793723940849304199e-01 -7.811120897531509399e-02 1.727591753005981445e-01 -2.929452359676361084e-01 -2.662983164191246033e-02 1.707914620637893677e-01 1.471116095781326294e-01
4.981704428791999817e-02 -1.857127100229263306e-01 -1.895149201154708862e-01 8.765363097190856934e-01 -2.835817337036132812e-01 1.608376353979110718e-01 1.499651670455932617e-01 -1.732634603977203369e-01
1.803353428840637207e-01 1.499557984061539173e-04 1.246608980000019073e-02 6.180520057678222656e-01 -4.292091727256774902e-01 2.344696968793869019e-01 4.524839222431182861e-01 -3.760280013084411621e-01
3.714220225811004639e-01 1.222213357686996460e-01 -4.783720076084136963e-01 4.871120154857635498e-01 -1.499080331996083260e-03 3.549111783504486084e-01 -4.757685065269470215e-01 1.693215370178222656e-01
6.457418948411941528e-02 1.820273399353027344e-01 2.412025779485702515e-01 5.483291149139404297e-01 -5.668213367462158203e-01 5.063314437866210938e-01 1.593356877565383911e-01 2.840929292142391205e-02
-2.849119901657104492e-02 5.603218674659729004e-01 1.335170418024063110e-01 3.810159564018249512e-01 -3.861438632011413574e-01 5.050573945045471191e-01 2.927841544151306152e-01 -1.797639131546020508e-01
-7.435254752635955811e-02 4.044762849807739258e-01 2.996038198471069336e-01 6.768854260444641113e-01 -3.857988417148590088e-01 -3.516297638416290283e-01 9.762571007013320923e-02 3.032131679356098175e-02
-4.699655994772911072e-02 8.149966597557067871e-01 3.231525719165802002e-01 2.668407261371612549e-01 -3.874538093805313110e-02 3.100330829620361328e-01 -8.091846853494644165e-02 -2.318851798772811890e-01
5.312576889991760254e-01 -6.283762305974960327e-02 -1.711992472410202026e-01 6.383178830146789551e-01 1.484635565429925919e-02 3.272370398044586182e-01 2.621906697750091553e-01 3.178197741508483887e-01
2.409239262342453003e-01 2.025342583656311035e-01 -1.650298386812210083e-01 5.666421651840209961e-01 -6.640554666519165039e-01 3.139182031154632568e-01 -1.185282319784164429e-02 -1.138529032468795776e-01
-1.819276958703994751e-01 4.200747013092041016e-01 8.848855644464492798e-02 7.156227231025695801e-01 2.099272459745407104e-01 -2.333424389362335205e-01 -3.829025030136108398e-01 -1.592518836259841919e-01
6.136192679405212402e-01 -3.160067200660705566e-01 2.405280470848083496e-01 5.778596401214599609e-01 -9.813175350427627563e-02 2.899902164936065674e-01 -3.403269872069358826e-02 1.922324448823928833e-01
7.591238617897033691e-01 3.509062528610229492e-02 -2.124705016613006592e-01 4.265438616275787354e-01 6.797738373279571533e-02 5.918934196233749390e-02 -7.918333262205123901e-02 4.254668056964874268e-01
4.103936254978179932e-01 9.534259140491485596e-02 -7.948716171085834503e-03 7.261504530906677246e-01 3.831951022148132324e-01 -2.061318606138229370e-01 3.221706151962280273e-01 4.479353502392768860e-02
1.416503936052322388e-01 5.264398455619812012e-01 3.225976824760437012e-01 3.042904436588287354e-01 -4.746358692646026611e-01 2.027155756950378418e-01 3.935372829437255859e-01 -2.913586199283599854e-01
1.542623490095138550e-01 4.231474399566650391e-01 1.532641947269439697e-01 4.090295433998107910e-01 -4.821952283382415771e-01 -1.229282934218645096e-02 -5.952998399734497070e-01 -1.389570534229278564e-01
6.433736085891723633e-01 2.830051779747009277e-01 3.551984727382659912e-01 2.005187720060348511e-01 3.148616552352905273e-01 2.654521465301513672e-01 -2.866150736808776855e-01 -2.964016497135162354e-01
5.142999291419982910e-01 2.419956624507904053e-01 2.928160727024078369e-01 3.490523695945739746e-01 9.906454384326934814e-02 -4.307211041450500488e-01 -5.191646218299865723e-01 -6.699671596288681030e-02
5.908204913139343262e-01 6.878631711006164551e-01 -1.539229750633239746e-01 1.013614907860755920e-01 -2.474718093872070312e-01 -3.920514602214097977e-03 -2.867392897605895996e-01 1.821839623153209686e-02
3.044984638690948486e-01 -2.088709473609924316e-01 6.746445596218109131e-02 5.391812920570373535e-01 -5.628931522369384766e-01 3.943807184696197510e-01 2.169016003608703613e-01 -2.212570309638977051e-01
4.060361981391906738e-01 5.005082488059997559e-01 6.168038025498390198e-02 3.508377671241760254e-01 -3.514725863933563232e-01 -4.728591740131378174e-01 1.988636702299118042e-01 2.665688693523406982e-01
6.778010129928588867e-01 -2.302401512861251831e-01 2.305207699537277222e-01 5.445567965507507324e-01 5.278745293617248535e-02 3.334965705871582031e-01 9.669467806816101074e-02 1.205690801143646240e-01
3.687641024589538574e-01 3.414335250854492188e-01 -2.033471316099166870e-01 4.607371389865875244e-01 -2.098006755113601685e-01 -2.280012965202331543e-01 -6.306790113449096680e-01 -7.120861206203699112e-03
5.840958356857299805e-01 1.199184134602546692e-01 -6.684388220310211182e-02 4.543147087097167969e-01 5.648862719535827637e-01 3.655765950679779053e-02 2.030218541622161865e-01 -2.681994140148162842e-01
4.348217248916625977e-01 7.288139313459396362e-02 2.909629046916961670e-01 4.347933828830718994e-01 2.000599205493927002e-01 6.290950775146484375e-01 1.624881625175476074e-01 2.640577852725982666e-01
1.657961122691631317e-02 4.813779294490814209e-01 6.769875437021255493e-02 6.234093308448791504e-01 -3.160682618618011475e-01 -2.443935163319110870e-02 3.486078381538391113e-01 -3.908379971981048584e-01
2.530521750450134277e-01 6.321246027946472168e-01 2.895139157772064209e-01 3.001818060874938965e-01 -5.386103987693786621e-01 -6.830829381942749023e-02 1.558877080678939819e-01 2.082969099283218384e-01
4.275053441524505615e-01 1.688529253005981445e-01 -1.919064819812774658e-01 6.981741786003112793e-01 3.462836444377899170e-01 -1.893118321895599365e-01 2.408375889062881470e-01 2.251632362604141235e-01
1.990281045436859131e-01 4.235833883285522461e-01 3.879249393939971924e-01 2.154470384120941162e-01 -5.550414919853210449e-01 3.235345482826232910e-01 1.612327694892883301e-01 -3.812087476253509521e-01
6.297614574432373047e-01 2.746345102787017822e-01 2.802061736583709717e-01 2.251902222633361816e-01 1.962423920631408691e-01 5.697649717330932617e-01 -1.202905327081680298e-01 1.453867405652999878e-01
7.243168354034423828e-01 5.580928921699523926e-01 -1.056132167577743530e-01 1.891315430402755737e-01 -5.427073687314987183e-02 -3.325334489345550537e-01 3.693984122946858406e-03 5.861009657382965088e-02
-1.708954721689224243e-01 2.352403551340103149e-01 1.881541311740875244e-01 7.058854103088378906e-01 -3.864593505859375000e-01 4.094347357749938965e-01 -3.908439725637435913e-02 2.515261769294738770e-01
1.247427240014076233e-01 5.614650845527648926e-01 -5.126755833625793457e-01 3.686431646347045898e-01 2.309661209583282471e-01 3.215487003326416016e-01 2.556641101837158203e-01 -2.199072688817977905e-01
3.925417065620422363e-01 1.888258904218673706e-01 -1.602124869823455811e-01 5.918419957160949707e-01 3.757991194725036621e-01 -3.425921499729156494e-01 2.622331380844116211e-01 -3.270325958728790283e-01
-3.196676447987556458e-02 2.006016671657562256e-01 -2.507437765598297119e-01 7.478359937667846680e-01 6.451053544878959656e-03 -4.592309147119522095e-02 -4.722016751766204834e-01 -3.338877260684967041e-01
4.441711306571960449e-01 1.996129006147384644e-01 2.405225038528442383e-01 3.975659906864166260e-01 3.671601414680480957e-01 -1.092952787876129150e-01 6.011689901351928711e-01 -1.969789266586303711e-01
-1.870350986719131470e-01 4.284327924251556396e-01 4.350340366363525391e-01 6.832059621810913086e-01 -2.104455381631851196e-01 -1.436152309179306030e-01 2.359226495027542114e-01 6.975661963224411011e-02
2.377807497978210449e-01 -6.632937490940093994e-02 -1.542901992797851562e-01 8.035367727279663086e-01 -1.207365915179252625e-01 -9.227103739976882935e-02 -4.958659112453460693e-01 -2.469325065612792969e-02
2.960065603256225586e-01 5.888235196471214294e-02 9.347760933451354504e-04 7.149905562400817871e-01 4.155624210834503174e-01 4.894215986132621765e-02 4.601648151874542236e-01 1.042184755206108093e-01
4.678768813610076904e-01 1.791080534458160400e-01 -2.698490619659423828e-01 6.379740834236145020e-01 3.681238889694213867e-01 -1.457708179950714111e-01 2.331220060586929321e-01 2.409810423851013184e-01
7.870113849639892578e-01 4.197695851325988770e-01 -1.642933785915374756e-01 1.260620057582855225e-01 -1.544564515352249146e-01 -1.130486875772476196e-01 -3.229905962944030762e-01 -1.433984190225601196e-01
1.902790814638137817e-01 4.266508221626281738e-01 -2.485092431306838989e-01 5.468655228614807129e-01 -6.202449798583984375e-01 1.774197965860366821e-01 6.296633929014205933e-02 2.824481949210166931e-02
4.206260442733764648e-01 2.201852649450302124e-01 2.270915359258651733e-01 3.860452175140380859e-01 4.514196217060089111e-01 5.930877923965454102e-01 1.135956421494483948e-01 7.452545315027236938e-02
-6.600444018840789795e-02 8.679923415184020996e-01 1.303404271602630615e-01 3.317428827285766602e-01 2.673994516953825951e-03 2.466730326414108276e-01 -1.971783787012100220e-01 1.243246346712112427e-01
1.081289723515510559e-01 4.280103743076324463e-01 2.605204582214355469e-01 5.489394664764404297e-01 -4.549162983894348145e-01 -3.037014305591583252e-01 3.659040033817291260e-01 5.329946056008338928e-02
4.118326306343078613e-01 1.965557187795639038e-01 -1.031947284936904907e-01 5.566848516464233398e-01 5.740238428115844727e-01 -1.086201742291450500e-01 1.595561653375625610e-01 -3.231912553310394287e-01
-1.878578811883926392e-01 6.885197758674621582e-01 3.045879900455474854e-01 5.341935753822326660e-01 6.255869567394256592e-02 1.766730993986129761e-01 2.430191040039062500e-01 -1.353807896375656128e-01
3.964332342147827148e-01 2.538629472255706787e-01 -8.855573087930679321e-02 3.815042674541473389e-01 -6.407177448272705078e-01 3.922688961029052734e-01 1.967238634824752808e-01 1.480274796485900879e-01
1.286656246520578861e-03 -5.378812924027442932e-02 -3.271048367023468018e-01 8.346540927886962891e-01 -3.971074521541595459e-02 2.321767210960388184e-01 2.896001935005187988e-01 -2.326132953166961670e-01
1.961176544427871704e-01 4.149999320507049561e-01 -3.037881255149841309e-01 4.700311422348022461e-01 1.440156251192092896e-01 2.926011085510253906e-01 -4.647686481475830078e-01 3.920849263668060303e-01
6.262942552566528320e-01 2.807300984859466553e-01 9.604860097169876099e-02 4.057065844535827637e-01 5.501027107238769531e-01 -1.304661929607391357e-01 1.586325764656066895e-01 -1.016087010502815247e-01
8.605952858924865723e-01 3.043045401573181152e-01 -8.457470685243606567e-02 8.285553753376007080e-02 -1.418744772672653198e-01 -7.860410958528518677e-02 -2.465093433856964111e-01 -2.562866210937500000e-01
4.946799278259277344e-01 -2.799198925495147705e-01 4.344337284564971924e-01 6.575230956077575684e-01 3.218011185526847839e-02 9.966628998517990112e-02 1.679597198963165283e-01 1.291819065809249878e-01
5.659966468811035156e-01 4.270532727241516113e-01 5.245273709297180176e-01 1.425016671419143677e-01 2.725268900394439697e-01 2.725557982921600342e-01 -2.279969006776809692e-01 -3.602077811956405640e-02
-2.695618895813822746e-03 3.743876516819000244e-01 2.851253449916839600e-01 6.358895301818847656e-01 -5.619422793388366699e-01 -2.297074794769287109e-01 6.324696540832519531e-02 -4.036960750818252563e-02
4.049641191959381104e-01 1.785995811223983765e-01 -8.682789653539657593e-02 6.299034953117370605e-01 5.465673208236694336e-01 -2.119829952716827393e-01 1.937036663293838501e-01 -1.363634765148162842e-01
5.728886723518371582e-01 -1.831486523151397705e-01 5.371531844139099121e-01 5.285116434097290039e-01 4.451767727732658386e-02 1.665292531251907349e-01 4.313996434211730957e-02 1.970338672399520874e-01
-2.137651741504669189e-01 4.175063073635101318e-01 2.147645801305770874e-01 7.789211869239807129e-01 2.494184225797653198e-01 -7.452489435672760010e-02 1.421887055039405823e-02 -2.432802468538284302e-01
3.056633472442626953e-01 3.613657951354980469e-01 2.975923940539360046e-02 4.249820411205291748e-01 -7.352715134620666504e-01 -1.700384914875030518e-02 -1.799645125865936279e-01 -1.455639898777008057e-01
-2.066742330789566040e-01 1.997005790472030640e-01 3.773274719715118408e-01 7.353760004043579102e-01 -3.274041712284088135e-01 -2.234913595020771027e-02 3.774898871779441833e-02 -3.537421524524688721e-01
5.808580517768859863e-01 -3.161500673741102219e-03 4.105396568775177002e-01 4.454188644886016846e-01 8.324987441301345825e-02 3.920202255249023438e-01 1.786528527736663818e-01 3.211322426795959473e-01
-1.608057506382465363e-02 6.072338223457336426e-01 2.445810735225677490e-01 3.414925932884216309e-01 -5.401489734649658203e-01 2.790930271148681641e-01 -2.414338737726211548e-01 -1.631785035133361816e-01
-1.657995767891407013e-02 -1.013116985559463501e-01 -1.622848398983478546e-02 8.340467214584350586e-01 -2.672817707061767578e-01 1.113871484994888306e-01 2.944087982177734375e-01 -3.507715463638305664e-01
1.373444348573684692e-01 4.741644561290740967e-01 3.602786362171173096e-01 3.207627832889556885e-01 -5.422387123107910156e-01 1.761308908462524414e-01 3.841886520385742188e-01 -2.257636487483978271e-01
5.060326680541038513e-02 6.237272620201110840e-01 2.642348408699035645e-01 3.371349275112152100e-01 -4.979795217514038086e-01 3.469274640083312988e-01 -2.211498916149139404e-01 -8.760106563568115234e-02
9.082564115524291992e-01 2.570308446884155273e-01 -1.973694115877151489e-01 8.903577923774719238e-02 -1.844284534454345703e-01 9.103956073522567749e-02 1.092072501778602600e-01 8.885595947504043579e-02
-2.497828006744384766e-01 4.533099830150604248e-01 3.342072963714599609e-01 5.746273994445800781e-01 -5.937522649765014648e-02 1.697798371315002441e-01 -3.043560087680816650e-01 -4.065023660659790039e-01
2.086119949817657471e-01 1.828249543905258179e-01 9.681912511587142944e-02 5.055406689643859863e-01 -7.134641408920288086e-01 3.279390335083007812e-01 -1.366808358579874039e-02 -2.033440470695495605e-01
4.843927025794982910e-01 -2.226677089929580688e-01 7.443271577358245850e-02 4.941830039024353027e-01 -9.978966787457466125e-03 -3.545504808425903320e-02 -5.106810927391052246e-01 -4.515240192413330078e-01
2.792316377162933350e-01 3.486047983169555664e-01 2.846611142158508301e-01 3.591477274894714355e-01 4.852135181427001953e-01 5.678040385246276855e-01 -1.658332347869873047e-01 -7.177174836397171021e-02
6.155147552490234375e-01 3.623273074626922607e-01 3.426652252674102783e-01 1.342616230249404907e-01 1.437374055385589600e-01 3.238092362880706787e-01 -3.802991807460784912e-01 -2.903009653091430664e-01
5.511134266853332520e-01 7.642592787742614746e-01 -1.376423388719558716e-01 3.300072997808456421e-02 -2.387923449277877808e-01 8.325255475938320160e-03 -7.127100974321365356e-02 -1.731377989053726196e-01
3.779293298721313477e-01 -2.586788237094879150e-01 4.449099898338317871e-01 5.061178803443908691e-01 -1.012168377637863159e-01 1.722969673573970795e-02 -5.565987825393676758e-01 -1.257398873567581177e-01
6.046411991119384766e-01 6.489744186401367188e-01 -5.661848187446594238e-02 1.679707020521163940e-01 7.698860019445419312e-02 -1.972039937973022461e-01 -3.099829703569412231e-02 3.688411712646484375e-01
4.898604154586791992e-01 3.994954824447631836e-01 1.804021000862121582e-01 2.510757446289062500e-01 -4.210429324302822351e-04 -3.915039896965026855e-01 -3.799056112766265869e-01 -4.552498757839202881e-01
6.815252900123596191e-01 4.085122048854827881e-01 2.809316813945770264e-01 1.153706014156341553e-01 1.425762325525283813e-01 3.755999505519866943e-01 -1.834100037813186646e-01 2.852469682693481445e-01
-1.024818196892738342e-01 4.676747620105743408e-01 4.701204895973205566e-01 5.156885385513305664e-01 -1.854469925165176392e-01 1.941272765398025513e-01 4.208751320838928223e-01 -1.860595494508743286e-01
7.568070292472839355e-01 1.028978675603866577e-01 4.148759543895721436e-01 2.612540721893310547e-01 2.544232606887817383e-01 3.088874518871307373e-01 -9.667640924453735352e-02 8.240435272455215454e-02
6.568554043769836426e-01 5.333260893821716309e-01 1.557398885488510132e-01 1.705479323863983154e-01 -7.218810915946960449e-02 -4.243917167186737061e-01 1.694455742835998535e-01 1.293508857488632202e-01
5.921022966504096985e-03 3.784638345241546631e-01 -2.876260280609130859e-01 6.773021817207336426e-01 2.606857120990753174e-01 3.796433806419372559e-01 -1.662052273750305176e-01 2.748686075210571289e-01
1.087233796715736389e-01 2.036303132772445679e-01 -3.413527309894561768e-01 7.734367251396179199e-01 -3.339853882789611816e-01 -1.711976379156112671e-01 -1.386086642742156982e-01 2.681805193424224854e-01
3.117561936378479004e-01 3.090967833995819092e-01 1.472454071044921875e-01 4.598040580749511719e-01 -4.357907772064208984e-01 -3.570275008678436279e-01 3.816199898719787598e-01 -3.333921432495117188e-01
-1.796708703041076660e-01 7.193801403045654297e-01 3.997056186199188232e-01 4.514670670032501221e-01 -1.585989892482757568e-01 2.370691001415252686e-01 -3.508531302213668823e-02 -6.354006379842758179e-02
1.073540523648262024e-01 3.085768818855285645e-01 -2.763488590717315674e-01 7.521567344665527344e-01 2.913185060024261475e-01 1.649402529001235962e-01 -2.881672084331512451e-01 2.367167621850967407e-01
1.315163914114236832e-02 2.900404930114746094e-01 3.238789439201354980e-01 4.116636514663696289e-01 -4.859599471092224121e-01 2.758187949657440186e-01 -1.102590560913085938e-01 -5.629822015762329102e-01
8.443318009376525879e-01 3.892385661602020264e-01 -1.650224812328815460e-02 1.404638588428497314e-01 -1.139000710099935532e-02 1.167978066951036453e-02 1.599138081073760986e-01 2.995932102203369141e-01
4.204773306846618652e-01 2.657960057258605957e-01 1.902153342962265015e-01 4.157606661319732666e-01 2.409212291240692139e-01 -2.649969160556793213e-01 -4.274913370609283447e-01 -4.821796417236328125e-01
5.706431269645690918e-01 -6.133506819605827332e-02 1.181195005774497986e-01 5.093234777450561523e-01 8.945854008197784424e-02 3.372147977352142334e-01 4.636009410023689270e-02 5.228534936904907227e-01
3.548775613307952881e-01 3.595991432666778564e-01 -3.748408332467079163e-02 4.330175220966339111e-01 -1.076649874448776245e-01 -1.500464379787445068e-01 -7.223089933395385742e-01 -2.227351535111665726e-03
-1.082093864679336548e-01 5.135723948478698730e-01 7.648918032646179199e-02 6.744291782379150391e-01 2.386971116065979004e-01 -2.720187008380889893e-01 -3.564827442169189453e-01 7.601453363895416260e-02
7.975381612777709961e-01 3.434150815010070801e-01 -2.601159512996673584e-01 5.385376885533332825e-02 -2.823767066001892090e-01 8.895689994096755981e-02 2.532894611358642578e-01 -1.537302583456039429e-01
5.120328664779663086e-01 3.506966829299926758e-01 3.897601664066314697e-01 1.986888945102691650e-01 1.654744893312454224e-01 6.149800419807434082e-01 -1.304298639297485352e-01 -2.915238961577415466e-02
5.565249323844909668e-01 7.089559435844421387e-01 -9.303203970193862915e-02 2.108830064535140991e-01 -1.640603840351104736e-01 -1.915082931518554688e-01 2.183668911457061768e-01 1.525114476680755615e-01
4.535426795482635498e-01 -1.309420168399810791e-01 -6.353241205215454102e-02 7.342517971992492676e-01 2.706741690635681152e-01 -2.613859437406063080e-02 3.982387483119964600e-01 3.806884214282035828e-02
2.590759694576263428e-01 5.973451137542724609e-01 2.643181979656219482e-01 3.043307363986968994e-01 -5.562282204627990723e-01 -9.739463031291961670e-02 3.074551224708557129e-01 1.315145846456289291e-02
-7.420053333044052124e-02 5.571739077568054199e-01 2.601483464241027832e-01 3.848331570625305176e-01 -5.054219365119934082e-01 3.557624220848083496e-01 -2.683726847171783447e-01 -1.193137690424919128e-01
6.009297966957092285e-01 -2.417884320020675659e-01 1.182015612721443176e-01 6.414157748222351074e-01 2.156847119331359863e-01 4.359555244445800781e-02 3.226260840892791748e-01 -5.027837306261062622e-02
7.487018108367919922e-01 -1.005446910858154297e-01 2.846588194370269775e-01 2.644059360027313232e-01 1.361173242330551147e-01 3.350279331207275391e-01 -2.726326696574687958e-02 -3.832496106624603271e-01
7.002828717231750488e-01 8.597688376903533936e-02 4.438416957855224609e-01 2.337253093719482422e-01 -3.798263892531394958e-02 4.701716601848602295e-01 -1.141620799899101257e-01 1.226862445473670959e-01
4.909406304359436035e-01 3.741102814674377441e-01 2.755249440670013428e-01 3.332642912864685059e-01 2.235818356275558472e-01 -4.710587561130523682e-01 -3.430007398128509521e-01 -2.061673551797866821e-01
3.067099750041961670e-01 -1.817406117916107178e-01 5.810047388076782227e-01 6.262320280075073242e-01 2.432571724057197571e-02 2.580141723155975342e-01 1.861755549907684326e-01 2.033270150423049927e-01
7.677692770957946777e-01 4.186474084854125977e-01 -3.815324008464813232e-01 2.147197276353836060e-01 5.001790821552276611e-02 -8.673979900777339935e-03 -1.929111629724502563e-01 -6.165466457605361938e-02
6.120392680168151855e-01 3.971701264381408691e-01 4.200198054313659668e-01 1.428935676813125610e-01 2.244558483362197876e-01 2.352903336286544800e-01 -2.366654574871063232e-01 3.302665948867797852e-01
6.482618451118469238e-01 1.638310253620147705e-01 1.523754596710205078e-01 3.590134382247924805e-01 2.122649401426315308e-01 2.103682309389114380e-01 -6.541168689727783203e-02 5.542718172073364258e-01
-3.030057549476623535e-01 2.134754359722137451e-01 2.175094187259674072e-02 7.798116207122802734e-01 1.328841503709554672e-02 2.175816446542739868e-01 -2.778482437133789062e-01 -3.596088290214538574e-01
4.059882462024688721e-01 -4.316316545009613037e-02 2.611640691757202148e-01 6.019572615623474121e-01 3.350535333156585693e-01 -1.113705337047576904e-01 4.903371632099151611e-01 -1.940525472164154053e-01
6.409519314765930176e-01 3.118162155151367188e-01 5.617598295211791992e-01 1.361985802650451660e-01 1.303553432226181030e-01 3.186205029487609863e-01 -1.584967672824859619e-01 1.191403344273567200e-01
3.389680683612823486e-01 2.157572060823440552e-01 -6.044624745845794678e-02 4.974322617053985596e-01 -6.787997484207153320e-01 1.672185361385345459e-01 3.136287927627563477e-01 1.904894970357418060e-02
-1.136974990367889404e-02 8.727345466613769531e-01 1.850710213184356689e-01 2.820228934288024902e-01 -8.743033558130264282e-02 2.134720236063003540e-01 -2.090869247913360596e-01 1.657870113849639893e-01
1.116288006305694580e-01 2.819814682006835938e-01 2.326908707618713379e-01 4.377447962760925293e-01 -6.557507514953613281e-01 4.750438928604125977e-01 7.970645278692245483e-02 -1.520233415067195892e-02
9.047173261642456055e-01 3.101238608360290527e-01 -1.466882079839706421e-01 3.470695391297340393e-02 -1.233579590916633606e-01 4.716370254755020142e-02 1.316233072429895401e-02 -2.120680958032608032e-01
6.039953231811523438e-02 4.792466759681701660e-01 1.724076867103576660e-01 5.494924187660217285e-01 -5.071294307708740234e-01 2.003398835659027100e-01 3.574955761432647705e-01 -9.944330900907516479e-02
5.640760064125061035e-01 -2.351362556219100952e-01 -1.667826552875339985e-03 5.094683170318603516e-01 -2.482514828443527222e-01 -1.069762930274009705e-01 -5.136728286743164062e-01 -1.733093112707138062e-01
5.174562931060791016e-01 -2.658041417598724365e-01 3.894868791103363037e-01 6.585849523544311523e-01 1.511370241641998291e-01 4.949720576405525208e-02 2.133847624063491821e-01 7.299062609672546387e-02
7.558088302612304688e-01 4.662488996982574463e-01 -2.342390716075897217e-01 4.130410403013229370e-02 -2.477999478578567505e-01 2.151072174310684204e-01 2.170559018850326538e-01 -1.349340891465544701e-03
6.047886610031127930e-01 3.658562898635864258e-01 2.084231525659561157e-01 2.298794537782669067e-01 4.672842845320701599e-02 -3.847593963146209717e-01 -3.464262485504150391e-01 -3.658698201179504395e-01
-1.908390372991561890e-01 6.890871524810791016e-01 1.556074321269989014e-01 5.945734977722167969e-01 -1.765748672187328339e-02 1.805289238691329956e-01 -5.276372656226158142e-02 -2.744475603103637695e-01
-1.295256912708282471e-01 5.322707295417785645e-01 -2.139427810907363892e-01 7.354093194007873535e-01 2.007492184638977051e-01 1.687309741973876953e-01 -2.050953954458236694e-01 4.978118464350700378e-02
6.138526797294616699e-01 2.720282971858978271e-01 3.131953775882720947e-01 2.115504890680313110e-01 1.185354962944984436e-01 4.698659777641296387e-01 -2.129900604486465454e-01 3.551774919033050537e-01
5.449395179748535156e-01 4.238556325435638428e-01 3.444188833236694336e-01 1.497944593429565430e-01 1.765797287225723267e-01 3.823325335979461670e-01 -3.760079145431518555e-01 -2.521588504314422607e-01
5.499336123466491699e-01 1.952352561056613922e-02 -1.823383569717407227e-01 5.365296006202697754e-01 3.386879265308380127e-01 -1.282905787229537964e-01 1.841245591640472412e-01 -4.593592584133148193e-01
-2.067031860351562500e-01 6.524821519851684570e-01 3.980578184127807617e-01 4.675943851470947266e-01 6.762018799781799316e-02 1.604268252849578857e-01 -2.985922396183013916e-01 -1.870284378528594971e-01
7.580609917640686035e-01 -1.613737046718597412e-01 2.410345524549484253e-01 4.370800554752349854e-01 5.344575643539428711e-02 3.148468732833862305e-01 -2.962544746696949005e-02 2.174915075302124023e-01
7.708286046981811523e-01 -5.540827289223670959e-02 3.066287934780120850e-01 3.489342629909515381e-01 2.997602224349975586e-01 -2.440433017909526825e-02 1.779241710901260376e-01 -2.546919882297515869e-01
-2.057035714387893677e-01 6.776341795921325684e-01 1.513846516609191895e-01 5.809811353683471680e-01 4.371242597699165344e-02 3.073269501328468323e-02 -3.043825924396514893e-01 2.062472403049468994e-01
3.726760149002075195e-01 5.727515220642089844e-01 6.746630370616912842e-02 2.489120662212371826e-01 -6.296975612640380859e-01 1.398661825805902481e-02 2.448967099189758301e-02 2.631447911262512207e-01
-2.154864072799682617e-01 5.200027227401733398e-01 4.564606249332427979e-01 4.886549413204193115e-01 6.489226967096328735e-02 1.316699087619781494e-01 -2.535981833934783936e-01 -3.875084221363067627e-01
2.652630805969238281e-01 1.989813297986984253e-01 -1.078447178006172180e-01 6.680950522422790527e-01 -2.896911501884460449e-01 -4.715884625911712646e-01 -3.527549803256988525e-01 -3.616334497928619385e-02
-1.573006808757781982e-01 7.781940698623657227e-01 3.510199487209320068e-01 4.789631664752960205e-01 1.083772163838148117e-02 -8.708757907152175903e-02 7.639229297637939453e-02 -5.926553159952163696e-02
7.806057333946228027e-01 5.100869536399841309e-01 -2.328596711158752441e-01 8.628621697425842285e-02 -2.076446264982223511e-01 -1.234238445758819580e-01 4.284103214740753174e-02 -9.280092269182205200e-02
-1.914897114038467407e-01 4.618655741214752197e-01 -7.838121801614761353e-02 7.117787003517150879e-01 2.434166669845581055e-01 3.583397567272186279e-01 1.476514190435409546e-01 1.666712164878845215e-01
9.912505000829696655e-02 2.115399241447448730e-01 -1.433701068162918091e-01 5.749406814575195312e-01 -9.473584592342376709e-02 3.049812093377113342e-02 -7.393152713775634766e-01 -1.944769471883773804e-01
7.660469412803649902e-01 -2.193186134099960327e-01 2.610244750976562500e-01 4.921714365482330322e-01 8.510160446166992188e-02 3.642624989151954651e-02 2.082871049642562866e-01 -5.246045067906379700e-02
4.755643308162689209e-01 8.452234268188476562e-01 -4.746545851230621338e-02 3.324948623776435852e-02 -2.122129797935485840e-01 6.151778250932693481e-02 -8.189610391855239868e-02 2.348470687866210938e-02
5.089025497436523438e-01 -9.133592247962951660e-03 5.254473164677619934e-02 4.708471596240997314e-01 -1.017038971185684204e-01 -2.717252671718597412e-01 -5.400702357292175293e-01 -3.749968111515045166e-01
6.572411656379699707e-01 2.143888622522354126e-01 3.644102215766906738e-01 2.079245895147323608e-01 2.585418224334716797e-01 2.478403449058532715e-01 -3.095994889736175537e-01 -3.491756319999694824e-01
5.011563897132873535e-01 4.688000977039337158e-01 4.475627541542053223e-01 1.824558228254318237e-01 3.825545608997344971e-01 3.641841709613800049e-01 -6.689148722216486931e-04 -1.284044235944747925e-01
-9.441096335649490356e-02 2.523362636566162109e-01 4.499647766351699829e-02 7.528518438339233398e-01 3.499588072299957275e-01 -1.375958621501922607e-01 -4.604565501213073730e-01 -7.196191698312759399e-02
-4.758375138044357300e-02 6.098644733428955078e-01 -1.027939543128013611e-01 5.178360939025878906e-01 4.497891366481781006e-01 5.405470728874206543e-02 -7.212310284376144409e-02 -3.696571588516235352e-01
3.921677172183990479e-01 3.013854920864105225e-01 -8.946935832500457764e-02 4.209945499897003174e-01 -5.812472701072692871e-01 -4.436785355210304260e-02 -4.798250496387481689e-01 9.010610170662403107e-03
-9.986156970262527466e-02 4.849593043327331543e-01 3.345855176448822021e-01 4.577873051166534424e-01 -5.205679535865783691e-01 2.614232003688812256e-01 -2.581661343574523926e-01 -1.653558462858200073e-01
-2.085829386487603188e-03 1.696576923131942749e-01 -3.703657388687133789e-01 7.311012148857116699e-01 2.220478057861328125e-01 2.576523721218109131e-01 -4.077274799346923828e-01 -1.326666772365570068e-01
2.081990242004394531e-01 3.643451333045959473e-01 -2.488510012626647949e-01 5.203585624694824219e-01 -2.206901311874389648e-01 9.742170572280883789e-03 -6.651335358619689941e-01 2.077221404761075974e-03
6.286290287971496582e-01 2.401497364044189453e-01 4.162274599075317383e-01 2.329683750867843628e-01 3.209009170532226562e-01 2.956235408782958984e-01 -2.628693878650665283e-01 -2.452817112207412720e-01
6.644729375839233398e-01 4.579365551471710205e-01 -1.212596297264099121e-01 1.915783882141113281e-01 -2.289733737707138062e-01 4.927774146199226379e-02 -4.688315093517303467e-01 -1.506777256727218628e-01
-3.328437805175781250e-01 2.015238404273986816e-01 3.104871809482574463e-01 7.863670587539672852e-01 1.524786055088043213e-01 1.351583302021026611e-01 -1.841555833816528320e-01 -2.416546046733856201e-01
-2.702058479189872742e-02 1.194641180336475372e-02 -3.354789018630981445e-01 8.928253650665283203e-01 -1.940101087093353271e-01 2.836631983518600464e-02 -1.101307943463325500e-01 1.971561461687088013e-01
-1.634180396795272827e-01 4.532646536827087402e-01 5.499618053436279297e-01 5.653666853904724121e-01 -3.441734910011291504e-01 -1.185477599501609802e-01 1.146260872483253479e-01 1.001359056681394577e-02
4.492677152156829834e-01 -1.756117492914199829e-01 4.682812690734863281e-01 5.992118716239929199e-01 -1.695569604635238647e-03 2.582018375396728516e-01 2.568240761756896973e-01 2.373756021261215210e-01
7.417399287223815918e-01 -1.584126614034175873e-02 3.912647664546966553e-01 2.615479528903961182e-01 1.963271945714950562e-01 3.187578916549682617e-02 2.100793719291687012e-01 -3.799758851528167725e-01
2.655999660491943359e-01 5.512764453887939453e-01 1.849722862243652344e-01 4.031493663787841797e-01 -5.438905954360961914e-01 -2.116771191358566284e-01 2.080013304948806763e-01 2.119385749101638794e-01
7.500363886356353760e-02 4.601337611675262451e-01 2.057878822088241577e-01 5.853037238121032715e-01 -4.161444902420043945e-01 -3.702152669429779053e-01 -1.784826964139938354e-01 2.358612120151519775e-01
5.187399983406066895e-01 3.822305500507354736e-01 3.426693677902221680e-01 1.566653549671173096e-01 2.136109769344329834e-01 3.639231622219085693e-01 -3.852415680885314941e-01 -3.411181569099426270e-01
4.843151271343231201e-01 8.000642061233520508e-01 -3.419460728764533997e-02 5.280781164765357971e-02 -2.483183890581130981e-01 -1.267638057470321655e-01 -1.419073939323425293e-01 -1.533278673887252808e-01
5.465605854988098145e-01 -3.991157561540603638e-02 5.542121529579162598e-01 4.557281434535980225e-01 2.979391515254974365e-01 -2.276353538036346436e-01 1.157159954309463501e-01 -1.756809055805206299e-01
4.730265438556671143e-01 -1.269984804093837738e-02 -3.943834900856018066e-01 5.740219354629516602e-01 1.295557767152786255e-01 9.253911674022674561e-02 -2.687482535839080811e-01 4.398536086082458496e-01
6.069794893264770508e-01 3.139554858207702637e-01 4.839783012866973877e-01 1.911375373601913452e-01 3.337343931198120117e-01 2.501085102558135986e-01 -2.057784050703048706e-01 -2.143869251012802124e-01
-1.014572009444236755e-01 2.156733274459838867e-01 -1.103167757391929626e-01 8.421567678451538086e-01 3.354459404945373535e-01 -7.322906702756881714e-02 -2.090990990400314331e-01 -2.453258931636810303e-01
2.605524379760026932e-03 6.217132806777954102e-01 -1.002236679196357727e-01 4.138868749141693115e-01 -2.557726800441741943e-01 5.084601044654846191e-01 2.469813078641891479e-01 -2.171810120344161987e-01
7.419776320457458496e-01 -2.586323618888854980e-01 2.949461042881011963e-01 4.906165599822998047e-01 1.755394339561462402e-01 8.750632405281066895e-02 9.526493400335311890e-02 -8.563779294490814209e-02
-1.670749932527542114e-01 2.754849195480346680e-01 1.245372816920280457e-01 7.689499855041503906e-01 4.533317387104034424e-01 2.160057425498962402e-02 -1.807364076375961304e-01 -2.252961099147796631e-01
6.091989278793334961e-01 3.441579341888427734e-01 2.837388217449188232e-01 2.078139036893844604e-01 3.435006141662597656e-01 4.564000666141510010e-01 -1.572544723749160767e-01 -1.889849901199340820e-01
1.943626105785369873e-01 5.348426103591918945e-01 2.931578755378723145e-01 1.548657864332199097e-01 -2.371421903371810913e-01 4.032002091407775879e-01 3.871839344501495361e-01 -4.444359540939331055e-01
9.419862926006317139e-02 3.453717231750488281e-01 -1.988686323165893555e-01 7.080134153366088867e-01 4.165634512901306152e-01 2.618776925373822451e-04 4.076022282242774963e-02 3.947490751743316650e-01
-3.358439803123474121e-01 2.450063973665237427e-01 8.229336142539978027e-02 8.370602726936340332e-01 2.442626357078552246e-01 1.715343147516250610e-01 -1.501636505126953125e-01 9.000827372074127197e-02
-2.116916179656982422e-01 4.855156838893890381e-01 -1.690811812877655029e-01 7.396561503410339355e-01 2.201934456825256348e-01 2.540514171123504639e-01 -1.748854517936706543e-01 -1.301419828087091446e-02
-1.589286476373672485e-01 4.426091909408569336e-01 3.268461227416992188e-01 6.513512134552001953e-01 3.485683500766754150e-01 -6.663920730352401733e-02 -1.782602518796920776e-01 -3.000580966472625732e-01
9.789410978555679321e-03 2.357955724000930786e-01 -1.759666949510574341e-02 6.066542267799377441e-01 -3.559484481811523438e-01 6.161913275718688965e-01 -7.892367988824844360e-02 2.516855895519256592e-01
3.524985909461975098e-02 4.926531314849853516e-01 1.290771737694740295e-02 4.213277399539947510e-01 -4.470732808113098145e-01 5.265288352966308594e-01 1.798362433910369873e-01 -2.625232040882110596e-01
5.425472259521484375e-01 -2.264803946018218994e-01 3.608525916934013367e-02 4.800607860088348389e-01 6.606078147888183594e-02 2.365676760673522949e-01 -5.196357369422912598e-01 -3.037087023258209229e-01
3.518454134464263916e-01 -3.106552362442016602e-01 9.239517152309417725e-02 5.948213338851928711e-01 -1.653449237346649170e-02 1.231470182538032532e-01 -4.884293973445892334e-01 -4.041621387004852295e-01
1.059791073203086853e-01 4.159496724605560303e-01 -1.101408675312995911e-01 5.845203995704650879e-01 -5.495077967643737793e-01 -1.691990345716476440e-01 -5.038399621844291687e-02 -3.589338660240173340e-01
-2.564099133014678955e-01 1.671990901231765747e-01 2.828053534030914307e-01 7.992382049560546875e-01 -7.595286518335342407e-02 -4.897131025791168213e-02 -6.978970486670732498e-03 -4.234645962715148926e-01
8.583635836839675903e-02 4.105085507035255432e-02 1.300921142101287842e-01 5.914993286132812500e-01 -4.778029620647430420e-01 4.793483018875122070e-01 3.705759644508361816e-01 -1.695718169212341309e-01
4.420745074748992920e-01 -3.642182946205139160e-01 4.753288626670837402e-01 6.576967239379882812e-01 -3.258268535137176514e-02 5.782701075077056885e-03 9.173844754695892334e-02 6.246147677302360535e-02
1.167164072394371033e-01 3.701971173286437988e-01 -3.998898863792419434e-01 5.662447214126586914e-01 1.975564807653427124e-01 2.835331261157989502e-01 -3.867898583412170410e-01 3.158485889434814453e-01
3.110853731632232666e-01 -1.845524013042449951e-01 -2.564407289028167725e-01 8.114368319511413574e-01 8.288346230983734131e-02 -1.618262529373168945e-01 -3.132691085338592529e-01 1.173875853419303894e-01
6.979590058326721191e-01 6.446973681449890137e-01 -5.304948892444372177e-03 1.406232565641403198e-01 1.429329663515090942e-01 -9.916856884956359863e-02 -1.656638924032449722e-03 2.171377241611480713e-01
2.789732515811920166e-01 4.095867574214935303e-01 2.641764879226684570e-01 4.116044938564300537e-01 -5.497785210609436035e-01 -2.613232433795928955e-01 2.506923079490661621e-01 -2.860283851623535156e-01
6.337321549654006958e-02 6.919044256210327148e-01 -1.010969951748847961e-01 3.381994068622589111e-01 2.253997139632701874e-02 1.407643258571624756e-01 5.723366141319274902e-01 -2.115675508975982666e-01
-7.867585122585296631e-02 -2.592663466930389404e-02 2.389720678329467773e-01 6.716663837432861328e-01 -5.180495977401733398e-01 4.533782005310058594e-01 -9.940599650144577026e-02 -3.295487165451049805e-02
-1.685240417718887329e-01 2.190244197845458984e-01 3.255409598350524902e-01 7.289215326309204102e-01 1.635380387306213379e-01 -9.355261176824569702e-02 -4.664522707462310791e-01 -1.823458671569824219e-01
4.248930811882019043e-01 -7.481976598501205444e-02 -2.724303305149078369e-01 6.071746945381164551e-01 -9.876404702663421631e-02 -1.479446589946746826e-01 -5.472186803817749023e-01 -1.997458338737487793e-01
3.782270550727844238e-01 2.124882042407989502e-01 2.883532643318176270e-01 2.771543264389038086e-01 2.370259910821914673e-01 4.910393953323364258e-01 -2.564927339553833008e-01 -5.373467206954956055e-01
-2.079925686120986938e-02 -1.825366318225860596e-01 -3.215382397174835205e-01 8.766397237777709961e-01 -3.733047470450401306e-02 1.347196996212005615e-01 -1.984165906906127930e-01 -1.882855743169784546e-01
2.880901694297790527e-01 7.451074719429016113e-01 1.649314910173416138e-01 2.960506081581115723e-01 -2.796355076134204865e-02 -2.947763204574584961e-01 2.585646808147430420e-01 3.040392100811004639e-01
8.631983399391174316e-02 4.237704575061798096e-01 -4.829282164573669434e-01 4.511065185070037842e-01 2.447481006383895874e-01 3.649244606494903564e-01 3.397458493709564209e-01 -2.602919936180114746e-01
-1.735088229179382324e-01 4.206088483333587646e-01 2.680085599422454834e-01 6.454333066940307617e-01 4.738151133060455322e-01 2.928745187819004059e-02 -7.001095265150070190e-02 -2.725986838340759277e-01
4.891149699687957764e-01 1.437458395957946777e-01 4.637661948800086975e-02 3.907206356525421143e-01 5.500062108039855957e-01 4.905474185943603516e-01 1.529334783554077148e-01 -1.369601190090179443e-01
5.806334614753723145e-01 4.574453085660934448e-02 1.255616173148155212e-02 3.674753010272979736e-01 2.780561447143554688e-01 -6.695079058408737183e-02 3.484458923339843750e-01 -5.677712559700012207e-01
-3.540850011631846428e-03 3.945254087448120117e-01 3.231906592845916748e-01 5.762582421302795410e-01 3.473530411720275879e-01 -3.158265650272369385e-01 -1.819220334291458130e-01 -3.928299844264984131e-01
3.836796283721923828e-01 1.883140951395034790e-01 2.907300591468811035e-01 5.640220046043395996e-01 5.002296566963195801e-01 -2.570659518241882324e-01 3.039860427379608154e-01 -7.721804082393646240e-02
-1.093739792704582214e-01 4.928721487522125244e-01 1.352211087942123413e-01 5.642601847648620605e-01 2.946043610572814941e-01 7.795168459415435791e-02 -4.360562562942504883e-01 3.541564941406250000e-01
-2.547118067741394043e-01 3.890582323074340820e-01 4.482152760028839111e-01 6.983740329742431641e-01 1.447374932467937469e-02 -1.337949335575103760e-01 2.482272833585739136e-01 -1.241170838475227356e-01
-1.241677254438400269e-01 7.399799823760986328e-01 2.849435508251190186e-01 4.001431763172149658e-01 1.137005463242530823e-01 1.214786916971206665e-01 -2.423000633716583252e-01 3.306215703487396240e-01
1.468039304018020630e-02 4.666027426719665527e-01 1.731551289558410645e-01 3.656705617904663086e-01 -3.619580864906311035e-01 4.364332556724548340e-01 3.155638277530670166e-01 -4.441852569580078125e-01
-2.020670324563980103e-01 4.477950632572174072e-01 3.395208418369293213e-01 5.748150348663330078e-01 3.072696924209594727e-01 1.692013591527938843e-01 -1.849848628044128418e-01 -3.945868313312530518e-01
-1.898009181022644043e-01 5.605445504188537598e-01 4.145243167877197266e-01 4.783505201339721680e-01 2.185158431529998779e-01 1.784118562936782837e-01 -2.170769274234771729e-01 -3.498761653900146484e-01
4.864884912967681885e-01 5.414286255836486816e-01 3.992294892668724060e-02 3.023471832275390625e-01 2.472093403339385986e-01 -5.015869140625000000e-01 -2.241884022951126099e-01 -1.192230209708213806e-01
3.212535381317138672e-01 4.741611182689666748e-01 9.151434153318405151e-02 4.163096249103546143e-01 2.579687237739562988e-01 -4.764659106731414795e-01 -3.275480270385742188e-01 -2.990377545356750488e-01
3.392536640167236328e-01 2.819931507110595703e-01 3.455104529857635498e-01 4.236731827259063721e-01 4.171354770660400391e-01 -2.327097207307815552e-01 -3.045136034488677979e-01 -4.308435916900634766e-01
-1.062605604529380798e-01 6.537935137748718262e-01 1.192635074257850647e-01 3.994672000408172607e-01 1.001614779233932495e-01 4.199591577053070068e-01 3.676691055297851562e-01 -2.566833496093750000e-01
1.467214971780776978e-01 5.572910904884338379e-01 2.863462865352630615e-01 4.824481904506683350e-01 -3.136037290096282959e-01 -4.868483245372772217e-01 1.322495490312576294e-01 -1.704391464591026306e-02
-7.915323972702026367e-02 1.978810727596282959e-01 3.131525814533233643e-01 6.066648364067077637e-01 -5.159602165222167969e-01 4.685791134834289551e-01 3.418100252747535706e-02 3.900521621108055115e-02
5.217244029045104980e-01 4.654408618807792664e-02 3.036095201969146729e-01 4.310349524021148682e-01 3.578308820724487305e-01 -1.164153739809989929e-01 3.975437581539154053e-01 -3.847480416297912598e-01
2.402327209711074829e-02 7.029245495796203613e-01 2.697032094001770020e-01 4.152984619140625000e-01 -2.961055040359497070e-01 -9.546586126089096069e-02 -2.058808058500289917e-01 3.477472662925720215e-01
3.946581482887268066e-01 1.613537222146987915e-01 1.135656237602233887e-01 3.428459167480468750e-01 -7.413069605827331543e-01 1.621079295873641968e-01 -1.310015469789505005e-01 -3.078847527503967285e-01
4.954572319984436035e-01 3.394563794136047363e-01 2.197743952274322510e-01 1.689762771129608154e-01 1.257022619247436523e-01 4.943549036979675293e-01 -3.001639246940612793e-01 -4.605990350246429443e-01
3.643878996372222900e-01 8.209410905838012695e-01 -2.362249046564102173e-01 2.472390681505203247e-01 -2.372823208570480347e-01 -3.914248943328857422e-02 -1.305593103170394897e-01 3.830324113368988037e-02
2.680318951606750488e-01 1.464830338954925537e-01 -4.440914392471313477e-01 6.169228553771972656e-01 1.308306157588958740e-01 3.923093080520629883e-01 -1.991636008024215698e-01 3.438041210174560547e-01
-1.025161668658256531e-01 7.316173315048217773e-01 2.904397845268249512e-01 4.102779030799865723e-01 1.067228838801383972e-01 2.996637821197509766e-01 3.065728545188903809e-01 -7.980129122734069824e-02
8.292825222015380859e-01 1.270922124385833740e-01 2.297340035438537598e-01 2.291240990161895752e-01 2.615590095520019531e-01 3.377105295658111572e-01 -9.038628637790679932e-02 1.520267594605684280e-02
4.527001678943634033e-01 7.904988527297973633e-01 -1.751023977994918823e-01 7.178956270217895508e-02 -3.413291275501251221e-01 -2.259163558483123779e-02 1.280702352523803711e-01 -3.068801015615463257e-02
4.574547111988067627e-01 3.090091049671173096e-01 -4.426501393318176270e-01 5.823807716369628906e-01 -2.193687669932842255e-02 -1.234592795372009277e-01 -3.552894294261932373e-01 -1.348631680011749268e-01
9.001170992851257324e-01 5.510100722312927246e-02 -2.572169601917266846e-01 3.410646617412567139e-01 2.487540245056152344e-02 1.776857487857341766e-02 -5.531184375286102295e-02 1.653867959976196289e-02
3.027264177799224854e-01 5.442358255386352539e-01 -6.157169938087463379e-01 3.351236283779144287e-01 -3.606583923101425171e-02 2.494093626737594604e-01 1.903177201747894287e-01 -1.449899524450302124e-01
3.110082447528839111e-01 2.709439396858215332e-01 -6.827833503484725952e-02 5.941535234451293945e-01 -3.943047225475311279e-01 -4.083785116672515869e-01 2.996057868003845215e-01 2.452958822250366211e-01
1.225607991218566895e-01 3.633506596088409424e-01 1.198662910610437393e-02 7.126543521881103516e-01 -3.451893031597137451e-01 -4.529731869697570801e-01 1.361214667558670044e-01 4.545310884714126587e-02
-2.114958465099334717e-01 3.701539039611816406e-01 -7.167840749025344849e-02 7.336496710777282715e-01 1.253370344638824463e-01 -2.233660966157913208e-02 -2.392666339874267578e-01 -4.487974941730499268e-01
-2.867661416530609131e-01 3.400179743766784668e-01 4.357351735234260559e-02 8.353433012962341309e-01 1.999127864837646484e-01 -3.915074467658996582e-02 -2.169358879327774048e-01 -1.178858056664466858e-01
5.700947642326354980e-01 4.053811430931091309e-01 2.441189140081405640e-01 2.843765616416931152e-01 -2.812826931476593018e-01 -5.031787157058715820e-01 1.872426718473434448e-01 5.315355211496353149e-02
-1.839378625154495239e-01 6.432284712791442871e-01 3.170565068721771240e-01 6.033938527107238770e-01 -1.528651863336563110e-01 -1.266038417816162109e-01 -2.046981006860733032e-01 8.073136955499649048e-02
-2.463859468698501587e-01 5.675544738769531250e-01 4.060746133327484131e-01 5.103619694709777832e-01 -1.008885279297828674e-01 2.798632383346557617e-01 -2.307537049055099487e-01 -2.237422019243240356e-01
1.132788881659507751e-01 5.780656337738037109e-01 -1.618964783847332001e-02 3.388768136501312256e-01 -3.079932630062103271e-01 4.783907234668731689e-01 4.238421320915222168e-01 -1.858728379011154175e-01
-1.810090616345405579e-02 6.268422007560729980e-01 -9.365282952785491943e-02 3.654240965843200684e-01 -2.233416587114334106e-01 5.232069492340087891e-01 1.441192030906677246e-01 -3.464652895927429199e-01
3.972070217132568359e-01 7.747254371643066406e-01 -6.011717021465301514e-02 1.336022168397903442e-01 -3.322517573833465576e-01 -9.948793798685073853e-02 -2.562349438667297363e-01 -1.860594153404235840e-01
1.324272900819778442e-01 1.621769070625305176e-01 -3.020180165767669678e-01 7.247115969657897949e-01 -5.499711036682128906e-01 3.414785116910934448e-02 -1.804992556571960449e-01 -5.937596410512924194e-02
7.266993075609207153e-02 4.422377049922943115e-01 1.510127782821655273e-01 6.185443401336669922e-01 1.878307759761810303e-01 -4.173085689544677734e-01 -3.005556762218475342e-01 -3.065656721591949463e-01
6.994346976280212402e-01 3.344651758670806885e-01 3.937771916389465332e-01 1.497056484222412109e-01 1.371207237243652344e-01 3.641166687011718750e-01 -1.601009964942932129e-01 2.108000367879867554e-01
2.097110152244567871e-01 5.274494886398315430e-01 2.280798256397247314e-01 4.227190613746643066e-01 -3.939980268478393555e-01 -2.207328230142593384e-01 4.928418695926666260e-01 -1.600483991205692291e-02
2.433022484183311462e-02 3.331725895404815674e-01 -1.040994077920913696e-01 5.979835987091064453e-01 -5.144867897033691406e-01 3.141739070415496826e-01 1.472003459930419922e-01 -3.673050105571746826e-01
6.464256048202514648e-01 4.487149417400360107e-01 3.767545223236083984e-01 9.714320302009582520e-02 2.155909836292266846e-01 4.064199328422546387e-01 -1.286420077085494995e-01 -3.468105942010879517e-02
5.676549077033996582e-01 1.398539841175079346e-01 8.472129702568054199e-02 4.267242848873138428e-01 4.429972469806671143e-01 -1.430359780788421631e-01 -4.377804994583129883e-01 -2.461300492286682129e-01
3.744049668312072754e-01 4.009781181812286377e-01 1.126432120800018311e-01 4.065791368484497070e-01 -5.175488591194152832e-01 -2.718368172645568848e-01 -4.232881963253021240e-01 1.083618775010108948e-02
6.776798367500305176e-01 3.415895998477935791e-01 7.611881941556930542e-02 2.425859421491622925e-01 5.311256647109985352e-01 4.808721691370010376e-02 1.554506868124008179e-01 -2.255059182643890381e-01
7.512722611427307129e-01 -2.885934896767139435e-02 6.686393171548843384e-02 3.944889008998870850e-01 1.115497201681137085e-01 3.842068016529083252e-01 8.009306341409683228e-02 3.289254307746887207e-01
1.126121729612350464e-02 1.127760112285614014e-01 -2.790251001715660095e-02 7.506175041198730469e-01 1.313166809268295765e-03 -4.693908393383026123e-01 -3.013727068901062012e-01 -3.343573510646820068e-01
6.504609584808349609e-01 -4.865386337041854858e-02 3.693726658821105957e-01 3.966420292854309082e-01 2.943598926067352295e-01 -1.889565140008926392e-01 5.300503224134445190e-02 -3.944749534130096436e-01
-2.200427353382110596e-01 3.620175123214721680e-01 -4.344485234469175339e-03 7.197973132133483887e-01 3.085992336273193359e-01 2.791687846183776855e-01 -2.499015629291534424e-01 2.584142684936523438e-01
7.283545136451721191e-01 3.227749466896057129e-01 2.740680277347564697e-01 1.564854234457015991e-01 1.253141909837722778e-01 4.266900718212127686e-01 -1.356483995914459229e-01 2.225909084081649780e-01
7.574952840805053711e-01 3.156573474407196045e-01 -3.580826818943023682e-01 2.378776967525482178e-01 -5.691989883780479431e-02 -2.250066027045249939e-02 -3.711054623126983643e-01 1.693929359316825867e-02
-1.893650144338607788e-01 3.415275812149047852e-01 1.354841440916061401e-01 7.389892935752868652e-01 5.066353678703308105e-01 1.611573845148086548e-01 -1.949888467788696289e-02 -2.765813143923878670e-03
-9.721196442842483521e-02 5.471080541610717773e-01 2.323716133832931519e-02 6.739644408226013184e-01 3.262435495853424072e-01 -2.864500284194946289e-01 -2.186661958694458008e-01 -1.229716558009386063e-02
1.817101836204528809e-01 5.409646630287170410e-01 9.282442927360534668e-02 4.559774398803710938e-01 -4.176241457462310791e-01 -2.182909250259399414e-01 -4.840042591094970703e-01 3.854756057262420654e-02
2.917112708091735840e-01 2.873958945274353027e-01 -4.208790510892868042e-02 8.240997791290283203e-01 1.851747035980224609e-01 2.964142858982086182e-01 1.188289076089859009e-01 1.229834482073783875e-01
-1.070781573653221130e-01 3.529890775680541992e-01 1.101600378751754761e-01 5.745909810066223145e-01 -3.900059759616851807e-01 2.011056691408157349e-01 8.642639964818954468e-02 -5.671202540397644043e-01
-5.433678999543190002e-02 1.391367912292480469e-01 7.094070315361022949e-02 7.136131525039672852e-01 -2.173078209161758423e-01 -3.299434855580329895e-02 -3.173244893550872803e-01 -5.607191324234008789e-01
2.721744477748870850e-01 1.956152915954589844e-01 -1.278833001852035522e-01 5.524991154670715332e-01 -5.087578296661376953e-01 -1.819411814212799072e-01 -4.780211746692657471e-01 -2.135532647371292114e-01
5.895943045616149902e-01 3.726040422916412354e-01 2.672657370567321777e-01 1.259264796972274780e-01 1.825682371854782104e-01 4.862146675586700439e-01 -1.086834222078323364e-01 -3.804057836532592773e-01
-1.052289009094238281e-01 6.979232430458068848e-01 2.354955375194549561e-01 3.418948352336883545e-01 1.078724116086959839e-01 2.979716062545776367e-01 -2.556526102125644684e-03 -4.785912930965423584e-01
6.808057427406311035e-01 2.874592542648315430e-01 -4.198987782001495361e-01 4.155375957489013672e-01 1.061947718262672424e-01 -3.344975039362907410e-02 -2.980424463748931885e-01 -6.048671156167984009e-02
5.911655426025390625e-01 2.910441756248474121e-01 2.220320701599121094e-01 1.180595830082893372e-01 2.106310799717903137e-02 4.670825600624084473e-01 -2.465733289718627930e-01 -4.724108576774597168e-01
-7.637659460306167603e-02 1.453797221183776855e-01 -6.578445434570312500e-02 6.338552236557006836e-01 -3.834637999534606934e-01 6.058170199394226074e-01 -2.286392450332641602e-01 2.442831173539161682e-02
6.317124962806701660e-01 3.290687501430511475e-01 3.857766389846801758e-01 1.725098341703414917e-01 3.912030458450317383e-01 1.909194141626358032e-01 1.616705507040023804e-01 -3.137554824352264404e-01
2.730931937694549561e-01 7.411549091339111328e-01 -1.442150473594665527e-01 3.197988569736480713e-01 -1.985572874546051025e-01 -4.383623898029327393e-01 -5.867428332567214966e-02 -1.342041641473770142e-01
5.083586573600769043e-01 5.237489938735961914e-01 5.002701878547668457e-01 1.331286430358886719e-01 2.944941818714141846e-01 3.298430442810058594e-01 -5.353684350848197937e-02 2.958716638386249542e-02
8.536640554666519165e-02 -1.269459445029497147e-02 -3.131556510925292969e-01 7.945839166641235352e-01 -4.489028155803680420e-01 5.600238218903541565e-02 2.359423786401748657e-02 -2.406544089317321777e-01
5.712577700614929199e-01 3.525939285755157471e-01 2.632016837596893311e-01 2.440696954727172852e-01 4.744679927825927734e-01 3.951422125101089478e-02 4.391748309135437012e-01 -3.067830204963684082e-02
2.563742995262145996e-01 1.936180442571640015e-01 2.951554656028747559e-01 5.992709398269653320e-01 5.050233006477355957e-01 -2.448699325323104858e-01 3.483172953128814697e-01 -1.191937476396560669e-01
4.532301798462867737e-02 -1.131843868643045425e-02 2.022619396448135376e-01 8.145772218704223633e-01 -1.886075288057327271e-01 -9.123912453651428223e-02 -2.317855656147003174e-01 -4.424362182617187500e-01
8.008118271827697754e-01 9.599797427654266357e-02 4.169053733348846436e-01 1.442868709564208984e-01 -2.336230315268039703e-02 9.764824807643890381e-02 -3.639756143093109131e-01 -1.108910143375396729e-01
7.605931907892227173e-02 1.959498673677444458e-01 -3.937057256698608398e-01 7.222226858139038086e-01 2.747173607349395752e-01 2.865121960639953613e-01 -6.108558177947998047e-02 3.433926105499267578e-01
6.960761547088623047e-01 3.656308948993682861e-01 -3.493752777576446533e-01 2.734895050525665283e-01 -1.110262945294380188e-01 -8.828760683536529541e-02 -3.932949602603912354e-01 -1.006478816270828247e-01
4.763934612274169922e-01 2.415026128292083740e-01 -2.987633943557739258e-01 5.007992386817932129e-01 1.287251114845275879e-01 2.115641832351684570e-01 -3.282090127468109131e-01 4.534487724304199219e-01
3.336655795574188232e-01 4.344416856765747070e-01 -8.183280378580093384e-02 4.935795068740844727e-01 -5.003259778022766113e-01 -3.306523561477661133e-01 1.312012523412704468e-01 2.697021663188934326e-01
3.476570546627044678e-01 1.647500321269035339e-02 6.171243190765380859e-01 2.803089618682861328e-01 -5.340230464935302734e-01 1.324549689888954163e-02 -3.209381699562072754e-01 -1.763241589069366455e-01
-8.931165933609008789e-02 -1.218473985791206360e-01 1.260901540517807007e-01 7.396292090415954590e-01 -4.230476021766662598e-01 3.230234086513519287e-01 -3.347825407981872559e-01 1.372364908456802368e-01
4.979001581668853760e-01 7.091292142868041992e-01 -3.078457415103912354e-01 1.472316384315490723e-01 -1.859760880470275879e-01 -9.834064170718193054e-03 -2.757342457771301270e-01 -1.485662460327148438e-01
6.360616087913513184e-01 1.931717395782470703e-01 3.147351145744323730e-01 1.523884236812591553e-01 -5.534211993217468262e-01 -1.317562460899353027e-01 3.347255885601043701e-01 1.240490004420280457e-02
-9.166031330823898315e-02 3.880000412464141846e-01 -1.679084234638139606e-04 6.172728538513183594e-01 3.235011696815490723e-01 3.107053339481353760e-01 -3.560256659984588623e-01 3.634326457977294922e-01
-2.219130545854568481e-01 3.173512518405914307e-01 -1.115586906671524048e-01 7.940568327903747559e-01 1.588985621929168701e-01 1.662579774856567383e-01 5.823515821248292923e-03 -3.926151096820831299e-01
7.128016948699951172e-01 5.388057827949523926e-01 -2.444177120923995972e-01 1.570318192243576050e-01 -6.558600813150405884e-02 -1.351207047700881958e-01 -3.069700598716735840e-01 -2.033223398029804230e-02
1.631187200546264648e-01 4.167188107967376709e-01 3.466602787375450134e-02 3.920322954654693604e-01 -5.805609822273254395e-01 2.650192677974700928e-01 5.621017143130302429e-02 -4.841496944427490234e-01
-1.448857039213180542e-01 4.531443119049072266e-01 1.141978427767753601e-01 5.722650289535522461e-01 2.840521335601806641e-01 2.927999198436737061e-01 -4.043616652488708496e-01 3.212696909904479980e-01
6.279905438423156738e-01 -1.099077984690666199e-01 2.218988090753555298e-01 4.277428090572357178e-01 1.152230873703956604e-01 3.167316019535064697e-01 3.637379109859466553e-01 -3.397716581821441650e-01
2.659001387655735016e-02 4.782645404338836670e-01 1.997658908367156982e-01 4.552314281463623047e-01 -5.980471968650817871e-01 1.167154237627983093e-01 -3.779808282852172852e-01 9.623631834983825684e-02
6.082485988736152649e-02 2.890500426292419434e-01 1.751721203327178955e-01 5.635969638824462891e-01 -6.036933660507202148e-01 3.734399080276489258e-01 2.242508679628372192e-01 1.011529639363288879e-01
3.003198802471160889e-01 1.940869837999343872e-01 -3.167647123336791992e-01 6.038641929626464844e-01 5.125760436058044434e-01 -1.310444474220275879e-01 -5.409624427556991577e-02 -3.525805473327636719e-01
-6.471920758485794067e-02 8.455654382705688477e-01 1.124665588140487671e-01 2.692095935344696045e-01 -5.027268081903457642e-02 3.585217297077178955e-01 -1.765405833721160889e-01 1.829656958580017090e-01
2.548719942569732666e-01 3.776578307151794434e-01 3.618332147598266602e-01 2.402349859476089478e-01 3.293814957141876221e-01 4.680173099040985107e-01 -4.078914523124694824e-01 -3.314678370952606201e-01
5.761663913726806641e-01 4.072062969207763672e-01 4.752732813358306885e-01 1.201062798500061035e-01 3.295702040195465088e-01 2.293474823236465454e-01 1.223144829273223877e-01 -2.927923798561096191e-01
1.802232861518859863e-01 6.682882308959960938e-01 -1.545966565608978271e-01 1.468159556388854980e-01 1.448765695095062256e-01 3.559308350086212158e-01 5.255340933799743652e-01 -2.271419912576675415e-01
3.786563575267791748e-01 2.256628274917602539e-01 -1.106383278965950012e-01 4.899213314056396484e-01 4.590962827205657959e-01 -2.661627233028411865e-01 2.180237323045730591e-01 -4.735879004001617432e-01
-1.207044273614883423e-01 2.542773485183715820e-01 2.637780904769897461e-01 6.215891838073730469e-01 -3.435515463352203369e-01 1.964012235403060913e-01 1.370974332094192505e-01 -5.379819869995117188e-01
-1.354070305824279785e-01 6.821066737174987793e-01 2.823123633861541748e-01 3.282846510410308838e-01 -1.053176000714302063e-01 4.722235202789306641e-01 5.389679968357086182e-02 -3.032037615776062012e-01
6.651186347007751465e-01 6.056455373764038086e-01 -1.796130537986755371e-01 1.997889131307601929e-01 1.098970696330070496e-01 -3.039596676826477051e-01 -4.051303956657648087e-03 1.189494878053665161e-01
1.596409380435943604e-01 5.743921399116516113e-01 -3.553349673748016357e-01 2.985112667083740234e-01 1.207996234297752380e-01 4.456963837146759033e-01 3.038286566734313965e-01 -3.516631126403808594e-01
-1.171960774809122086e-02 5.734802484512329102e-01 2.475659847259521484e-01 4.492613077163696289e-01 -5.447941422462463379e-01 8.568640798330307007e-02 -3.210535943508148193e-01 -2.530310116708278656e-02
8.282697759568691254e-03 3.139220178127288818e-03 1.302572041749954224e-01 7.200146317481994629e-01 -8.890260010957717896e-02 6.522253900766372681e-02 -4.503210484981536865e-01 -4.995866715908050537e-01
4.876835048198699951e-01 -3.048522174358367920e-01 8.156783878803253174e-02 5.738846659660339355e-01 2.319432049989700317e-02 7.144552469253540039e-02 -4.303035140037536621e-01 -3.773983716964721680e-01
2.112479060888290405e-01 1.148933321237564087e-01 -2.585076093673706055e-01 7.270166873931884766e-01 -5.831301808357238770e-01 6.403800845146179199e-02 3.249150514602661133e-02 3.996317833662033081e-02
2.910577058792114258e-01 5.607779622077941895e-01 -1.114014014601707458e-01 3.678527176380157471e-01 -4.103464186191558838e-01 3.970263898372650146e-01 1.055721640586853027e-01 -3.404817879199981689e-01
1.014069914817810059e-01 5.136283040046691895e-01 3.657134249806404114e-02 5.183502435684204102e-01 -2.525661289691925049e-01 -4.609087854623794556e-02 -6.149247884750366211e-01 1.087730079889297485e-01
2.610250711441040039e-01 3.429942429065704346e-01 -4.725970923900604248e-01 5.660531520843505859e-01 2.208406180143356323e-01 1.837369203567504883e-01 -4.190246164798736572e-01 1.111093983054161072e-01
-4.875720292329788208e-02 6.676605939865112305e-01 1.414350420236587524e-01 4.849196076393127441e-01 3.018507659435272217e-01 3.283971175551414490e-02 -3.226718008518218994e-01 3.168464303016662598e-01
-2.310976088047027588e-01 2.993259392678737640e-02 1.594337224960327148e-01 8.746566176414489746e-01 2.060348093509674072e-01 2.554245293140411377e-01 -1.977382600307464600e-01 -9.198992699384689331e-02
6.488276124000549316e-01 6.146078109741210938e-01 -3.404474556446075439e-01 1.744229346513748169e-01 1.188929602503776550e-01 -6.221923232078552246e-02 -1.658360660076141357e-01 9.717965126037597656e-02
-1.659139096736907959e-01 5.329075455665588379e-01 4.252744317054748535e-01 5.723571777343750000e-01 -3.779784739017486572e-01 -1.384171545505523682e-01 -7.575489580631256104e-02 1.107486486434936523e-01
1.873788386583328247e-01 5.098757147789001465e-01 -3.757462799549102783e-01 2.357143014669418335e-01 -1.076542958617210388e-01 5.917573571205139160e-01 1.025823280215263367e-01 -3.686192035675048828e-01
-1.098869368433952332e-01 7.999205589294433594e-01 3.688880801200866699e-01 3.695081472396850586e-01 -3.604208352044224739e-03 2.265294343233108521e-01 2.450693212449550629e-02 1.533234417438507080e-01
-4.831185936927795410e-02 6.179618239402770996e-01 2.454945072531700134e-02 5.280821323394775391e-01 4.515407085418701172e-01 1.903395541012287140e-02 8.190335333347320557e-02 -3.540571033954620361e-01
5.152140259742736816e-01 7.355570197105407715e-01 -2.814677357673645020e-01 1.129568889737129211e-01 -1.349378824234008789e-01 5.248202383518218994e-02 -2.828334867954254150e-01 2.386842668056488037e-02
1.100754588842391968e-01 7.431240081787109375e-01 1.133850887417793274e-01 2.590908110141754150e-01 -5.425582528114318848e-01 1.626204252243041992e-01 1.092165410518646240e-01 -1.514034867286682129e-01
-5.825693160295486450e-02 2.144581526517868042e-01 1.500391867011785507e-02 8.464028835296630859e-01 2.776315808296203613e-01 -1.406926363706588745e-01 -3.053658008575439453e-01 -2.094489336013793945e-01
-1.813531666994094849e-02 3.504460752010345459e-01 2.759125828742980957e-01 5.398262739181518555e-01 -6.331107765436172485e-02 1.185424625873565674e-01 3.617047667503356934e-01 -6.003561615943908691e-01
5.313559174537658691e-01 -8.229087106883525848e-03 -3.001843392848968506e-01 5.801535844802856445e-01 2.877587080001831055e-01 -4.818102810531854630e-03 -4.052892327308654785e-01 2.093244493007659912e-01
3.822195809334516525e-03 7.688962817192077637e-01 5.608003586530685425e-02 3.259522318840026855e-01 -1.784614622592926025e-01 5.092440247535705566e-01 8.731186389923095703e-02 -2.434885315597057343e-02
1.534909009933471680e-01 7.603958994150161743e-02 -6.753345578908920288e-02 7.869713902473449707e-01 -4.808681905269622803e-01 -2.919325828552246094e-01 9.337870031595230103e-02 1.469536423683166504e-01
1.804286241531372070e-01 2.749122381210327148e-01 -1.455410718917846680e-01 6.299842596054077148e-01 -5.516676306724548340e-01 -1.255617588758468628e-01 -3.688664436340332031e-01 1.328199654817581177e-01
9.034684859216213226e-03 -4.107494372874498367e-03 -2.063257992267608643e-01 7.675992846488952637e-01 4.888150468468666077e-02 9.922280907630920410e-02 -5.962301492691040039e-01 1.993998140096664429e-02
3.544033765792846680e-01 8.910893201828002930e-01 -4.624281078577041626e-02 1.255433857440948486e-01 -1.689933687448501587e-01 -2.644856274127960205e-02 -8.605615235865116119e-03 1.820060908794403076e-01
3.455702066421508789e-01 1.198004558682441711e-01 3.790303468704223633e-01 5.224663019180297852e-01 4.118604362010955811e-01 -2.084495276212692261e-01 4.048789739608764648e-01 -2.694194614887237549e-01
-2.552441060543060303e-01 3.292552232742309570e-01 2.604578435420989990e-01 7.226331830024719238e-01 -3.998620212078094482e-01 1.474651414901018143e-02 -1.456971168518066406e-01 -2.346695065498352051e-01
3.476248979568481445e-01 1.085488647222518921e-01 -1.295651793479919434e-01 4.372552037239074707e-01 -4.960613548755645752e-01 4.372510612010955811e-01 3.431979119777679443e-01 -3.230243027210235596e-01
2.546792924404144287e-01 2.211946845054626465e-01 -1.431979387998580933e-01 6.380932331085205078e-01 -6.707352995872497559e-01 5.284187383949756622e-03 -6.932470202445983887e-02 6.183149293065071106e-02
2.728281021118164062e-01 6.759187579154968262e-01 1.525525599718093872e-01 3.281402289867401123e-01 2.636727392673492432e-01 -4.080218076705932617e-01 -1.004735827445983887e-01 -3.027378320693969727e-01
6.607293486595153809e-01 2.879323959350585938e-01 2.532331645488739014e-01 2.976635992527008057e-01 4.093393385410308838e-01 2.708677351474761963e-01 -1.144558563828468323e-01 2.716118991374969482e-01
-1.114142760634422302e-01 6.477351188659667969e-01 2.242542058229446411e-01 6.066806316375732422e-01 -3.153623044490814209e-01 -2.167859524488449097e-01 3.497615829110145569e-02 4.474388808012008667e-02
-2.038084566593170166e-01 5.856776237487792969e-01 2.963610589504241943e-01 5.999899506568908691e-01 2.439380139112472534e-01 2.276306599378585815e-02 -3.265841603279113770e-01 3.074034862220287323e-02
-1.017605289816856384e-01 2.362537533044815063e-01 -2.219857871532440186e-01 8.124105930328369141e-01 -4.420669972896575928e-01 1.630048900842666626e-01 -2.873653918504714966e-02 -4.148025065660476685e-02
1.886113663204014301e-03 1.294281780719757080e-01 -3.006755411624908447e-01 7.553536891937255859e-01 3.529839217662811279e-01 1.332762092351913452e-01 -4.240608513355255127e-01 9.587690234184265137e-03
3.666596114635467529e-01 6.992741823196411133e-01 -4.765652120113372803e-01 1.894065439701080322e-01 1.827666014432907104e-01 1.921825855970382690e-01 1.597388535737991333e-01 -1.331643164157867432e-01
2.503710389137268066e-01 3.255759179592132568e-01 -2.473116666078567505e-01 5.177025198936462402e-01 -2.954980432987213135e-01 -6.428318470716476440e-02 -6.070396304130554199e-01 -2.053953260183334351e-01
-2.668502330780029297e-01 3.017639815807342529e-01 3.183983862400054932e-01 7.168558835983276367e-01 1.913475543260574341e-01 8.548211306333541870e-02 3.874156773090362549e-01 -1.686945408582687378e-01
1.041394323110580444e-01 2.797151207923889160e-01 -3.835217654705047607e-01 4.596092402935028076e-01 3.820225596427917480e-01 3.422763049602508545e-01 1.467060148715972900e-01 -5.176561474800109863e-01
2.678351998329162598e-01 1.311475932598114014e-01 3.152824565768241882e-02 6.007993817329406738e-01 -1.753095835447311401e-01 -1.045427694916725159e-01 -6.993394494056701660e-01 -1.355452388525009155e-01
-1.095572765916585922e-02 6.800295710563659668e-01 8.746551722288131714e-02 4.538799524307250977e-01 9.774066507816314697e-02 2.499282173812389374e-02 -3.434730470180511475e-01 4.423018395900726318e-01
-2.097906023263931274e-01 1.973609924316406250e-01 3.665069341659545898e-01 8.225206732749938965e-01 -1.259380877017974854e-01 -2.199147343635559082e-01 6.402965635061264038e-02 -1.945414692163467407e-01
4.735159128904342651e-02 2.792086601257324219e-01 2.222282737493515015e-01 5.111050009727478027e-01 -5.379505753517150879e-01 4.499318003654479980e-01 -2.908630371093750000e-01 1.809857934713363647e-01
5.121355056762695312e-01 3.464501500129699707e-01 1.712444275617599487e-01 2.955767810344696045e-01 1.517997831106185913e-01 -3.339764773845672607e-01 -3.678903579711914062e-01 -4.806999564170837402e-01
-2.309554815292358398e-02 3.515045344829559326e-01 4.582957327365875244e-01 5.784500241279602051e-01 -5.089742541313171387e-01 -1.751475185155868530e-01 1.010437216609716415e-02 -2.035637944936752319e-01
4.096046984195709229e-01 7.356399893760681152e-01 -1.466303020715713501e-01 1.261376738548278809e-01 -1.415061205625534058e-01 3.808649778366088867e-01 -2.910327911376953125e-01 -6.216511130332946777e-02
1.166773065924644470e-01 3.605761826038360596e-01 -2.180046588182449341e-01 7.162680029869079590e-01 -3.220280110836029053e-01 -3.011316061019897461e-01 1.107053086161613464e-02 3.182771801948547363e-01
5.806248784065246582e-01 4.492007493972778320e-01 -5.588923096656799316e-01 3.358838558197021484e-01 1.325773447751998901e-01 1.503316499292850494e-02 -7.072080671787261963e-02 1.145015731453895569e-01
-2.042679041624069214e-01 2.732643298804759979e-02 4.198848903179168701e-01 7.331681251525878906e-01 -1.112452894449234009e-01 9.383130818605422974e-03 8.050909638404846191e-02 -4.740714728832244873e-01
5.519549250602722168e-01 7.353670597076416016e-01 -2.983703911304473877e-01 1.739473044872283936e-01 -4.267064109444618225e-02 4.841594025492668152e-02 7.639645785093307495e-02 1.590515375137329102e-01
3.430477678775787354e-01 1.810928620398044586e-02 3.749204576015472412e-01 3.401626944541931152e-01 1.527355313301086426e-01 5.320832729339599609e-01 -4.380977749824523926e-01 -3.568528890609741211e-01
1.172754988074302673e-01 5.736376643180847168e-01 -9.666538238525390625e-02 4.426229000091552734e-01 -5.536682605743408203e-01 3.403779268264770508e-01 -1.243039369583129883e-01 -1.186165660619735718e-01
5.231070518493652344e-01 5.164695978164672852e-01 3.537965416908264160e-01 1.534975916147232056e-01 2.179574668407440186e-01 4.696499705314636230e-01 1.231238171458244324e-01 1.662790328264236450e-01
3.298966288566589355e-01 3.225089609622955322e-01 -1.227478031069040298e-02 6.069906353950500488e-01 -3.887845575809478760e-01 -3.955666422843933105e-01 2.285165190696716309e-01 2.423253506422042847e-01
-1.522458642721176147e-01 4.332665503025054932e-01 3.447547852993011475e-01 6.780865192413330078e-01 3.530489206314086914e-01 -1.876143366098403931e-01 -1.713811606168746948e-01 -1.457053422927856445e-01
-2.276277989149093628e-01 3.698641657829284668e-01 2.061358243227005005e-01 7.985941171646118164e-01 1.166239827871322632e-01 -1.084905862808227539e-01 1.168829798698425293e-01 -3.034936189651489258e-01
4.184065461158752441e-01 8.998627215623855591e-02 -1.935911737382411957e-02 5.336568355560302734e-01 3.898761272430419922e-01 -2.811316847801208496e-01 2.520531117916107178e-01 -4.869341850280761719e-01
1.127142757177352905e-01 -9.872227162122726440e-02 -2.622267305850982666e-01 7.839645743370056152e-01 -5.589758604764938354e-02 2.017939984798431396e-01 4.541482031345367432e-01 -2.099762856960296631e-01
-1.600341349840164185e-01 4.707978367805480957e-01 -2.794227190315723419e-02 6.986373662948608398e-01 2.426792532205581665e-01 2.355159223079681396e-01 -2.023978382349014282e-01 3.294505774974822998e-01
4.317608177661895752e-01 8.106335997581481934e-03 3.274190425872802734e-01 5.500910282135009766e-01 2.523932456970214844e-01 -3.320069313049316406e-01 -2.450370341539382935e-01 -4.119943082332611084e-01
7.192202806472778320e-01 5.989997386932373047e-01 -2.679919004440307617e-01 1.260017603635787964e-01 5.465326458215713501e-02 -1.508802771568298340e-01 -1.022970080375671387e-01 2.985956845805048943e-03
-1.698058284819126129e-02 3.687011897563934326e-01 4.088619947433471680e-01 6.456743478775024414e-01 -7.516944408416748047e-02 4.325928986072540283e-01 2.085814177989959717e-01 -2.083608508110046387e-01
2.421128004789352417e-01 3.269615769386291504e-01 1.154984626919031143e-02 5.636411309242248535e-01 6.785116195678710938e-01 1.241709664463996887e-01 1.952384710311889648e-01 -5.232966691255569458e-02
-4.012191668152809143e-02 6.106384396553039551e-01 1.462093144655227661e-01 4.336065351963043213e-01 -8.797830343246459961e-02 4.656447172164916992e-01 8.548531681299209595e-02 -4.292389750480651855e-01
1.690683364868164062e-01 7.079569101333618164e-01 -1.271393150091171265e-01 3.883118927478790283e-01 4.368150830268859863e-01 1.576358526945114136e-01 2.228333614766597748e-02 -2.951431274414062500e-01
-2.316665947437286377e-01 5.093981623649597168e-01 3.357623815536499023e-01 5.905854701995849609e-01 -1.242698431015014648e-01 2.083540260791778564e-01 5.712592601776123047e-02 -4.039785861968994141e-01
5.602110028266906738e-01 3.912790119647979736e-01 9.400202333927154541e-02 3.206577003002166748e-01 -3.086730539798736572e-01 -5.156281590461730957e-01 2.061815112829208374e-01 1.332077383995056152e-01
-1.117754355072975159e-01 1.742147505283355713e-01 2.011677175760269165e-01 7.847716212272644043e-01 4.046915471553802490e-01 -8.297178149223327637e-02 -2.353558689355850220e-01 -2.734388411045074463e-01
-1.849778443574905396e-01 1.096677482128143311e-01 2.183415293693542480e-01 8.156834840774536133e-01 2.740465104579925537e-01 -6.318084895610809326e-02 -3.452734053134918213e-01 -2.060014307498931885e-01
7.550646662712097168e-01 5.025521516799926758e-01 -3.279178440570831299e-01 3.543911874294281006e-02 -1.629897803068161011e-01 1.213844567537307739e-01 1.078041493892669678e-01 -1.249441504478454590e-01
2.398440241813659668e-01 4.643474519252777100e-01 -2.461377680301666260e-01 4.965486228466033936e-01 -4.139266312122344971e-01 1.204712036997079849e-02 2.478186041116714478e-01 -4.322241544723510742e-01
-2.055693268775939941e-01 5.430503934621810913e-02 -1.994798192754387856e-03 8.436884880065917969e-01 -2.141931280493736267e-02 2.908316552639007568e-01 3.893120884895324707e-01 -7.982641458511352539e-02
4.276188611984252930e-01 2.344226688146591187e-01 3.227737545967102051e-01 4.168917536735534668e-01 2.256344258785247803e-01 -4.150189459323883057e-01 -3.159629106521606445e-01 -4.015249609947204590e-01
6.617761254310607910e-01 2.004593014717102051e-01 2.518101632595062256e-01 2.360964715480804443e-01 4.405007660388946533e-01 3.005717992782592773e-01 1.640094220638275146e-01 -3.023823499679565430e-01
3.713224530220031738e-01 1.314105838537216187e-01 1.852333098649978638e-01 4.084366261959075928e-01 -6.804631352424621582e-01 3.940889239311218262e-01 1.438950449228286743e-01 6.838894635438919067e-02
-1.309256255626678467e-01 3.828800618648529053e-01 -1.398450732231140137e-01 7.568325400352478027e-01 -3.844626620411872864e-02 4.020006358623504639e-01 -1.493602246046066284e-01 -2.419054955244064331e-01
-3.577502071857452393e-02 1.714005768299102783e-01 -6.710853427648544312e-02 7.345809340476989746e-01 1.952687394805252552e-03 2.745009064674377441e-01 -5.692927837371826172e-01 -1.605634242296218872e-01
-9.698949754238128662e-02 4.256828725337982178e-01 4.206042289733886719e-01 5.101342201232910156e-01 -5.483697727322578430e-02 2.776736021041870117e-01 8.564118295907974243e-02 -5.336646437644958496e-01
5.243025422096252441e-01 -1.461608558893203735e-01 -4.046910703182220459e-01 5.332892537117004395e-01 -1.529022753238677979e-01 4.132498502731323242e-01 -1.886426806449890137e-01 1.607201844453811646e-01
6.887645125389099121e-01 -2.908857166767120361e-01 1.903374791145324707e-01 4.760968983173370361e-01 -2.871305868029594421e-02 -7.777614146471023560e-02 -1.934385150671005249e-01 -3.657872080802917480e-01
-1.552281975746154785e-01 6.458064913749694824e-01 3.903928399085998535e-01 4.905986189842224121e-01 2.834021300077438354e-02 4.698562249541282654e-02 -2.320871651172637939e-01 -3.299539983272552490e-01
4.922918081283569336e-01 -1.411991417407989502e-01 2.224381268024444580e-01 6.597665548324584961e-01 3.499530553817749023e-01 2.019309252500534058e-01 2.449423670768737793e-01 1.723395735025405884e-01
-1.540354937314987183e-01 4.287390112876892090e-01 2.625839412212371826e-01 5.100278854370117188e-01 -4.365622699260711670e-01 3.827680051326751709e-01 -6.122702360153198242e-02 -3.500434756278991699e-01
6.340835690498352051e-01 3.686927855014801025e-01 3.213062882423400879e-01 3.744648694992065430e-01 4.194098711013793945e-01 -1.486123055219650269e-01 1.432324796915054321e-01 6.015269551426172256e-03
-1.229878813028335571e-01 5.525191426277160645e-01 -2.087835669517517090e-01 7.049751281738281250e-01 1.690285801887512207e-01 -8.602170646190643311e-02 -3.093050718307495117e-01 8.588346838951110840e-02
-1.909460127353668213e-02 3.060536384582519531e-01 -4.677620157599449158e-02 6.647774577140808105e-01 2.731298208236694336e-01 -4.754547495394945145e-03 -5.284485220909118652e-01 3.285864591598510742e-01
-2.202229946851730347e-01 2.796365320682525635e-01 1.841767281293869019e-01 7.787043452262878418e-01 2.248629927635192871e-01 3.699372708797454834e-01 -8.042078465223312378e-02 -1.977865993976593018e-01
5.044973492622375488e-01 -1.110701411962509155e-01 -1.009861901402473450e-01 5.594332814216613770e-01 -3.015422224998474121e-01 -5.685270577669143677e-02 -4.721227288246154785e-01 -3.048314154148101807e-01
1.135879755020141602e-01 -1.114438287913799286e-02 5.939138531684875488e-01 6.557729244232177734e-01 3.097399175167083740e-01 -1.853680610656738281e-01 -2.390092611312866211e-01 -1.295233368873596191e-01
6.043052077293395996e-01 7.336375713348388672e-01 -1.988798826932907104e-01 6.015523523092269897e-02 -1.321583390235900879e-01 3.469850122928619385e-02 -1.863545626401901245e-01 -4.637388046830892563e-03
-9.234749712049961090e-03 5.926276445388793945e-01 4.780826717615127563e-02 6.320811510086059570e-01 -7.229385524988174438e-02 -1.230910122394561768e-01 -4.528069198131561279e-01 1.465711444616317749e-01
4.685345292091369629e-01 4.691172540187835693e-01 3.515704274177551270e-01 2.167732119560241699e-01 1.791047900915145874e-01 -1.948294639587402344e-01 -3.974679410457611084e-01 -4.022364914417266846e-01
-4.352525249123573303e-02 1.948390007019042969e-01 2.919625639915466309e-01 6.843577623367309570e-01 -6.379753351211547852e-02 -7.071946561336517334e-02 -5.098356604576110840e-01 -3.708802759647369385e-01
1.595209240913391113e-01 6.916895508766174316e-01 -5.376286804676055908e-02 4.899711608886718750e-01 3.547117412090301514e-01 -1.128679960966110229e-01 -2.230692207813262939e-01 -2.546313703060150146e-01
3.549451753497123718e-02 4.920721352100372314e-01 -2.105947397649288177e-02 4.712670147418975830e-01 -3.843677341938018799e-01 4.970058202743530273e-01 1.057577207684516907e-01 -3.579541146755218506e-01
1.665032356977462769e-01 4.135099649429321289e-01 5.879395082592964172e-02 5.992342829704284668e-01 5.779584050178527832e-01 7.731343060731887817e-02 -3.064808249473571777e-01 6.931010633707046509e-02
2.228285521268844604e-01 7.769171893596649170e-02 -1.110122427344322205e-01 7.307210564613342285e-01 2.016528993844985962e-01 -1.176408603787422180e-01 -5.763372778892517090e-01 1.066135242581367493e-01
3.791211843490600586e-01 1.479073911905288696e-01 1.338624954223632812e-01 5.616523027420043945e-01 3.842959105968475342e-01 -3.499916791915893555e-01 -2.951721847057342529e-01 -3.790960311889648438e-01
3.138251006603240967e-01 2.696777582168579102e-01 -2.162971794605255127e-01 6.926171779632568359e-01 -2.094771862030029297e-01 -4.157059639692306519e-02 -5.045816898345947266e-01 -4.553313553333282471e-02
5.084189176559448242e-01 2.324699759483337402e-01 3.640639781951904297e-01 2.571412026882171631e-01 7.107426971197128296e-02 4.281440675258636475e-01 -4.436798691749572754e-01 -3.218588232994079590e-01
-3.901429474353790283e-02 3.887661397457122803e-01 2.213938832283020020e-01 5.230649113655090332e-01 3.919499740004539490e-02 3.294428884983062744e-01 1.992512792348861694e-01 -6.123369932174682617e-01
1.062199771404266357e-01 6.410872340202331543e-01 1.494603157043457031e-01 4.859445989131927490e-01 4.798813760280609131e-01 -2.112244665622711182e-01 8.797878399491310120e-03 -2.103916555643081665e-01
2.052731513977050781e-01 2.510673403739929199e-01 -3.009595572948455811e-01 6.712611913681030273e-01 -5.636175870895385742e-01 7.108481228351593018e-02 -1.324651837348937988e-01 1.157373189926147461e-01
5.595443248748779297e-01 2.445264160633087158e-01 4.377723634243011475e-01 2.534583806991577148e-01 4.014415740966796875e-01 2.175785452127456665e-01 7.844233885407447815e-03 -4.033285081386566162e-01
5.437304377555847168e-01 -7.472623884677886963e-02 2.291698753833770752e-01 5.472429394721984863e-01 3.409105241298675537e-01 -1.291454881429672241e-01 3.431750237941741943e-01 -3.100192248821258545e-01
5.687627196311950684e-01 -1.000025942921638489e-01 4.102655351161956787e-01 5.695912241935729980e-01 1.120976656675338745e-01 -4.096118733286857605e-02 1.975473612546920776e-01 3.471134603023529053e-01
5.518863201141357422e-01 5.506974086165428162e-02 7.047872543334960938e-01 3.133023977279663086e-01 -1.110547110438346863e-01 -1.290292590856552124e-01 2.120291143655776978e-01 -1.535160839557647705e-01
1.789071410894393921e-01 3.377680480480194092e-01 1.467005461454391479e-01 6.072468757629394531e-01 1.164776682853698730e-01 -4.125015437602996826e-01 -3.454657196998596191e-01 -4.007042944431304932e-01
7.112837433815002441e-01 2.097394615411758423e-01 2.523865103721618652e-01 1.845314502716064453e-01 2.043265551328659058e-01 5.224834680557250977e-01 -1.716416031122207642e-01 -9.019267559051513672e-02
-1.899178475141525269e-01 3.658145070075988770e-01 1.792813837528228760e-01 8.364599347114562988e-01 -6.235361471772193909e-02 -8.569237589836120605e-02 -1.726266182959079742e-02 -2.945751845836639404e-01
