# Supplementary material for: Where is your field going? A machine learning approach to study the relative motion of the domains of physics
Source: PLoS One. 2020 Jun 18;15(6):e0233997. doi: 10.1371/journal.pone.0233997 (PMC7302634; doi:10.1371/journal.pone.0233997)
Supplement: S1 Data — (ZIP) [file pone.0233997.s001.zip › 0/Pacs4Run_0_VS_500_embeddings1997-2001ED8.txt]

-4.567605210468173027e-04 -2.517114281654357910e-01 -5.520139932632446289e-01 1.177530810236930847e-01 -1.187036838382482529e-02 -2.898984253406524658e-01 -6.524924039840698242e-01 3.288277983665466309e-01
-1.103868111968040466e-01 4.502543509006500244e-01 -3.268730342388153076e-01 -3.813267946243286133e-01 3.908189535140991211e-01 4.651184752583503723e-02 -3.742024302482604980e-01 4.877494573593139648e-01
2.306375354528427124e-01 -2.111416757106781006e-01 -3.222388327121734619e-01 -5.107769370079040527e-01 3.855040669441223145e-01 -4.181724786758422852e-01 -4.626124501228332520e-01 -1.618016627617180347e-03
3.207635879516601562e-01 -1.757218539714813232e-01 -4.308135211467742920e-01 -5.535554885864257812e-01 3.185116946697235107e-01 1.816731840372085571e-01 -4.654968380928039551e-01 1.518765389919281006e-01
-2.864536345005035400e-01 -3.530969321727752686e-01 -2.879127860069274902e-01 -3.260901272296905518e-01 4.462059140205383301e-01 -4.637225717306137085e-02 -6.247285604476928711e-01 1.118146479129791260e-01
-4.996052980422973633e-01 1.895103156566619873e-01 -1.530497521162033081e-01 1.468542590737342834e-02 1.551780849695205688e-01 -1.547057777643203735e-01 -1.138206496834754944e-01 7.936443090438842773e-01
1.715477369725704193e-02 5.096314549446105957e-01 -2.135081738233566284e-01 3.425917327404022217e-01 4.259105920791625977e-01 -4.116543829441070557e-01 -3.567998111248016357e-01 3.144224286079406738e-01
-1.652731150388717651e-01 -2.418279051780700684e-01 -5.018441006541252136e-02 3.221906125545501709e-01 6.814382076263427734e-01 -2.951391041278839111e-01 -2.352623045444488525e-01 4.484030604362487793e-01
2.786178290843963623e-01 -3.258161842823028564e-01 -4.970980286598205566e-01 -5.806810259819030762e-01 7.946839183568954468e-02 -3.083397746086120605e-01 -5.670301616191864014e-02 3.568128943443298340e-01
-3.973088860511779785e-01 -4.443753659725189209e-01 -2.218740433454513550e-01 -8.459389209747314453e-02 5.232360363006591797e-01 -1.837403178215026855e-01 -4.571660757064819336e-01 2.678706347942352295e-01
9.423747658729553223e-02 -3.083920106291770935e-02 -1.856360435485839844e-01 2.097741812467575073e-01 7.888997793197631836e-01 -3.705850839614868164e-01 -3.748671710491180420e-01 1.071484237909317017e-01
8.280033618211746216e-02 4.113366305828094482e-01 2.753223180770874023e-01 1.144271194934844971e-01 4.056398570537567139e-01 -7.500105351209640503e-02 -4.385179877281188965e-01 6.103960275650024414e-01
-5.559136718511581421e-02 3.449131548404693604e-01 -2.587762475013732910e-01 3.887386918067932129e-01 5.672374963760375977e-01 -3.504990637302398682e-01 -3.974684476852416992e-01 2.393167465925216675e-01
-2.756948769092559814e-01 -3.934545218944549561e-01 3.521032258868217468e-02 2.082550525665283203e-01 5.611668825149536133e-01 -3.382860422134399414e-01 -3.800165057182312012e-01 3.883528113365173340e-01
-1.930733025074005127e-01 3.567371964454650879e-01 -2.895818054676055908e-01 -3.981374800205230713e-01 4.087215662002563477e-01 -3.665241897106170654e-01 -4.733161032199859619e-01 2.601323127746582031e-01
-3.432381898164749146e-02 -1.741831153631210327e-01 -5.130410790443420410e-01 3.283524215221405029e-01 4.676793515682220459e-01 -2.659893929958343506e-01 1.787182688713073730e-01 5.253961086273193359e-01
2.237981855869293213e-01 -4.650413393974304199e-01 -2.715570032596588135e-01 2.630111575126647949e-01 -9.801711142063140869e-02 -6.100155115127563477e-01 -3.382582962512969971e-01 3.075514137744903564e-01
4.011884927749633789e-01 -5.588436499238014221e-02 -2.277493476867675781e-01 1.295342594385147095e-01 5.366050079464912415e-02 -7.664192318916320801e-01 -3.968699276447296143e-01 1.396138519048690796e-01
2.180335372686386108e-01 3.427619040012359619e-01 1.560382824391126633e-02 1.610992550849914551e-01 5.457296967506408691e-01 2.373107820749282837e-01 -5.644583106040954590e-01 3.688209652900695801e-01
-1.362540721893310547e-01 -1.341303586959838867e-01 -7.077975869178771973e-01 -5.030160546302795410e-01 1.228829547762870789e-01 -1.790735521353781223e-03 -3.961775302886962891e-01 1.933424323797225952e-01
2.106211483478546143e-01 -1.574842929840087891e-01 -1.044980362057685852e-01 6.525299977511167526e-03 1.932117193937301636e-01 -8.012298345565795898e-01 -4.581657946109771729e-01 1.750974655151367188e-01
3.391876816749572754e-01 3.356133997440338135e-01 -1.506632119417190552e-01 -1.666030734777450562e-01 6.204818487167358398e-01 -4.124472737312316895e-01 -2.237975448369979858e-01 3.415603339672088623e-01
1.492261588573455811e-01 2.619843482971191406e-01 -4.696883261203765869e-01 -1.279562264680862427e-01 4.674615561962127686e-01 -2.782776057720184326e-01 1.462864577770233154e-01 5.956152081489562988e-01
8.161311969161033630e-03 3.627878725528717041e-01 -2.666754126548767090e-01 -1.612078845500946045e-01 6.349357962608337402e-01 -2.921953797340393066e-01 -4.862681329250335693e-01 2.150267064571380615e-01
2.077080756425857544e-01 5.819894671440124512e-01 -4.240917563438415527e-01 7.812271267175674438e-02 3.544099330902099609e-01 -1.548304557800292969e-01 -9.203846007585525513e-02 5.235825777053833008e-01
-1.271061748266220093e-01 3.532164096832275391e-01 -8.220001459121704102e-01 -1.873780339956283569e-01 1.122694164514541626e-01 -6.757868081331253052e-02 -1.905945390462875366e-01 3.078794777393341064e-01
7.285179495811462402e-01 -5.063885822892189026e-02 -1.171932071447372437e-01 1.163354888558387756e-01 1.600014865398406982e-01 1.516991946846246719e-02 -6.047081351280212402e-01 2.189210355281829834e-01
-7.982321083545684814e-02 1.334643065929412842e-01 -1.469586342573165894e-01 3.196994960308074951e-01 6.647791862487792969e-01 -4.666411280632019043e-01 -2.886905074119567871e-01 3.301264941692352295e-01
-2.770411968231201172e-01 3.638379275798797607e-02 1.227199733257293701e-01 1.649999469518661499e-01 -2.121510952711105347e-01 -4.787875115871429443e-01 -6.094094514846801758e-01 4.837495386600494385e-01
2.173007577657699585e-01 -1.345573067665100098e-01 1.270709186792373657e-01 -1.318030655384063721e-01 1.576840877532958984e-01 -7.576744556427001953e-01 -4.564835131168365479e-01 3.063394129276275635e-01
1.481769084930419922e-01 2.676742076873779297e-01 -7.230292558670043945e-01 -1.331614851951599121e-01 5.277704596519470215e-01 -1.459029465913772583e-01 -1.646049469709396362e-01 1.974002420902252197e-01
1.786071658134460449e-01 -2.446567863225936890e-01 3.537401929497718811e-02 -4.817793667316436768e-01 5.772832036018371582e-01 -4.050806760787963867e-01 -2.657608091831207275e-01 3.269632756710052490e-01
1.637459099292755127e-01 -2.208952233195304871e-02 -4.082102477550506592e-01 2.089019119739532471e-01 -3.623780310153961182e-01 -5.546029806137084961e-01 -5.213515162467956543e-01 2.274068444967269897e-01
-3.080033361911773682e-01 3.859938383102416992e-01 -3.563332557678222656e-01 2.064481675624847412e-01 5.186033844947814941e-01 -8.616895973682403564e-02 -4.730993807315826416e-01 2.938555181026458740e-01
6.333785653114318848e-01 -3.950160741806030273e-01 -3.645302951335906982e-01 3.233163654804229736e-01 9.832855314016342163e-02 7.041423115879297256e-03 -3.726291060447692871e-01 2.383432388305664062e-01
8.333755284547805786e-02 1.926759257912635803e-02 2.020803838968276978e-01 -1.010485589504241943e-01 6.673483252525329590e-01 4.857258498668670654e-02 -3.412520587444305420e-01 6.143860220909118652e-01
1.034296229481697083e-01 2.048271745443344116e-01 -5.541484951972961426e-01 6.059972941875457764e-02 6.397933363914489746e-01 2.006606608629226685e-01 -2.274622321128845215e-01 3.677714765071868896e-01
-7.637116312980651855e-02 -1.928451359272003174e-01 -7.889751344919204712e-03 -7.398123145103454590e-01 1.003059744834899902e-01 -2.466656416654586792e-01 -3.757934272289276123e-01 4.443732798099517822e-01
2.591414749622344971e-01 4.310642480850219727e-01 -2.028424739837646484e-01 -3.578107338398694992e-03 5.926034450531005859e-01 -4.110038578510284424e-01 -2.398492991924285889e-01 3.581071197986602783e-01
2.266564071178436279e-01 7.599221915006637573e-02 1.648864448070526123e-01 -1.871594935655593872e-01 7.189128994941711426e-01 -1.813792884349822998e-01 -4.142151176929473877e-01 3.991587460041046143e-01
4.936445951461791992e-01 -2.256658673286437988e-01 -1.906881779432296753e-01 1.504203677177429199e-01 3.920976817607879639e-02 -6.707948446273803711e-01 -1.863793134689331055e-01 4.002018272876739502e-01
1.401340365409851074e-01 5.092725157737731934e-01 -2.698110342025756836e-01 -4.822241608053445816e-03 5.494055747985839844e-01 -2.364044189453125000e-01 -4.570962488651275635e-01 2.855035066604614258e-01
2.285346388816833496e-01 1.955707371234893799e-01 -5.477609634399414062e-01 -1.024022549390792847e-01 6.380375027656555176e-01 9.758106619119644165e-02 -6.790283322334289551e-02 4.216289222240447998e-01
-1.236421316862106323e-01 3.344410359859466553e-01 -1.565008759498596191e-01 -4.130621254444122314e-01 4.056130051612854004e-01 -2.126478403806686401e-01 -6.522818803787231445e-01 2.062433511018753052e-01
-4.972784593701362610e-02 3.469245433807373047e-01 -2.627593278884887695e-01 1.051753312349319458e-01 3.739010691642761230e-01 3.466951549053192139e-01 -2.245059311389923096e-01 6.976130008697509766e-01
5.794128775596618652e-02 3.663041889667510986e-01 -2.986164987087249756e-01 -2.591280043125152588e-01 4.835982918739318848e-01 -2.862434685230255127e-01 4.535483196377754211e-02 6.231253743171691895e-01
-4.782468676567077637e-01 1.866569221019744873e-01 -3.636831641197204590e-01 -1.096397172659635544e-03 2.657733559608459473e-01 -3.109851107001304626e-02 -9.099155664443969727e-02 7.240790128707885742e-01
5.049558877944946289e-01 -4.270653426647186279e-01 1.155005991458892822e-01 2.920468151569366455e-01 1.794358193874359131e-01 -1.655206233263015747e-01 -2.559540271759033203e-01 5.821479558944702148e-01
-2.636816799640655518e-01 4.505709111690521240e-01 -2.540675997734069824e-01 -2.916146218776702881e-01 3.564888238906860352e-01 -1.809317469596862793e-01 -5.738734602928161621e-01 2.978540658950805664e-01
-1.364057213068008423e-01 1.320924959145486355e-03 -4.118003249168395996e-01 2.850026786327362061e-01 5.038999319076538086e-01 1.854722201824188232e-01 -5.970091372728347778e-02 6.623492836952209473e-01
1.281717568635940552e-01 -1.293070241808891296e-02 -2.309974096715450287e-02 -5.832332968711853027e-01 -3.371649980545043945e-02 6.416987627744674683e-02 -1.023163497447967529e-01 7.918251156806945801e-01
-1.147428378462791443e-01 2.213344722986221313e-01 -4.546944499015808105e-01 2.259837687015533447e-01 4.340113103389739990e-01 -7.877038419246673584e-02 8.572410792112350464e-02 6.914551258087158203e-01
7.170891016721725464e-02 5.022802352905273438e-01 -4.895793795585632324e-01 -1.238091066479682922e-01 3.766688108444213867e-01 1.809023767709732056e-01 -3.771729767322540283e-01 4.131480157375335693e-01
-1.179277524352073669e-01 9.318225830793380737e-02 1.900681108236312866e-01 -3.582955598831176758e-01 5.611976981163024902e-01 -6.126033142209053040e-02 -5.343897342681884766e-01 4.567717015743255615e-01
5.503219962120056152e-01 2.860222198069095612e-02 -3.514757454395294189e-01 -4.213558137416839600e-01 2.525357306003570557e-01 -2.906180322170257568e-01 3.630844131112098694e-02 4.956816732883453369e-01
-4.286868274211883545e-01 2.229530364274978638e-01 -2.716173827648162842e-01 -1.908902972936630249e-01 2.995266616344451904e-01 -1.733732596039772034e-02 -9.675408154726028442e-02 7.462748885154724121e-01
1.268526315689086914e-01 2.801693677902221680e-01 -6.981049776077270508e-01 -3.722116053104400635e-01 3.777809143066406250e-01 -1.155151352286338806e-01 -1.288422644138336182e-01 3.268930613994598389e-01
2.430596575140953064e-02 -4.776129424571990967e-01 -1.016972586512565613e-01 -8.478336967527866364e-03 6.938734650611877441e-01 -3.130639791488647461e-01 -1.948374956846237183e-01 3.787478804588317871e-01
-2.799848020076751709e-01 -4.867529869079589844e-01 8.024282008409500122e-02 -1.070788316428661346e-02 4.820700585842132568e-01 -7.704353332519531250e-02 -5.686808228492736816e-01 3.411764502525329590e-01
2.228788435459136963e-01 1.097368970513343811e-01 -1.213123351335525513e-01 3.888424336910247803e-01 -1.564517617225646973e-01 -5.728243589401245117e-01 -5.856223106384277344e-01 2.771451771259307861e-01
9.548282623291015625e-02 -1.660712063312530518e-01 -2.540857195854187012e-01 -5.247573852539062500e-01 2.952246069908142090e-01 -1.784720271825790405e-01 -7.098398804664611816e-01 -2.216089144349098206e-02
3.891237825155258179e-02 3.445401191711425781e-01 -7.100549340248107910e-01 -2.916198968887329102e-01 3.148690462112426758e-01 5.451162159442901611e-02 -1.613630652427673340e-01 4.029959142208099365e-01
-2.645328938961029053e-01 4.901400506496429443e-01 -4.283894002437591553e-01 -2.566933035850524902e-01 3.009664118289947510e-01 -1.960628926753997803e-01 -3.697469532489776611e-01 4.179019927978515625e-01
4.139808118343353271e-01 -5.740847587585449219e-01 -2.112878561019897461e-01 4.050826728343963623e-01 1.386707723140716553e-01 1.037417538464069366e-02 -4.713000357151031494e-01 2.210227549076080322e-01
-2.968102395534515381e-01 2.774283289909362793e-02 1.992718130350112915e-01 -1.526560634374618530e-01 -1.179885864257812500e-01 -4.685579836368560791e-01 -6.647331714630126953e-01 4.156719446182250977e-01
-2.240374982357025146e-01 -5.534952878952026367e-01 -5.428328737616539001e-02 9.663673490285873413e-02 5.191748142242431641e-01 -2.348956316709518433e-01 -3.780299723148345947e-01 4.044004082679748535e-01
2.002442032098770142e-01 5.076868534088134766e-01 -2.905444800853729248e-01 8.998273313045501709e-02 4.897043108940124512e-01 -1.664897352457046509e-01 -1.220110952854156494e-01 5.720381140708923340e-01
-1.330333650112152100e-01 4.086544513702392578e-01 -3.859573006629943848e-01 -2.323648482561111450e-01 4.727164804935455322e-01 -1.097156181931495667e-01 -5.829753875732421875e-01 1.923235654830932617e-01
-1.216854155063629150e-01 4.223339855670928955e-01 -2.082727849483489990e-01 -3.132161200046539307e-01 4.971521794795989990e-01 -1.672650575637817383e-01 -5.658198595046997070e-01 2.646787464618682861e-01
-2.501161098480224609e-01 -3.394955396652221680e-01 -5.247061699628829956e-02 1.663356572389602661e-01 6.547588706016540527e-01 -4.243440926074981689e-01 -3.391353189945220947e-01 2.607188522815704346e-01
7.248508930206298828e-02 -1.025506779551506042e-01 2.863873168826103210e-02 1.619646847248077393e-01 -3.408708274364471436e-01 -5.307850241661071777e-01 -2.530718743801116943e-01 7.037084102630615234e-01
1.502199918031692505e-01 4.645996093750000000e-01 -3.189704120159149170e-01 -2.437069267034530640e-01 5.493530035018920898e-01 -2.448044866323471069e-01 -1.822711676359176636e-01 4.533266723155975342e-01
4.273790121078491211e-01 1.245633959770202637e-01 -1.581252813339233398e-01 8.810660988092422485e-02 -3.250171542167663574e-01 -3.599771261215209961e-01 -6.995778083801269531e-01 2.107984572649002075e-01
-1.255804300308227539e-01 -9.928232058882713318e-03 -1.760764718055725098e-01 -2.503434196114540100e-02 -6.124346330761909485e-02 -7.467850446701049805e-01 -6.106061935424804688e-01 1.349909901618957520e-01
-3.196870386600494385e-01 -3.803481161594390869e-01 -2.008351869881153107e-02 -1.917999982833862305e-01 4.430934786796569824e-01 8.647454530000686646e-02 -2.514346241950988770e-01 6.700119376182556152e-01
1.167428642511367798e-01 2.336577177047729492e-01 -7.423824667930603027e-01 -3.600697219371795654e-01 3.792136013507843018e-01 -4.706168547272682190e-02 -1.702030599117279053e-01 2.756929397583007812e-01
9.525782428681850433e-03 -3.816188275814056396e-01 -3.380170762538909912e-01 3.542073369026184082e-01 4.348420500755310059e-01 -1.146472524851560593e-02 1.245720610022544861e-01 6.401723027229309082e-01
-1.561212390661239624e-01 -2.634451091289520264e-01 -6.267080307006835938e-01 -8.496672660112380981e-02 -4.923180937767028809e-01 -4.853688180446624756e-02 -4.068962335586547852e-01 3.097465634346008301e-01
7.406582832336425781e-01 -8.115190267562866211e-02 -2.752225995063781738e-01 1.775282025337219238e-01 2.606162726879119873e-01 2.323630005121231079e-01 -3.059818446636199951e-01 3.493387103080749512e-01
-1.344630718231201172e-01 -3.563975095748901367e-01 -4.874621927738189697e-01 3.922650516033172607e-01 3.174766600131988525e-01 1.389412879943847656e-01 -2.125491946935653687e-02 5.855436921119689941e-01
3.793189227581024170e-01 1.345929801464080811e-01 -3.308235406875610352e-01 2.110562026500701904e-01 -2.349385023117065430e-01 -6.243071556091308594e-01 -3.759056627750396729e-01 3.126537501811981201e-01
-2.238853871822357178e-01 -3.085071146488189697e-01 -6.519985795021057129e-01 3.432547152042388916e-01 2.624610364437103271e-01 1.905070394277572632e-01 -8.356453478336334229e-02 4.467786848545074463e-01
-5.363820195198059082e-01 -3.871143758296966553e-01 -5.775979757308959961e-01 5.505995079874992371e-02 1.821643672883510590e-02 -1.672060191631317139e-01 -2.616490721702575684e-01 3.592156171798706055e-01
5.241938829421997070e-01 -1.493544280529022217e-01 -2.266154140233993530e-01 2.719649672508239746e-01 1.452301535755395889e-02 -5.988360643386840820e-01 -2.127424925565719604e-01 4.165566861629486084e-01
-1.801672577857971191e-01 -5.645257234573364258e-01 -1.038844957947731018e-01 -2.523346338421106339e-03 4.598007202148437500e-01 2.612367868423461914e-01 -4.873515367507934570e-01 3.476769626140594482e-01
-1.794699430465698242e-01 -2.618901431560516357e-02 -5.758226662874221802e-02 -1.433329433202743530e-01 -1.494237035512924194e-01 -4.131159186363220215e-01 -8.483636379241943359e-01 1.747330427169799805e-01
4.469224810600280762e-01 -1.226860731840133667e-01 -1.115551870316267014e-02 2.304192781448364258e-01 -1.783722490072250366e-01 -4.146040678024291992e-01 -1.423424482345581055e-01 7.127526998519897461e-01
3.813718855381011963e-01 -3.933287262916564941e-01 2.206204980611801147e-01 2.400144785642623901e-01 1.377123594284057617e-01 -4.101009964942932129e-01 -3.943257927894592285e-01 5.009267330169677734e-01
-4.559885561466217041e-01 1.718101948499679565e-01 -5.165100097656250000e-01 1.992425173521041870e-01 2.718715965747833252e-01 1.091590225696563721e-01 -2.297979146242141724e-01 5.634168982505798340e-01
2.425864636898040771e-01 8.140611648559570312e-02 -1.746600717306137085e-01 1.366829723119735718e-01 8.370823264122009277e-01 -1.514602601528167725e-01 -1.778584569692611694e-01 3.606327474117279053e-01
-6.338052451610565186e-02 5.333026647567749023e-01 -3.541603088378906250e-01 -8.060628175735473633e-02 4.548728168010711670e-01 -1.261074841022491455e-01 -5.204609632492065430e-01 2.931762933731079102e-01
-6.844022870063781738e-02 2.849555108696222305e-03 -8.119051456451416016e-01 -2.699726819992065430e-01 2.341197133064270020e-01 2.841447480022907257e-02 -4.530748128890991211e-01 4.833687469363212585e-02
5.969129800796508789e-01 -3.924404084682464600e-01 -9.043852239847183228e-02 8.731442689895629883e-02 1.297805830836296082e-02 -4.037742614746093750e-01 -1.449909210205078125e-01 5.381988883018493652e-01
-3.344330191612243652e-01 1.564758457243442535e-02 -3.297109007835388184e-01 -2.257416844367980957e-01 2.524875998497009277e-01 -1.487727165222167969e-01 8.197127282619476318e-02 7.972694635391235352e-01
-1.257732808589935303e-01 -7.507272809743881226e-02 -4.267896413803100586e-01 -3.484660089015960693e-01 -4.548121392726898193e-01 4.282284155488014221e-02 -4.761905670166015625e-01 4.894096255302429199e-01
-2.525701522827148438e-01 1.468544602394104004e-01 -4.035004079341888428e-01 4.149338006973266602e-01 2.742848396301269531e-01 2.053002566099166870e-01 -2.560858130455017090e-01 6.298406124114990234e-01
4.882459342479705811e-01 -2.897131443023681641e-01 -1.205265522003173828e-01 7.075029611587524414e-02 -1.928701996803283691e-01 -4.733347594738006592e-01 -2.620441019535064697e-01 5.729207992553710938e-01
-3.789262473583221436e-01 -3.915671408176422119e-01 1.788011565804481506e-02 -1.235215887427330017e-01 3.726748824119567871e-01 -1.020212247967720032e-01 -6.381939649581909180e-01 3.618372976779937744e-01
1.263910830020904541e-01 5.007262229919433594e-01 -5.581753849983215332e-01 -1.252315789461135864e-01 4.716569483280181885e-01 -1.605835407972335815e-01 -2.914009690284729004e-01 2.699891328811645508e-01
-5.178345441818237305e-01 -4.935500919818878174e-01 -1.390575766563415527e-01 -7.436877489089965820e-02 -7.141870260238647461e-02 -1.082133054733276367e-01 -4.327223598957061768e-01 5.092431306838989258e-01
-2.884861268103122711e-02 2.735556364059448242e-01 1.466818004846572876e-01 -2.647733390331268311e-01 5.221401453018188477e-01 -6.714991759508848190e-03 -5.709215402603149414e-01 4.838261008262634277e-01
-2.579684078227728605e-04 4.648507833480834961e-01 -2.871228754520416260e-01 4.104660153388977051e-01 4.948613941669464111e-01 -2.135326713323593140e-01 -2.712612748146057129e-01 4.110049903392791748e-01
4.693352878093719482e-01 -1.379522383213043213e-01 -1.896730810403823853e-01 8.379663527011871338e-02 -1.901419907808303833e-01 -6.234052777290344238e-01 -3.045860826969146729e-01 4.473647475242614746e-01
2.116591185331344604e-01 4.764582216739654541e-01 -2.205321788787841797e-01 1.817886680364608765e-01 5.859382748603820801e-01 -2.803166210651397705e-01 -3.904770910739898682e-01 2.685761153697967529e-01
3.338229954242706299e-01 -2.834254503250122070e-02 -5.980863422155380249e-02 3.920944407582283020e-02 1.880479305982589722e-01 -7.801694869995117188e-01 -3.469523191452026367e-01 3.438633978366851807e-01
-9.432818740606307983e-02 -1.814857311546802521e-02 3.787662461400032043e-02 1.518360078334808350e-01 -6.245338171720504761e-02 -5.499237775802612305e-01 -7.755306959152221680e-01 2.419086247682571411e-01
2.607378661632537842e-01 4.382274150848388672e-01 -3.507667407393455505e-02 1.693051606416702271e-01 5.283782482147216797e-01 9.920999407768249512e-02 -5.020223259925842285e-01 4.111268520355224609e-01
1.561799496412277222e-01 1.962138563394546509e-01 -4.270251393318176270e-01 -3.139489293098449707e-01 -2.476317249238491058e-02 -1.657518148422241211e-01 7.638717442750930786e-02 7.888422012329101562e-01
1.753843761980533600e-02 -4.966720193624496460e-02 -9.424036741256713867e-01 -1.240365356206893921e-01 2.309612333774566650e-01 -2.670946344733238220e-02 -1.699881553649902344e-01 1.037456393241882324e-01
-4.871759414672851562e-01 2.426984608173370361e-01 -3.235010206699371338e-01 -8.569874800741672516e-03 2.426189631223678589e-01 4.875781387090682983e-02 -1.917852163314819336e-01 7.078191637992858887e-01
6.448625922203063965e-01 -3.462572991847991943e-01 -7.180885225534439087e-02 2.881349027156829834e-01 4.483269061893224716e-03 -1.589617878198623657e-01 -4.337886273860931396e-01 4.032595455646514893e-01
1.526283472776412964e-01 4.484423622488975525e-02 -3.360006809234619141e-01 3.216314017772674561e-01 6.935462951660156250e-01 -1.468023061752319336e-01 8.216167241334915161e-02 4.990415573120117188e-01
4.120281040668487549e-01 8.178052306175231934e-02 -1.881137937307357788e-01 -5.059498921036720276e-02 -1.190660968422889709e-01 -6.783086061477661133e-01 -1.447691768407821655e-01 5.388513803482055664e-01
8.133277297019958496e-02 2.683421969413757324e-01 1.003634631633758545e-01 6.890094280242919922e-02 5.801936388015747070e-01 8.790592104196548462e-02 -3.422295451164245605e-01 6.671462655067443848e-01
-4.155392292886972427e-03 4.044065475463867188e-01 -5.940824747085571289e-01 -1.307171434164047241e-01 1.539559941738843918e-02 -1.879613548517227173e-01 8.393497765064239502e-02 6.510035395622253418e-01
-5.501260757446289062e-01 -4.344886243343353271e-01 -4.787442982196807861e-01 -1.675726659595966339e-02 1.183789744973182678e-01 5.852384120225906372e-02 -3.632846176624298096e-01 3.601244091987609863e-01
-3.788229823112487793e-02 -3.988119959831237793e-01 -4.091301858425140381e-01 3.327703475952148438e-01 3.460457623004913330e-01 -2.345538139343261719e-02 1.459273695945739746e-01 6.479178667068481445e-01
-4.075772464275360107e-01 -2.615444064140319824e-01 -4.022956788539886475e-01 3.442098945379257202e-02 2.345208227634429932e-01 -2.111105769872665405e-01 8.858167380094528198e-02 7.035868167877197266e-01
1.894991844892501831e-01 3.962762355804443359e-01 -4.645595848560333252e-01 -9.407394379377365112e-02 6.232868432998657227e-01 -1.064991876482963562e-01 -3.322068750858306885e-01 2.686999440193176270e-01
1.773243993520736694e-01 1.553561240434646606e-01 -3.914843499660491943e-01 3.503375947475433350e-01 4.278039336204528809e-01 -4.651879146695137024e-02 1.332591921091079712e-01 6.822651624679565430e-01
1.899849921464920044e-01 -6.637576222419738770e-02 -4.831090867519378662e-01 -6.425995826721191406e-01 5.000313743948936462e-02 -1.496661175042390823e-02 -5.348647758364677429e-02 5.546046495437622070e-01
-3.529447913169860840e-01 2.165233194828033447e-01 -3.620993793010711670e-01 3.058635294437408447e-01 5.284939408302307129e-01 -3.590075671672821045e-01 -3.870624601840972900e-01 2.141717672348022461e-01
3.387071788311004639e-01 -7.993259280920028687e-02 -2.977136671543121338e-01 -3.986090719699859619e-01 -8.278650790452957153e-02 -6.718308925628662109e-01 -3.720798790454864502e-01 1.863111257553100586e-01
3.140138983726501465e-01 2.271442860364913940e-01 -5.078154206275939941e-01 3.802876770496368408e-01 4.314908683300018311e-01 1.002407521009445190e-01 2.126851491630077362e-02 5.006202459335327148e-01
3.775219246745109558e-02 -3.029616177082061768e-01 8.384367078542709351e-02 -4.870016276836395264e-01 4.788134694099426270e-01 -4.392079412937164307e-01 -6.918363273143768311e-02 4.854238629341125488e-01
5.900515243411064148e-02 -9.518706798553466797e-02 2.854862213134765625e-01 -9.497716277837753296e-02 -1.983092874288558960e-01 -3.070657253265380859e-01 -7.521389722824096680e-01 4.445286989212036133e-01
-8.707797527313232422e-02 2.624340057373046875e-01 -2.547827064990997314e-01 -4.734767079353332520e-01 7.505920715630054474e-03 4.159049130976200104e-03 -1.937495917081832886e-02 7.962425947189331055e-01
-5.015708133578300476e-02 -1.216377839446067810e-01 -6.969343423843383789e-01 -5.070834755897521973e-01 4.184876382350921631e-02 1.391507536172866821e-01 -4.321939647197723389e-01 1.786942631006240845e-01
3.828044235706329346e-01 -4.037584960460662842e-01 8.031579107046127319e-02 1.937921792268753052e-01 2.679691091179847717e-02 -4.353564977645874023e-01 -2.122631669044494629e-01 6.411902904510498047e-01
1.636764258146286011e-01 3.430677577853202820e-02 -1.313576996326446533e-01 2.941263914108276367e-01 -2.324179410934448242e-01 -2.475058883428573608e-01 -8.643935322761535645e-01 7.625287026166915894e-02
-1.730728149414062500e-01 6.329435855150222778e-02 -2.389837950468063354e-01 4.363865777850151062e-02 4.353153705596923828e-01 4.113825559616088867e-01 -2.595158219337463379e-01 6.934974193572998047e-01
4.684805274009704590e-01 6.180558726191520691e-02 -1.957835257053375244e-01 4.604211822152137756e-02 -1.205128505825996399e-01 -6.564791798591613770e-01 -2.153277993202209473e-01 4.943690896034240723e-01
-3.731818171218037605e-03 -5.782670378684997559e-01 -3.588837683200836182e-01 3.514067828655242920e-02 5.133768320083618164e-01 2.252867817878723145e-01 -1.218208596110343933e-01 4.543243646621704102e-01
5.061340332031250000e-02 -9.931767731904983521e-02 -7.178639173507690430e-01 -1.494972109794616699e-01 1.212734654545783997e-01 -9.901994466781616211e-02 -6.417761445045471191e-01 -1.162215620279312134e-01
6.244105100631713867e-01 2.411155402660369873e-02 -1.773529350757598877e-01 2.025716453790664673e-01 -6.282319128513336182e-02 2.532016336917877197e-01 -5.746208429336547852e-01 3.725505471229553223e-01
1.559461653232574463e-01 4.810884296894073486e-01 -4.631603658199310303e-01 -4.560411721467971802e-02 5.232049822807312012e-01 -3.001899830996990204e-02 -3.069429099559783936e-01 3.984708487987518311e-01
-3.146162629127502441e-01 -1.847354769706726074e-01 -2.862437367439270020e-01 -2.218940854072570801e-02 3.049391508102416992e-01 -1.707367300987243652e-01 1.424898803234100342e-01 8.012610673904418945e-01
2.245457470417022705e-01 -7.214017678052186966e-03 -1.470752507448196411e-01 -6.188874840736389160e-01 -1.297549456357955933e-01 1.016900409013032913e-02 -1.679623574018478394e-01 7.069110274314880371e-01
7.210452556610107422e-01 -3.359169363975524902e-01 -5.923755839467048645e-02 5.863736942410469055e-02 1.452035754919052124e-01 -1.760938465595245361e-01 -4.118710160255432129e-01 3.722568750381469727e-01
-1.909534335136413574e-01 -2.659744322299957275e-01 8.116000890731811523e-02 -9.204356372356414795e-02 -2.763425409793853760e-01 -1.636168807744979858e-01 -7.887498736381530762e-01 3.904786109924316406e-01
-4.805520176887512207e-02 -1.239879354834556580e-01 -7.634800672531127930e-02 1.726316958665847778e-01 1.062143370509147644e-01 -6.561875343322753906e-01 -7.047790884971618652e-01 9.005386382341384888e-02
-1.594398170709609985e-02 -4.746442288160324097e-02 -5.102490782737731934e-01 -1.923086196184158325e-01 -4.340232014656066895e-01 2.622993588447570801e-01 -5.572648048400878906e-01 3.639161884784698486e-01
-5.109113454818725586e-01 1.188955679535865784e-01 -2.721975147724151611e-01 1.456119567155838013e-01 2.997872531414031982e-01 5.068897735327482224e-03 -1.154742613434791565e-01 7.254700064659118652e-01
-1.546297222375869751e-01 6.325317174196243286e-02 9.193520992994308472e-02 -1.051945984363555908e-01 -1.695872992277145386e-01 -2.025075256824493408e-01 -9.090225696563720703e-01 2.376545518636703491e-01
-1.689760237932205200e-01 -2.509148120880126953e-01 1.434050220996141434e-02 -1.119860559701919556e-01 1.325463037937879562e-02 -5.255981087684631348e-01 -7.571924924850463867e-01 2.144126743078231812e-01
-3.500070795416831970e-02 1.176871508359909058e-01 -8.379058837890625000e-01 3.354016244411468506e-01 2.740956544876098633e-01 -1.397191882133483887e-01 4.373603500425815582e-03 2.750910818576812744e-01
4.567147493362426758e-01 -4.208441376686096191e-01 1.906014829874038696e-01 2.494807541370391846e-01 2.779346108436584473e-01 -2.647249400615692139e-01 -3.848806321620941162e-01 4.693315327167510986e-01
1.277980301529169083e-02 7.046732306480407715e-02 1.994159668684005737e-01 -2.311046719551086426e-01 6.396601200103759766e-01 1.141982991248369217e-02 -5.256949067115783691e-01 4.648055136203765869e-01
4.494619667530059814e-01 6.626351922750473022e-02 -4.375680983066558838e-01 -6.025060415267944336e-01 -1.273477822542190552e-01 -7.034578919410705566e-02 -3.149504363536834717e-01 3.446071147918701172e-01
-3.048118948936462402e-01 2.794530093669891357e-01 -3.228911757469177246e-01 -1.029683202505111694e-01 2.571994066238403320e-01 -3.447467833757400513e-02 2.190743573009967804e-02 8.039368987083435059e-01
-8.432656526565551758e-02 -2.144970297813415527e-01 -1.103956252336502075e-01 -1.740626692771911621e-01 1.915135071612894535e-03 -5.359784364700317383e-01 -7.770107984542846680e-01 1.156399697065353394e-01
1.307259052991867065e-01 -3.988159000873565674e-01 -3.473861217498779297e-01 -3.059007823467254639e-01 5.152983069419860840e-01 -1.982896178960800171e-01 -5.392533540725708008e-01 -1.181482523679733276e-01
1.021060496568679810e-01 -2.123806476593017578e-01 2.590152807533740997e-02 -1.353886257857084274e-02 -3.552472293376922607e-01 -2.624700963497161865e-01 -8.219862580299377441e-01 2.699302136898040771e-01
-2.044126689434051514e-01 -1.990363299846649170e-01 1.554155647754669189e-01 -6.545834988355636597e-02 -1.782780289649963379e-01 -2.890644669532775879e-01 -7.841078639030456543e-01 3.999932110309600830e-01
-3.359163105487823486e-01 -3.402711153030395508e-01 -2.525412738323211670e-01 3.693166971206665039e-01 4.078375995159149170e-01 -1.514798104763031006e-01 -8.756496012210845947e-02 6.117666363716125488e-01
-3.667754530906677246e-01 2.988586425781250000e-01 -5.484181046485900879e-01 -9.832556545734405518e-02 2.970986664295196533e-01 5.779471714049577713e-03 -1.315271407365798950e-01 6.001071333885192871e-01
1.238544881343841553e-01 4.728688597679138184e-01 -4.972892999649047852e-01 -3.894391655921936035e-01 3.683761656284332275e-01 -1.581799834966659546e-01 -3.784038126468658447e-01 2.412141263484954834e-01
-1.889683902263641357e-01 -4.176115393638610840e-01 -1.110155880451202393e-02 2.971900254487991333e-02 6.729418635368347168e-01 -3.276839256286621094e-01 -3.690794408321380615e-01 3.040358722209930420e-01
1.069146543741226196e-01 3.216676414012908936e-01 -4.131506085395812988e-01 3.156390786170959473e-01 4.217666387557983398e-01 -1.034868955612182617e-01 1.019262075424194336e-01 6.448195576667785645e-01
6.291608214378356934e-01 -1.617404669523239136e-01 -2.111310884356498718e-02 2.040597349405288696e-01 -1.078805550932884216e-01 1.307496130466461182e-01 -4.713696539402008057e-01 5.338423252105712891e-01
2.828614115715026855e-01 6.039543747901916504e-01 -3.388897478580474854e-01 1.416878998279571533e-01 3.734161257743835449e-01 -3.145075738430023193e-01 -1.536203920841217041e-01 3.979358971118927002e-01
-5.274749398231506348e-01 -3.978348970413208008e-01 -2.603192031383514404e-01 1.865531951189041138e-01 1.673198044300079346e-01 -1.032737642526626587e-01 -3.370753824710845947e-01 5.555612444877624512e-01
6.994537264108657837e-02 3.940307497978210449e-01 -7.601963281631469727e-01 -1.129166707396507263e-01 3.154408037662506104e-01 4.753230512142181396e-02 -2.065631449222564697e-01 3.236795365810394287e-01
7.241561412811279297e-01 1.409776210784912109e-01 -4.108176827430725098e-01 -3.398552238941192627e-01 -2.634002594277262688e-03 -2.359190881252288818e-01 -1.839353889226913452e-01 2.862750589847564697e-01
8.612482249736785889e-02 -2.735415287315845490e-02 -7.755364179611206055e-01 3.418744206428527832e-01 4.569382667541503906e-01 -4.195673391222953796e-02 -2.946038357913494110e-02 2.491552233695983887e-01
-3.603412508964538574e-01 2.011118233203887939e-01 -3.832491636276245117e-01 4.239752888679504395e-01 1.664256304502487183e-01 2.297491133213043213e-01 -2.727212011814117432e-01 5.900970101356506348e-01
-1.319690644741058350e-01 2.163759171962738037e-01 1.219146251678466797e-01 -6.049154698848724365e-02 5.297296643257141113e-01 1.596626937389373779e-01 -4.976481199264526367e-01 6.028962731361389160e-01
-9.203641116619110107e-02 4.498683512210845947e-01 -4.535535871982574463e-01 2.161983028054237366e-02 2.159253805875778198e-01 -1.733371764421463013e-01 3.035477735102176666e-02 7.108999490737915039e-01
9.120588004589080811e-02 4.000990688800811768e-01 -4.037135541439056396e-01 1.404132246971130371e-01 6.017556786537170410e-01 1.363348960876464844e-01 -4.172913432121276855e-01 3.067126274108886719e-01
-4.897427260875701904e-01 -4.944535493850708008e-01 -2.798028588294982910e-01 -1.737412512302398682e-01 2.258501052856445312e-01 4.729767516255378723e-02 -4.195867776870727539e-01 4.217743575572967529e-01
2.346132993698120117e-01 1.983330585062503815e-02 -1.153223291039466858e-01 3.084393143653869629e-01 -2.666484415531158447e-01 -5.965226888656616211e-01 -2.355353385210037231e-01 5.947366356849670410e-01
-2.222989350557327271e-01 2.141488157212734222e-02 -2.042987495660781860e-01 4.679235816001892090e-01 4.052409231662750244e-01 -4.058188945055007935e-02 -1.877391710877418518e-02 7.233356237411499023e-01
2.009870558977127075e-01 -2.834479510784149170e-01 -1.797121912240982056e-01 -5.378195047378540039e-01 -7.107179611921310425e-02 -1.218156069517135620e-01 -9.078265167772769928e-03 7.333092093467712402e-01
5.120757818222045898e-01 1.898909658193588257e-01 -4.311200380325317383e-01 -4.573560059070587158e-01 -1.810956448316574097e-01 1.098655462265014648e-01 -3.757301270961761475e-01 3.473349809646606445e-01
3.968705534934997559e-01 -3.250844180583953857e-01 -1.689164638519287109e-01 2.956587970256805420e-01 -7.269539684057235718e-02 -5.181971192359924316e-01 -1.782138645648956299e-01 5.615103840827941895e-01
1.677788347005844116e-01 -5.242204070091247559e-01 -4.880342781543731689e-01 -1.147291362285614014e-01 -3.095118403434753418e-01 2.329306900501251221e-01 -3.637959063053131104e-01 4.041057825088500977e-01
-1.366742793470621109e-02 5.885492637753486633e-02 -7.471244931221008301e-01 4.652357697486877441e-01 3.803495168685913086e-01 -1.071176379919052124e-01 -7.456585764884948730e-02 2.449693083763122559e-01
5.894331336021423340e-01 -2.849982976913452148e-01 -5.377238616347312927e-02 8.274009078741073608e-02 -2.353252023458480835e-01 -2.514384686946868896e-01 -5.176597237586975098e-01 4.183733761310577393e-01
3.569066226482391357e-01 -1.545018106698989868e-01 -7.411070913076400757e-02 2.426736950874328613e-01 -2.803863584995269775e-01 -4.699836075305938721e-01 -2.163717895746231079e-01 6.618503928184509277e-01
3.952306509017944336e-02 -4.783469736576080322e-01 -1.567668318748474121e-01 -1.888464391231536865e-01 5.438455939292907715e-01 -3.296977281570434570e-01 -5.250328183174133301e-01 1.710416674613952637e-01
-1.488570719957351685e-01 -3.798188567161560059e-01 -2.284393161535263062e-01 -2.055504322052001953e-01 4.568091332912445068e-01 -4.094156324863433838e-01 -5.946278572082519531e-01 9.625857323408126831e-02
7.074629664421081543e-01 -3.341231048107147217e-01 -1.864328980445861816e-02 -8.389081060886383057e-02 -1.579586230218410492e-02 -9.207807481288909912e-02 -2.872927188873291016e-01 5.377802252769470215e-01
-2.806656360626220703e-01 3.026327490806579590e-01 -3.667499125003814697e-01 -4.013792574405670166e-01 3.726747334003448486e-01 -1.206942871212959290e-01 -5.725528597831726074e-01 2.296936511993408203e-01
-2.056031078100204468e-01 -3.110875785350799561e-01 -3.944190442562103271e-01 3.792687654495239258e-01 4.078710079193115234e-01 -3.075818158686161041e-02 7.126225158572196960e-03 6.278414726257324219e-01
-7.062837481498718262e-02 2.840856015682220459e-01 -1.550498753786087036e-01 -1.310359835624694824e-01 2.567301988601684570e-01 4.159776568412780762e-01 -1.826665401458740234e-01 7.751009464263916016e-01
1.509177833795547485e-01 1.068644747138023376e-01 3.275604918599128723e-03 -4.940960407257080078e-01 -2.203328907489776611e-01 -5.053506791591644287e-02 -1.094453930854797363e-01 8.115316033363342285e-01
7.409194018691778183e-03 1.064174845814704895e-01 -3.176791220903396606e-02 6.528700888156890869e-02 -8.627263456583023071e-02 -6.669465303421020508e-01 -6.911133527755737305e-01 2.311940789222717285e-01
-4.311842024326324463e-01 -3.196241557598114014e-01 -6.785544753074645996e-01 -1.509331613779067993e-01 1.843873262405395508e-01 -9.866064041852951050e-02 -4.081491529941558838e-01 1.355918943881988525e-01
-1.048383414745330811e-01 5.606192722916603088e-02 -5.270328521728515625e-01 -2.451688051223754883e-01 -4.651415348052978516e-01 2.017545253038406372e-01 -3.665722608566284180e-01 5.065153837203979492e-01
3.957343399524688721e-01 -1.587569862604141235e-01 -4.658653736114501953e-01 -4.245896041393280029e-01 1.453516036272048950e-01 1.467722207307815552e-01 9.881937503814697266e-02 6.070001125335693359e-01
-1.620874702930450439e-01 -2.586011290550231934e-01 -4.829147756099700928e-01 -1.236069202423095703e-01 -4.874621629714965820e-01 8.275051414966583252e-02 -4.959798157215118408e-01 4.097618758678436279e-01
6.352736949920654297e-01 1.864286139607429504e-03 -1.773575395345687866e-01 1.243104189634323120e-01 -5.256472527980804443e-02 3.283442258834838867e-01 -5.279571413993835449e-01 4.002540409564971924e-01
6.321875005960464478e-02 -4.450326263904571533e-01 -1.375816911458969116e-01 -1.211022138595581055e-01 -2.672160267829895020e-01 4.019817411899566650e-01 -4.347811937332153320e-01 5.850866436958312988e-01
4.458549022674560547e-01 -5.180987715721130371e-01 1.185852140188217163e-01 1.673232913017272949e-01 3.760007321834564209e-01 9.911996312439441681e-03 -4.779545366764068604e-01 3.475804924964904785e-01
8.511053770780563354e-02 6.683725863695144653e-02 -4.922109544277191162e-01 3.939331769943237305e-01 4.472580850124359131e-01 4.062634706497192383e-01 -2.306338101625442505e-01 4.153940975666046143e-01
-3.716533184051513672e-01 -2.925661802291870117e-01 -5.812209844589233398e-01 4.517741501331329346e-01 1.601572185754776001e-01 9.256724268198013306e-02 -2.397153079509735107e-01 3.777284324169158936e-01
-5.774034261703491211e-01 -2.366926223039627075e-01 -2.685294747352600098e-01 3.410374820232391357e-01 8.857966214418411255e-02 5.818980559706687927e-02 -5.017266273498535156e-01 3.990055918693542480e-01
4.237651824951171875e-01 -2.430378496646881104e-01 -8.916432410478591919e-02 5.161884799599647522e-02 3.182654082775115967e-02 -7.082140445709228516e-01 -2.381601184606552124e-01 4.375392794609069824e-01
6.019513010978698730e-01 -3.272451087832450867e-02 -5.152007937431335449e-02 -3.541544377803802490e-01 -6.070052832365036011e-02 -3.379764258861541748e-01 -1.913718134164810181e-01 5.949522852897644043e-01
-1.231437996029853821e-01 -2.077223807573318481e-01 -7.205705046653747559e-01 -4.410806596279144287e-01 7.261005043983459473e-02 1.822010278701782227e-01 -3.639392852783203125e-01 2.387294471263885498e-01
9.642964601516723633e-02 1.545467227697372437e-01 -8.765878528356552124e-02 2.790405452251434326e-01 -2.189519405364990234e-01 -4.199362993240356445e-01 -7.846022248268127441e-01 2.034249901771545410e-01
5.864977836608886719e-01 -4.847486019134521484e-01 -3.716598749160766602e-01 9.653566032648086548e-02 -1.568555086851119995e-01 -1.937405019998550415e-01 -3.294757008552551270e-01 3.207738697528839111e-01
1.752181947231292725e-01 5.554806590080261230e-01 -1.449010372161865234e-01 -1.132233366370201111e-01 4.709213078022003174e-01 -2.475235909223556519e-01 -2.012017071247100830e-01 5.508239269256591797e-01
2.435374557971954346e-01 -1.143970713019371033e-01 -2.740702331066131592e-01 -5.233185291290283203e-01 1.656698137521743774e-01 -9.082519263029098511e-02 8.199845254421234131e-02 7.322614789009094238e-01
6.527126431465148926e-01 -3.193536102771759033e-01 -2.460318244993686676e-02 2.471953630447387695e-01 1.501421779394149780e-01 7.869786769151687622e-02 -4.775555133819580078e-01 3.917566835880279541e-01
6.473104357719421387e-01 2.371276766061782837e-01 -2.396768331527709961e-01 -4.635930359363555908e-01 8.498846739530563354e-02 -5.393189191818237305e-02 -1.398396193981170654e-01 4.719210267066955566e-01
-7.357983291149139404e-02 -3.271245583891868591e-02 -5.531319379806518555e-01 -2.531760931015014648e-02 -4.911252260208129883e-01 1.371126174926757812e-01 -5.768716931343078613e-01 3.068148791790008545e-01
7.436361908912658691e-01 1.793235540390014648e-01 -1.008160114288330078e-01 1.796921938657760620e-01 1.071583363227546215e-03 -1.290740519762039185e-01 -5.543213486671447754e-01 2.201404720544815063e-01
4.632050991058349609e-01 -4.376190900802612305e-01 -1.130429804325103760e-01 -5.704553425312042236e-02 -9.455769322812557220e-03 -5.804244279861450195e-01 -3.493224382400512695e-01 3.448037803173065186e-01
-3.823218047618865967e-01 2.953050136566162109e-01 -4.033907055854797363e-01 -1.650986969470977783e-01 2.723987400531768799e-01 -1.726906448602676392e-01 -7.542426884174346924e-02 6.833237409591674805e-01
4.586788117885589600e-01 -1.437996029853820801e-01 -2.642176449298858643e-01 -6.452334523200988770e-01 7.563024759292602539e-02 2.193344011902809143e-02 -4.293643236160278320e-01 3.037161231040954590e-01
5.708429813385009766e-01 -3.669097721576690674e-01 2.462411113083362579e-02 -5.244068801403045654e-02 -1.303656697273254395e-01 -1.023279130458831787e-01 -3.001695573329925537e-01 6.469863057136535645e-01
2.418793737888336182e-01 2.362153679132461548e-01 -1.575795710086822510e-01 1.049461364746093750e-01 -1.915033459663391113e-01 -6.481578350067138672e-01 -5.863074660301208496e-01 2.220657914876937866e-01
5.976511836051940918e-01 -3.528366982936859131e-01 -2.467621676623821259e-02 9.038776159286499023e-03 -1.754163354635238647e-01 -8.703824877738952637e-02 -3.466996848583221436e-01 5.992342233657836914e-01
3.676979839801788330e-01 1.524211615324020386e-01 6.828460097312927246e-02 4.265466704964637756e-02 -3.901554346084594727e-01 -2.538233995437622070e-01 -6.186250448226928711e-01 4.855299293994903564e-01
6.250277161598205566e-01 1.408504694700241089e-01 -3.699506223201751709e-01 -4.537916481494903564e-01 -1.337081342935562134e-01 -7.622667402029037476e-02 -3.168812692165374756e-01 3.501557409763336182e-01
-9.922673553228378296e-02 2.296210527420043945e-01 -3.456969261169433594e-01 3.254475295543670654e-01 4.467621147632598877e-01 1.969139464199542999e-02 -1.293127834796905518e-01 7.037754654884338379e-01
1.461148113012313843e-01 3.801464736461639404e-01 -4.579213261604309082e-01 4.068714976310729980e-01 5.088078379631042480e-01 -2.681875228881835938e-01 -1.960253864526748657e-01 2.994441390037536621e-01
1.428477168083190918e-01 -5.140698552131652832e-01 -4.359936416149139404e-01 -2.538206800818443298e-02 4.034566879272460938e-01 1.908128708600997925e-01 2.491436153650283813e-02 5.698986649513244629e-01
2.581803202629089355e-01 -1.842491328716278076e-01 -4.154655933380126953e-01 -2.359652817249298096e-01 -1.419867575168609619e-01 3.340039551258087158e-01 -6.879875659942626953e-01 2.570174038410186768e-01
-5.159671902656555176e-01 -2.828072905540466309e-01 -1.540935039520263672e-01 1.275727301836013794e-01 3.599117398262023926e-01 4.755064472556114197e-02 -6.637797951698303223e-01 2.034139037132263184e-01
1.071144640445709229e-01 -1.061656028032302856e-01 2.282746881246566772e-02 3.404114842414855957e-01 -2.368323355913162231e-01 -5.034937858581542969e-01 -1.643863618373870850e-01 7.240412235260009766e-01
-5.503251403570175171e-02 -4.559790194034576416e-01 -1.795173585414886475e-01 -1.773185729980468750e-01 4.787265956401824951e-01 1.079606041312217712e-01 -6.817480325698852539e-01 1.406102329492568970e-01
5.806624144315719604e-02 -6.199840456247329712e-03 -6.227365136146545410e-01 -2.061178237199783325e-01 -4.625475108623504639e-01 1.580401062965393066e-01 -3.717881441116333008e-01 4.349151551723480225e-01
1.066316012293100357e-02 3.088839724659919739e-02 1.018806621432304382e-01 -2.399808913469314575e-01 -1.929003596305847168e-01 -7.473191618919372559e-02 -9.089847803115844727e-01 2.488232553005218506e-01
6.554024815559387207e-01 1.467721015214920044e-01 -3.941023349761962891e-01 -3.422335982322692871e-01 1.535141021013259888e-01 -2.446861714124679565e-01 7.469538599252700806e-02 4.329525828361511230e-01
-2.807902097702026367e-01 -4.572656154632568359e-01 -4.332936108112335205e-01 3.008348643779754639e-01 1.292638182640075684e-01 2.492583394050598145e-01 -1.468185335397720337e-01 5.774301886558532715e-01
-1.948304325342178345e-01 -3.646366596221923828e-01 -3.712651133537292480e-01 3.244874775409698486e-01 4.435293376445770264e-01 1.504154503345489502e-01 -1.525407284498214722e-01 5.859516859054565430e-01
2.257695049047470093e-01 2.440956048667430878e-02 -1.425570547580718994e-01 3.049180209636688232e-01 -2.145859301090240479e-01 -6.493011713027954102e-01 -3.651166260242462158e-01 4.839271903038024902e-01
5.846487879753112793e-01 -9.730883687734603882e-02 -1.947502046823501587e-01 9.907871484756469727e-02 -8.399267494678497314e-02 -5.691116452217102051e-01 -2.210437506437301636e-01 4.702866971492767334e-01
3.298555016517639160e-01 1.286618411540985107e-01 -2.060615271329879761e-01 3.661753609776496887e-02 -4.107117652893066406e-01 -5.088419318199157715e-01 -4.573558568954467773e-01 4.405231177806854248e-01
5.215640664100646973e-01 -3.469561338424682617e-01 4.164442047476768494e-02 1.415790766477584839e-01 -9.024497866630554199e-02 1.198059022426605225e-01 -5.779048800468444824e-01 4.788962900638580322e-01
-3.685057163238525391e-01 -2.802647650241851807e-01 -4.164063036441802979e-01 9.985263645648956299e-02 2.137125283479690552e-01 -2.820165753364562988e-01 1.375405937433242798e-01 6.768802404403686523e-01
2.084180414676666260e-01 -1.714529097080230713e-01 -8.495571017265319824e-01 -2.045888304710388184e-01 2.379526197910308838e-01 -5.310875549912452698e-02 -3.100995421409606934e-01 -8.920978009700775146e-02
-2.421163916587829590e-01 -5.501793622970581055e-01 -2.468853890895843506e-01 -1.050545251928269863e-03 3.438411355018615723e-01 3.120186626911163330e-01 -5.525838136672973633e-01 2.383222132921218872e-01
-2.827537953853607178e-01 -3.962774276733398438e-01 -4.779244661331176758e-01 4.673475325107574463e-01 3.146975068375468254e-03 1.393544375896453857e-01 -1.732824444770812988e-01 5.164617896080017090e-01
-1.072810962796211243e-01 2.261536270380020142e-01 -5.891550183296203613e-01 -1.477884352207183838e-01 4.733499884605407715e-01 1.900267452001571655e-01 -1.542167216539382935e-01 5.333358645439147949e-01
6.560696363449096680e-01 -7.014045864343643188e-02 -1.659323871135711670e-01 3.934440016746520996e-02 9.963735938072204590e-03 3.466398417949676514e-01 -5.209606289863586426e-01 3.793584406375885010e-01
6.477128863334655762e-01 7.641352713108062744e-02 -1.679615378379821777e-01 2.248662263154983521e-01 -4.268432781100273132e-02 2.348367869853973389e-01 -5.439832806587219238e-01 3.781070113182067871e-01
4.567070864140987396e-03 -3.197265863418579102e-01 -8.210579156875610352e-01 -1.200780645012855530e-01 1.578023880720138550e-01 -5.434266477823257446e-02 -4.180234074592590332e-01 -8.124621957540512085e-02
-4.117873609066009521e-01 2.793502211570739746e-01 -5.176215767860412598e-01 -2.717860937118530273e-01 1.833892911672592163e-01 3.077917918562889099e-02 -2.582640051841735840e-01 5.561614036560058594e-01
6.938671469688415527e-01 -3.200137615203857422e-01 -1.427964679896831512e-02 -1.019982434809207916e-02 1.092383414506912231e-01 -2.630521059036254883e-01 -2.248194962739944458e-01 5.330650806427001953e-01
-2.698220908641815186e-01 2.031319439411163330e-01 -8.300656676292419434e-01 -1.892491430044174194e-01 -4.717285931110382080e-02 -2.070466130971908569e-01 -2.185583114624023438e-01 2.612431347370147705e-01
2.777009308338165283e-01 -1.394156515598297119e-01 -7.613502740859985352e-01 -4.637221395969390869e-01 9.741929918527603149e-02 5.354856699705123901e-02 -1.678494364023208618e-01 2.611930370330810547e-01
-4.761277735233306885e-01 -2.910744249820709229e-01 -3.693858981132507324e-01 3.110882043838500977e-01 2.392569333314895630e-01 1.777792125940322876e-01 -4.502955973148345947e-01 4.046489894390106201e-01
1.406597495079040527e-01 5.232079029083251953e-01 -5.636341571807861328e-01 -1.710845232009887695e-01 1.255406290292739868e-01 -2.346896380186080933e-01 -7.365151308476924896e-03 5.372347831726074219e-01
-4.358808994293212891e-01 1.369757652282714844e-01 -5.432847142219543457e-01 2.521912157535552979e-01 2.137280106544494629e-01 -4.491489380598068237e-02 -2.175835333764553070e-02 6.199326515197753906e-01
-3.185925260186195374e-02 1.953465491533279419e-01 -2.614850997924804688e-01 3.253262042999267578e-01 5.938718318939208984e-01 -3.054684996604919434e-01 -5.827581286430358887e-01 3.180409595370292664e-02
5.390610694885253906e-01 1.992999166250228882e-01 1.498103607445955276e-02 1.052962988615036011e-01 -2.876938581466674805e-01 -8.426574617624282837e-02 -6.374952197074890137e-01 4.026317596435546875e-01
-9.416262060403823853e-02 3.153195977210998535e-01 -2.954022884368896484e-01 -2.286786139011383057e-01 2.628883421421051025e-01 -6.943048536777496338e-02 1.810139045119285583e-02 8.233419656753540039e-01
-3.093000948429107666e-01 1.894330084323883057e-01 -1.002235412597656250e-01 -3.094035983085632324e-01 4.842790961265563965e-01 -1.264683157205581665e-01 -6.927455663681030273e-01 1.796004325151443481e-01
-2.149485200643539429e-01 -5.351820588111877441e-01 -2.238257825374603271e-01 5.969425290822982788e-02 3.668206036090850830e-01 2.606430053710937500e-01 -1.984876245260238647e-01 6.097757816314697266e-01
7.377321273088455200e-02 1.849390417337417603e-01 -8.219796419143676758e-01 -3.376801013946533203e-01 2.771602571010589600e-01 -2.051750011742115021e-02 -2.117620259523391724e-01 2.204422950744628906e-01
4.766813516616821289e-01 -1.927537769079208374e-01 -5.222595334053039551e-01 -3.039787411689758301e-01 1.575990915298461914e-01 7.733271922916173935e-03 1.342685818672180176e-01 5.723088979721069336e-01
-2.302909940481185913e-01 -6.826741695404052734e-01 -1.419084817171096802e-01 -1.340665370225906372e-01 8.425065129995346069e-02 -1.324313133955001831e-01 -3.102593719959259033e-01 5.673739314079284668e-01
2.423611283302307129e-01 2.790289521217346191e-01 -2.634878642857074738e-02 3.737437129020690918e-01 -3.949012756347656250e-01 -1.940172761678695679e-01 -5.855943560600280762e-01 4.318735003471374512e-01
-1.719245761632919312e-01 1.324224919080734253e-01 -7.218241691589355469e-01 3.129706978797912598e-01 4.671072363853454590e-01 5.857257544994354248e-02 -1.422672271728515625e-01 3.034231364727020264e-01
-2.527893148362636566e-02 3.163952529430389404e-01 -3.398301303386688232e-01 5.914271995425224304e-02 1.790397465229034424e-01 3.663005530834197998e-01 -9.747014194726943970e-02 7.775223255157470703e-01
3.633479475975036621e-01 -4.111177846789360046e-02 -2.036696672439575195e-01 4.635459184646606445e-01 3.628852963447570801e-01 -1.456081420183181763e-01 1.913038045167922974e-01 6.484190821647644043e-01
-3.165230453014373779e-01 -2.812389433383941650e-01 -5.107357501983642578e-01 5.639072060585021973e-01 2.137657403945922852e-01 1.643625833094120026e-02 -1.690936088562011719e-01 4.090440869331359863e-01
4.228195548057556152e-02 -1.887371391057968140e-01 -2.318246662616729736e-01 -4.228264987468719482e-01 7.036923617124557495e-02 -7.378098964691162109e-01 -4.099112153053283691e-01 1.127965226769447327e-01
9.780403226613998413e-02 -2.458714842796325684e-01 -5.984584689140319824e-01 -2.073247581720352173e-01 -3.254651129245758057e-01 3.099334836006164551e-01 -4.884024858474731445e-01 2.971904277801513672e-01
5.063560009002685547e-01 1.148939579725265503e-01 -3.016648888587951660e-01 -5.664430260658264160e-01 1.877783983945846558e-02 8.904247544705867767e-03 -9.118115901947021484e-02 5.565946698188781738e-01
1.378155946731567383e-01 3.716273009777069092e-01 -2.314478754997253418e-01 -3.123122751712799072e-01 4.232854843139648438e-01 -5.193017721176147461e-01 -4.859115779399871826e-01 8.269325643777847290e-02
4.375106394290924072e-01 2.008006125688552856e-01 -1.324393898248672485e-01 1.398294419050216675e-01 -2.522968351840972900e-01 -5.480114817619323730e-01 -4.760572910308837891e-01 3.749268352985382080e-01
-4.519703686237335205e-01 -4.921410977840423584e-01 -4.571866691112518311e-01 -6.066532060503959656e-02 3.715613856911659241e-02 -5.653891339898109436e-02 -5.369555354118347168e-01 2.189100533723831177e-01
6.211735606193542480e-01 -1.478386949747800827e-02 -5.687889829277992249e-02 3.273745477199554443e-01 -3.462103754281997681e-02 1.155322343111038208e-01 -5.912834405899047852e-01 3.733005821704864502e-01
-5.460053682327270508e-01 -3.421682119369506836e-01 -3.627919256687164307e-01 -1.449181586503982544e-01 8.167994767427444458e-02 -3.999871313571929932e-01 -3.801817595958709717e-01 3.478220105171203613e-01
1.998148560523986816e-01 5.851463973522186279e-02 -3.470438718795776367e-01 2.595565915107727051e-01 7.823076248168945312e-01 -2.711719833314418793e-02 -1.411288678646087646e-01 3.690298497676849365e-01
5.986934900283813477e-01 -1.280362010002136230e-01 -1.075250580906867981e-01 1.402955204248428345e-01 8.094736933708190918e-02 3.679964542388916016e-01 -5.552642941474914551e-01 3.789934217929840088e-01
-4.975886642932891846e-01 -4.606085419654846191e-01 -3.515879809856414795e-01 1.408352702856063843e-01 -9.196456521749496460e-02 -1.864676028490066528e-01 -1.498013585805892944e-01 5.754376649856567383e-01
-1.970008015632629395e-01 -4.033227860927581787e-01 -1.883231848478317261e-01 -8.189363032579421997e-02 3.097521066665649414e-01 -6.644023060798645020e-01 -4.478864967823028564e-01 1.355362981557846069e-01
-3.011752665042877197e-01 -5.372226834297180176e-01 -3.554409146308898926e-01 -3.613540530204772949e-02 5.059778690338134766e-01 5.632404237985610962e-02 -1.917900890111923218e-01 4.439277648925781250e-01
5.865833163261413574e-01 -5.622330680489540100e-02 -6.255540996789932251e-02 2.959914505481719971e-01 -6.538293510675430298e-02 2.014642208814620972e-01 -5.736590027809143066e-01 4.327670633792877197e-01
-3.588934242725372314e-02 -3.136745393276214600e-01 1.630746126174926758e-01 -3.927728235721588135e-01 4.759750664234161377e-01 -4.957661628723144531e-01 -1.389586627483367920e-01 4.772948324680328369e-01
-4.419962465763092041e-01 -5.867648124694824219e-01 -3.026805818080902100e-01 9.539734572172164917e-02 4.040499031543731689e-02 -2.258675992488861084e-01 -4.376087486743927002e-01 3.398236036300659180e-01
3.825224041938781738e-01 -8.375374227762222290e-02 -4.277454614639282227e-01 -4.330701529979705811e-01 1.204421445727348328e-01 1.997580230236053467e-01 6.625743955373764038e-02 6.460234522819519043e-01
-2.425035238265991211e-01 -5.138046145439147949e-01 -2.534283399581909180e-01 -7.235856610350310802e-04 5.383532047271728516e-01 -3.215982392430305481e-02 -5.432203412055969238e-01 1.643889546394348145e-01
-1.496439706534147263e-02 -1.373782306909561157e-01 -5.082266926765441895e-01 -1.332157254219055176e-01 5.406688526272773743e-02 -4.064322710037231445e-01 -7.227106690406799316e-01 -1.201727241277694702e-01
-2.112209200859069824e-01 3.550885021686553955e-01 -3.114145100116729736e-01 4.161881506443023682e-01 4.784205555915832520e-01 -1.106603518128395081e-01 -5.403254628181457520e-01 1.613162010908126831e-01
1.397439539432525635e-01 2.845856249332427979e-01 -5.794743448495864868e-02 2.667993903160095215e-01 6.863690614700317383e-01 6.326138973236083984e-02 -3.834823966026306152e-01 4.503104388713836670e-01
3.310951292514801025e-01 -2.402586489915847778e-01 3.961654007434844971e-01 1.051947623491287231e-01 9.611281752586364746e-02 -2.825893163681030273e-01 -5.964210629463195801e-01 4.688563644886016846e-01
-1.081201210618019104e-01 -2.367150969803333282e-02 1.245153322815895081e-01 -3.609432280063629150e-01 4.605472981929779053e-01 1.934038549661636353e-01 -7.365842461585998535e-01 2.233840078115463257e-01
-3.061814606189727783e-01 -4.846471846103668213e-01 -1.344240754842758179e-01 8.046594262123107910e-02 5.084515810012817383e-01 7.991337776184082031e-02 -5.958727002143859863e-01 1.638657301664352417e-01
-3.910327255725860596e-01 -2.906193733215332031e-01 -3.671208024024963379e-01 1.330984383821487427e-01 2.317804247140884399e-01 2.991659939289093018e-01 -5.922284722328186035e-01 3.408576548099517822e-01
-4.037737473845481873e-02 9.463480673730373383e-03 -1.547353118658065796e-01 2.719707190990447998e-01 -2.785435914993286133e-01 -2.688679993152618408e-01 -8.536609411239624023e-01 1.474966704845428467e-01
5.940443277359008789e-01 -3.609021902084350586e-01 -1.380659192800521851e-01 2.606289386749267578e-01 1.427681837230920792e-02 7.637653499841690063e-02 -5.775847434997558594e-01 3.003833591938018799e-01
2.570129036903381348e-01 -1.463261097669601440e-01 -1.651917248964309692e-01 2.152052670717239380e-01 -2.283678501844406128e-01 -5.959657430648803711e-01 -1.113711670041084290e-01 6.474573612213134766e-01
8.242417871952056885e-02 -5.832911133766174316e-01 -2.655794918537139893e-01 -1.640545427799224854e-01 -2.061662077903747559e-01 3.147987723350524902e-01 -4.640803635120391846e-01 4.455986022949218750e-01
2.255067527294158936e-01 -6.159211993217468262e-01 -3.117737174034118652e-01 -2.429228127002716064e-01 -2.325944304466247559e-01 1.166538968682289124e-01 -3.945622444152832031e-01 4.361028373241424561e-01
-1.035276204347610474e-01 -1.457897871732711792e-01 -5.047523379325866699e-01 -1.681179851293563843e-01 4.749199748039245605e-01 2.723132669925689697e-01 -1.231812313199043274e-01 6.083681583404541016e-01
2.039580792188644409e-01 2.296597659587860107e-01 1.785256527364253998e-02 -1.115654483437538147e-01 -2.179211527109146118e-01 1.724037900567054749e-02 -9.049154520034790039e-01 1.619667410850524902e-01
-1.316301822662353516e-01 -4.462855309247970581e-02 -1.167735531926155090e-01 -2.278561443090438843e-01 2.408729866147041321e-02 7.133419811725616455e-02 7.255356758832931519e-02 9.508915543556213379e-01
-4.018122255802154541e-01 -5.821126103401184082e-01 -1.519784778356552124e-01 2.130720168352127075e-01 -3.171249106526374817e-02 -1.417134255170822144e-01 -3.204105496406555176e-01 5.544756650924682617e-01
7.550321519374847412e-02 -4.151971340179443359e-01 -9.304899722337722778e-02 4.390225708484649658e-01 4.422384202480316162e-01 -2.050316035747528076e-01 6.414131075143814087e-02 6.154549717903137207e-01
-3.873217999935150146e-01 1.139949038624763489e-01 -3.135837614536285400e-01 -1.795333027839660645e-01 1.167622581124305725e-01 1.440033912658691406e-01 -4.912717640399932861e-02 8.183130025863647461e-01
-2.149018347263336182e-01 -4.756032228469848633e-01 -2.282907217741012573e-01 1.607855856418609619e-01 4.759455025196075439e-01 2.071207016706466675e-01 -6.052840948104858398e-01 1.177218481898307800e-01
4.661515653133392334e-01 -2.340866476297378540e-01 -2.070193588733673096e-01 3.601181209087371826e-01 1.466659605503082275e-01 3.002463877201080322e-01 -6.093174815177917480e-01 2.691422700881958008e-01
-3.838342055678367615e-02 -9.546495229005813599e-02 -3.785448968410491943e-01 -4.425675570964813232e-01 -4.202274382114410400e-01 5.672588944435119629e-02 -3.101209104061126709e-01 6.117736697196960449e-01
-3.550870418548583984e-01 -5.573549270629882812e-01 -4.030582308769226074e-01 3.200561404228210449e-01 2.116460166871547699e-02 5.568177253007888794e-02 -2.357314378023147583e-01 4.891410768032073975e-01
1.180939823389053345e-01 -1.221895888447761536e-01 -2.290921509265899658e-01 2.718816995620727539e-01 7.371707558631896973e-01 -2.550551891326904297e-01 -9.812323749065399170e-02 4.760446548461914062e-01
-1.536770313978195190e-01 -1.467764377593994141e-01 8.315365412272512913e-04 -1.480304300785064697e-01 3.702964484691619873e-01 -4.704470932483673096e-01 1.694468259811401367e-01 7.387652397155761719e-01
-3.713323771953582764e-01 1.305764466524124146e-01 -3.645171523094177246e-01 -1.815533638000488281e-01 7.140756398439407349e-02 -3.010955154895782471e-01 5.175543203949928284e-02 7.620968222618103027e-01
2.776247859001159668e-01 -2.880034148693084717e-01 -1.386326551437377930e-01 -4.771786630153656006e-01 -1.551703214645385742e-01 -1.830317974090576172e-01 -2.141976542770862579e-02 7.314524650573730469e-01
1.869838088750839233e-01 2.592038810253143311e-01 -4.411783069372177124e-03 2.344374805688858032e-01 -2.763846814632415771e-01 -1.442892551422119141e-01 -8.273350000381469727e-01 2.473437786102294922e-01
-2.936901450157165527e-01 -2.058468163013458252e-01 -3.831214010715484619e-01 -2.319236844778060913e-01 -3.782470226287841797e-01 2.102618813514709473e-01 -4.905082285404205322e-01 4.928725659847259521e-01
-5.332545638084411621e-01 -4.086872637271881104e-01 -5.032092332839965820e-01 -4.349366948008537292e-02 -6.760394573211669922e-02 -1.099035441875457764e-01 -4.112414419651031494e-01 3.282292783260345459e-01
-1.670835539698600769e-02 -4.638927876949310303e-01 -2.726266980171203613e-01 -2.869367301464080811e-01 4.078879356384277344e-01 6.001320481300354004e-02 -6.578007936477661133e-01 1.587154120206832886e-01
-1.623790860176086426e-01 3.481667041778564453e-01 -3.907375931739807129e-01 4.288947284221649170e-01 5.276411771774291992e-01 -2.403765618801116943e-01 -3.061129450798034668e-01 2.930791974067687988e-01
2.187115401029586792e-01 -1.406093239784240723e-01 -4.923052787780761719e-01 -4.830311834812164307e-01 4.172035753726959229e-01 4.319665580987930298e-02 1.241383515298366547e-02 5.297470092773437500e-01
1.582753807306289673e-01 1.183339655399322510e-01 -1.339929848909378052e-01 1.858388632535934448e-01 -3.395955562591552734e-01 -5.830101370811462402e-01 -2.331040799617767334e-01 6.315793395042419434e-01
4.950006008148193359e-01 1.667434722185134888e-01 -2.388369143009185791e-01 -3.598391711711883545e-01 -1.045702248811721802e-01 -2.450188398361206055e-01 -6.804051399230957031e-01 8.199673891067504883e-02
-1.386975497007369995e-01 -2.753736078739166260e-01 -7.592704892158508301e-02 3.010596632957458496e-01 3.891329765319824219e-01 -2.280364781618118286e-01 9.416913241147994995e-02 7.721642851829528809e-01
-3.368283808231353760e-01 -3.990482687950134277e-01 -6.181471943855285645e-01 2.584625482559204102e-01 -2.194212824106216431e-01 -1.728873848915100098e-01 -3.821965157985687256e-01 2.329987883567810059e-01
1.339652836322784424e-01 -4.376742839813232422e-01 -3.005771636962890625e-01 -2.257346510887145996e-01 5.945703387260437012e-01 -1.328591704368591309e-01 -5.218102335929870605e-01 -7.576419413089752197e-02
-2.893216311931610107e-01 -6.465922296047210693e-02 -4.116840958595275879e-01 4.830300435423851013e-02 -5.030400753021240234e-01 -7.316007465124130249e-02 -5.903874635696411133e-01 3.651523292064666748e-01
5.042674019932746887e-02 -1.813693344593048096e-01 -5.426273941993713379e-01 -3.142271339893341064e-01 9.104447439312934875e-03 2.261934429407119751e-01 -7.208925485610961914e-01 2.113682404160499573e-02
4.990492761135101318e-02 -5.610407590866088867e-01 -3.951170444488525391e-01 9.115348011255264282e-02 5.140702724456787109e-01 2.374035567045211792e-01 -1.078179553151130676e-01 4.313502311706542969e-01
-2.504018545150756836e-01 4.602065980434417725e-01 -1.932060271501541138e-01 -3.970070779323577881e-01 1.190310716629028320e-01 -1.748289912939071655e-01 -2.260454297065734863e-01 6.593447923660278320e-01
6.388816237449645996e-02 1.195610687136650085e-01 -3.976070284843444824e-01 1.298746764659881592e-01 7.508017420768737793e-01 3.621968440711498260e-03 -3.993214070796966553e-01 2.889477610588073730e-01
3.941841050982475281e-02 -1.430430114269256592e-01 -3.017508238554000854e-02 -5.773786902427673340e-01 4.494306147098541260e-01 -4.193740785121917725e-01 -3.970960900187492371e-02 5.140709280967712402e-01
5.579602122306823730e-01 -1.623425632715225220e-01 -2.035152912139892578e-01 1.166123524308204651e-01 1.365163922309875488e-01 3.711167275905609131e-01 -6.307228207588195801e-01 2.305049002170562744e-01
-3.695664107799530029e-01 -3.590022921562194824e-01 -4.090328514575958252e-01 9.398459643125534058e-02 2.661736309528350830e-01 -1.566832214593887329e-01 6.247089803218841553e-02 6.775664687156677246e-01
-5.135030299425125122e-02 3.664857745170593262e-01 -5.453804135322570801e-01 -2.962554097175598145e-01 4.150734543800354004e-01 -3.384406864643096924e-02 -5.270614624023437500e-01 1.631534695625305176e-01
-4.368639886379241943e-01 2.022915035486221313e-01 -3.269845247268676758e-01 -2.848705053329467773e-01 2.501839101314544678e-01 1.319267004728317261e-01 -3.071643114089965820e-01 6.370334029197692871e-01
9.688051789999008179e-02 6.206023693084716797e-01 -4.948152005672454834e-01 -2.916327714920043945e-01 9.724025614559650421e-03 -1.822478473186492920e-01 -2.453023940324783325e-01 4.267235100269317627e-01
1.428755074739456177e-01 -3.326545357704162598e-01 -4.000672698020935059e-01 -2.411318272352218628e-01 3.657758235931396484e-01 -5.103964209556579590e-01 -4.932903051376342773e-01 -1.144446432590484619e-01
-4.735111892223358154e-01 -5.389267802238464355e-01 -3.372645974159240723e-01 5.892745405435562134e-02 2.965402901172637939e-01 -1.474901437759399414e-01 -4.158676266670227051e-01 2.923865318298339844e-01
2.587102353572845459e-01 3.563916385173797607e-01 -3.984090983867645264e-01 -4.907832294702529907e-02 3.632940053939819336e-01 4.682015180587768555e-01 -3.507909178733825684e-01 4.131174683570861816e-01
-2.223100811243057251e-01 -5.451297163963317871e-01 -3.859920203685760498e-01 4.092611372470855713e-01 7.313384115695953369e-02 9.562359005212783813e-02 -1.299176663160324097e-01 5.527711510658264160e-01
-1.547262966632843018e-01 1.213211491703987122e-01 -2.632107436656951904e-01 -4.915270581841468811e-02 3.215328454971313477e-01 3.794296458363533020e-02 9.544178843498229980e-02 8.807457089424133301e-01
-5.161907076835632324e-01 -1.589867472648620605e-01 -1.658456772565841675e-01 1.855929493904113770e-01 2.012074589729309082e-01 -1.171665564179420471e-01 -8.591824769973754883e-02 7.646741867065429688e-01
-4.518163576722145081e-02 5.020698308944702148e-01 -2.041977345943450928e-01 -3.831470906734466553e-01 2.059896588325500488e-01 -3.140707910060882568e-01 -6.256925463676452637e-01 1.575524806976318359e-01
2.978445887565612793e-01 -1.657724007964134216e-02 -3.432284593582153320e-01 1.955648325383663177e-02 1.263953298330307007e-01 -6.561458110809326172e-01 -5.610831975936889648e-01 1.775053441524505615e-01
3.010968863964080811e-01 4.375077411532402039e-02 -4.339787065982818604e-01 -4.243020117282867432e-01 1.803093254566192627e-01 3.230206295847892761e-02 2.020070552825927734e-01 6.816855669021606445e-01
1.059678420424461365e-01 3.503049910068511963e-01 -3.437786102294921875e-01 -4.878455698490142822e-01 3.165661096572875977e-01 -1.933788210153579712e-01 -6.089608073234558105e-01 3.791457042098045349e-02
4.353245347738265991e-02 1.204227432608604431e-01 -1.420627236366271973e-01 -2.735793292522430420e-01 -2.236329019069671631e-01 1.353658735752105713e-01 -6.126309558749198914e-02 9.035967588424682617e-01
-3.829749226570129395e-01 -2.716740965843200684e-01 -3.859023451805114746e-01 4.082087054848670959e-02 2.349480986595153809e-01 2.319625765085220337e-01 -1.341286450624465942e-01 7.084761857986450195e-01
3.589349091053009033e-01 -1.310627460479736328e-01 1.690874695777893066e-01 6.148458272218704224e-02 -1.679247170686721802e-01 -9.897620230913162231e-02 -8.225442767143249512e-01 3.271747529506683350e-01
2.035492360591888428e-01 -6.363552063703536987e-02 -3.732595145702362061e-01 -5.565514564514160156e-01 1.710445433855056763e-01 -2.397622726857662201e-02 -6.875980496406555176e-01 5.313785001635551453e-02
2.151071131229400635e-01 1.071769520640373230e-01 -2.731540799140930176e-01 4.103132188320159912e-01 5.586248636245727539e-01 1.051453873515129089e-01 -2.892753854393959045e-02 6.126319766044616699e-01
-4.494172930717468262e-01 -6.318853795528411865e-02 -3.735307455062866211e-01 3.254786431789398193e-01 1.797350943088531494e-01 3.144159018993377686e-01 -4.272130429744720459e-01 4.846612215042114258e-01
9.016963094472885132e-02 4.087848961353302002e-01 -7.750252485275268555e-01 -2.944863438606262207e-01 8.611495792865753174e-02 -8.121675252914428711e-02 -2.594843804836273193e-01 2.367148846387863159e-01
-3.640101850032806396e-01 -3.540028631687164307e-01 -5.343479514122009277e-01 -1.955520547926425934e-02 -2.531631290912628174e-01 -2.109425961971282959e-01 -2.950083911418914795e-01 5.105390548706054688e-01
-4.706325829029083252e-01 -4.705385565757751465e-01 -3.667916730046272278e-02 2.029195576906204224e-01 2.100374698638916016e-01 -1.811180450022220612e-02 -5.582347512245178223e-01 3.981291353702545166e-01
7.624972462654113770e-01 -1.133265793323516846e-01 -1.365530639886856079e-01 1.506060212850570679e-01 -2.421724982559680939e-02 -2.388278692960739136e-01 -4.354239404201507568e-01 3.423550724983215332e-01
-1.924090385437011719e-01 -4.555056095123291016e-01 -1.590161770582199097e-01 1.020787283778190613e-01 5.279483199119567871e-01 1.219468861818313599e-01 -6.459565758705139160e-01 9.448168426752090454e-02
4.679615795612335205e-02 2.835514843463897705e-01 -7.663514614105224609e-01 -2.977129220962524414e-01 8.275775611400604248e-02 1.622674167156219482e-01 -1.820507943630218506e-01 4.185200631618499756e-01
-4.371172487735748291e-01 -2.069678343832492828e-02 -7.257376909255981445e-01 6.436497718095779419e-02 -1.498120725154876709e-01 -3.765862584114074707e-01 -2.128393054008483887e-01 2.609612345695495605e-01
-5.707241967320442200e-02 -5.657449364662170410e-01 -3.412031233310699463e-01 3.759066164493560791e-01 2.427035272121429443e-01 3.401569277048110962e-02 3.068851865828037262e-02 5.982861518859863281e-01
-1.153925955295562744e-01 3.637858480215072632e-02 -8.447388410568237305e-01 -2.146090716123580933e-01 2.067679464817047119e-01 4.073564428836107254e-03 1.043190155178308487e-02 4.276003539562225342e-01
1.548272120999172330e-04 -1.129207760095596313e-01 -4.950218200683593750e-01 -1.922577023506164551e-01 -3.987945020198822021e-01 2.952360808849334717e-01 -5.655401945114135742e-01 3.730980157852172852e-01
1.969458907842636108e-01 -1.776777207851409912e-01 -3.015168309211730957e-01 1.323147416114807129e-01 7.681282758712768555e-01 2.420457825064659119e-02 -5.622079223394393921e-02 4.769233167171478271e-01
7.420074343681335449e-01 -2.615424096584320068e-01 -7.800562679767608643e-02 6.263779848814010620e-02 -3.152329474687576294e-02 -8.665856719017028809e-02 -3.057033717632293701e-01 5.187043547630310059e-01
7.305067181587219238e-01 -3.914453983306884766e-01 -2.173384875059127808e-01 5.363894253969192505e-02 9.209140390157699585e-02 -1.889893412590026855e-01 -1.832938492298126221e-01 4.303752183914184570e-01
-1.711373627185821533e-01 7.406906038522720337e-02 -6.245163083076477051e-01 2.957470118999481201e-01 5.267422795295715332e-01 6.533481180667877197e-02 -1.989232897758483887e-01 4.079734981060028076e-01
5.025175809860229492e-01 -1.070317104458808899e-01 4.756000638008117676e-02 3.131268918514251709e-01 -1.611402481794357300e-01 8.533136546611785889e-02 -6.390697956085205078e-01 4.405131638050079346e-01
9.050534665584564209e-02 -4.042311757802963257e-02 -1.806746423244476318e-01 -1.255192235112190247e-02 5.545989274978637695e-01 -4.061810970306396484e-01 1.468896120786666870e-01 6.806133985519409180e-01
6.569533348083496094e-01 -3.015936017036437988e-01 -2.731435894966125488e-01 2.573611438274383545e-01 1.429863721132278442e-01 1.232494339346885681e-01 -4.469613730907440186e-01 3.181219995021820068e-01
-9.311252832412719727e-02 2.420816719532012939e-01 -8.851352930068969727e-01 1.989737451076507568e-01 1.759507358074188232e-01 -2.085834145545959473e-01 -8.458531647920608521e-02 1.674847900867462158e-01
-2.408613115549087524e-01 -4.951649904251098633e-01 -2.397122532129287720e-01 2.812509238719940186e-02 4.070740342140197754e-01 3.463082611560821533e-01 -5.231389999389648438e-01 2.814808785915374756e-01
6.630318760871887207e-01 -3.960836827754974365e-01 -1.410883069038391113e-01 1.011001765727996826e-01 -5.592652037739753723e-02 7.513942662626504898e-03 -4.433193206787109375e-01 4.167288839817047119e-01
-3.642496466636657715e-01 -2.081921845674514771e-01 -4.466439187526702881e-01 2.255550473928451538e-01 1.132412180304527283e-01 -3.235025405883789062e-01 1.333280503749847412e-01 6.620864272117614746e-01
-4.766941666603088379e-01 -5.299621224403381348e-01 -1.998046934604644775e-01 -2.200936675071716309e-01 6.033411994576454163e-02 -6.671003252267837524e-02 -3.091476261615753174e-01 5.476102828979492188e-01
2.067311406135559082e-01 -9.193953126668930054e-02 -5.754910707473754883e-01 -4.819294810295104980e-01 2.006164640188217163e-01 1.551865190267562866e-01 5.118544772267341614e-02 5.642814040184020996e-01
5.224816799163818359e-01 -3.101160824298858643e-01 -1.981543153524398804e-01 3.555776551365852356e-03 -9.453677572309970856e-03 -6.127035617828369141e-01 -3.612039685249328613e-01 2.925744950771331787e-01
-5.006783083081245422e-02 1.968894153833389282e-01 -1.968948841094970703e-01 2.291084527969360352e-01 6.065445542335510254e-01 1.253514457494020462e-02 -7.037581205368041992e-01 6.434785574674606323e-02
-1.159283295273780823e-01 5.011705160140991211e-01 -4.606428444385528564e-01 -3.583293855190277100e-01 1.547219455242156982e-01 -1.722944378852844238e-01 -1.995109319686889648e-01 5.489700436592102051e-01
3.981104493141174316e-01 -1.392951905727386475e-01 -4.459543824195861816e-01 -5.735325813293457031e-01 5.892407149076461792e-02 1.136720366775989532e-02 -5.195025801658630371e-01 1.442426294088363647e-01
6.968776583671569824e-01 -1.227901205420494080e-01 -3.276191949844360352e-01 1.912735998630523682e-01 4.337913170456886292e-02 2.812918424606323242e-01 -3.702415525913238525e-01 3.705112934112548828e-01
-2.664440125226974487e-02 -3.270543217658996582e-01 3.229675814509391785e-02 -2.209318429231643677e-02 5.814093351364135742e-01 -3.683889806270599365e-01 -6.453971266746520996e-01 2.257285639643669128e-02
3.310058712959289551e-01 -8.213683217763900757e-02 -9.100422263145446777e-03 2.254211306571960449e-01 -6.243515387177467346e-02 -2.873656749725341797e-01 -8.580367565155029297e-01 1.004336848855018616e-01
-3.681146502494812012e-01 3.665745556354522705e-01 -3.600894808769226074e-01 1.634490340948104858e-01 3.862413167953491211e-01 -1.361806541681289673e-01 -6.323195695877075195e-01 7.860665023326873779e-02
3.558212220668792725e-01 1.839868277311325073e-01 -3.133840858936309814e-01 7.205092161893844604e-02 -4.721720516681671143e-01 -1.867870837450027466e-01 -6.436107158660888672e-01 2.531178593635559082e-01
5.107749700546264648e-01 -3.026679754257202148e-01 7.726348936557769775e-02 1.713785827159881592e-01 -1.068980470299720764e-01 1.125348284840583801e-01 -4.734801054000854492e-01 6.032297015190124512e-01
-2.079876214265823364e-01 5.298295989632606506e-03 -8.337696790695190430e-01 9.629671275615692139e-02 3.580797463655471802e-02 -4.165358543395996094e-01 -1.931547671556472778e-01 2.004373371601104736e-01
-2.067103683948516846e-01 -1.259911246597766876e-02 -1.305633932352066040e-01 4.036572277545928955e-01 -1.221205890178680420e-01 -2.431260794401168823e-01 -8.253200650215148926e-01 1.481532603502273560e-01
-1.648429036140441895e-02 -1.576283276081085205e-01 -7.778834104537963867e-01 -3.599317371845245361e-01 3.895543515682220459e-01 -3.399882465600967407e-02 -2.614617943763732910e-01 1.376854330301284790e-01
-4.604252874851226807e-01 -2.008094787597656250e-01 -2.846603393554687500e-01 8.434673398733139038e-02 4.042653441429138184e-01 -1.592329293489456177e-01 -5.205204486846923828e-01 4.470025002956390381e-01
1.590601950883865356e-01 -2.434758394956588745e-01 -3.148450255393981934e-01 4.334273338317871094e-01 6.290351152420043945e-01 -2.553596794605255127e-01 6.849779188632965088e-02 4.035433828830718994e-01
-3.916323557496070862e-02 1.993620097637176514e-01 -6.588924527168273926e-01 -3.418722450733184814e-01 2.405453622341156006e-01 3.153133988380432129e-01 -4.274977445602416992e-01 2.601270377635955811e-01
3.717231452465057373e-01 -1.019754633307456970e-01 -3.989590406417846680e-01 -6.814573407173156738e-01 -5.680632963776588440e-02 -6.343613564968109131e-02 -3.470150232315063477e-01 3.165439367294311523e-01
-8.904430270195007324e-02 -1.733034253120422363e-01 -4.961168169975280762e-01 -1.298417150974273682e-01 -4.331833124160766602e-01 1.723142564296722412e-01 -5.566882491111755371e-01 4.144932031631469727e-01
-1.603084057569503784e-01 -3.238267824053764343e-02 -8.786565661430358887e-01 2.285027354955673218e-01 2.080112695693969727e-01 -1.390154510736465454e-01 -2.344569116830825806e-01 1.773066222667694092e-01
2.703107595443725586e-01 -2.419623918831348419e-02 -4.038985073566436768e-01 -6.963504552841186523e-01 -9.767710417509078979e-02 -3.416485153138637543e-03 -3.994481265544891357e-01 3.304502069950103760e-01
-2.486999891698360443e-02 3.145355880260467529e-01 -5.045006051659584045e-02 -3.008818626403808594e-01 6.089940667152404785e-01 3.848743438720703125e-02 -5.298194885253906250e-01 3.928234279155731201e-01
1.043053418397903442e-01 -3.381893038749694824e-01 -4.808488786220550537e-01 -1.218901351094245911e-01 -4.671795368194580078e-01 -1.141070127487182617e-01 -5.972464084625244141e-01 2.017305344343185425e-01
4.003095254302024841e-02 4.259509444236755371e-01 -3.660005331039428711e-01 3.878388106822967529e-01 5.212199687957763672e-01 -2.880340218544006348e-01 -3.491060733795166016e-01 2.368101775646209717e-01
-2.781824767589569092e-01 -4.744229614734649658e-01 -1.692979931831359863e-01 -7.876235991716384888e-03 4.575969278812408447e-01 8.921517990529537201e-03 -6.738690733909606934e-01 7.238388806581497192e-02
1.651207059621810913e-01 1.700154393911361694e-01 -6.284749507904052734e-01 2.499815970659255981e-01 -1.067101657390594482e-01 3.700927197933197021e-01 -1.712921559810638428e-01 5.555732846260070801e-01
4.015585184097290039e-01 -1.929662823677062988e-01 -5.704423785209655762e-01 -4.563538432121276855e-01 3.272467851638793945e-01 1.395692825317382812e-01 -5.496870726346969604e-02 3.718331456184387207e-01
6.063378602266311646e-02 -2.674147188663482666e-01 2.246348001062870026e-02 -1.381168365478515625e-01 4.010218381881713867e-01 -4.614547789096832275e-01 2.217260599136352539e-01 6.944859623908996582e-01
4.951026439666748047e-01 -3.215672671794891357e-01 -2.552722394466400146e-01 -1.240997910499572754e-01 -3.139869868755340576e-01 1.971542835235595703e-01 -3.570026159286499023e-01 5.531676411628723145e-01
2.746473252773284912e-01 -1.096192374825477600e-01 -3.825672864913940430e-01 -6.961106061935424805e-01 -6.008474156260490417e-02 -2.128121815621852875e-02 -2.507998049259185791e-01 4.633153080940246582e-01
-1.364922374486923218e-01 -3.358883261680603027e-01 2.050893194973468781e-02 -2.898356020450592041e-01 3.557420670986175537e-01 -4.932707250118255615e-01 3.062673471868038177e-02 6.428975462913513184e-01
-2.455519735813140869e-01 -5.786431580781936646e-02 -8.361485004425048828e-01 2.310683578252792358e-01 -8.500983566045761108e-02 -2.126037478446960449e-01 -3.574965298175811768e-01 5.990166962146759033e-02
-1.933273375034332275e-01 2.349126636981964111e-01 -8.601043224334716797e-01 1.848395615816116333e-01 1.684325784444808960e-01 -1.816729754209518433e-01 -5.904082581400871277e-02 2.619825899600982666e-01
-1.134751886129379272e-01 9.854400157928466797e-02 -2.378928065299987793e-01 3.977092504501342773e-01 5.396361947059631348e-01 3.334575295448303223e-01 -3.397532403469085693e-01 4.947864115238189697e-01
-1.275601983070373535e-01 -2.698133885860443115e-02 1.752246916294097900e-01 -8.249957114458084106e-02 -1.128100082278251648e-01 5.410306528210639954e-02 -9.116604328155517578e-01 3.141855299472808838e-01
5.589095354080200195e-01 -5.527270957827568054e-02 6.476981192827224731e-02 2.433620393276214600e-01 -1.700555831193923950e-01 1.551527678966522217e-01 -5.737839341163635254e-01 4.888001978397369385e-01
-5.101726055145263672e-01 6.315109133720397949e-02 -3.278519809246063232e-01 3.256011009216308594e-01 -6.494155619293451309e-03 2.115243673324584961e-01 -3.518007993698120117e-01 5.947138071060180664e-01
3.262687921524047852e-01 4.824757874011993408e-01 -2.890999317169189453e-01 9.470667690038681030e-03 9.556695818901062012e-02 -2.489649876952171326e-02 4.623065143823623657e-02 7.518025636672973633e-01
-1.653819084167480469e-01 -5.003689527511596680e-01 -2.261740565299987793e-01 -9.508625417947769165e-02 4.409430921077728271e-01 3.620259165763854980e-01 -4.540120363235473633e-01 3.611967861652374268e-01
2.631001546978950500e-02 -8.607357740402221680e-02 -4.260492324829101562e-01 -4.811717867851257324e-01 1.735536158084869385e-01 2.777312695980072021e-01 4.427143186330795288e-02 6.853024363517761230e-01
3.311888873577117920e-01 -3.587405681610107422e-01 -7.673661410808563232e-02 2.921248376369476318e-01 1.646186709403991699e-01 3.871386647224426270e-01 -6.420187354087829590e-01 2.850086390972137451e-01
1.577776372432708740e-01 -5.298653841018676758e-01 -2.720030248165130615e-01 -1.681094616651535034e-01 -2.578684687614440918e-01 2.504979670047760010e-01 -5.256104469299316406e-01 4.319614171981811523e-01
-1.225126832723617554e-01 -1.507520973682403564e-01 -9.444826096296310425e-02 -1.219871565699577332e-01 4.845836013555526733e-02 7.301351428031921387e-02 -9.642617106437683105e-01 3.135899454355239868e-02
2.594266235828399658e-01 -3.098304569721221924e-01 -4.033220410346984863e-01 2.182795405387878418e-01 6.913234591484069824e-01 -3.315708041191101074e-02 3.619364276528358459e-02 3.821658194065093994e-01
3.443928062915802002e-01 -1.266656517982482910e-01 1.367774158716201782e-01 2.048456370830535889e-01 -2.075071185827255249e-01 -1.933701187372207642e-01 -5.095255970954895020e-01 6.816246509552001953e-01
2.721430957317352295e-01 4.112838208675384521e-02 -5.240026712417602539e-01 1.774868667125701904e-01 6.318696737289428711e-01 1.622103005647659302e-01 -6.832585483789443970e-02 4.335047006607055664e-01
2.706403732299804688e-01 -3.203136920928955078e-01 -2.552707493305206299e-01 -6.565990447998046875e-01 3.846604377031326294e-02 -1.691406667232513428e-01 -1.398274004459381104e-01 5.274729132652282715e-01
-1.123235002160072327e-01 5.240343809127807617e-01 -3.323358297348022461e-01 -1.035985499620437622e-01 4.336121976375579834e-01 -6.685428321361541748e-02 -5.764042735099792480e-01 2.585744857788085938e-01
1.328962743282318115e-01 -1.570398509502410889e-01 -8.684507608413696289e-01 -2.521682083606719971e-01 2.253431528806686401e-01 1.035717427730560303e-01 -2.747778296470642090e-01 5.359106883406639099e-02
1.625510603189468384e-01 -2.151922285556793213e-01 -2.434225380420684814e-01 -3.691698908805847168e-01 -1.602994650602340698e-01 -3.009939193725585938e-01 -7.844874262809753418e-01 3.811020869761705399e-03
-3.177434504032135010e-01 -5.641253590583801270e-01 -3.107832372188568115e-01 1.817431300878524780e-01 8.723942935466766357e-02 -2.014276981353759766e-01 -2.479093819856643677e-01 5.844157338142395020e-01
1.640692949295043945e-01 -1.292284876108169556e-01 -1.217085048556327820e-01 -6.265001296997070312e-01 -1.323131322860717773e-01 -8.617240935564041138e-02 -9.714744985103607178e-02 7.174231410026550293e-01
1.941583752632141113e-01 2.376669794321060181e-01 -6.562615633010864258e-01 1.780361235141754150e-01 3.766672611236572266e-01 -1.462738215923309326e-01 1.564608663320541382e-01 5.056545138359069824e-01
-5.147379636764526367e-01 -3.707345426082611084e-01 -3.981564939022064209e-01 -1.155841574072837830e-01 1.149325352162122726e-02 -3.205231428146362305e-01 -4.595134556293487549e-01 3.342047333717346191e-01
-3.218291997909545898e-01 4.110865890979766846e-01 -3.105390667915344238e-01 -3.287358880043029785e-01 3.430354297161102295e-01 -2.920580208301544189e-01 -3.282898366451263428e-01 4.606372416019439697e-01
-5.097327232360839844e-01 9.850396215915679932e-02 -6.196357011795043945e-01 1.147040054202079773e-01 1.896116286516189575e-01 -2.560904920101165771e-01 -5.329630523920059204e-02 4.785276055335998535e-01
-3.974407315254211426e-01 1.239161267876625061e-01 -5.035848617553710938e-01 2.318134307861328125e-01 4.102848172187805176e-01 1.935967206954956055e-01 -3.100447952747344971e-01 4.662718474864959717e-01
-4.537298977375030518e-01 -4.660279750823974609e-01 -5.157358646392822266e-01 1.304276287555694580e-01 5.982618778944015503e-03 -3.724634945392608643e-01 -2.969798445701599121e-01 2.588247358798980713e-01
2.609393745660781860e-02 -4.155625402927398682e-01 -4.364452660083770752e-01 -4.336075186729431152e-01 3.912848830223083496e-01 -1.202694773674011230e-01 -5.288829803466796875e-01 2.900191769003868103e-02
-5.905295163393020630e-02 2.994086146354675293e-01 -7.135936021804809570e-01 -3.177900612354278564e-01 2.801952660083770752e-01 -2.899423241615295410e-01 -3.369424343109130859e-01 1.433692276477813721e-01
-9.771618992090225220e-03 -9.793536365032196045e-02 -2.145674675703048706e-01 5.407779812812805176e-01 3.414166271686553955e-01 2.481179833412170410e-01 -2.145044058561325073e-01 6.539825201034545898e-01
-3.106501102447509766e-01 -1.248708833009004593e-02 -1.128436997532844543e-01 4.784377813339233398e-01 8.355566114187240601e-02 3.525714874267578125e-01 -4.151864945888519287e-01 5.983612537384033203e-01
-2.559703402221202850e-02 1.131647452712059021e-01 -1.452005803585052490e-01 4.059261679649353027e-01 -2.017499357461929321e-01 -2.401285171508789062e-01 -8.131490945816040039e-01 2.027388811111450195e-01
-3.110127747058868408e-01 -3.110727071762084961e-01 -2.851974964141845703e-01 3.056571483612060547e-01 3.124858140945434570e-01 2.329771071672439575e-01 -6.544674038887023926e-01 2.269091010093688965e-01
4.246077239513397217e-01 2.753503620624542236e-01 8.724687248468399048e-02 3.810724988579750061e-02 6.012045741081237793e-01 -1.471159756183624268e-01 -2.184542268514633179e-01 5.513745546340942383e-01
2.921806871891021729e-01 -2.720322608947753906e-01 -4.982909262180328369e-01 -5.722228884696960449e-01 1.552744060754776001e-01 -5.775508657097816467e-02 -1.183476578444242477e-02 4.871448278427124023e-01
2.865109145641326904e-01 -3.669090569019317627e-01 -1.643650829792022705e-01 -6.688996553421020508e-01 2.378352284431457520e-01 -2.380827814340591431e-01 -2.262800037860870361e-01 3.799933195114135742e-01
-5.422291159629821777e-01 -2.881304025650024414e-01 -1.357292681932449341e-01 3.473710119724273682e-01 3.078736066818237305e-01 -1.668329685926437378e-01 -3.369541764259338379e-01 4.977167248725891113e-01
-3.306232690811157227e-01 3.192401826381683350e-01 -5.725164413452148438e-01 -6.623089313507080078e-02 1.845542937517166138e-01 -4.667987301945686340e-02 -1.213914453983306885e-01 6.368965506553649902e-01
-2.690906524658203125e-01 -3.333660066127777100e-01 2.165736109018325806e-01 -4.205427765846252441e-01 1.726041287183761597e-01 -4.529081284999847412e-01 -2.168331742286682129e-01 5.574606657028198242e-01
3.234074115753173828e-01 1.765123754739761353e-01 -2.705664038658142090e-01 7.793405093252658844e-04 5.902507305145263672e-01 7.395377010107040405e-02 -3.398833274841308594e-01 5.671494603157043457e-01
3.142049610614776611e-01 -3.327970802783966064e-01 -2.459719777107238770e-01 -5.247567892074584961e-01 3.719331324100494385e-01 -3.021828830242156982e-01 -4.465174674987792969e-01 1.600714027881622314e-01
-8.879285305738449097e-02 -3.512991964817047119e-01 -1.915871500968933105e-01 -1.902281492948532104e-01 6.288357377052307129e-01 -2.669887840747833252e-01 -5.709201097488403320e-01 -5.608182400465011597e-02
-2.378862500190734863e-01 -1.357847750186920166e-01 -3.582287430763244629e-01 -2.230465859174728394e-01 -4.121111929416656494e-01 1.719630360603332520e-01 -3.564107716083526611e-01 6.484285593032836914e-01
-2.367542125284671783e-02 1.875749677419662476e-01 2.761982008814811707e-02 2.836349233984947205e-02 -1.601585298776626587e-01 7.369298487901687622e-02 -9.478222131729125977e-01 1.823170930147171021e-01
1.403717994689941406e-01 -2.687460184097290039e-01 -5.471898987889289856e-02 -2.766326665878295898e-01 5.743992328643798828e-01 -3.284314572811126709e-01 7.363189756870269775e-02 6.207479834556579590e-01
-6.912045925855636597e-02 -3.027965314686298370e-02 -8.893817663192749023e-01 -1.616116017103195190e-01 -1.964275725185871124e-02 -8.911490440368652344e-02 -4.104207456111907959e-01 -2.036621794104576111e-02
-3.802603185176849365e-01 4.974114000797271729e-01 -3.087683022022247314e-01 -2.996660768985748291e-01 -2.008727751672267914e-03 -1.889171302318572998e-01 -4.658660888671875000e-01 4.124577045440673828e-01
-2.909644544124603271e-01 -2.284736931324005127e-01 -3.462950289249420166e-01 -1.326967924833297729e-01 2.818357348442077637e-01 1.299787163734436035e-01 -7.734208703041076660e-01 1.763660162687301636e-01
1.566268503665924072e-01 -1.074960827827453613e-01 -3.219864964485168457e-01 -4.901314675807952881e-01 2.008544653654098511e-01 6.252815574407577515e-02 1.313081383705139160e-01 7.473382949829101562e-01
-1.847800463438034058e-01 5.506397485733032227e-01 -2.699784636497497559e-01 -5.082510411739349365e-02 2.649468183517456055e-01 -3.453609347343444824e-01 -6.118692159652709961e-01 1.527271419763565063e-01
-3.567914962768554688e-01 9.549406170845031738e-02 -6.147237420082092285e-01 2.728079855442047119e-01 1.701851487159729004e-01 -1.784913055598735809e-02 -9.023880958557128906e-02 6.114299893379211426e-01
-1.978710889816284180e-01 3.795143961906433105e-01 -3.183266520500183105e-01 8.328135311603546143e-02 5.617079138755798340e-01 -1.836387813091278076e-01 -5.687721371650695801e-01 1.892285346984863281e-01
-2.222680896520614624e-01 -2.348610311746597290e-01 -1.869471818208694458e-01 -2.983946800231933594e-01 3.133417665958404541e-01 1.471340805292129517e-01 -8.052623271942138672e-01 5.629856884479522705e-02
9.835620224475860596e-02 5.252616405487060547e-01 -4.831488132476806641e-01 -2.600556015968322754e-01 4.325569868087768555e-01 -4.504181444644927979e-02 -3.745860159397125244e-01 2.896822392940521240e-01
1.632340252399444580e-01 -3.678235709667205811e-01 2.006219327449798584e-02 -4.780450165271759033e-01 4.128157496452331543e-01 -3.397969007492065430e-01 3.924275189638137817e-02 5.671969056129455566e-01
-3.413526713848114014e-01 -4.150487780570983887e-01 -6.803130358457565308e-02 5.872574076056480408e-02 5.664666891098022461e-01 8.814217522740364075e-03 -5.712140202522277832e-01 2.364065647125244141e-01
-2.100136578083038330e-01 4.526333510875701904e-01 -1.707714647054672241e-01 -4.423418045043945312e-01 -2.381009981036186218e-03 -2.486380636692047119e-01 -2.943957746028900146e-01 6.145671010017395020e-01
4.215436279773712158e-01 -3.212109506130218506e-01 -6.298790574073791504e-01 -1.577365845441818237e-01 4.257264435291290283e-01 -1.966592520475387573e-01 2.888737246394157410e-02 2.770265340805053711e-01
6.294769700616598129e-03 -7.199092209339141846e-02 -6.272838711738586426e-01 -8.716330677270889282e-02 -5.279181003570556641e-01 -5.271794274449348450e-02 -4.854568541049957275e-01 2.766768634319305420e-01
-4.622965753078460693e-01 -4.836178421974182129e-01 -3.184506297111511230e-01 1.603887379169464111e-01 -1.335290372371673584e-01 -8.316805958747863770e-02 -2.857937216758728027e-01 5.646549463272094727e-01
3.915538191795349121e-01 -1.706602573394775391e-01 -3.333069086074829102e-01 -6.277174353599548340e-01 -6.651629507541656494e-02 -1.332333087921142578e-01 -1.020806580781936646e-01 5.290011167526245117e-01
-2.515771090984344482e-01 -2.095539569854736328e-01 -4.661020040512084961e-01 -2.723097503185272217e-01 2.074462324380874634e-01 1.923146694898605347e-01 -7.216431498527526855e-01 2.459225244820117950e-02
1.059740036725997925e-01 1.828391999006271362e-01 -1.251842379570007324e-01 -2.143432199954986572e-01 5.819813609123229980e-01 2.417387217283248901e-01 -2.303110361099243164e-01 6.659894585609436035e-01
-1.000027209520339966e-01 1.366126537322998047e-01 -6.104005575180053711e-01 1.755065768957138062e-01 5.645755529403686523e-01 -2.225904613733291626e-01 -4.468204379081726074e-01 -2.119484124705195427e-03
-2.193760275840759277e-01 -4.301333129405975342e-01 -6.417875885963439941e-01 3.596109747886657715e-01 1.137442961335182190e-01 -9.173421561717987061e-02 -5.847296118736267090e-02 4.481920897960662842e-01
-2.075026333332061768e-01 -4.093045890331268311e-01 -2.534744143486022949e-01 2.787293195724487305e-01 4.419438540935516357e-01 3.477200493216514587e-02 -1.025663390755653381e-01 6.636488437652587891e-01
5.333897471427917480e-01 -2.362685650587081909e-01 -2.543667256832122803e-01 -5.349089503288269043e-01 2.531704902648925781e-01 -1.779679954051971436e-01 -1.941585242748260498e-01 4.187807142734527588e-01
5.178550481796264648e-01 -1.447547972202301025e-01 9.986872225999832153e-02 2.166338711977005005e-01 -9.382850676774978638e-02 -5.913756787776947021e-02 -7.304750084877014160e-01 3.287455439567565918e-01
-4.825709387660026550e-02 -1.377006173133850098e-01 -4.927838146686553955e-01 3.341857343912124634e-02 -4.224560260772705078e-01 1.135951802134513855e-01 -7.097411155700683594e-01 1.991271376609802246e-01
2.612094879150390625e-01 2.196960002183914185e-01 -7.457074522972106934e-01 3.005826771259307861e-01 4.045107066631317139e-01 -4.418259486556053162e-02 -1.806740760803222656e-01 1.971028447151184082e-01
-1.479897499084472656e-01 -3.552026748657226562e-01 2.644670605659484863e-01 -7.638613134622573853e-02 -7.943953573703765869e-02 -3.403326869010925293e-01 -6.885540485382080078e-01 4.241565465927124023e-01
-4.183022677898406982e-01 3.672054782509803772e-02 -5.366820693016052246e-01 -1.191665325313806534e-02 4.120562076568603516e-01 -2.764013223350048065e-02 -6.288731843233108521e-02 6.008293628692626953e-01
-7.280787080526351929e-02 -6.748434305191040039e-01 -3.145512342453002930e-01 -1.100940331816673279e-01 1.420596539974212646e-01 -2.932253777980804443e-01 -1.985346227884292603e-01 5.316428542137145996e-01
-4.023830890655517578e-01 -7.760737836360931396e-02 -7.438839673995971680e-01 2.686645388603210449e-01 -4.431413859128952026e-02 -1.312994062900543213e-01 -4.066600501537322998e-01 1.481397151947021484e-01
3.393443822860717773e-01 5.417145490646362305e-01 -3.039523363113403320e-01 3.341276943683624268e-01 3.395276665687561035e-01 -2.029920518398284912e-01 -1.748687028884887695e-01 4.475470781326293945e-01
-1.437435597181320190e-01 5.097246170043945312e-01 -2.809405624866485596e-01 3.613560497760772705e-01 3.646914064884185791e-01 -3.826316893100738525e-01 -3.535208404064178467e-01 3.250061273574829102e-01
6.206737160682678223e-01 -2.787805199623107910e-01 5.826190486550331116e-02 1.593165914528071880e-03 4.832226410508155823e-02 -3.625485301017761230e-01 -4.864719212055206299e-01 4.040014147758483887e-01
6.385029554367065430e-01 4.351887106895446777e-02 -2.887346446514129639e-01 -4.827513992786407471e-01 2.266177088022232056e-01 5.825055018067359924e-02 -1.252380460500717163e-01 4.511875808238983154e-01
5.443949103355407715e-01 -1.594105660915374756e-01 -1.318131536245346069e-01 3.240467905998229980e-01 1.833730041980743408e-01 1.679584383964538574e-01 -6.793501377105712891e-01 1.802475154399871826e-01
-5.577306747436523438e-01 -3.922433555126190186e-01 -4.086033701896667480e-01 -2.989728003740310669e-02 -9.564253687858581543e-02 -1.549250930547714233e-01 -4.379470944404602051e-01 3.772056996822357178e-01
-3.370523154735565186e-01 -6.034621000289916992e-01 -4.719337821006774902e-01 1.823414862155914307e-01 2.115110903978347778e-01 6.521654874086380005e-02 -3.037094175815582275e-01 3.535955250263214111e-01
1.579958051443099976e-01 -3.108212053775787354e-01 -3.634453713893890381e-01 2.443057745695114136e-01 5.960539579391479492e-01 -1.158725991845130920e-01 1.349870711565017700e-01 5.474680066108703613e-01
-8.591940999031066895e-02 -1.747623900882899761e-03 -5.311580896377563477e-01 1.754812337458133698e-02 -4.018168747425079346e-01 1.185582429170608521e-01 -7.153223752975463867e-01 1.515879780054092407e-01
2.481554262340068817e-02 -2.270830720663070679e-01 -1.728661358356475830e-01 -5.302467034198343754e-04 7.668324708938598633e-01 7.497691363096237183e-02 -4.010549485683441162e-01 4.042719006538391113e-01
2.882093787193298340e-01 8.603402227163314819e-02 -1.369271129369735718e-01 -4.302518367767333984e-01 2.298359423875808716e-01 -4.434771835803985596e-01 -6.569663882255554199e-01 1.567365080118179321e-01
1.417786329984664917e-01 1.608820855617523193e-01 2.550627589225769043e-01 -1.267094016075134277e-01 6.684995889663696289e-01 -1.732957065105438232e-01 -4.209425151348114014e-01 4.677477478981018066e-01
6.775674819946289062e-01 -3.204853832721710205e-01 -3.895626589655876160e-02 1.299393177032470703e-01 2.349657118320465088e-01 -5.855607241392135620e-02 -4.045123457908630371e-01 4.444342255592346191e-01
-1.686191409826278687e-01 -5.244367122650146484e-01 -2.689380645751953125e-01 7.615972310304641724e-03 2.598523497581481934e-01 2.043768763542175293e-01 -6.729623675346374512e-01 2.489511370658874512e-01
-4.160715341567993164e-01 -1.996103674173355103e-01 -3.704584538936614990e-01 1.887564659118652344e-01 2.148185968399047852e-01 1.979870796203613281e-01 -4.725794196128845215e-01 5.527155399322509766e-01
2.588450908660888672e-01 -8.407408371567726135e-03 -6.645859479904174805e-01 -3.006420433521270752e-01 8.651816844940185547e-02 2.056192159652709961e-01 -5.823065042495727539e-01 1.096488162875175476e-01
1.013884786516427994e-03 2.180854231119155884e-01 -3.390061110258102417e-02 -4.378588795661926270e-01 -8.946599066257476807e-02 1.543272584676742554e-01 -1.466694474220275879e-01 8.403779864311218262e-01
-3.810404837131500244e-01 -4.045081138610839844e-01 -4.531829059123992920e-01 1.919038593769073486e-01 1.195477545261383057e-01 -2.020345777273178101e-01 9.028086438775062561e-03 6.275255680084228516e-01
4.514337331056594849e-02 1.561917364597320557e-02 -2.391211986541748047e-01 -7.164280861616134644e-02 -4.891156852245330811e-01 -2.643656134605407715e-01 -5.764250159263610840e-01 5.422336459159851074e-01
-2.873102724552154541e-01 -3.691586256027221680e-01 -4.902227818965911865e-01 4.169764816761016846e-01 1.678954064846038818e-01 3.135840967297554016e-02 -7.304526865482330322e-02 5.766099691390991211e-01
-3.205947279930114746e-01 -3.255800902843475342e-01 -6.061145067214965820e-01 -2.701005637645721436e-01 3.079662024974822998e-01 7.131665199995040894e-02 -3.328510820865631104e-01 3.743905723094940186e-01
-1.709994077682495117e-01 -4.722102284431457520e-01 -1.849689930677413940e-01 -2.363062202930450439e-01 4.131413996219635010e-01 3.318367600440979004e-01 -5.685710906982421875e-01 2.316205203533172607e-01
1.201155632734298706e-01 -7.044313102960586548e-02 -8.638522773981094360e-02 4.373765587806701660e-01 4.281097352504730225e-01 4.761830344796180725e-02 -3.852073252201080322e-01 6.692676544189453125e-01
-8.298661559820175171e-02 -3.352183401584625244e-01 -2.301626503467559814e-01 4.191619157791137695e-01 3.794134259223937988e-01 -2.312227189540863037e-01 -5.087939277291297913e-02 6.723563075065612793e-01
-5.007056593894958496e-01 -3.329292312264442444e-02 -2.636566162109375000e-01 3.772363662719726562e-01 2.393135428428649902e-01 -1.087147029465995729e-04 -5.137662291526794434e-01 4.638284444808959961e-01
-1.395262926816940308e-01 -9.234847500920295715e-03 1.438709944486618042e-01 4.919165000319480896e-02 7.146469950675964355e-01 -1.079527661204338074e-03 -5.431773662567138672e-01 3.893138766288757324e-01
-5.730737373232841492e-02 -1.687710057012736797e-03 -5.880573987960815430e-01 -5.041422247886657715e-01 -1.996176540851593018e-01 1.209732443094253540e-01 -4.373500347137451172e-01 3.885681927204132080e-01
2.564925551414489746e-01 -5.691234767436981201e-02 -8.420047163963317871e-02 2.746945917606353760e-01 -1.108777225017547607e-01 -6.776475310325622559e-01 -5.232321023941040039e-01 3.211758732795715332e-01
2.863548994064331055e-01 -2.035901546478271484e-01 -4.959183335304260254e-01 -5.944078564643859863e-01 7.028955966234207153e-02 5.242051556706428528e-02 -4.110509902238845825e-02 5.176078081130981445e-01
3.516955077648162842e-01 -3.034805357456207275e-01 -2.615593373775482178e-01 -3.670585155487060547e-01 -3.727304637432098389e-01 -1.628629714250564575e-01 -4.839062988758087158e-01 4.259659647941589355e-01
7.881438732147216797e-02 2.338689565658569336e-01 -2.688311226665973663e-02 1.954590976238250732e-01 -3.649222850799560547e-01 -2.896240949630737305e-01 -7.303334474563598633e-01 3.869486749172210693e-01
