# Supplementary material for: Where is your field going? A machine learning approach to study the relative motion of the domains of physics
Source: PLoS One. 2020 Jun 18;15(6):e0233997. doi: 10.1371/journal.pone.0233997 (PMC7302634; doi:10.1371/journal.pone.0233997)
Supplement: S1 Data — (ZIP) [file pone.0233997.s001.zip › 0/Pacs4Run_0_VS_500_embeddings1998-2002ED8.txt]

3.002434074878692627e-01 2.295904159545898438e-01 5.750741362571716309e-01 1.168660447001457214e-01 -7.020650506019592285e-01 1.002630218863487244e-02 -1.385597288608551025e-01 -2.407584153115749359e-02
3.963882923126220703e-01 -1.932299733161926270e-01 3.536338806152343750e-01 -5.166311264038085938e-01 -5.892869830131530762e-01 1.750918775796890259e-01 1.714895963668823242e-01 7.904945313930511475e-02
3.959810435771942139e-01 1.684159040451049805e-01 7.479877769947052002e-02 -1.451895684003829956e-01 -8.512486219406127930e-01 -1.273825913667678833e-01 -6.582906097173690796e-02 -2.073072493076324463e-01
3.959347307682037354e-02 -1.155284419655799866e-02 -1.619989424943923950e-01 -1.176856681704521179e-01 -9.026926755905151367e-01 3.777760267257690430e-01 2.523174323141574860e-02 -2.021038235398009419e-04
-1.146870926022529602e-01 -3.157084584236145020e-01 4.635829329490661621e-01 -8.567395806312561035e-02 -6.532217860221862793e-01 1.303529143333435059e-01 1.977875679731369019e-01 -4.267496764659881592e-01
-3.120739459991455078e-01 8.174290880560874939e-03 8.413260579109191895e-01 -3.512026667594909668e-01 -1.849582195281982422e-01 1.129478737711906433e-01 -5.176087468862533569e-02 -1.473919898271560669e-01
-2.599439211189746857e-02 -1.927707344293594360e-01 6.095518469810485840e-01 3.337318897247314453e-01 -4.226595461368560791e-01 -2.847148776054382324e-01 -1.056759208440780640e-01 -4.564671218395233154e-01
1.584645509719848633e-01 -3.811913132667541504e-01 2.635293304920196533e-01 -7.805488258600234985e-02 -6.381430029869079590e-01 2.770532667636871338e-01 3.068007528781890869e-01 4.194405376911163330e-01
-3.145385161042213440e-02 1.462858766317367554e-01 6.395721435546875000e-01 -2.017087489366531372e-01 -4.375462830066680908e-01 -5.774277448654174805e-01 -5.453534051775932312e-02 5.348650272935628891e-03
3.622440397739410400e-01 1.088098436594009399e-01 4.814436733722686768e-01 -1.685861647129058838e-01 -6.262722611427307129e-01 -4.102616310119628906e-01 5.375467613339424133e-02 -1.825081557035446167e-01
-4.288308024406433105e-01 -2.660512365400791168e-02 1.869973838329315186e-01 -2.090705484151840210e-01 -6.514992117881774902e-01 -1.781776100397109985e-01 -4.556601047515869141e-01 -2.699873149394989014e-01
-2.997500598430633545e-01 2.333666086196899414e-01 4.431773126125335693e-01 -5.791647434234619141e-01 -5.250025987625122070e-01 -2.183116823434829712e-01 3.201483050361275673e-03 2.353851497173309326e-02
-3.315911293029785156e-01 2.179519236087799072e-01 7.647864818572998047e-01 -3.755155205726623535e-01 -3.278298377990722656e-01 1.374956779181957245e-02 3.432936593890190125e-02 -8.828413486480712891e-02
1.684286147356033325e-01 7.221385091543197632e-02 5.892999768257141113e-01 -2.254729717969894409e-01 -4.436057806015014648e-01 -5.919587016105651855e-01 -7.962978631258010864e-02 1.215002611279487610e-01
3.430239856243133545e-01 -1.340957265347242355e-02 6.908900737762451172e-01 -1.614269465208053589e-01 -1.468949913978576660e-01 1.592516601085662842e-01 -2.349281758069992065e-01 5.259625315666198730e-01
3.637517690658569336e-01 -1.025224849581718445e-01 4.635511338710784912e-01 -3.937048017978668213e-01 -3.013519942760467529e-01 2.778432667255401611e-01 -5.260199308395385742e-01 2.063585668802261353e-01
-3.731251060962677002e-01 3.995215520262718201e-02 6.747810244560241699e-01 7.456705719232559204e-02 -4.410353302955627441e-01 -3.555076122283935547e-01 1.857305318117141724e-01 2.071189731359481812e-01
3.343945369124412537e-02 -3.124909847974777222e-02 4.599854946136474609e-01 -2.278607189655303955e-01 -4.852140843868255615e-01 3.349836766719818115e-01 -1.289533823728561401e-01 -6.083769202232360840e-01
2.052978724241256714e-01 -3.657812625169754028e-02 2.392999380826950073e-01 1.819298416376113892e-01 -7.607539892196655273e-01 3.025164008140563965e-01 4.115490317344665527e-01 -1.628394424915313721e-01
-2.654118835926055908e-01 -3.529626727104187012e-01 4.573244154453277588e-01 -4.908638000488281250e-01 -5.504609346389770508e-01 1.522562205791473389e-01 -9.435673058032989502e-02 -1.406718045473098755e-01
3.381389677524566650e-01 9.192285686731338501e-02 4.860647916793823242e-01 -6.043325662612915039e-01 -3.132305741310119629e-01 1.664642244577407837e-01 -2.924467325210571289e-01 2.537449896335601807e-01
-4.304436743259429932e-01 5.076057463884353638e-02 4.160615205764770508e-01 -8.839771896600723267e-02 -2.629168033599853516e-01 5.649819597601890564e-02 -6.444398760795593262e-01 -3.789463639259338379e-01
-4.225430786609649658e-01 -3.660279512405395508e-01 6.491984724998474121e-01 2.223880402743816376e-02 -4.548949301242828369e-01 1.420888304710388184e-01 1.472511440515518188e-01 -1.293298453092575073e-01
-5.217142701148986816e-01 -2.445956766605377197e-01 6.317989826202392578e-01 1.188517361879348755e-02 -3.971035182476043701e-01 2.573572397232055664e-01 -3.065186366438865662e-02 -2.093137800693511963e-01
-1.429610997438430786e-01 -3.322001546621322632e-02 4.694465994834899902e-01 -4.723498523235321045e-01 -5.996739864349365234e-01 9.171891957521438599e-02 -5.879545211791992188e-02 -4.043340981006622314e-01
-2.504740357398986816e-01 4.718980565667152405e-02 7.584726810455322266e-01 -4.498170316219329834e-01 -3.412955403327941895e-01 -1.723595559597015381e-01 8.934564143419265747e-02 5.697913467884063721e-02
-3.409980237483978271e-01 -5.262588709592819214e-02 -2.477491274476051331e-02 1.128759011626243591e-01 -6.052843332290649414e-01 2.826648652553558350e-01 -5.523898601531982422e-01 3.408710658550262451e-01
5.309868454933166504e-01 3.556746542453765869e-01 2.292442917823791504e-01 -9.679459780454635620e-02 -4.550630450248718262e-01 -2.089949324727058411e-02 -5.429900884628295898e-01 1.651329249143600464e-01
4.201545119285583496e-01 -2.499193139374256134e-02 2.702965401113033295e-02 -2.890460491180419922e-01 -7.617219686508178711e-01 3.157963156700134277e-01 -7.465618103742599487e-02 -2.303178310394287109e-01
4.178116917610168457e-01 -5.099349021911621094e-01 1.177404150366783142e-01 -1.350884288549423218e-01 -7.166866064071655273e-01 -5.502518638968467712e-02 -1.284396946430206299e-01 1.113839633762836456e-02
1.083762273192405701e-01 -3.764122426509857178e-01 1.005234867334365845e-01 -4.479406774044036865e-01 -7.380612492561340332e-01 -1.186370700597763062e-01 -1.689105182886123657e-01 2.201653718948364258e-01
-2.396713495254516602e-01 3.398025035858154297e-01 6.919562220573425293e-01 -1.284458488225936890e-01 -2.747414410114288330e-01 2.490751817822456360e-02 -8.430158346891403198e-02 -4.985782504081726074e-01
5.266312956809997559e-01 5.768687278032302856e-02 5.983493328094482422e-01 -9.496208280324935913e-02 -9.774278849363327026e-02 3.442265987396240234e-01 -4.644224643707275391e-01 -9.251001477241516113e-02
1.773488968610763550e-01 8.928960189223289490e-03 4.999871850013732910e-01 -6.373284459114074707e-01 -3.312613368034362793e-01 1.447014361619949341e-01 -3.891113102436065674e-01 1.738184392452239990e-01
-2.187721431255340576e-01 2.961527928709983826e-02 3.762257397174835205e-01 2.580311894416809082e-01 -5.450897216796875000e-01 5.076556801795959473e-01 2.309589982032775879e-01 -3.673642575740814209e-01
-4.101898670196533203e-01 -4.116284847259521484e-02 4.577724337577819824e-01 -1.401577442884445190e-01 -6.018560528755187988e-01 3.035133481025695801e-01 3.462243378162384033e-01 -1.631800234317779541e-01
1.917900443077087402e-01 -7.480715215206146240e-02 3.902438580989837646e-01 -3.147302865982055664e-01 -5.462302565574645996e-01 2.111604809761047363e-01 -1.434001922607421875e-01 -5.854529142379760742e-01
-1.244357675313949585e-01 -3.155557513236999512e-01 2.068365514278411865e-01 3.155557811260223389e-01 -4.377826154232025146e-01 6.702659279108047485e-02 -6.176707744598388672e-01 4.061036407947540283e-01
-1.000247076153755188e-01 -2.780436575412750244e-01 4.107185006141662598e-01 -1.901802867650985718e-01 -4.266446530818939209e-01 -3.961350321769714355e-01 -5.405666232109069824e-01 -2.768892943859100342e-01
-1.746968328952789307e-01 -3.449073731899261475e-01 4.099740684032440186e-01 -4.459888339042663574e-01 -4.634482860565185547e-01 -1.134785562753677368e-01 -4.695889949798583984e-01 -1.880415529012680054e-01
-5.638383626937866211e-01 8.626342564821243286e-02 3.373576104640960693e-01 1.026593334972858429e-02 -7.107917666435241699e-01 7.953801006078720093e-02 8.232536166906356812e-02 -2.059145271778106689e-01
-4.675940871238708496e-01 -2.379774302244186401e-01 5.292056202888488770e-01 -4.220294654369354248e-01 -3.962989747524261475e-01 2.532376050949096680e-01 -1.650514155626296997e-01 -1.346514075994491577e-01
-4.320159256458282471e-01 -8.114164322614669800e-02 5.376979708671569824e-01 -3.206884860992431641e-01 -5.097851157188415527e-01 2.088689655065536499e-01 -3.438362106680870056e-02 -3.318564593791961670e-01
-5.756255388259887695e-01 -1.026987880468368530e-01 3.061097562313079834e-01 2.414183504879474640e-02 -7.315101623535156250e-01 -5.129999294877052307e-02 1.043464243412017822e-01 -1.232694908976554871e-01
1.176507100462913513e-01 -2.144179642200469971e-01 6.276951432228088379e-01 -3.151692450046539307e-01 -2.044068276882171631e-01 2.754179537296295166e-01 -4.198403060436248779e-01 3.910849392414093018e-01
-4.510720968246459961e-01 -1.659742593765258789e-01 3.471957445144653320e-01 4.026219546794891357e-01 -5.761191248893737793e-01 -1.470864415168762207e-01 -1.563458889722824097e-01 -3.291588723659515381e-01
3.595479577779769897e-02 -9.709255397319793701e-02 8.130647540092468262e-01 3.583301305770874023e-01 -2.327175587415695190e-01 -1.480741500854492188e-01 1.204342991113662720e-01 -3.304810822010040283e-01
-2.224297523498535156e-01 -5.058984756469726562e-01 6.769338250160217285e-01 -2.940880367532372475e-03 -3.048989772796630859e-01 1.641777902841567993e-01 -9.995391964912414551e-02 -3.262438178062438965e-01
-3.810845911502838135e-01 7.390944659709930420e-02 5.565346479415893555e-01 2.466219067573547363e-01 -5.720032453536987305e-01 -3.682978153228759766e-01 1.050731390714645386e-01 -6.990924477577209473e-02
3.527327179908752441e-01 1.728481352329254150e-01 3.273524343967437744e-01 -2.274354398250579834e-01 -6.741102337837219238e-01 -4.571988582611083984e-01 -1.240373477339744568e-01 -8.930908888578414917e-02
-4.193308651447296143e-01 -2.461993321776390076e-02 8.007981181144714355e-01 1.274885982275009155e-01 -3.414548933506011963e-01 -1.332126855850219727e-01 1.651696115732192993e-01 -6.638129055500030518e-02
9.828223846852779388e-03 -7.000774890184402466e-02 4.446043968200683594e-01 -1.839088201522827148e-01 -5.703324675559997559e-01 1.550602465867996216e-01 -1.126951538026332855e-02 -6.434725522994995117e-01
-1.494682878255844116e-01 1.078722774982452393e-01 3.017275929450988770e-01 -2.110200189054012299e-02 -4.616459608078002930e-01 5.382815748453140259e-02 -2.610303163528442383e-01 7.683663368225097656e-01
2.536128163337707520e-01 -7.099294662475585938e-01 3.558693826198577881e-01 2.227057516574859619e-01 -4.415591061115264893e-01 1.615620851516723633e-01 -1.853644102811813354e-01 -1.767246983945369720e-03
1.796571165323257446e-01 -3.391284644603729248e-01 2.566016912460327148e-01 -3.557844161987304688e-01 -5.653358101844787598e-01 -1.862289309501647949e-01 -4.030751287937164307e-01 -3.788571953773498535e-01
-1.523188799619674683e-01 -5.893576741218566895e-01 4.114204645156860352e-01 -4.267618432641029358e-02 -5.275334715843200684e-01 3.215710818767547607e-01 6.946437805891036987e-02 2.680363655090332031e-01
1.499085105024278164e-03 -5.891247093677520752e-02 5.864713191986083984e-01 -3.418805897235870361e-01 -5.467739105224609375e-01 -3.804270029067993164e-01 2.082306519150733948e-02 3.026160299777984619e-01
-2.661311030387878418e-01 -2.092220783233642578e-01 2.505480647087097168e-01 -2.178364805877208710e-02 -7.732402086257934570e-01 3.320802152156829834e-01 2.675914168357849121e-01 -2.058367282152175903e-01
3.531334102153778076e-01 2.552354335784912109e-01 4.771896898746490479e-01 -8.640642464160919189e-02 -2.298017740249633789e-01 2.386420369148254395e-01 -6.481680870056152344e-01 2.123550474643707275e-01
3.537746071815490723e-01 2.636285722255706787e-01 3.041381835937500000e-01 9.097907692193984985e-02 -2.995183467864990234e-01 5.676479935646057129e-01 -4.864510297775268555e-01 2.366351783275604248e-01
-4.641802608966827393e-01 -1.268538534641265869e-01 3.878093659877777100e-01 8.241357654333114624e-02 -6.433442234992980957e-01 1.995651274919509888e-01 6.598470732569694519e-03 -3.968567252159118652e-01
-5.192800164222717285e-01 -3.328378200531005859e-01 7.138584852218627930e-01 3.268147259950637817e-02 -2.916057109832763672e-01 1.461448520421981812e-01 1.134258508682250977e-02 -4.882952570915222168e-02
4.178208410739898682e-01 4.767377078533172607e-01 1.937142163515090942e-01 -2.045353502035140991e-01 -5.818083882331848145e-01 9.788371622562408447e-02 -2.854896187782287598e-01 2.986649274826049805e-01
-2.588803768157958984e-01 -9.778413921594619751e-02 3.093061447143554688e-01 1.705644726753234863e-01 -7.125727534294128418e-01 3.517943322658538818e-01 2.655178606510162354e-01 -3.108663856983184814e-01
9.205868840217590332e-02 1.514698863029479980e-01 6.149464845657348633e-01 -4.184827804565429688e-01 -4.073644280433654785e-01 -4.893160462379455566e-01 4.650681465864181519e-02 8.806855231523513794e-02
-9.472857415676116943e-02 -1.163931563496589661e-01 5.446099638938903809e-01 3.407629579305648804e-02 -5.097612738609313965e-01 2.190510779619216919e-01 3.448915481567382812e-02 -6.088418364524841309e-01
3.211010992527008057e-01 1.054327040910720825e-01 4.812486767768859863e-01 -2.126478254795074463e-01 -5.545013546943664551e-01 -4.768292009830474854e-01 2.664253674447536469e-02 2.709450721740722656e-01
3.205621838569641113e-01 4.257153272628784180e-01 5.451772809028625488e-01 -4.561808109283447266e-01 -2.750142812728881836e-01 2.463038712739944458e-01 -1.748994439840316772e-01 2.092818170785903931e-01
-1.157637834548950195e-01 -6.128421798348426819e-02 3.944027721881866455e-01 -2.933783531188964844e-01 -6.166008114814758301e-01 2.234986871480941772e-01 -9.375695139169692993e-02 -5.498000383377075195e-01
-2.635489702224731445e-01 -7.771595567464828491e-02 3.274437189102172852e-01 7.940009236335754395e-03 -7.365609407424926758e-01 3.191395699977874756e-01 3.434012234210968018e-01 -2.343571186065673828e-01
-2.253310382366180420e-01 -3.100897558033466339e-02 2.732215821743011475e-01 2.307017147541046143e-01 -4.191713035106658936e-01 -2.016977071762084961e-01 -6.197006106376647949e-01 4.690157473087310791e-01
-1.399607956409454346e-01 2.509118914604187012e-01 4.506536722183227539e-01 3.455044627189636230e-01 -5.685555338859558105e-01 -4.543189704418182373e-01 1.751217991113662720e-01 1.861812621355056763e-01
-4.538623094558715820e-01 -3.011036813259124756e-01 4.013516604900360107e-01 -2.003140449523925781e-01 -5.961206555366516113e-01 2.901493608951568604e-01 -4.658526927232742310e-02 -2.458051443099975586e-01
-2.016874253749847412e-01 8.334238082170486450e-02 3.692988157272338867e-01 -2.066105306148529053e-01 -6.558528542518615723e-01 1.854104548692703247e-01 1.665721647441387177e-02 -5.554362535476684570e-01
-4.103383421897888184e-02 3.108718693256378174e-01 6.642317771911621094e-01 -1.504924148321151733e-01 -2.406762912869453430e-02 2.417853474617004395e-01 -5.456981062889099121e-01 2.845998704433441162e-01
3.952168822288513184e-01 -7.178302854299545288e-02 5.457504391670227051e-01 -1.567294746637344360e-01 -1.398189216852188110e-01 3.437012434005737305e-01 -6.137561798095703125e-01 4.320430010557174683e-02
-3.142921924591064453e-01 5.731966346502304077e-02 5.060949325561523438e-01 2.632693946361541748e-01 -5.081136822700500488e-01 -4.321846961975097656e-01 1.262680292129516602e-01 3.340435624122619629e-01
-5.267658829689025879e-01 8.052768558263778687e-02 4.544455409049987793e-01 -1.450726985931396484e-01 -2.520204782485961914e-01 1.135919168591499329e-01 -5.535433292388916016e-01 -3.250206410884857178e-01
1.960242986679077148e-01 -2.955275774002075195e-01 6.087392568588256836e-01 -1.082671806216239929e-01 -1.715466082096099854e-01 1.257568150758743286e-01 -5.671998262405395508e-01 3.535450994968414307e-01
-2.525739371776580811e-01 3.912229239940643311e-01 2.854513227939605713e-01 4.765706658363342285e-01 -6.101185083389282227e-01 -2.928514778614044189e-01 1.285148859024047852e-01 -5.127641372382640839e-03
4.118668437004089355e-01 3.243819475173950195e-01 3.573163449764251709e-01 4.315991699695587158e-01 -3.913445174694061279e-01 2.619860172271728516e-01 2.227913439273834229e-01 3.738530874252319336e-01
-3.287249058485031128e-02 1.490377485752105713e-01 7.606407403945922852e-01 3.089168667793273926e-01 -3.972343802452087402e-01 -2.332405000925064087e-01 1.199606284499168396e-01 -2.758919894695281982e-01
2.210015505552291870e-01 6.410180926322937012e-01 3.320784568786621094e-01 -3.135053515434265137e-01 -4.318890273571014404e-01 2.483314126729965210e-01 -6.124535948038101196e-02 2.823911309242248535e-01
5.930099636316299438e-02 -1.694388985633850098e-01 3.464078530669212341e-02 3.720813691616058350e-01 -5.789811015129089355e-01 1.213350966572761536e-01 -6.148363351821899414e-01 3.164873421192169189e-01
2.289443463087081909e-01 -1.476581692695617676e-01 3.888986110687255859e-01 1.048339828848838806e-01 -7.067992091178894043e-01 -4.702340960502624512e-01 3.028959035873413086e-02 -2.048088163137435913e-01
-6.925310939550399780e-02 -2.044832706451416016e-01 3.985767066478729248e-01 -1.838654726743698120e-01 -6.067197322845458984e-01 4.219929277896881104e-01 1.292776912450790405e-01 -4.447707831859588623e-01
7.858572155237197876e-02 2.387811392545700073e-01 2.778590023517608643e-01 2.881610393524169922e-02 -7.172741889953613281e-01 3.680589795112609863e-01 4.257114529609680176e-01 -1.661089062690734863e-01
-1.630599237978458405e-02 -2.657356560230255127e-01 6.615127325057983398e-01 2.770141363143920898e-01 -4.513507485389709473e-01 -1.398343741893768311e-01 1.283709555864334106e-01 -4.183688163757324219e-01
3.419753313064575195e-01 4.761212170124053955e-01 3.298667669296264648e-01 -3.615660667419433594e-01 -4.459495246410369873e-01 2.790919542312622070e-01 -3.741963207721710205e-01 -5.755313672125339508e-03
4.605300724506378174e-01 2.552941441535949707e-01 4.878646433353424072e-01 4.489156603813171387e-01 -4.627555608749389648e-01 -2.383534461259841919e-01 9.964833408594131470e-02 -4.811409860849380493e-02
-1.480474919080734253e-01 4.757902398705482483e-02 6.542746424674987793e-01 -1.799417734146118164e-01 -7.835660874843597412e-02 3.135708272457122803e-01 -5.025681257247924805e-01 3.978976309299468994e-01
-4.289900660514831543e-01 -1.256460547447204590e-01 5.822578668594360352e-01 -3.937993049621582031e-01 -5.004299283027648926e-01 -2.333796471357345581e-01 -3.232713788747787476e-02 1.171881239861249924e-02
2.147843092679977417e-01 2.952064275741577148e-01 1.266337186098098755e-01 -1.330216508358716965e-02 -8.263663649559020996e-01 -4.083031117916107178e-01 1.641653478145599365e-02 -2.540886774659156799e-02
2.148125134408473969e-02 -8.857464045286178589e-02 4.522228240966796875e-01 -1.239455044269561768e-01 -3.018128573894500732e-01 -2.225041985511779785e-01 -5.748270153999328613e-01 5.484523177146911621e-01
-3.033273220062255859e-01 1.887570135295391083e-02 4.571469724178314209e-01 -2.011807858943939209e-01 -6.211537122726440430e-01 1.226353868842124939e-01 4.543128609657287598e-02 -5.052166581153869629e-01
-3.305721282958984375e-01 2.712233066558837891e-01 5.955405235290527344e-01 3.686883151531219482e-01 -3.484928011894226074e-01 -3.044204115867614746e-01 -2.250705659389495850e-01 -2.485647499561309814e-01
3.703065514564514160e-01 3.767247498035430908e-02 4.125245511531829834e-01 -1.895071864128112793e-01 -6.569490432739257812e-01 -4.038574099540710449e-01 -9.780123084783554077e-02 -2.260899543762207031e-01
-8.793425746262073517e-03 -8.122188597917556763e-02 4.657667577266693115e-01 -1.184153556823730469e-01 -3.033520579338073730e-01 3.003155291080474854e-01 -2.335713803768157959e-01 7.249810099601745605e-01
2.975014410912990570e-02 -5.621523037552833557e-02 5.984517335891723633e-01 -1.205372288823127747e-01 -1.838134378194808960e-01 3.852248489856719971e-01 -3.308127820491790771e-01 5.758979916572570801e-01
-4.512309432029724121e-01 1.003367528319358826e-01 8.338562250137329102e-01 -2.100241631269454956e-01 -1.614886075258255005e-01 4.814019426703453064e-02 -6.701628118753433228e-02 -1.183620542287826538e-01
2.531091272830963135e-01 -2.830597162246704102e-01 6.016796231269836426e-01 -5.182372331619262695e-01 -3.481255173683166504e-01 1.229665279388427734e-01 -2.745104134082794189e-01 1.164340823888778687e-01
-1.038620546460151672e-01 2.810544371604919434e-01 3.825390934944152832e-01 1.288566738367080688e-01 -5.787140727043151855e-01 3.300178349018096924e-01 5.469219684600830078e-01 -6.584578752517700195e-02
5.112476348876953125e-01 3.581652417778968811e-02 3.813511133193969727e-01 4.561251997947692871e-01 -4.091129899024963379e-01 3.546774387359619141e-01 6.756139546632766724e-02 2.934791147708892822e-01
-4.178684353828430176e-01 -9.931652247905731201e-02 4.587147831916809082e-01 -1.978009492158889771e-01 -5.722276568412780762e-01 3.776945471763610840e-01 1.066184118390083313e-01 -2.907102406024932861e-01
-3.397492319345474243e-02 -9.047276526689529419e-02 4.033423364162445068e-01 -2.730854451656341553e-01 -4.756444394588470459e-01 -8.710332959890365601e-02 -4.907508492469787598e-01 -5.279571413993835449e-01
1.639439612627029419e-01 -1.065844520926475525e-01 5.672402381896972656e-01 -1.655365824699401855e-01 -1.854228228330612183e-01 4.442938566207885742e-01 -5.019416213035583496e-01 3.589904308319091797e-01
-2.003662139177322388e-01 -2.698529064655303955e-01 6.816825866699218750e-01 3.847027122974395752e-01 -3.207994401454925537e-01 2.775206267833709717e-01 2.527759075164794922e-01 -1.746995151042938232e-01
-4.510249495506286621e-01 4.303988069295883179e-03 6.510305404663085938e-01 -4.049275219440460205e-01 -3.517136871814727783e-01 1.905542463064193726e-01 -1.115875244140625000e-01 -1.904883831739425659e-01
-7.340992800891399384e-03 -4.977195858955383301e-01 6.388852000236511230e-01 2.567466199398040771e-01 -3.674313426017761230e-01 1.808068305253982544e-01 3.147895038127899170e-01 1.064840927720069885e-01
1.713055744767189026e-02 -1.016720533370971680e-01 6.112309694290161133e-01 -2.265232652425765991e-01 -1.415349096059799194e-01 4.465124905109405518e-01 -5.772390365600585938e-01 1.088239774107933044e-01
4.904654622077941895e-01 1.901067644357681274e-01 1.945168524980545044e-01 3.216437101364135742e-01 -6.102294325828552246e-01 -3.907378911972045898e-01 -1.714934855699539185e-01 1.659682840108871460e-01
4.049714207649230957e-01 3.625716865062713623e-01 3.950309157371520996e-01 3.838625848293304443e-01 -5.532984733581542969e-01 -1.881067603826522827e-01 2.206320613622665405e-01 -1.045853272080421448e-01
-5.855322256684303284e-02 -2.838816866278648376e-02 6.097747683525085449e-01 3.685776591300964355e-01 -4.444273412227630615e-01 -2.191879600286483765e-01 5.884087830781936646e-02 -4.889474809169769287e-01
2.233682423830032349e-01 7.553441822528839111e-02 5.311928987503051758e-01 -2.705305516719818115e-01 -5.512283444404602051e-01 -5.309780240058898926e-01 1.822209171950817108e-02 5.409257113933563232e-02
-8.841872215270996094e-02 2.201473414897918701e-01 8.203637599945068359e-01 -3.830182850360870361e-01 -2.078166007995605469e-01 6.872783601284027100e-02 1.712501198053359985e-01 -2.162862569093704224e-01
-4.145969748497009277e-01 -1.861779689788818359e-01 4.890086352825164795e-01 -7.710594683885574341e-02 -3.699595034122467041e-01 -2.298360615968704224e-01 -5.413635373115539551e-01 -2.561312317848205566e-01
-5.158208012580871582e-01 -8.880785852670669556e-02 5.934918522834777832e-01 -1.195651665329933167e-01 -4.587925374507904053e-01 -3.364226222038269043e-01 5.778196454048156738e-02 1.802891939878463745e-01
-3.637457787990570068e-01 2.385315112769603729e-02 3.895538449287414551e-01 1.232908442616462708e-01 -2.971298992633819580e-01 1.506633460521697998e-01 -6.304066181182861328e-01 4.379146099090576172e-01
8.508590608835220337e-02 -3.923605680465698242e-01 5.304434895515441895e-01 3.923246264457702637e-01 -5.156968832015991211e-01 -2.571810781955718994e-01 6.200719252228736877e-02 -2.599889338016510010e-01
-7.174295932054519653e-02 1.538165062665939331e-01 2.271887212991714478e-01 1.185166835784912109e-01 -7.979512214660644531e-01 -4.333511888980865479e-01 2.467655539512634277e-01 1.418446302413940430e-01
1.324558109045028687e-01 -4.537198841571807861e-01 1.082551255822181702e-01 -2.080300748348236084e-01 -7.106541991233825684e-01 -3.498533666133880615e-01 -2.368083298206329346e-01 1.951745748519897461e-01
-6.000082492828369141e-01 -7.293353229761123657e-02 6.815667152404785156e-01 2.353126257658004761e-01 -3.047027289867401123e-01 -1.279078274965286255e-01 -1.127117779105901718e-02 7.371867448091506958e-02
-5.131871700286865234e-01 -3.966982010751962662e-03 3.605521917343139648e-01 -2.474662512540817261e-01 -6.422667503356933594e-01 1.971821039915084839e-01 -4.605212248861789703e-03 -3.065570890903472900e-01
-2.922644913196563721e-01 7.017343491315841675e-02 4.385620653629302979e-01 2.930309176445007324e-01 -5.566511750221252441e-01 -3.978543579578399658e-01 1.911177933216094971e-01 3.560599386692047119e-01
1.200545877218246460e-01 -4.691264033317565918e-01 1.720480024814605713e-01 3.027482032775878906e-01 -7.236312031745910645e-01 2.564778029918670654e-01 2.182781398296356201e-01 8.474676311016082764e-02
8.159857243299484253e-03 -1.936675608158111572e-01 7.356846332550048828e-01 2.554752528667449951e-01 -3.683699071407318115e-01 -4.792419075965881348e-02 1.619151383638381958e-01 -4.378554224967956543e-01
6.160098314285278320e-02 4.572764933109283447e-01 8.213334530591964722e-02 -2.790862023830413818e-01 -5.183663368225097656e-01 1.500202566385269165e-01 -5.903798937797546387e-01 2.504207789897918701e-01
3.601936399936676025e-01 -1.963731050491333008e-01 3.846163451671600342e-01 -3.858558833599090576e-01 -3.283275663852691650e-01 5.633102655410766602e-01 -1.170164272189140320e-01 3.099571466445922852e-01
2.284373193979263306e-01 1.114495247602462769e-01 1.837192177772521973e-01 2.155053913593292236e-01 -7.162584662437438965e-01 4.199850857257843018e-01 3.815224766731262207e-01 -1.422211229801177979e-01
7.235927134752273560e-02 4.267694056034088135e-01 3.568266630172729492e-01 -8.073654025793075562e-02 -5.873308777809143066e-01 4.440945982933044434e-01 3.638160824775695801e-01 -6.518296152353286743e-02
1.623649001121520996e-01 6.337037086486816406e-01 3.741515874862670898e-01 1.368751516565680504e-03 -2.168918848037719727e-01 3.511173725128173828e-01 -5.104389190673828125e-01 -3.453348204493522644e-02
-7.158075571060180664e-01 -3.474710509181022644e-02 4.618948101997375488e-01 1.753099858760833740e-01 -4.540034532546997070e-01 -1.256549507379531860e-01 -5.048675835132598877e-02 1.336957216262817383e-01
-7.959961891174316406e-03 -6.318872570991516113e-01 5.840170383453369141e-01 2.683746516704559326e-01 -3.808664679527282715e-01 8.402993530035018921e-02 5.232886970043182373e-02 -1.808191239833831787e-01
-3.895847499370574951e-01 -1.155368834733963013e-01 4.761582314968109131e-01 -1.563212126493453979e-01 -6.683821678161621094e-01 9.166855365037918091e-02 6.598996371030807495e-02 -3.524480462074279785e-01
1.555533260107040405e-01 -1.326032876968383789e-01 5.238792896270751953e-01 -1.752453744411468506e-01 -2.329135090112686157e-01 3.580788373947143555e-01 -6.419972777366638184e-01 2.417220026254653931e-01
-3.203170001506805420e-01 -1.415557712316513062e-01 3.843804895877838135e-01 3.746267855167388916e-01 -6.103533506393432617e-01 -3.399003148078918457e-01 -1.622133105993270874e-01 -2.736586332321166992e-01
-9.562097489833831787e-02 1.285962313413619995e-01 5.337255001068115234e-01 -2.082329839468002319e-01 -2.474360018968582153e-01 1.115399748086929321e-01 -4.043509066104888916e-01 6.394767165184020996e-01
-4.357084929943084717e-01 4.352579414844512939e-01 5.213798880577087402e-01 2.129933089017868042e-01 -4.331347048282623291e-01 4.573202505707740784e-02 3.372570872306823730e-01 -8.129730820655822754e-03
-1.224807724356651306e-01 -1.924387738108634949e-02 1.257468760013580322e-01 4.706396162509918213e-01 -5.275109410285949707e-01 3.482926189899444580e-01 -3.683176338672637939e-01 4.605223834514617920e-01
6.710346788167953491e-02 6.724812388420104980e-01 5.133695900440216064e-02 -1.881753355264663696e-01 -5.821045637130737305e-01 1.933512091636657715e-01 -3.263868987560272217e-01 1.498727947473526001e-01
-2.875069379806518555e-01 -1.518529355525970459e-01 2.579298913478851318e-01 -3.391928970813751221e-02 -4.394371211528778076e-01 2.434505075216293335e-01 -4.749048352241516113e-01 5.905032157897949219e-01
2.882604598999023438e-01 -5.857917666435241699e-01 3.254454135894775391e-01 2.756191790103912354e-01 -4.454558491706848145e-01 4.064539074897766113e-01 -1.178782582283020020e-01 1.197603717446327209e-01
3.168386220932006836e-01 4.004710614681243896e-01 4.611094892024993896e-01 -5.168980360031127930e-01 -3.526059985160827637e-01 1.244514435529708862e-01 -3.372966349124908447e-01 7.643762975931167603e-02
3.333055973052978516e-01 5.325136780738830566e-01 4.904240965843200684e-01 2.302465736865997314e-01 -4.037821888923645020e-01 -3.370008170604705811e-01 -7.447527348995208740e-02 -1.721943467855453491e-01
3.745936229825019836e-02 -1.630001664161682129e-01 3.539541065692901611e-01 -3.094802200794219971e-01 -4.832806289196014404e-01 -2.512317299842834473e-01 -5.207524895668029785e-01 -4.279084205627441406e-01
-1.233988208696246147e-03 6.582008302211761475e-02 6.485586762428283691e-01 3.370117247104644775e-01 -4.168694615364074707e-01 -4.098635315895080566e-01 1.895296270959079266e-03 -3.459613621234893799e-01
3.834274411201477051e-01 5.578645467758178711e-01 2.370570600032806396e-01 4.311038181185722351e-02 -4.684944748878479004e-01 3.151903748512268066e-01 -2.439328581094741821e-01 3.246237933635711670e-01
8.000225573778152466e-02 -2.882110327482223511e-02 6.342840194702148438e-01 4.335311651229858398e-01 -4.524776935577392578e-01 -4.121077656745910645e-01 1.543201357126235962e-01 -6.418617814779281616e-02
-7.668120414018630981e-02 -8.599843829870223999e-03 6.336807012557983398e-01 3.047957718372344971e-01 -4.748436808586120605e-01 -4.134331364184617996e-03 1.895083338022232056e-01 -4.880444705486297607e-01
1.649557501077651978e-01 7.061616182327270508e-01 9.514703601598739624e-02 -7.545626163482666016e-02 -5.626344084739685059e-01 2.038028687238693237e-01 -2.329473346471786499e-01 2.168440073728561401e-01
1.656107008457183838e-01 -3.395109772682189941e-01 1.565531939268112183e-01 1.965720057487487793e-01 -5.944159626960754395e-01 6.282838582992553711e-01 8.142446726560592651e-02 1.986332684755325317e-01
2.826376818120479584e-02 -8.171839267015457153e-02 2.903817594051361084e-01 -1.924552917480468750e-01 -5.034840106964111328e-01 -9.227868914604187012e-02 -4.348572194576263428e-01 6.481127738952636719e-01
-1.525002866983413696e-01 -2.486651390790939331e-01 7.483420372009277344e-01 2.988100945949554443e-01 -3.555155098438262939e-01 -1.124993264675140381e-01 1.050791293382644653e-01 -3.398779928684234619e-01
3.900087177753448486e-01 1.407290250062942505e-01 3.748550713062286377e-01 5.368511676788330078e-01 -3.178664147853851318e-01 5.429795384407043457e-01 5.482013151049613953e-02 2.218384295701980591e-02
2.029188871383666992e-01 4.749595224857330322e-01 3.152635097503662109e-01 -5.088657140731811523e-01 -4.351067543029785156e-01 3.770412206649780273e-01 -1.457305699586868286e-01 1.489520967006683350e-01
2.444565743207931519e-01 4.105590283870697021e-01 2.711515128612518311e-01 -5.301439762115478516e-01 -5.183725357055664062e-01 2.470589876174926758e-01 -2.783775031566619873e-01 9.931814670562744141e-02
-5.848081111907958984e-01 -1.517902016639709473e-01 6.888445019721984863e-01 2.103443890810012817e-01 -3.228766918182373047e-01 -1.071024388074874878e-01 2.179361321032047272e-02 -3.550510387867689133e-03
1.542223840951919556e-01 2.188301235437393188e-01 2.935317531228065491e-02 -4.285138547420501709e-01 -8.541054129600524902e-01 3.832417353987693787e-02 9.625556319952011108e-02 -6.010835990309715271e-02
-3.153233826160430908e-01 -2.951112985610961914e-01 7.074004411697387695e-01 3.144569396972656250e-01 -3.691065907478332520e-01 1.129399240016937256e-01 6.962405145168304443e-02 -2.456407994031906128e-01
-5.040065050125122070e-01 4.095093905925750732e-01 3.891737461090087891e-01 1.281879991292953491e-01 -6.072028279304504395e-01 -8.486319333314895630e-02 1.818754076957702637e-01 -3.762206435203552246e-02
4.209691882133483887e-01 1.428068429231643677e-01 3.189997673034667969e-01 2.335600256919860840e-01 -6.777413487434387207e-01 -3.352728188037872314e-01 1.336353868246078491e-01 -2.376560568809509277e-01
-1.139932870864868164e-01 -5.106820166110992432e-02 4.520044028759002686e-01 -3.631369397044181824e-02 -3.756150603294372559e-01 -2.962522208690643311e-01 -5.840001106262207031e-01 -4.570151269435882568e-01
1.337292045354843140e-01 5.930826067924499512e-01 1.047169566154479980e-01 -2.113986462354660034e-01 -5.912417173385620117e-01 1.073882356286048889e-01 -3.376592993736267090e-01 3.155973553657531738e-01
-1.553606092929840088e-01 1.474844217300415039e-01 7.082519531250000000e-01 1.490984857082366943e-01 -3.905909359455108643e-01 -4.959762394428253174e-01 9.706580638885498047e-02 1.492812037467956543e-01
-4.907180070877075195e-01 5.621545910835266113e-01 4.657588601112365723e-01 1.190277412533760071e-01 -4.332741498947143555e-01 -1.398117374628782272e-02 1.451812535524368286e-01 -5.549243837594985962e-02
2.947783768177032471e-01 2.462175488471984863e-01 4.596163034439086914e-01 4.342530667781829834e-01 -4.741094410419464111e-01 -4.557712674140930176e-01 -1.418304294347763062e-01 -6.055177189409732819e-03
-1.590480655431747437e-01 1.926553696393966675e-01 2.153393775224685669e-01 3.346703648567199707e-01 -4.318701624870300293e-01 2.893882989883422852e-01 -3.925818204879760742e-01 5.956798791885375977e-01
-4.598263651132583618e-02 -2.346544414758682251e-01 5.538545846939086914e-01 4.202649295330047607e-01 -5.054644942283630371e-01 -4.400057494640350342e-01 6.509181857109069824e-02 -7.816119492053985596e-02
4.556323587894439697e-01 1.287904679775238037e-01 3.755761086940765381e-01 -3.966369628906250000e-01 -6.762408614158630371e-01 -9.212771058082580566e-02 8.971092104911804199e-02 5.997047945857048035e-02
-2.836685180664062500e-01 2.610592246055603027e-01 6.273401975631713867e-01 3.914304673671722412e-01 -3.230408728122711182e-01 -1.625061184167861938e-01 -1.315622180700302124e-01 -3.956443071365356445e-01
-3.812223672866821289e-01 -1.306031942367553711e-01 3.929843008518218994e-01 1.654914766550064087e-01 -6.594134569168090820e-01 2.767414450645446777e-01 2.763798534870147705e-01 -2.607496082782745361e-01
-5.040882229804992676e-01 6.847450509667396545e-03 5.721657276153564453e-01 -1.850704699754714966e-01 -5.429754853248596191e-01 8.195958286523818970e-02 4.870830476284027100e-02 -2.833923101425170898e-01
-5.409200787544250488e-01 -2.172525823116302490e-01 6.198112964630126953e-01 -2.274698466062545776e-01 -3.395218253135681152e-01 3.064674139022827148e-01 -4.487263783812522888e-02 -1.143997758626937866e-01
-8.567135035991668701e-02 -7.043149322271347046e-02 3.949236869812011719e-01 -5.197120308876037598e-01 -4.942840933799743652e-01 4.247710406780242920e-01 -9.463044255971908569e-02 -3.576762974262237549e-01
1.496138423681259155e-01 -1.716490387916564941e-01 4.382204711437225342e-01 -2.934928834438323975e-01 -4.739598929882049561e-01 4.151084125041961670e-01 -7.217604666948318481e-02 -5.175082087516784668e-01
2.785755097866058350e-01 1.812098026275634766e-01 4.815629124641418457e-01 -4.288550019264221191e-01 -6.228432655334472656e-01 -1.435396969318389893e-01 1.607712060213088989e-01 1.983796954154968262e-01
3.325160741806030273e-01 3.116948343813419342e-02 2.698429822921752930e-01 6.368442773818969727e-01 -4.520164430141448975e-01 4.358892440795898438e-01 3.689235448837280273e-02 1.199845820665359497e-01
-1.050486788153648376e-02 -4.601779580116271973e-01 2.559201419353485107e-01 -5.103867501020431519e-02 -4.656203389167785645e-01 6.447855830192565918e-01 -1.420741230249404907e-01 2.594034373760223389e-01
2.633100152015686035e-01 1.190979853272438049e-01 6.430090665817260742e-01 2.257230132818222046e-01 -8.840453624725341797e-02 6.127472519874572754e-01 2.260680198669433594e-01 1.330060511827468872e-01
-3.915347158908843994e-01 2.088221162557601929e-01 5.919085144996643066e-01 2.990873754024505615e-01 -3.795641958713531494e-01 -4.486061930656433105e-01 -1.204874888062477112e-01 -5.874838307499885559e-02
2.844913303852081299e-01 -6.665523648262023926e-01 3.832953870296478271e-01 1.741537898778915405e-01 -4.404968023300170898e-01 1.818240880966186523e-01 -5.892156809568405151e-02 2.587634027004241943e-01
-2.965119779109954834e-01 -3.505890667438507080e-01 4.142913222312927246e-01 4.829765558242797852e-01 -5.124101638793945312e-01 -2.235169894993305206e-02 -1.229539886116981506e-01 -3.257036209106445312e-01
-1.891214698553085327e-01 -1.769634187221527100e-01 2.880749404430389404e-01 9.098363108932971954e-03 -4.354591369628906250e-01 3.800482451915740967e-01 -2.742291986942291260e-01 6.637652516365051270e-01
-6.302944570779800415e-02 -7.359710335731506348e-02 4.189368784427642822e-01 1.080278456211090088e-01 -5.042865276336669922e-01 6.078559160232543945e-01 2.987772524356842041e-01 -3.006180226802825928e-01
3.599460721015930176e-01 3.815800547599792480e-01 3.825857937335968018e-01 -3.903795182704925537e-01 -3.973804414272308350e-01 2.276510447263717651e-01 -4.519958198070526123e-01 1.096867993474006653e-01
3.917587995529174805e-01 4.960560798645019531e-01 5.184528827667236328e-01 -7.922852411866188049e-03 -3.995871543884277344e-01 -3.272195756435394287e-01 -2.638088725507259369e-02 -2.532957494258880615e-01
-2.186511009931564331e-01 -2.429900877177715302e-02 3.760083317756652832e-01 9.227876365184783936e-02 -2.384783178567886353e-01 4.111429154872894287e-01 -6.714903116226196289e-01 3.534035682678222656e-01
9.935811907052993774e-02 -3.742439746856689453e-01 7.058062553405761719e-01 3.386410176753997803e-01 -3.485793173313140869e-01 -1.055195704102516174e-01 9.562639147043228149e-02 -3.089385032653808594e-01
1.020609736442565918e-01 1.097062975168228149e-01 6.540080308914184570e-01 -1.100146025419235229e-01 -8.721928298473358154e-02 2.735053002834320068e-01 -6.513294577598571777e-01 1.762842983007431030e-01
-3.805042803287506104e-02 4.762142524123191833e-02 6.713457703590393066e-01 -2.494253776967525482e-02 -4.664213582873344421e-02 3.051078617572784424e-01 -6.011672616004943848e-01 2.971339821815490723e-01
9.903804957866668701e-02 -3.802789151668548584e-01 1.513421684503555298e-01 2.906045019626617432e-01 -5.203552246093750000e-01 6.509481072425842285e-01 -1.351639628410339355e-01 1.595355123281478882e-01
1.527911573648452759e-01 2.780288457870483398e-01 6.609953641891479492e-01 1.357153058052062988e-01 -2.664058282971382141e-02 5.739518404006958008e-01 2.270931452512741089e-01 2.496390491724014282e-01
-1.807527542114257812e-01 1.977840363979339600e-01 5.367792844772338867e-01 2.888050079345703125e-01 -5.392715930938720703e-01 -4.711414873600006104e-01 2.052642852067947388e-01 4.180711880326271057e-02
5.363974347710609436e-02 -8.678356558084487915e-02 6.969921588897705078e-01 -7.880581170320510864e-02 -1.368101537227630615e-01 1.196891739964485168e-01 -4.530863761901855469e-01 5.091693401336669922e-01
-4.275629818439483643e-01 -3.714036345481872559e-01 6.066088080406188965e-01 -1.351602524518966675e-01 -3.909849524497985840e-01 1.907460242509841919e-01 -2.021707296371459961e-01 -2.507595717906951904e-01
1.932480186223983765e-01 5.407447814941406250e-01 3.916488289833068848e-01 -5.670557171106338501e-02 -2.247807979583740234e-01 1.340844780206680298e-01 -6.671135425567626953e-01 -1.002050656825304031e-02
4.791360795497894287e-01 1.656551063060760498e-01 4.615007042884826660e-01 4.950808584690093994e-01 -3.262910842895507812e-01 3.241189122200012207e-01 9.892409294843673706e-02 2.521786391735076904e-01
3.080910146236419678e-01 1.838271766901016235e-01 1.223217025399208069e-01 2.478531002998352051e-01 -7.370921969413757324e-01 3.756161034107208252e-01 3.017562925815582275e-01 -1.394436508417129517e-01
2.384537458419799805e-01 -6.335856914520263672e-01 4.074041247367858887e-01 4.152359366416931152e-01 -3.608135879039764404e-01 2.294218987226486206e-01 -1.399296671152114868e-01 3.014455363154411316e-02
-1.903960853815078735e-01 -4.109520912170410156e-01 1.563824266195297241e-01 3.397721350193023682e-01 -7.084313631057739258e-01 1.906431764364242554e-01 1.964841336011886597e-01 2.795375585556030273e-01
8.931532502174377441e-02 -1.337799523025751114e-02 4.406378567218780518e-01 -1.244378238916397095e-01 -5.747108459472656250e-01 1.666428297758102417e-01 6.252756714820861816e-02 -6.482478380203247070e-01
-1.133747547864913940e-01 -3.802911937236785889e-02 1.010200306773185730e-01 4.886187613010406494e-01 -5.383266210556030273e-01 3.206899464130401611e-01 -3.913725614547729492e-01 4.369629025459289551e-01
1.308334320783615112e-01 -7.966215908527374268e-02 1.383688747882843018e-01 7.799118012189865112e-02 -5.783678293228149414e-01 -2.268660366535186768e-01 -2.946403324604034424e-01 6.917495727539062500e-01
1.333872079849243164e-01 -6.272507309913635254e-01 4.210267066955566406e-01 -3.148603811860084534e-02 -3.518293797969818115e-01 3.815696537494659424e-01 -2.593413293361663818e-01 2.717947065830230713e-01
2.894024848937988281e-01 4.290073513984680176e-01 9.390904754400253296e-02 9.679630398750305176e-02 -7.802455425262451172e-01 -2.835576236248016357e-01 7.014825940132141113e-02 -1.410733908414840698e-01
1.152046173810958862e-01 -1.523187160491943359e-01 6.312162876129150391e-01 -4.080125093460083008e-01 -1.817604452371597290e-01 2.572987973690032959e-01 -3.434807658195495605e-01 4.259110689163208008e-01
7.040387392044067383e-02 -6.518669128417968750e-01 3.935159742832183838e-01 9.146674722433090210e-02 -5.771754384040832520e-01 5.861112102866172791e-02 1.199534088373184204e-01 2.365083247423171997e-01
-2.001021355390548706e-01 -1.943084448575973511e-01 5.382925271987915039e-01 2.530287504196166992e-01 -1.272960305213928223e-01 3.129995763301849365e-01 -5.478907823562622070e-01 3.925096690654754639e-01
-5.893650650978088379e-01 2.581361234188079834e-01 2.788414657115936279e-01 2.644278407096862793e-01 -6.219234466552734375e-01 -1.859681904315948486e-01 -1.621490716934204102e-02 -1.292443871498107910e-01
3.903423547744750977e-01 2.417888194322586060e-01 3.977213799953460693e-01 -2.382088303565979004e-01 -3.060704469680786133e-01 3.226242065429687500e-01 -6.129271984100341797e-01 2.828109264373779297e-02
1.442271769046783447e-01 2.227747142314910889e-01 3.307634294033050537e-01 8.838053792715072632e-02 -2.522469162940979004e-01 4.264588952064514160e-01 -7.441177964210510254e-01 1.146613359451293945e-01
-1.235775873064994812e-01 -5.729833841323852539e-01 1.763879954814910889e-01 4.562195017933845520e-02 -5.561465024948120117e-01 5.318863987922668457e-01 -1.338446885347366333e-01 1.144903749227523804e-01
-1.303737163543701172e-01 -3.329871296882629395e-01 6.497000455856323242e-01 1.229296531528234482e-02 -3.449230790138244629e-01 4.712456762790679932e-01 1.769746541976928711e-01 -2.783822119235992432e-01
4.582874178886413574e-01 1.330821514129638672e-01 3.171093165874481201e-01 5.790708661079406738e-01 -3.895783424377441406e-01 4.031656980514526367e-01 -6.109217554330825806e-02 1.354047507047653198e-01
-2.108270525932312012e-01 6.493780296295881271e-03 9.998678416013717651e-02 1.420544236898422241e-01 -6.032487750053405762e-01 1.416984051465988159e-01 -4.273092746734619141e-01 5.989592075347900391e-01
6.990600377321243286e-02 -4.406137764453887939e-01 1.560215055942535400e-01 9.982671588659286499e-02 -5.085861086845397949e-01 6.413446664810180664e-01 -2.477152049541473389e-01 1.879334002733230591e-01
3.282563686370849609e-01 3.834527432918548584e-01 -1.195325702428817749e-01 -9.803064912557601929e-02 -6.949189901351928711e-01 2.432272136211395264e-01 -4.095901250839233398e-01 -1.071343198418617249e-01
8.228692226111888885e-03 -9.685125201940536499e-02 7.361037284135818481e-02 1.767625063657760620e-01 -4.630840420722961426e-01 3.242594301700592041e-01 -7.451984286308288574e-01 2.810285687446594238e-01
3.417234122753143311e-01 4.622937738895416260e-01 4.105358719825744629e-01 -1.469975560903549194e-01 -5.752584338188171387e-01 -2.781109809875488281e-01 6.064888834953308105e-02 -2.596449553966522217e-01
1.349587589502334595e-01 2.711388468742370605e-01 4.138231575489044189e-01 1.171375364065170288e-01 -3.018814921379089355e-01 7.894742488861083984e-01 9.144648164510726929e-02 2.311626635491847992e-02
2.232689708471298218e-01 3.505679368972778320e-01 3.137899637222290039e-01 -1.601945608854293823e-01 -7.842003107070922852e-01 -2.690064609050750732e-01 1.135794743895530701e-01 -5.377627164125442505e-02
6.064236536622047424e-02 1.676850169897079468e-01 2.514941692352294922e-01 2.573243081569671631e-01 -7.681856751441955566e-01 -4.875712692737579346e-01 1.006658524274826050e-01 -2.775669470429420471e-02
-4.436019062995910645e-01 5.178048089146614075e-02 3.042163550853729248e-01 2.104232162237167358e-01 -7.124700546264648438e-01 1.589455828070640564e-02 1.101740598678588867e-01 -3.790859580039978027e-01
-3.135992586612701416e-01 4.048498719930648804e-02 3.883454203605651855e-01 -1.352973468601703644e-02 -2.941805720329284668e-01 4.294315874576568604e-01 -2.761570513248443604e-01 6.338807940483093262e-01
-7.245815545320510864e-02 4.779481589794158936e-01 6.497808694839477539e-01 3.606373071670532227e-01 -2.967143952846527100e-01 -2.611435055732727051e-01 1.863742023706436157e-01 1.518890708684921265e-01
-5.176549553871154785e-01 -1.297324337065219879e-02 7.797139883041381836e-01 -1.896606832742691040e-01 -2.142657339572906494e-01 1.590223163366317749e-01 1.104115322232246399e-01 6.746283918619155884e-02
8.701799809932708740e-02 -1.584665626287460327e-01 5.835657119750976562e-01 -3.776387572288513184e-01 -2.647459208965301514e-01 2.896597981452941895e-01 -2.139338254928588867e-01 5.332872271537780762e-01
3.404091596603393555e-01 -3.162746131420135498e-01 1.070003956556320190e-01 -7.660789042711257935e-02 -7.127543091773986816e-01 4.671160876750946045e-01 -4.201328009366989136e-02 1.969592273235321045e-01
5.443957075476646423e-02 3.541575372219085693e-01 4.491088688373565674e-01 4.381080269813537598e-01 -5.200943946838378906e-01 -3.816637992858886719e-01 1.756282299757003784e-01 1.759564727544784546e-01
3.115860819816589355e-01 -1.281928550451993942e-02 3.117985427379608154e-01 5.845598578453063965e-01 -4.102183282375335693e-01 4.808390438556671143e-01 9.846675395965576172e-02 2.337523698806762695e-01
-4.989681243896484375e-01 3.538823872804641724e-02 6.638715267181396484e-01 1.752047836780548096e-01 -4.093720614910125732e-01 -2.539810240268707275e-01 -8.170866966247558594e-02 -1.989685446023941040e-01
-1.332545429468154907e-01 -3.764387965202331543e-02 2.247520536184310913e-01 1.829245537519454956e-01 -7.893725633621215820e-01 -3.605222105979919434e-01 2.805947363376617432e-01 2.550146579742431641e-01
-3.261828720569610596e-01 1.909182220697402954e-01 2.951796352863311768e-01 2.885456681251525879e-01 -3.762327432632446289e-01 5.057350918650627136e-02 -4.675715267658233643e-01 5.692392587661743164e-01
-2.116852700710296631e-01 -5.283886790275573730e-01 3.753778934478759766e-01 -4.664575681090354919e-02 -4.692367315292358398e-01 4.713254868984222412e-01 7.517412304878234863e-02 2.914248406887054443e-01
2.684081494808197021e-01 4.475597739219665527e-01 2.786160409450531006e-01 -1.199745312333106995e-01 -6.823648214340209961e-01 -3.466183841228485107e-01 5.393595248460769653e-02 -2.166827917098999023e-01
6.388916820287704468e-02 4.597544670104980469e-01 6.581014990806579590e-01 3.364820480346679688e-01 -3.342215716838836670e-01 -2.637197077274322510e-01 2.268078178167343140e-01 7.437827438116073608e-02
-3.639780282974243164e-01 4.175046458840370178e-02 4.119605720043182373e-01 1.513780802488327026e-01 -2.845295071601867676e-01 3.644593358039855957e-01 -3.420753777027130127e-01 5.851039886474609375e-01
1.776897348463535309e-02 2.808802723884582520e-01 2.593952715396881104e-01 -5.936118215322494507e-02 -6.053726077079772949e-01 4.493210911750793457e-01 5.069141983985900879e-01 1.570141762495040894e-01
-1.516266465187072754e-01 1.046537384390830994e-01 4.244177043437957764e-01 2.978422641754150391e-01 -6.578356623649597168e-01 -5.077440142631530762e-01 4.801788553595542908e-02 6.602310389280319214e-02
-2.105954438447952271e-01 3.049591183662414551e-01 6.075182557106018066e-01 -5.535103678703308105e-01 -3.923435211181640625e-01 8.665948361158370972e-02 9.357365965843200684e-02 -1.303768754005432129e-01
2.571580410003662109e-01 1.106846779584884644e-01 5.851755738258361816e-01 -1.388111114501953125e-01 -1.575368344783782959e-01 2.082435935735702515e-01 -6.830011010169982910e-01 1.588889956474304199e-01
6.204890459775924683e-02 -7.048187777400016785e-03 5.606480240821838379e-01 5.028132796287536621e-01 -4.735642075538635254e-01 -4.366785585880279541e-01 1.174345761537551880e-01 -1.451571192592382431e-02
7.344066351652145386e-02 -3.033644519746303558e-02 5.055419206619262695e-01 2.622501254081726074e-01 -5.613825321197509766e-01 1.850738525390625000e-01 2.290636450052261353e-01 -5.171706080436706543e-01
-6.291684508323669434e-02 1.730736494064331055e-01 7.236497998237609863e-01 -8.972000330686569214e-02 -3.149533271789550781e-02 6.938438117504119873e-02 -6.142763495445251465e-01 2.263333648443222046e-01
8.313263766467571259e-03 -1.983267962932586670e-01 5.416525006294250488e-01 -1.578823328018188477e-01 -2.179780751466751099e-01 4.211501777172088623e-01 -5.181946754455566406e-01 3.858438134193420410e-01
2.483096867799758911e-01 1.221341118216514587e-01 4.341634213924407959e-01 -5.057503469288349152e-03 -2.061135917901992798e-01 5.153470039367675781e-01 -6.167529225349426270e-01 2.155286222696304321e-01
-5.463348031044006348e-01 1.316657364368438721e-01 4.943701624870300293e-01 -1.439981907606124878e-01 -5.667347908020019531e-01 -3.024104237556457520e-01 -7.900077104568481445e-02 -1.279254071414470673e-02
4.732434079051017761e-02 1.996206939220428467e-01 2.217558175325393677e-01 -2.697519063949584961e-01 -6.688212752342224121e-01 -3.966380655765533447e-02 -1.547179669141769409e-01 -6.026088595390319824e-01
-3.837675601243972778e-02 2.223677486181259155e-01 1.968232840299606323e-01 2.319644987583160400e-01 -2.930423319339752197e-01 4.217888414859771729e-01 -7.677114605903625488e-01 5.807152017951011658e-02
1.411291658878326416e-01 4.783448874950408936e-01 1.330739259719848633e-01 2.831265702843666077e-02 -6.950628161430358887e-01 2.382043153047561646e-01 4.022822380065917969e-01 1.762781143188476562e-01
1.259426772594451904e-01 -8.009929209947586060e-02 1.487417072057723999e-01 1.880395859479904175e-01 -7.124909758567810059e-01 5.270409584045410156e-01 3.257278501987457275e-01 1.694859117269515991e-01
4.133767485618591309e-01 1.558813825249671936e-02 2.785397469997406006e-01 -4.912645816802978516e-01 -5.194899439811706543e-01 4.112841486930847168e-01 -1.387941278517246246e-02 2.659594118595123291e-01
-1.878809779882431030e-01 1.238589286804199219e-01 7.239012122154235840e-01 3.826420903205871582e-01 -3.393215537071228027e-01 -2.308195382356643677e-01 1.298724412918090820e-01 -3.059871494770050049e-01
-3.994091972708702087e-02 -5.131926387548446655e-02 7.649792730808258057e-02 4.568823575973510742e-01 -5.553383231163024902e-01 3.569156825542449951e-01 -4.199487566947937012e-01 4.111340045928955078e-01
5.627214536070823669e-02 3.721693456172943115e-01 6.278069019317626953e-01 4.775372147560119629e-01 -3.028070032596588135e-01 -3.115772902965545654e-01 9.799450635910034180e-02 1.943312436342239380e-01
2.097955346107482910e-01 4.890250265598297119e-01 1.654892116785049438e-01 -4.731678217649459839e-02 -7.503655552864074707e-01 -3.011948168277740479e-01 6.196041405200958252e-02 -1.720724105834960938e-01
3.145299255847930908e-01 2.793413698673248291e-01 3.481279611587524414e-01 2.341284006834030151e-01 -2.400795966386795044e-01 1.462454497814178467e-01 -7.528231143951416016e-01 3.552033007144927979e-02
-2.314830422401428223e-01 -5.162331461906433105e-01 6.178756952285766602e-01 3.375246822834014893e-01 -3.580607473850250244e-01 1.428685635328292847e-01 -3.273951634764671326e-02 -1.858359724283218384e-01
-1.643977612257003784e-01 -2.832117117941379547e-02 2.509034872055053711e-01 7.960269600152969360e-02 -7.577807307243347168e-01 3.782610595226287842e-01 3.735839724540710449e-01 -2.144853919744491577e-01
-3.913202583789825439e-01 -2.247477024793624878e-01 4.384709000587463379e-01 5.238306522369384766e-01 -4.650818407535552979e-01 -5.626045167446136475e-02 -1.256538629531860352e-01 -3.073211610317230225e-01
5.565336346626281738e-02 1.988414078950881958e-01 1.446650475263595581e-01 4.046994447708129883e-01 -6.993796825408935547e-01 2.856349349021911621e-01 9.058696776628494263e-02 -4.401477277278900146e-01
-2.090117186307907104e-01 -4.137409329414367676e-01 2.890690565109252930e-01 2.188741415739059448e-01 -6.103682518005371094e-01 2.386460900306701660e-01 2.195882052183151245e-01 4.194585084915161133e-01
-3.098689615726470947e-01 -2.307450175285339355e-01 4.386737346649169922e-01 -6.404095888137817383e-02 -3.092563748359680176e-01 2.517671287059783936e-01 -4.151621162891387939e-01 5.681691765785217285e-01
-4.349069893360137939e-01 3.202341794967651367e-01 5.043689608573913574e-01 8.888443559408187866e-02 -5.345492362976074219e-01 -1.808988302946090698e-02 3.976179361343383789e-01 -4.298148304224014282e-02
2.348516136407852173e-01 -7.572653889656066895e-02 8.759161084890365601e-02 -4.250586032867431641e-01 -6.797078847885131836e-01 -5.961473286151885986e-02 -3.469300270080566406e-01 -4.060120284557342529e-01
1.408173292875289917e-01 -1.088937222957611084e-01 3.384626805782318115e-01 -3.680649697780609131e-01 -5.742605328559875488e-01 4.616679549217224121e-01 5.002260953187942505e-02 -4.157752096652984619e-01
-7.876817882061004639e-02 1.415664851665496826e-01 1.644247472286224365e-01 -3.001757562160491943e-01 -5.171134471893310547e-01 -6.390728801488876343e-02 -5.868031382560729980e-01 4.906986653804779053e-01
-6.057640314102172852e-01 -8.318055421113967896e-02 5.348780751228332520e-01 1.710526943206787109e-01 -3.672178387641906738e-01 -1.958202421665191650e-01 -2.459438331425189972e-02 3.701051771640777588e-01
2.091535180807113647e-01 -2.341648936271667480e-02 4.075250327587127686e-01 -8.267552405595779419e-02 -2.281574010848999023e-01 4.302178919315338135e-01 -7.370236515998840332e-01 4.947180673480033875e-02
2.355596721172332764e-01 4.161124527454376221e-01 2.023256272077560425e-01 2.618618607521057129e-01 -7.513761520385742188e-01 5.979193001985549927e-02 2.757525444030761719e-01 -1.329439431428909302e-01
2.613114751875400543e-02 1.796524971723556519e-02 5.756079554557800293e-01 -3.936230242252349854e-01 -3.670803904533386230e-01 3.705756962299346924e-01 -1.335907820612192154e-02 -4.903855025768280029e-01
5.231505632400512695e-01 -3.155528753995895386e-02 4.923681020736694336e-01 1.892286092042922974e-01 -4.126102626323699951e-01 -2.970732748508453369e-01 4.194322228431701660e-02 4.322324395179748535e-01
3.278635144233703613e-01 2.056623399257659912e-01 3.139970898628234863e-01 5.802826881408691406e-01 -3.989349305629730225e-01 4.927867352962493896e-01 9.322413802146911621e-02 6.486720591783523560e-02
-2.508343160152435303e-01 3.491559326648712158e-01 7.355329990386962891e-01 -3.334527611732482910e-01 -2.748657763004302979e-01 6.652451306581497192e-02 4.176530987024307251e-02 -2.850470244884490967e-01
-5.933862924575805664e-02 -5.915468931198120117e-01 2.190574258565902710e-01 8.415883034467697144e-02 -6.047616600990295410e-01 4.483480453491210938e-01 -2.308260835707187653e-02 1.555536240339279175e-01
-1.336261183023452759e-01 7.541586458683013916e-02 1.299532204866409302e-01 3.667864501476287842e-01 -4.854449331760406494e-01 3.124819993972778320e-01 -5.339970588684082031e-01 4.545128047466278076e-01
-8.633503317832946777e-02 -9.311111271381378174e-02 1.050123870372772217e-01 4.045060276985168457e-01 -5.667284131050109863e-01 3.204737901687622070e-01 -3.885808289051055908e-01 4.840911924839019775e-01
-1.256532222032546997e-01 1.074410453438758850e-01 1.694408655166625977e-01 7.521642744541168213e-02 -8.350669145584106445e-01 -4.206128716468811035e-01 2.333330959081649780e-01 9.799856692552566528e-02
5.293307304382324219e-01 1.330278813838958740e-01 4.801694154739379883e-01 -4.591863453388214111e-01 -4.696798622608184814e-01 -1.554700136184692383e-01 -8.014593273401260376e-02 9.749025106430053711e-02
-2.026616223156452179e-02 -9.660184383392333984e-03 1.037454325705766678e-02 5.034769773483276367e-01 -6.240646243095397949e-01 1.510183364152908325e-01 -3.234060108661651611e-01 4.785864353179931641e-01
2.509749829769134521e-01 5.303126573562622070e-01 3.834274113178253174e-01 -3.933645784854888916e-01 -4.332841932773590088e-01 3.568927645683288574e-01 1.946625262498855591e-01 3.203729540109634399e-02
-3.233523666858673096e-01 -3.448178768157958984e-01 5.974221229553222656e-01 1.584831625223159790e-01 -4.068231582641601562e-01 3.700488805770874023e-01 2.655621767044067383e-01 -1.467970460653305054e-01
6.162735223770141602e-01 4.467154294252395630e-02 3.704207241535186768e-01 2.390469461679458618e-01 -5.032908916473388672e-01 -3.593590259552001953e-01 -1.977901607751846313e-01 4.790414124727249146e-02
3.174881935119628906e-01 3.481690883636474609e-01 4.973397850990295410e-01 1.287395954132080078e-01 -6.543292403221130371e-01 -1.927995830774307251e-01 1.128443554043769836e-01 -1.897539794445037842e-01
1.517652720212936401e-01 -3.757162392139434814e-01 1.037004888057708740e-01 -2.490565180778503418e-01 -6.636434793472290039e-01 -4.433814585208892822e-01 -3.250726759433746338e-01 1.426167190074920654e-01
-9.600096940994262695e-02 -3.919973224401473999e-02 3.821321427822113037e-01 2.883310616016387939e-01 -7.640784382820129395e-01 -1.598739027976989746e-01 3.147808015346527100e-01 -2.272109538316726685e-01
-5.338594913482666016e-01 1.646055281162261963e-02 5.835946798324584961e-01 -2.587611675262451172e-01 -3.740454316139221191e-01 -1.987376213073730469e-01 -3.117396235466003418e-01 -1.749135255813598633e-01
-1.047231331467628479e-01 1.911073327064514160e-01 1.610787957906723022e-01 4.283730983734130859e-01 -4.880828559398651123e-01 2.492121011018753052e-01 -4.218394756317138672e-01 5.145686864852905273e-01
1.628863625228404999e-02 -4.520596191287040710e-02 7.047846913337707520e-01 5.073711276054382324e-01 -3.268580436706542969e-01 -3.407797217369079590e-01 1.314036995172500610e-01 5.753482878208160400e-02
1.724584847688674927e-01 4.484347999095916748e-01 -3.387167677283287048e-02 6.524523347616195679e-02 -5.557924509048461914e-01 4.466700851917266846e-01 -4.946690797805786133e-01 -1.031659618020057678e-01
2.721052169799804688e-01 7.047944068908691406e-01 3.335203826427459717e-01 8.874481916427612305e-02 -2.845064103603363037e-01 2.262733876705169678e-01 -4.200918674468994141e-01 -3.861968591809272766e-02
5.952360033988952637e-01 1.729089319705963135e-01 4.745895564556121826e-01 1.793024390935897827e-01 -4.551174044609069824e-01 -3.528228998184204102e-01 -8.872148394584655762e-02 1.375673413276672363e-01
3.085505962371826172e-01 2.143715769052505493e-01 4.002032876014709473e-01 5.297428965568542480e-01 -4.477063417434692383e-01 -4.125305414199829102e-01 -1.198925077915191650e-01 1.818090081214904785e-01
1.080238148570060730e-01 1.746422797441482544e-02 6.821267008781433105e-01 3.976782262325286865e-01 -3.915705680847167969e-01 -4.194876849651336670e-01 1.877846121788024902e-01 4.534996580332517624e-03
5.634765625000000000e-01 1.269015371799468994e-01 4.116102457046508789e-01 4.701010286808013916e-01 -3.798874318599700928e-01 3.236199021339416504e-01 6.836805492639541626e-02 1.491767317056655884e-01
-3.131786733865737915e-02 -8.586396276950836182e-02 7.344043850898742676e-01 3.585380017757415771e-01 -2.802611887454986572e-01 2.325513362884521484e-01 2.590068578720092773e-01 -3.521877229213714600e-01
2.986679673194885254e-01 2.795792818069458008e-01 4.081519842147827148e-01 -2.482169419527053833e-01 -6.640313863754272461e-01 -3.900518715381622314e-01 9.242416173219680786e-02 5.303594097495079041e-02
6.182529926300048828e-01 2.399956285953521729e-01 3.009766638278961182e-01 2.686161696910858154e-01 -5.975959300994873047e-01 -1.403777152299880981e-01 1.434946060180664062e-01 2.497460693120956421e-03
3.317063748836517334e-01 2.277197986841201782e-01 4.237338602542877197e-01 3.415137827396392822e-01 -3.256054818630218506e-01 6.307546496391296387e-01 1.947497278451919556e-01 1.160834077745676041e-02
3.200561404228210449e-01 2.339116334915161133e-01 7.050318121910095215e-01 1.411468833684921265e-01 -4.757754132151603699e-02 5.507292747497558594e-01 1.389366835355758667e-01 -3.141956776380538940e-02
1.873650401830673218e-01 7.990442961454391479e-02 6.986073851585388184e-01 1.872713863849639893e-01 -1.827358826994895935e-02 6.276488304138183594e-01 1.027921512722969055e-01 1.747679859399795532e-01
-1.830892264842987061e-01 1.579903215169906616e-01 5.407934188842773438e-01 -5.420423671603202820e-02 -3.953242897987365723e-01 -5.168752074241638184e-01 -3.738743811845779419e-02 4.704071283340454102e-01
4.484868049621582031e-01 2.138062268495559692e-01 4.444430172443389893e-01 2.395526021718978882e-01 -4.329086840152740479e-01 -4.394370317459106445e-01 -1.147637069225311279e-01 3.233360648155212402e-01
-1.711483001708984375e-01 -4.836627840995788574e-01 1.677005141973495483e-01 3.584542572498321533e-01 -6.735044121742248535e-01 2.431295216083526611e-01 1.829780489206314087e-01 1.842946410179138184e-01
1.032415777444839478e-01 5.313659906387329102e-01 2.006199061870574951e-01 1.035444512963294983e-01 -3.138816952705383301e-01 3.340062797069549561e-01 -6.593101620674133301e-01 -1.060647964477539062e-01
1.831249892711639404e-01 -5.465726256370544434e-01 5.345216989517211914e-01 3.596050143241882324e-01 -4.618667960166931152e-01 -1.870133876800537109e-01 2.777369320392608643e-02 -6.023438647389411926e-02
-8.595437556505203247e-02 -3.025912642478942871e-01 5.308586955070495605e-01 4.688651561737060547e-01 -4.930460453033447266e-01 -1.476217359304428101e-01 6.250914931297302246e-02 -3.614017069339752197e-01
5.621930956840515137e-01 -2.320955246686935425e-01 4.129242897033691406e-01 4.505408704280853271e-01 -3.474221825599670410e-01 2.861792445182800293e-01 9.296550415456295013e-03 2.321422100067138672e-01
-1.180738769471645355e-02 -5.218873023986816406e-01 4.515502452850341797e-01 1.844623684883117676e-01 -4.301496148109436035e-01 -5.010683536529541016e-01 -2.190161049365997314e-01 7.418859004974365234e-02
-9.039659053087234497e-02 8.901207894086837769e-02 4.689718130975961685e-03 5.548324584960937500e-01 -6.072317957878112793e-01 6.245652213692665100e-02 -4.365412294864654541e-01 3.359238803386688232e-01
9.854134172201156616e-02 2.508195489645004272e-02 7.700970768928527832e-01 -1.308762431144714355e-01 -3.514973446726799011e-02 1.789210736751556396e-01 -5.330428481101989746e-01 2.491973191499710083e-01
6.261813640594482422e-01 2.010764088481664658e-03 4.658387899398803711e-01 4.844977855682373047e-01 -3.323027789592742920e-01 1.632469445466995239e-01 1.139023676514625549e-01 7.810472697019577026e-02
5.375000238418579102e-01 3.433497548103332520e-01 2.491605728864669800e-01 5.006678104400634766e-01 -4.044823944568634033e-01 2.509466111660003662e-01 -1.324687153100967407e-01 1.905973851680755615e-01
-3.376990258693695068e-01 1.167086660861968994e-01 2.342473715543746948e-01 2.711555659770965576e-01 -3.931269347667694092e-01 6.850252300500869751e-02 -6.431727409362792969e-01 4.135560095310211182e-01
-4.480890631675720215e-01 3.845341801643371582e-01 3.119016289710998535e-01 -6.289200484752655029e-02 -6.388918757438659668e-01 -1.236786320805549622e-01 -1.326417773962020874e-01 -3.302097916603088379e-01
4.669230282306671143e-01 4.711986482143402100e-01 4.932997524738311768e-01 4.491882324218750000e-01 -3.086336851119995117e-01 -5.049834400415420532e-02 2.346215769648551941e-02 1.283925324678421021e-01
2.260525822639465332e-01 4.294739961624145508e-01 5.230742692947387695e-01 3.550719916820526123e-01 -4.018485546112060547e-01 -3.749341964721679688e-01 1.059378832578659058e-01 2.269106954336166382e-01
-1.685292124748229980e-01 1.621097624301910400e-01 8.118005394935607910e-01 -2.349367290735244751e-01 -1.344868242740631104e-01 3.454269766807556152e-01 1.740998178720474243e-01 -2.517651617527008057e-01
-1.892544329166412354e-01 1.829086057841777802e-02 6.479575037956237793e-01 9.073735028505325317e-02 -4.242667257785797119e-01 -5.741874575614929199e-01 1.376630831509828568e-02 1.608821749687194824e-01
2.095560356974601746e-02 -3.784897923469543457e-01 6.337475776672363281e-01 7.943619042634963989e-02 -3.807474970817565918e-01 1.881772279739379883e-01 2.059639990329742432e-02 -5.172588229179382324e-01
-3.759433031082153320e-01 3.004693686962127686e-01 8.229174613952636719e-01 -1.722583770751953125e-01 -1.539926677942276001e-01 3.360275551676750183e-02 4.733512178063392639e-03 -1.914512068033218384e-01
2.712959945201873779e-01 4.533719122409820557e-01 1.142896637320518494e-01 -1.722109764814376831e-01 -7.443756461143493652e-01 -2.790855169296264648e-01 4.236501175910234451e-03 -2.147832959890365601e-01
2.104996591806411743e-01 -5.289719253778457642e-02 1.109205633401870728e-01 -1.784090995788574219e-01 -5.704220533370971680e-01 6.992630958557128906e-01 -2.651211321353912354e-01 1.553034782409667969e-01
1.772904396057128906e-01 1.801824122667312622e-01 6.459909677505493164e-01 -7.221493870019912720e-02 -6.193135306239128113e-02 2.925635576248168945e-01 -6.427597403526306152e-01 1.049483641982078552e-01
3.152405321598052979e-01 -8.092479780316352844e-03 6.948033571243286133e-01 -4.482712149620056152e-01 -3.824687898159027100e-01 8.059068769216537476e-02 -2.488422542810440063e-01 4.647157341241836548e-02
1.632115393877029419e-01 -1.052202656865119934e-01 3.132556974887847900e-01 -4.860959947109222412e-01 -6.937903761863708496e-01 2.874717712402343750e-01 1.749248951673507690e-01 1.824513375759124756e-01
4.101958572864532471e-01 4.658471643924713135e-01 2.847211360931396484e-01 4.118767976760864258e-01 -5.550403594970703125e-01 -2.227340489625930786e-01 7.956182956695556641e-02 2.604701556265354156e-03
3.900796473026275635e-01 2.954848706722259521e-01 4.091767370700836182e-01 -1.061198264360427856e-01 -3.998450934886932373e-01 5.798875093460083008e-01 2.708171904087066650e-01 -1.111402735114097595e-01
1.740127056837081909e-01 3.401796221733093262e-01 9.669291228055953979e-02 1.448448300361633301e-01 -8.171471357345581055e-01 -3.619789779186248779e-01 7.746282964944839478e-02 -1.375106722116470337e-01
-1.673477590084075928e-01 -4.785142242908477783e-01 2.389463037252426147e-01 1.370693892240524292e-01 -7.667302489280700684e-01 1.093269810080528259e-01 2.357744127511978149e-01 1.082517355680465698e-01
-2.413291335105895996e-01 -5.691007375717163086e-01 2.782421112060546875e-01 3.192748725414276123e-01 -5.828167796134948730e-01 2.601936161518096924e-01 1.381322592496871948e-01 1.098758503794670105e-01
-1.929710954427719116e-01 -3.789654076099395752e-01 7.766959667205810547e-01 2.648878395557403564e-01 -3.036159574985504150e-01 -1.363829821348190308e-01 1.403174102306365967e-01 -1.235051900148391724e-01
1.244769766926765442e-01 -5.446893163025379181e-03 4.414700269699096680e-01 4.949800074100494385e-01 -5.989283323287963867e-01 -3.750224411487579346e-01 1.362497210502624512e-01 -1.632606238126754761e-01
3.941498398780822754e-01 1.642376482486724854e-01 4.696685671806335449e-01 1.334240138530731201e-01 -5.908225178718566895e-01 -4.705900549888610840e-01 1.254599075764417648e-02 -9.272368997335433960e-02
3.778878152370452881e-01 1.574977934360504150e-01 3.318570256233215332e-01 6.345735192298889160e-01 -5.617755055427551270e-01 -4.190487787127494812e-02 -1.508867368102073669e-02 4.480061680078506470e-02
1.674867570400238037e-01 4.258633553981781006e-01 5.166170597076416016e-01 2.899848520755767822e-01 -5.505621433258056641e-01 -3.507360517978668213e-01 3.435628116130828857e-02 -1.108567714691162109e-01
3.697560355067253113e-02 -1.931099444627761841e-01 2.187117040157318115e-01 5.567701160907745361e-02 -3.875346779823303223e-01 3.916331529617309570e-01 -6.678236126899719238e-01 4.010718464851379395e-01
-7.468963414430618286e-02 4.552659690380096436e-01 2.027535066008567810e-02 9.587272256612777710e-02 -5.502285361289978027e-01 3.337948620319366455e-01 -4.702938497066497803e-01 3.771007955074310303e-01
4.693243801593780518e-01 3.543393313884735107e-01 5.381327867507934570e-01 -3.928999975323677063e-02 -3.865438997745513916e-01 -4.423482120037078857e-01 -1.206503286957740784e-01 -5.833688750863075256e-02
-2.237076610326766968e-01 -3.435447812080383301e-01 3.515790998935699463e-01 5.777840316295623779e-02 -3.421790003776550293e-01 3.364096283912658691e-01 -4.390927851200103760e-01 5.309663414955139160e-01
-3.693107888102531433e-02 -5.074988007545471191e-01 2.281910926103591919e-02 -1.628000140190124512e-01 -8.204499483108520508e-01 -1.356445848941802979e-01 -1.103547438979148865e-01 1.016900017857551575e-01
-5.730774402618408203e-01 -1.606650799512863159e-01 9.316313266754150391e-02 1.805323660373687744e-01 -6.958215832710266113e-01 1.568933278322219849e-01 -1.923121809959411621e-01 -2.423438578844070435e-01
-1.333474069833755493e-01 1.787002943456172943e-02 4.702849984169006348e-01 3.290001451969146729e-01 -5.725234150886535645e-01 2.445012032985687256e-01 5.138472914695739746e-01 -2.978597208857536316e-02
3.002391457557678223e-01 -5.672305822372436523e-01 4.322350919246673584e-01 1.699613183736801147e-01 -3.804493546485900879e-01 2.694829404354095459e-01 -1.093945465981960297e-03 3.937358558177947998e-01
-1.787102967500686646e-01 3.673517704010009766e-01 1.378406137228012085e-01 2.731477320194244385e-01 -4.154155850410461426e-01 2.192236185073852539e-01 -5.929639935493469238e-01 4.089868068695068359e-01
2.413343042135238647e-01 1.722497642040252686e-01 2.893713489174842834e-02 -1.335610002279281616e-01 -8.135325908660888672e-01 4.705382883548736572e-01 7.152145355939865112e-02 -7.109896093606948853e-02
-5.007484555244445801e-01 9.562818706035614014e-02 3.760468661785125732e-01 -2.458105832338333130e-01 -6.112353205680847168e-01 -3.741302788257598877e-01 -6.975083611905574799e-03 1.569766104221343994e-01
1.890975423157215118e-02 3.926644921302795410e-01 7.896834611892700195e-02 6.034404039382934570e-01 -6.220364570617675781e-01 -1.129320822656154633e-02 -1.060231029987335205e-01 -2.770974934101104736e-01
-4.030185639858245850e-01 4.043223559856414795e-01 4.527797102928161621e-01 2.067385017871856689e-01 -5.000795722007751465e-01 1.875063776969909668e-01 2.520064115524291992e-01 -2.785743176937103271e-01
-9.801745414733886719e-02 -1.923948153853416443e-02 -2.218430861830711365e-03 4.475633800029754639e-01 -6.537913084030151367e-01 1.525961607694625854e-01 -4.591228663921356201e-01 3.580251038074493408e-01
-2.172003090381622314e-01 4.501206427812576294e-02 2.926724553108215332e-01 -1.487561315298080444e-01 -6.443101167678833008e-01 3.097348213195800781e-01 9.749315679073333740e-03 -5.760608315467834473e-01
2.193156629800796509e-01 3.316340148448944092e-01 4.820067286491394043e-01 2.190375141799449921e-02 -6.480575203895568848e-01 -3.627830743789672852e-01 -1.402186006307601929e-01 -1.945717334747314453e-01
9.580019861459732056e-02 -1.585634797811508179e-01 4.132732450962066650e-01 2.192962020635604858e-01 -6.974607110023498535e-01 -5.513646453619003296e-02 2.721322178840637207e-01 -4.280733764171600342e-01
-1.064185649156570435e-01 5.918363109230995178e-02 5.354691147804260254e-01 2.633751928806304932e-01 -4.546360671520233154e-01 -4.412482380867004395e-01 1.088278740644454956e-01 4.645871222019195557e-01
5.537473559379577637e-01 1.413604803383350372e-02 3.380627334117889404e-01 2.753171324729919434e-01 -6.020886898040771484e-01 -3.748364150524139404e-01 5.576933268457651138e-03 -5.817591678351163864e-03
6.156482174992561340e-02 2.074098289012908936e-01 6.427609324455261230e-01 4.151374101638793945e-01 -3.120828866958618164e-01 -4.724165797233581543e-01 -1.382300406694412231e-01 -1.674212515354156494e-01
1.488703042268753052e-01 1.857993602752685547e-01 3.223713040351867676e-01 1.444516032934188843e-01 -7.645714282989501953e-01 -4.125057756900787354e-01 2.455897629261016846e-01 -5.900895223021507263e-02
-2.916710376739501953e-01 5.316992104053497314e-02 4.002242982387542725e-01 8.739970624446868896e-02 -5.917701721191406250e-01 4.711489677429199219e-01 4.043285250663757324e-01 -9.288689494132995605e-02
-5.231832861900329590e-01 3.034982681274414062e-01 5.549443364143371582e-01 5.570527166128158569e-02 -5.179300308227539062e-01 -1.601468473672866821e-01 2.788498625159263611e-02 -1.685990244150161743e-01
-1.418642103672027588e-01 -3.814762234687805176e-01 5.466505885124206543e-01 1.213159337639808655e-01 -4.417268633842468262e-01 3.465379774570465088e-01 6.327352672815322876e-02 -4.489893317222595215e-01
-1.241946369409561157e-01 -3.098151385784149170e-01 8.590050041675567627e-02 1.326766014099121094e-01 -8.047604560852050781e-01 3.138500750064849854e-01 2.478017210960388184e-01 2.367731481790542603e-01
-4.512539133429527283e-03 1.933753639459609985e-01 3.247028887271881104e-01 -3.225405141711235046e-02 -7.034950852394104004e-01 3.353863954544067383e-01 4.975184798240661621e-01 -3.463287651538848877e-02
-4.468720406293869019e-02 5.670299530029296875e-01 3.267164528369903564e-01 -1.072149947285652161e-01 -2.555912137031555176e-01 3.565850555896759033e-01 -6.025797724723815918e-01 5.156761407852172852e-02
2.796715497970581055e-01 -6.055068224668502808e-02 4.264623299241065979e-02 -5.202144384384155273e-02 -7.447525858879089355e-01 5.882039070129394531e-01 4.201188683509826660e-02 1.057702302932739258e-01
2.299354076385498047e-01 3.773065507411956787e-01 3.189717531204223633e-01 -4.377727806568145752e-01 -6.649134755134582520e-01 -2.218192219734191895e-01 1.312940716743469238e-01 -5.319411307573318481e-02
-2.311756610870361328e-01 5.880751647055149078e-03 1.765739172697067261e-01 4.105141758918762207e-01 -4.622000753879547119e-01 3.905913606286048889e-02 -6.209354400634765625e-01 3.822403252124786377e-01
-3.675075173377990723e-01 -1.689797267317771912e-02 3.771311342716217041e-01 2.769131064414978027e-01 -3.517549037933349609e-01 2.607967257499694824e-01 -4.104524850845336914e-01 5.343467593193054199e-01
1.458436399698257446e-01 3.631292581558227539e-01 5.400007367134094238e-01 3.705800771713256836e-01 -3.669159114360809326e-01 -3.982301354408264160e-01 9.609866887331008911e-02 3.398335874080657959e-01
1.773743778467178345e-01 2.116498947143554688e-01 3.600334823131561279e-01 -5.784223675727844238e-01 -5.859999060630798340e-01 -2.723731100559234619e-01 7.023432850837707520e-02 1.924325674772262573e-01
1.216996759176254272e-01 -5.326910614967346191e-01 5.802162289619445801e-01 4.809827506542205811e-01 -3.068607449531555176e-01 1.855380535125732422e-01 -6.449956912547349930e-03 -6.931533664464950562e-02
-3.331563472747802734e-01 1.974344700574874878e-01 8.232152462005615234e-01 -2.668246030807495117e-01 -2.500981390476226807e-01 6.975112110376358032e-02 9.032887220382690430e-02 -1.599197387695312500e-01
-4.130482077598571777e-01 -3.701100349426269531e-01 3.818885684013366699e-01 2.692074887454509735e-02 -6.646621823310852051e-01 -3.118810057640075684e-01 -7.544863969087600708e-02 3.328946232795715332e-02
2.532645761966705322e-01 6.732340455055236816e-01 3.459635376930236816e-01 -2.364754863083362579e-02 -3.054558634757995605e-01 6.793255358934402466e-02 -4.929329156875610352e-01 -1.464993655681610107e-01
-2.234320640563964844e-01 -5.371510237455368042e-02 2.748482823371887207e-01 1.020850241184234619e-01 -3.918063342571258545e-01 4.502195119857788086e-01 -4.153338670730590820e-01 5.766437053680419922e-01
-1.523944139480590820e-01 2.679214477539062500e-01 5.614613890647888184e-01 -5.542114973068237305e-01 -4.513768255710601807e-01 8.668173104524612427e-02 -2.085920237004756927e-02 -2.662985622882843018e-01
-4.407837092876434326e-01 1.730983853340148926e-01 5.045785903930664062e-01 -6.576564162969589233e-02 -4.674178361892700195e-01 -4.121216237545013428e-01 6.688728928565979004e-02 3.521707952022552490e-01
5.364155173301696777e-01 1.837494820356369019e-01 2.819485664367675781e-01 3.732756674289703369e-01 -3.004164099693298340e-01 2.698652446269989014e-01 -5.423943996429443359e-01 -4.894697666168212891e-02
4.644411802291870117e-02 -3.091076314449310303e-01 7.373542189598083496e-01 3.310475349426269531e-01 -3.332034349441528320e-01 -1.356372088193893433e-01 8.998391032218933105e-02 -3.339050710201263428e-01
-1.333599090576171875e-01 -4.617498815059661865e-01 2.501879334449768066e-01 -4.625661298632621765e-02 -5.859820246696472168e-01 -4.522878527641296387e-01 -2.266532629728317261e-01 3.239716589450836182e-01
-5.230910331010818481e-02 6.695181727409362793e-01 1.742897927761077881e-01 4.186336994171142578e-01 -5.464239120483398438e-01 1.816065162420272827e-01 4.567458108067512512e-02 -9.864967316389083862e-02
-2.737902104854583740e-01 6.232312917709350586e-01 3.807948827743530273e-01 2.870422601699829102e-01 -5.216313600540161133e-01 3.546648845076560974e-02 1.353929936885833740e-01 -1.324207484722137451e-01
-1.143345907330513000e-01 -3.696805834770202637e-01 1.542719006538391113e-01 2.933127582073211670e-01 -7.627090811729431152e-01 2.482128590345382690e-01 2.981514930725097656e-01 9.056855738162994385e-02
-5.961515903472900391e-01 5.504617840051651001e-02 5.344133973121643066e-01 6.142934784293174744e-02 -4.098016023635864258e-01 -3.777919411659240723e-01 -1.773020476102828979e-01 1.005077511072158813e-01
1.699699312448501587e-01 1.725777685642242432e-01 1.365500390529632568e-01 -4.625591933727264404e-01 -8.165135979652404785e-01 -1.364230364561080933e-01 1.529556363821029663e-01 4.368082154542207718e-03
1.899431645870208740e-01 -9.598277509212493896e-02 5.178998112678527832e-01 -2.666412591934204102e-01 -3.031572401523590088e-01 3.697202205657958984e-01 -3.297567069530487061e-01 5.273085832595825195e-01
-3.299497663974761963e-01 2.688066959381103516e-01 3.210324048995971680e-01 2.807533740997314453e-01 -3.418835699558258057e-01 1.897834539413452148e-01 -3.969648182392120361e-01 5.714093446731567383e-01
-3.269333243370056152e-01 4.028781056404113770e-01 5.474328994750976562e-01 2.507991790771484375e-01 -4.281734228134155273e-01 6.178753450512886047e-02 2.630409002304077148e-01 -3.344850242137908936e-01
-2.195573002099990845e-01 -1.471077352762222290e-01 2.066262364387512207e-01 5.908842086791992188e-01 -4.268024861812591553e-01 1.626647412776947021e-01 -4.900287985801696777e-01 2.992775738239288330e-01
2.444827929139137268e-02 3.388436138629913330e-01 6.885093450546264648e-01 -2.484448850154876709e-01 -2.638050019741058350e-01 2.600281238555908203e-01 1.742306500673294067e-01 -4.257386326789855957e-01
-2.226912416517734528e-02 4.688244462013244629e-01 5.263534188270568848e-01 4.887362718582153320e-01 -3.810626268386840820e-01 -3.063721656799316406e-01 1.202478557825088501e-01 1.013150438666343689e-01
3.246412053704261780e-02 3.435106873512268066e-01 6.436086893081665039e-01 4.835609197616577148e-01 -1.503002941608428955e-01 -1.825899630784988403e-01 -2.621068358421325684e-01 -3.290196955204010010e-01
-4.543001949787139893e-01 9.603413194417953491e-02 3.161518871784210205e-01 -1.013914048671722412e-01 -6.622129082679748535e-01 -4.704171121120452881e-01 -6.140222400426864624e-02 1.028011366724967957e-01
1.422316879034042358e-01 2.459533363580703735e-01 8.563878387212753296e-02 1.910565644502639771e-01 -8.465836644172668457e-01 -3.650565147399902344e-01 8.018794655799865723e-02 -1.379866451025009155e-01
-4.020403623580932617e-01 3.351734280586242676e-01 4.348433315753936768e-01 1.979494392871856689e-01 -5.042846202850341797e-01 -3.047872185707092285e-01 -2.383246719837188721e-01 -3.061909675598144531e-01
2.057970762252807617e-01 5.744901299476623535e-01 1.024764031171798706e-02 1.043057441711425781e-02 -5.946571826934814453e-01 1.326568871736526489e-01 -4.546946287155151367e-01 -2.223339825868606567e-01
-1.875773817300796509e-01 6.254265308380126953e-01 2.484003752470016479e-01 4.260104596614837646e-01 -5.522283911705017090e-01 9.935902804136276245e-02 5.311545729637145996e-02 -1.132213026285171509e-01
-1.145358383655548096e-01 4.571118056774139404e-01 5.669042468070983887e-01 3.473340868949890137e-01 -1.816158443689346313e-01 -3.256086707115173340e-01 -3.978316783905029297e-01 -1.965545713901519775e-01
2.689021825790405273e-01 -4.499634802341461182e-01 1.499165445566177368e-01 2.388130724430084229e-01 -6.446248292922973633e-01 4.559199512004852295e-01 3.695026040077209473e-02 1.447352021932601929e-01
-1.775337010622024536e-01 6.061477214097976685e-02 7.429653406143188477e-02 1.443400830030441284e-01 -8.132485747337341309e-01 3.516544103622436523e-01 2.288421392440795898e-01 -3.178850710391998291e-01
-2.267027199268341064e-01 3.698449730873107910e-01 1.753533929586410522e-01 3.423502147197723389e-01 -4.235770702362060547e-01 2.625770568847656250e-01 -4.778994917869567871e-01 4.325687587261199951e-01
-1.032435670495033264e-01 2.583011388778686523e-01 4.375761449337005615e-01 1.011491566896438599e-01 -6.733356714248657227e-01 -4.812431633472442627e-01 1.611690670251846313e-01 9.982951730489730835e-02
-2.852482199668884277e-01 1.140396595001220703e-01 6.645686626434326172e-01 4.891727566719055176e-01 -1.357167512178421021e-01 4.205810427665710449e-01 1.538837850093841553e-01 7.549313455820083618e-02
-4.734757244586944580e-01 1.671134978532791138e-01 3.453050255775451660e-01 -6.110119447112083435e-02 -6.145556569099426270e-01 -3.713636100292205811e-01 6.543266028165817261e-02 3.241198956966400146e-01
-9.048917889595031738e-02 2.583352327346801758e-01 1.742632985115051270e-01 3.628905117511749268e-02 -7.204033732414245605e-01 4.384085536003112793e-01 4.264742732048034668e-01 1.807062327861785889e-02
1.968308687210083008e-01 -2.788099646568298340e-01 7.027578353881835938e-02 1.133539676666259766e-01 -7.147802710533142090e-01 5.799052119255065918e-01 1.128999218344688416e-01 7.607533037662506104e-02
-5.715435743331909180e-01 -1.660444289445877075e-01 5.028616189956665039e-01 8.827213943004608154e-02 -5.451704263687133789e-01 3.324511647224426270e-02 2.849358618259429932e-01 7.483948022127151489e-02
-4.851958155632019043e-01 2.225095778703689575e-01 4.715657830238342285e-01 2.064780145883560181e-01 -5.621726512908935547e-01 -3.378423452377319336e-01 -6.341724842786788940e-02 1.259750723838806152e-01
7.537902891635894775e-02 5.920295119285583496e-01 -1.101778820157051086e-01 -3.207815811038017273e-02 -6.937183141708374023e-01 8.923144638538360596e-02 -3.598586022853851318e-01 1.092959865927696228e-01
4.949097633361816406e-01 4.337685406208038330e-01 2.848079800605773926e-02 -3.868693113327026367e-02 -6.592687964439392090e-01 2.369826287031173706e-01 -1.932930201292037964e-01 -1.909006685018539429e-01
2.651909887790679932e-01 -4.336411356925964355e-01 1.564908325672149658e-01 1.614499278366565704e-02 -7.720705866813659668e-01 1.469882279634475708e-01 1.130840405821800232e-01 2.939260601997375488e-01
9.494704008102416992e-02 -4.273476302623748779e-01 2.158959209918975830e-01 -1.451813429594039917e-02 -6.641736030578613281e-01 -4.910069108009338379e-01 -2.103041261434555054e-01 1.873365193605422974e-01
3.340620398521423340e-01 -4.310165941715240479e-01 1.803959161043167114e-01 7.750691473484039307e-02 -6.527533531188964844e-01 4.809266626834869385e-01 5.546299368143081665e-02 6.019740551710128784e-02
2.329985499382019043e-01 -1.558595299720764160e-01 5.613628029823303223e-01 -6.850903481245040894e-02 -4.426011443138122559e-01 2.703783810138702393e-01 1.237657815217971802e-01 -5.632759332656860352e-01
-3.311420083045959473e-01 -4.401494264602661133e-01 7.121098637580871582e-01 2.602401673793792725e-01 -5.234169214963912964e-02 3.028131723403930664e-01 -1.641691178083419800e-01 2.002619206905364990e-02
4.900849759578704834e-01 1.412215232849121094e-01 1.676898449659347534e-01 -2.865658700466156006e-01 -5.919674038887023926e-01 4.983857572078704834e-01 -3.774163499474525452e-02 1.714500039815902710e-01
-8.341854438185691833e-03 3.090388774871826172e-01 6.182665228843688965e-01 4.855314195156097412e-01 -3.933134973049163818e-01 -2.543599605560302734e-01 1.685087531805038452e-01 1.965742111206054688e-01
5.155188441276550293e-01 4.110530614852905273e-01 4.522104561328887939e-01 3.069337829947471619e-02 -5.527205467224121094e-01 5.750456079840660095e-02 1.728370338678359985e-01 -1.454642862081527710e-01
6.024078726768493652e-01 1.147942803800106049e-02 5.114288330078125000e-01 -2.305415272712707520e-01 -5.498669743537902832e-01 -6.076710298657417297e-03 1.376638412475585938e-01 3.036859445273876190e-02
2.862789332866668701e-01 2.129108905792236328e-01 6.354005932807922363e-01 1.729239225387573242e-01 -7.618559151887893677e-02 6.514589190483093262e-01 8.922535926103591919e-02 -3.020823933184146881e-02
-2.036634534597396851e-01 -1.001687198877334595e-01 2.875786423683166504e-01 -2.362426221370697021e-01 -6.823397874832153320e-01 2.865361794829368591e-02 -2.157617062330245972e-01 -5.449895858764648438e-01
2.528925240039825439e-01 6.496736407279968262e-01 3.004900217056274414e-01 9.443883597850799561e-02 -2.866937816143035889e-01 2.181337028741836548e-02 -5.698932409286499023e-01 -8.549430221319198608e-02
3.124885559082031250e-01 1.839911043643951416e-01 3.535227179527282715e-01 3.791716098785400391e-01 -3.386951982975006104e-01 6.865622401237487793e-01 1.167264506220817566e-01 -6.428124383091926575e-03
-1.113865524530410767e-01 2.825297415256500244e-02 3.928900957107543945e-01 4.446927309036254883e-01 -2.453959137201309204e-01 5.161910057067871094e-01 -1.073392108082771301e-01 5.445058941841125488e-01
1.936315894126892090e-01 -2.236640900373458862e-01 -3.474030271172523499e-02 -2.268795967102050781e-01 -8.189418315887451172e-01 1.932882517576217651e-01 -6.481426209211349487e-02 3.841522336006164551e-01
4.435450956225395203e-02 3.505899310111999512e-01 6.424140334129333496e-01 3.942053020000457764e-01 -3.299364447593688965e-01 -3.208115398883819580e-01 -2.103551179170608521e-01 -2.258283197879791260e-01
1.022754982113838196e-01 6.950306296348571777e-01 3.717884421348571777e-01 3.535923957824707031e-01 -4.395779073238372803e-01 9.200064837932586670e-02 1.637550741434097290e-01 -1.212827041745185852e-01
3.488361835479736328e-01 -3.593691810965538025e-02 6.107670068740844727e-01 2.611767053604125977e-01 -3.709342479705810547e-01 -3.667916655540466309e-01 9.467318654060363770e-02 3.932950794696807861e-01
3.083979524672031403e-02 4.597730934619903564e-03 6.713156700134277344e-01 4.694312810897827148e-01 -3.240509629249572754e-01 1.099668368697166443e-01 3.134901523590087891e-01 -3.355882465839385986e-01
3.678242266178131104e-01 2.670380175113677979e-01 2.607436776161193848e-01 -1.304839104413986206e-01 -6.911876201629638672e-01 -4.412115514278411865e-01 -7.435796409845352173e-02 -1.744868159294128418e-01
-9.619498625397682190e-03 4.475231096148490906e-02 4.640236496925354004e-02 5.052015185356140137e-01 -5.875974297523498535e-01 -1.161779239773750305e-01 -4.275883138179779053e-01 4.460078477859497070e-01
1.354439854621887207e-01 -3.804804086685180664e-01 5.428140163421630859e-01 2.728210389614105225e-01 -3.390412032604217529e-01 3.395616412162780762e-01 -6.438766419887542725e-02 -4.831298589706420898e-01
5.694190859794616699e-01 1.587761491537094116e-01 5.542658567428588867e-01 3.341052830219268799e-01 -3.275222182273864746e-01 -3.175231218338012695e-01 -1.421489864587783813e-01 -5.845622718334197998e-02
-6.811907142400741577e-02 1.914975792169570923e-01 7.448527812957763672e-01 4.097301363945007324e-01 -3.079520761966705322e-01 -1.520522236824035645e-01 2.636540532112121582e-01 -2.203098088502883911e-01
2.384332474321126938e-03 -2.832728065550327301e-02 3.334109485149383545e-01 -1.987373083829879761e-02 -6.884626746177673340e-01 3.796566128730773926e-01 2.990154027938842773e-01 -4.243863523006439209e-01
-1.231526732444763184e-01 -4.212986528873443604e-01 1.917257606983184814e-01 3.984996974468231201e-01 -7.453210949897766113e-01 4.687593132257461548e-02 2.056433111429214478e-01 -1.085822358727455139e-01
-2.579051628708839417e-02 -1.969983130693435669e-01 5.989830493927001953e-01 8.570234477519989014e-02 -4.030440747737884521e-01 2.145023643970489502e-01 -8.235434442758560181e-02 -6.157619953155517578e-01
-3.976723924279212952e-02 -6.204844713211059570e-01 3.087941706180572510e-01 2.658448815345764160e-01 -6.583500504493713379e-01 9.272322803735733032e-02 4.395980387926101685e-02 5.861284956336021423e-02
7.992006093263626099e-02 -2.024335861206054688e-01 3.803437352180480957e-01 2.309045791625976562e-01 -3.308412730693817139e-01 4.145140647888183594e-01 -6.723034381866455078e-01 1.462378054857254028e-01
-2.924449741840362549e-02 -3.981837332248687744e-01 1.341147273778915405e-01 1.076638251543045044e-01 -7.985764741897583008e-01 1.712528914213180542e-01 2.624894678592681885e-01 2.739774882793426514e-01
3.604742884635925293e-01 -6.229995489120483398e-01 2.681747078895568848e-01 2.033926546573638916e-01 -5.430930256843566895e-01 2.414473444223403931e-01 -3.799235448241233826e-02 1.181242018938064575e-01
-3.213900700211524963e-02 3.295325934886932373e-01 1.137131080031394958e-01 2.533489651978015900e-02 -4.884750545024871826e-01 2.615989744663238525e-01 -5.951566100120544434e-01 4.642730355262756348e-01
3.501175045967102051e-01 2.890159487724304199e-01 3.347758650779724121e-01 3.389707207679748535e-01 -3.143019974231719971e-01 5.723428130149841309e-01 1.146674621850252151e-02 3.747236728668212891e-01
6.177763342857360840e-01 1.497940123081207275e-01 3.986755907535552979e-01 2.297037392854690552e-01 -5.552283525466918945e-01 -2.586827278137207031e-01 -9.104746580123901367e-02 -2.689113281667232513e-02
-2.014318704605102539e-01 6.808061152696609497e-02 4.169816374778747559e-01 -2.481099218130111694e-01 -5.897403359413146973e-01 1.713806986808776855e-01 -7.464364171028137207e-02 -5.801907777786254883e-01
-2.124676704406738281e-01 1.934726983308792114e-01 7.724205255508422852e-01 2.023497521877288818e-01 -3.690264523029327393e-01 -1.745098680257797241e-01 1.586758643388748169e-01 -2.967062294483184814e-01
-1.533129066228866577e-01 -3.424510061740875244e-01 3.674649298191070557e-01 -9.004951268434524536e-02 -6.494338512420654297e-01 1.860467344522476196e-01 2.499002367258071899e-01 4.441340565681457520e-01
4.225349724292755127e-01 -2.068194299936294556e-01 1.063715815544128418e-01 -4.655141755938529968e-02 -5.740804076194763184e-01 -4.288126528263092041e-01 -4.409729242324829102e-01 2.393789291381835938e-01
6.119863986968994141e-01 -1.156741902232170105e-01 4.687404036521911621e-01 5.123789906501770020e-01 -3.418180346488952637e-01 9.382634609937667847e-02 6.146929692476987839e-03 6.451062858104705811e-02
-1.881351917982101440e-01 2.519284486770629883e-01 5.645681023597717285e-01 5.634102225303649902e-01 -4.028249084949493408e-01 -1.590953767299652100e-01 -4.097614809870719910e-02 -2.751559913158416748e-01
-6.693866103887557983e-02 -3.584533035755157471e-01 6.237150430679321289e-01 3.833549618721008301e-01 -4.136399030685424805e-01 6.465033511631190777e-04 5.951851233839988708e-02 -3.954848945140838623e-01
2.408560961484909058e-01 3.056468069553375244e-01 5.301519036293029785e-01 1.914336830377578735e-01 -3.321428298950195312e-01 -4.806955754756927490e-01 -3.158303201198577881e-01 -2.995405197143554688e-01
-4.390625655651092529e-01 -2.968626916408538818e-01 4.158101379871368408e-01 -2.828249931335449219e-01 -4.611079990863800049e-01 -2.101562917232513428e-02 -4.771766960620880127e-01 -1.595263779163360596e-01
-1.122890263795852661e-01 -9.289376437664031982e-02 7.506113052368164062e-01 3.354795873165130615e-01 -3.048962652683258057e-01 2.470160126686096191e-01 6.948952376842498779e-02 -3.794606029987335205e-01
1.946634054183959961e-01 3.245483636856079102e-01 2.248596251010894775e-01 2.600294649600982666e-01 -6.564023494720458984e-01 3.969009220600128174e-01 3.817663490772247314e-01 -6.676598638296127319e-02
-5.271353125572204590e-01 -1.340989619493484497e-01 2.863593995571136475e-01 1.404836773872375488e-01 -7.573453783988952637e-01 -8.689900487661361694e-02 -1.023020967841148376e-01 1.040158271789550781e-01
1.989094614982604980e-01 1.086196526885032654e-01 6.218370795249938965e-01 3.729939758777618408e-01 -4.334326088428497314e-01 -4.287122488021850586e-01 1.749598830938339233e-01 1.433951556682586670e-01
-5.547709465026855469e-01 1.321553587913513184e-01 3.204646408557891846e-01 -4.366467520594596863e-02 -7.442802786827087402e-01 -5.865819379687309265e-02 9.502392262220382690e-02 -6.112603470683097839e-02
2.121391147375106812e-01 6.474442481994628906e-01 4.158058464527130127e-01 8.572123944759368896e-02 -4.629413187503814697e-01 -1.839938759803771973e-01 -7.455862313508987427e-02 -3.191287219524383545e-01
-1.832120865583419800e-01 2.894291877746582031e-01 4.259645938873291016e-01 -2.565665543079376221e-01 -5.326920151710510254e-01 -4.164737462997436523e-02 -1.078807264566421509e-01 -5.815999507904052734e-01
3.714876174926757812e-01 2.456471621990203857e-01 3.376044631004333496e-01 4.565624594688415527e-01 -3.708765208721160889e-01 5.151730775833129883e-01 6.433220207691192627e-02 2.685832977294921875e-01
5.005303621292114258e-01 1.187857016921043396e-01 4.763298928737640381e-01 4.438707530498504639e-01 -4.166533648967742920e-01 -3.459436893463134766e-01 -1.341738700866699219e-01 1.296577602624893188e-02
-4.240838289260864258e-01 -1.945515125989913940e-01 1.759454309940338135e-01 1.536707393825054169e-02 -7.700000405311584473e-01 -2.986508607864379883e-01 -2.070632427930831909e-01 -1.616854667663574219e-01
-8.389173448085784912e-02 -1.620257347822189331e-01 4.733726978302001953e-01 3.117464482784271240e-01 -5.790597796440124512e-01 2.443302571773529053e-01 3.296462297439575195e-01 -3.765211999416351318e-01
3.568249344825744629e-01 2.609885036945343018e-01 4.263188317418098450e-02 8.922701328992843628e-02 -8.182700872421264648e-01 -1.663624048233032227e-01 4.699345678091049194e-02 -3.087575733661651611e-01
-2.746435999870300293e-01 8.584241569042205811e-02 3.243103325366973877e-01 1.925793588161468506e-01 -4.280477762222290039e-01 1.298234015703201294e-01 -3.921700119972229004e-01 6.488927006721496582e-01
3.097399324178695679e-02 5.366960763931274414e-01 6.725385785102844238e-01 2.223311215639114380e-01 -2.501496374607086182e-01 -2.642047703266143799e-01 -1.268161684274673462e-01 -2.465709894895553589e-01
-4.313312768936157227e-01 -4.708215221762657166e-02 3.938562870025634766e-01 -1.036205962300300598e-01 -5.033437609672546387e-01 4.270076453685760498e-01 -9.098526835441589355e-02 -4.493413865566253662e-01
3.730624169111251831e-02 -6.022101044654846191e-01 2.262167930603027344e-01 -1.130369678139686584e-01 -6.365548968315124512e-01 -2.783549427986145020e-01 -9.236133843660354614e-02 2.842281162738800049e-01
2.798048853874206543e-01 4.652060270309448242e-01 4.877582490444183350e-01 6.861980259418487549e-02 -6.054519414901733398e-01 -2.864581942558288574e-01 -2.692627534270286560e-02 -1.154145598411560059e-01
-2.713637053966522217e-01 -3.868296146392822266e-01 1.316155642271041870e-01 -1.853619585745036602e-03 -7.525554299354553223e-01 -3.347399830818176270e-01 1.568900048732757568e-02 2.841861844062805176e-01
9.298869967460632324e-02 3.641460537910461426e-01 -1.446437928825616837e-02 2.460682988166809082e-01 -8.738647699356079102e-01 -1.804158240556716919e-01 1.971823349595069885e-02 -3.759789094328880310e-02
3.090680837631225586e-01 -1.901256740093231201e-01 5.928715467453002930e-01 -4.643214046955108643e-01 -3.643460869789123535e-01 4.024851322174072266e-01 -3.720874339342117310e-02 -7.149364799261093140e-02
5.892139077186584473e-01 2.954793870449066162e-01 2.253115326166152954e-01 -7.046762853860855103e-02 -6.079551577568054199e-01 4.794728755950927734e-02 -1.736826961860060692e-03 -3.713172972202301025e-01
-9.512882679700851440e-02 -2.203173702582716942e-03 6.050260066986083984e-01 3.726959228515625000e-01 -5.213731527328491211e-01 -2.269394099712371826e-01 1.984429955482482910e-01 -3.511066436767578125e-01
6.516630202531814575e-02 -6.448736190795898438e-01 5.872676372528076172e-01 1.341188102960586548e-01 -2.496831119060516357e-01 3.036924302577972412e-01 -1.556899547576904297e-01 1.954738795757293701e-01
-1.061780657619237900e-02 -5.386825203895568848e-01 3.113701045513153076e-01 -1.107884496450424194e-01 -6.122793555259704590e-01 3.150339126586914062e-01 8.354799449443817139e-02 3.455001413822174072e-01
-1.346557885408401489e-01 3.145342469215393066e-01 5.964930057525634766e-01 -3.041926622390747070e-01 -4.953883588314056396e-01 7.125534117221832275e-02 3.884396851062774658e-01 -1.822812855243682861e-01
3.369877934455871582e-01 2.156351804733276367e-01 5.910048484802246094e-01 -2.985054850578308105e-01 -1.792027205228805542e-01 2.290626019239425659e-01 -5.539833307266235352e-01 1.003377884626388550e-01
2.931850254535675049e-01 4.422614574432373047e-01 3.265397846698760986e-01 -3.369600176811218262e-01 -6.391321420669555664e-01 -2.346648722887039185e-01 9.594742953777313232e-02 -1.597298085689544678e-01
2.827877700328826904e-01 -4.995145797729492188e-01 2.083506286144256592e-01 8.946757018566131592e-02 -6.094855070114135742e-01 3.579337000846862793e-01 5.176874995231628418e-02 3.418077528476715088e-01
2.605754137039184570e-01 -2.518824040889739990e-01 3.351196646690368652e-01 1.580628007650375366e-02 -3.901355564594268799e-01 2.772363424301147461e-01 -4.619013369083404541e-01 5.600733160972595215e-01
4.137265384197235107e-01 4.820822775363922119e-01 2.215107828378677368e-01 9.274369105696678162e-03 -6.491588950157165527e-01 1.240078285336494446e-01 1.978421062231063843e-01 -2.671089172363281250e-01
3.924706578254699707e-01 1.728041619062423706e-01 1.424050480127334595e-01 -2.494781315326690674e-01 -8.392526507377624512e-01 5.544779822230339050e-02 1.616944670677185059e-01 -4.724034573882818222e-03
1.491494923830032349e-01 -4.272454380989074707e-01 2.352479249238967896e-01 2.491146475076675415e-01 -7.258363962173461914e-01 2.309241443872451782e-01 2.676661014556884766e-01 1.612657308578491211e-01
2.388827055692672729e-01 5.051128864288330078e-01 2.157165259122848511e-01 -1.164514347910881042e-01 -5.521630048751831055e-01 -9.374374896287918091e-02 -3.970096409320831299e-01 3.954909443855285645e-01
1.398766338825225830e-01 2.027190476655960083e-01 4.053421020507812500e-01 1.933344602584838867e-01 -6.440913081169128418e-01 -5.326240062713623047e-01 -1.062300652265548706e-01 -1.668301522731781006e-01
2.031373083591461182e-01 1.179262548685073853e-01 4.137424826622009277e-01 -1.742648035287857056e-01 -4.591611623764038086e-01 6.457213759422302246e-01 3.375555872917175293e-01 -3.935253247618675232e-02
6.280650496482849121e-01 2.627646028995513916e-01 4.239463508129119873e-01 3.862878382205963135e-01 -3.786592185497283936e-01 -1.356685757637023926e-01 -1.640928536653518677e-01 -1.372044384479522705e-01
5.062105059623718262e-01 4.094319939613342285e-01 3.926741778850555420e-01 3.457436561584472656e-01 -2.629374861717224121e-01 4.609372615814208984e-01 -1.439111828804016113e-01 -8.665518835186958313e-03
-5.399262309074401855e-01 4.303046688437461853e-02 6.205340623855590820e-01 3.751556575298309326e-02 -2.067038118839263916e-01 3.399752080440521240e-01 -2.663452029228210449e-01 -3.015106022357940674e-01
-9.811105579137802124e-02 -2.415486276149749756e-01 4.018336832523345947e-01 -5.247542262077331543e-01 -4.573622345924377441e-01 -1.678938865661621094e-01 -4.523002505302429199e-01 -2.307531684637069702e-01
2.871593832969665527e-01 3.738896548748016357e-01 2.678263187408447266e-01 1.262076497077941895e-01 -2.968742549419403076e-01 2.740112319588661194e-02 -7.747514843940734863e-01 3.101218491792678833e-02
-1.991818547248840332e-01 -8.687625825405120850e-02 4.021742641925811768e-01 3.379324451088905334e-02 -7.508884072303771973e-01 -3.283292353153228760e-01 3.280963301658630371e-01 1.030158773064613342e-01
2.938247919082641602e-01 -2.980918586254119873e-01 1.579697281122207642e-01 -3.480776846408843994e-01 -7.627706527709960938e-01 1.742636412382125854e-01 -1.104228124022483826e-01 2.330567687749862671e-01
-4.253200292587280273e-01 1.882450133562088013e-01 2.751345932483673096e-01 6.893771141767501831e-02 -6.180048584938049316e-01 -4.994530975818634033e-01 -1.243995875120162964e-01 2.373954951763153076e-01
9.607086889445781708e-03 -6.049402952194213867e-01 9.495685249567031860e-02 1.057459041476249695e-03 -6.858791708946228027e-01 3.553477823734283447e-01 -1.493662148714065552e-01 7.697317004203796387e-02
-1.868538409471511841e-01 2.574427518993616104e-03 3.055969774723052979e-01 -6.866716593503952026e-02 -8.431123495101928711e-01 -3.618669509887695312e-01 1.294011473655700684e-01 -9.188875555992126465e-02
1.978572905063629150e-01 1.918965429067611694e-01 3.011024594306945801e-01 2.153956890106201172e-01 -7.927822470664978027e-01 -1.561749726533889771e-01 1.879918277263641357e-01 -3.142212331295013428e-01
3.450888693332672119e-01 -3.986407816410064697e-02 5.797190070152282715e-01 1.724595874547958374e-01 -4.413794577121734619e-01 -2.621484100818634033e-01 4.283423535525798798e-03 4.999521970748901367e-01
5.066117048263549805e-01 2.413523048162460327e-01 3.461452424526214600e-01 2.833361625671386719e-01 -4.017494916915893555e-01 2.856889665126800537e-01 -3.655666410923004150e-01 3.291474580764770508e-01
