# Supplementary material for: Where is your field going? A machine learning approach to study the relative motion of the domains of physics
Source: PLoS One. 2020 Jun 18;15(6):e0233997. doi: 10.1371/journal.pone.0233997 (PMC7302634; doi:10.1371/journal.pone.0233997)
Supplement: S1 Data — (ZIP) [file pone.0233997.s001.zip › 0/Pacs4Run_0_VS_500_embeddings1999-2003ED8.txt]

-2.926398813724517822e-02 -1.510525345802307129e-01 -4.804032389074563980e-03 -3.495790660381317139e-01 4.543261528015136719e-01 5.743253827095031738e-01 -7.912288419902324677e-03 -5.637139678001403809e-01
-2.833338975906372070e-01 2.217723131179809570e-01 -2.040315121412277222e-01 2.972749173641204834e-01 6.415430456399917603e-02 3.193764388561248779e-01 -5.548694133758544922e-01 -5.714372992515563965e-01
-3.636056482791900635e-01 1.313369125127792358e-01 -1.410810351371765137e-01 -3.796251714229583740e-01 3.654470741748809814e-01 1.689449548721313477e-01 -3.403941988945007324e-01 -6.391873359680175781e-01
-2.732603549957275391e-01 4.305141270160675049e-01 -3.887205719947814941e-01 7.429745793342590332e-02 4.545598030090332031e-01 4.713115692138671875e-01 -2.966786623001098633e-01 -2.580409944057464600e-01
-3.292715549468994141e-01 -1.519558876752853394e-01 2.262880206108093262e-01 -3.014236390590667725e-01 -4.252113103866577148e-01 6.783049106597900391e-01 -1.382433176040649414e-01 -2.577083706855773926e-01
1.459661275148391724e-01 5.021239817142486572e-02 2.210319600999355316e-02 -7.056136131286621094e-01 -3.328610956668853760e-02 6.516762971878051758e-01 -1.404128521680831909e-01 -1.796878278255462646e-01
-3.146960139274597168e-01 4.553520679473876953e-01 2.596748173236846924e-01 3.049948811531066895e-01 2.864610552787780762e-01 4.664011001586914062e-01 -3.688371181488037109e-01 -3.123098313808441162e-01
-3.689062893390655518e-01 -1.052919849753379822e-01 2.308792024850845337e-01 -3.100394010543823242e-01 -4.480426609516143799e-01 5.412222146987915039e-01 -7.539692521095275879e-02 -4.517118632793426514e-01
-2.898508310317993164e-01 2.058557569980621338e-01 -3.111140429973602295e-01 6.065143272280693054e-02 -4.139769971370697021e-01 7.436731457710266113e-01 8.823449164628982544e-02 -2.023048847913742065e-01
-1.325971912592649460e-02 1.290114521980285645e-01 -3.084202855825424194e-02 -1.340342760086059570e-01 -2.601084411144256592e-01 3.623594939708709717e-01 6.095010042190551758e-01 -6.275441050529479980e-01
-2.162214517593383789e-01 -1.326847225427627563e-01 -1.256034430116415024e-02 -2.588239312171936035e-01 8.690275996923446655e-02 7.849447429180145264e-02 -1.205396428704261780e-01 -9.166526794433593750e-01
-2.320669963955879211e-02 1.387433111667633057e-01 2.333649247884750366e-01 -1.591474115848541260e-01 -4.335419237613677979e-01 3.149498701095581055e-01 -2.786704003810882568e-01 -7.318575382232666016e-01
-7.414963841438293457e-02 -9.408687055110931396e-02 3.613533675670623779e-01 -3.543532490730285645e-01 -1.359119415283203125e-01 1.556767225265502930e-01 -1.384144276380538940e-01 -8.170930147171020508e-01
2.259024083614349365e-01 -3.459766507148742676e-01 4.815683066844940186e-01 2.770857512950897217e-01 -1.262786537408828735e-01 5.586643815040588379e-01 -1.248578503727912903e-01 -4.206448197364807129e-01
1.288749370723962784e-02 -9.370915591716766357e-02 3.872898817062377930e-01 -1.911156773567199707e-01 4.479829221963882446e-03 1.068074330687522888e-01 -2.342350631952285767e-01 -8.592088222503662109e-01
-4.486852884292602539e-01 1.072803959250450134e-01 -1.888786554336547852e-01 -1.270035654306411743e-01 1.874091327190399170e-01 4.200326800346374512e-01 -6.408973336219787598e-01 -3.362562954425811768e-01
-5.325170978903770447e-02 -4.119183421134948730e-01 8.594719320535659790e-02 3.368474543094635010e-01 -9.722837805747985840e-02 6.259959340095520020e-01 -4.441021382808685303e-01 -3.287606537342071533e-01
-1.962214559316635132e-01 1.767435967922210693e-01 6.071745157241821289e-01 -2.847604155540466309e-01 5.713563878089189529e-03 3.537097573280334473e-01 2.395967692136764526e-01 -5.458568334579467773e-01
-6.445631980895996094e-01 3.753858506679534912e-01 -9.898056834936141968e-02 -4.101907089352607727e-02 3.300253748893737793e-01 4.240334033966064453e-01 -1.660829931497573853e-01 -3.403517305850982666e-01
9.476276114583015442e-03 3.229709267616271973e-01 3.979362547397613525e-02 -1.728928238153457642e-01 -3.832575380802154541e-01 7.085689902305603027e-01 -3.794753849506378174e-01 -2.667706012725830078e-01
-1.444262564182281494e-01 -3.366706669330596924e-01 2.875916361808776855e-01 2.623081803321838379e-01 -9.992972761392593384e-02 4.173267483711242676e-01 -4.912881851196289062e-01 -5.373711585998535156e-01
-1.358632296323776245e-01 4.427246153354644775e-01 2.170444279909133911e-01 -2.521731890738010406e-02 -3.831138908863067627e-01 6.969754099845886230e-01 1.904951930046081543e-01 -2.625878751277923584e-01
1.044133678078651428e-01 -3.511133790016174316e-01 2.366492338478565216e-02 -5.138391852378845215e-01 -2.176894396543502808e-01 7.426972985267639160e-01 -3.293333575129508972e-02 -3.397069126367568970e-02
-2.122853398323059082e-01 2.000475078821182251e-01 -4.478178918361663818e-01 -1.546747088432312012e-01 -3.736158907413482666e-01 5.390032529830932617e-01 -9.548541903495788574e-02 -5.012184977531433105e-01
-1.868780851364135742e-01 1.576225459575653076e-01 1.562417298555374146e-01 -1.714269220829010010e-01 -4.080564677715301514e-01 8.201857209205627441e-01 1.773586124181747437e-01 -1.255478113889694214e-01
-1.657894700765609741e-01 4.375088512897491455e-01 3.696587085723876953e-01 3.411758318543434143e-02 2.232697308063507080e-01 3.088632225990295410e-01 -5.335143804550170898e-01 -4.619577229022979736e-01
-2.766442298889160156e-01 -6.278470158576965332e-01 2.472240775823593140e-01 1.873187571763992310e-01 3.245065510272979736e-01 3.384022712707519531e-01 -7.406602054834365845e-02 -4.558087289333343506e-01
-3.045833408832550049e-01 -6.660758703947067261e-02 2.859999239444732666e-01 -4.549986124038696289e-01 -2.735845744609832764e-01 4.346878826618194580e-01 -2.628414034843444824e-01 -5.301744937896728516e-01
-9.557503461837768555e-02 2.337959408760070801e-01 -2.232737541198730469e-01 -3.381710946559906006e-01 -3.927768170833587646e-01 5.826149582862854004e-01 -2.256814837455749512e-01 -4.768102765083312988e-01
-1.129079833626747131e-01 3.213103394955396652e-03 -6.399211883544921875e-01 -1.817317754030227661e-01 -2.210711538791656494e-01 5.266952514648437500e-01 -2.350583821535110474e-01 -4.039595127105712891e-01
6.110978722572326660e-01 1.142329871654510498e-01 -4.537766799330711365e-02 1.120579987764358521e-02 3.517839312553405762e-01 6.719987988471984863e-01 -4.021991789340972900e-02 -1.854012608528137207e-01
1.943261921405792236e-01 3.598562777042388916e-01 1.669658869504928589e-01 -1.134966164827346802e-01 8.628152310848236084e-02 4.329355955123901367e-01 -6.460621356964111328e-01 -4.239194393157958984e-01
-3.074135780334472656e-01 -9.370715916156768799e-02 -1.424266546964645386e-01 -2.919554710388183594e-01 -4.949097335338592529e-01 5.007550120353698730e-01 1.222005710005760193e-01 -5.296869277954101562e-01
1.686143316328525543e-02 -4.913955926895141602e-01 2.834058701992034912e-01 2.950018644332885742e-01 7.156161218881607056e-02 7.491859793663024902e-01 -1.128856018185615540e-01 -1.084308624267578125e-01
-6.154343113303184509e-02 -2.916766703128814697e-01 1.124112084507942200e-01 2.742617428302764893e-01 -1.041362583637237549e-01 3.811163902282714844e-01 -5.454677939414978027e-01 -6.079902648925781250e-01
-5.761946439743041992e-01 2.968917489051818848e-01 5.977074056863784790e-02 -2.289991527795791626e-01 -1.974288225173950195e-01 6.599090695381164551e-01 4.384777322411537170e-02 -2.178556025028228760e-01
3.775357902050018311e-01 2.059636265039443970e-02 6.011338904500007629e-02 -3.972109854221343994e-01 -2.414410263299942017e-01 6.328764557838439941e-01 -3.865508437156677246e-01 -2.956421375274658203e-01
4.803532361984252930e-01 1.295223087072372437e-01 -4.049476087093353271e-01 1.821174919605255127e-01 2.592074573040008545e-01 5.840218663215637207e-01 -7.222908735275268555e-02 -3.766278028488159180e-01
1.083825714886188507e-02 1.392491608858108521e-01 1.833903789520263672e-01 -2.434438169002532959e-01 -4.354860186576843262e-01 7.639416456222534180e-01 -2.542025446891784668e-01 -2.229830324649810791e-01
-2.906528413295745850e-01 2.756287753582000732e-01 1.481840163469314575e-01 -5.795890092849731445e-01 1.880017295479774475e-02 6.270060539245605469e-01 1.013783067464828491e-01 -2.791060209274291992e-01
-1.826802492141723633e-01 1.149737611413002014e-01 -3.316017612814903259e-02 -3.218063414096832275e-01 -4.138740301132202148e-01 7.645803689956665039e-01 -1.876691579818725586e-01 -2.401157468557357788e-01
-5.869635343551635742e-01 3.644772469997406006e-01 -1.894858479499816895e-01 -6.960071623325347900e-02 -9.595707058906555176e-02 5.809398889541625977e-01 2.499313503503799438e-01 -2.696596384048461914e-01
-2.141645699739456177e-01 4.175688922405242920e-01 1.199006438255310059e-01 -5.331110358238220215e-01 -1.033663526177406311e-01 6.355617642402648926e-01 1.363683640956878662e-01 -2.190127074718475342e-01
-2.019137144088745117e-01 3.049598634243011475e-02 1.818834990262985229e-02 -3.483760654926300049e-01 -6.514651328325271606e-02 6.470212936401367188e-01 6.247655749320983887e-01 -1.529427319765090942e-01
2.408458143472671509e-01 -1.940596550703048706e-01 1.247583888471126556e-02 4.354813992977142334e-01 -1.339642107486724854e-01 5.915303230285644531e-01 -3.197171986103057861e-01 -4.944300055503845215e-01
-7.582639157772064209e-02 -4.763143882155418396e-02 -1.155155152082443237e-01 -2.506480515003204346e-01 1.328921765089035034e-01 3.253442421555519104e-02 -2.572462260723114014e-01 -9.115475416183471680e-01
-2.125427722930908203e-01 3.520903885364532471e-01 -3.738028705120086670e-01 3.622290445491671562e-03 -2.669826447963714600e-01 7.510386109352111816e-01 -1.045150682330131531e-01 -2.117874026298522949e-01
-1.522953659296035767e-01 1.524458378553390503e-01 3.552258908748626709e-01 -2.788249254226684570e-01 -3.299495875835418701e-01 5.132772326469421387e-01 4.008617103099822998e-01 -4.654322862625122070e-01
-1.949671804904937744e-01 -1.561196297407150269e-01 -1.723612844944000244e-02 5.297235772013664246e-02 -2.585778534412384033e-01 3.738854229450225830e-01 6.701347231864929199e-01 -5.279942154884338379e-01
4.753603041172027588e-01 -8.430442959070205688e-02 5.336729809641838074e-03 -5.628013014793395996e-01 -1.589943915605545044e-01 4.957301914691925049e-01 -7.384888827800750732e-02 -4.167376160621643066e-01
1.776960045099258423e-01 3.053628802299499512e-01 1.428684405982494354e-02 -2.340112812817096710e-02 -5.225836038589477539e-01 6.538986563682556152e-01 2.176936566829681396e-01 -3.554694652557373047e-01
2.879031002521514893e-01 1.478293538093566895e-01 -3.442831933498382568e-01 -4.664969146251678467e-01 -4.875124618411064148e-02 4.868258237838745117e-01 -4.048968255519866943e-01 -3.947032094001770020e-01
4.497728124260902405e-02 4.963445067405700684e-01 2.806472778320312500e-01 1.808289587497711182e-01 3.759060055017471313e-03 7.706409692764282227e-01 -2.008808851242065430e-01 -7.682749629020690918e-02
-2.037490755319595337e-01 1.020043417811393738e-01 2.693869471549987793e-01 -4.887252449989318848e-01 -4.472482204437255859e-02 4.300294220447540283e-01 4.595927298069000244e-01 -4.883734881877899170e-01
5.719179511070251465e-01 -5.790697876363992691e-03 1.593092828989028931e-01 2.249943166971206665e-01 2.903319895267486572e-01 3.801418542861938477e-01 7.542204111814498901e-02 -6.019846200942993164e-01
-2.144595831632614136e-01 6.904339045286178589e-02 -4.804921150207519531e-01 -2.483816146850585938e-01 -3.439854979515075684e-01 5.744264721870422363e-01 -2.146632969379425049e-02 -4.559841454029083252e-01
4.498048499226570129e-02 5.874072909355163574e-01 1.834361702203750610e-01 4.050296247005462646e-01 2.408373206853866577e-01 5.677077174186706543e-01 9.481240063905715942e-02 -2.568028271198272705e-01
1.547052245587110519e-02 6.034760922193527222e-02 3.168113827705383301e-01 -1.274343878030776978e-01 1.911465078592300415e-02 1.762184500694274902e-01 -2.643981277942657471e-01 -8.821480870246887207e-01
-4.248611330986022949e-01 5.266050696372985840e-01 -9.232005476951599121e-02 -7.887031137943267822e-02 -1.164801195263862610e-01 6.749132275581359863e-01 -6.775783747434616089e-02 -2.318831086158752441e-01
-6.769094616174697876e-02 -4.631400406360626221e-01 -1.058664917945861816e-01 4.251028001308441162e-01 3.896356225013732910e-01 6.322335600852966309e-01 -1.067068725824356079e-01 -1.614854037761688232e-01
-4.467941820621490479e-01 1.181767210364341736e-01 -5.119404196739196777e-02 -2.852682173252105713e-01 -2.261191308498382568e-01 7.857820391654968262e-01 1.764825880527496338e-01 -5.177891626954078674e-02
-1.751538366079330444e-01 1.889264583587646484e-01 3.877708911895751953e-01 -1.152210086584091187e-01 -3.997652828693389893e-01 7.654880881309509277e-01 9.268509596586227417e-02 -1.249444633722305298e-01
-2.564393579959869385e-01 -4.329876601696014404e-01 3.883534669876098633e-01 1.319405734539031982e-01 1.264173071831464767e-02 5.144972801208496094e-01 -4.386020898818969727e-01 -3.482742905616760254e-01
7.986065745353698730e-02 -2.706262469291687012e-01 7.475642114877700806e-02 -4.781463146209716797e-01 -2.713508903980255127e-01 7.809045314788818359e-01 -4.421099647879600525e-02 -2.781032212078571320e-02
-1.769886910915374756e-01 -1.014617979526519775e-01 2.782606780529022217e-01 -2.907286286354064941e-01 -1.663372516632080078e-01 1.456257998943328857e-01 -3.235435783863067627e-01 -8.017936348915100098e-01
2.075580507516860962e-02 -6.812977790832519531e-01 -1.535754278302192688e-02 1.405331045389175415e-01 -1.620814017951488495e-02 6.056646108627319336e-01 -2.034700810909271240e-01 -3.269936442375183105e-01
-2.711383402347564697e-01 -4.307941198348999023e-01 2.864728569984436035e-01 2.162149101495742798e-01 4.438728690147399902e-01 3.381685316562652588e-01 -2.391078323125839233e-01 -4.934887588024139404e-01
4.245660826563835144e-02 1.724593341350555420e-02 2.575484216213226318e-01 -3.397960662841796875e-01 2.656168937683105469e-01 9.536165744066238403e-02 -2.766128182411193848e-01 -8.123709559440612793e-01
-5.292471647262573242e-01 3.854115009307861328e-01 -1.422520279884338379e-01 -1.237802654504776001e-01 -4.943394288420677185e-02 6.771146655082702637e-01 2.076221853494644165e-01 -1.782224774360656738e-01
-1.755119115114212036e-01 2.108985930681228638e-01 -4.162987470626831055e-01 -3.696097731590270996e-01 -2.696222960948944092e-01 6.525317430496215820e-01 -1.535017341375350952e-01 -3.045400977134704590e-01
-1.836670488119125366e-01 2.323975265026092529e-01 3.416228294372558594e-01 -3.682157993316650391e-01 2.535175085067749023e-01 2.219321429729461670e-01 4.381178021430969238e-01 -5.953961610794067383e-01
-5.683801174163818359e-01 4.836089015007019043e-01 -9.457869082689285278e-02 -1.013555154204368591e-01 -4.705113545060157776e-02 6.159282326698303223e-01 -2.669776603579521179e-02 -2.038488388061523438e-01
-7.478924393653869629e-01 6.612580269575119019e-02 -2.614277303218841553e-01 -1.436373889446258545e-01 2.550123035907745361e-01 4.518713653087615967e-01 -4.408667981624603271e-02 -2.759447395801544189e-01
-3.433336615562438965e-01 1.341697573661804199e-01 -4.253703057765960693e-01 -3.980977535247802734e-01 -2.119958698749542236e-01 5.739035010337829590e-01 -7.164956629276275635e-02 -3.811268806457519531e-01
-3.958771005272865295e-03 3.025332391262054443e-01 5.149834752082824707e-01 -3.932327032089233398e-01 1.293957829475402832e-01 2.875982224941253662e-01 3.004248440265655518e-01 -5.467238426208496094e-01
-2.491578310728073120e-01 1.571339964866638184e-01 -4.477536380290985107e-01 -1.154129654169082642e-01 -3.911281824111938477e-01 6.121511459350585938e-01 1.663311868906021118e-01 -3.795384168624877930e-01
-1.875258237123489380e-01 -6.316134333610534668e-01 1.892287731170654297e-01 -4.983871430158615112e-02 1.995350867509841919e-01 4.856273531913757324e-01 -3.465196192264556885e-01 -3.631570935249328613e-01
-1.101096719503402710e-01 1.934867799282073975e-01 -1.680203378200531006e-01 7.625925540924072266e-02 -3.559341728687286377e-01 4.164023697376251221e-01 5.147431492805480957e-01 -5.927495360374450684e-01
-4.509246051311492920e-01 1.691203862428665161e-01 3.563243448734283447e-01 -2.292530685663223267e-01 2.092582881450653076e-01 2.313650101423263550e-01 4.552364647388458252e-01 -5.328998565673828125e-01
-2.757251262664794922e-01 1.644590869545936584e-02 -1.947809755802154541e-02 -4.068992435932159424e-01 -1.269528567790985107e-01 4.965658485889434814e-01 4.946860671043395996e-01 -5.003498196601867676e-01
6.650230288505554199e-02 -4.583978056907653809e-01 4.440568955033086240e-05 3.564291894435882568e-01 -2.325859293341636658e-02 7.652952075004577637e-01 -2.200936526060104370e-01 -1.541041880846023560e-01
6.218664050102233887e-01 -5.668297410011291504e-02 -2.801150679588317871e-01 -3.601820766925811768e-02 2.128647416830062866e-01 3.992702960968017578e-01 -7.297421339899301529e-03 -5.705490112304687500e-01
-8.941358327865600586e-02 4.289819896221160889e-01 3.000102378427982330e-02 -2.255150526762008667e-01 -3.998921215534210205e-01 7.209934592247009277e-01 -7.010457664728164673e-02 -2.675120234489440918e-01
-6.007029116153717041e-02 2.913338830694556236e-03 1.758659183979034424e-01 -2.321711331605911255e-01 3.580462653189897537e-03 6.777004152536392212e-02 -2.963416576385498047e-01 -9.050563573837280273e-01
2.885498106479644775e-01 -2.746202945709228516e-01 1.824951730668544769e-02 3.995350301265716553e-01 -1.256280541419982910e-01 6.955742239952087402e-01 -2.164811193943023682e-01 -3.672755062580108643e-01
-3.099052608013153076e-01 -3.362286686897277832e-01 4.667996466159820557e-01 5.452008172869682312e-02 4.155676066875457764e-01 4.748542010784149170e-01 -3.127895891666412354e-01 -2.720560431480407715e-01
1.000521481037139893e-01 -5.723502039909362793e-01 5.156799778342247009e-02 3.890576064586639404e-01 -6.559219956398010254e-02 4.411701560020446777e-01 1.293579787015914917e-01 -5.410295128822326660e-01
-2.701200246810913086e-01 3.377367183566093445e-02 1.629249155521392822e-01 7.326953578740358353e-03 8.001431822776794434e-01 3.757548630237579346e-01 2.080361247062683105e-01 -2.731232941150665283e-01
-7.547919750213623047e-01 2.178088575601577759e-01 -3.141666576266288757e-02 -1.050686985254287720e-01 1.922622770071029663e-01 4.645612835884094238e-01 2.022301852703094482e-01 -2.777462005615234375e-01
1.113316416740417480e-01 5.701493024826049805e-01 2.045684028416872025e-03 -8.230294287204742432e-02 -1.661908477544784546e-01 6.087724566459655762e-01 4.068303108215332031e-01 -3.033530712127685547e-01
-2.574331760406494141e-01 2.143637537956237793e-01 -2.840086519718170166e-01 -3.917680084705352783e-01 -3.252549469470977783e-01 6.488998532295227051e-01 3.260728344321250916e-02 -3.545535504817962646e-01
1.394723802804946899e-01 -3.181859850883483887e-01 9.914257563650608063e-03 5.722332000732421875e-01 5.535414814949035645e-02 4.193633794784545898e-01 1.139095723628997803e-01 -5.998758077621459961e-01
-2.342705726623535156e-01 -1.438536942005157471e-01 2.667873501777648926e-01 -3.372119665145874023e-01 -4.656216204166412354e-01 6.515212059020996094e-01 2.665490098297595978e-02 -3.123174607753753662e-01
2.091014292091131210e-03 2.434154897928237915e-01 2.064007073640823364e-01 -3.138354420661926270e-01 -4.286585748195648193e-01 5.251360535621643066e-01 -1.877832710742950439e-01 -5.521522760391235352e-01
-9.378448873758316040e-02 2.450146898627281189e-02 -3.409650623798370361e-01 -3.738608360290527344e-01 5.830436199903488159e-02 2.457429021596908569e-01 -2.740057706832885742e-01 -7.718206644058227539e-01
-3.952268362045288086e-01 2.803987860679626465e-01 -6.711069494485855103e-02 -1.797602474689483643e-01 -3.478794395923614502e-01 7.349468469619750977e-01 -1.217771098017692566e-01 -2.288185954093933105e-01
4.791503250598907471e-01 -2.556329667568206787e-01 -1.562413200736045837e-02 1.616632193326950073e-01 7.959024608135223389e-02 3.427670300006866455e-01 -2.785935103893280029e-01 -6.908324360847473145e-01
4.118099212646484375e-01 2.559370100498199463e-01 -2.023498862981796265e-01 2.057335525751113892e-01 4.639766514301300049e-01 5.491551160812377930e-01 2.875400483608245850e-01 -2.865519821643829346e-01
-1.126244589686393738e-01 -2.656964957714080811e-01 3.106340169906616211e-01 -5.150127410888671875e-01 2.121351845562458038e-02 4.718385636806488037e-01 5.073927044868469238e-01 -2.728745937347412109e-01
-1.071894988417625427e-01 -2.317719757556915283e-01 -1.446525752544403076e-01 5.947363972663879395e-01 -1.803454011678695679e-01 5.839675068855285645e-01 -3.989822417497634888e-02 -4.301421046257019043e-01
-3.747122883796691895e-01 -7.524965703487396240e-02 2.140031456947326660e-01 -2.238646149635314941e-02 4.711118042469024658e-01 5.338063091039657593e-02 2.953952550888061523e-01 -7.039713263511657715e-01
-2.813219092786312103e-02 1.937349736690521240e-01 1.206119284033775330e-01 3.054723143577575684e-02 -4.812952131032943726e-02 8.487682789564132690e-02 1.401065587997436523e-01 -9.576244950294494629e-01
2.743921577930450439e-01 -1.989020705223083496e-01 2.019900530576705933e-01 5.699741244316101074e-01 -4.084755852818489075e-02 5.796901583671569824e-01 1.584257930517196655e-02 -4.260472357273101807e-01
8.099592477083206177e-02 6.586791276931762695e-01 2.406940609216690063e-01 1.700752228498458862e-01 9.094596654176712036e-02 5.989069342613220215e-01 2.137489914894104004e-01 -2.450977563858032227e-01
1.765099912881851196e-02 -2.417362779378890991e-01 1.607939004898071289e-01 1.963763087987899780e-01 -1.093287020921707153e-01 5.735679268836975098e-01 -4.695054888725280762e-01 -5.616629719734191895e-01
-3.761580586433410645e-02 2.868910133838653564e-01 -5.674205422401428223e-01 -8.497651666402816772e-02 -2.356823533773422241e-01 5.809562802314758301e-01 -1.854529827833175659e-01 -3.995527029037475586e-01
1.473945975303649902e-01 -2.510448992252349854e-01 -9.449929744005203247e-02 5.719444751739501953e-01 -3.565110638737678528e-02 6.452027559280395508e-01 -1.695120930671691895e-01 -3.645666241645812988e-01
-4.196639358997344971e-01 -2.401716709136962891e-01 2.407038584351539612e-02 -1.519136726856231689e-01 -5.018188953399658203e-01 4.066053032875061035e-01 -5.524863675236701965e-02 -5.677501559257507324e-01
-4.220541939139366150e-02 7.160809636116027832e-02 -3.265487849712371826e-01 -2.366954982280731201e-01 2.510079145431518555e-01 5.932610481977462769e-02 4.125218838453292847e-03 -8.740083575248718262e-01
-1.338294893503189087e-01 3.690811991691589355e-02 8.446350693702697754e-02 -3.000430166721343994e-01 -4.939927756786346436e-01 6.744356751441955566e-01 -2.514927685260772705e-01 -3.484631776809692383e-01
4.406339228153228760e-01 2.167784376069903374e-03 2.146401107311248779e-01 5.029874444007873535e-01 5.792253091931343079e-02 5.243973135948181152e-01 -6.041629239916801453e-02 -4.741017818450927734e-01
-4.431077241897583008e-01 5.003695487976074219e-01 -2.882535159587860107e-01 7.979807257652282715e-02 -1.316336244344711304e-01 5.832785367965698242e-01 7.193759083747863770e-02 -3.179804980754852295e-01
1.202221289277076721e-01 4.692435562610626221e-01 -6.723016034811735153e-03 -3.856591284275054932e-01 2.144808024168014526e-01 1.608923673629760742e-01 1.830965280532836914e-01 -7.149589657783508301e-01
-1.291939914226531982e-01 1.903157234191894531e-01 2.677522003650665283e-01 -8.334106951951980591e-02 7.932625412940979004e-01 4.572275280952453613e-01 9.590961039066314697e-02 -1.446742266416549683e-01
-2.749490439891815186e-01 -7.551895081996917725e-02 -1.088965311646461487e-01 -6.988112628459930420e-02 -2.863234579563140869e-01 3.424071073532104492e-01 5.947035551071166992e-01 -5.908146500587463379e-01
-4.426316022872924805e-01 -9.289232641458511353e-02 3.988503292202949524e-02 -5.941203609108924866e-02 4.007121324539184570e-01 7.519762217998504639e-02 3.478753566741943359e-01 -7.092851996421813965e-01
-5.284411832690238953e-02 2.519027292728424072e-01 4.599257409572601318e-01 -4.220068752765655518e-01 -2.533369958400726318e-01 4.427703619003295898e-01 1.548282057046890259e-01 -5.098372697830200195e-01
-1.402128040790557861e-01 -1.972237229347229004e-01 1.323811858892440796e-01 -2.895248122513294220e-02 6.000375151634216309e-01 4.231826961040496826e-02 2.122812271118164062e-01 -7.184574007987976074e-01
3.013582229614257812e-01 -1.049550697207450867e-01 5.730253085494041443e-02 -5.605936050415039062e-01 -2.628076374530792236e-01 6.421698331832885742e-01 1.200844794511795044e-01 -2.911161780357360840e-01
-2.266938835382461548e-01 -3.569637537002563477e-01 5.851250886917114258e-02 -5.289186835289001465e-01 3.497167825698852539e-01 1.430801898241043091e-01 2.469461113214492798e-01 -5.781451463699340820e-01
-3.390860930085182190e-02 9.111217409372329712e-02 5.242500305175781250e-01 -3.156325519084930420e-01 -1.982144266366958618e-01 5.856765508651733398e-01 4.044301509857177734e-01 -2.649848163127899170e-01
6.413559913635253906e-01 -1.353147923946380615e-01 -1.370951682329177856e-01 1.612507998943328857e-01 1.713050752878189087e-01 5.348895788192749023e-01 6.776137650012969971e-02 -4.533337950706481934e-01
-3.030013144016265869e-01 6.097842454910278320e-01 1.912898719310760498e-01 3.200365602970123291e-01 2.406782805919647217e-01 5.167115926742553711e-01 -1.317699700593948364e-01 -2.346444725990295410e-01
1.401296108961105347e-01 -1.948638707399368286e-01 -3.629896938800811768e-01 -5.404143929481506348e-01 -1.851991862058639526e-01 5.652275681495666504e-01 -1.887647956609725952e-01 -3.594015240669250488e-01
2.109206020832061768e-01 4.581392109394073486e-01 3.465330600738525391e-01 -2.618834376335144043e-01 2.455124855041503906e-01 3.456856906414031982e-01 -4.750901460647583008e-01 -3.891880214214324951e-01
-1.443352252244949341e-01 3.283796906471252441e-01 -2.264701426029205322e-01 -7.435577362775802612e-02 -3.739812076091766357e-01 5.714840888977050781e-01 -4.028081595897674561e-01 -4.310522675514221191e-01
-5.867805480957031250e-01 2.747283577919006348e-01 -3.341205120086669922e-01 8.397002518177032471e-02 4.216325581073760986e-01 4.215153753757476807e-01 -2.560898661613464355e-02 -3.246853947639465332e-01
-5.893732309341430664e-01 1.861389130353927612e-01 4.170812368392944336e-01 -2.540251016616821289e-01 -6.768695265054702759e-02 3.874161541461944580e-01 2.624747455120086670e-01 -3.948927521705627441e-01
-7.719430327415466309e-01 -5.092398263514041901e-03 -9.107854217290878296e-02 -1.945700943470001221e-01 2.998117208480834961e-01 4.185875356197357178e-01 3.848942695185542107e-03 -3.046436607837677002e-01
-2.439782023429870605e-02 3.970823585987091064e-01 4.654777944087982178e-01 -3.313035070896148682e-01 1.638384908437728882e-01 2.994986474514007568e-01 3.128121793270111084e-01 -5.485479235649108887e-01
-2.370953857898712158e-01 6.737238913774490356e-02 -1.343655288219451904e-01 1.032435894012451172e-01 -3.568724393844604492e-01 4.080974161624908447e-01 5.425769686698913574e-01 -5.676636099815368652e-01
7.017432153224945068e-02 2.930496335029602051e-01 -4.701602831482887268e-02 1.741590052843093872e-01 -2.840442955493927002e-01 3.758100569248199463e-01 5.406556129455566406e-01 -6.020238399505615234e-01
-1.013732030987739563e-01 2.317429482936859131e-01 5.594161152839660645e-01 -3.984778821468353271e-01 -8.281222544610500336e-03 6.071727275848388672e-01 2.801446318626403809e-01 -1.306883096694946289e-01
-1.068209186196327209e-01 -6.286254525184631348e-01 1.350384950637817383e-01 -1.204041689634323120e-01 3.396950662136077881e-01 6.514052152633666992e-01 -1.447787582874298096e-01 2.042769221588969231e-03
-2.390336692333221436e-01 3.596738576889038086e-01 -2.783841267228126526e-02 -4.563473463058471680e-01 -2.340141534805297852e-01 6.804417967796325684e-01 -1.230296418070793152e-01 -2.675253450870513916e-01
-2.107974737882614136e-01 -1.177953556180000305e-01 2.606771588325500488e-01 5.200446844100952148e-01 1.457837373018264771e-01 6.154216527938842773e-01 -4.023368358612060547e-01 -2.035141140222549438e-01
-2.765614986419677734e-01 2.815842032432556152e-01 -4.232361912727355957e-02 -3.339930772781372070e-01 -3.132547438144683838e-01 7.659277319908142090e-01 -2.010584622621536255e-02 -2.137834429740905762e-01
1.636105030775070190e-01 -4.270030558109283447e-01 2.130600661039352417e-01 8.433649688959121704e-02 5.001003146171569824e-01 4.506298005580902100e-01 -3.733167946338653564e-01 -3.819161355495452881e-01
3.781409561634063721e-01 -2.227885276079177856e-01 1.455482691526412964e-01 4.055523276329040527e-01 3.401205316185951233e-02 4.304887950420379639e-01 -1.081951856613159180e-01 -6.507949233055114746e-01
-2.131243646144866943e-01 3.463578522205352783e-01 1.070409640669822693e-01 4.265168011188507080e-01 -1.365846693515777588e-01 5.872275829315185547e-01 4.696396887302398682e-01 -2.391377538442611694e-01
-2.308910340070724487e-01 -1.813677698373794556e-02 2.217045277357101440e-01 -4.017626643180847168e-01 -4.289001971483230591e-02 5.928838253021240234e-01 4.667946696281433105e-01 -4.056429862976074219e-01
-3.474719226360321045e-01 -2.711872458457946777e-01 -1.800121366977691650e-01 -1.817089319229125977e-01 6.401291489601135254e-02 3.760035708546638489e-02 -7.501304149627685547e-02 -8.539085984230041504e-01
-2.009293138980865479e-01 2.363276630640029907e-01 -1.488222479820251465e-01 -1.570061743259429932e-01 -2.695352435111999512e-01 5.072271227836608887e-01 5.130530595779418945e-01 -5.136398077011108398e-01
6.322509795427322388e-02 5.855603218078613281e-01 -2.408879995346069336e-01 2.281375601887702942e-02 -2.692060470581054688e-01 6.460118293762207031e-01 1.200205236673355103e-01 -3.006097376346588135e-01
6.109205484390258789e-01 6.177929788827896118e-02 2.928077802062034607e-02 2.881272137165069580e-01 1.342226862907409668e-01 5.980223417282104492e-01 -1.523870378732681274e-01 -3.744548559188842773e-01
-7.235957682132720947e-02 -2.859085500240325928e-01 -7.043247669935226440e-02 5.548038482666015625e-01 -2.045658081769943237e-01 6.222242712974548340e-01 -1.220041587948799133e-01 -3.954204022884368896e-01
-7.249647378921508789e-02 -4.286322593688964844e-01 2.537536323070526123e-01 -1.705049574375152588e-01 6.022996306419372559e-01 3.751839399337768555e-01 -2.875804603099822998e-01 -3.623884320259094238e-01
-6.525877863168716431e-02 4.877519309520721436e-01 1.819567382335662842e-01 4.037208557128906250e-01 4.252963364124298096e-01 5.929381251335144043e-01 4.351798072457313538e-02 -1.655120104551315308e-01
-1.212414056062698364e-01 2.723813354969024658e-01 1.327575445175170898e-01 2.472932040691375732e-01 -2.629454433917999268e-01 2.588974833488464355e-01 4.718300998210906982e-01 -6.881414055824279785e-01
-1.426597237586975098e-01 -5.263535976409912109e-01 3.411881625652313232e-01 -3.464356064796447754e-03 5.696198716759681702e-02 4.528926014900207520e-01 -4.638819396495819092e-01 -4.032813608646392822e-01
3.566832244396209717e-01 -9.786941856145858765e-02 -2.886822521686553955e-01 -5.226697921752929688e-01 -1.474483907222747803e-01 5.044355988502502441e-01 -2.423420250415802002e-01 -4.144292175769805908e-01
4.722899571061134338e-02 -4.093669652938842773e-01 4.135376214981079102e-01 8.734899014234542847e-02 5.698269605636596680e-01 5.134925246238708496e-01 -1.760268062353134155e-01 -1.793932914733886719e-01
3.794336616992950439e-01 5.403332412242889404e-02 -2.217141687870025635e-01 1.982724964618682861e-01 5.985308289527893066e-01 5.740011930465698242e-01 -5.486394837498664856e-02 -2.718728184700012207e-01
-3.508772253990173340e-01 -3.492648899555206299e-02 -1.343786865472793579e-01 8.771622180938720703e-02 2.890335321426391602e-01 -7.137570646591484547e-04 2.199971526861190796e-01 -8.473334312438964844e-01
-1.944779902696609497e-01 -3.277918696403503418e-01 2.263668477535247803e-01 1.837444677948951721e-02 6.553083062171936035e-01 4.129650592803955078e-01 -3.116504848003387451e-01 -3.256627321243286133e-01
-4.135982990264892578e-01 3.960924744606018066e-01 3.461765646934509277e-01 -3.849613964557647705e-01 -3.665149584412574768e-02 4.015580415725708008e-01 1.926733553409576416e-01 -4.519938826560974121e-01
2.094679698348045349e-02 1.301263868808746338e-01 4.441857933998107910e-01 -2.935667932033538818e-01 -2.713276445865631104e-01 5.938676595687866211e-01 4.457765519618988037e-01 -2.722718417644500732e-01
2.125968411564826965e-02 4.644857943058013916e-01 1.119840443134307861e-01 -1.899763941764831543e-01 -1.580429375171661377e-01 6.339979171752929688e-01 4.906317591667175293e-01 -2.598441541194915771e-01
5.742171406745910645e-01 -2.600879035890102386e-02 1.693748533725738525e-01 1.787282079458236694e-01 1.912968605756759644e-01 4.113910198211669922e-01 -3.184299767017364502e-01 -5.493010878562927246e-01
-1.829818040132522583e-01 -1.755172163248062134e-01 3.982889279723167419e-02 -1.150574609637260437e-01 -2.350048869848251343e-01 2.134070098400115967e-01 5.275910496711730957e-01 -7.360466718673706055e-01
-2.822237014770507812e-01 -3.692828714847564697e-01 -8.790515363216400146e-02 -4.247492253780364990e-01 2.122669965028762817e-01 6.288765370845794678e-02 1.452129427343606949e-02 -7.393360137939453125e-01
-4.338778853416442871e-01 1.546678040176630020e-02 6.913079321384429932e-02 -3.138326406478881836e-01 -3.755725324153900146e-01 7.217845916748046875e-01 3.507256507873535156e-02 -2.120919674634933472e-01
-2.950833439826965332e-01 1.144962087273597717e-01 -2.078787535429000854e-01 3.010271117091178894e-02 1.332221180200576782e-01 1.474355161190032959e-01 -5.007143020629882812e-01 -7.519950270652770996e-01
-5.233641266822814941e-01 2.782820463180541992e-01 4.503941237926483154e-01 -2.009976208209991455e-01 -5.579279363155364990e-02 4.024778008460998535e-01 2.548614144325256348e-01 -4.187348186969757080e-01
-2.754912078380584717e-01 3.374683260917663574e-01 2.191915214061737061e-01 2.682560682296752930e-01 4.030986428260803223e-01 7.022295594215393066e-01 -1.785771995782852173e-01 5.204469338059425354e-02
-1.600489914417266846e-01 6.344701349735260010e-02 6.061388924717903137e-02 1.436273604631423950e-01 -4.433324635028839111e-01 4.888384044170379639e-01 5.330901741981506348e-01 -4.757774770259857178e-01
-4.135185480117797852e-02 -4.143457412719726562e-01 4.041245281696319580e-01 1.463732682168483734e-02 5.412179231643676758e-01 3.665018975734710693e-01 -2.310337573289871216e-01 -4.271530807018280029e-01
-6.706556677818298340e-02 -2.560564130544662476e-02 -4.494284093379974365e-01 -1.825546175241470337e-01 3.705277740955352783e-01 4.910339787602424622e-02 1.337905973196029663e-01 -7.758430838584899902e-01
4.680168032646179199e-01 -9.672671556472778320e-02 -9.358555078506469727e-02 2.772787213325500488e-01 5.063971281051635742e-01 4.949097335338592529e-01 1.129311919212341309e-01 -4.145303666591644287e-01
-3.162204921245574951e-01 -1.121232565492391586e-02 4.048543423414230347e-02 -5.981732532382011414e-02 2.130531221628189087e-01 2.362221777439117432e-01 -4.942781329154968262e-01 -7.410520911216735840e-01
-2.540975511074066162e-01 -3.374153971672058105e-01 3.279736936092376709e-01 4.660115391016006470e-02 2.310420721769332886e-01 4.957287311553955078e-01 -5.635837912559509277e-01 -3.083709180355072021e-01
-1.507304906845092773e-01 -1.495721638202667236e-01 1.856278628110885620e-01 -1.865061819553375244e-01 4.214324057102203369e-01 6.529479473829269409e-02 3.657910227775573730e-01 -7.549797296524047852e-01
8.838076144456863403e-03 7.567791640758514404e-02 4.805741608142852783e-01 -3.749647140502929688e-01 -7.624227553606033325e-02 2.726972699165344238e-01 2.895063757896423340e-01 -6.772401332855224609e-01
-4.896534979343414307e-01 3.297932446002960205e-01 2.556234784424304962e-02 -1.425343006849288940e-01 -1.883756518363952637e-01 7.325665354728698730e-01 1.945580244064331055e-01 -1.432284563779830933e-01
-2.523582875728607178e-01 -4.231829047203063965e-01 1.916877180337905884e-01 -1.580026187002658844e-02 2.376320660114288330e-01 3.918865919113159180e-01 -5.353687405586242676e-01 -4.728361070156097412e-01
-1.495142132043838501e-01 -1.470952033996582031e-01 6.392852962017059326e-02 -4.713435173034667969e-01 -2.950329333543777466e-02 4.745292067527770996e-01 6.045047640800476074e-01 -3.718634545803070068e-01
-1.841910779476165771e-01 -6.990258097648620605e-01 9.557216614484786987e-02 -1.499966066330671310e-02 2.261770963668823242e-01 6.169621348381042480e-01 -1.687113791704177856e-01 -8.840620517730712891e-02
7.500625401735305786e-02 2.707551121711730957e-01 -1.175427585840225220e-01 -3.032118976116180420e-01 1.655543595552444458e-01 1.147136092185974121e-01 3.564853370189666748e-01 -8.047749996185302734e-01
-2.863129377365112305e-01 2.659061923623085022e-02 2.525825798511505127e-01 -2.625624239444732666e-01 1.055439338088035583e-01 2.376511394977569580e-01 -4.391641318798065186e-01 -7.239462733268737793e-01
-2.241198867559432983e-01 5.809889361262321472e-02 1.215559542179107666e-01 -1.123458445072174072e-01 -8.910631388425827026e-02 6.680685281753540039e-01 6.647613048553466797e-01 -1.511096507310867310e-01
-1.037328243255615234e-01 1.745659857988357544e-01 2.334896177053451538e-01 -1.773496270179748535e-01 -4.329072535037994385e-01 8.140515089035034180e-01 -5.528909340500831604e-02 -1.401797682046890259e-01
9.691369533538818359e-02 1.080584973096847534e-01 6.482031196355819702e-02 -2.681111097335815430e-01 -4.328269958496093750e-01 8.341419100761413574e-01 5.338016152381896973e-02 -1.298628747463226318e-01
5.239024758338928223e-01 1.473425477743148804e-01 -1.602680655196309090e-03 4.200657606124877930e-01 1.574091017246246338e-01 5.983161330223083496e-01 -6.290072202682495117e-02 -3.750228881835937500e-01
-1.342848986387252808e-01 3.227101862430572510e-01 6.833647191524505615e-02 -9.765465557575225830e-02 7.058144211769104004e-01 5.003799796104431152e-01 3.320186436176300049e-01 -6.949082016944885254e-02
-2.087083905935287476e-01 -7.028053700923919678e-02 5.382035970687866211e-01 -2.924034893512725830e-01 -1.304547637701034546e-01 3.731901347637176514e-01 4.449107348918914795e-01 -4.712788760662078857e-01
-9.673063457012176514e-02 4.381956756114959717e-01 3.863216638565063477e-01 4.929406344890594482e-01 2.604232728481292725e-01 5.066187977790832520e-01 2.735518664121627808e-02 -2.848888337612152100e-01
-2.540884017944335938e-01 -6.083347201347351074e-01 1.708424538373947144e-01 8.710647374391555786e-02 7.888539135456085205e-02 5.113325119018554688e-01 -3.435887992382049561e-01 -3.779630661010742188e-01
5.172899961471557617e-01 -2.215793877840042114e-01 -9.524819254875183105e-02 3.091496527194976807e-01 1.640611886978149414e-01 6.823753118515014648e-01 -7.963752746582031250e-02 -2.824425995349884033e-01
-5.340594053268432617e-02 2.168845683336257935e-01 1.104447916150093079e-01 3.678309321403503418e-01 1.205917596817016602e-01 8.343824744224548340e-01 -2.798374593257904053e-01 1.164728254079818726e-01
-1.775933504104614258e-01 5.468627437949180603e-03 1.676873862743377686e-01 -5.243510603904724121e-01 3.299883604049682617e-01 1.985225826501846313e-01 4.641978144645690918e-01 -5.491670966148376465e-01
-2.243396192789077759e-01 4.824272915720939636e-02 2.152733318507671356e-02 -1.149699091911315918e-01 7.529499530792236328e-01 5.728517174720764160e-01 1.959500908851623535e-01 1.317553594708442688e-02
-6.623024940490722656e-01 1.896598935127258301e-01 -2.552415430545806885e-01 -1.580502465367317200e-02 4.821131229400634766e-01 3.860091865062713623e-01 -7.501225918531417847e-02 -2.700431048870086670e-01
-2.414239346981048584e-01 2.706932649016380310e-02 -4.139295816421508789e-01 -4.211039841175079346e-02 -4.735608696937561035e-01 5.205252766609191895e-01 -2.453428357839584351e-01 -4.609459340572357178e-01
3.307960033416748047e-01 -2.697972357273101807e-01 1.219620928168296814e-01 4.277612864971160889e-01 -1.343234628438949585e-01 5.689397454261779785e-01 -3.277742862701416016e-02 -5.264213085174560547e-01
6.233762577176094055e-02 -5.445418357849121094e-01 -4.517448693513870239e-02 3.987414240837097168e-01 -1.392885893583297729e-01 5.904954671859741211e-01 1.947371847927570343e-02 -4.124164283275604248e-01
-1.629288792610168457e-01 3.153986930847167969e-01 4.780822619795799255e-02 2.586574554443359375e-01 4.182559251785278320e-01 7.700428962707519531e-01 -1.307670921087265015e-01 1.406573504209518433e-01
2.956732809543609619e-01 -3.098376095294952393e-01 -2.175741940736770630e-01 -5.989538431167602539e-01 -1.548507958650588989e-01 5.164146423339843750e-01 6.833905726671218872e-02 -3.393531143665313721e-01
-1.524544358253479004e-01 7.035297751426696777e-01 2.058373242616653442e-01 1.397269070148468018e-01 2.622597217559814453e-01 5.533965229988098145e-01 4.297235235571861267e-02 -2.074528932571411133e-01
-2.212939709424972534e-01 -6.169616058468818665e-02 -1.369263082742691040e-01 -2.993892133235931396e-01 2.005681693553924561e-01 2.797709964215755463e-02 -1.296804398298263550e-01 -8.837491869926452637e-01
5.423730611801147461e-01 9.527736902236938477e-02 -4.985804483294487000e-02 2.908060513436794281e-02 3.011357486248016357e-01 2.042334824800491333e-01 -1.501496285200119019e-01 -7.338141798973083496e-01
-3.057468533515930176e-01 -3.801191449165344238e-01 -1.677876859903335571e-01 9.976970404386520386e-02 5.359836220741271973e-01 4.107367694377899170e-01 -4.032810628414154053e-01 -3.245039582252502441e-01
-3.199265571311116219e-03 4.832977652549743652e-01 2.761951684951782227e-01 3.962570428848266602e-01 2.944129407405853271e-01 5.492107868194580078e-01 3.112206161022186279e-01 -2.189517468214035034e-01
2.490060031414031982e-01 -4.550282061100006104e-01 -1.525892019271850586e-01 4.306545853614807129e-01 -1.330806612968444824e-01 5.612876415252685547e-01 1.276393234729766846e-01 -4.161160290241241455e-01
-1.453157961368560791e-01 2.474932372570037842e-01 2.688896059989929199e-01 -3.545998632907867432e-01 6.858591735363006592e-02 2.418299913406372070e-01 4.863836467266082764e-01 -6.479452252388000488e-01
-1.827793717384338379e-01 8.418523706495761871e-03 1.775754243135452271e-01 -1.117772832512855530e-01 7.846727967262268066e-01 4.478821158409118652e-01 2.935257256031036377e-01 -1.415145844221115112e-01
-1.521134525537490845e-01 -5.635848045349121094e-01 2.118550939485430717e-03 2.150997370481491089e-01 3.692753985524177551e-02 6.700291633605957031e-01 -3.295010328292846680e-01 -2.325676530599594116e-01
-1.587943285703659058e-01 4.455004036426544189e-01 -1.268431395292282104e-01 -4.914346635341644287e-01 8.561339229345321655e-02 5.862129330635070801e-01 3.566735684871673584e-01 -2.013086080551147461e-01
-4.948488995432853699e-02 6.208446621894836426e-01 3.975751996040344238e-01 2.480307370424270630e-01 1.641566902399063110e-01 5.421341657638549805e-01 -6.343643367290496826e-02 -2.600712180137634277e-01
-1.248608753085136414e-01 1.346393823623657227e-01 2.899873852729797363e-01 3.468567505478858948e-02 -2.004443109035491943e-02 1.461302638053894043e-01 5.047070980072021484e-01 -7.774967551231384277e-01
3.478652238845825195e-01 6.379431486129760742e-02 -2.202055603265762329e-01 1.901621520519256592e-01 6.220504641532897949e-01 5.686742067337036133e-01 5.136012099683284760e-03 -2.826736271381378174e-01
1.902726739645004272e-01 -4.995889663696289062e-01 -5.201568081974983215e-02 2.391985505819320679e-01 2.779743969440460205e-01 7.106465697288513184e-01 -1.960017532110214233e-01 -1.832505911588668823e-01
6.659871339797973633e-02 4.692078232765197754e-01 2.174642831087112427e-01 1.629118472337722778e-01 1.385202258825302124e-01 8.119833469390869141e-01 -1.018339097499847412e-01 1.127055510878562927e-01
4.826075136661529541e-01 -1.216415315866470337e-01 -3.053883910179138184e-01 3.763961791992187500e-01 3.779278602451086044e-03 6.140667200088500977e-01 2.981675975024700165e-02 -3.733309507369995117e-01
-3.697403073310852051e-01 -1.027548611164093018e-01 -2.123919427394866943e-01 3.007940053939819336e-01 5.583528876304626465e-01 5.121750831604003906e-01 3.593764305114746094e-01 -1.179563999176025391e-01
4.988456517457962036e-02 2.512144744396209717e-01 2.255395650863647461e-01 5.663831233978271484e-01 1.153875440359115601e-01 7.291975617408752441e-01 -7.470244169235229492e-02 -1.100961640477180481e-01
1.243705078959465027e-01 -2.056100964546203613e-01 1.137764155864715576e-01 5.153030157089233398e-01 -1.006411388516426086e-01 5.145441889762878418e-01 -3.347260057926177979e-01 -5.261635780334472656e-01
5.543730854988098145e-01 -2.151622772216796875e-01 -2.023417353630065918e-01 1.041903942823410034e-01 3.475160896778106689e-01 4.192906916141510010e-01 1.495860666036605835e-01 -5.250045061111450195e-01
-1.757083684206008911e-01 -4.610037803649902344e-02 -2.500315308570861816e-01 -2.649815976619720459e-01 3.593729436397552490e-01 1.250120401382446289e-01 -2.744420468807220459e-01 -7.836931347846984863e-01
-2.035918682813644409e-01 -5.191209167242050171e-02 2.124641388654708862e-01 -3.140093386173248291e-01 7.341539263725280762e-01 5.190416574478149414e-01 5.190461128950119019e-02 -3.213365748524665833e-02
-1.300319731235504150e-01 3.397985100746154785e-01 -5.794986486434936523e-01 3.734541311860084534e-02 -2.022502720355987549e-01 5.722759366035461426e-01 -1.777464300394058228e-01 -3.611323833465576172e-01
-7.016723155975341797e-01 2.860261201858520508e-01 -2.080774456262588501e-01 9.469935297966003418e-02 2.582607567310333252e-01 4.040026962757110596e-01 1.756382733583450317e-01 -3.358801901340484619e-01
-3.632269501686096191e-01 1.468415409326553345e-01 -5.841940641403198242e-01 -1.266351342201232910e-01 -1.855822801589965820e-01 4.790454208850860596e-01 8.197087794542312622e-02 -4.674826264381408691e-01
-7.245002686977386475e-02 2.350999265909194946e-01 3.699596971273422241e-02 3.127871155738830566e-01 2.614113986492156982e-01 8.389706611633300781e-01 -2.219601124525070190e-01 1.371165513992309570e-01
-8.266037702560424805e-02 1.758316457271575928e-01 3.845970332622528076e-01 8.979752659797668457e-02 -7.863057404756546021e-02 2.338256835937500000e-01 5.656304359436035156e-01 -6.522859930992126465e-01
4.186296761035919189e-01 -1.509380638599395752e-01 -2.040705978870391846e-01 2.026944160461425781e-01 3.313880562782287598e-01 7.680771350860595703e-01 -1.218344494700431824e-01 -6.806482374668121338e-02
6.177160143852233887e-01 1.204082835465669632e-02 -5.244069173932075500e-02 1.236489042639732361e-01 3.980601131916046143e-01 4.922054409980773926e-01 6.002243980765342712e-02 -4.426310956478118896e-01
-2.335903793573379517e-01 1.826470941305160522e-01 2.082465291023254395e-01 -6.563441753387451172e-01 1.352108865976333618e-01 5.021919608116149902e-01 3.565050363540649414e-01 -2.008645832538604736e-01
4.102057777345180511e-03 6.250677108764648438e-01 2.008744776248931885e-01 -2.874723672866821289e-01 1.747223436832427979e-01 3.003470003604888916e-01 1.718814671039581299e-01 -5.796576738357543945e-01
9.722940623760223389e-02 1.802274733781814575e-01 8.829246461391448975e-02 -4.465294182300567627e-01 3.646781146526336670e-01 1.974589377641677856e-01 5.096357464790344238e-01 -5.649527907371520996e-01
-1.869485378265380859e-01 -2.354014851152896881e-02 -2.762946188449859619e-01 -3.639485538005828857e-01 2.714252471923828125e-01 6.281014531850814819e-02 -1.002570018172264099e-01 -8.173314332962036133e-01
-1.440481841564178467e-01 3.595280647277832031e-02 3.181888163089752197e-01 -3.886888921260833740e-01 -2.705865204334259033e-01 6.060334444046020508e-01 4.141291677951812744e-01 -3.371019363403320312e-01
-6.669706106185913086e-02 2.225154936313629150e-01 4.322301447391510010e-01 -5.144917368888854980e-01 -2.000902593135833740e-01 5.449035167694091797e-01 9.359203279018402100e-02 -3.857437670230865479e-01
-4.582243263721466064e-01 -7.636748999357223511e-02 -4.124167859554290771e-01 1.806589663028717041e-01 3.762482106685638428e-01 6.465472579002380371e-01 1.476785391569137573e-01 8.831516839563846588e-03
2.572852969169616699e-01 -1.146167218685150146e-01 1.172711849212646484e-01 4.970747828483581543e-01 -6.987343728542327881e-02 5.280044674873352051e-01 -2.913254797458648682e-01 -5.397126674652099609e-01
-5.024734139442443848e-01 -9.281264245510101318e-02 9.783691167831420898e-02 -3.022978603839874268e-01 -3.094477355480194092e-01 4.888688623905181885e-01 -3.290636539459228516e-01 -4.414935708045959473e-01
-5.298134312033653259e-02 1.140510588884353638e-01 1.888419091701507568e-01 -3.619926273822784424e-01 7.647132873535156250e-01 4.557296037673950195e-01 1.114907786250114441e-01 -1.121574938297271729e-01
-1.089630350470542908e-01 3.963809907436370850e-01 -2.155787646770477295e-01 -4.430569708347320557e-02 -1.725091040134429932e-01 4.883635938167572021e-01 5.588346719741821289e-01 -4.494633972644805908e-01
7.354177534580230713e-02 4.164766073226928711e-01 3.919230401515960693e-01 1.473387479782104492e-01 1.227022148668766022e-02 7.971069216728210449e-01 -9.480203688144683838e-02 3.618147224187850952e-02
-2.007098793983459473e-01 3.601000010967254639e-01 8.997759968042373657e-02 2.364639490842819214e-01 4.794266819953918457e-01 6.105892658233642578e-01 -3.841226994991302490e-01 -1.257490515708923340e-01
4.744126200675964355e-01 4.377000033855438232e-03 1.342915091663599014e-02 4.733828306198120117e-01 1.781792938709259033e-01 5.262250304222106934e-01 1.558102220296859741e-01 -4.665879309177398682e-01
5.561573430895805359e-02 5.273822546005249023e-01 -2.938885055482387543e-02 -3.248597979545593262e-01 1.167917251586914062e-01 1.930334866046905518e-01 1.904687434434890747e-01 -7.247047424316406250e-01
-3.819250464439392090e-01 1.245720833539962769e-01 -5.622907727956771851e-02 -2.785996533930301666e-02 -5.434024333953857422e-01 4.780844748020172119e-01 -3.912150394171476364e-03 -5.575042366981506348e-01
-2.621243596076965332e-01 2.002737224102020264e-01 -1.150587107986211777e-02 -1.751708686351776123e-01 7.426428198814392090e-01 5.256683826446533203e-01 1.782449185848236084e-01 -2.733304351568222046e-02
-4.471411705017089844e-01 1.804311126470565796e-01 -4.294238388538360596e-01 -2.161121740937232971e-02 -1.480731815099716187e-01 4.100030958652496338e-01 4.275428056716918945e-01 -4.580571651458740234e-01
-1.189468353986740112e-01 4.096362739801406860e-02 -5.229188799858093262e-01 -4.502525031566619873e-01 -1.670985519886016846e-01 3.795522153377532959e-01 -1.672818213701248169e-01 -5.550109744071960449e-01
-2.376815378665924072e-01 1.441107094287872314e-01 2.613764107227325439e-01 2.463479060679674149e-03 6.659317016601562500e-01 6.169659495353698730e-01 1.546508818864822388e-01 7.991845160722732544e-02
5.333704948425292969e-01 -5.038254335522651672e-02 -4.757031425833702087e-02 4.181652963161468506e-01 1.594191491603851318e-01 5.226004719734191895e-01 2.078584134578704834e-01 -4.405921697616577148e-01
-3.934418857097625732e-01 -3.702956810593605042e-02 3.234639465808868408e-01 -1.967659592628479004e-01 -4.604793488979339600e-01 6.265764832496643066e-01 7.727663218975067139e-02 -2.997926175594329834e-01
-2.578763663768768311e-01 -1.875828951597213745e-02 4.053461179137229919e-02 -2.943922281265258789e-01 -1.918728947639465332e-01 3.720918595790863037e-01 6.094849705696105957e-01 -5.459839105606079102e-01
-4.186933487653732300e-02 7.538264989852905273e-02 3.861897289752960205e-01 -3.481483436189591885e-04 3.335176268592476845e-03 2.013742029666900635e-01 5.785404443740844727e-01 -6.842150092124938965e-01
6.596179306507110596e-02 4.815125465393066406e-02 -5.413256287574768066e-01 -3.222228586673736572e-01 6.381751596927642822e-02 3.741757571697235107e-01 -4.786619842052459717e-01 -4.725168645381927490e-01
-6.875155866146087646e-02 1.582318693399429321e-01 3.257963657379150391e-01 -4.877769052982330322e-01 2.337980866432189941e-01 2.654301226139068604e-01 2.959585487842559814e-01 -6.430085897445678711e-01
-5.183507800102233887e-01 2.967455983161926270e-01 -1.936563700437545776e-01 2.841116189956665039e-01 3.910074532032012939e-01 5.905317664146423340e-01 -8.333755284547805786e-02 -1.283455938100814819e-01
3.569033145904541016e-01 -4.784353375434875488e-01 -9.224810451269149780e-02 6.236524507403373718e-02 3.393588662147521973e-01 7.160637974739074707e-01 -3.557965904474258423e-02 -4.629318788647651672e-02
1.664768010377883911e-01 -1.287722587585449219e-01 -1.119152978062629700e-01 6.145178079605102539e-01 -3.901862353086471558e-02 6.176753640174865723e-01 -9.654542803764343262e-02 -4.161487519741058350e-01
6.652922183275222778e-02 -6.161290407180786133e-01 3.394553810358047485e-02 2.702023088932037354e-01 -2.002508193254470825e-02 6.175543069839477539e-01 -1.670998334884643555e-01 -3.634567260742187500e-01
-9.236804395914077759e-02 1.014369353652000427e-01 3.021463751792907715e-01 3.119380213320255280e-03 1.697163283824920654e-01 1.287067085504531860e-01 6.124423742294311523e-01 -6.851437091827392578e-01
-9.096691012382507324e-02 8.046895265579223633e-02 3.623319566249847412e-01 -3.152292966842651367e-02 1.525150090456008911e-01 1.723013222217559814e-01 5.747998952865600586e-01 -6.852941513061523438e-01
1.371985226869583130e-01 -6.729099154472351074e-01 -8.254276961088180542e-02 7.292180508375167847e-02 3.686165213584899902e-01 5.871369838714599609e-01 -2.651531435549259186e-02 -1.868874430656433105e-01
-6.891790628433227539e-01 1.197195276618003845e-01 -1.297508180141448975e-01 -4.457145184278488159e-02 4.405677318572998047e-01 2.628079056739807129e-01 -1.142096891999244690e-01 -4.643982648849487305e-01
-2.954749763011932373e-01 -2.111476100981235504e-02 2.969301939010620117e-01 3.256458640098571777e-01 9.621453285217285156e-02 3.971068859100341797e-01 -6.265845894813537598e-01 -3.980912268161773682e-01
3.887215852737426758e-01 3.181547299027442932e-02 -2.319575548171997070e-01 1.819845438003540039e-01 5.974138975143432617e-01 5.811719894409179688e-01 -3.211629763245582581e-02 -2.554702162742614746e-01
-2.020929306745529175e-01 -1.801385134458541870e-01 -2.836758494377136230e-01 3.815866112709045410e-01 5.215634703636169434e-01 4.663746953010559082e-01 4.146405756473541260e-01 -1.979077756404876709e-01
-6.603894829750061035e-01 3.901433348655700684e-01 -8.788736909627914429e-02 2.828135713934898376e-02 9.502143599092960358e-03 5.881224274635314941e-01 7.368128746747970581e-02 -2.274697571992874146e-01
-2.821702659130096436e-01 -8.491571992635726929e-02 1.644843071699142456e-01 -1.628534495830535889e-01 -4.446336627006530762e-02 6.608337163925170898e-01 6.439535021781921387e-01 -7.898628711700439453e-02
-4.303081631660461426e-01 -1.879849433898925781e-01 2.415562607347965240e-02 -3.263418972492218018e-01 -4.275610148906707764e-01 4.982210993766784668e-01 -4.810579866170883179e-02 -4.889448583126068115e-01
4.551076591014862061e-01 -1.810766756534576416e-01 1.434904038906097412e-01 1.906066685914993286e-01 2.650876641273498535e-01 4.305868744850158691e-01 -4.454291164875030518e-01 -4.990833699703216553e-01
-2.431279569864273071e-01 -2.586527029052376747e-03 -1.767289191484451294e-01 -5.130867362022399902e-01 5.057131648063659668e-01 2.357279956340789795e-01 1.215886920690536499e-01 -5.659449696540832520e-01
1.297961026430130005e-01 1.260466426610946655e-01 7.237579226493835449e-01 -3.481880128383636475e-01 5.575348436832427979e-02 5.110234022140502930e-01 1.859743744134902954e-01 -1.528559625148773193e-01
-4.071227014064788818e-01 3.195239603519439697e-01 3.132492005825042725e-01 -4.703952968120574951e-01 1.626539230346679688e-02 4.148009717464447021e-01 2.776289284229278564e-01 -4.041735231876373291e-01
-3.314625024795532227e-01 -1.062495633959770203e-01 -5.348279699683189392e-02 -3.454686403274536133e-01 -4.912987351417541504e-01 5.828871726989746094e-01 -6.341709196567535400e-02 -4.141027033329010010e-01
-4.063104093074798584e-02 -4.777342677116394043e-01 -8.237291127443313599e-02 4.656295478343963623e-01 1.387698650360107422e-01 7.002467513084411621e-01 -4.734390228986740112e-02 -1.862227469682693481e-01
1.572428494691848755e-01 -5.438657402992248535e-01 -7.853955030441284180e-02 3.133470118045806885e-01 -1.571952104568481445e-01 4.172816574573516846e-01 1.890736520290374756e-01 -5.835639238357543945e-01
6.261301040649414062e-02 1.682735048234462738e-02 2.262781262397766113e-01 -4.302192032337188721e-01 4.202522039413452148e-01 2.076432257890701294e-01 5.192118883132934570e-01 -5.198053717613220215e-01
-7.319305837154388428e-02 6.781635284423828125e-01 2.493343800306320190e-01 2.546911835670471191e-01 1.149025037884712219e-01 5.764802098274230957e-01 -3.954160213470458984e-02 -2.461834549903869629e-01
-9.651503711938858032e-02 2.075861543416976929e-01 5.960016325116157532e-02 2.122375518083572388e-01 -2.368711233139038086e-01 7.542084455490112305e-01 4.817614257335662842e-01 -2.048499584197998047e-01
-2.361012697219848633e-01 5.062775015830993652e-01 -1.191385239362716675e-01 -1.538355350494384766e-01 -6.923983339220285416e-03 3.306080996990203857e-01 3.894663751125335693e-01 -6.237359046936035156e-01
-2.898176908493041992e-01 -3.623035848140716553e-01 -3.336833417415618896e-01 1.503616422414779663e-01 5.304126143455505371e-01 4.697276651859283447e-01 -3.111160099506378174e-01 -2.280654907226562500e-01
7.206708937883377075e-02 -4.350929260253906250e-01 -1.786439120769500732e-01 3.466366529464721680e-01 1.003416627645492554e-01 7.469131946563720703e-01 -2.432751953601837158e-01 -1.621707230806350708e-01
9.415423870086669922e-02 -1.995504945516586304e-01 1.942662149667739868e-01 -5.443468093872070312e-01 -3.625003695487976074e-01 6.238139271736145020e-01 1.678320392966270447e-02 -3.105313479900360107e-01
-6.544816493988037109e-01 -3.659067153930664062e-01 5.516108125448226929e-02 1.027177274227142334e-02 2.538435757160186768e-01 3.566183745861053467e-01 -3.368954658508300781e-01 -3.598697781562805176e-01
-1.853148341178894043e-01 -1.816656440496444702e-02 4.267027378082275391e-01 -1.598063260316848755e-01 5.865651965141296387e-01 8.048513531684875488e-02 -5.864848196506500244e-02 -6.354045271873474121e-01
-2.481374889612197876e-01 4.019373282790184021e-02 2.063559442758560181e-01 -4.846216738224029541e-01 3.883440494537353516e-01 1.951854228973388672e-01 4.263927638530731201e-01 -5.372634530067443848e-01
1.393570899963378906e-01 -1.733514219522476196e-01 3.052139580249786377e-01 -1.778970807790756226e-01 5.556758046150207520e-01 8.558835089206695557e-02 1.885212957859039307e-01 -6.885381937026977539e-01
-5.446770787239074707e-01 1.162082850933074951e-01 -3.924442529678344727e-01 -1.966008394956588745e-01 2.114477604627609253e-01 6.229996681213378906e-01 2.154165804386138916e-01 -1.338478326797485352e-01
4.493800103664398193e-01 -1.263770163059234619e-01 -1.732059121131896973e-01 1.582362353801727295e-01 5.583667755126953125e-01 5.306856036186218262e-01 1.933231577277183533e-02 -3.650660216808319092e-01
-1.173816174268722534e-01 -6.191506981849670410e-01 1.949692964553833008e-01 -1.848237365484237671e-01 4.522163271903991699e-01 5.610129237174987793e-01 -5.391731485724449158e-02 -9.251533448696136475e-02
-1.269363015890121460e-01 -9.104315191507339478e-02 4.346991181373596191e-01 -1.451615095138549805e-01 5.495823621749877930e-01 6.146365031599998474e-02 -4.180506244301795959e-02 -6.767546534538269043e-01
-3.933777566999197006e-03 -6.549211144447326660e-01 -1.533960551023483276e-01 -2.205297909677028656e-02 4.318163692951202393e-01 5.857506990432739258e-01 -7.780648022890090942e-02 -1.068792119622230530e-01
-2.353193610906600952e-01 -2.433733344078063965e-01 2.681783139705657959e-01 1.932593807578086853e-02 4.937269166111946106e-02 1.999276131391525269e-01 -5.309749841690063477e-01 -6.991124749183654785e-01
5.261370539665222168e-02 9.627597033977508545e-02 2.804993093013763428e-01 -4.705656766891479492e-01 6.239353418350219727e-01 2.070555835962295532e-01 -1.636714786291122437e-01 -4.784298539161682129e-01
2.278732955455780029e-01 2.627470493316650391e-01 4.037702977657318115e-01 -3.747645914554595947e-01 2.260801196098327637e-01 3.551754355430603027e-01 -4.837678074836730957e-01 -4.052969813346862793e-01
-6.131097301840782166e-02 5.468609929084777832e-01 2.505841255187988281e-01 3.031957745552062988e-01 1.334529370069503784e-01 7.124555706977844238e-01 -1.198125779628753662e-01 -5.202223360538482666e-02
2.433834969997406006e-02 1.632981002330780029e-01 -5.338619928807020187e-03 2.108187377452850342e-01 -3.597027957439422607e-01 3.818061947822570801e-01 5.741166472434997559e-01 -5.687673091888427734e-01
3.950464725494384766e-01 1.753831058740615845e-01 -1.869979500770568848e-01 1.084931418299674988e-01 6.351181268692016602e-01 4.168763160705566406e-01 -1.074822270311415195e-03 -4.350611865520477295e-01
5.849699378013610840e-01 7.336835563182830811e-02 3.623140603303909302e-02 3.506723046302795410e-01 -4.951488599181175232e-02 5.822067856788635254e-01 -1.205335743725299835e-02 -4.319510161876678467e-01
-1.082716211676597595e-01 4.472153782844543457e-01 1.522267311811447144e-01 2.274855524301528931e-01 1.164779514074325562e-01 3.672854900360107422e-01 5.453307628631591797e-01 -5.172057151794433594e-01
1.566795855760574341e-01 3.974900394678115845e-02 6.671255230903625488e-01 -3.431640863418579102e-01 3.300057724118232727e-02 2.246254086494445801e-01 1.197230368852615356e-01 -5.875152349472045898e-01
-2.783228084444999695e-02 -6.412747502326965332e-02 2.124716043472290039e-01 -1.788149774074554443e-01 5.639685988426208496e-01 1.062817126512527466e-01 4.028841555118560791e-01 -6.529333591461181641e-01
4.384171068668365479e-01 -8.604487404227256775e-03 -1.785375028848648071e-01 1.977566182613372803e-01 5.656905174255371094e-01 5.553596019744873047e-01 1.362919714301824570e-02 -3.288121223449707031e-01
-1.740218847990036011e-01 1.645197421312332153e-01 4.704803824424743652e-01 2.120353281497955322e-01 6.357324719429016113e-01 4.626100957393646240e-01 2.125814706087112427e-01 -1.139481589198112488e-01
-1.867213994264602661e-01 -1.906139776110649109e-02 1.578729301691055298e-01 -2.359293550252914429e-01 2.103200852870941162e-01 2.654769271612167358e-02 -2.815903425216674805e-01 -8.717527389526367188e-01
4.221788644790649414e-01 1.321130543947219849e-01 -1.819462627172470093e-01 1.997381597757339478e-01 5.556945204734802246e-01 5.594738721847534180e-01 2.046965621411800385e-02 -3.302803635597229004e-01
-1.882351748645305634e-02 1.773105114698410034e-01 -3.351969420909881592e-01 -2.955770492553710938e-01 3.849424719810485840e-01 6.660702079534530640e-02 1.690009385347366333e-01 -7.663586139678955078e-01
-1.210450157523155212e-01 3.199796751141548157e-02 -8.980339020490646362e-02 1.592067480087280273e-01 -2.014779448509216309e-01 4.377624690532684326e-01 7.263092994689941406e-01 -4.372164011001586914e-01
-2.434951663017272949e-01 -1.107867211103439331e-01 -1.388412564992904663e-01 3.173040747642517090e-01 3.420732617378234863e-01 7.220975160598754883e-01 -4.113123714923858643e-01 -2.933861874043941498e-02
-1.573571562767028809e-01 1.894001364707946777e-01 4.800101369619369507e-02 -7.577788233757019043e-01 2.520398236811161041e-02 4.890725910663604736e-01 -7.175672333687543869e-03 -3.506493866443634033e-01
-1.865215897560119629e-01 -6.337079405784606934e-02 -2.301357090473175049e-01 -2.847958505153656006e-01 2.142435014247894287e-01 7.185473293066024780e-02 -2.181637138128280640e-01 -8.535009622573852539e-01
5.173600316047668457e-01 -2.115729302167892456e-01 -3.730216324329376221e-01 1.328682750463485718e-01 2.463690191507339478e-01 5.188825726509094238e-01 1.655239313840866089e-01 -4.164631664752960205e-01
-3.385710716247558594e-01 -7.757236063480377197e-02 -7.265610992908477783e-02 1.331214755773544312e-01 5.688449740409851074e-01 5.183828994631767273e-02 2.030711024999618530e-01 -6.991725564002990723e-01
-8.464042097330093384e-02 -2.234909832477569580e-01 1.837625652551651001e-01 -1.831166893243789673e-01 7.985925078392028809e-01 4.121096432209014893e-01 1.830005049705505371e-01 -1.857793033123016357e-01
3.314695060253143311e-01 3.862773776054382324e-01 5.017856359481811523e-01 -2.155715227127075195e-02 -2.151403725147247314e-01 2.969289124011993408e-01 3.726128116250038147e-02 -5.939896702766418457e-01
6.703961640596389771e-02 1.552367657423019409e-01 5.408278703689575195e-01 -1.389386355876922607e-01 -1.711628437042236328e-01 2.225123941898345947e-01 2.531601488590240479e-01 -7.188253402709960938e-01
4.864093661308288574e-01 1.690510660409927368e-01 -2.271637320518493652e-01 -5.917239561676979065e-02 5.651941895484924316e-01 4.486792385578155518e-01 1.455223709344863892e-01 -3.711990416049957275e-01
-1.022224426269531250e-01 6.682817935943603516e-01 5.141217634081840515e-02 2.867153286933898926e-01 2.644516229629516602e-01 5.928261876106262207e-01 1.069895997643470764e-01 -1.589866280555725098e-01
-1.180448755621910095e-01 2.101683169603347778e-01 -4.446979239583015442e-02 -5.305273085832595825e-02 9.690853953361511230e-02 1.767643541097640991e-01 5.866824388504028320e-01 -7.431482672691345215e-01
-4.756437242031097412e-01 -1.662107855081558228e-01 2.812930047512054443e-01 -1.899926364421844482e-01 -4.317773580551147461e-01 5.120833516120910645e-01 1.533526927232742310e-01 -3.984167873859405518e-01
-2.853629887104034424e-01 1.046001911163330078e-01 1.685919314622879028e-01 -1.264291405677795410e-01 8.012021780014038086e-01 3.522142767906188965e-01 1.504747420549392700e-01 -2.731241881847381592e-01
2.905574738979339600e-01 -1.877496540546417236e-01 -2.658925652503967285e-01 -3.893623352050781250e-01 -3.355922102928161621e-01 6.074873208999633789e-01 -2.237821370363235474e-01 -3.553634285926818848e-01
-2.789234519004821777e-01 -1.878431886434555054e-01 3.736590743064880371e-01 -1.575933694839477539e-01 6.176118254661560059e-01 1.907444298267364502e-01 2.921988964080810547e-01 -4.682433605194091797e-01
-7.067099213600158691e-02 8.886811882257461548e-02 1.658205837011337280e-01 -4.022741317749023438e-01 5.017371177673339844e-01 1.374433338642120361e-01 4.117596745491027832e-01 -5.980052351951599121e-01
4.226847738027572632e-02 3.758278116583824158e-02 8.145396411418914795e-02 -4.644357860088348389e-01 3.990682959556579590e-01 2.187446951866149902e-01 5.425041913986206055e-01 -5.225420594215393066e-01
-5.720295310020446777e-01 4.180590212345123291e-01 1.125080287456512451e-01 -1.706550270318984985e-01 -1.549738347530364990e-01 4.355077445507049561e-01 2.184255868196487427e-01 -4.413999915122985840e-01
-3.242971301078796387e-01 2.384274601936340332e-01 2.164911851286888123e-02 2.273536175489425659e-01 8.654376864433288574e-02 4.304757416248321533e-01 -5.632224082946777344e-01 -5.251731276512145996e-01
-1.430629789829254150e-01 -3.043534159660339355e-01 -1.545119583606719971e-01 4.620126634836196899e-02 -5.687591060996055603e-02 6.347474455833435059e-01 -3.154357969760894775e-01 -5.960324406623840332e-01
-3.302288055419921875e-01 -3.658768534660339355e-02 -2.750701270997524261e-02 -2.513975203037261963e-01 7.423125207424163818e-02 7.452569901943206787e-02 -4.041680097579956055e-01 -8.069924116134643555e-01
-6.528728008270263672e-01 2.764217555522918701e-01 -2.576179802417755127e-01 6.352290511131286621e-02 4.090673476457595825e-02 3.280146121978759766e-01 2.194411307573318481e-01 -5.191575288772583008e-01
3.650706261396408081e-03 5.958830714225769043e-01 1.375658158212900162e-02 -5.495907366275787354e-02 -2.034633457660675049e-01 7.175772786140441895e-01 2.271344810724258423e-01 -1.838361024856567383e-01
-3.994080722332000732e-01 -1.095850616693496704e-01 2.491902858018875122e-01 -1.919813826680183411e-02 5.158677697181701660e-01 6.171885505318641663e-02 2.319255173206329346e-01 -6.650425791740417480e-01
7.998067885637283325e-02 7.093852758407592773e-01 1.030815839767456055e-01 1.180573105812072754e-01 7.900356501340866089e-02 6.702316999435424805e-01 7.425922155380249023e-02 -6.961149722337722778e-02
3.490388691425323486e-01 -2.908592522144317627e-01 3.550609946250915527e-01 -1.056783646345138550e-02 5.261270999908447266e-01 6.198639869689941406e-01 9.394808439537882805e-04 -7.969135046005249023e-02
4.571407139301300049e-01 -2.896733582019805908e-01 -5.079789087176322937e-02 1.115280538797378540e-01 5.378313064575195312e-01 5.531368255615234375e-01 1.422736197710037231e-01 -2.768180966377258301e-01
-5.004450678825378418e-01 -1.064563095569610596e-01 -5.113894343376159668e-01 7.034619897603988647e-02 4.619117081165313721e-01 4.663906395435333252e-01 -9.947618236765265465e-04 -2.021642774343490601e-01
-2.544725537300109863e-01 4.996395483613014221e-02 4.167218804359436035e-01 1.279237419366836548e-01 -3.162982761859893799e-01 4.800412654876708984e-01 4.909581542015075684e-01 -4.137651622295379639e-01
-1.503568440675735474e-01 1.048923060297966003e-01 -3.030611276626586914e-01 2.664815783500671387e-01 -4.679064452648162842e-01 5.953748822212219238e-01 3.345669806003570557e-01 -3.437867164611816406e-01
-4.026516973972320557e-01 -4.551515728235244751e-02 -1.925056874752044678e-01 1.967641897499561310e-02 6.406243443489074707e-01 5.997541546821594238e-01 1.678603589534759521e-01 8.528612554073333740e-03
-1.462551951408386230e-01 -3.149676918983459473e-01 7.775381673127412796e-04 -3.228632509708404541e-01 3.096647262573242188e-01 3.286150097846984863e-02 4.726647213101387024e-02 -8.221662044525146484e-01
9.484224766492843628e-02 3.731949627399444580e-01 1.092172861099243164e-01 -4.061996042728424072e-01 1.789196729660034180e-01 2.282354831695556641e-01 3.232270479202270508e-01 -6.972982287406921387e-01
1.167685724794864655e-02 3.583735227584838867e-01 -2.205533087253570557e-01 -8.510687202215194702e-02 -1.414951682090759277e-01 3.885033130645751953e-01 5.867024660110473633e-01 -5.480598807334899902e-01
4.071033895015716553e-01 2.752850763499736786e-02 -3.582005500793457031e-01 -3.727694600820541382e-02 5.663583278656005859e-01 5.017507672309875488e-01 2.954886481165885925e-02 -3.611413836479187012e-01
-4.260177910327911377e-01 1.728204078972339630e-02 -3.930280506610870361e-01 9.759434498846530914e-03 4.352334141731262207e-01 4.765706360340118408e-01 -4.473703503608703613e-01 -2.166931182146072388e-01
4.679984450340270996e-01 1.684668660163879395e-01 -1.099442839622497559e-01 4.422149658203125000e-01 8.730953931808471680e-02 5.960341095924377441e-01 -8.197948336601257324e-02 -4.187529683113098145e-01
-2.569409310817718506e-01 6.851472258567810059e-01 1.350169032812118530e-01 7.831881940364837646e-02 3.126070201396942139e-01 5.374218821525573730e-01 -8.966486901044845581e-02 -2.135555297136306763e-01
-2.134813070297241211e-01 6.576623916625976562e-01 3.191241323947906494e-01 4.262832552194595337e-02 1.456654816865921021e-01 5.608029961585998535e-01 -7.400608062744140625e-02 -2.775843739509582520e-01
-1.285588443279266357e-01 -1.034455001354217529e-01 -1.470235362648963928e-02 -6.278529763221740723e-01 3.130173683166503906e-01 2.338544726371765137e-01 -1.991492360830307007e-01 -6.213114261627197266e-01
-1.336152702569961548e-01 3.388324677944183350e-01 -2.823446393013000488e-01 9.323358535766601562e-02 -4.152081012725830078e-01 6.919239163398742676e-01 1.746797859668731689e-01 -3.118633031845092773e-01
2.745678648352622986e-03 -5.772589445114135742e-01 -5.429536849260330200e-02 3.837864995002746582e-01 -7.017456740140914917e-02 6.559827327728271484e-01 3.294403851032257080e-02 -2.831985652446746826e-01
1.338911503553390503e-01 5.348184108734130859e-01 3.263246715068817139e-01 -2.454126477241516113e-01 1.920718699693679810e-01 4.634492695331573486e-01 -4.463672339916229248e-01 -2.800120711326599121e-01
-6.789810657501220703e-01 2.727559506893157959e-01 9.422041475772857666e-02 6.753456592559814453e-02 2.791410312056541443e-02 4.614681899547576904e-01 3.629091382026672363e-01 -3.251389265060424805e-01
-1.001633182168006897e-01 -6.889639049768447876e-02 -2.973806858062744141e-01 4.247422516345977783e-01 5.051763057708740234e-01 5.387541651725769043e-01 3.917743563652038574e-01 -1.320344209671020508e-01
4.302255213260650635e-01 3.958146870136260986e-01 5.671130418777465820e-01 -1.483061015605926514e-01 8.377972245216369629e-02 3.775560259819030762e-01 -2.145991176366806030e-01 -3.449701666831970215e-01
2.873948588967323303e-02 2.336707413196563721e-01 5.368153452873229980e-01 -3.178508281707763672e-01 3.317491412162780762e-01 2.060107737779617310e-01 2.642332613468170166e-01 -5.771090984344482422e-01
-2.469293028116226196e-01 -2.361676655709743500e-02 5.319972336292266846e-02 -1.954709142446517944e-01 4.450680017471313477e-01 3.020511753857135773e-02 1.583633422851562500e-01 -8.205803632736206055e-01
3.687935173511505127e-01 -7.727106660604476929e-02 -1.798682957887649536e-01 4.380751550197601318e-01 2.607853114604949951e-01 7.011638283729553223e-01 -1.287261098623275757e-01 -2.398916780948638916e-01
-2.896580398082733154e-01 5.657104402780532837e-02 4.273099303245544434e-01 -1.804150044918060303e-01 6.577278375625610352e-01 2.336410731077194214e-01 1.348873078823089600e-01 -4.385954141616821289e-01
-2.072616666555404663e-01 -1.002818197011947632e-01 5.838958546519279480e-02 3.767072036862373352e-02 5.709662437438964844e-01 2.758098766207695007e-02 1.865860819816589355e-01 -7.619581222534179688e-01
-3.474699258804321289e-01 1.683615595102310181e-01 -1.948101520538330078e-01 4.261658489704132080e-01 4.445296823978424072e-01 5.943184494972229004e-01 -2.625305652618408203e-01 -1.077373698353767395e-01
-1.052118316292762756e-01 1.951962709426879883e-01 -4.134893119335174561e-01 -3.161486983299255371e-01 3.633794486522674561e-01 1.162136644124984741e-01 1.489262282848358154e-01 -7.156648635864257812e-01
-5.270713567733764648e-01 -1.380632966756820679e-01 -1.528736501932144165e-01 -3.670789897441864014e-01 4.663954079151153564e-01 3.347157239913940430e-01 3.175355792045593262e-01 -3.385688066482543945e-01
-3.875078260898590088e-01 -1.639169305562973022e-01 -3.704445958137512207e-01 -4.417185187339782715e-01 4.278172552585601807e-01 3.687551617622375488e-01 3.045573830604553223e-01 -2.808225154876708984e-01
-3.529220819473266602e-01 -1.567788794636726379e-02 1.883230507373809814e-01 -6.760567426681518555e-01 1.724830456078052521e-02 5.066125988960266113e-01 2.233076244592666626e-01 -2.754303514957427979e-01
-5.041171908378601074e-01 -1.687483862042427063e-02 -6.715252250432968140e-02 -2.936865389347076416e-01 -5.650940909981727600e-02 7.904598712921142578e-01 1.504628658294677734e-01 6.450217217206954956e-02
-3.957789838314056396e-01 2.291626036167144775e-01 -4.401230514049530029e-01 -3.552458286285400391e-01 -1.233522072434425354e-01 6.051222681999206543e-01 -4.564622789621353149e-02 -2.957421839237213135e-01
-1.609384417533874512e-01 -3.678355813026428223e-01 -1.126645430922508240e-01 -3.448003232479095459e-01 1.549558639526367188e-01 2.844141125679016113e-01 6.587386727333068848e-01 -4.103363752365112305e-01
1.482240855693817139e-01 -4.346237480640411377e-01 6.027246639132499695e-02 4.107870161533355713e-01 -2.461950629949569702e-01 5.954180359840393066e-01 1.996531151235103607e-02 -4.485753774642944336e-01
-7.213593125343322754e-01 8.354702033102512360e-03 -1.870205253362655640e-01 1.077554970979690552e-01 -5.861542001366615295e-02 4.285705983638763428e-01 2.789731621742248535e-01 -4.099371135234832764e-01
-2.048433572053909302e-01 1.215040385723114014e-01 5.492410808801651001e-02 3.307884037494659424e-01 -3.297444581985473633e-01 4.948428273200988770e-01 5.766070485115051270e-01 -3.804757595062255859e-01
2.929054386913776398e-02 2.036501169204711914e-01 -6.479549407958984375e-01 7.326287031173706055e-02 -2.725675404071807861e-01 5.569373965263366699e-01 8.345169574022293091e-02 -3.755253255367279053e-01
1.559313293546438217e-02 6.817971169948577881e-02 2.713455855846405029e-01 -3.956927359104156494e-01 4.602602720260620117e-01 2.088150382041931152e-01 4.740580916404724121e-01 -5.336037278175354004e-01
9.237603843212127686e-02 3.951309323310852051e-01 -2.626481354236602783e-01 -2.673225998878479004e-01 -3.678557649254798889e-02 5.657312870025634766e-01 4.926347136497497559e-01 -3.616611659526824951e-01
-3.935585916042327881e-02 4.215628206729888916e-01 3.083829879760742188e-01 5.264815688133239746e-01 3.215993046760559082e-01 4.850684702396392822e-01 -5.944827198982238770e-02 -3.258855044841766357e-01
5.455530434846878052e-02 -4.651584029197692871e-01 1.439024358987808228e-01 -5.092426538467407227e-01 1.603063046932220459e-01 3.330747783184051514e-01 4.846718311309814453e-01 -3.592655956745147705e-01
-2.474710196256637573e-01 -6.851385235786437988e-01 1.056320667266845703e-01 -2.037323266267776489e-01 2.912959456443786621e-01 5.598918795585632324e-01 -8.447423577308654785e-02 -1.058781072497367859e-01
-7.940436899662017822e-02 3.027899563312530518e-01 6.441712379455566406e-01 -3.447802066802978516e-01 -2.754779532551765442e-02 3.316255807876586914e-01 1.041695289313793182e-02 -5.072871446609497070e-01
3.399929497390985489e-03 3.736048340797424316e-01 5.851069688796997070e-01 -3.171930313110351562e-01 -1.127127408981323242e-01 5.184134840965270996e-01 2.481470443308353424e-02 -3.679317533969879150e-01
-9.484025835990905762e-02 -2.182224206626415253e-02 6.347312033176422119e-02 -1.706093549728393555e-01 -3.651905804872512817e-03 1.268762052059173584e-01 -5.689797401428222656e-01 -7.858396768569946289e-01
-1.951555758714675903e-01 2.517044544219970703e-01 1.638290286064147949e-01 4.520493149757385254e-01 2.437793463468551636e-02 5.723726153373718262e-01 5.621971487998962402e-01 -1.519880741834640503e-01
-1.878602653741836548e-01 -5.135360956192016602e-01 -1.994061768054962158e-01 -1.951996833086013794e-01 5.118512511253356934e-01 4.269701838493347168e-01 -2.384134232997894287e-01 -3.492667973041534424e-01
-3.404198586940765381e-01 -1.174041032791137695e-01 -4.773781001567840576e-01 1.379018723964691162e-01 5.223276615142822266e-01 4.774805307388305664e-01 2.940013110637664795e-01 -1.901920735836029053e-01
-4.427514970302581787e-01 2.710189111530780792e-02 1.658870130777359009e-01 -3.047577142715454102e-01 -4.244126677513122559e-01 5.369077920913696289e-01 1.327040139585733414e-02 -4.628915190696716309e-01
-6.151610612869262695e-01 2.070866227149963379e-01 1.825626641511917114e-01 -7.167888432741165161e-02 -2.179239839315414429e-01 3.464376628398895264e-01 3.593165576457977295e-01 -4.935652613639831543e-01
5.150484442710876465e-01 8.571969717741012573e-02 -3.862930238246917725e-01 1.591383665800094604e-01 3.289561867713928223e-01 4.849274158477783203e-01 1.887397468090057373e-01 -4.169418215751647949e-01
2.455049902200698853e-01 -5.090792179107666016e-01 1.571837216615676880e-01 7.626400329172611237e-03 3.393403589725494385e-01 6.972579956054687500e-01 -2.233152687549591064e-01 -6.790126860141754150e-02
-3.475982546806335449e-01 -3.055837005376815796e-02 -2.271680235862731934e-01 6.978947203606367111e-03 6.129969954490661621e-01 6.309366226196289062e-01 2.210987806320190430e-01 6.210356578230857849e-02
-3.237994015216827393e-01 -1.100169308483600616e-02 -1.704241186380386353e-01 -6.137359738349914551e-01 3.005239069461822510e-01 4.356330037117004395e-01 3.733417391777038574e-01 -2.642762660980224609e-01
-3.566614985466003418e-01 -1.595878303050994873e-01 -1.647140532732009888e-01 4.078983068466186523e-01 3.602866530418395996e-01 4.111084043979644775e-01 -4.953574240207672119e-01 -3.310846984386444092e-01
-4.463825523853302002e-01 -1.153369545936584473e-01 -1.232838165014982224e-02 -3.195386528968811035e-01 -3.096986711025238037e-01 5.409826040267944336e-01 -4.031540751457214355e-01 -3.661618530750274658e-01
-1.342632770538330078e-01 -2.877060323953628540e-02 -8.337133377790451050e-02 -4.108679294586181641e-01 6.135676503181457520e-01 2.251204550266265869e-01 1.491819974035024643e-02 -6.148295402526855469e-01
-3.450350165367126465e-01 6.767139434814453125e-01 2.298819454153999686e-04 2.054964601993560791e-01 1.740105450153350830e-01 5.302116870880126953e-01 1.274726092815399170e-01 -2.304927557706832886e-01
3.533205389976501465e-01 1.831926256418228149e-01 -2.072377949953079224e-01 1.559466570615768433e-01 4.882398843765258789e-01 6.739032864570617676e-01 2.557679712772369385e-01 -1.280518323183059692e-01
-6.954314112663269043e-01 2.543509006500244141e-01 -6.120399013161659241e-02 7.202480733394622803e-02 -4.241537675261497498e-02 5.988709330558776855e-01 2.241158634424209595e-01 -1.790920197963714600e-01
5.790212154388427734e-01 -2.548270858824253082e-02 -1.324122250080108643e-01 3.299997746944427490e-01 2.393480390310287476e-01 5.469591617584228516e-01 1.730988770723342896e-01 -3.888921439647674561e-01
4.610230028629302979e-01 -2.753940224647521973e-01 -6.014919653534889221e-02 1.333684921264648438e-01 5.170301795005798340e-01 5.131361484527587891e-01 2.382655888795852661e-01 -3.206424415111541748e-01
-4.237862825393676758e-01 3.917213380336761475e-01 -2.456044256687164307e-01 1.181536465883255005e-01 -1.000048816204071045e-01 4.825232326984405518e-01 4.575039744377136230e-01 -3.748843073844909668e-01
-5.466226935386657715e-01 -2.884576022624969482e-01 -2.600384354591369629e-01 -1.867154985666275024e-01 -3.509286344051361084e-01 4.134432673454284668e-01 -6.411148607730865479e-02 -4.661724865436553955e-01
4.928401410579681396e-01 -1.483800113201141357e-01 -1.836437135934829712e-01 1.947134137153625488e-01 3.249220252037048340e-01 4.529911875724792480e-01 2.033378630876541138e-01 -5.579714179039001465e-01
-3.746444284915924072e-01 -4.472428932785987854e-02 -2.278981208801269531e-01 -6.177665591239929199e-01 2.478621006011962891e-01 4.614793360233306885e-01 2.510017156600952148e-01 -2.943936884403228760e-01
-2.892236411571502686e-01 -1.954311579465866089e-01 -1.463265717029571533e-01 -1.578573882579803467e-01 3.749075531959533691e-02 4.980871081352233887e-02 -2.432194203138351440e-01 -8.768032193183898926e-01
-3.538037538528442383e-01 -1.301146000623703003e-01 -3.814485371112823486e-01 -4.808380901813507080e-01 4.156489968299865723e-01 3.428276479244232178e-01 2.903469800949096680e-01 -3.264790773391723633e-01
4.733563661575317383e-01 6.524462997913360596e-02 -5.488638579845428467e-02 4.481065273284912109e-01 2.618416547775268555e-01 5.780003666877746582e-01 2.154799178242683411e-02 -4.059004187583923340e-01
-7.111937999725341797e-01 1.896305978298187256e-01 -2.267492264509201050e-01 -9.089758992195129395e-02 3.190205097198486328e-01 5.090809464454650879e-01 -2.103860257193446159e-03 -1.939691901206970215e-01
-1.082044392824172974e-01 2.810524106025695801e-01 5.206959247589111328e-01 -4.513562917709350586e-01 -1.354631036520004272e-01 3.832975625991821289e-01 -9.290187805891036987e-02 -5.104474425315856934e-01
-2.768845260143280029e-01 4.027534127235412598e-01 1.780817210674285889e-01 3.311514854431152344e-01 3.947884738445281982e-01 6.608400344848632812e-01 -1.581326872110366821e-01 -4.665620997548103333e-02
-1.211849898099899292e-01 -9.213211387395858765e-02 9.280541539192199707e-02 -6.918944120407104492e-01 2.354263700544834137e-02 4.871515035629272461e-01 3.984128236770629883e-01 -3.047810494899749756e-01
2.912608347833156586e-02 -5.243892073631286621e-01 -2.775491476058959961e-01 2.181385308504104614e-01 4.346097707748413086e-01 5.950058102607727051e-01 -1.234836503863334656e-01 -2.034303545951843262e-01
-2.176337987184524536e-01 2.939070463180541992e-01 4.502967894077301025e-01 -4.772661924362182617e-01 -4.858865961432456970e-02 3.559418022632598877e-01 2.688535116612911224e-02 -5.531054139137268066e-01
-5.741674304008483887e-01 2.779669463634490967e-01 -3.563525080680847168e-01 -1.165575981140136719e-01 1.483797729015350342e-01 6.487380266189575195e-01 7.434418052434921265e-02 -6.394192576408386230e-02
-3.446472585201263428e-01 -2.823621034622192383e-01 4.113917648792266846e-01 -1.264414191246032715e-01 -1.673873886466026306e-02 1.960054039955139160e-01 4.684564471244812012e-01 -5.984225869178771973e-01
-7.332757860422134399e-02 3.901893198490142822e-01 6.575953215360641479e-02 8.169230073690414429e-02 4.049366414546966553e-01 4.877085685729980469e-01 -5.922068357467651367e-01 -2.807761430740356445e-01
-2.574579715728759766e-01 3.549166768789291382e-02 5.107624828815460205e-02 -2.112036943435668945e-01 -1.675279252231121063e-02 2.736475765705108643e-01 6.743800044059753418e-01 -5.960603952407836914e-01
1.662897318601608276e-01 -2.286621183156967163e-01 1.480797231197357178e-01 5.435923933982849121e-01 4.844535607844591141e-03 5.920419692993164062e-01 -2.199043631553649902e-01 -4.513824284076690674e-01
-2.131149172782897949e-01 3.945963382720947266e-01 4.169128537178039551e-01 -2.743092179298400879e-01 -1.751082688570022583e-01 6.168804168701171875e-01 2.799668014049530029e-01 -2.454141378402709961e-01
-2.335973829030990601e-01 5.294567719101905823e-02 4.779913127422332764e-01 -5.768166184425354004e-01 1.149544566869735718e-01 5.187247395515441895e-01 1.816632300615310669e-01 -2.571857571601867676e-01
-1.407503485679626465e-01 -7.136605381965637207e-01 9.983523190021514893e-02 -1.936203986406326294e-01 4.125862717628479004e-01 4.822224378585815430e-01 1.748618297278881073e-02 -1.426546126604080200e-01
-1.676107011735439301e-02 3.936499655246734619e-01 5.162656903266906738e-01 -3.688659965991973877e-01 -8.371350914239883423e-02 3.707120120525360107e-01 1.184432879090309143e-01 -5.326371788978576660e-01
-6.250690817832946777e-01 3.010634481906890869e-01 -3.409852981567382812e-01 2.655703574419021606e-03 -5.787802115082740784e-02 5.723014473915100098e-01 -9.020843543112277985e-03 -2.672286927700042725e-01
4.482077062129974365e-01 -2.985911369323730469e-01 8.186175674200057983e-02 1.164219081401824951e-01 5.396308302879333496e-01 5.606827139854431152e-01 -9.381889551877975464e-02 -2.744615077972412109e-01
-1.581000983715057373e-01 5.770603418350219727e-01 2.461123168468475342e-01 1.778277009725570679e-01 3.871570825576782227e-01 4.151113927364349365e-01 -2.652990818023681641e-01 -3.965096473693847656e-01
-1.183718517422676086e-01 8.372925221920013428e-02 4.730561971664428711e-01 2.555774450302124023e-01 -2.013466507196426392e-01 7.413579225540161133e-01 3.128150403499603271e-01 4.324765503406524658e-02
-2.154467105865478516e-01 3.656282275915145874e-02 4.514144062995910645e-01 -6.978242844343185425e-02 5.206496715545654297e-01 4.362361878156661987e-02 6.937810033559799194e-02 -6.825019717216491699e-01
6.033530458807945251e-03 1.308521330356597900e-01 4.869729578495025635e-01 -5.517092943191528320e-01 -1.189080160111188889e-02 5.729081034660339355e-01 2.533315420150756836e-01 -2.208477556705474854e-01
-5.493057966232299805e-01 -8.508668094873428345e-02 2.261631041765213013e-01 1.256774961948394775e-01 8.362162858247756958e-02 6.665198802947998047e-01 4.154584705829620361e-01 -1.522489544004201889e-02
-2.811081893742084503e-02 1.034501492977142334e-01 -3.988677561283111572e-01 -2.015021294355392456e-01 -3.856059312820434570e-01 6.397550106048583984e-01 3.463967144489288330e-01 -3.329268097877502441e-01
-2.638656198978424072e-01 -2.137756943702697754e-01 -2.345706671476364136e-01 -8.586312085390090942e-02 6.211982369422912598e-01 2.783275246620178223e-01 -3.775536715984344482e-01 -4.651652574539184570e-01
-3.443355560302734375e-01 4.576941132545471191e-01 -3.288740664720535278e-02 2.010491341352462769e-01 4.054116308689117432e-01 6.251717209815979004e-01 -2.585785388946533203e-01 -9.157320111989974976e-02
-2.381512820720672607e-01 -2.143535912036895752e-01 -4.038116633892059326e-01 -2.360615693032741547e-02 -5.078998208045959473e-01 5.343332290649414062e-01 -1.488625407218933105e-01 -4.099770188331604004e-01
1.672440022230148315e-01 -5.368614569306373596e-02 -4.652810990810394287e-01 -3.590325415134429932e-01 -1.922954767942428589e-01 5.350588560104370117e-01 -3.587896823883056641e-01 -4.144405722618103027e-01
4.517596364021301270e-01 4.191817343235015869e-02 -3.635545969009399414e-01 -1.197287067770957947e-01 5.224404931068420410e-01 2.719259560108184814e-01 1.206993311643600464e-02 -5.482843518257141113e-01
-2.561444938182830811e-01 -1.588512212038040161e-01 -1.592662632465362549e-01 -2.656204104423522949e-01 5.700291693210601807e-02 7.100912183523178101e-02 -1.962760239839553833e-01 -8.754544258117675781e-01
-4.951059818267822266e-02 -3.595213890075683594e-01 3.525127097964286804e-02 -7.005583494901657104e-02 7.047365903854370117e-01 3.313348889350891113e-01 -3.028690516948699951e-01 -4.049399495124816895e-01
3.734045848250389099e-02 9.902913868427276611e-02 4.252888858318328857e-01 -4.369381666183471680e-01 5.596252679824829102e-01 1.775913238525390625e-01 -2.688897214829921722e-02 -5.211246609687805176e-01
-2.352483570575714111e-01 7.177620381116867065e-02 3.051510453224182129e-01 -6.892137229442596436e-02 2.939856946468353271e-01 7.448947429656982422e-02 4.382151067256927490e-01 -7.467464804649353027e-01
1.436424404382705688e-01 1.023722216486930847e-01 1.919351816177368164e-01 -4.363052248954772949e-01 3.905564844608306885e-01 1.632872521877288818e-01 4.140472710132598877e-01 -6.253423690795898438e-01
1.865067481994628906e-01 -4.402314126491546631e-01 -2.698704898357391357e-01 1.387361437082290649e-01 2.123010456562042236e-01 7.913366556167602539e-01 5.292706936597824097e-02 -7.243519276380538940e-02
-6.894843280315399170e-02 1.458780616521835327e-01 4.741069376468658447e-01 -9.662584215402603149e-02 7.084013223648071289e-01 3.259468972682952881e-01 2.003265917301177979e-01 -3.027326166629791260e-01
-6.956186890602111816e-02 1.920993775129318237e-01 -3.748581409454345703e-01 -4.984279870986938477e-01 -1.899156421422958374e-01 6.710500717163085938e-01 -9.367784112691879272e-02 -2.723200023174285889e-01
2.415696233510971069e-01 2.181341685354709625e-02 1.836657077074050903e-01 -5.511088967323303223e-01 -1.728538721799850464e-01 7.218583226203918457e-01 -1.804646998643875122e-01 -1.420870274305343628e-01
3.299225121736526489e-02 3.270249664783477783e-01 -4.411533772945404053e-01 1.856232583522796631e-01 -2.294243872165679932e-01 6.979151964187622070e-01 2.393998056650161743e-01 -2.566329538822174072e-01
-3.763298690319061279e-01 -1.657973229885101318e-01 2.002637535333633423e-01 6.652310490608215332e-02 4.987739622592926025e-01 9.636797755956649780e-02 1.638820022344589233e-01 -7.081218957901000977e-01
2.198976874351501465e-01 4.689694344997406006e-01 4.182502329349517822e-01 -3.440101146697998047e-01 2.359540164470672607e-01 3.050301074981689453e-01 -3.053546547889709473e-01 -4.432578086853027344e-01
2.750411331653594971e-01 -2.024784311652183533e-02 -5.963973235338926315e-03 -5.522774457931518555e-01 -1.740169078111648560e-01 5.283451676368713379e-01 -3.987049162387847900e-01 -3.879436254501342773e-01
5.719414912164211273e-03 7.071879506111145020e-01 1.635755747556686401e-01 2.164409011602401733e-01 1.389745920896530151e-01 5.279270410537719727e-01 6.260457634925842285e-02 -3.525745570659637451e-01
-1.627176254987716675e-01 -2.874629199504852295e-01 -6.655660271644592285e-02 -5.766347050666809082e-01 9.521279484033584595e-02 2.837741076946258545e-01 3.821159005165100098e-01 -5.642207264900207520e-01
-2.347351610660552979e-01 2.519020140171051025e-01 -1.721585094928741455e-01 7.592316251248121262e-03 1.174770072102546692e-01 1.200348734855651855e-01 -4.597988128662109375e-01 -7.823837995529174805e-01
-3.784223198890686035e-01 3.925290405750274658e-01 8.416151255369186401e-02 3.452616631984710693e-01 3.712223172187805176e-01 5.993295907974243164e-01 -2.488173991441726685e-01 -1.323497891426086426e-01
-3.582865297794342041e-01 -3.125735819339752197e-01 4.229221958667039871e-03 -4.676146209239959717e-01 2.850542962551116943e-01 2.196618765592575073e-01 1.900665909051895142e-01 -6.241910457611083984e-01
-2.217411547899246216e-01 7.155296206474304199e-01 1.864750385284423828e-01 1.954566389322280884e-01 2.580786943435668945e-01 4.430627822875976562e-01 -9.432853758335113525e-02 -3.067000806331634521e-01
-2.846138179302215576e-01 -4.351892173290252686e-01 1.826510578393936157e-01 -3.734220564365386963e-01 2.403860241174697876e-01 1.152146607637405396e-01 2.058480083942413330e-01 -6.658579111099243164e-01
-2.943719625473022461e-01 4.910392463207244873e-01 2.942286431789398193e-01 1.623836606740951538e-01 1.676433347165584564e-02 4.660110175609588623e-01 -3.277093172073364258e-01 -4.841962754726409912e-01
-4.131918251514434814e-01 -2.971463501453399658e-01 -2.347720265388488770e-01 -5.382483005523681641e-01 2.930755019187927246e-01 1.587390154600143433e-01 9.409673511981964111e-02 -5.255492329597473145e-01
-6.733772903680801392e-02 -1.558530628681182861e-01 2.337180674076080322e-01 3.755227848887443542e-02 5.790536403656005859e-01 6.004987284541130066e-02 3.396982550621032715e-01 -6.788497567176818848e-01
-3.502415493130683899e-03 1.351379156112670898e-01 5.640304088592529297e-01 4.025147557258605957e-01 1.406872570514678955e-01 6.712588667869567871e-01 1.763320267200469971e-01 -1.012647151947021484e-02
5.831694602966308594e-02 5.219835042953491211e-01 -7.870680093765258789e-02 -1.565943807363510132e-01 -2.030132561922073364e-01 4.500006139278411865e-01 3.640984594821929932e-01 -5.631458163261413574e-01
-3.114733099937438965e-01 1.591940522193908691e-01 1.742650009691715240e-02 -3.398073911666870117e-01 6.091233715415000916e-02 4.503971636295318604e-01 6.035509109497070312e-01 -4.370666444301605225e-01
-6.791756153106689453e-01 1.106387674808502197e-01 -2.844723165035247803e-01 3.014290146529674530e-02 4.409023821353912354e-01 3.828230500221252441e-01 6.958553194999694824e-02 -3.144136071205139160e-01
-2.018800228834152222e-01 -1.249941717833280563e-02 1.240525543689727783e-01 -4.479632079601287842e-01 -1.372664421796798706e-01 3.924199044704437256e-01 5.497797727584838867e-01 -5.176243185997009277e-01
-2.175038307905197144e-01 5.198360681533813477e-01 1.667910963296890259e-01 -1.674221903085708618e-01 -6.433761119842529297e-02 3.208613097667694092e-01 -6.567329168319702148e-02 -7.177805304527282715e-01
6.330755352973937988e-01 -2.784398570656776428e-02 -4.125961102545261383e-03 7.357587665319442749e-02 2.371448576450347900e-01 5.475496649742126465e-01 -1.526809111237525940e-02 -4.865473806858062744e-01
-2.587105333805084229e-01 -2.097515165805816650e-01 -4.269677996635437012e-01 1.439375430345535278e-01 5.083001255989074707e-01 5.647881627082824707e-01 3.237942755222320557e-01 -6.209708005189895630e-02
7.683839648962020874e-02 5.885347723960876465e-01 -2.657907307147979736e-01 9.941019862890243530e-02 4.696777835488319397e-02 2.919754683971405029e-01 2.730671167373657227e-01 -6.365330815315246582e-01
2.679129242897033691e-01 1.289469748735427856e-01 3.357546031475067139e-02 4.177873730659484863e-01 5.854294300079345703e-01 5.593497753143310547e-01 1.790685653686523438e-01 -2.196737080812454224e-01
-7.948212325572967529e-02 4.917088150978088379e-01 3.487316370010375977e-01 4.239000082015991211e-01 4.165245890617370605e-01 4.412243962287902832e-01 -5.374631658196449280e-02 -2.820279300212860107e-01
-2.059315890073776245e-01 6.950085759162902832e-01 6.068303808569908142e-02 1.171757951378822327e-01 1.962488442659378052e-01 4.271987676620483398e-01 3.435364365577697754e-01 -3.436763584613800049e-01
-1.146621704101562500e-01 -5.385301709175109863e-01 6.520397961139678955e-02 3.437534272670745850e-01 -6.804101914167404175e-02 6.183874011039733887e-01 -2.622063755989074707e-01 -3.444341719150543213e-01
1.853717714548110962e-01 1.912075579166412354e-01 5.625354051589965820e-01 -1.294420212507247925e-01 4.798956215381622314e-01 2.075855582952499390e-01 -3.010851740837097168e-01 -4.814892709255218506e-01
-1.955995112657546997e-01 2.245489805936813354e-01 1.872235834598541260e-01 -6.556826233863830566e-01 6.737605482339859009e-02 6.103712320327758789e-01 -1.028781756758689880e-01 -2.422185093164443970e-01
2.865673415362834930e-02 1.757518947124481201e-01 -2.666530311107635498e-01 -2.500461339950561523e-01 2.302685230970382690e-01 1.228256449103355408e-01 3.132686316967010498e-01 -8.175673484802246094e-01
-2.185670286417007446e-01 -2.385583370923995972e-01 1.722056120634078979e-01 -1.453495919704437256e-01 6.270428299903869629e-01 7.115785777568817139e-02 2.453201562166213989e-01 -6.213767528533935547e-01
6.307023018598556519e-02 3.177123963832855225e-01 -2.995156645774841309e-01 -2.685821354389190674e-01 5.630609989166259766e-01 1.943440884351730347e-01 2.110960483551025391e-01 -5.778114795684814453e-01
-2.032337337732315063e-01 1.750362068414688110e-01 -3.065517842769622803e-01 -3.002142906188964844e-01 -2.985709607601165771e-01 7.987466454505920410e-01 3.955858200788497925e-02 -1.234913468360900879e-01
-2.185892909765243530e-01 4.078583046793937683e-02 9.114741533994674683e-02 3.755715861916542053e-02 7.280439734458923340e-01 6.155639886856079102e-01 1.774105280637741089e-01 1.988100260496139526e-02
-2.784329354763031006e-01 1.886917948722839355e-01 -2.753138244152069092e-01 -4.681203365325927734e-01 -2.167996764183044434e-01 6.916418075561523438e-01 -1.170935705304145813e-01 -2.299019098281860352e-01
-1.831872910261154175e-01 5.395875498652458191e-02 -3.098455369472503662e-01 -5.426933765411376953e-01 -2.881343066692352295e-01 3.947325944900512695e-01 2.301170490682125092e-02 -5.776208043098449707e-01
-3.603509962558746338e-01 -7.242903858423233032e-02 1.751139163970947266e-01 -1.567989736795425415e-01 6.977838277816772461e-01 4.829738438129425049e-01 2.953133583068847656e-01 -4.768909141421318054e-02
-2.509998977184295654e-01 7.113776206970214844e-01 -4.358184337615966797e-02 1.930420994758605957e-01 1.145398765802383423e-01 5.364581942558288574e-01 1.028103083372116089e-01 -2.833720743656158447e-01
8.782615512609481812e-02 5.631489753723144531e-01 5.135224461555480957e-01 -3.033528327941894531e-01 1.295666992664337158e-01 3.994322419166564941e-01 -1.766024827957153320e-01 -3.345137834548950195e-01
-2.280945181846618652e-01 2.182214707136154175e-02 -1.915353983640670776e-01 -2.904788255691528320e-01 -1.779171824455261230e-01 3.130532205104827881e-01 5.583081245422363281e-01 -6.205385327339172363e-01
-6.800864934921264648e-01 -7.515126466751098633e-02 -2.532693445682525635e-01 1.832868605852127075e-01 4.385307729244232178e-01 3.455029428005218506e-01 -2.980319224298000336e-02 -3.486049771308898926e-01
6.485602259635925293e-02 -4.095546901226043701e-01 -7.450066972523927689e-03 4.943585693836212158e-01 -1.689711958169937134e-01 6.607892513275146484e-01 -9.208945930004119873e-02 -3.315701186656951904e-01
3.471686542034149170e-01 8.980453014373779297e-03 -9.259085357189178467e-02 -4.155062437057495117e-01 -3.084940314292907715e-01 5.753587484359741211e-01 -2.931288778781890869e-01 -4.313280284404754639e-01
-1.928071528673171997e-01 1.426678150892257690e-01 -4.359427988529205322e-01 -2.719361782073974609e-01 4.534198045730590820e-01 1.078565195202827454e-01 1.774276979267597198e-02 -6.789245009422302246e-01
-2.928930521011352539e-01 -1.736324429512023926e-01 -4.346424937248229980e-01 -5.317400693893432617e-01 3.648887872695922852e-01 3.973208367824554443e-01 2.794727087020874023e-01 -2.080653309822082520e-01
-3.050569891929626465e-01 -2.010004967451095581e-02 -2.944224141538143158e-02 -3.230963945388793945e-01 2.763409912586212158e-01 2.000733017921447754e-01 -4.008042626082897186e-03 -8.275678157806396484e-01
-1.649617403745651245e-01 3.946640715003013611e-02 8.129248768091201782e-02 1.047076135873794556e-01 5.002154111862182617e-01 1.299404501914978027e-01 4.517081081867218018e-01 -6.946347951889038086e-01
-5.878821387887001038e-02 3.090260922908782959e-01 3.702234625816345215e-01 -5.139305591583251953e-01 -8.949471265077590942e-02 3.947552144527435303e-01 3.116178810596466064e-01 -4.887842237949371338e-01
-3.125588595867156982e-01 4.029870033264160156e-01 5.975014716386795044e-02 -5.905611515045166016e-01 1.304057538509368896e-01 5.235446691513061523e-01 -7.531565427780151367e-02 -3.013286292552947998e-01
1.310320794582366943e-01 4.038378596305847168e-01 -1.530483514070510864e-01 -9.061791002750396729e-02 3.122524619102478027e-01 8.565828204154968262e-02 2.694084048271179199e-01 -7.814669013023376465e-01
-7.138354778289794922e-01 2.519487403333187103e-02 4.374670609831809998e-02 1.533937305212020874e-01 3.049004971981048584e-01 5.368066430091857910e-01 2.768004238605499268e-01 -8.134102076292037964e-02
1.605774015188217163e-01 -3.876508176326751709e-01 4.279403686523437500e-01 3.332362323999404907e-02 5.410498380661010742e-01 2.611896693706512451e-01 -1.535374820232391357e-01 -5.051431655883789062e-01
-4.166868329048156738e-01 -1.004200875759124756e-01 9.073983132839202881e-02 1.517419070005416870e-01 -2.380539029836654663e-01 5.989459156990051270e-01 -4.585302770137786865e-01 -3.992152512073516846e-01
-4.188744127750396729e-01 1.158340498805046082e-01 -4.580862522125244141e-01 -1.544190794229507446e-01 3.651559054851531982e-01 6.214323639869689941e-01 -2.047300040721893311e-01 -1.265184879302978516e-01
1.159532926976680756e-02 6.048174947500228882e-02 3.527825176715850830e-01 -3.055438697338104248e-01 6.319763064384460449e-01 2.172790020704269409e-01 2.134320698678493500e-02 -5.756171345710754395e-01
-2.112317085266113281e-01 -3.205390572547912598e-01 -8.035435527563095093e-02 -1.964695602655410767e-01 7.659571766853332520e-01 4.352799057960510254e-01 5.295793712139129639e-02 -1.691612899303436279e-01
-3.121221810579299927e-02 3.771223723888397217e-01 -5.372062921524047852e-01 -1.252261996269226074e-01 -7.835741341114044189e-02 4.298228621482849121e-01 -2.079901099205017090e-01 -5.642560124397277832e-01
2.199264019727706909e-01 -4.954255819320678711e-01 2.973250150680541992e-01 -1.105042397975921631e-01 1.785739809274673462e-01 7.524220347404479980e-01 7.681278884410858154e-02 4.055684804916381836e-02
-5.682837963104248047e-02 5.219317078590393066e-01 3.069957494735717773e-01 1.594753265380859375e-01 4.061984121799468994e-01 3.869014978408813477e-01 -3.912292718887329102e-01 -3.700392246246337891e-01
-3.720339536666870117e-01 4.318937957286834717e-01 1.459968835115432739e-01 4.083085656166076660e-01 3.142807781696319580e-01 5.069018602371215820e-01 -2.128848731517791748e-01 -2.932333350181579590e-01
-1.615200787782669067e-01 4.046809375286102295e-01 2.953687906265258789e-01 3.608318269252777100e-01 4.222208261489868164e-01 6.200697422027587891e-01 -1.400755345821380615e-01 -1.016088947653770447e-01
-4.264631271362304688e-01 -2.977801673114299774e-02 3.881483897566795349e-02 -1.271187700331211090e-02 6.947854757308959961e-01 1.935084909200668335e-01 7.850874215364456177e-02 -5.378087162971496582e-01
6.869539618492126465e-02 4.822081327438354492e-01 3.911078274250030518e-01 2.047865539789199829e-01 8.329831808805465698e-02 6.640589237213134766e-01 -2.741622924804687500e-01 -2.116026580333709717e-01
