# Supplementary material for: Where is your field going? A machine learning approach to study the relative motion of the domains of physics
Source: PLoS One. 2020 Jun 18;15(6):e0233997. doi: 10.1371/journal.pone.0233997 (PMC7302634; doi:10.1371/journal.pone.0233997)
Supplement: S1 Data — (ZIP) [file pone.0233997.s001.zip › 0/Pacs4Run_0_VS_500_embeddings2000-2004ED8.txt]

-7.590120285749435425e-02 -1.208058893680572510e-01 -3.134197592735290527e-01 6.123467087745666504e-01 2.365082316100597382e-02 3.243618607521057129e-01 4.476795792579650879e-01 4.475014507770538330e-01
-2.122300863265991211e-01 2.171690315008163452e-01 -4.401537775993347168e-01 7.109480500221252441e-01 -2.493071556091308594e-02 -7.171612977981567383e-02 3.696075677871704102e-01 -2.573695778846740723e-01
-1.233274117112159729e-01 1.786650270223617554e-01 -1.127361729741096497e-01 4.419500231742858887e-01 1.512238234281539917e-01 2.444019764661788940e-01 8.124447464942932129e-01 -4.661003127694129944e-02
1.376098543405532837e-01 5.648464560508728027e-01 -4.581870138645172119e-02 6.125665307044982910e-01 -7.226175069808959961e-02 -1.890814155340194702e-01 4.887389540672302246e-01 6.953869760036468506e-02
4.024690091609954834e-01 -4.238665278535336256e-04 -6.720811724662780762e-01 2.697572708129882812e-01 1.447058022022247314e-01 5.368623137474060059e-01 -1.523548457771539688e-02 -6.452389806509017944e-02
2.149547785520553589e-01 -7.583987433463335037e-03 -3.714728951454162598e-01 6.399086713790893555e-01 2.905593514442443848e-01 4.723798334598541260e-01 -3.135451078414916992e-01 1.959270052611827850e-02
5.183440446853637695e-01 -7.919012755155563354e-02 -6.845201253890991211e-01 2.628092765808105469e-01 3.110282821580767632e-03 4.028712809085845947e-01 1.181921288371086121e-01 -1.054867580533027649e-01
-4.055183827877044678e-01 4.800182580947875977e-01 -5.025677680969238281e-01 4.946647584438323975e-01 -1.447834521532058716e-01 -1.899917423725128174e-01 2.161102145910263062e-01 6.408735364675521851e-02
1.867475062608718872e-01 2.167656719684600830e-01 -3.964957892894744873e-01 3.663444817066192627e-01 -2.483577728271484375e-01 -4.235877841711044312e-02 6.912898421287536621e-01 -2.921700477600097656e-01
-1.724318712949752808e-01 1.717753522098064423e-02 -2.780453264713287354e-01 2.185526341199874878e-01 9.053416550159454346e-02 4.850599467754364014e-01 7.385572195053100586e-01 -2.365403920412063599e-01
1.580750048160552979e-01 -1.774562746286392212e-01 -5.017604827880859375e-01 2.603516280651092529e-01 -4.213161468505859375e-01 4.802901744842529297e-01 3.086913228034973145e-01 -3.471294343471527100e-01
2.232374399900436401e-01 3.321175277233123779e-01 -4.360239952802658081e-02 4.657778143882751465e-02 -9.905707091093063354e-02 8.336032032966613770e-01 3.095534443855285645e-01 1.877830177545547485e-01
-4.299367591738700867e-02 -3.276542425155639648e-01 -4.182783663272857666e-01 1.074161827564239502e-01 -8.866035938262939453e-02 7.245311737060546875e-01 3.920372724533081055e-01 -1.334163546562194824e-01
2.685069441795349121e-01 6.798112988471984863e-01 -2.641477584838867188e-01 3.705125153064727783e-01 -4.545057192444801331e-03 5.013374686241149902e-01 8.562000095844268799e-02 -4.040715284645557404e-03
-3.384823501110076904e-01 -2.534692883491516113e-01 -3.434324860572814941e-01 8.151811361312866211e-01 1.066285278648138046e-02 7.893913239240646362e-02 1.174384076148271561e-02 1.795373708009719849e-01
-1.487123668193817139e-01 5.051172375679016113e-01 -4.620631337165832520e-01 3.048627078533172607e-01 2.554826736450195312e-01 -1.093286275863647461e-01 5.728544592857360840e-01 1.044569462537765503e-01
-2.004997283220291138e-01 -2.746006846427917480e-01 -2.881861329078674316e-01 1.326528489589691162e-01 -6.612434238195419312e-02 6.949199438095092773e-01 5.368120670318603516e-01 -9.106388688087463379e-02
-3.930624946951866150e-02 2.165345847606658936e-01 -6.911562085151672363e-01 4.890859723091125488e-01 -1.192305982112884521e-01 3.456876575946807861e-01 -1.495338231325149536e-01 -2.803384959697723389e-01
-5.142600834369659424e-02 4.682103991508483887e-01 -6.870679855346679688e-01 -1.455822028219699860e-02 -2.771385908126831055e-01 4.729377627372741699e-01 -1.686464995145797729e-02 7.141321897506713867e-02
-3.378256689757108688e-03 -3.569618463516235352e-01 -6.105744838714599609e-01 6.488109230995178223e-01 -2.078710496425628662e-01 -2.453988045454025269e-02 3.822667896747589111e-02 1.831287592649459839e-01
-9.157461673021316528e-02 -2.503941766917705536e-02 -6.956583261489868164e-01 -2.337819486856460571e-01 7.204376906156539917e-02 5.578059554100036621e-01 3.078649044036865234e-01 2.031596451997756958e-01
-3.337332978844642639e-02 -4.162656068801879883e-01 -5.810447931289672852e-01 6.217355132102966309e-01 -1.460805982351303101e-01 3.876603674143552780e-03 2.827873229980468750e-01 -1.085545495152473450e-02
-4.866885244846343994e-01 1.455988436937332153e-01 -5.232332348823547363e-01 3.686249852180480957e-01 -3.534481227397918701e-01 8.212058246135711670e-02 3.819662928581237793e-01 -2.339021712541580200e-01
2.203305810689926147e-01 4.897324144840240479e-01 -6.167746186256408691e-01 1.444656550884246826e-01 -1.922480165958404541e-01 4.835555553436279297e-01 -1.708233356475830078e-01 1.018302291631698608e-01
2.670280933380126953e-01 -4.464039504528045654e-01 -4.509918391704559326e-01 2.672373950481414795e-01 1.258096098899841309e-01 -3.426905721426010132e-02 5.015680193901062012e-01 4.313202202320098877e-01
4.504233598709106445e-01 -1.354477182030677795e-02 -1.804670095443725586e-01 5.593107342720031738e-01 -6.825090944766998291e-02 6.335463523864746094e-01 -2.127477973699569702e-01 1.541774161159992218e-02
1.704352945089340210e-01 4.373802542686462402e-01 -2.930539548397064209e-01 5.462849736213684082e-01 6.969663500785827637e-02 4.088876545429229736e-01 3.209812343120574951e-01 -3.467952609062194824e-01
2.203541249036788940e-01 -1.781816482543945312e-01 -6.901388168334960938e-01 2.224160581827163696e-01 2.774513885378837585e-02 5.366959571838378906e-01 2.197135686874389648e-01 -2.384293079376220703e-01
2.226312607526779175e-01 4.800777733325958252e-01 -3.756475746631622314e-01 4.158889651298522949e-01 8.762787282466888428e-02 5.033431053161621094e-01 2.703706622123718262e-01 -2.678668797016143799e-01
-4.507119655609130859e-01 1.005886048078536987e-01 -3.180346190929412842e-01 5.162975192070007324e-01 -3.388929367065429688e-01 3.215208649635314941e-01 2.386886626482009888e-01 -3.792560100555419922e-01
-8.739829994738101959e-03 1.515432447195053101e-01 1.265309303998947144e-01 6.128376126289367676e-01 -5.081645846366882324e-01 1.663973927497863770e-01 1.743405014276504517e-01 5.187140107154846191e-01
1.303106397390365601e-01 3.129816949367523193e-01 -5.566817522048950195e-01 4.242952466011047363e-01 7.695069164037704468e-02 5.320676565170288086e-01 9.718399494886398315e-02 -3.109315931797027588e-01
2.888022959232330322e-01 6.263902783393859863e-01 -4.092266857624053955e-01 5.341233611106872559e-01 -1.110422890633344650e-02 1.960172653198242188e-01 1.239581555128097534e-01 -1.325237303972244263e-01
-1.445185244083404541e-01 -3.741161525249481201e-01 -7.020326852798461914e-01 4.478632807731628418e-01 -2.788486778736114502e-01 2.201522514224052429e-02 2.597661316394805908e-01 -5.259118624962866306e-04
1.815689206123352051e-01 -1.982933282852172852e-01 -4.279612898826599121e-01 7.199860215187072754e-01 1.465725004673004150e-01 -1.540716886520385742e-01 1.412313431501388550e-02 4.251595735549926758e-01
6.407721042633056641e-01 1.448246687650680542e-01 -3.483528792858123779e-01 2.892596423625946045e-01 -1.045805364847183228e-01 5.292793512344360352e-01 2.316492646932601929e-01 -1.366778910160064697e-01
-1.172825992107391357e-01 -2.162491343915462494e-02 -2.785736918449401855e-01 6.557558178901672363e-01 -1.391323655843734741e-01 6.053977608680725098e-01 -1.459028571844100952e-01 -2.664703130722045898e-01
2.792504429817199707e-01 4.822593331336975098e-01 -7.686721682548522949e-01 8.684948086738586426e-02 1.749978959560394287e-01 1.648277789354324341e-01 1.372728198766708374e-01 1.200387254357337952e-01
2.283324003219604492e-01 1.016892045736312866e-01 -6.633212566375732422e-01 5.073428153991699219e-01 -1.802690029144287109e-01 3.728605210781097412e-01 -2.347155213356018066e-01 -1.162691190838813782e-01
-1.817840635776519775e-01 -6.756780296564102173e-02 -5.551148205995559692e-02 2.968449592590332031e-01 -6.344898939132690430e-01 1.718208640813827515e-01 3.832337856292724609e-01 5.405763387680053711e-01
2.413885593414306641e-01 3.156874179840087891e-01 -6.736967563629150391e-01 3.531915247440338135e-01 -3.630833467468619347e-03 4.857848584651947021e-01 -1.002382189035415649e-01 -1.319609731435775757e-01
1.810928285121917725e-01 2.903966009616851807e-01 -7.467532753944396973e-01 2.105506807565689087e-01 3.026332557201385498e-01 3.516883850097656250e-01 -1.066597253084182739e-01 2.329274117946624756e-01
-9.437272697687149048e-02 4.815678596496582031e-01 -4.638034701347351074e-01 -4.102339036762714386e-03 1.717651784420013428e-01 6.357268691062927246e-01 -7.591687887907028198e-02 3.234817087650299072e-01
-1.237144768238067627e-01 -1.180775314569473267e-01 1.771160960197448730e-02 4.001438319683074951e-01 1.040356084704399109e-01 5.680519342422485352e-01 6.779738068580627441e-01 -1.310297548770904541e-01
3.926330059766769409e-02 3.600149750709533691e-01 -8.323091864585876465e-01 2.839233726263046265e-02 2.175628840923309326e-01 2.889772355556488037e-01 -9.128278493881225586e-02 1.900762617588043213e-01
-3.899444043636322021e-01 -2.605930566787719727e-01 -5.717390179634094238e-01 4.895068407058715820e-01 -2.472764849662780762e-01 6.998374126851558685e-03 4.426660761237144470e-02 3.877859711647033691e-01
2.188840955495834351e-01 2.999786734580993652e-01 -6.355928778648376465e-01 -1.182281821966171265e-01 -7.256273180246353149e-02 6.131448149681091309e-01 9.937415271997451782e-02 2.303459197282791138e-01
2.396448403596878052e-01 5.357241034507751465e-01 -1.548636853694915771e-01 1.651907712221145630e-02 -1.022667437791824341e-01 7.237040996551513672e-01 2.881960868835449219e-01 1.185372397303581238e-01
2.365871518850326538e-01 7.102587819099426270e-01 -5.083123445510864258e-01 1.434130370616912842e-01 1.879701018333435059e-01 2.198018878698348999e-01 1.658047139644622803e-01 2.224266231060028076e-01
-7.037605158984661102e-03 4.896020591259002686e-01 -4.079471528530120850e-01 2.134099453687667847e-01 -2.124585211277008057e-01 6.966671943664550781e-01 -1.307040452957153320e-01 -2.661417238414287567e-02
-9.045682847499847412e-02 4.001892805099487305e-01 -5.917646884918212891e-01 2.128435373306274414e-01 -6.370449662208557129e-01 7.858585566282272339e-02 1.252491623163223267e-01 9.213607013225555420e-02
4.107914566993713379e-01 -3.957448899745941162e-02 -2.638127505779266357e-01 5.459995865821838379e-01 -1.119684055447578430e-01 6.111385822296142578e-01 -2.738772034645080566e-01 3.058881126344203949e-02
-3.074827045202255249e-02 6.319654732942581177e-02 -5.678089857101440430e-01 -1.082532703876495361e-01 1.617967337369918823e-01 7.016843557357788086e-01 1.995324790477752686e-01 3.202853798866271973e-01
2.407592833042144775e-01 3.949494659900665283e-01 -1.241928935050964355e-01 -5.174753442406654358e-02 7.322427630424499512e-02 7.706279754638671875e-01 2.982651293277740479e-01 2.824125289916992188e-01
-2.659445405006408691e-01 6.563505530357360840e-01 -1.123530715703964233e-01 4.314246773719787598e-01 -4.382744431495666504e-01 2.237013876438140869e-01 1.488295197486877441e-01 1.882815808057785034e-01
-2.613659203052520752e-01 -1.226636245846748352e-01 -4.101076722145080566e-01 2.568328678607940674e-01 -2.943517863750457764e-01 5.252380371093750000e-01 5.505501031875610352e-01 -1.298716664314270020e-01
-1.465340405702590942e-01 1.525953710079193115e-01 -1.024465337395668030e-01 7.385334968566894531e-01 7.652500271797180176e-02 5.395414233207702637e-01 -1.214325800538063049e-02 -3.196985125541687012e-01
3.708501160144805908e-01 6.784538030624389648e-01 -4.796478450298309326e-01 3.061156272888183594e-01 -6.407158076763153076e-02 8.038563281297683716e-02 2.604490518569946289e-01 1.053984975442290306e-03
-3.192340135574340820e-01 -2.379644513130187988e-01 1.053578779101371765e-02 5.272506475448608398e-01 -4.214261472225189209e-01 5.141314864158630371e-01 5.689863860607147217e-02 3.437877297401428223e-01
7.481882721185684204e-02 3.360364735126495361e-01 -6.986168622970581055e-01 2.662488520145416260e-01 -2.043122053146362305e-01 4.515669047832489014e-01 -2.492298185825347900e-01 1.214747428894042969e-01
9.697616845369338989e-02 -4.581021964550018311e-01 -4.365780353546142578e-01 6.525622606277465820e-01 1.060255318880081177e-01 5.563289299607276917e-02 3.704274892807006836e-01 1.129035800695419312e-01
3.371652960777282715e-01 5.267755985260009766e-01 -2.400505691766738892e-01 5.350634455680847168e-01 -1.132986694574356079e-01 3.258797824382781982e-01 2.906191051006317139e-01 -2.478228956460952759e-01
2.631386816501617432e-01 4.999395310878753662e-01 -3.561449348926544189e-01 4.739549458026885986e-01 1.809511184692382812e-01 4.725151956081390381e-01 1.786736100912094116e-01 -2.034893184900283813e-01
1.501120179891586304e-01 4.753126204013824463e-01 -3.739204704761505127e-01 3.188560307025909424e-01 3.960650861263275146e-01 -9.451611340045928955e-02 5.356948971748352051e-01 2.393503636121749878e-01
-2.074770033359527588e-01 -2.087774574756622314e-01 -3.567594289779663086e-01 2.097067385911941528e-01 -7.219874113798141479e-02 5.412418842315673828e-01 6.165677309036254883e-01 -2.525866627693176270e-01
4.002005159854888916e-01 -3.887562453746795654e-01 -3.427933454513549805e-01 6.040683388710021973e-01 -7.352626323699951172e-02 1.568089053034782410e-02 4.192694723606109619e-01 1.576815396547317505e-01
3.035349845886230469e-01 -2.947811484336853027e-01 -2.720270752906799316e-01 6.175653338432312012e-01 -2.331095784902572632e-01 -1.603167131543159485e-02 1.339322924613952637e-01 5.413409471511840820e-01
1.298630237579345703e-01 -2.901329398155212402e-01 -3.454022705554962158e-01 4.199652969837188721e-01 1.287617371417582035e-03 -1.507839560508728027e-01 6.852102279663085938e-01 3.332179486751556396e-01
1.127731725573539734e-01 5.883813500404357910e-01 -6.022388339042663574e-01 1.677754819393157959e-01 1.706565618515014648e-01 4.123520851135253906e-01 -1.102508381009101868e-01 1.973225027322769165e-01
6.947441399097442627e-02 6.539740562438964844e-01 -6.926549673080444336e-01 2.614096701145172119e-01 5.777685716748237610e-02 9.562132507562637329e-02 4.060140624642372131e-02 7.249282300472259521e-02
-8.317673206329345703e-02 -2.998769879341125488e-01 -4.592178761959075928e-01 1.974664181470870972e-01 7.613945007324218750e-02 5.674388408660888672e-01 4.912953972816467285e-01 -2.900453209877014160e-01
-4.178408533334732056e-02 -2.516721375286579132e-02 -4.434991478919982910e-01 -2.252797335386276245e-01 1.016147062182426453e-01 4.189345538616180420e-01 6.169762015342712402e-01 4.285872280597686768e-01
1.256130933761596680e-01 -2.346220910549163818e-01 -6.746877431869506836e-01 4.037250578403472900e-01 -3.564266487956047058e-02 -1.257263869047164917e-01 -3.747544065117835999e-02 5.408275723457336426e-01
1.755059808492660522e-01 -4.944794774055480957e-01 -4.055563807487487793e-01 6.102634072303771973e-01 1.654752879403531551e-03 1.596979945898056030e-01 6.502770632505416870e-02 3.975621759891510010e-01
1.224146634340286255e-01 4.792043268680572510e-01 -5.872912406921386719e-01 1.328374724835157394e-02 3.439292609691619873e-01 -3.512139245867729187e-02 4.479123055934906006e-01 3.002403080463409424e-01
2.315445691347122192e-01 5.759062767028808594e-01 -3.179162144660949707e-01 -1.144584640860557556e-02 -4.067183136940002441e-01 4.799600243568420410e-01 2.308336049318313599e-01 2.538733780384063721e-01
-3.418287038803100586e-01 -2.909237742424011230e-01 -4.001693129539489746e-01 1.448003202676773071e-01 1.108760386705398560e-01 5.482671260833740234e-01 5.502609014511108398e-01 -4.166958108544349670e-02
1.336385607719421387e-01 6.833279728889465332e-01 -6.411916017532348633e-01 8.016213774681091309e-02 1.209499239921569824e-01 1.550104916095733643e-01 1.373738199472427368e-01 2.003055959939956665e-01
6.078083068132400513e-02 6.481556892395019531e-01 -6.830890774726867676e-01 2.126157581806182861e-01 1.385555416345596313e-01 3.890819847583770752e-02 1.877605468034744263e-01 9.175249189138412476e-02
1.391340345144271851e-01 4.896144568920135498e-01 -3.567155897617340088e-01 5.198768377304077148e-01 1.390053927898406982e-01 5.081797838211059570e-01 1.164865642786026001e-01 -2.286116778850555420e-01
2.698821127414703369e-01 7.469857484102249146e-02 -4.108950197696685791e-01 -2.710269391536712646e-01 6.441541016101837158e-02 2.919568717479705811e-01 4.715355336666107178e-01 6.062668561935424805e-01
-1.509536802768707275e-01 -7.411314547061920166e-02 -6.425046920776367188e-01 -2.704802155494689941e-01 -2.115079462528228760e-01 4.922900199890136719e-01 3.400349617004394531e-01 2.881657183170318604e-01
4.537584632635116577e-02 -2.541081011295318604e-01 -1.110119968652725220e-01 6.762256026268005371e-01 1.824150830507278442e-01 -6.525810062885284424e-02 6.108618378639221191e-01 2.303897291421890259e-01
1.494072079658508301e-01 3.970331251621246338e-01 -4.445726871490478516e-01 -2.669177576899528503e-02 3.334942162036895752e-01 6.289538145065307617e-01 2.582139670848846436e-01 2.195657789707183838e-01
-2.799844741821289062e-01 -1.958437711000442505e-01 -6.662965416908264160e-01 5.030381083488464355e-01 -1.307487338781356812e-01 7.862035185098648071e-03 -1.473855227231979370e-01 3.838957250118255615e-01
-1.271733790636062622e-01 -8.643165230751037598e-02 -1.072014346718788147e-01 5.428307652473449707e-01 8.035180717706680298e-02 8.029032945632934570e-01 -1.094519793987274170e-01 -8.431763201951980591e-02
1.170414313673973083e-01 4.660595953464508057e-01 -5.195952653884887695e-01 3.684329986572265625e-01 3.509876132011413574e-01 4.464619755744934082e-01 1.265211701393127441e-01 -1.576048731803894043e-01
-3.816337585449218750e-01 2.584051191806793213e-01 4.471571370959281921e-02 3.770289421081542969e-01 2.228853255510330200e-01 2.248319797217845917e-02 4.378561675548553467e-01 6.336646080017089844e-01
-2.632611393928527832e-01 -1.298018097877502441e-01 1.531739532947540283e-01 4.143158793449401855e-01 -3.699828684329986572e-01 4.457601010799407959e-01 3.579563200473785400e-01 5.049784183502197266e-01
6.661481410264968872e-02 4.204305410385131836e-01 -6.682798266410827637e-01 3.466230928897857666e-01 -1.207327246665954590e-01 4.293258786201477051e-01 -2.153004109859466553e-01 -8.248525112867355347e-02
2.794659137725830078e-01 4.440364837646484375e-01 -7.344336509704589844e-01 3.085491061210632324e-01 -6.163927260786294937e-03 2.814193367958068848e-01 -1.607938110828399658e-02 -1.031580194830894470e-01
-1.085096132010221481e-02 -2.704502046108245850e-01 -5.753573775291442871e-01 5.384615659713745117e-01 -2.799823284149169922e-01 1.448221951723098755e-01 -1.598189920186996460e-01 4.252720177173614502e-01
3.008988872170448303e-02 -5.896507948637008667e-02 -1.244049668312072754e-01 2.459722608327865601e-01 4.260239005088806152e-01 4.455427825450897217e-01 7.343074083328247070e-01 -2.065317332744598389e-02
5.196225047111511230e-01 2.399042248725891113e-03 -6.209861636161804199e-01 2.338508665561676025e-01 2.235685288906097412e-02 5.315800309181213379e-01 -7.691779732704162598e-02 2.613837458193302155e-02
8.793856203556060791e-02 4.286386445164680481e-02 -2.482495754957199097e-01 -1.025461708195507526e-03 2.866153120994567871e-01 7.802745699882507324e-01 5.904040113091468811e-02 4.840846657752990723e-01
1.711634844541549683e-01 5.008219480514526367e-01 -6.162554621696472168e-01 2.221115529537200928e-01 1.489834785461425781e-01 4.721912145614624023e-01 1.664156168699264526e-01 -1.338697969913482666e-01
2.321243733167648315e-01 6.221465468406677246e-01 -3.401145637035369873e-01 3.249548673629760742e-01 1.531924009323120117e-01 5.199946165084838867e-01 1.912873089313507080e-01 -8.558756858110427856e-02
7.638601958751678467e-02 5.325084328651428223e-01 -1.319141779094934464e-02 3.856930136680603027e-02 -2.972390949726104736e-01 6.970912814140319824e-01 3.259151577949523926e-01 1.686127483844757080e-01
-1.198238041251897812e-02 3.904855847358703613e-01 -5.562102198600769043e-01 5.199103355407714844e-01 -1.085409596562385559e-01 2.917214334011077881e-01 1.377096623182296753e-01 -3.896849453449249268e-01
-2.972742915153503418e-01 -2.935593724250793457e-01 -4.605206251144409180e-01 3.311007022857666016e-01 -1.128376722335815430e-01 1.618816852569580078e-01 -7.540397346019744873e-02 6.775840520858764648e-01
-3.671755492687225342e-01 8.908910304307937622e-02 -1.262137591838836670e-01 4.411146044731140137e-01 1.769432276487350464e-01 4.890789687633514404e-01 5.740334987640380859e-01 -2.161286771297454834e-01
-1.453419923782348633e-01 -4.843641817569732666e-01 -3.516892194747924805e-01 5.390624403953552246e-01 1.023954362608492374e-03 2.553042173385620117e-01 7.691793143749237061e-03 5.145415663719177246e-01
-3.411278724670410156e-01 -1.613855510950088501e-01 -4.011366069316864014e-01 5.658301711082458496e-01 -2.162359952926635742e-01 6.127389520406723022e-02 -1.198075264692306519e-01 5.582523345947265625e-01
5.382555127143859863e-01 -3.498189849779009819e-03 -5.248712897300720215e-01 1.591897606849670410e-01 8.245911449193954468e-02 4.753783941268920898e-01 3.947168290615081787e-01 -1.444027721881866455e-01
-3.296756744384765625e-01 1.602211594581604004e-01 -1.862871199846267700e-01 -9.026375599205493927e-03 2.594899535179138184e-01 3.909032940864562988e-01 6.734539866447448730e-01 3.964571654796600342e-01
1.960346102714538574e-01 5.318475514650344849e-02 -2.908074259757995605e-01 -1.444720923900604248e-01 -2.241715192794799805e-01 3.106938600540161133e-01 8.289515376091003418e-01 1.391270458698272705e-01
-1.876955032348632812e-01 -1.710379868745803833e-01 -6.300051212310791016e-01 6.774766445159912109e-01 -2.177824229001998901e-01 1.669519096612930298e-01 -2.395310811698436737e-02 -6.131557375192642212e-02
-4.973385483026504517e-02 6.123676300048828125e-01 -4.108656346797943115e-01 9.324895218014717102e-04 -5.160355567932128906e-01 2.800671458244323730e-01 2.202887535095214844e-01 2.458932548761367798e-01
3.853659629821777344e-01 6.225054860115051270e-01 -3.897713124752044678e-01 1.953313052654266357e-01 -3.678942322731018066e-01 2.852208018302917480e-01 2.388455718755722046e-01 -1.263526268303394318e-02
8.096241950988769531e-02 -3.409817814826965332e-02 -7.260512709617614746e-01 2.822302579879760742e-01 -1.082785874605178833e-01 5.586900115013122559e-01 5.943391099572181702e-02 -2.410124242305755615e-01
8.624914102256298065e-03 2.003953307867050171e-01 3.059668280184268951e-02 3.142181634902954102e-01 -6.340064406394958496e-01 3.168631196022033691e-01 1.571401506662368774e-01 5.770950317382812500e-01
-4.446473717689514160e-01 -4.279845058917999268e-01 -2.388351708650588989e-01 4.828154444694519043e-01 -2.010705322027206421e-01 3.836205303668975830e-01 1.610784530639648438e-01 3.397422432899475098e-01
-1.779972612857818604e-01 -1.659390181303024292e-01 -1.327352374792098999e-01 1.633458137512207031e-01 5.395622849464416504e-01 5.730392932891845703e-01 4.437520503997802734e-01 2.829548716545104980e-01
-1.374378204345703125e-01 -2.037608772516250610e-01 -5.420467257499694824e-01 5.493866205215454102e-01 -2.730615735054016113e-01 -1.036552786827087402e-01 3.106343001127243042e-02 5.076220035552978516e-01
-3.030338883399963379e-01 1.867058873176574707e-01 -8.436744660139083862e-02 8.648240566253662109e-02 3.682428002357482910e-01 3.948625922203063965e-01 6.984160542488098145e-01 2.817981243133544922e-01
1.225589066743850708e-01 -3.835756331682205200e-02 -1.291618198156356812e-01 1.551010310649871826e-01 1.246214285492897034e-01 3.314002752304077148e-01 9.038442969322204590e-01 -2.185745164752006531e-02
3.264903128147125244e-01 9.224152565002441406e-02 -6.749718189239501953e-01 3.887015581130981445e-01 -1.554350554943084717e-01 4.658533632755279541e-01 -9.298712015151977539e-02 -1.685042083263397217e-01
-2.516506612300872803e-01 3.280617594718933105e-01 -7.707279920578002930e-02 1.105855181813240051e-01 -2.667215764522552490e-01 6.502970457077026367e-01 5.602975487709045410e-01 -5.401944741606712341e-02
2.420724034309387207e-01 4.315013289451599121e-01 -6.785514205694198608e-02 4.488950595259666443e-02 1.692558228969573975e-01 7.576566934585571289e-01 3.347023129463195801e-01 1.840422302484512329e-01
-4.644296765327453613e-01 -1.374377012252807617e-01 -7.717134803533554077e-02 1.793198883533477783e-01 2.054863125085830688e-01 4.127537906169891357e-01 6.127639412879943848e-01 3.731418848037719727e-01
-3.827696740627288818e-01 -1.128667593002319336e-01 -3.061034977436065674e-01 5.890452265739440918e-01 -4.003731906414031982e-01 1.952755600214004517e-01 -1.037454754114151001e-01 4.368987977504730225e-01
-5.771206021308898926e-01 3.293655216693878174e-01 -1.966207921504974365e-01 3.759733736515045166e-01 1.366193145513534546e-01 2.140869386494159698e-02 1.887757331132888794e-01 5.689245462417602539e-01
9.939621388912200928e-02 9.884048998355865479e-02 -6.030290722846984863e-01 -1.174400150775909424e-01 -1.118496060371398926e-01 6.522240042686462402e-01 -1.246472299098968506e-01 3.866151869297027588e-01
2.627549469470977783e-01 3.203070163726806641e-01 -4.203349649906158447e-01 3.146054446697235107e-01 4.262442588806152344e-01 -7.324144244194030762e-02 5.318202972412109375e-01 2.877915203571319580e-01
8.634305000305175781e-02 -3.864510729908943176e-02 -7.621278166770935059e-01 -1.185920238494873047e-01 -2.260542660951614380e-01 5.726899504661560059e-01 1.097579076886177063e-01 7.090465724468231201e-02
3.701233565807342529e-01 1.260967999696731567e-01 -7.318273782730102539e-01 -2.014327645301818848e-01 1.695545613765716553e-01 2.460823357105255127e-01 2.504235506057739258e-01 3.448836207389831543e-01
-2.236933708190917969e-01 5.750310420989990234e-01 -4.979630708694458008e-01 7.851912081241607666e-02 -3.289176225662231445e-01 -8.378214389085769653e-02 4.735550582408905029e-01 1.603360325098037720e-01
-5.904349684715270996e-01 1.542911231517791748e-01 -2.820388674736022949e-01 3.321127295494079590e-01 -3.407041132450103760e-01 3.992369472980499268e-01 3.225556313991546631e-01 -2.412974983453750610e-01
3.580822646617889404e-01 -2.179907709360122681e-01 2.467347308993339539e-02 7.672856450080871582e-01 1.491670459508895874e-01 4.952339828014373779e-02 2.341806441545486450e-01 3.941788077354431152e-01
-2.094613760709762573e-01 -1.577910929918289185e-01 -6.152055040001869202e-02 4.509204030036926270e-01 -4.306369125843048096e-01 3.199844360351562500e-01 1.135125085711479187e-01 6.506847143173217773e-01
1.423164904117584229e-01 -1.918828487396240234e-02 -2.625172734260559082e-01 5.367621183395385742e-01 1.064413934946060181e-01 7.361307740211486816e-01 -2.609650194644927979e-01 3.205941990017890930e-02
3.996591269969940186e-02 1.020591184496879578e-01 -7.238777279853820801e-01 -8.088633418083190918e-02 -1.146652847528457642e-01 4.442268908023834229e-01 -2.289992272853851318e-01 4.410429298877716064e-01
-1.479242742061614990e-01 6.004191040992736816e-01 -3.118309080600738525e-01 3.658950626850128174e-01 3.897348344326019287e-01 -4.073888808488845825e-02 4.707948565483093262e-01 1.062863841652870178e-01
5.074066519737243652e-01 3.385788500308990479e-01 -3.614476621150970459e-01 5.022698640823364258e-01 2.819086052477359772e-02 3.081623911857604980e-01 2.882896959781646729e-01 -2.571260035037994385e-01
1.017802432179450989e-01 -4.049262106418609619e-01 -1.242471262812614441e-01 5.365566015243530273e-01 -3.018033206462860107e-01 2.313781902194023132e-02 5.501019954681396484e-01 3.579282164573669434e-01
3.476340770721435547e-01 5.922905802726745605e-01 -1.988610625267028809e-01 7.061199098825454712e-02 -6.072920188307762146e-02 5.788193345069885254e-01 3.196777403354644775e-01 2.071155905723571777e-01
-5.300161987543106079e-02 -8.249875158071517944e-02 -6.144474744796752930e-01 -2.732502818107604980e-01 -2.866698205471038818e-01 3.684916198253631592e-01 4.166795313358306885e-01 3.828653395175933838e-01
-2.213357985019683838e-01 7.265027761459350586e-01 -1.409624814987182617e-01 1.992779523134231567e-01 -1.294859349727630615e-01 5.361948013305664062e-01 -1.986130326986312866e-02 2.428093403577804565e-01
1.265333890914916992e-01 3.518441617488861084e-01 -7.288985252380371094e-01 3.748211264610290527e-01 1.013901978731155396e-01 3.840624094009399414e-01 -7.748827338218688965e-02 -1.569161117076873779e-01
-2.856605947017669678e-01 -3.254221752285957336e-02 -1.065869107842445374e-01 5.736294984817504883e-01 -5.704297423362731934e-01 1.948603391647338867e-01 5.834613740444183350e-02 4.584349691867828369e-01
2.151441003661602736e-04 4.844668209552764893e-01 -6.751204729080200195e-01 1.580624729394912720e-01 1.293267309665679932e-01 5.163629055023193359e-01 -3.338604420423507690e-02 -7.045395672321319580e-03
-1.096953824162483215e-01 7.859801407903432846e-04 -5.748038887977600098e-01 6.288591027259826660e-01 -2.853521108627319336e-01 -3.262082934379577637e-01 2.210905998945236206e-01 1.593248993158340454e-01
2.251369059085845947e-01 -3.303068876266479492e-01 -9.274809062480926514e-02 3.817708194255828857e-01 -1.733217537403106689e-01 6.969564408063888550e-02 7.351549267768859863e-01 3.324289023876190186e-01
-4.647872224450111389e-02 -2.706492245197296143e-01 -5.873106718063354492e-01 5.692775249481201172e-01 -2.465483546257019043e-01 1.377167403697967529e-01 -1.766177713871002197e-01 3.803053200244903564e-01
-1.307261884212493896e-01 3.814446032047271729e-01 -4.669332802295684814e-01 -2.964697405695915222e-02 6.118480116128921509e-02 7.211235761642456055e-01 7.078400254249572754e-02 2.995528876781463623e-01
-2.435216307640075684e-01 1.969193518161773682e-01 -3.338113054633140564e-02 1.803073137998580933e-01 2.621154487133026123e-01 4.844288527965545654e-01 7.468634247779846191e-01 8.434497565031051636e-02
3.230040371417999268e-01 1.512401551008224487e-01 -7.959101200103759766e-01 -1.507032364606857300e-01 1.505009680986404419e-01 2.537943720817565918e-01 1.959957033395767212e-01 3.018841743469238281e-01
-3.963969349861145020e-01 -3.675750792026519775e-01 -3.153603971004486084e-01 5.348046422004699707e-01 -2.289119809865951538e-01 2.998472452163696289e-01 1.024778559803962708e-02 4.241178631782531738e-01
1.630252152681350708e-01 -2.115265727043151855e-01 -4.132639244198799133e-02 5.236226320266723633e-01 -2.583877556025981903e-02 -8.927786350250244141e-02 7.236740589141845703e-01 3.470568656921386719e-01
-1.723447740077972412e-01 -2.410885244607925415e-01 -3.514940291643142700e-02 6.089582443237304688e-01 -3.197420388460159302e-02 -7.572125643491744995e-02 5.541985630989074707e-01 4.756215214729309082e-01
-2.750134095549583435e-02 4.063918069005012512e-02 -5.460947751998901367e-02 6.924458146095275879e-01 9.080056101083755493e-02 6.804381012916564941e-01 -1.901170797646045685e-02 -2.086301892995834351e-01
1.342482268810272217e-01 7.985953241586685181e-02 1.343602836132049561e-01 3.059901297092437744e-01 2.770071029663085938e-01 3.307547569274902344e-01 8.115660548210144043e-01 1.383697688579559326e-01
-3.467181697487831116e-02 -1.231276690959930420e-01 -1.730063706636428833e-01 1.975138336420059204e-01 4.299591779708862305e-01 5.371835827827453613e-01 6.639741659164428711e-01 -2.004700340330600739e-02
-2.302272319793701172e-01 5.625858306884765625e-01 -1.484000682830810547e-01 4.841416776180267334e-01 -4.861174821853637695e-01 3.326889872550964355e-02 2.121403366327285767e-01 3.027479648590087891e-01
9.517339617013931274e-02 -4.651981592178344727e-01 -4.105470478534698486e-01 6.554424166679382324e-01 -1.735345274209976196e-02 9.917575120925903320e-02 4.077036380767822266e-01 -4.485483281314373016e-03
3.926976919174194336e-01 -4.706856906414031982e-01 -2.077378630638122559e-01 5.635758042335510254e-01 1.330097615718841553e-01 1.468972414731979370e-01 2.749421894550323486e-01 3.854961991310119629e-01
-3.263960182666778564e-01 -6.558626890182495117e-02 -3.064227104187011719e-01 4.551431536674499512e-01 3.759039938449859619e-02 1.368009597063064575e-01 7.425897121429443359e-01 -1.286355704069137573e-01
4.286891818046569824e-01 -3.421195223927497864e-02 -7.124266028404235840e-01 -1.446957141160964966e-01 1.883633285760879517e-01 2.836624681949615479e-01 1.517012566328048706e-01 3.841982483863830566e-01
2.537688612937927246e-01 -3.028139472007751465e-02 -1.160678267478942871e-02 3.193987905979156494e-01 -7.204887866973876953e-01 3.465759456157684326e-01 1.915841698646545410e-01 3.957407772541046143e-01
5.529982596635818481e-02 -5.227445811033248901e-02 -3.864259421825408936e-01 -2.093079835176467896e-01 3.487902581691741943e-01 4.208960831165313721e-01 5.080010294914245605e-01 4.941673278808593750e-01
2.272153496742248535e-01 1.071458011865615845e-01 -9.101824462413787842e-02 6.582733392715454102e-01 1.530528962612152100e-01 6.668519973754882812e-01 -1.710816100239753723e-02 -1.639378666877746582e-01
2.360599935054779053e-01 3.162582591176033020e-02 -9.161038696765899658e-02 -9.134449809789657593e-02 -9.517599642276763916e-02 4.354919195175170898e-01 8.024840950965881348e-01 2.895633280277252197e-01
-2.893701791763305664e-01 -2.665967941284179688e-01 -1.664550453424453735e-01 6.125415563583374023e-01 -5.409572720527648926e-01 3.261876106262207031e-01 1.323993653059005737e-01 1.603553742170333862e-01
1.521607190370559692e-01 1.096164807677268982e-01 -5.607857108116149902e-01 -1.147903129458427429e-01 -9.968248754739761353e-02 6.848928928375244141e-01 -1.628483086824417114e-01 3.628213703632354736e-01
5.727522373199462891e-01 1.428528875112533569e-01 -5.354453921318054199e-01 3.089003860950469971e-01 1.065424159169197083e-01 4.953949451446533203e-01 8.383549004793167114e-02 -7.503976672887802124e-02
1.149161905050277710e-01 5.508642792701721191e-01 -4.634497761726379395e-01 -2.459280937910079956e-02 -2.193254083395004272e-01 5.980864167213439941e-01 5.161565542221069336e-02 2.438794672489166260e-01
3.082345128059387207e-01 3.116752505302429199e-01 -6.950845718383789062e-01 2.413274794816970825e-01 1.718852967023849487e-01 4.781271219253540039e-01 -8.942176401615142822e-02 -1.795393787324428558e-02
6.292639970779418945e-01 2.214621007442474365e-01 -4.367199838161468506e-01 1.684780120849609375e-01 -2.695036232471466064e-01 3.422902226448059082e-01 3.516799807548522949e-01 -1.496613323688507080e-01
1.484830975532531738e-01 -4.119167923927307129e-01 -1.263532042503356934e-01 3.894969224929809570e-01 -1.615773886442184448e-01 3.882339224219322205e-02 7.038035988807678223e-01 3.430021107196807861e-01
5.000068992376327515e-02 -1.414633989334106445e-01 -1.292831301689147949e-01 2.034421414136886597e-01 2.230633795261383057e-01 4.129800498485565186e-01 8.347399234771728516e-01 -4.779913648962974548e-02
1.628910452127456665e-01 1.854934841394424438e-01 -9.220704436302185059e-02 -3.423874080181121826e-02 9.362377226352691650e-02 8.436001539230346680e-01 4.214240908622741699e-01 1.770860552787780762e-01
4.704383015632629395e-02 -1.561460196971893311e-01 -1.379888318479061127e-02 4.172501564025878906e-01 -5.227921605110168457e-01 4.423612058162689209e-01 2.074575237929821014e-02 5.741879343986511230e-01
1.461764276027679443e-01 -3.147443830966949463e-01 -3.017196357250213623e-01 7.057515382766723633e-01 -4.449060186743736267e-02 -6.192548200488090515e-02 5.335041284561157227e-01 2.736915135756134987e-03
4.288839101791381836e-01 5.970113277435302734e-01 -2.039376795291900635e-01 5.855585634708404541e-02 -1.101023331284523010e-01 4.758678078651428223e-01 3.922693431377410889e-01 1.488919556140899658e-01
2.024923264980316162e-02 1.142748817801475525e-01 -2.273247987031936646e-01 6.429792046546936035e-01 6.691211462020874023e-02 -1.490324619226157665e-03 6.530193090438842773e-01 -3.008632659912109375e-01
-3.286377787590026855e-01 1.074241250753402710e-01 -9.103132784366607666e-02 -7.845222018659114838e-03 2.208732664585113525e-01 6.196438074111938477e-01 5.428786277770996094e-01 3.803266584873199463e-01
-2.952175438404083252e-01 4.426713585853576660e-01 -5.531003475189208984e-01 2.414922714233398438e-01 -2.492113858461380005e-01 -2.825910151004791260e-01 2.239773869514465332e-01 4.006496965885162354e-01
-4.336881265044212341e-02 -7.463214546442031860e-02 -5.368432402610778809e-01 -1.876154541969299316e-01 -6.547079235315322876e-02 7.014251351356506348e-01 3.857374489307403564e-01 1.551522612571716309e-01
-1.240310892462730408e-01 -1.947910934686660767e-01 -4.205250442028045654e-01 3.636952042579650879e-01 -9.094457328319549561e-02 3.004010915756225586e-01 7.094206213951110840e-01 -1.891238540410995483e-01
1.569721698760986328e-01 3.334394097328186035e-01 -5.535120368003845215e-01 4.082044661045074463e-01 -2.692004293203353882e-02 5.368759036064147949e-01 -3.158311843872070312e-01 4.961571097373962402e-02
2.677870094776153564e-01 4.369983375072479248e-01 -1.547045260667800903e-01 4.257935658097267151e-02 -1.583993136882781982e-01 7.963553071022033691e-01 1.319595426321029663e-01 1.867899298667907715e-01
2.205329090356826782e-01 2.071294188499450684e-01 -2.764291167259216309e-01 -5.527087487280368805e-03 3.569842875003814697e-01 7.299988269805908203e-01 8.726353198289871216e-02 4.050531387329101562e-01
2.770766615867614746e-01 5.526114702224731445e-01 -2.228593081235885620e-01 5.600314736366271973e-01 -1.119088083505630493e-01 2.362631857395172119e-01 3.503144681453704834e-01 -2.519596517086029053e-01
2.158852666616439819e-01 -3.364343941211700439e-01 -4.082630872726440430e-01 5.787712931632995605e-01 -1.579083055257797241e-01 -7.469797134399414062e-02 5.549436807632446289e-01 -8.551511913537979126e-03
-9.716898947954177856e-02 5.009319782257080078e-01 -3.796179220080375671e-02 -7.625994272530078888e-03 -2.800203859806060791e-01 7.018712759017944336e-01 3.795160651206970215e-01 1.518518030643463135e-01
-4.371780753135681152e-01 4.635099172592163086e-01 -2.020938396453857422e-01 2.316946238279342651e-01 1.293190121650695801e-01 4.568514972925186157e-02 1.701112538576126099e-01 6.721317768096923828e-01
-5.215162634849548340e-01 2.689605951309204102e-01 -2.449257075786590576e-01 2.812556922435760498e-01 2.095943391323089600e-01 8.961723744869232178e-02 2.094025015830993652e-01 6.486734151840209961e-01
-3.283523321151733398e-01 1.973329484462738037e-02 -1.799628436565399170e-01 5.669505596160888672e-01 -5.631825923919677734e-01 1.830663681030273438e-01 -1.874658465385437012e-02 4.323615431785583496e-01
-3.001039326190948486e-01 4.287856519222259521e-01 -2.700991630554199219e-01 2.623730301856994629e-01 2.367189675569534302e-01 -1.033031940460205078e-01 2.242704778909683228e-01 6.835807561874389648e-01
1.473274528980255127e-01 6.486081480979919434e-01 -6.557999849319458008e-01 5.944348499178886414e-02 1.262834817171096802e-01 2.458036541938781738e-01 1.121495617553591728e-03 2.182353734970092773e-01
-7.779072225093841553e-02 5.625302791595458984e-01 -2.332327365875244141e-01 8.074208348989486694e-02 1.500244736671447754e-01 6.356579065322875977e-01 -1.025501862168312073e-01 4.236822128295898438e-01
4.576102495193481445e-01 2.091302722692489624e-02 -1.616938412189483643e-01 4.545193612575531006e-01 -8.771722763776779175e-02 -2.381323277950286865e-01 6.351195573806762695e-01 2.994069755077362061e-01
2.127717994153499603e-02 4.876825213432312012e-01 5.454123020172119141e-02 6.381547451019287109e-01 2.948431968688964844e-01 3.523721173405647278e-02 6.481644511222839355e-02 5.090397596359252930e-01
2.301846146583557129e-01 2.798202931880950928e-01 -7.156966328620910645e-01 2.495909184217453003e-01 -1.655073314905166626e-01 4.498646557331085205e-01 -2.509369254112243652e-01 3.818511962890625000e-02
-3.420636951923370361e-01 5.672976970672607422e-01 -2.114367038011550903e-01 4.845212101936340332e-01 -4.719866514205932617e-01 9.835261106491088867e-02 8.757268637418746948e-02 2.039265483617782593e-01
1.449908614158630371e-01 1.705421954393386841e-01 -4.963565170764923096e-01 2.797847092151641846e-01 -6.910746693611145020e-01 -2.203425467014312744e-01 1.984960734844207764e-01 2.443518638610839844e-01
3.548018336296081543e-01 5.734096765518188477e-01 -5.064629316329956055e-01 1.891527175903320312e-01 1.697504073381423950e-01 3.343694210052490234e-01 2.043298259377479553e-02 3.346610367298126221e-01
-8.870940655469894409e-02 5.136504173278808594e-01 -2.437357157468795776e-01 3.250328004360198975e-01 3.164474070072174072e-01 -1.328790038824081421e-01 6.081373691558837891e-01 2.749791741371154785e-01
1.712066382169723511e-01 -1.404278576374053955e-01 -4.028443992137908936e-01 -1.237153932452201843e-01 6.853321939706802368e-02 7.869262099266052246e-01 1.124861091375350952e-01 3.698328137397766113e-01
-1.391157507896423340e-01 -1.491996645927429199e-01 -9.973302483558654785e-02 6.601274013519287109e-01 -3.337676227092742920e-01 5.461796745657920837e-02 6.537726521492004395e-02 6.277047395706176758e-01
-1.141168177127838135e-01 2.303211838006973267e-01 -2.742252647876739502e-01 -2.463723272085189819e-01 -7.664593309164047241e-02 6.450368762016296387e-01 4.750681519508361816e-01 3.878062069416046143e-01
3.116726875305175781e-01 -4.421343803405761719e-01 -4.619911313056945801e-01 5.497904419898986816e-01 -5.316800624132156372e-02 -1.690586283802986145e-02 3.874476552009582520e-01 1.960708200931549072e-01
-2.077365219593048096e-01 -3.314127624034881592e-01 -4.298250973224639893e-01 4.522612094879150391e-01 -9.242671541869640350e-03 8.048565685749053955e-02 -4.738558828830718994e-02 6.700094342231750488e-01
-1.391044110059738159e-01 5.028240680694580078e-01 -3.517791926860809326e-01 3.317226469516754150e-01 -3.724448978900909424e-01 -2.721659541130065918e-01 1.755390167236328125e-01 5.004257559776306152e-01
2.964917421340942383e-01 6.272003054618835449e-02 -3.064419031143188477e-01 -1.007586419582366943e-01 -2.230822890996932983e-01 3.083303570747375488e-01 8.067355155944824219e-01 9.189362078905105591e-02
-6.664837896823883057e-02 -4.287666380405426025e-01 -4.953309297561645508e-01 5.199241042137145996e-01 -2.083994681015610695e-03 1.662022769451141357e-01 -8.644576370716094971e-02 5.108259320259094238e-01
-4.252921044826507568e-01 3.202748894691467285e-01 -4.845441132783889771e-02 3.569035232067108154e-01 2.624733150005340576e-01 1.494313925504684448e-01 2.267327904701232910e-01 6.664780974388122559e-01
5.864050611853599548e-02 -4.381966963410377502e-02 -6.753939986228942871e-01 6.880877166986465454e-02 -1.059389859437942505e-01 7.163884043693542480e-01 -4.854881763458251953e-02 8.340772241353988647e-02
-2.989391982555389404e-01 6.708394885063171387e-01 -1.461510956287384033e-01 2.562577128410339355e-01 -4.229670166969299316e-01 2.676187753677368164e-01 4.669459164142608643e-02 3.476786315441131592e-01
-3.676384985446929932e-01 -2.408872097730636597e-01 -4.377416968345642090e-01 5.902877449989318848e-01 -1.180494129657745361e-01 1.327695250511169434e-01 -2.679407969117164612e-02 4.842275679111480713e-01
1.001017540693283081e-01 1.698028855025768280e-02 -2.718417532742023468e-02 2.559732198715209961e-01 1.638576835393905640e-01 3.325724303722381592e-01 8.857074975967407227e-01 3.871349617838859558e-02
-1.385798305273056030e-01 5.226539969444274902e-01 -4.831281006336212158e-01 4.824593290686607361e-02 -5.007367730140686035e-01 1.677217893302440643e-02 4.024854302406311035e-01 2.426415979862213135e-01
-3.804122805595397949e-01 -1.073255687952041626e-01 1.423799246549606323e-01 5.627989768981933594e-01 -3.935129344463348389e-01 5.484306812286376953e-01 2.057312428951263428e-01 9.380441159009933472e-02
-1.941203773021697998e-01 -1.517520695924758911e-01 1.071351766586303711e-01 3.942625522613525391e-01 -3.653018772602081299e-01 4.908328354358673096e-01 1.248793378472328186e-01 6.183935999870300293e-01
3.763845264911651611e-01 -4.000810682773590088e-01 -4.786240458488464355e-01 5.984449386596679688e-01 -1.019893288612365723e-01 1.287735812366008759e-02 1.472778171300888062e-01 2.807033061981201172e-01
-3.496159613132476807e-01 5.200756788253784180e-01 -3.714266717433929443e-01 3.138551414012908936e-01 -5.047752261161804199e-01 1.788049042224884033e-01 2.856680154800415039e-01 4.951395466923713684e-02
2.768106162548065186e-01 2.067131921648979187e-02 -4.056167304515838623e-01 -2.628008127212524414e-01 -5.947687197476625443e-03 5.203201174736022949e-01 5.504567623138427734e-01 3.399831056594848633e-01
2.227102816104888916e-01 4.930478334426879883e-01 -3.998881578445434570e-01 1.580682247877120972e-01 3.026990890502929688e-01 -7.868393510580062866e-02 5.971317887306213379e-01 2.608135342597961426e-01
-1.364043634384870529e-02 2.158923894166946411e-01 -9.077488444745540619e-03 8.582202196121215820e-01 1.919070333242416382e-01 2.734396755695343018e-01 2.412337809801101685e-01 -2.163064628839492798e-01
1.259598881006240845e-01 5.165090560913085938e-01 -1.073669493198394775e-01 -7.059299200773239136e-02 -2.903386056423187256e-01 6.977202892303466797e-01 2.793278694152832031e-01 2.273923158645629883e-01
2.301974743604660034e-01 -4.500512033700942993e-02 -1.014664117246866226e-02 3.203800618648529053e-01 -7.047476768493652344e-01 3.631005287170410156e-01 2.290013432502746582e-01 4.016021490097045898e-01
1.647904962301254272e-01 4.466433227062225342e-01 -1.338215917348861694e-01 6.451726555824279785e-01 3.093768358230590820e-01 -1.124420315027236938e-01 1.120796352624893188e-01 4.672031402587890625e-01
2.763373553752899170e-01 -2.253750562667846680e-01 -3.061058223247528076e-01 5.317554473876953125e-01 -2.839013040065765381e-01 -6.725840270519256592e-02 1.383738070726394653e-01 6.261854767799377441e-01
3.631703555583953857e-01 4.107043519616127014e-02 9.222107939422130585e-03 4.071720838546752930e-01 -4.125260561704635620e-02 2.750875353813171387e-01 7.867751717567443848e-01 6.446953862905502319e-02
4.528131335973739624e-02 3.858338892459869385e-01 -5.375511646270751953e-01 1.968256533145904541e-01 -6.821092367172241211e-01 -8.287463337182998657e-02 1.145337298512458801e-01 1.900553852319717407e-01
-3.020902574062347412e-01 -7.936184853315353394e-02 -6.363601982593536377e-02 5.425959825515747070e-01 -2.857027649879455566e-01 3.480857983231544495e-02 1.374221146106719971e-01 7.087033987045288086e-01
1.501603424549102783e-01 5.577568411827087402e-01 -1.209873259067535400e-01 8.207181096076965332e-02 6.961894035339355469e-02 7.514443993568420410e-01 2.254549711942672729e-01 1.569712907075881958e-01
2.379420250654220581e-01 1.115281358361244202e-01 -3.976698219776153564e-02 6.529332995414733887e-01 -1.097908392548561096e-01 6.723457574844360352e-01 -1.654648035764694214e-02 -1.966344863176345825e-01
-5.042244195938110352e-01 1.217881962656974792e-01 -2.946487069129943848e-01 2.739747166633605957e-01 3.158141076564788818e-01 -2.249344484880566597e-03 2.115129530429840088e-01 6.515858173370361328e-01
-2.245281636714935303e-01 3.177994489669799805e-01 -4.224645793437957764e-01 5.288615226745605469e-01 -5.733450055122375488e-01 -3.096090629696846008e-02 -3.096279688179492950e-02 2.444953620433807373e-01
4.916960000991821289e-02 -2.445011958479881287e-02 -2.398270219564437866e-01 -2.374457865953445435e-01 1.032763719558715820e-01 4.564300775527954102e-01 5.879997611045837402e-01 5.642241239547729492e-01
1.587892174720764160e-01 2.687232196331024170e-01 -1.722861826419830322e-01 5.648584365844726562e-01 2.265524566173553467e-01 5.254221558570861816e-01 3.507645726203918457e-01 -3.215525746345520020e-01
-3.663067519664764404e-01 -2.806268930435180664e-01 -5.711621642112731934e-01 5.392225980758666992e-01 -2.222526818513870239e-01 -1.902322098612785339e-02 1.053273528814315796e-01 3.304974436759948730e-01
1.045912280678749084e-01 1.988799721002578735e-01 -5.256889462471008301e-01 -1.807090789079666138e-01 -3.773135840892791748e-01 2.492039054632186890e-01 6.466748118400573730e-01 1.335906088352203369e-01
-1.732185781002044678e-01 2.198152244091033936e-01 -1.866582334041595459e-01 -2.193862199783325195e-01 -1.174492314457893372e-01 6.598542928695678711e-01 4.885436296463012695e-01 3.883661329746246338e-01
-8.800181746482849121e-02 3.114137053489685059e-01 -4.764898121356964111e-01 2.175102084875106812e-01 -5.443128347396850586e-01 -2.658407092094421387e-01 2.549537420272827148e-01 4.347123801708221436e-01
2.555885314941406250e-01 -9.174579381942749023e-02 -8.815205842256546021e-02 4.927334785461425781e-01 -6.084703207015991211e-01 8.682358264923095703e-02 1.169216185808181763e-01 5.331557393074035645e-01
2.523592673242092133e-02 3.624231815338134766e-01 1.965846270322799683e-01 5.922869443893432617e-01 2.220703512430191040e-01 8.984528481960296631e-02 3.388318000361323357e-03 6.489717960357666016e-01
3.664571344852447510e-01 -3.474449366331100464e-02 -7.153065204620361328e-01 2.420486211776733398e-01 -5.123425647616386414e-02 2.527296841144561768e-01 3.737197220325469971e-01 -2.967952787876129150e-01
-3.809394240379333496e-01 4.030382931232452393e-01 -1.552314758300781250e-01 4.451842904090881348e-01 2.999291718006134033e-01 -1.697887480258941650e-02 6.376507133245468140e-02 6.130641698837280273e-01
-1.230996474623680115e-01 -1.403001695871353149e-02 1.149257123470306396e-01 5.127711296081542969e-01 -5.066385865211486816e-01 4.130279123783111572e-01 4.861108213663101196e-02 5.280810594558715820e-01
-4.811242818832397461e-01 4.590458273887634277e-01 -2.591885328292846680e-01 3.638284504413604736e-01 1.056692898273468018e-01 -2.041094377636909485e-02 6.412265449762344360e-02 5.852794647216796875e-01
1.073230057954788208e-02 3.089509308338165283e-01 -5.814164876937866211e-01 1.820509582757949829e-01 -7.039585709571838379e-01 -3.475407138466835022e-02 5.597707629203796387e-02 1.826128512620925903e-01
6.276536732912063599e-02 1.036363318562507629e-01 -7.512829899787902832e-01 -9.422688931226730347e-02 2.737196087837219238e-01 3.799902498722076416e-01 -2.284453809261322021e-02 4.383815526962280273e-01
1.351508349180221558e-01 -1.932173408567905426e-02 -2.480823546648025513e-02 5.703050494194030762e-01 1.902093291282653809e-01 7.798491716384887695e-01 -1.048047021031379700e-01 1.301434822380542755e-02
3.477241694927215576e-01 1.243790537118911743e-01 -8.111447691917419434e-01 1.953638158738613129e-02 -2.016701400279998779e-01 3.956319689750671387e-01 8.990830928087234497e-02 1.090007252059876919e-03
2.050443291664123535e-01 3.067350685596466064e-01 -5.086099505424499512e-01 5.438416451215744019e-02 9.175501018762588501e-02 7.300851345062255859e-01 -4.263959825038909912e-02 2.428315728902816772e-01
3.423987329006195068e-01 2.333463579416275024e-01 -2.185920625925064087e-01 -1.071604490280151367e-01 1.380778700113296509e-01 7.113822102546691895e-01 3.804593086242675781e-01 3.149085640907287598e-01
5.553251504898071289e-01 5.529254078865051270e-01 -6.197392940521240234e-02 2.124273627996444702e-01 8.230830729007720947e-02 3.460756242275238037e-01 4.480739831924438477e-01 9.801969677209854126e-02
-1.837544441223144531e-01 3.242698013782501221e-01 -3.788696229457855225e-01 4.055896699428558350e-01 -4.288581311702728271e-01 -2.617574334144592285e-01 5.131540298461914062e-01 1.930670589208602905e-01
-2.061717659235000610e-01 -3.961502909660339355e-01 -1.873601227998733521e-01 5.085288286209106445e-01 -4.836262166500091553e-01 1.809520125389099121e-01 3.657956421375274658e-01 3.262031078338623047e-01
-6.806745380163192749e-02 3.253881931304931641e-01 -3.140826523303985596e-01 3.936943113803863525e-01 4.140850901603698730e-01 -1.556804180145263672e-01 6.360692381858825684e-01 1.885715872049331665e-01
4.214031621813774109e-02 4.273209571838378906e-01 -4.100203514099121094e-01 1.766757965087890625e-01 -1.559608131647109985e-01 -3.349254727363586426e-01 5.456857681274414062e-01 4.266359806060791016e-01
-3.051750361919403076e-01 4.456837847828865051e-02 -4.553453028202056885e-01 -1.492704898118972778e-01 1.109074056148529053e-01 6.524502038955688477e-01 4.089665412902832031e-01 2.646042406558990479e-01
4.994397051632404327e-03 -5.184016823768615723e-01 -4.636312127113342285e-01 5.596259832382202148e-01 4.613064229488372803e-02 2.079390138387680054e-01 -2.216438576579093933e-02 3.965371251106262207e-01
6.528383493423461914e-02 -9.322256594896316528e-02 -5.421379804611206055e-01 4.382713735103607178e-01 4.138427376747131348e-01 -1.595418900251388550e-01 5.432329177856445312e-01 9.607766568660736084e-02
6.231282353401184082e-01 3.202071413397789001e-02 -5.644150376319885254e-01 2.413784265518188477e-01 4.390694946050643921e-02 4.115360081195831299e-01 2.273476272821426392e-01 -1.043144315481185913e-01
2.300516515970230103e-01 5.407757759094238281e-01 -2.210597097873687744e-01 4.584109485149383545e-01 3.490203022956848145e-01 4.466601014137268066e-01 2.544905543327331543e-01 -9.769410640001296997e-02
-1.515155583620071411e-01 -1.077431887388229370e-01 -5.756422877311706543e-01 5.812134742736816406e-01 -1.903382986783981323e-01 -2.072796225547790527e-01 4.556393921375274658e-01 -9.726411849260330200e-02
-3.970761597156524658e-01 -1.780914813280105591e-01 -4.146327376365661621e-01 6.327640414237976074e-01 -3.120284378528594971e-01 1.490468997508287430e-02 1.089834347367286682e-01 3.589456677436828613e-01
-3.264378905296325684e-01 -3.071389906108379364e-02 -1.566936373710632324e-01 4.098636209964752197e-01 -3.537695109844207764e-01 2.952635586261749268e-01 -1.087595745921134949e-01 6.897765994071960449e-01
-2.426423132419586182e-01 -1.685754656791687012e-01 -5.175299048423767090e-01 4.573847055435180664e-01 -3.153406977653503418e-01 -1.033469662070274353e-01 8.302675187587738037e-02 5.644956827163696289e-01
-1.703894883394241333e-01 2.319969236850738525e-01 -1.509065181016921997e-01 -2.536839842796325684e-01 -1.445048302412033081e-01 5.697998404502868652e-01 4.889599978923797607e-01 4.953596889972686768e-01
4.876677393913269043e-01 4.044643044471740723e-01 -3.127403259277343750e-01 -1.111121326684951782e-01 -1.806893199682235718e-01 2.721887826919555664e-01 5.717292428016662598e-01 2.341508269309997559e-01
5.630191564559936523e-01 6.234265118837356567e-02 -6.848948448896408081e-02 5.344496965408325195e-01 -1.547563076019287109e-01 -2.183513492345809937e-01 4.531524777412414551e-01 3.343974649906158447e-01
-3.336803913116455078e-01 1.178880501538515091e-02 -1.875207871198654175e-01 4.706577658653259277e-01 -4.179621040821075439e-01 2.674819231033325195e-01 -1.437956839799880981e-01 6.040856838226318359e-01
3.569205999374389648e-01 -1.241462081670761108e-01 -9.715795516967773438e-02 5.395050644874572754e-01 -2.763382196426391602e-01 1.191281080245971680e-01 -9.761278331279754639e-02 6.757274270057678223e-01
2.920503318309783936e-01 -3.451568186283111572e-01 1.774158887565135956e-02 6.504358053207397461e-01 1.836956143379211426e-01 1.612820327281951904e-01 3.822404742240905762e-01 4.078335165977478027e-01
1.177918687462806702e-01 6.300546526908874512e-01 -6.418329477310180664e-01 1.762189120054244995e-01 2.392199337482452393e-01 -2.950047887861728668e-02 2.561514377593994141e-01 1.498114019632339478e-01
-1.353240758180618286e-01 -6.692105531692504883e-02 -2.386595159769058228e-01 -1.661341041326522827e-01 2.326543778181076050e-01 4.699475765228271484e-01 5.083832144737243652e-01 5.993478298187255859e-01
-4.677435383200645447e-02 5.197846293449401855e-01 -2.766804099082946777e-01 7.408599369227886200e-03 1.259378939867019653e-01 6.062408685684204102e-01 -1.289376467466354370e-01 5.010148286819458008e-01
2.803480625152587891e-01 -2.632113099098205566e-01 -1.436525434255599976e-01 5.460035204887390137e-01 8.575675636529922485e-02 -3.913607914000749588e-03 1.849467456340789795e-01 7.012802362442016602e-01
-1.838651746511459351e-01 -2.486430481076240540e-02 -6.514431834220886230e-01 -1.627858877182006836e-01 -1.687168031930923462e-01 5.073126554489135742e-01 -1.873501539230346680e-01 4.401890337467193604e-01
2.472100257873535156e-01 -1.347810924053192139e-01 -5.097392201423645020e-01 3.365201652050018311e-01 -7.675968226976692677e-04 7.226383090019226074e-01 -1.464524716138839722e-01 -6.313832104206085205e-02
4.760674834251403809e-01 -2.599299252033233643e-01 -5.299056693911552429e-02 5.706577897071838379e-01 -3.470125049352645874e-02 6.440412998199462891e-02 2.730420231819152832e-01 5.453749895095825195e-01
-3.765053153038024902e-01 -2.725162804126739502e-01 -1.548482924699783325e-01 7.740169018507003784e-02 7.954699546098709106e-02 4.524195492267608643e-01 5.863695740699768066e-01 4.462837278842926025e-01
2.815474867820739746e-01 -2.818594276905059814e-01 -5.546272993087768555e-01 4.696571826934814453e-01 -1.610212773084640503e-01 -6.327268481254577637e-02 -2.569424174726009369e-02 5.315124392509460449e-01
8.407613635063171387e-02 6.385244131088256836e-01 -2.493463009595870972e-01 1.225325018167495728e-01 -2.358170300722122192e-01 6.232664585113525391e-01 6.169731914997100830e-02 2.452605366706848145e-01
-2.693356201052665710e-02 4.729501008987426758e-01 -5.533627271652221680e-01 1.196551471948623657e-01 -5.510488748550415039e-01 3.688364103436470032e-02 3.389905095100402832e-01 1.874437928199768066e-01
1.865651458501815796e-01 -4.936370253562927246e-02 2.373854629695415497e-02 3.072266578674316406e-01 -7.158681154251098633e-01 3.244345784187316895e-01 2.686703503131866455e-01 4.217775166034698486e-01
-2.308484613895416260e-01 -4.388408064842224121e-01 -3.768776357173919678e-01 3.831908106803894043e-01 1.120480149984359741e-01 2.437737584114074707e-01 -2.189434599131345749e-03 6.271129846572875977e-01
3.439051210880279541e-01 1.699926555156707764e-01 -7.877287864685058594e-01 -1.149934679269790649e-01 1.578389108180999756e-01 2.994281053543090820e-01 2.526723444461822510e-01 2.016882449388504028e-01
-4.058834016323089600e-01 -3.220240771770477295e-02 -1.949888616800308228e-01 -8.776532858610153198e-02 3.934612497687339783e-02 3.657769858837127686e-01 6.342968344688415527e-01 5.008241534233093262e-01
1.469206511974334717e-01 -1.639282107353210449e-01 -1.721969246864318848e-02 3.673359453678131104e-01 -5.878382325172424316e-01 4.447833001613616943e-01 8.475385606288909912e-02 5.155001878738403320e-01
-1.751894950866699219e-01 6.391176581382751465e-01 -3.980766832828521729e-01 2.393882870674133301e-01 4.760276973247528076e-01 2.450484633445739746e-01 1.833393126726150513e-01 1.574834287166595459e-01
-6.167820841073989868e-02 -4.008403718471527100e-01 -5.405129790306091309e-01 4.650560617446899414e-01 8.365993201732635498e-02 3.170336782932281494e-02 5.602303147315979004e-01 -7.231497019529342651e-02
-6.831854581832885742e-01 -4.102152585983276367e-02 -2.049497216939926147e-01 2.190708369016647339e-01 1.633092388510704041e-02 2.687877118587493896e-01 5.821455717086791992e-01 1.736993193626403809e-01
7.181804627180099487e-02 -1.051622405648231506e-01 -2.144110649824142456e-01 -1.992179006338119507e-01 2.831065654754638672e-01 4.261851012706756592e-01 5.093475580215454102e-01 6.139259934425354004e-01
2.744823098182678223e-01 5.614776909351348877e-02 -3.529395461082458496e-01 -2.271240204572677612e-01 -1.137979477643966675e-01 3.943432271480560303e-01 6.983361840248107910e-01 2.987062931060791016e-01
1.688568592071533203e-01 8.514603227376937866e-02 3.066364489495754242e-02 1.035909280180931091e-01 7.224170118570327759e-02 3.522698581218719482e-01 8.898651003837585449e-01 1.771812438964843750e-01
-4.738825932145118713e-02 3.079472482204437256e-01 -2.119006663560867310e-01 -2.223850190639495850e-01 -1.231776848435401917e-01 6.593869328498840332e-01 5.073366165161132812e-01 3.181371986865997314e-01
7.035524584352970123e-03 -1.356875151395797729e-01 -3.148618042469024658e-01 3.452657461166381836e-01 2.631655037403106689e-01 3.178843259811401367e-01 7.192229628562927246e-01 -2.749631106853485107e-01
-7.207303643226623535e-01 6.409457884728908539e-03 -3.184546232223510742e-01 2.017870247364044189e-01 1.607124060392379761e-01 4.423349499702453613e-01 3.272410631179809570e-01 9.899410605430603027e-02
-7.390969246625900269e-02 4.619096517562866211e-01 -1.682404726743698120e-01 -4.138566553592681885e-02 -9.204833954572677612e-02 6.220781803131103516e-01 5.846322774887084961e-01 1.179407760500907898e-01
3.807282447814941406e-01 5.364753603935241699e-01 -1.268762648105621338e-01 -6.308807432651519775e-02 -1.098117008805274963e-01 5.340336561203002930e-01 4.471233785152435303e-01 2.235898971557617188e-01
-5.217733979225158691e-01 8.527541160583496094e-02 -2.796906232833862305e-01 4.607778489589691162e-01 -2.918860912322998047e-01 4.582442343235015869e-01 2.123622149229049683e-01 -2.994237840175628662e-01
-5.287482738494873047e-01 -1.836385279893875122e-01 -2.240101248025894165e-01 5.950916558504104614e-02 -3.260953584685921669e-03 3.641009330749511719e-01 6.320054531097412109e-01 3.177565038204193115e-01
-2.770820558071136475e-01 5.856039524078369141e-01 -2.038421109318733215e-02 2.861564792692661285e-02 -2.956441938877105713e-01 5.073007941246032715e-01 4.189460575580596924e-01 2.424537092447280884e-01
-2.163167893886566162e-01 -3.097461760044097900e-01 -2.822661101818084717e-01 2.553225457668304443e-01 1.196451112627983093e-01 4.696083366870880127e-01 6.872044801712036133e-01 -7.282547652721405029e-02
-1.693633347749710083e-01 4.026974737644195557e-02 -3.322883248329162598e-01 2.791370451450347900e-01 5.437276363372802734e-01 4.596147835254669189e-01 5.155234336853027344e-01 9.333513677120208740e-02
5.506920814514160156e-01 -2.900050207972526550e-02 -6.297076940536499023e-01 8.053045719861984253e-02 9.041972458362579346e-02 5.216920971870422363e-01 6.346455216407775879e-02 9.227254986763000488e-02
-5.248636379837989807e-02 -1.078431531786918640e-01 -4.234448075294494629e-01 -1.531189680099487305e-01 -2.597899436950683594e-01 7.397691607475280762e-01 3.396966755390167236e-01 2.296108454465866089e-01
5.995903611183166504e-01 3.152374923229217529e-01 -3.401988744735717773e-01 3.898209035396575928e-01 1.820769719779491425e-02 3.103198409080505371e-01 3.629496693611145020e-01 -2.122703641653060913e-01
-1.592450658790767193e-03 5.759209394454956055e-01 -8.811097592115402222e-02 5.055377632379531860e-02 -1.889375783503055573e-02 7.457317709922790527e-01 1.340239495038986206e-01 2.890640199184417725e-01
3.965927660465240479e-01 4.437296092510223389e-01 -4.179950952529907227e-01 1.617154926061630249e-01 2.324092090129852295e-01 -7.174206525087356567e-02 5.996471047401428223e-01 1.618911772966384888e-01
-6.188920140266418457e-01 4.441976845264434814e-01 -1.278133243322372437e-01 4.220795631408691406e-01 -2.102372050285339355e-02 1.034594923257827759e-01 7.839616388082504272e-02 4.559406042098999023e-01
2.124796360731124878e-01 -6.954616308212280273e-02 -6.668562442064285278e-02 2.713662683963775635e-01 2.326578497886657715e-01 2.810515165328979492e-01 8.594510555267333984e-01 1.238473225384950638e-02
5.897910520434379578e-02 4.055277630686759949e-02 -5.992247462272644043e-01 3.599763810634613037e-01 4.090016782283782959e-01 5.820850729942321777e-01 -1.043656934052705765e-02 -3.064647782593965530e-03
-3.525791168212890625e-01 -2.818455547094345093e-02 -4.972529131919145584e-03 4.870880246162414551e-01 2.892430722713470459e-01 2.962904050946235657e-02 4.215368926525115967e-01 6.126838922500610352e-01
3.170554041862487793e-01 1.278328597545623779e-01 -2.870236933231353760e-01 6.109403967857360840e-01 -3.901715278625488281e-01 -3.021710813045501709e-01 3.392097651958465576e-01 2.624868154525756836e-01
1.541272252798080444e-01 -6.400631368160247803e-02 4.555223975330591202e-03 3.686446547508239746e-01 -6.672664284706115723e-01 3.810780644416809082e-01 1.549653112888336182e-01 4.709025025367736816e-01
-2.903688549995422363e-01 -5.863262340426445007e-02 -2.051167637109756470e-01 9.671773761510848999e-03 2.280755639076232910e-01 1.783399134874343872e-01 6.473379731178283691e-01 6.059799790382385254e-01
-4.207040667533874512e-01 1.924170404672622681e-01 -8.023745566606521606e-02 1.935466676950454712e-01 3.286046385765075684e-01 3.284255862236022949e-01 6.837340593338012695e-01 2.423817515373229980e-01
2.163443118333816528e-01 -3.232857584953308105e-01 -4.228253960609436035e-01 5.348004698753356934e-01 -1.825127601623535156e-01 4.520678892731666565e-02 -5.823381990194320679e-02 5.874887108802795410e-01
-8.399029076099395752e-02 6.484881788492202759e-02 1.465672552585601807e-01 3.346382081508636475e-01 -6.001767516136169434e-01 4.777922630310058594e-01 2.878297865390777588e-01 4.288729727268218994e-01
-1.623267680406570435e-01 -3.275670409202575684e-01 -5.685307383537292480e-01 -1.264048665761947632e-01 -2.174362689256668091e-01 5.865982174873352051e-01 3.235689103603363037e-01 1.762714087963104248e-01
-1.106145530939102173e-01 1.006039530038833618e-01 2.891885936260223389e-01 3.942335247993469238e-01 -4.086957871913909912e-01 4.620601534843444824e-01 3.085360527038574219e-01 5.127053856849670410e-01
-1.061969175934791565e-01 2.555528581142425537e-01 -1.930491179227828979e-01 -2.333367317914962769e-01 -1.542210578918457031e-01 6.810053586959838867e-01 4.606817960739135742e-01 3.632093071937561035e-01
-3.818446993827819824e-01 -5.154107138514518738e-02 -2.209713608026504517e-01 5.718364715576171875e-01 -3.846255242824554443e-01 1.648249775171279907e-01 -4.026577249169349670e-02 5.467974543571472168e-01
-1.396890878677368164e-01 -1.065510138869285583e-01 5.475415289402008057e-02 3.526354730129241943e-01 -3.767349421977996826e-01 3.152071237564086914e-01 1.896798461675643921e-01 7.513461112976074219e-01
6.133934482932090759e-02 2.737651206552982330e-02 4.184041172266006470e-02 3.607212603092193604e-01 -6.812456846237182617e-01 3.829962909221649170e-01 1.870812028646469116e-01 4.667293131351470947e-01
3.897628784179687500e-01 6.007714867591857910e-01 -2.983987033367156982e-01 7.525263726711273193e-02 -1.099823191761970520e-01 4.771104454994201660e-01 2.904786467552185059e-01 2.614298760890960693e-01
3.292921781539916992e-01 6.158564090728759766e-01 -8.495237678289413452e-02 4.604825973510742188e-01 -4.150955379009246826e-02 3.738685250282287598e-01 3.454095125198364258e-01 -1.794935166835784912e-01
-2.232372015714645386e-01 4.712817370891571045e-01 -4.931076169013977051e-01 1.721142083406448364e-01 -5.953083038330078125e-01 -2.153476513922214508e-02 1.883343905210494995e-01 2.548626363277435303e-01
2.602804005146026611e-01 1.277756243944168091e-01 -1.313587874174118042e-01 7.445266246795654297e-01 2.013101279735565186e-01 4.730943739414215088e-01 1.023471727967262268e-01 -2.636921405792236328e-01
-3.036168403923511505e-02 3.150347471237182617e-01 1.420105844736099243e-01 7.569867968559265137e-01 1.324815750122070312e-01 3.750274330377578735e-02 -4.911473020911216736e-02 5.341022014617919922e-01
-1.860912591218948364e-01 6.635066866874694824e-01 -4.134458601474761963e-01 1.126623824238777161e-01 -4.021345078945159912e-01 2.740707807242870331e-02 3.323597013950347900e-01 2.618634700775146484e-01
-1.470686793327331543e-01 -9.733188897371292114e-02 -3.135040402412414551e-01 -1.713835746049880981e-01 2.889574468135833740e-01 3.816065788269042969e-01 5.996472239494323730e-01 5.025369524955749512e-01
-5.376318097114562988e-01 4.526210129261016846e-01 -8.556984364986419678e-02 3.519340753555297852e-01 2.630083858966827393e-01 2.358161062002182007e-01 2.865901887416839600e-01 4.098654687404632568e-01
2.586674317717552185e-02 -1.993388235569000244e-01 -2.154108881950378418e-01 2.922042310237884521e-01 3.429903984069824219e-01 3.927304446697235107e-01 7.395364046096801758e-01 -9.495468437671661377e-02
-1.854843348264694214e-01 4.557224214076995850e-01 -6.351040303707122803e-02 5.542364120483398438e-01 3.228324949741363525e-01 -4.546038061380386353e-02 -1.876388909295201302e-03 5.834466814994812012e-01
3.383182734251022339e-02 6.663179993629455566e-01 -3.399769961833953857e-01 5.824084579944610596e-02 -5.414656400680541992e-01 1.340373456478118896e-01 2.631313502788543701e-01 2.356060743331909180e-01
7.953340187668800354e-03 -8.142018318176269531e-02 -2.035132199525833130e-01 6.779008507728576660e-01 2.625701203942298889e-02 6.440714597702026367e-01 -2.163963206112384796e-02 -2.763235867023468018e-01
1.355586498975753784e-01 3.189486861228942871e-01 -2.934660911560058594e-01 5.224075913429260254e-01 -2.215670198202133179e-01 -4.011253714561462402e-01 4.494665563106536865e-01 3.299240767955780029e-01
4.692721664905548096e-01 3.106227815151214600e-01 -6.681963801383972168e-01 -6.062037870287895203e-02 2.172779291868209839e-01 2.521829605102539062e-01 2.381408065557479858e-01 2.561617493629455566e-01
-4.177469313144683838e-01 1.962508261203765869e-01 -4.010038673877716064e-01 -3.580325096845626831e-02 -3.968849778175354004e-01 6.531083583831787109e-01 1.995576620101928711e-01 -3.155510127544403076e-02
1.958780884742736816e-01 1.543879359960556030e-01 -1.775633990764617920e-01 8.358882367610931396e-02 1.309019923210144043e-01 2.087278217077255249e-01 9.091023802757263184e-01 1.100476905703544617e-01
5.610495805740356445e-02 6.202589273452758789e-01 -1.609671302139759064e-02 9.489811956882476807e-02 -2.373481541872024536e-01 6.897310018539428711e-01 1.381040364503860474e-01 2.274442464113235474e-01
1.863693892955780029e-01 3.685599863529205322e-01 -5.793898552656173706e-02 6.008417010307312012e-01 4.740866422653198242e-01 -8.856587111949920654e-02 3.291215002536773682e-01 3.523339033126831055e-01
1.444414258003234863e-01 -2.645266056060791016e-01 6.872104853391647339e-02 3.615030646324157715e-01 -3.921456038951873779e-01 3.837456703186035156e-01 1.741690337657928467e-01 6.651176810264587402e-01
2.705340385437011719e-01 6.619834899902343750e-01 -1.109731495380401611e-01 2.921487092971801758e-01 -8.468096703290939331e-02 5.854908227920532227e-01 2.001261562108993530e-01 -3.004273958504199982e-02
2.863819599151611328e-01 6.831837892532348633e-01 -2.756479978561401367e-01 2.523780167102813721e-01 -1.779800951480865479e-01 5.162310600280761719e-01 1.156785786151885986e-01 -3.987146541476249695e-03
-1.118293590843677521e-02 -2.169797569513320923e-01 -4.076944291591644287e-02 4.503071904182434082e-01 -3.919751048088073730e-01 3.532434813678264618e-03 4.686417579650878906e-01 6.124329566955566406e-01
4.864748418331146240e-01 3.002948760986328125e-01 -2.132689207792282104e-01 4.466752409934997559e-01 -1.819115430116653442e-01 -1.800187379121780396e-01 5.997137427330017090e-01 5.484257638454437256e-02
3.694377541542053223e-01 -3.251969516277313232e-01 3.505560010671615601e-02 6.161164641380310059e-01 2.679454982280731201e-01 2.037216424942016602e-01 3.539521396160125732e-01 3.719608485698699951e-01
-4.099424555897712708e-02 1.950524002313613892e-01 -5.891039967536926270e-01 5.755415558815002441e-01 -9.225512295961380005e-02 -5.931651219725608826e-02 5.070089697837829590e-01 -1.135548725724220276e-01
1.309406161308288574e-01 3.798996284604072571e-02 -3.580128252506256104e-01 2.330901026725769043e-01 7.282481193542480469e-01 1.849745661020278931e-01 2.351628690958023071e-01 4.231365025043487549e-01
-3.254427313804626465e-01 -2.191087603569030762e-02 -2.623708546161651611e-01 4.144393801689147949e-01 -5.889632701873779297e-01 9.955854713916778564e-02 1.232541278004646301e-01 5.301201343536376953e-01
1.871313713490962982e-02 5.413569211959838867e-01 -4.279595911502838135e-01 1.156602203845977783e-01 -4.221817553043365479e-01 -1.014747396111488342e-01 5.146794915199279785e-01 2.379627823829650879e-01
1.748262494802474976e-01 7.491977214813232422e-01 -2.631015479564666748e-01 -1.238259719684720039e-03 4.144240543246269226e-02 3.566701114177703857e-01 4.116777181625366211e-01 2.012585103511810303e-01
1.332548856735229492e-01 4.069328308105468750e-01 1.379189044237136841e-01 6.324043273925781250e-01 3.367950916290283203e-01 1.106092520058155060e-02 1.787828803062438965e-01 5.021705627441406250e-01
-6.361984014511108398e-01 1.626146137714385986e-01 -3.336861431598663330e-01 4.177368432283401489e-02 1.948079913854598999e-01 3.136949241161346436e-01 3.144979774951934814e-01 4.695242047309875488e-01
4.399422705173492432e-01 -1.211773976683616638e-01 7.079065591096878052e-02 5.468362569808959961e-01 1.488311123102903366e-02 1.061691418290138245e-01 6.282451152801513672e-01 2.855523526668548584e-01
-1.842514276504516602e-01 -1.126053929328918457e-01 -3.157460391521453857e-01 4.240475893020629883e-01 5.400658845901489258e-01 5.420549511909484863e-01 2.969712615013122559e-01 -1.314317062497138977e-02
-1.338729262351989746e-01 -8.778247237205505371e-02 -3.456844687461853027e-01 -1.939562708139419556e-01 1.368201524019241333e-01 3.702137768268585205e-01 5.813922286033630371e-01 5.687360763549804688e-01
-4.241968989372253418e-01 2.346461452543735504e-02 -1.629973500967025757e-01 1.237035244703292847e-01 2.193689048290252686e-01 2.347526699304580688e-01 7.502166628837585449e-01 3.340346813201904297e-01
-2.659735381603240967e-01 -1.586921215057373047e-01 -1.878231912851333618e-01 2.329139858484268188e-01 4.288864731788635254e-01 5.208915472030639648e-01 5.990270972251892090e-01 -2.105377428233623505e-02
5.086142942309379578e-02 9.482710808515548706e-02 1.802030354738235474e-01 4.189065098762512207e-01 -5.633725523948669434e-01 3.772270381450653076e-01 3.071865141391754150e-01 4.758284389972686768e-01
-9.255083650350570679e-02 5.034369230270385742e-01 -6.199126243591308594e-01 1.172972172498703003e-01 -4.505693316459655762e-01 3.479919210076332092e-02 3.508972525596618652e-01 1.121732220053672791e-01
-5.791983008384704590e-01 2.323299199342727661e-01 -4.475582242012023926e-01 3.882734775543212891e-01 -3.426715135574340820e-01 2.359910011291503906e-01 2.092816680669784546e-01 -2.063327729701995850e-01
-1.218984723091125488e-01 7.248502969741821289e-01 8.993459492921829224e-02 2.999765872955322266e-01 -1.155767962336540222e-01 4.619184732437133789e-01 -6.002581119537353516e-02 3.623934388160705566e-01
-2.727094888687133789e-01 2.414199337363243103e-02 -1.625621765851974487e-01 9.355998039245605469e-02 2.430824488401412964e-01 5.001627802848815918e-01 7.331669330596923828e-01 2.075603455305099487e-01
4.414820671081542969e-01 5.186757445335388184e-01 -2.669025957584381104e-01 5.022085458040237427e-02 4.385301843285560608e-02 1.009153109043836594e-02 5.213012695312500000e-01 4.342002868652343750e-01
9.215149283409118652e-02 7.579641789197921753e-02 -4.276428818702697754e-01 6.524886488914489746e-01 2.833532728254795074e-02 -4.114398658275604248e-01 4.282779395580291748e-01 1.537380814552307129e-01
-2.239628583192825317e-01 2.663383185863494873e-01 -3.168459832668304443e-01 1.351950466632843018e-01 6.742165088653564453e-01 3.665299713611602783e-01 2.065014690160751343e-01 3.587204515933990479e-01
5.334047079086303711e-01 2.399102151393890381e-01 -5.173959732055664062e-01 -1.333631724119186401e-01 2.213529348373413086e-01 3.436202108860015869e-01 3.166354894638061523e-01 3.242037296295166016e-01
-3.155665099620819092e-01 4.610837697982788086e-01 -2.124380469322204590e-01 6.633198261260986328e-01 -4.222003221511840820e-01 4.644477739930152893e-02 -2.100764960050582886e-02 1.478005945682525635e-01
-6.790251284837722778e-02 -3.163977265357971191e-01 -3.861244618892669678e-01 3.497646152973175049e-01 -5.631634965538978577e-02 2.518398463726043701e-01 7.142053246498107910e-01 -2.171870023012161255e-01
-3.456984758377075195e-01 1.224604919552803040e-01 -1.964538693428039551e-01 3.223736286163330078e-01 3.040106594562530518e-01 3.412058949470520020e-01 6.871867775917053223e-01 2.047134190797805786e-01
4.451179876923561096e-02 3.886997103691101074e-01 -4.227514266967773438e-01 -1.021861433982849121e-01 -1.322090625762939453e-01 7.414766550064086914e-01 5.099147185683250427e-02 2.964856326580047607e-01
-1.947569847106933594e-01 -1.914705187082290649e-01 -7.172570228576660156e-01 -1.573759913444519043e-01 -1.801095455884933472e-01 5.560540556907653809e-01 1.553408950567245483e-01 1.428903192281723022e-01
7.271177321672439575e-02 5.981845855712890625e-01 -5.830588936805725098e-01 1.812888979911804199e-01 2.858276963233947754e-01 3.135234713554382324e-01 -1.223492026329040527e-01 2.628712654113769531e-01
2.064228504896163940e-01 5.565407872200012207e-01 -3.367639183998107910e-01 2.954324185848236084e-01 2.378885000944137573e-01 -1.591203957796096802e-01 5.543107986450195312e-01 2.403976619243621826e-01
-4.133892953395843506e-01 1.349912285804748535e-01 3.449624404311180115e-02 2.180827558040618896e-01 2.253021150827407837e-01 4.790359437465667725e-01 6.530201435089111328e-01 2.355099469423294067e-01
1.410806030035018921e-01 2.049093246459960938e-01 7.072554435580968857e-03 7.629533112049102783e-02 5.015282034873962402e-01 6.579397320747375488e-01 2.117323726415634155e-01 4.505457580089569092e-01
-1.423743069171905518e-01 4.502955079078674316e-02 -4.480552971363067627e-01 -2.220451682806015015e-01 3.570854365825653076e-01 4.260922670364379883e-01 4.707332849502563477e-01 4.438353180885314941e-01
1.383079886436462402e-01 5.845350623130798340e-01 -4.683825075626373291e-01 3.877268135547637939e-01 3.786913156509399414e-01 2.927626669406890869e-01 1.884009093046188354e-01 -6.973817199468612671e-02
-4.856545627117156982e-01 5.691129714250564575e-02 -3.141540884971618652e-01 2.941175699234008789e-01 -5.136610269546508789e-01 4.760839343070983887e-01 1.949955523014068604e-01 -2.172000259160995483e-01
-9.164329618215560913e-02 -1.248153969645500183e-01 -2.171973437070846558e-01 5.233564376831054688e-01 -5.800899863243103027e-01 1.078238114714622498e-01 4.823213815689086914e-02 5.518055558204650879e-01
-2.512614801526069641e-02 2.608264684677124023e-01 1.760183870792388916e-01 4.357054531574249268e-01 -4.191372692584991455e-01 3.444982469081878662e-01 1.000005826354026794e-01 6.373078823089599609e-01
-3.463758826255798340e-01 1.095655634999275208e-01 -5.603560805320739746e-01 3.512840718030929565e-03 -2.922318577766418457e-01 6.742952466011047363e-01 1.177544742822647095e-01 -8.260306902229785919e-03
1.395515203475952148e-01 6.368124485015869141e-02 -2.368284612894058228e-01 2.128867059946060181e-01 7.555153965950012207e-01 2.743564546108245850e-01 2.616522312164306641e-01 4.006553590297698975e-01
7.817901670932769775e-02 7.082688808441162109e-02 -3.966636359691619873e-01 1.836747080087661743e-01 7.330001592636108398e-01 3.383252024650573730e-01 1.693361997604370117e-01 3.425859212875366211e-01
-1.052880212664604187e-01 -4.097175002098083496e-01 -5.215950012207031250e-01 5.667291283607482910e-01 3.758295252919197083e-02 1.137201339006423950e-01 -8.044049888849258423e-02 4.549585282802581787e-01
-1.464130729436874390e-01 -8.047858625650405884e-02 -8.286625146865844727e-02 2.771235629916191101e-02 3.436061739921569824e-01 7.976211309432983398e-01 2.387011609971523285e-02 4.578396677970886230e-01
1.141478642821311951e-01 -4.182467162609100342e-01 -4.572128951549530029e-01 5.973655581474304199e-01 2.558198384940624237e-02 2.119136750698089600e-01 -1.560667604207992554e-01 4.197997748851776123e-01
1.364558637142181396e-01 4.958197474479675293e-02 -6.206144690513610840e-01 7.380659878253936768e-02 4.849245846271514893e-01 5.266754627227783203e-01 -3.103437833487987518e-02 2.735136747360229492e-01
2.074181437492370605e-01 7.684962451457977295e-02 -4.313564002513885498e-01 1.152120456099510193e-01 6.120271086692810059e-01 3.482525348663330078e-01 1.377042531967163086e-01 4.867341518402099609e-01
-1.275071948766708374e-01 -8.941309899091720581e-02 -3.489142954349517822e-01 7.942787408828735352e-01 2.710425555706024170e-01 3.322215676307678223e-01 1.978213042020797729e-01 1.260621938854455948e-02
-3.637749254703521729e-01 -8.081186562776565552e-02 -5.258417129516601562e-01 -2.404140532016754150e-01 -3.267094865441322327e-02 4.919024705886840820e-01 3.487899005413055420e-01 4.026647806167602539e-01
6.370970606803894043e-01 8.191797137260437012e-02 -3.801542818546295166e-01 2.699151337146759033e-01 1.502077430486679077e-01 4.214032590389251709e-01 3.839106261730194092e-01 -1.499835997819900513e-01
2.862138748168945312e-01 -3.545874357223510742e-01 9.388309717178344727e-02 7.176133990287780762e-01 -1.849686503410339355e-01 2.806636095046997070e-01 1.683053374290466309e-01 3.567273914813995361e-01
2.059047855436801910e-02 -6.326503306627273560e-02 -5.946304202079772949e-01 -1.001825090497732162e-02 2.940529584884643555e-01 5.760664939880371094e-01 -1.048546377569437027e-02 4.727135300636291504e-01
4.619925320148468018e-01 3.540818393230438232e-02 -5.735287070274353027e-01 4.103086590766906738e-01 6.442372500896453857e-02 3.638966083526611328e-01 2.586709558963775635e-01 -2.907557785511016846e-01
1.211982518434524536e-01 3.387593105435371399e-02 -3.532757759094238281e-01 6.717406958341598511e-02 3.579635918140411377e-01 7.637153863906860352e-01 -2.609629184007644653e-02 3.778451681137084961e-01
3.564080893993377686e-01 -3.589941263198852539e-01 -1.567128859460353851e-02 5.366935729980468750e-01 2.647937536239624023e-01 1.820862442255020142e-01 3.376478254795074463e-01 4.883991479873657227e-01
4.208247959613800049e-01 1.110533997416496277e-01 -7.720388174057006836e-01 9.195355325937271118e-02 1.051093414425849915e-01 4.158270657062530518e-01 1.371250152587890625e-01 -5.754191055893898010e-02
-2.040421217679977417e-01 -1.383578032255172729e-01 4.047426336910575628e-04 3.402062058448791504e-01 -3.915667831897735596e-01 4.911092519760131836e-01 5.768954753875732422e-03 6.549331545829772949e-01
1.332108825445175171e-01 -1.877481043338775635e-01 -8.350603166036307812e-04 3.827545344829559326e-01 -3.574643433094024658e-01 4.613815844058990479e-01 -2.128846477717161179e-03 6.781191825866699219e-01
-1.646019667387008667e-01 4.684315323829650879e-01 -1.263668239116668701e-01 5.363115072250366211e-01 3.575933277606964111e-01 -9.522158652544021606e-02 1.239609122276306152e-01 5.455024838447570801e-01
9.834797680377960205e-02 6.499714851379394531e-01 -4.695208072662353516e-01 1.193806305527687073e-01 -2.479754239320755005e-01 -6.462039798498153687e-02 4.639099538326263428e-01 2.286555022001266479e-01
-2.730297148227691650e-01 1.454364359378814697e-01 -2.498757988214492798e-01 -2.268218696117401123e-01 1.371440757066011429e-02 4.832443892955780029e-01 5.902431607246398926e-01 4.564174413681030273e-01
2.791308760643005371e-01 4.839760363101959229e-01 -4.612013697624206543e-02 8.803749084472656250e-02 -3.402034044265747070e-01 3.004125952720642090e-01 6.868386864662170410e-01 1.555996015667915344e-02
-9.631807357072830200e-02 6.440973877906799316e-01 -2.970039248466491699e-01 1.420493721961975098e-01 2.902156114578247070e-01 5.395756363868713379e-01 2.964726686477661133e-01 6.487623602151870728e-02
-2.862538993358612061e-01 -5.482714250683784485e-02 -4.558428749442100525e-02 4.524885118007659912e-01 -4.466136991977691650e-01 3.019079864025115967e-01 -1.663277740590274334e-03 6.462305784225463867e-01
7.406923919916152954e-02 6.821831464767456055e-01 -4.817005693912506104e-01 2.002520412206649780e-01 2.463967800140380859e-01 2.198629081249237061e-01 3.821301460266113281e-01 -4.392055422067642212e-02
8.591424673795700073e-02 -3.526953160762786865e-01 4.000555351376533508e-02 5.136273503303527832e-01 -3.951721489429473877e-01 2.509083449840545654e-01 2.997876107692718506e-01 5.420541167259216309e-01
-1.447750926017761230e-01 6.202773451805114746e-01 -3.346096575260162354e-01 3.429778814315795898e-01 -3.093433380126953125e-01 -1.773394644260406494e-01 3.420269489288330078e-01 3.472371995449066162e-01
-1.352953761816024780e-01 3.159648925065994263e-02 4.952477663755416870e-02 2.591218054294586182e-01 -5.299330353736877441e-01 3.261895477771759033e-01 2.609719336032867432e-01 6.751038432121276855e-01
2.947294712066650391e-01 6.516299247741699219e-01 -6.025182604789733887e-01 1.872050464153289795e-01 1.207753941416740417e-01 4.873112216591835022e-02 1.671432107686996460e-01 2.134025990962982178e-01
-3.166880905628204346e-01 3.444375395774841309e-01 -1.728380918502807617e-01 6.840686798095703125e-01 -3.672522902488708496e-01 -3.596765547990798950e-02 3.798722624778747559e-01 -5.270191282033920288e-02
3.220110237598419189e-01 4.621433913707733154e-01 -3.129662275314331055e-01 9.814660064876079559e-03 -3.203654587268829346e-01 5.790007710456848145e-01 3.236814737319946289e-01 2.050433158874511719e-01
2.601653337478637695e-01 2.491576969623565674e-01 -3.107121884822845459e-01 -2.361441999673843384e-01 8.708020299673080444e-02 5.308665633201599121e-01 5.285885334014892578e-01 3.861605525016784668e-01
-2.025391757488250732e-01 -1.334105618298053741e-02 -1.590235829353332520e-01 4.957587420940399170e-01 -5.330317616462707520e-01 1.413372009992599487e-01 4.121837019920349121e-02 6.180102229118347168e-01
-2.754665613174438477e-01 -3.139695227146148682e-01 -5.191496610641479492e-01 4.804903268814086914e-01 7.254431396722793579e-02 1.640158891677856445e-01 -1.313537955284118652e-01 5.251060128211975098e-01
-5.519497394561767578e-02 8.234021067619323730e-01 -3.209976255893707275e-01 2.117484509944915771e-01 -1.245088055729866028e-01 7.807401567697525024e-02 3.219799697399139404e-01 2.140481024980545044e-01
1.296070069074630737e-01 1.877906173467636108e-01 -5.931653380393981934e-01 4.329445064067840576e-01 -1.398154795169830322e-01 2.822713851928710938e-01 5.146932601928710938e-01 -2.109877914190292358e-01
1.635659188032150269e-01 6.565638184547424316e-01 -5.407525300979614258e-01 7.913032919168472290e-02 -3.356027007102966309e-01 3.491896688938140869e-01 4.990492388606071472e-02 8.026312291622161865e-02
-4.555411636829376221e-01 5.044941306114196777e-01 -3.986601233482360840e-01 2.443348765373229980e-01 -3.833399116992950439e-01 4.481708258390426636e-02 3.693172335624694824e-01 1.843509376049041748e-01
1.674543768167495728e-01 -1.542114168405532837e-01 -6.874653100967407227e-01 -1.680985391139984131e-01 -1.156227216124534607e-01 4.979031682014465332e-01 3.594637215137481689e-01 2.383737266063690186e-01
4.092981666326522827e-02 -1.593738347291946411e-01 -2.109295278787612915e-01 -9.461608529090881348e-02 1.609074622392654419e-01 8.340854644775390625e-01 3.499476611614227295e-01 2.746417820453643799e-01
-2.480663657188415527e-01 5.879561305046081543e-01 -4.210583269596099854e-01 4.025409817695617676e-01 -1.229949370026588440e-01 -2.537665069103240967e-01 3.429742455482482910e-01 2.372444719076156616e-01
1.092413365840911865e-01 -2.570219635963439941e-01 -6.794075369834899902e-01 -1.979644596576690674e-02 1.234411820769309998e-01 6.032235622406005859e-01 2.295932024717330933e-01 1.678991466760635376e-01
-1.359636187553405762e-01 4.932783544063568115e-01 -3.774349391460418701e-01 7.977947592735290527e-02 -6.230083107948303223e-01 1.143817156553268433e-01 4.238677024841308594e-01 9.209828078746795654e-02
8.705351501703262329e-02 -1.279285848140716553e-01 -6.954909116029739380e-02 6.964145302772521973e-01 2.254027128219604492e-02 1.011904180049896240e-01 9.165782481431961060e-02 6.834303140640258789e-01
4.859004318714141846e-01 3.998160362243652344e-01 -3.089859783649444580e-01 1.417375653982162476e-01 -1.651397347450256348e-01 1.982948975637555122e-03 1.837256252765655518e-01 6.538012027740478516e-01
-5.403839945793151855e-01 -5.467405542731285095e-02 -2.341912686824798584e-01 3.638709336519241333e-02 2.866106294095516205e-02 3.390137255191802979e-01 6.406416893005371094e-01 3.502184152603149414e-01
4.105399176478385925e-02 4.233015179634094238e-01 -1.703112721443176270e-01 5.126972794532775879e-01 -1.620994135737419128e-02 3.476611971855163574e-01 5.556441545486450195e-01 -3.120811581611633301e-01
1.107879057526588440e-01 4.816007241606712341e-02 -4.823567867279052734e-01 4.761005640029907227e-01 -5.644845217466354370e-02 6.306352615356445312e-01 -3.532852530479431152e-01 1.921191997826099396e-02
-2.490611672401428223e-01 -2.415085881948471069e-01 -5.151257514953613281e-01 5.740751028060913086e-01 -2.230510413646697998e-01 -1.235600411891937256e-01 1.080063879489898682e-01 4.561152458190917969e-01
1.280625015497207642e-01 7.681320905685424805e-01 -4.257079958915710449e-01 2.437576502561569214e-01 2.086075395345687866e-01 6.790583580732345581e-02 2.703990042209625244e-01 1.780003905296325684e-01
-1.389234215021133423e-01 -1.247205808758735657e-01 -2.118256837129592896e-01 1.941568106412887573e-01 4.405063390731811523e-01 6.049377918243408203e-01 5.295131802558898926e-01 2.054222822189331055e-01
5.606695264577865601e-02 -7.960344105958938599e-02 6.688255816698074341e-02 5.416414737701416016e-01 1.282743364572525024e-01 -4.431817214936017990e-03 7.967025637626647949e-01 2.036227583885192871e-01
2.313499897718429565e-02 3.233495056629180908e-01 -8.218646049499511719e-01 -1.624906361103057861e-01 -2.520046383142471313e-02 3.935402035713195801e-01 9.665495716035366058e-03 1.935013681650161743e-01
1.289204955101013184e-01 -9.875923395156860352e-02 -1.293699592351913452e-01 2.445518523454666138e-01 6.804354786872863770e-01 3.761518597602844238e-01 5.004990696907043457e-01 2.051878124475479126e-01
1.557421591132879257e-02 -5.374993383884429932e-02 -6.565418243408203125e-01 -1.517446637153625488e-01 1.968118101358413696e-01 5.911556482315063477e-01 1.023566946387290955e-01 3.796284794807434082e-01
2.216217368841171265e-01 1.296784281730651855e-01 -1.941587775945663452e-01 -7.210061699151992798e-02 3.959712386131286621e-01 6.237176656723022461e-01 4.457885324954986572e-01 3.829189538955688477e-01
-4.058147668838500977e-01 -3.775473311543464661e-02 -1.192961856722831726e-01 1.430023759603500366e-01 2.109420448541641235e-01 3.750886321067810059e-01 6.541334390640258789e-01 4.314269423484802246e-01
3.086466491222381592e-01 5.842164754867553711e-01 -2.217826396226882935e-01 2.584730088710784912e-01 -1.344125997275114059e-02 6.538230180740356445e-01 1.391030400991439819e-01 -2.044050768017768860e-02
-1.391319632530212402e-01 4.803845584392547607e-01 -3.027015328407287598e-01 4.994691908359527588e-01 -4.964581429958343506e-01 1.122484281659126282e-01 -2.466579824686050415e-01 2.981019914150238037e-01
-2.015045285224914551e-01 3.111519664525985718e-02 2.297595590353012085e-01 3.091053366661071777e-01 -4.512776136398315430e-01 4.691818356513977051e-01 4.559249877929687500e-01 4.224233925342559814e-01
3.297741413116455078e-01 3.849440813064575195e-02 2.538710273802280426e-02 6.774787306785583496e-01 -1.924864053726196289e-01 1.155281141400337219e-01 -4.390554130077362061e-02 6.146706342697143555e-01
3.197817504405975342e-01 6.437116265296936035e-01 -9.650161117315292358e-02 3.000937700271606445e-01 -3.847768306732177734e-01 3.815655112266540527e-01 3.002172708511352539e-01 -1.517545711249113083e-02
-4.992172122001647949e-01 3.421951830387115479e-01 -2.123841345310211182e-01 2.022895663976669312e-01 2.620003819465637207e-01 1.183203011751174927e-01 1.550081968307495117e-01 6.640670895576477051e-01
-4.818022549152374268e-01 3.803471326828002930e-01 -3.237118422985076904e-01 4.379395246505737305e-01 -3.392689526081085205e-01 4.479376599192619324e-02 4.452758431434631348e-01 -1.060277670621871948e-01
3.928258642554283142e-02 4.390859305858612061e-01 -4.120103418827056885e-01 3.177467584609985352e-01 -3.436364531517028809e-01 3.419313132762908936e-01 -4.440655112266540527e-01 3.205431699752807617e-01
3.114590048789978027e-01 -1.127108931541442871e-01 6.424006819725036621e-02 4.776325225830078125e-01 -1.759262233972549438e-01 8.989552035927772522e-03 7.295123934745788574e-01 3.079139292240142822e-01
-7.300630807876586914e-01 7.013949751853942871e-02 -3.679436445236206055e-01 1.711637228727340698e-01 2.183803617954254150e-01 4.079647958278656006e-01 1.904756426811218262e-01 2.168006300926208496e-01
-5.765859410166740417e-02 4.791404008865356445e-01 -3.571282029151916504e-01 3.176311850547790527e-01 4.411104321479797363e-01 -1.289726495742797852e-01 4.848197996616363525e-01 3.039856553077697754e-01
-4.510916024446487427e-02 -1.730847507715225220e-01 -1.025434657931327820e-01 3.628818094730377197e-01 2.526158690452575684e-01 5.200407505035400391e-01 6.889042258262634277e-01 -1.302399337291717529e-01
4.193583875894546509e-02 2.101505398750305176e-01 6.101157050579786301e-03 5.691582802683115005e-03 -2.413086295127868652e-01 3.799581825733184814e-01 8.509452342987060547e-01 1.652347147464752197e-01
9.374240785837173462e-02 4.425893723964691162e-01 8.099810034036636353e-02 1.283419728279113770e-01 -3.012288510799407959e-01 2.126203328371047974e-01 7.485537528991699219e-01 2.757095098495483398e-01
-2.532958984375000000e-01 -6.449236720800399780e-02 -5.278825014829635620e-02 -2.318551018834114075e-02 3.888954594731330872e-02 3.671390414237976074e-01 7.178074717521667480e-01 5.261243581771850586e-01
-2.709812521934509277e-01 6.542477607727050781e-01 -1.936140507459640503e-01 4.385676681995391846e-01 -4.419405460357666016e-01 1.940335519611835480e-02 1.962333023548126221e-01 1.857567727565765381e-01
1.267065852880477905e-01 4.667250812053680420e-02 -1.618473976850509644e-01 -1.110647898167371750e-02 8.389388769865036011e-02 4.845487475395202637e-01 8.170090317726135254e-01 2.147553265094757080e-01
6.783628463745117188e-02 3.930914700031280518e-01 1.631033867597579956e-01 6.461811661720275879e-01 3.508885502815246582e-01 8.519031107425689697e-02 1.129916906356811523e-01 5.035644173622131348e-01
-7.273253202438354492e-01 -5.749538540840148926e-02 -3.726796209812164307e-01 2.415509074926376343e-01 -1.806497126817703247e-01 3.364594578742980957e-01 3.517168164253234863e-01 -3.018563240766525269e-02
-1.020568683743476868e-01 6.005573272705078125e-01 -3.712884485721588135e-01 1.778680980205535889e-01 -3.972272276878356934e-01 -8.502062410116195679e-02 5.274612903594970703e-01 1.272384226322174072e-01
1.353888362646102905e-01 2.034431546926498413e-01 -5.393449664115905762e-01 3.164384365081787109e-01 -5.848267674446105957e-01 -2.187728881835937500e-02 4.462431073188781738e-01 -8.729675412178039551e-02
1.737205088138580322e-01 3.754068538546562195e-02 -3.278031647205352783e-01 2.467224150896072388e-01 7.544920444488525391e-01 2.053054124116897583e-01 1.629362106323242188e-01 4.026514887809753418e-01
-1.805316507816314697e-01 -1.590296477079391479e-01 -1.122550666332244873e-01 1.265562772750854492e-01 3.818686902523040771e-01 6.866003274917602539e-01 4.867428243160247803e-01 2.435935288667678833e-01
-5.377818942070007324e-01 1.567142270505428314e-02 -5.917358994483947754e-01 8.344051241874694824e-02 -3.173986375331878662e-01 4.217323064804077148e-01 2.295794934034347534e-01 -1.487436294555664062e-01
-5.074511170387268066e-01 -2.387562580406665802e-02 -2.191127836704254150e-01 1.308612823486328125e-01 2.670453488826751709e-01 2.808167636394500732e-01 5.959797501564025879e-01 4.140350818634033203e-01
-2.403511106967926025e-01 -1.178010851144790649e-01 3.018350340425968170e-03 3.182812631130218506e-01 -3.985248506069183350e-01 4.527828097343444824e-01 8.267986774444580078e-02 6.755529642105102539e-01
1.993593722581863403e-01 4.288413822650909424e-01 -3.159963488578796387e-01 -5.361224338412284851e-02 2.859691381454467773e-01 5.509202480316162109e-01 2.328793704509735107e-01 4.838375151157379150e-01
-4.137068092823028564e-01 4.720122814178466797e-01 -1.343045681715011597e-01 5.117189288139343262e-01 1.349652260541915894e-01 1.105677243322134018e-02 -2.538244053721427917e-02 5.542336702346801758e-01
-1.410455405712127686e-01 7.700802087783813477e-01 -3.059083819389343262e-01 1.175656728446483612e-02 -1.899389028549194336e-01 2.061429023742675781e-01 3.904408812522888184e-01 2.496970891952514648e-01
-6.513349413871765137e-01 3.606275916099548340e-01 -9.459205716848373413e-02 3.408383429050445557e-01 1.590009927749633789e-01 3.344655632972717285e-01 1.271852403879165649e-01 4.089837670326232910e-01
5.558073148131370544e-02 5.652823448181152344e-01 -3.845674097537994385e-01 5.018574595451354980e-01 2.861944139003753662e-01 4.244799017906188965e-01 4.972262308001518250e-02 -1.142404899001121521e-01
-4.627095162868499756e-01 3.909713625907897949e-01 5.336384102702140808e-02 1.499654203653335571e-01 -8.097895979881286621e-02 4.692954123020172119e-01 5.570907592773437500e-01 2.656277418136596680e-01
-2.375636547803878784e-01 2.279007285833358765e-01 -6.584358215332031250e-01 1.758242249488830566e-01 2.983230352401733398e-01 5.757112503051757812e-01 -5.351764708757400513e-02 6.219859421253204346e-02
4.971747845411300659e-02 2.556324899196624756e-01 -5.304484367370605469e-01 -1.730610877275466919e-01 2.773159444332122803e-01 6.583858132362365723e-01 2.020921856164932251e-01 2.638882100582122803e-01
3.724941983819007874e-02 -4.137567579746246338e-01 -5.054933428764343262e-01 6.978428363800048828e-01 2.624381892383098602e-02 6.682306528091430664e-02 3.657748922705650330e-02 2.800316512584686279e-01
-4.120336771011352539e-01 2.839179635047912598e-01 -3.413843363523483276e-02 4.630203247070312500e-01 -1.147117093205451965e-01 1.582688689231872559e-01 -2.941147051751613617e-02 7.035570740699768066e-01
-6.824420094490051270e-01 2.453755773603916168e-02 -2.762778401374816895e-01 1.601766943931579590e-01 1.162793561816215515e-01 5.014504194259643555e-01 3.426453173160552979e-01 2.220483124256134033e-01
2.132902741432189941e-01 3.314751386642456055e-01 -2.969391047954559326e-01 3.727526068687438965e-01 3.374295830726623535e-01 -2.801418304443359375e-01 5.156809687614440918e-01 3.990602791309356689e-01
-1.878645122051239014e-01 9.603475034236907959e-02 -7.335468381643295288e-02 4.810264110565185547e-01 4.921713471412658691e-01 4.610088467597961426e-01 4.662142992019653320e-01 2.158689647912979126e-01
2.479532659053802490e-01 4.533869624137878418e-01 -2.018310725688934326e-01 7.449691295623779297e-01 3.317970335483551025e-01 2.988570928573608398e-02 1.016512289643287659e-01 1.262117028236389160e-01
2.758671641349792480e-01 2.223244607448577881e-01 -2.416422218084335327e-01 -2.023521512746810913e-01 -1.912001818418502808e-01 3.707781732082366943e-01 7.191284298896789551e-01 2.897447943687438965e-01
2.473124265670776367e-01 9.198804385960102081e-03 -7.924649715423583984e-01 4.390517175197601318e-01 1.864307373762130737e-02 -9.614878892898559570e-02 3.067067861557006836e-01 -1.196820065379142761e-01
2.075262516736984253e-01 4.394932985305786133e-01 -1.712661981582641602e-01 -3.694435209035873413e-02 -7.181770354509353638e-02 6.985625624656677246e-01 4.846338629722595215e-01 7.116229832172393799e-02
-1.589171588420867920e-01 5.308635830879211426e-01 -4.816004633903503418e-01 4.411872029304504395e-01 -3.346203565597534180e-01 -1.762494295835494995e-01 3.426024019718170166e-01 7.702470570802688599e-02
2.622008025646209717e-01 5.644991993904113770e-01 -5.174837708473205566e-01 4.556255936622619629e-01 1.059592515230178833e-01 3.352926075458526611e-01 -1.083966121077537537e-01 -4.253388568758964539e-02
-4.672762006521224976e-02 -3.476887242868542671e-03 -2.173240333795547485e-01 7.196843624114990234e-01 -1.343486607074737549e-01 5.734408497810363770e-01 -1.675621271133422852e-01 -2.401418536901473999e-01
2.657385915517807007e-02 4.698852896690368652e-01 -5.128299593925476074e-01 4.481848478317260742e-01 3.341324627399444580e-01 4.138741791248321533e-01 4.979784414172172546e-02 -1.709424704313278198e-01
1.508477032184600830e-01 1.829826235771179199e-01 -4.636568427085876465e-01 2.991622388362884521e-01 3.405097723007202148e-01 6.269965767860412598e-01 2.473690211772918701e-01 -2.627232372760772705e-01
3.069686293601989746e-01 4.755667746067047119e-01 -2.265178412199020386e-01 2.610574662685394287e-01 1.565100699663162231e-01 -1.667477190494537354e-01 2.654711306095123291e-01 6.613394618034362793e-01
-1.371809542179107666e-01 -8.751633577048778534e-03 -1.614475063979625702e-02 5.218681097030639648e-01 3.050747513771057129e-01 -3.450447693467140198e-02 3.889023959636688232e-01 6.804348826408386230e-01
6.480417400598526001e-02 1.762246489524841309e-01 -1.217760052531957626e-02 2.514870762825012207e-01 1.725791245698928833e-01 2.058150321245193481e-01 9.047306776046752930e-01 1.032974198460578918e-01
-3.062760531902313232e-01 -3.800732195377349854e-01 2.726799249649047852e-02 4.963862299919128418e-01 3.535657378961332142e-05 2.288973927497863770e-01 5.601323843002319336e-01 3.852976560592651367e-01
6.032171845436096191e-01 9.931115061044692993e-02 -5.987313389778137207e-01 -3.898109495639801025e-02 1.554798036813735962e-01 3.417983055114746094e-01 1.396478265523910522e-01 3.252169489860534668e-01
-2.875870764255523682e-01 -1.236322522163391113e-01 -1.160831749439239502e-01 5.180862545967102051e-01 4.271895885467529297e-01 3.390024229884147644e-02 2.355719059705734253e-01 6.172404289245605469e-01
3.708420097827911377e-01 -3.105934262275695801e-01 -3.465182185173034668e-01 2.420016676187515259e-01 -1.811482608318328857e-01 3.175375759601593018e-01 -1.834595054388046265e-01 6.481250524520874023e-01
1.516170892864465714e-02 -1.861845254898071289e-01 -6.036278605461120605e-01 4.196708649396896362e-02 -2.678878791630268097e-02 7.599517107009887695e-01 4.259897768497467041e-02 1.375452429056167603e-01
-1.393055915832519531e-01 8.959947526454925537e-02 -6.668351590633392334e-02 6.120468378067016602e-01 3.007709681987762451e-01 7.449235022068023682e-02 6.795694231986999512e-01 1.889202147722244263e-01
-8.094988018274307251e-02 -7.928063161671161652e-03 -6.423180699348449707e-01 -8.194052614271640778e-03 7.755784690380096436e-02 6.522661447525024414e-01 -1.777020841836929321e-01 3.430748283863067627e-01
-2.551031708717346191e-01 5.764258503913879395e-01 -2.577075958251953125e-01 4.648649692535400391e-01 -4.500927925109863281e-01 -7.528154551982879639e-02 2.375524193048477173e-01 2.355015426874160767e-01
-1.207047775387763977e-01 2.471911609172821045e-01 -7.109607458114624023e-01 3.647936284542083740e-01 3.273267149925231934e-01 3.598708212375640869e-01 -1.622093319892883301e-01 1.510821282863616943e-01
-2.630130648612976074e-01 -7.242832332849502563e-03 -6.825135946273803711e-01 1.860848814249038696e-02 -5.024598836898803711e-01 4.203227162361145020e-01 1.870428621768951416e-01 -2.187666483223438263e-02
-2.401319593191146851e-01 5.283341407775878906e-01 -4.867541193962097168e-01 4.153634011745452881e-01 -2.357850819826126099e-01 -2.058112025260925293e-01 3.688612580299377441e-01 1.404697000980377197e-01
