# Supplementary material for: Where is your field going? A machine learning approach to study the relative motion of the domains of physics
Source: PLoS One. 2020 Jun 18;15(6):e0233997. doi: 10.1371/journal.pone.0233997 (PMC7302634; doi:10.1371/journal.pone.0233997)
Supplement: S1 Data — (ZIP) [file pone.0233997.s001.zip › 0/Pacs4Run_0_VS_500_embeddings2001-2005ED8.txt]

-2.912350296974182129e-01 6.081648468971252441e-01 2.619627714157104492e-01 8.033869415521621704e-02 -1.708298474550247192e-01 2.304057031869888306e-01 5.132697820663452148e-01 -3.528787493705749512e-01
7.652442902326583862e-02 5.013402700424194336e-01 6.129960417747497559e-01 2.907951772212982178e-01 -4.186947941780090332e-01 -8.473154157400131226e-02 2.550459206104278564e-01 1.869295537471771240e-01
-7.791703194379806519e-02 7.581720352172851562e-01 3.721065521240234375e-01 1.206012889742851257e-01 -4.487620592117309570e-01 8.083606511354446411e-02 -3.332428261637687683e-02 -2.388805150985717773e-01
-1.581128537654876709e-01 6.325327157974243164e-01 4.340885579586029053e-01 -3.091281466186046600e-02 -4.349929988384246826e-01 1.502978652715682983e-01 1.437502503395080566e-01 3.912055492401123047e-01
2.850496470928192139e-01 6.365007758140563965e-01 2.034650295972824097e-01 3.036647140979766846e-01 -4.939618408679962158e-01 -2.064526081085205078e-01 3.045967221260070801e-01 -2.455471456050872803e-02
-3.151509538292884827e-02 5.404859408736228943e-02 -7.506878115236759186e-03 7.091021537780761719e-01 -4.946880340576171875e-01 2.531563937664031982e-01 3.312001526355743408e-01 -2.733229100704193115e-01
-3.124402463436126709e-01 -1.837219595909118652e-01 9.900959581136703491e-02 3.250140547752380371e-01 -5.525584816932678223e-01 -3.064212203025817871e-01 4.545742273330688477e-01 -3.838462233543395996e-01
-1.195604130625724792e-01 -7.950596511363983154e-02 1.098278388381004333e-01 7.346993684768676758e-01 -3.945994079113006592e-01 3.374052047729492188e-01 3.879244923591613770e-01 -8.661622554063796997e-02
3.128073811531066895e-01 3.528179228305816650e-01 4.734420180320739746e-01 -1.340809166431427002e-01 -6.261827945709228516e-01 2.489900290966033936e-01 2.643326818943023682e-01 1.075791195034980774e-01
-3.939001262187957764e-01 5.925416946411132812e-01 1.663593202829360962e-01 2.877724170684814453e-01 -3.503676950931549072e-01 -1.120435521006584167e-01 1.991103962063789368e-02 -4.975349903106689453e-01
1.509197056293487549e-01 1.150462105870246887e-01 2.542875111103057861e-01 6.275119185447692871e-01 -5.777025818824768066e-01 4.329850431531667709e-03 2.129274755716323853e-01 -3.556077480316162109e-01
-1.722858697175979614e-01 1.194801032543182373e-01 3.025998175144195557e-01 4.554996490478515625e-01 -4.549787342548370361e-01 1.148506775498390198e-01 1.529215276241302490e-02 -6.607308983802795410e-01
-6.858159899711608887e-01 5.702752619981765747e-02 -1.842889189720153809e-01 1.138336881995201111e-01 -4.890742897987365723e-01 3.596075773239135742e-01 1.891448199748992920e-01 -2.742205262184143066e-01
-2.226282358169555664e-01 -1.120460256934165955e-01 7.427792549133300781e-01 -1.029201149940490723e-01 -1.754433810710906982e-01 2.731703519821166992e-01 2.509492337703704834e-01 -4.551822245121002197e-01
4.194150865077972412e-02 8.107978105545043945e-01 -2.004614472389221191e-02 6.445285864174365997e-03 -4.190658926963806152e-01 1.912944465875625610e-01 3.104202151298522949e-01 1.784210503101348877e-01
2.951906323432922363e-01 3.494968414306640625e-01 4.375252723693847656e-01 -1.717756390571594238e-01 -5.453183054924011230e-01 -3.264107704162597656e-01 3.916727006435394287e-01 -1.116054952144622803e-01
-3.942859917879104614e-02 -5.428531020879745483e-02 2.567123174667358398e-01 3.362142443656921387e-01 -8.160374760627746582e-01 -1.451942026615142822e-01 3.597996234893798828e-01 -1.015551015734672546e-02
-2.421444654464721680e-01 -1.827274411916732788e-01 -1.103835832327604294e-02 2.009217590093612671e-01 -7.805350422859191895e-01 3.024199008941650391e-01 4.074814617633819580e-01 2.741373702883720398e-02
-1.702307611703872681e-01 2.828330993652343750e-01 3.155748546123504639e-01 2.362958490848541260e-01 -4.037466645240783691e-01 3.425528109073638916e-02 9.632951579988002777e-03 -7.558611631393432617e-01
-4.712776467204093933e-02 6.069474294781684875e-02 -1.885096281766891479e-01 3.086513653397560120e-02 -6.120250225067138672e-01 2.561562061309814453e-01 2.630609273910522461e-01 -6.694884896278381348e-01
-5.263758301734924316e-01 4.726225137710571289e-02 4.486058652400970459e-02 2.092668563127517700e-01 -6.235196590423583984e-01 2.669122219085693359e-01 3.235722184181213379e-01 3.319214582443237305e-01
-4.990612342953681946e-02 -5.604537948966026306e-02 7.721521258354187012e-01 1.963749080896377563e-01 -1.313427090644836426e-01 4.455926716327667236e-01 3.752922415733337402e-01 -5.420578643679618835e-02
7.956304401159286499e-02 8.287478238344192505e-02 8.167798519134521484e-01 3.186075091361999512e-01 -1.946211159229278564e-01 2.115077376365661621e-01 2.301386892795562744e-01 -2.873755395412445068e-01
-2.921801507472991943e-01 4.104275107383728027e-01 3.172393143177032471e-02 3.542353808879852295e-01 -5.769847035408020020e-01 -3.525038957595825195e-01 3.880695402622222900e-01 1.091913878917694092e-01
-2.725097537040710449e-01 1.887608766555786133e-01 1.223720014095306396e-01 3.215079903602600098e-01 -5.560727119445800781e-01 2.453240938484668732e-02 4.757610261440277100e-01 4.853845536708831787e-01
-1.854452341794967651e-01 -2.360577285289764404e-01 -8.162272721529006958e-02 3.118616938591003418e-01 -6.276850104331970215e-01 3.046908080577850342e-01 5.621123313903808594e-01 5.631707981228828430e-02
3.234114870429039001e-02 4.713990390300750732e-01 5.490026473999023438e-01 2.134273499250411987e-01 1.326709091663360596e-01 4.765099585056304932e-01 2.991890907287597656e-01 -3.091998696327209473e-01
7.990380749106407166e-03 -1.187565997242927551e-01 1.448931172490119934e-02 4.790969491004943848e-01 -3.118496835231781006e-01 -2.711053192615509033e-01 7.492467164993286133e-01 -1.548238694667816162e-01
-1.797335445880889893e-01 -9.669096209108829498e-03 2.243167906999588013e-01 7.229620814323425293e-01 -4.508239328861236572e-01 2.216854393482208252e-01 1.848120093345642090e-01 -3.287373185157775879e-01
1.150098349899053574e-02 1.418791711330413818e-01 6.044628620147705078e-01 -1.476585865020751953e-02 -7.488221526145935059e-01 -1.566814780235290527e-01 5.011780560016632080e-02 -1.623246967792510986e-01
-1.409936975687742233e-02 -2.188374996185302734e-01 1.969568878412246704e-01 4.692491888999938965e-01 -6.766867637634277344e-01 6.594049930572509766e-02 4.698839783668518066e-01 -9.940139204263687134e-02
-2.509273886680603027e-01 -1.145289465785026550e-01 3.347279131412506104e-01 -4.358501732349395752e-01 -5.932018160820007324e-02 -7.957613468170166016e-02 7.070791125297546387e-01 -3.348108828067779541e-01
-8.490542322397232056e-02 -2.105348408222198486e-01 4.949150979518890381e-01 4.029027223587036133e-01 -4.437867105007171631e-01 -2.769632935523986816e-01 5.055993199348449707e-01 -1.091262772679328918e-01
6.179745495319366455e-02 1.887744069099426270e-01 -6.137213110923767090e-02 3.430279791355133057e-01 -6.659818887710571289e-01 5.189458727836608887e-01 3.181777000427246094e-01 1.582297682762145996e-01
-7.977605611085891724e-02 -1.613455265760421753e-02 5.973105430603027344e-01 -6.345689296722412109e-02 3.219936974346637726e-03 6.535624861717224121e-01 3.339976072311401367e-01 -3.063661456108093262e-01
-7.005692124366760254e-01 8.013968914747238159e-02 -1.710667312145233154e-01 1.732952445745468140e-01 -4.902772903442382812e-01 3.734042346477508545e-01 2.497390210628509521e-01 -3.623835369944572449e-02
-2.744242548942565918e-01 9.303198009729385376e-02 1.598267853260040283e-01 4.664357602596282959e-01 -7.354836463928222656e-01 -8.277428150177001953e-02 3.504252731800079346e-01 4.841368272900581360e-02
-3.645027875900268555e-01 1.724378913640975952e-01 -1.951884776353836060e-01 7.048988938331604004e-01 -3.558378517627716064e-01 1.450121998786926270e-01 3.549682497978210449e-01 -1.696180850267410278e-01
-9.286104887723922729e-02 4.186824560165405273e-01 -2.051424384117126465e-01 1.423596590757369995e-01 -6.325919032096862793e-01 1.592992693185806274e-01 4.776780009269714355e-01 3.162390887737274170e-01
-1.195003092288970947e-01 1.108562201261520386e-01 8.342028856277465820e-01 4.068214595317840576e-01 -1.647094935178756714e-01 1.382459104061126709e-01 2.030290514230728149e-01 -1.567496061325073242e-01
-4.893282949924468994e-01 2.690236270427703857e-01 9.318141639232635498e-02 2.967645823955535889e-01 -5.347048044204711914e-01 -2.458286881446838379e-01 3.975197970867156982e-01 2.950744926929473877e-01
-4.413824379444122314e-01 3.375971615314483643e-01 4.117212072014808655e-02 4.664696455001831055e-01 -5.998170971870422363e-01 -8.323217183351516724e-02 2.732564210891723633e-01 1.747666597366333008e-01
-1.364704072475433350e-01 -8.391609787940979004e-02 5.841111764311790466e-02 3.966772258281707764e-01 -8.122903704643249512e-01 2.767621167004108429e-02 3.888089954853057861e-01 -4.260372743010520935e-02
-1.507890522480010986e-01 3.425526618957519531e-02 3.952900469303131104e-01 -7.880289852619171143e-02 -1.193758379667997360e-02 -3.461002707481384277e-01 8.317803740501403809e-01 -4.287968948483467102e-02
-2.640917599201202393e-01 6.481122374534606934e-01 2.353455871343612671e-01 2.637619376182556152e-01 -3.136537075042724609e-01 -5.528682097792625427e-02 -2.059556310996413231e-03 -5.327369570732116699e-01
-2.762865424156188965e-01 -1.123734042048454285e-01 -3.669804632663726807e-01 2.474142163991928101e-01 -3.072136044502258301e-01 3.456167280673980713e-01 7.023156881332397461e-01 -8.983873575925827026e-02
1.567464619874954224e-01 9.849227219820022583e-02 -2.782109081745147705e-01 2.188821136951446533e-01 -6.229773163795471191e-01 -4.231997206807136536e-02 6.453973054885864258e-01 -1.843634992837905884e-01
-2.430249452590942383e-01 -1.780056953430175781e-01 -1.365996301174163818e-01 1.633416265249252319e-01 -6.740505099296569824e-01 4.143467545509338379e-01 3.125551939010620117e-01 -3.744260668754577637e-01
9.320917725563049316e-02 4.031790047883987427e-02 -2.811652123928070068e-01 2.326150238513946533e-01 -7.134909629821777344e-01 1.354187279939651489e-01 5.618721842765808105e-01 -1.158230453729629517e-01
-3.926392495632171631e-01 -1.445726156234741211e-01 7.686808705329895020e-01 1.577324718236923218e-01 -1.009957194328308105e-01 1.152788698673248291e-01 4.130451083183288574e-01 -1.228318661451339722e-01
5.266347900032997131e-02 -1.710844188928604126e-01 -1.233087945729494095e-02 4.519468545913696289e-01 -3.626698255538940430e-01 -2.247319370508193970e-01 7.404755353927612305e-01 -1.822384297847747803e-01
-4.901898559182882309e-03 -1.324374079704284668e-01 2.018707245588302612e-01 -2.547982335090637207e-01 -7.122517228126525879e-01 8.797277510166168213e-02 5.932793021202087402e-01 9.869417548179626465e-02
-4.556933939456939697e-01 -2.843833863735198975e-01 1.773464530706405640e-01 2.492271512746810913e-01 -6.647505164146423340e-01 2.612938880920410156e-01 2.907307446002960205e-01 1.523530781269073486e-01
-3.883468210697174072e-01 6.995741724967956543e-01 1.583964675664901733e-01 3.963403105735778809e-01 -1.152263060212135315e-01 5.427715927362442017e-02 -1.380224945023655891e-03 -4.017246961593627930e-01
-7.101988792419433594e-02 2.393339872360229492e-01 4.712102413177490234e-01 1.333839148283004761e-01 -5.515615940093994141e-01 7.147807627916336060e-02 1.809277832508087158e-01 -5.964735746383666992e-01
1.030237525701522827e-01 6.469888091087341309e-01 -5.386716220527887344e-03 2.452507615089416504e-01 -4.526902139186859131e-01 4.739503562450408936e-01 2.325239926576614380e-01 1.642863005399703979e-01
-2.211304605007171631e-01 4.054626524448394775e-01 3.749751150608062744e-01 2.675858139991760254e-01 -4.990991950035095215e-01 -2.178906649351119995e-02 -5.855118855834007263e-02 -5.670008063316345215e-01
-1.106912940740585327e-01 7.054100185632705688e-02 -3.311128616333007812e-01 1.371392756700515747e-01 -4.938774108886718750e-01 2.770557701587677002e-01 4.803400039672851562e-01 -5.503881573677062988e-01
-3.844001293182373047e-01 6.865892559289932251e-02 -3.729433119297027588e-01 -1.897865235805511475e-01 -6.165418624877929688e-01 6.723666936159133911e-02 5.321671962738037109e-01 -6.760305166244506836e-02
-2.522370815277099609e-01 1.953929960727691650e-01 4.233955144882202148e-01 -4.590259492397308350e-01 -5.403881669044494629e-01 3.101451694965362549e-01 2.219444215297698975e-01 2.660091519355773926e-01
-1.204236820340156555e-01 -2.598773539066314697e-01 1.099677085876464844e-01 3.713145256042480469e-01 -5.949367284774780273e-01 4.980663955211639404e-01 4.071411490440368652e-01 1.451538037508726120e-02
-2.782281637191772461e-01 6.442914158105850220e-02 4.080083668231964111e-01 3.887159824371337891e-01 -4.252873659133911133e-01 -5.167753696441650391e-01 3.752931356430053711e-01 -1.099813431501388550e-01
-7.496862411499023438e-01 6.868214905261993408e-02 -2.440769970417022705e-01 2.083839178085327148e-01 -2.713758349418640137e-01 3.792400956153869629e-01 2.473111450672149658e-01 -2.272119522094726562e-01
1.224290728569030762e-01 5.423981547355651855e-01 -8.882369846105575562e-02 8.840134739875793457e-02 -5.826799273490905762e-01 5.426195263862609863e-01 1.972719728946685791e-01 4.735987633466720581e-02
2.464366406202316284e-01 8.614731580018997192e-02 6.626005172729492188e-01 3.486498296260833740e-01 -7.607702910900115967e-02 2.859279215335845947e-01 3.745479881763458252e-01 -3.787122368812561035e-01
3.409538567066192627e-01 2.226249426603317261e-01 4.870701432228088379e-01 3.285924792289733887e-01 2.799868769943714142e-02 3.926221132278442383e-01 5.296741127967834473e-01 -2.312740832567214966e-01
-1.081696525216102600e-01 3.076427578926086426e-01 -2.118153870105743408e-01 -1.559938788414001465e-01 -5.048096776008605957e-01 2.532312870025634766e-01 2.197284847497940063e-01 -6.761774420738220215e-01
-1.147738918662071228e-01 1.603672057390213013e-01 3.240551948547363281e-01 3.798638582229614258e-01 -7.935088276863098145e-01 -9.837818145751953125e-02 2.539260983467102051e-01 8.937608450651168823e-02
-2.838172018527984619e-01 2.831391096115112305e-01 4.081608355045318604e-01 5.038297772407531738e-01 -3.925727009773254395e-01 1.272413879632949829e-01 -1.364532113075256348e-01 -4.794967472553253174e-01
-6.905099749565124512e-01 1.514336653053760529e-02 -3.823269531130790710e-02 -1.295782625675201416e-01 -6.032802462577819824e-01 3.361939787864685059e-01 1.508304625749588013e-01 -7.064668834209442139e-02
-4.054314792156219482e-01 8.395109325647354126e-02 -1.694803684949874878e-01 5.634599924087524414e-02 -6.720286607742309570e-01 -7.421377301216125488e-02 5.241464376449584961e-01 2.545962631702423096e-01
-5.351356267929077148e-01 1.636314243078231812e-01 5.286356210708618164e-01 -1.807559430599212646e-01 1.018443778157234192e-01 -1.921200901269912720e-01 4.891110360622406006e-01 -2.970086634159088135e-01
-5.843850970268249512e-02 1.825754195451736450e-01 5.973086357116699219e-01 -1.049803383648395538e-02 2.045921534299850464e-01 4.016571044921875000e-01 6.344144344329833984e-01 -2.636669017374515533e-02
1.893298178911209106e-01 5.139818191528320312e-01 5.448352694511413574e-01 3.637636303901672363e-01 1.225250214338302612e-01 1.810201257467269897e-01 3.563961982727050781e-01 -3.098523020744323730e-01
-1.778859347105026245e-01 -1.108225211501121521e-01 6.334249377250671387e-01 8.927598595619201660e-02 4.016730561852455139e-02 5.050676465034484863e-01 5.258902311325073242e-01 -1.166625320911407471e-01
-4.067673385143280029e-01 2.373421788215637207e-01 1.582693308591842651e-01 3.923577070236206055e-01 -6.482582092285156250e-01 -1.948020458221435547e-01 3.321436643600463867e-01 1.752412319183349609e-01
-8.415213227272033691e-02 1.876431517302989960e-02 -1.217560395598411560e-01 4.201775789260864258e-01 -4.849828183650970459e-01 2.565551102161407471e-01 6.466668248176574707e-01 2.863315343856811523e-01
-1.815039664506912231e-01 7.261928170919418335e-02 5.541009902954101562e-01 3.198681175708770752e-01 2.039450556039810181e-01 4.976150691509246826e-01 4.578026235103607178e-01 -2.316065877676010132e-01
1.151432543992996216e-01 3.802214860916137695e-01 -1.797340363264083862e-01 1.670499891042709351e-01 -7.281021475791931152e-01 1.914591789245605469e-01 4.308558106422424316e-01 1.718650460243225098e-01
-4.951215907931327820e-02 4.020200371742248535e-01 2.544510662555694580e-01 2.128306776285171509e-01 -3.478153347969055176e-01 -1.234915927052497864e-01 1.363943219184875488e-01 -7.556831240653991699e-01
-1.181440241634845734e-02 2.585080265998840332e-01 -1.527658104896545410e-02 1.506035029888153076e-01 -6.959977746009826660e-01 1.472852975130081177e-01 4.952487349510192871e-01 3.984243869781494141e-01
-4.114062786102294922e-01 2.478684484958648682e-01 2.528348192572593689e-02 4.210930466651916504e-01 -6.511259675025939941e-01 -8.941118419170379639e-02 3.510772585868835449e-01 1.900865286588668823e-01
-7.796745747327804565e-02 3.472340404987335205e-01 -2.749703228473663330e-01 1.559588462114334106e-01 -6.391317844390869141e-01 3.024590909481048584e-01 4.609972238540649414e-01 2.468369007110595703e-01
-7.799204438924789429e-02 1.347903311252593994e-01 -8.284473733510822058e-05 5.523374676704406738e-01 -6.229088306427001953e-01 1.139362603425979614e-01 4.793251156806945801e-01 1.998061984777450562e-01
-4.342311248183250427e-02 3.155771791934967041e-01 -3.105910122394561768e-01 1.951658576726913452e-01 -5.190250277519226074e-01 2.292720824480056763e-01 6.019248366355895996e-01 2.823168933391571045e-01
-4.981897175312042236e-01 2.129793167114257812e-02 6.328863501548767090e-01 1.622617691755294800e-01 -1.348104029893875122e-01 4.735188782215118408e-01 2.357337921857833862e-01 1.628338545560836792e-01
-3.953134417533874512e-01 -2.635225951671600342e-01 6.567454338073730469e-01 1.332157254219055176e-01 -6.110214442014694214e-02 2.319226562976837158e-01 4.839234948158264160e-01 -1.830810308456420898e-01
-1.166396122425794601e-02 2.559797465801239014e-01 -1.687952429056167603e-01 -1.767980307340621948e-02 -4.592039585113525391e-01 6.612825989723205566e-01 1.482490748167037964e-01 -4.851732552051544189e-01
-3.139380514621734619e-01 2.672487497329711914e-01 4.469962045550346375e-02 6.564438939094543457e-01 -3.740819692611694336e-01 -5.232616886496543884e-02 4.471968710422515869e-01 2.333325594663619995e-01
-2.305844873189926147e-01 2.547766268253326416e-01 -4.539556205272674561e-01 2.371754944324493408e-01 -3.811664879322052002e-01 3.482920825481414795e-01 4.926087260246276855e-01 -3.321642875671386719e-01
3.746088743209838867e-01 4.003553688526153564e-01 5.180908441543579102e-01 1.785042732954025269e-01 -4.254611209034919739e-02 2.032216191291809082e-01 3.887161016464233398e-01 -4.526504576206207275e-01
-1.688542775809764862e-02 -3.145136684179306030e-02 -7.415139675140380859e-02 -1.157154142856597900e-01 -6.227289438247680664e-01 3.290104568004608154e-01 2.185698896646499634e-01 -6.603220701217651367e-01
-1.971370726823806763e-01 3.057806789875030518e-01 -1.333384066820144653e-01 4.147385358810424805e-01 -7.424541115760803223e-01 -4.050310701131820679e-02 3.464263081550598145e-01 7.041405886411666870e-02
-3.558371365070343018e-01 7.699317298829555511e-03 -3.847040832042694092e-01 1.838543415069580078e-01 -1.647638231515884399e-01 1.482752114534378052e-01 5.877186655998229980e-01 -5.449544191360473633e-01
-2.843193709850311279e-02 7.167983651161193848e-01 -8.549468219280242920e-02 -2.697026133537292480e-01 8.876615017652511597e-02 3.325619101524353027e-01 5.199694037437438965e-01 -1.284444630146026611e-01
-2.939988970756530762e-01 1.741013973951339722e-01 2.493274584412574768e-02 8.065779209136962891e-01 -2.671126425266265869e-01 2.882567346096038818e-01 2.385786324739456177e-01 -1.438844352960586548e-01
-6.184200197458267212e-02 -2.930906973779201508e-02 7.321778535842895508e-01 4.127185344696044922e-01 -2.518011331558227539e-01 2.773562967777252197e-01 3.568117022514343262e-01 -1.457753479480743408e-01
-1.301346123218536377e-01 -1.759277433156967163e-01 4.807753860950469971e-02 6.741071939468383789e-01 -3.864929378032684326e-01 2.742261588573455811e-01 4.553959071636199951e-01 -2.518343925476074219e-01
-3.995846509933471680e-01 3.147255778312683105e-01 -1.178477555513381958e-01 -2.395222634077072144e-01 -6.471558213233947754e-01 -1.540387570858001709e-01 1.577287465333938599e-01 -4.501154720783233643e-01
-4.346516132354736328e-01 8.593295514583587646e-02 3.071717619895935059e-01 -1.326324045658111572e-01 4.426464438438415527e-02 -3.651419281959533691e-01 5.856850147247314453e-01 -4.619877636432647705e-01
-1.959537565708160400e-01 6.436659097671508789e-01 2.067940682172775269e-01 1.597232371568679810e-01 -4.506831169128417969e-01 -3.747524917125701904e-01 1.453731209039688110e-01 -3.381314575672149658e-01
-1.559585034847259521e-01 -1.420079767704010010e-01 8.733835816383361816e-02 2.072846889495849609e-01 -8.361465930938720703e-01 1.432627141475677490e-01 4.206648766994476318e-01 9.105776250362396240e-02
-3.156012296676635742e-01 1.215543150901794434e-01 -1.420611441135406494e-01 3.030107915401458740e-01 -7.865867614746093750e-01 -3.523879870772361755e-02 3.908559381961822510e-01 -2.991332113742828369e-02
-6.094077825546264648e-01 2.033929079771041870e-01 6.773517727851867676e-01 -3.071108274161815643e-02 5.014744773507118225e-02 2.381023913621902466e-01 2.600793242454528809e-01 2.561447769403457642e-02
-2.232304364442825317e-01 1.172073334455490112e-01 -1.412155032157897949e-01 -4.366114437580108643e-01 -5.994628071784973145e-01 5.986957252025604248e-02 5.935291647911071777e-01 1.031623780727386475e-01
-5.066539049148559570e-01 1.374168992042541504e-01 6.221933960914611816e-01 1.981229782104492188e-01 1.716689914464950562e-01 3.609089255332946777e-01 2.508134543895721436e-01 -2.746056616306304932e-01
-4.937738478183746338e-01 -4.261727631092071533e-02 7.221506834030151367e-01 -1.997232288122177124e-01 -1.000578328967094421e-01 2.401887178421020508e-01 3.419661223888397217e-01 -9.130793809890747070e-02
-2.149304151535034180e-01 5.259420275688171387e-01 -2.742971181869506836e-01 1.704809516668319702e-01 -8.138517849147319794e-03 -2.192508801817893982e-02 3.587258756160736084e-01 -6.660751104354858398e-01
5.803520325571298599e-03 -2.317808009684085846e-02 1.941198706626892090e-01 7.004048228263854980e-01 -4.814952313899993896e-01 1.575298011302947998e-01 4.548089504241943359e-01 -8.760728687047958374e-02
-1.935657709836959839e-01 6.892623901367187500e-01 -1.150360852479934692e-01 -2.577726840972900391e-01 -1.758242845535278320e-01 2.775624394416809082e-01 2.151637077331542969e-01 -5.035068988800048828e-01
5.295110493898391724e-02 5.788661837577819824e-01 8.216890855692327023e-04 2.902110815048217773e-01 -3.850398361682891846e-01 6.185181736946105957e-01 1.815066039562225342e-01 1.188363060355186462e-01
-3.264349997043609619e-01 1.520296037197113037e-01 -1.098680272698402405e-01 6.699900031089782715e-01 -4.887400865554809570e-01 8.091794699430465698e-02 4.034731984138488770e-01 -3.412326797842979431e-02
-9.099202603101730347e-02 1.327783465385437012e-01 2.667186260223388672e-01 -2.530083656311035156e-01 -1.378620159812271595e-03 -2.446050047874450684e-01 8.721399307250976562e-01 -1.359297335147857666e-01
-2.820786647498607635e-02 -1.801923960447311401e-01 -4.977669939398765564e-02 3.324727416038513184e-01 -6.302356719970703125e-01 2.210101485252380371e-01 3.418917953968048096e-01 -5.392464399337768555e-01
-4.749499559402465820e-01 1.288439780473709106e-01 7.093927860260009766e-01 1.601814180612564087e-01 5.368964746594429016e-02 -1.368775367736816406e-01 3.059552311897277832e-01 -3.371926546096801758e-01
-1.198368594050407410e-01 -3.056046962738037109e-01 -1.966030150651931763e-01 1.790064722299575806e-01 -4.795635640621185303e-01 3.728532791137695312e-01 5.145064592361450195e-01 -4.333948493003845215e-01
2.370427846908569336e-01 3.439942300319671631e-01 1.371603906154632568e-01 -3.855536282062530518e-01 -6.530781388282775879e-01 1.564338803291320801e-01 4.452672004699707031e-01 9.364018589258193970e-02
3.078548423945903778e-02 2.415114194154739380e-01 -4.160854220390319824e-01 2.650067806243896484e-01 -5.066546201705932617e-01 4.351434409618377686e-01 3.744842410087585449e-01 -3.332891464233398438e-01
-2.715107202529907227e-01 2.378791719675064087e-01 -2.098360359668731689e-01 6.999395489692687988e-01 -3.502331972122192383e-01 1.096071079373359680e-01 4.480074942111968994e-01 -1.899852976202964783e-02
-4.768889546394348145e-01 2.003060579299926758e-01 -9.830639511346817017e-02 3.509897887706756592e-01 -6.765578389167785645e-01 6.148982420563697815e-02 3.312125205993652344e-01 1.684734672307968140e-01
-1.046576946973800659e-01 -1.363641768693923950e-01 1.744738817214965820e-01 5.996641516685485840e-01 -6.090734601020812988e-01 6.264696270227432251e-02 4.418907165527343750e-01 -1.012470796704292297e-01
-4.407008588314056396e-01 7.077587842941284180e-01 1.308045089244842529e-01 6.184252724051475525e-02 -3.559990227222442627e-01 -1.184898912906646729e-01 -1.628982834517955780e-02 -3.780018687248229980e-01
-7.232781052589416504e-01 1.880009174346923828e-01 -2.729408442974090576e-01 2.812663316726684570e-01 -2.854519188404083252e-01 2.935211956501007080e-01 1.843608319759368896e-01 -2.937527596950531006e-01
-3.744695782661437988e-01 -4.097728431224822998e-02 7.569264769554138184e-01 6.266268342733383179e-02 -4.145002365112304688e-02 2.899251282215118408e-01 4.393775165081024170e-01 4.900826141238212585e-02
-1.187399104237556458e-01 6.186276078224182129e-01 1.796226203441619873e-01 -2.907963395118713379e-01 -1.058687865734100342e-01 1.648702025413513184e-01 1.793047040700912476e-01 -6.448515057563781738e-01
-2.959491610527038574e-01 7.315551042556762695e-01 -9.073486924171447754e-02 -6.999271363019943237e-02 -1.214488446712493896e-01 3.679611086845397949e-01 1.018549203872680664e-01 -4.512092471122741699e-01
-5.306528806686401367e-01 2.101188302040100098e-01 -4.107760190963745117e-01 9.577376395463943481e-02 -5.443641543388366699e-01 1.109971031546592712e-01 4.324895441532135010e-01 -2.545947581529617310e-02
-4.415130615234375000e-01 -1.558618545532226562e-01 7.159450650215148926e-01 -1.496332883834838867e-01 -1.161584556102752686e-01 -3.748249635100364685e-02 4.768166542053222656e-01 -5.961610749363899231e-02
1.888564676046371460e-01 1.425149887800216675e-01 3.554925024509429932e-01 5.613135546445846558e-02 2.353903204202651978e-01 4.330361187458038330e-01 6.507342457771301270e-01 -3.848549723625183105e-01
1.306432485580444336e-01 1.604199558496475220e-01 5.065084695816040039e-01 -2.111215591430664062e-01 -7.198265790939331055e-01 -1.128717958927154541e-01 7.947384566068649292e-02 -3.447726964950561523e-01
-2.871249318122863770e-01 -1.778764277696609497e-01 1.938883364200592041e-01 4.476240277290344238e-01 -2.420537918806076050e-01 -3.656700551509857178e-01 5.338706374168395996e-01 -4.130825400352478027e-01
1.372724324464797974e-01 5.241927504539489746e-01 -1.928109908476471901e-03 -4.435118734836578369e-01 -1.147951781749725342e-01 3.505858778953552246e-01 6.068358421325683594e-01 -7.303152978420257568e-02
-5.249896049499511719e-01 2.715037763118743896e-01 -4.277255237102508545e-01 3.913594409823417664e-02 -4.962880313396453857e-01 5.324600264430046082e-02 4.657213985919952393e-01 -1.255405694246292114e-02
1.343415826559066772e-01 -1.550270617008209229e-01 -2.709276080131530762e-01 9.768825769424438477e-02 -5.154566764831542969e-01 3.144074678421020508e-01 5.979180335998535156e-01 -3.910504281520843506e-01
-5.078029632568359375e-01 3.195641338825225830e-01 2.181287258863449097e-01 -8.490465581417083740e-02 -6.366478800773620605e-01 1.361912488937377930e-01 -6.426369398832321167e-02 -3.965193629264831543e-01
-2.652129232883453369e-01 -3.287060260772705078e-01 1.155661046504974365e-01 4.191049039363861084e-01 -3.202601969242095947e-01 -2.123393863439559937e-01 6.322259902954101562e-01 -2.919692099094390869e-01
1.519356966018676758e-01 1.693819314241409302e-01 -2.167763859033584595e-01 1.890894919633865356e-01 -6.820964813232421875e-01 4.705320596694946289e-01 2.973715364933013916e-01 -3.006537258625030518e-01
-1.066330894827842712e-01 4.273431301116943359e-01 -3.833372294902801514e-01 -5.198099836707115173e-02 -3.149456083774566650e-01 2.484233528375625610e-01 3.338650166988372803e-01 -6.196667551994323730e-01
-5.737901329994201660e-01 -7.983251661062240601e-02 3.294654786586761475e-01 1.660773530602455139e-02 1.659408062696456909e-01 -1.353670358657836914e-01 7.035901546478271484e-01 -1.211137473583221436e-01
-3.131421282887458801e-02 8.297798037528991699e-01 -9.368643164634704590e-02 1.455589372199028730e-04 -2.831339836120605469e-01 2.124603241682052612e-01 3.467762470245361328e-01 2.369594871997833252e-01
-3.952488601207733154e-01 -9.013045579195022583e-02 5.934548377990722656e-01 -1.913906335830688477e-01 -1.689175665378570557e-01 -2.707731425762176514e-01 5.811916589736938477e-01 -8.485665172338485718e-02
-4.734510779380798340e-01 -9.046561270952224731e-02 5.726163089275360107e-02 -1.911850273609161377e-01 -5.233913660049438477e-01 4.966625571250915527e-01 3.631559610366821289e-01 2.744719684123992920e-01
-5.030553936958312988e-01 7.748610377311706543e-01 -3.476425632834434509e-02 -3.553405776619911194e-02 -1.404744684696197510e-01 2.328387834131717682e-02 1.013508439064025879e-01 -3.369086086750030518e-01
2.682559490203857422e-01 4.668590426445007324e-01 3.191685080528259277e-01 3.606679141521453857e-01 1.686602830886840820e-01 7.859095185995101929e-02 6.105981469154357910e-01 -2.658544182777404785e-01
1.499233487993478775e-02 6.050585210323333740e-02 -8.340789377689361572e-02 2.402585148811340332e-01 -8.384310603141784668e-01 -5.834716185927391052e-02 4.712390005588531494e-01 -5.473539605736732483e-02
1.227561905980110168e-01 2.294228821992874146e-01 5.817369818687438965e-01 2.356628328561782837e-01 1.865357309579849243e-01 -7.617850601673126221e-02 6.591632366180419922e-01 -2.514882683753967285e-01
-4.276637136936187744e-01 -2.671718224883079529e-02 6.809322237968444824e-01 1.581641584634780884e-01 -9.690791368484497070e-02 4.694726467132568359e-01 2.992192208766937256e-01 9.152846038341522217e-02
-5.500982403755187988e-01 7.660360336303710938e-01 1.203836724162101746e-01 -1.547212526202201843e-02 -7.855999469757080078e-02 -1.138976961374282837e-01 7.717791944742202759e-02 -2.659856975078582764e-01
2.420252561569213867e-01 5.267065763473510742e-01 4.491700530052185059e-01 9.961771965026855469e-02 1.462360918521881104e-01 5.422643572092056274e-02 5.478187799453735352e-01 -3.576247692108154297e-01
4.491325467824935913e-02 1.497770696878433228e-01 3.616814613342285156e-01 2.446545064449310303e-01 2.697685062885284424e-01 5.412039756774902344e-01 5.400820374488830566e-01 -3.570922911167144775e-01
-3.608743846416473389e-01 -1.391757000237703323e-02 -2.917003035545349121e-01 2.545247673988342285e-01 -4.155405461788177490e-01 3.049139380455017090e-01 5.601808428764343262e-01 -3.745064139366149902e-01
-1.029384732246398926e-01 -4.860749468207359314e-03 -1.285598278045654297e-01 -1.953574866056442261e-01 -6.754807233810424805e-01 1.241559907793998718e-01 2.590745985507965088e-01 -6.291893720626831055e-01
-1.474633812904357910e-01 -4.025660455226898193e-02 -7.236479967832565308e-02 3.345890641212463379e-01 -7.772157192230224609e-01 2.234221100807189941e-01 4.474113285541534424e-01 7.272479683160781860e-02
-4.893622994422912598e-01 4.457828998565673828e-01 -5.325204133987426758e-02 -1.667734235525131226e-01 -5.167261362075805664e-01 -4.340798035264015198e-02 4.488645121455192566e-02 -5.101450681686401367e-01
2.089183330535888672e-01 4.182545244693756104e-01 3.887723386287689209e-01 1.042831614613533020e-01 2.631168067455291748e-01 2.250880151987075806e-01 6.243193149566650391e-01 -3.312514424324035645e-01
-1.467731744050979614e-01 -3.390763103961944580e-01 -1.722284853458404541e-01 1.823224574327468872e-01 -4.619451165199279785e-01 3.618762195110321045e-01 5.291543602943420410e-01 -4.197961091995239258e-01
-2.789755463600158691e-01 7.743606567382812500e-01 -1.659024693071842194e-02 3.257036805152893066e-01 -9.626049548387527466e-02 1.414585411548614502e-01 7.915973663330078125e-02 -4.250141978263854980e-01
-2.752219140529632568e-01 5.408080294728279114e-02 2.689230740070343018e-01 4.526775181293487549e-01 -3.672071695327758789e-01 -5.080347657203674316e-01 4.628556072711944580e-01 -1.921359896659851074e-01
2.795100398361682892e-02 1.455793231725692749e-01 -2.609111666679382324e-01 3.358359038829803467e-01 -4.929950535297393799e-01 5.699232816696166992e-01 3.294969797134399414e-01 -3.474767208099365234e-01
-3.975932300090789795e-01 4.555891156196594238e-01 8.089184015989303589e-02 2.437165826559066772e-01 -4.761436283588409424e-01 -2.571389973163604736e-01 3.999304175376892090e-01 3.400577306747436523e-01
2.798769176006317139e-01 1.468146294355392456e-01 7.220259904861450195e-01 -6.229289993643760681e-02 -3.039219975471496582e-01 3.865374624729156494e-01 3.518540859222412109e-01 9.659967571496963501e-02
-2.196698486804962158e-01 2.443968206644058228e-01 3.821790218353271484e-01 -5.042108297348022461e-01 -4.379873275756835938e-01 2.851676046848297119e-01 3.920457959175109863e-01 2.547011971473693848e-01
-2.750214338302612305e-01 2.596534602344036102e-02 2.355108559131622314e-01 5.905186533927917480e-01 -2.728019058704376221e-01 -3.781608045101165771e-01 5.495147109031677246e-01 -1.089297793805599213e-02
-3.909316360950469971e-01 6.934671401977539062e-01 1.912158131599426270e-01 2.880503237247467041e-01 -2.195010781288146973e-01 -8.594098500907421112e-03 -2.996318042278289795e-03 -4.455062150955200195e-01
6.333058327436447144e-02 7.069169878959655762e-01 5.663575530052185059e-01 6.874623149633407593e-02 -3.135877251625061035e-01 4.357715323567390442e-02 7.223508507013320923e-02 -2.555714845657348633e-01
-5.364673137664794922e-01 6.909723579883575439e-02 7.278918027877807617e-01 4.813047125935554504e-02 1.706167589873075485e-03 -4.580904729664325714e-03 3.547227382659912109e-01 -2.223358154296875000e-01
1.140548586845397949e-01 4.499088823795318604e-01 1.439226139336824417e-02 -4.325415194034576416e-01 -1.077643483877182007e-01 5.403333902359008789e-01 4.898372590541839600e-01 -2.318627536296844482e-01
-7.500476837158203125e-01 -3.046016581356525421e-02 -7.496051490306854248e-02 -4.537413269281387329e-02 -5.070756673812866211e-01 3.813207745552062988e-01 1.312069296836853027e-01 -9.527015686035156250e-02
3.891115263104438782e-02 4.637281596660614014e-01 -8.529322594404220581e-02 -3.473232388496398926e-01 -1.348337233066558838e-01 6.427332758903503418e-01 4.726587831974029541e-01 2.900345809757709503e-02
-2.127408534288406372e-01 3.699858486652374268e-02 7.395179867744445801e-01 -9.147980064153671265e-02 -1.215832531452178955e-01 -3.109840452671051025e-01 4.498695433139801025e-01 -2.902428507804870605e-01
-3.089392483234405518e-01 2.391685098409652710e-01 2.135356664657592773e-01 -4.102061092853546143e-01 4.829272255301475525e-02 -4.439909756183624268e-02 7.910823225975036621e-01 5.808413401246070862e-02
2.351657748222351074e-01 6.047372892498970032e-02 6.713957190513610840e-01 3.537874519824981689e-01 -9.174018353223800659e-02 2.287672609090805054e-01 4.020661115646362305e-01 -3.777489066123962402e-01
-4.938057661056518555e-01 5.875597521662712097e-02 -9.865679591894149780e-02 -2.172810733318328857e-01 -4.415467679500579834e-01 3.986936807632446289e-01 1.305469274520874023e-01 -5.699093937873840332e-01
-3.440222889184951782e-02 6.017857417464256287e-02 -9.002216905355453491e-02 6.575880050659179688e-01 -3.727665245532989502e-01 2.922917008399963379e-01 5.711389780044555664e-01 6.387661397457122803e-02
2.014815658330917358e-01 3.899861574172973633e-01 3.834147751331329346e-01 4.130579233169555664e-01 1.966337710618972778e-01 2.997475862503051758e-02 5.026465654373168945e-01 -4.443818628787994385e-01
-6.944746971130371094e-01 1.714578568935394287e-01 -2.090999186038970947e-01 2.408649921417236328e-01 -2.638952136039733887e-01 2.198788076639175415e-01 1.757520139217376709e-01 -4.875370264053344727e-01
-2.968424260616302490e-01 5.371587872505187988e-01 -1.348348557949066162e-01 -1.420622915029525757e-01 -1.665031164884567261e-01 1.458172798156738281e-01 2.332704216241836548e-01 -6.939610242843627930e-01
-6.176328286528587341e-02 4.259710013866424561e-01 3.858186304569244385e-01 4.423868358135223389e-01 -2.404740005731582642e-01 -4.892809987068176270e-01 4.105066359043121338e-01 6.657721847295761108e-02
-3.011952340602874756e-01 -3.835861682891845703e-01 2.213897109031677246e-01 3.592120409011840820e-01 -5.471321344375610352e-01 8.539236336946487427e-02 5.247413516044616699e-01 4.579732194542884827e-02
-4.705182909965515137e-01 2.339225709438323975e-01 3.223290741443634033e-01 -2.743415832519531250e-01 1.907605975866317749e-01 -8.120022714138031006e-02 7.073518037796020508e-01 -3.746616095304489136e-02
2.158257812261581421e-01 6.820714473724365234e-01 5.100201964378356934e-01 1.263976544141769409e-01 9.591605514287948608e-02 1.441175639629364014e-01 4.255021214485168457e-01 -3.284853696823120117e-02
-2.963624894618988037e-01 5.565974712371826172e-01 4.065981507301330566e-02 -6.273385137319564819e-02 5.514455214142799377e-02 5.993717312812805176e-01 3.891976177692413330e-01 2.881275117397308350e-01
-1.304196715354919434e-01 7.200874686241149902e-01 4.938209950923919678e-01 3.847217261791229248e-01 -2.625669240951538086e-01 -3.206506371498107910e-02 1.134781632572412491e-02 4.996440559625625610e-02
-5.449823737144470215e-01 -1.671081595122814178e-02 5.983642935752868652e-01 -2.136020958423614502e-01 -2.053044289350509644e-01 -1.874917149543762207e-01 4.574348628520965576e-01 1.118009686470031738e-01
-2.459443658590316772e-01 1.970192790031433105e-01 -1.597687751054763794e-01 2.165178507566452026e-01 -4.737246334552764893e-01 2.375066876411437988e-01 1.582775264978408813e-01 -7.227811813354492188e-01
-3.145014047622680664e-01 3.673029541969299316e-01 -3.360695764422416687e-02 -1.138466224074363708e-01 -7.796599864959716797e-01 -7.676808536052703857e-02 2.023796923458576202e-02 -3.713684082031250000e-01
2.561786398291587830e-02 6.124436259269714355e-01 4.657492041587829590e-01 3.103228807449340820e-01 -4.081634283065795898e-01 2.211205214262008667e-01 4.861821606755256653e-02 -3.052517175674438477e-01
-6.354176253080368042e-02 2.524769604206085205e-01 -4.319666326045989990e-01 -2.977736108005046844e-02 -5.921182036399841309e-01 -1.793523877859115601e-01 5.871742963790893555e-01 -1.311155855655670166e-01
-3.314357101917266846e-01 -4.283360764384269714e-02 -3.092931509017944336e-01 -1.864553987979888916e-01 -6.696360707283020020e-01 4.323613271117210388e-02 5.512641668319702148e-01 -6.094086542725563049e-02
-6.827536821365356445e-01 -1.577496528625488281e-01 -8.988999575376510620e-02 2.283707857131958008e-01 -4.400854110717773438e-01 4.320576786994934082e-01 2.338084429502487183e-01 -1.171051412820816040e-01
4.842028915882110596e-01 2.462502419948577881e-01 5.907652378082275391e-01 1.599448770284652710e-01 -1.950893104076385498e-01 2.510911226272583008e-01 4.195730984210968018e-01 -2.305956035852432251e-01
-4.035837352275848389e-01 -4.461266472935676575e-02 -3.445248305797576904e-01 8.020342886447906494e-02 -2.591790258884429932e-01 4.146314859390258789e-01 6.855545639991760254e-01 3.036064654588699341e-02
3.917319774627685547e-01 2.466742396354675293e-01 5.976111292839050293e-01 3.248932063579559326e-01 -1.032154113054275513e-01 2.314204424619674683e-01 4.521909058094024658e-01 -2.330622524023056030e-01
-4.308195412158966064e-01 1.270558238029479980e-01 -4.749431014060974121e-01 2.424508631229400635e-01 -1.789728701114654541e-01 2.164861410856246948e-01 5.107463598251342773e-01 -4.172990620136260986e-01
2.946076691150665283e-01 2.245807051658630371e-01 2.484438270330429077e-01 -3.809350430965423584e-01 -3.585726618766784668e-01 2.642444968223571777e-01 6.246131658554077148e-01 2.596014440059661865e-01
-1.442180573940277100e-02 4.530084431171417236e-01 -1.852053254842758179e-01 -4.633268415927886963e-01 -2.021327465772628784e-01 4.168037474155426025e-01 5.747861862182617188e-01 2.530751936137676239e-02
-3.846411705017089844e-01 2.853098791092634201e-03 6.547030806541442871e-01 -2.174776941537857056e-01 1.072455197572708130e-01 1.297224462032318115e-01 5.818225145339965820e-01 -9.624648094177246094e-02
-1.888166815042495728e-01 -3.002741187810897827e-02 -1.645075529813766479e-01 3.187111020088195801e-01 -2.637989819049835205e-01 5.076164603233337402e-01 2.919152975082397461e-01 -6.498678326606750488e-01
-8.599676936864852905e-02 -2.481762468814849854e-01 7.181549817323684692e-02 3.830656409263610840e-01 -7.172990441322326660e-01 1.957067400217056274e-01 4.576902091503143311e-01 -1.296801120042800903e-01
7.396014034748077393e-02 -4.461500793695449829e-02 -1.228225156664848328e-01 3.525956869125366211e-01 -6.127266287803649902e-01 5.347415432333946228e-02 4.727397263050079346e-01 -5.013523101806640625e-01
-1.627916246652603149e-01 1.021032184362411499e-01 4.334276020526885986e-01 -5.729464888572692871e-01 -5.420033335685729980e-01 2.547440230846405029e-01 2.772514522075653076e-01 1.068457439541816711e-01
1.056215539574623108e-01 -5.366911366581916809e-02 5.033646821975708008e-01 -1.234052628278732300e-01 -2.501360476016998291e-01 1.560205072164535522e-01 6.699076890945434570e-01 4.262302815914154053e-01
-9.283356368541717529e-03 1.363605260848999023e-01 -1.419602632522583008e-01 2.122865319252014160e-01 -6.498620510101318359e-01 4.078018665313720703e-01 5.059437751770019531e-01 2.673937380313873291e-01
-6.326315551996231079e-02 6.270649433135986328e-01 2.080458402633666992e-02 2.278625518083572388e-01 -5.005786418914794922e-01 4.837789237499237061e-01 1.395072489976882935e-01 2.152901887893676758e-01
-6.225195527076721191e-01 -7.252342253923416138e-02 5.579530596733093262e-01 1.298411637544631958e-01 1.154090985655784607e-01 3.023900389671325684e-01 3.956375420093536377e-01 -1.332342624664306641e-01
-1.552207674831151962e-02 5.474790334701538086e-01 -6.973142176866531372e-02 -3.752003610134124756e-01 5.458374321460723877e-02 4.528309106826782227e-01 5.593705177307128906e-01 -1.829142570495605469e-01
-4.543135464191436768e-01 7.602187246084213257e-02 6.356508135795593262e-01 2.270994931459426880e-01 6.366086751222610474e-02 4.919842183589935303e-01 2.589081227779388428e-01 -1.380552649497985840e-01
1.876687109470367432e-01 1.866108775138854980e-01 5.683386921882629395e-01 3.924825787544250488e-01 3.503016754984855652e-02 4.503303766250610352e-01 4.257566928863525391e-01 -2.600230574607849121e-01
7.081002742052078247e-02 8.590413928031921387e-01 -2.641808940097689629e-03 1.231872849166393280e-02 -3.019985854625701904e-01 2.427877634763717651e-01 2.813730239868164062e-01 1.659986525774002075e-01
-1.376978214830160141e-02 1.053425073623657227e-01 4.923616945743560791e-01 -4.219994544982910156e-01 -6.725443601608276367e-01 2.193817347288131714e-01 2.553918957710266113e-01 5.040201544761657715e-02
1.923391968011856079e-01 1.836927235126495361e-01 2.697264850139617920e-01 -3.213887810707092285e-01 -2.931970059871673584e-01 2.735221385955810547e-01 6.834846735000610352e-01 3.539625704288482666e-01
-2.738431990146636963e-01 3.909180462360382080e-01 -3.338668942451477051e-01 -1.751627922058105469e-01 -3.531640768051147461e-01 8.844697475433349609e-02 3.099884986877441406e-01 -6.335639953613281250e-01
-4.554365873336791992e-01 7.085783481597900391e-01 3.078781068325042725e-01 1.081293299794197083e-01 -2.597033679485321045e-01 5.977944657206535339e-02 -1.155199557542800903e-01 -3.156724870204925537e-01
-5.040271878242492676e-01 4.077707827091217041e-01 1.645869761705398560e-01 4.494361281394958496e-01 -4.653939306735992432e-01 -3.278271257877349854e-01 1.568827480077743530e-01 -4.385836422443389893e-02
-4.474903345108032227e-01 1.470896601676940918e-01 -3.778696060180664062e-02 -2.423527985811233521e-01 -3.589146733283996582e-01 4.944750070571899414e-01 6.196065619587898254e-02 -5.837721824645996094e-01
-4.300605952739715576e-01 4.899218380451202393e-01 1.482785791158676147e-01 -1.461181640625000000e-01 7.574463635683059692e-02 6.497207880020141602e-01 3.005705475807189941e-01 1.160621941089630127e-01
-1.253357231616973877e-01 5.420640110969543457e-01 9.604252874851226807e-02 1.626902669668197632e-01 -4.838897287845611572e-02 6.232143640518188477e-01 3.711450695991516113e-01 3.553578853607177734e-01
-2.927597761154174805e-01 3.950005024671554565e-02 7.718983292579650879e-02 5.070601701736450195e-01 -3.174417018890380859e-01 -4.456659853458404541e-01 5.518204569816589355e-01 -2.139389067888259888e-01
-5.466077923774719238e-01 1.828822940587997437e-01 2.787297368049621582e-01 -6.796696037054061890e-02 2.421581149101257324e-01 -1.608280241489410400e-01 6.668310761451721191e-01 -2.372640967369079590e-01
5.186771228909492493e-02 8.533679693937301636e-02 5.948988199234008789e-01 2.717981338500976562e-01 8.573658764362335205e-02 5.291798710823059082e-01 5.066630244255065918e-01 -1.347556412220001221e-01
-4.645603597164154053e-01 -9.890639781951904297e-02 7.634508609771728516e-01 3.606133395805954933e-03 -1.441575139760971069e-01 1.285958141088485718e-01 3.213532269001007080e-01 -2.257099449634552002e-01
1.257018297910690308e-01 -8.529681712388992310e-02 2.950716614723205566e-01 -2.875913083553314209e-01 -5.043518543243408203e-01 2.936073578894138336e-02 6.915640830993652344e-01 2.713920772075653076e-01
-3.573739230632781982e-01 3.441786766052246094e-01 2.739151194691658020e-02 6.715340614318847656e-01 -3.206240534782409668e-01 1.956771127879619598e-02 3.904861509799957275e-01 2.155333310365676880e-01
-8.264278620481491089e-02 -1.555108465254306793e-02 4.879668653011322021e-01 -2.916970551013946533e-01 1.132981926202774048e-01 1.513206064701080322e-01 7.919847965240478516e-01 -8.218950033187866211e-02
-1.321028470993041992e-01 1.803386211395263672e-01 6.295669674873352051e-01 -7.939566671848297119e-02 2.535117864608764648e-01 3.465504646301269531e-01 5.839215517044067383e-01 -1.484542489051818848e-01
-3.960872590541839600e-01 3.680976629257202148e-01 3.833335041999816895e-01 -1.269831955432891846e-01 -7.925710827112197876e-02 -5.297843813896179199e-01 3.568665981292724609e-01 -3.608915507793426514e-01
6.928729265928268433e-02 1.828994452953338623e-01 9.458486735820770264e-02 -4.833390116691589355e-01 -7.065532207489013672e-01 1.929445713758468628e-01 4.217020571231842041e-01 7.004600763320922852e-02
-1.885496675968170166e-01 -1.297565996646881104e-01 5.269407629966735840e-01 -3.954084217548370361e-01 -3.866469860076904297e-01 2.794224917888641357e-01 4.571319520473480225e-01 2.775886058807373047e-01
-3.412776887416839600e-01 7.625377774238586426e-01 3.793323338031768799e-01 3.040684759616851807e-01 3.962749987840652466e-02 1.348499953746795654e-01 1.001872941851615906e-01 -1.895327419042587280e-01
-2.689298987388610840e-01 9.527420997619628906e-02 2.165754586458206177e-01 -6.107736229896545410e-01 -4.665037095546722412e-01 3.533957004547119141e-01 3.527780771255493164e-01 1.779985725879669189e-01
-3.064069151878356934e-01 1.860370039939880371e-01 -2.173376083374023438e-01 -1.191959902644157410e-01 -6.275371909141540527e-01 1.807404458522796631e-01 1.770935654640197754e-01 -5.934892892837524414e-01
-2.704316377639770508e-01 2.834500670433044434e-01 1.602686643600463867e-01 -3.919000327587127686e-01 5.038170143961906433e-02 -1.214517131447792053e-01 8.061025738716125488e-01 1.268470939248800278e-02
-1.457678675651550293e-01 1.987815946340560913e-01 -1.086005941033363342e-01 -2.470283955335617065e-01 -8.591372370719909668e-01 6.635308265686035156e-02 1.482951492071151733e-01 -3.192327618598937988e-01
1.781180500984191895e-01 -2.102414704859256744e-02 3.824428915977478027e-01 -2.523546218872070312e-01 -3.094007074832916260e-01 1.298349499702453613e-01 7.451784014701843262e-01 3.000161945819854736e-01
1.154876798391342163e-01 -1.481103450059890747e-01 3.387901782989501953e-01 -2.600063383579254150e-01 -4.864911437034606934e-01 1.427086740732192993e-01 6.882238984107971191e-01 2.272713780403137207e-01
-4.762469232082366943e-01 -1.573009043931961060e-01 5.191258788108825684e-01 -2.524462938308715820e-01 2.017414756119251251e-02 7.823186367750167847e-02 6.263393759727478027e-01 -1.280485242605209351e-01
1.277046799659729004e-01 3.069585561752319336e-01 2.008406519889831543e-01 7.706980109214782715e-01 -3.650298416614532471e-01 1.638739109039306641e-01 2.833836078643798828e-01 -1.214406788349151611e-01
2.282824963331222534e-01 4.196774065494537354e-01 -9.121298044919967651e-02 -2.034251540899276733e-01 5.289332568645477295e-02 5.630812644958496094e-01 5.918499827384948730e-01 -2.278416752815246582e-01
-7.175985574722290039e-01 6.998575478792190552e-02 9.869025647640228271e-02 -1.505867838859558105e-01 -5.407357811927795410e-01 3.914440572261810303e-01 -4.950965754687786102e-03 -4.571769014000892639e-02
-2.995712459087371826e-01 1.450137497158721089e-04 8.511580228805541992e-01 1.574629396200180054e-01 -2.074636518955230713e-01 1.898297071456909180e-01 2.355079352855682373e-01 -1.626417636871337891e-01
-3.636699616909027100e-01 2.495290786027908325e-01 -2.263414710760116577e-01 -1.921381503343582153e-01 -6.679600477218627930e-01 9.042616933584213257e-02 1.493152081966400146e-01 -4.906013011932373047e-01
-9.136979281902313232e-02 1.078831627964973450e-01 6.886103153228759766e-01 1.850633919239044189e-01 7.551483809947967529e-02 -2.996679544448852539e-01 5.638904571533203125e-01 -2.410485446453094482e-01
1.385149359703063965e-01 4.528857171535491943e-01 -6.342954188585281372e-02 -3.961472809314727783e-01 -2.612821757793426514e-02 4.074292182922363281e-01 6.634023189544677734e-01 8.926496654748916626e-02
-4.713439941406250000e-01 1.035346761345863342e-01 3.907120823860168457e-01 -2.933835387229919434e-01 5.086647719144821167e-02 -1.984513998031616211e-01 6.568294763565063477e-01 -2.345004677772521973e-01
-6.218928098678588867e-01 3.091339468955993652e-01 -3.842424750328063965e-01 -5.083023104816675186e-03 -4.821030497550964355e-01 1.730577647686004639e-01 2.654284238815307617e-01 -1.928547620773315430e-01
-3.417437076568603516e-01 -1.742220669984817505e-01 -1.851727217435836792e-01 2.817922830581665039e-01 -5.910885930061340332e-01 3.986862599849700928e-01 4.016131162643432617e-01 -2.636902332305908203e-01
1.199301183223724365e-01 8.599275350570678711e-01 8.914116770029067993e-02 1.043447107076644897e-01 -3.298502862453460693e-01 3.022960126399993896e-01 1.629772186279296875e-01 2.369669452309608459e-02
-3.707747459411621094e-01 -2.448945678770542145e-02 8.602123856544494629e-01 -5.957255605608224869e-03 -1.207257062196731567e-01 6.935758888721466064e-02 3.156171143054962158e-01 -5.409295484423637390e-02
-5.385108590126037598e-01 1.722934842109680176e-01 -3.793202936649322510e-01 1.090110167860984802e-01 -4.391943812370300293e-01 3.239118158817291260e-01 2.584194839000701904e-01 -3.999530375003814697e-01
-1.752838678658008575e-02 -1.255238503217697144e-01 -1.696850173175334930e-02 6.633661985397338867e-01 -3.518102467060089111e-01 4.237299263477325439e-01 4.830552041530609131e-01 -8.327095955610275269e-02
-4.709630310535430908e-01 4.660115540027618408e-01 -1.971502751111984253e-01 2.448746711015701294e-01 -4.581345319747924805e-01 3.471373021602630615e-01 2.535997629165649414e-01 2.597902417182922363e-01
-4.174230396747589111e-01 1.585539132356643677e-01 1.924135684967041016e-01 5.811344385147094727e-01 -2.651365399360656738e-01 -3.869103491306304932e-01 4.535941779613494873e-01 -1.156520377844572067e-02
1.017248332500457764e-01 5.862345099449157715e-01 4.495835304260253906e-01 1.165455579757690430e-01 2.044845968484878540e-01 2.159111052751541138e-01 5.771222710609436035e-01 9.365501254796981812e-02
-1.916617155075073242e-01 2.683208882808685303e-01 -1.519131511449813843e-01 7.869980931282043457e-01 -2.095030993223190308e-01 2.116156220436096191e-01 3.895008563995361328e-01 -9.188300371170043945e-02
1.931671947240829468e-01 3.549415171146392822e-01 4.250404238700866699e-01 -3.360948562622070312e-01 -3.603403866291046143e-01 3.728568926453590393e-02 5.776501297950744629e-01 2.795866429805755615e-01
3.466011583805084229e-01 2.570438086986541748e-01 7.081266641616821289e-01 1.722010970115661621e-01 -3.981510400772094727e-01 2.748712599277496338e-01 2.184337526559829712e-01 -3.012783452868461609e-02
-2.543579638004302979e-01 3.328578770160675049e-01 -3.284732699394226074e-01 -2.088076472282409668e-01 -2.536388039588928223e-01 1.141224503517150879e-01 3.580162525177001953e-01 -6.837252974510192871e-01
2.292344868183135986e-01 2.802871167659759521e-01 3.062446713447570801e-01 4.196559637784957886e-02 2.308975607156753540e-01 4.297405481338500977e-01 6.014544963836669922e-01 -4.166601300239562988e-01
-6.615099310874938965e-01 1.486331969499588013e-02 4.846646785736083984e-01 -1.066188216209411621e-01 -3.741716966032981873e-02 -2.728993445634841919e-02 5.376487374305725098e-01 1.571797430515289307e-01
1.947857588529586792e-01 5.560336112976074219e-01 1.786025464534759521e-01 -1.551868915557861328e-01 -4.352253079414367676e-01 4.167094826698303223e-01 4.131615161895751953e-01 2.512629330158233643e-01
-1.588883996009826660e-01 2.149262726306915283e-01 -2.063719779253005981e-01 -7.919939607381820679e-02 -5.563529133796691895e-01 2.514129281044006348e-01 2.943833470344543457e-01 -6.483058333396911621e-01
1.354534178972244263e-01 4.520952403545379639e-01 -4.847442731261253357e-02 1.407657116651535034e-01 -6.647638082504272461e-01 3.271516859531402588e-01 3.851894140243530273e-01 2.403908073902130127e-01
1.530797779560089111e-01 8.940988034009933472e-02 -4.092105925083160400e-01 2.941329218447208405e-02 -5.192390680313110352e-01 5.676620453596115112e-02 5.934625864028930664e-01 -4.185983836650848389e-01
-3.356606364250183105e-01 2.485538870096206665e-01 -1.784606873989105225e-01 -5.963125079870223999e-02 -8.259741663932800293e-01 2.021081149578094482e-01 1.561797559261322021e-01 -2.065806686878204346e-01
-4.512366354465484619e-01 -1.080497205257415771e-01 7.103474736213684082e-01 4.028213024139404297e-02 -6.867432594299316406e-02 1.802635937929153442e-01 4.837323129177093506e-01 8.536147326231002808e-02
-3.628467023372650146e-01 5.881920829415321350e-02 6.144034862518310547e-01 3.342880010604858398e-01 1.256292313337326050e-01 4.389654397964477539e-01 3.099974095821380615e-01 -2.665909528732299805e-01
-2.704495787620544434e-01 6.766412258148193359e-01 2.961032092571258545e-01 4.426878988742828369e-01 -2.630663812160491943e-01 1.277393102645874023e-01 -9.129612147808074951e-02 -3.025027513504028320e-01
2.011612989008426666e-02 3.872039020061492920e-01 4.482487440109252930e-01 -1.045833621174097061e-02 3.080438375473022461e-01 3.710154294967651367e-01 6.192451119422912598e-01 -1.806221157312393188e-01
-1.638231277465820312e-01 4.132714569568634033e-01 8.682084828615188599e-02 -3.047730624675750732e-01 -1.132603138685226440e-01 2.366033010184764862e-02 3.355553150177001953e-01 -7.589197158813476562e-01
-4.406939148902893066e-01 1.971065849065780640e-01 -1.857871413230895996e-01 -2.793979644775390625e-01 -3.383774161338806152e-01 4.460854232311248779e-01 1.515786051750183105e-01 -5.638175010681152344e-01
-1.719059795141220093e-01 3.732867836952209473e-01 -2.388167232275009155e-01 -2.592210769653320312e-01 -2.555958628654479980e-01 9.640490263700485229e-02 3.661308288574218750e-01 -7.058337926864624023e-01
-2.582175657153129578e-02 1.532654762268066406e-01 2.245626151561737061e-01 -3.744138181209564209e-01 -7.648943662643432617e-01 2.441635727882385254e-01 3.301608860492706299e-01 1.776046901941299438e-01
2.314799129962921143e-01 5.914752483367919922e-01 3.339148759841918945e-01 3.824312984943389893e-01 -1.889846175909042358e-01 5.332819819450378418e-01 1.154260635375976562e-01 -7.343852519989013672e-02
-2.064228355884552002e-01 3.859150409698486328e-01 5.019299983978271484e-01 -9.796515107154846191e-02 3.302458524703979492e-01 4.020793437957763672e-01 4.544422030448913574e-01 -2.639709115028381348e-01
-3.852763473987579346e-01 1.841352134943008423e-01 -4.952241778373718262e-01 -2.901963889598846436e-02 -3.935510814189910889e-01 -1.067596673965454102e-01 6.034783720970153809e-01 -2.027338743209838867e-01
-6.797593832015991211e-01 -5.050153937190771103e-03 4.385502934455871582e-01 -6.973163783550262451e-02 6.865327060222625732e-02 -4.158795252442359924e-02 5.730807781219482422e-01 7.647524029016494751e-02
-3.271179795265197754e-01 -9.904455393552780151e-02 -3.529456257820129395e-01 9.030076116323471069e-02 -1.455335319042205811e-01 5.010131001472473145e-01 6.894044876098632812e-01 -5.464870482683181763e-02
9.859514236450195312e-02 -3.405829668045043945e-01 -7.535497844219207764e-02 -9.615598618984222412e-02 -3.976578712463378906e-01 2.933951616287231445e-01 5.518566966056823730e-01 -5.573145151138305664e-01
-8.055802434682846069e-02 -2.013251483440399170e-01 1.266266554594039917e-01 6.821057200431823730e-01 -3.018179237842559814e-01 3.524292632937431335e-02 5.476620793342590332e-01 -2.817908227443695068e-01
-1.914396286010742188e-01 1.059037819504737854e-02 3.841089606285095215e-01 4.534658491611480713e-01 -4.644875526428222656e-01 -4.303741455078125000e-01 4.010258615016937256e-01 -2.197171896696090698e-01
2.912088483572006226e-02 5.084099769592285156e-01 7.678380608558654785e-02 1.705759614706039429e-01 -5.913591384887695312e-01 5.428039431571960449e-01 1.498149335384368896e-01 1.972129046916961670e-01
-2.621485851705074310e-02 1.557310763746500015e-02 -1.145772114396095276e-01 6.276035904884338379e-01 -3.949400782585144043e-01 4.827909469604492188e-01 3.880073726177215576e-01 -2.290013581514358521e-01
-2.768557369709014893e-01 4.580193161964416504e-01 -3.986169397830963135e-02 -4.211040139198303223e-01 -2.004300653934478760e-01 1.975933909416198730e-01 2.318214327096939087e-01 -6.337942481040954590e-01
9.603326022624969482e-02 4.328210949897766113e-01 6.306413412094116211e-01 2.732488512992858887e-01 -3.119260668754577637e-01 2.927955687046051025e-01 -5.317614972591400146e-02 -3.810712993144989014e-01
-5.786496996879577637e-01 6.600953340530395508e-01 3.594740852713584900e-02 -1.541606634855270386e-01 -3.234193623065948486e-01 -9.860677272081375122e-02 2.023766562342643738e-02 -2.994130253791809082e-01
-2.709692418575286865e-01 1.343644559383392334e-01 3.799289464950561523e-01 -2.256519645452499390e-01 3.335688412189483643e-01 3.460103571414947510e-01 6.875247359275817871e-01 -9.785504639148712158e-02
-4.006676673889160156e-01 2.583534121513366699e-01 2.779433429241180420e-01 -2.789461612701416016e-01 1.630704104900360107e-01 -9.971286356449127197e-02 7.581012845039367676e-01 -8.002111315727233887e-02
9.259574860334396362e-02 4.664237201213836670e-01 3.599957823753356934e-01 -3.943452835083007812e-01 -3.479022979736328125e-01 1.087702959775924683e-01 1.085213869810104370e-01 -5.866223573684692383e-01
-6.647117137908935547e-01 2.753194570541381836e-01 -5.591514334082603455e-02 -3.811805695295333862e-02 -5.692163109779357910e-01 3.085338771343231201e-01 1.186482142657041550e-02 -2.417373508214950562e-01
-2.854396104812622070e-01 -6.992499530315399170e-02 8.618950098752975464e-02 4.250999093055725098e-01 -2.730289399623870850e-01 -4.204777479171752930e-01 6.005522608757019043e-01 -3.368776142597198486e-01
-3.951930403709411621e-01 -1.805093437433242798e-01 -2.628311282023787498e-03 -3.472724556922912598e-02 -5.492221117019653320e-01 5.646995306015014648e-01 4.086405336856842041e-01 1.500282883644104004e-01
-1.637872904539108276e-01 6.410180777311325073e-02 5.828377008438110352e-01 4.982673749327659607e-02 1.799018532037734985e-01 5.411362051963806152e-01 5.492212176322937012e-01 6.726156454533338547e-03
-6.586138904094696045e-02 5.747516751289367676e-01 3.266523778438568115e-01 2.616249024868011475e-01 -3.067913651466369629e-01 -1.097553670406341553e-01 4.734428226947784424e-02 -6.178710460662841797e-01
2.081542648375034332e-02 3.885648846626281738e-01 1.692492961883544922e-01 -6.143154501914978027e-01 -1.257758885622024536e-01 4.363920688629150391e-01 4.813545942306518555e-01 -6.779047846794128418e-02
-4.946765005588531494e-01 1.245341747999191284e-01 4.941154643893241882e-02 -4.348713159561157227e-01 -6.202432513236999512e-01 3.575636744499206543e-01 1.557675004005432129e-01 -1.068397089838981628e-01
7.794725894927978516e-02 2.526105642318725586e-01 -3.494391739368438721e-01 2.845214903354644775e-01 -5.782706141471862793e-01 3.743846416473388672e-01 3.705722987651824951e-01 -3.393633365631103516e-01
-2.302457541227340698e-01 3.021054267883300781e-01 2.462980747222900391e-01 -3.846798539161682129e-01 1.072842329740524292e-01 -6.592503935098648071e-02 7.942804694175720215e-01 -1.844522170722484589e-02
-6.631765365600585938e-01 6.351938843727111816e-02 5.320696234703063965e-01 2.524707317352294922e-01 1.213628277182579041e-01 3.207945227622985840e-01 2.123479843139648438e-01 -2.158542275428771973e-01
-7.683541625738143921e-02 4.930920600891113281e-01 -1.324948761612176895e-02 -2.908688485622406006e-01 4.401245340704917908e-02 6.449375152587890625e-01 4.981308877468109131e-01 1.266988925635814667e-02
-2.997286850586533546e-03 4.984112679958343506e-01 2.127322703599929810e-01 -3.031747937202453613e-01 -2.652928829193115234e-01 1.631593555212020874e-01 1.654574871063232422e-01 -7.000211477279663086e-01
-2.607769072055816650e-01 7.364373207092285156e-01 1.568602621555328369e-01 3.881246447563171387e-01 -1.275985687971115112e-01 -5.761565640568733215e-02 9.040013700723648071e-02 -4.320144355297088623e-01
-5.975388884544372559e-01 3.056428134441375732e-01 -4.517652839422225952e-02 1.229733750224113464e-01 -5.840630531311035156e-01 -2.738801240921020508e-01 3.119132220745086670e-01 1.376115530729293823e-01
2.880011498928070068e-01 5.556372404098510742e-01 6.450029462575912476e-02 -1.642328500747680664e-01 -2.712202966213226318e-01 3.132623061537742615e-02 3.383518755435943604e-01 -6.230298280715942383e-01
-4.787422120571136475e-01 5.383586883544921875e-01 1.947953552007675171e-01 -1.676973402500152588e-01 9.520915895700454712e-02 4.559468328952789307e-01 3.436142802238464355e-01 2.826397418975830078e-01
-6.083046793937683105e-01 -6.991527229547500610e-02 7.591355592012405396e-02 -1.475439071655273438e-01 -4.957987070083618164e-01 5.693212151527404785e-01 1.276122182607650757e-01 1.063829585909843445e-01
-3.580764830112457275e-01 3.079871088266372681e-02 -1.021246910095214844e-01 7.438003085553646088e-03 -5.218741297721862793e-01 1.979749053716659546e-01 2.030409425497055054e-01 -7.124434113502502441e-01
-9.020634740591049194e-02 5.265389084815979004e-01 -8.656275272369384766e-02 -1.129828579723834991e-02 1.048370972275733948e-01 5.426302552223205566e-01 5.733784437179565430e-01 2.698104679584503174e-01
-7.285160422325134277e-01 -2.061371132731437683e-02 -1.568753272294998169e-01 5.442105978727340698e-02 -3.648124337196350098e-01 4.644468724727630615e-01 3.031488656997680664e-01 2.386642061173915863e-02
-4.004125297069549561e-01 6.912537813186645508e-01 8.190429210662841797e-02 -1.155296489596366882e-01 -5.213209390640258789e-01 4.753971844911575317e-02 -7.192280143499374390e-02 -2.501480281352996826e-01
3.590288758277893066e-01 2.350288480520248413e-01 5.524146556854248047e-01 -7.827977091073989868e-02 -8.069282770156860352e-02 2.536829113960266113e-01 6.566759943962097168e-01 4.980407655239105225e-02
-2.261774688959121704e-01 8.530254960060119629e-01 -6.877747178077697754e-02 -1.883227080106735229e-01 -1.031796038150787354e-01 8.131322683766484261e-04 2.561515867710113525e-01 -3.236280381679534912e-01
-1.002410426735877991e-01 6.612355709075927734e-01 -3.960762023925781250e-01 1.364285200834274292e-01 -2.643120884895324707e-01 2.264713309705257416e-02 5.356631278991699219e-01 1.411433517932891846e-01
5.910607054829597473e-02 3.024303019046783447e-01 -3.097710907459259033e-01 2.786241173744201660e-01 -4.426589906215667725e-01 -3.337768018245697021e-01 5.194599628448486328e-01 -3.927601277828216553e-01
-3.278896808624267578e-01 2.613184750080108643e-01 -7.992448657751083374e-02 -3.535122796893119812e-02 -6.726589798927307129e-01 5.336196422576904297e-01 1.688258051872253418e-01 2.254801243543624878e-01
1.473551839590072632e-01 1.480423659086227417e-01 4.771371781826019287e-01 7.480608765035867691e-03 -7.144109606742858887e-01 -2.808839380741119385e-01 1.330999433994293213e-01 -3.487975001335144043e-01
-1.608638651669025421e-02 -1.933711916208267212e-01 1.583825647830963135e-01 2.258955873548984528e-02 -4.040082991123199463e-01 1.070028841495513916e-01 2.673487067222595215e-01 -8.310269117355346680e-01
-6.332778930664062500e-02 7.932517528533935547e-01 -1.645378917455673218e-01 1.414500921964645386e-01 -1.752994060516357422e-01 -7.644674926996231079e-02 3.430073559284210205e-01 -4.067336916923522949e-01
-3.370675146579742432e-01 2.092672884464263916e-01 2.970707416534423828e-01 -3.875760436058044434e-01 1.025011688470840454e-01 -5.928466841578483582e-02 7.656536698341369629e-01 -6.228587031364440918e-02
1.846957057714462280e-01 5.227555632591247559e-01 -1.121374033391475677e-02 -2.584253549575805664e-01 1.738940775394439697e-01 3.470418155193328857e-01 6.128380298614501953e-01 -3.153681755065917969e-01
-2.969238758087158203e-01 2.740043401718139648e-01 1.357581168413162231e-01 -3.283041119575500488e-01 9.094088524580001831e-02 -2.545525133609771729e-01 6.999526619911193848e-01 -3.841132819652557373e-01
4.074360802769660950e-02 5.628800392150878906e-01 -6.360089033842086792e-02 -2.100436240434646606e-01 -4.304061457514762878e-02 3.437520563602447510e-01 3.585535585880279541e-01 -6.202934980392456055e-01
-3.491303324699401855e-01 5.840094089508056641e-01 1.141922399401664734e-01 1.949563808739185333e-02 5.634075775742530823e-02 5.815246105194091797e-01 3.038520514965057373e-01 2.999163568019866943e-01
-4.030572772026062012e-01 7.736489176750183105e-01 2.960506081581115723e-01 2.131636142730712891e-01 -1.317697018384933472e-01 -1.747351139783859253e-02 -3.023288026452064514e-02 -2.955415844917297363e-01
-3.789594769477844238e-01 -1.901081390678882599e-02 6.404698491096496582e-01 1.703507155179977417e-01 4.273785278201103210e-02 5.425228476524353027e-01 2.890846133232116699e-01 -1.925609409809112549e-01
-3.285415470600128174e-02 3.404093980789184570e-01 -4.136987626552581787e-01 3.752814233303070068e-01 -5.365937352180480957e-01 2.300740182399749756e-01 4.521096944808959961e-01 -1.605901271104812622e-01
-1.572904139757156372e-01 4.322571456432342529e-01 -2.101330161094665527e-01 -2.521319091320037842e-01 -2.727272212505340576e-01 1.662249565124511719e-01 2.933874428272247314e-01 -7.018549442291259766e-01
-5.445870012044906616e-02 6.904790401458740234e-01 -1.400287896394729614e-01 -3.296530544757843018e-01 1.986822672188282013e-02 4.294945299625396729e-01 4.374997615814208984e-01 -1.254087239503860474e-01
-1.626984179019927979e-01 7.796535640954971313e-02 8.723774552345275879e-02 -4.015280008316040039e-01 -7.107746601104736328e-01 6.944231688976287842e-02 4.548313617706298828e-01 2.858691215515136719e-01
1.558792293071746826e-01 2.851576805114746094e-01 2.826859652996063232e-01 -4.311736300587654114e-02 2.004652172327041626e-01 3.984278142452239990e-01 5.201696157455444336e-01 -5.857550501823425293e-01
-5.316388010978698730e-01 -2.279534488916397095e-01 5.702564120292663574e-01 -6.752319633960723877e-02 -9.888371080160140991e-02 -7.062316685914993286e-02 5.468392968177795410e-01 -1.478062570095062256e-01
-3.156105279922485352e-01 2.666375637054443359e-01 2.188075929880142212e-01 -3.767688274383544922e-01 9.063654392957687378e-02 -1.068028807640075684e-01 7.838519811630249023e-01 -7.360208779573440552e-02
2.345615178346633911e-01 4.514241516590118408e-01 5.722216367721557617e-01 -1.293122321367263794e-01 -2.094221711158752441e-01 3.417119085788726807e-01 4.194922745227813721e-01 2.458440512418746948e-01
-5.479215383529663086e-01 4.453467205166816711e-02 -9.785696119070053101e-02 1.920449435710906982e-01 -6.472090482711791992e-01 9.566452354192733765e-02 3.980956673622131348e-01 2.546176016330718994e-01
2.266257852315902710e-01 6.367081403732299805e-01 -3.162047564983367920e-01 2.646944820880889893e-01 -6.607023626565933228e-02 1.016207858920097351e-01 5.716707706451416016e-01 -1.780313849449157715e-01
-4.084318578243255615e-01 4.185454174876213074e-02 2.511326670646667480e-01 -2.882462181150913239e-02 2.009871304035186768e-01 -1.530846506357192993e-01 8.294708132743835449e-01 -1.252223700284957886e-01
-1.829889975488185883e-02 2.034470289945602417e-01 1.421273946762084961e-01 -4.483719766139984131e-01 -7.059980034828186035e-01 2.325703203678131104e-01 3.801853358745574951e-01 1.999346166849136353e-01
-2.884333729743957520e-01 3.732386231422424316e-01 2.218270003795623779e-01 -3.908238708972930908e-01 4.170834645628929138e-02 -2.442263513803482056e-01 6.941943764686584473e-01 -1.796016097068786621e-01
1.138630285859107971e-01 7.224506735801696777e-01 4.246608018875122070e-01 1.916380524635314941e-01 -1.743244528770446777e-01 3.429406881332397461e-01 2.149432301521301270e-01 2.320352792739868164e-01
-4.758563935756683350e-01 4.771232306957244873e-01 -8.939602226018905640e-02 5.050598978996276855e-01 -3.659004867076873779e-01 -3.204738255590200424e-03 3.105007708072662354e-01 2.292005270719528198e-01
-6.718350648880004883e-01 1.919950172305107117e-02 -3.381224349141120911e-02 2.109072506427764893e-01 -5.545769929885864258e-01 1.704148799180984497e-01 3.219263553619384766e-01 2.498206198215484619e-01
-5.869996547698974609e-02 3.533705174922943115e-01 -7.835058122873306274e-02 -1.842534393072128296e-01 -3.753934502601623535e-01 2.080754339694976807e-01 2.693999111652374268e-01 -7.581579089164733887e-01
-3.349198400974273682e-01 1.222032532095909119e-01 -4.314407408237457275e-01 -1.218857020139694214e-01 -5.243785381317138672e-01 -1.718038767576217651e-01 5.425641536712646484e-01 -2.702454924583435059e-01
-1.422894746065139771e-02 4.475271701812744141e-01 -1.563908159732818604e-01 1.548290997743606567e-01 -2.731205523014068604e-01 -4.729571938514709473e-01 4.420545101165771484e-01 -5.073376297950744629e-01
2.616089303046464920e-03 -4.567731171846389771e-02 2.680079936981201172e-01 -4.925818145275115967e-01 -6.386021971702575684e-01 1.413764804601669312e-01 4.922287762165069580e-01 1.155523136258125305e-01
-4.806104302406311035e-01 3.541084229946136475e-01 -3.414915874600410461e-02 -3.086696863174438477e-01 -7.238013744354248047e-01 -5.159918963909149170e-02 7.844960689544677734e-02 -1.203017383813858032e-01
-1.107149422168731689e-01 7.030118107795715332e-01 5.146934837102890015e-02 2.484832406044006348e-01 -5.327975749969482422e-02 5.429940223693847656e-01 2.586485147476196289e-01 2.540535628795623779e-01
1.029117777943611145e-01 2.917604446411132812e-01 2.350506335496902466e-01 -2.561242580413818359e-01 -7.096479535102844238e-01 3.714202046394348145e-01 2.789794802665710449e-01 2.530885040760040283e-01
3.366326540708541870e-02 6.490099430084228516e-01 3.964774012565612793e-01 1.672400832176208496e-01 1.758667826652526855e-01 2.242010086774826050e-01 3.851776421070098877e-01 -4.036488831043243408e-01
2.004448324441909790e-01 5.446646213531494141e-01 6.366253495216369629e-01 1.557860225439071655e-01 -1.639940738677978516e-01 4.124851226806640625e-01 1.782224476337432861e-01 6.928231567144393921e-02
-2.193542122840881348e-01 2.542328238487243652e-01 -3.899772465229034424e-01 2.947748005390167236e-01 -4.967187047004699707e-01 5.420063734054565430e-01 3.016627728939056396e-01 -1.295150518417358398e-01
1.073804497718811035e-01 1.361510753631591797e-01 2.841666042804718018e-01 1.544651240110397339e-01 2.894774973392486572e-01 9.273953735828399658e-03 8.378906250000000000e-01 -2.817416191101074219e-01
-2.685350775718688965e-01 9.548618644475936890e-02 2.380412966012954712e-01 1.622835546731948853e-02 3.496268987655639648e-01 -3.189478442072868347e-02 8.322085738182067871e-01 -2.145156711339950562e-01
6.553550809621810913e-02 8.921799808740615845e-02 1.059393286705017090e-01 -3.196417987346649170e-01 -7.914403080940246582e-01 1.699539870023727417e-01 4.660734236240386963e-01 4.318149760365486145e-02
-3.482092320919036865e-01 1.258886307477951050e-01 -2.985715866088867188e-01 1.101052835583686829e-01 1.101704835891723633e-01 2.207896262407302856e-01 4.909812808036804199e-01 -6.780015230178833008e-01
1.696550520136952400e-03 3.920564949512481689e-01 -4.912505149841308594e-01 1.089065372943878174e-01 -2.571852803230285645e-01 -1.145756542682647705e-01 6.537469625473022461e-01 -2.940139174461364746e-01
1.568379402160644531e-01 4.356848895549774170e-01 6.590461730957031250e-01 1.997243463993072510e-01 -4.382833242416381836e-01 1.878305673599243164e-01 2.821030020713806152e-01 6.628821045160293579e-02
3.029071912169456482e-02 6.191968321800231934e-01 1.188673079013824463e-01 8.706394582986831665e-02 -5.238385796546936035e-01 4.686090648174285889e-01 1.702876538038253784e-01 2.663998603820800781e-01
8.779473602771759033e-02 -1.170762926340103149e-01 2.632201611995697021e-01 -6.274363398551940918e-02 -7.654117345809936523e-01 1.979334466159343719e-02 2.459973990917205811e-01 -5.085294842720031738e-01
-3.205114603042602539e-02 5.462496876716613770e-01 5.039167404174804688e-01 4.121867716312408447e-01 -3.940799534320831299e-01 -3.357850760221481323e-02 -4.755706340074539185e-02 -3.436070978641510010e-01
6.327176094055175781e-02 5.815708637237548828e-01 -4.052599966526031494e-01 1.435801982879638672e-01 -7.160947471857070923e-02 -3.698811307549476624e-02 6.057497262954711914e-01 -3.154240250587463379e-01
-3.778651952743530273e-01 -1.490855515003204346e-01 6.154886484146118164e-01 -1.319439709186553955e-01 -1.460119038820266724e-01 -2.136916667222976685e-01 6.085821986198425293e-01 3.741539269685745239e-02
1.219801977276802063e-01 3.434508293867111206e-02 4.394274353981018066e-01 -2.406758964061737061e-01 -7.875348925590515137e-01 -1.257514506578445435e-01 2.157625555992126465e-01 -2.243697643280029297e-01
-3.003682792186737061e-01 -1.132716760039329529e-01 1.865211576223373413e-01 -2.197753787040710449e-01 -7.529610991477966309e-01 3.567467629909515381e-02 1.127126738429069519e-01 -4.826280176639556885e-01
-1.172408461570739746e-01 7.175461053848266602e-01 -1.268161088228225708e-02 2.714844644069671631e-01 -9.704530984163284302e-02 2.608896419405937195e-02 1.634299606084823608e-01 -6.005911231040954590e-01
-2.946339249610900879e-01 7.348197102546691895e-01 -4.281305242329835892e-03 -9.654273092746734619e-02 -1.120754778385162354e-01 1.746322512626647949e-01 1.155962944030761719e-01 -5.545018911361694336e-01
1.022901087999343872e-01 6.224092245101928711e-01 -4.151746332645416260e-01 2.536232769489288330e-01 -5.513288453221321106e-02 7.675730437040328979e-02 5.310266017913818359e-01 -2.729985117912292480e-01
-1.908729821443557739e-01 6.048960089683532715e-01 5.931283906102180481e-02 1.357207745313644409e-01 -4.583572447299957275e-01 -4.541362524032592773e-01 3.872925937175750732e-01 9.697141498327255249e-02
-1.992985308170318604e-01 6.816798448562622070e-01 -4.883938655257225037e-02 -1.741213798522949219e-01 -2.732376158237457275e-01 -5.875208601355552673e-02 1.940058767795562744e-01 -5.891860723495483398e-01
1.192381531000137329e-01 5.560525655746459961e-01 5.963430181145668030e-02 -3.337178230285644531e-01 -1.365561634302139282e-01 3.747442662715911865e-01 3.492446541786193848e-01 -5.297276377677917480e-01
-2.400398254394531250e-01 2.689577639102935791e-01 1.208895221352577209e-01 -2.876288294792175293e-01 4.527682065963745117e-02 -3.348395526409149170e-01 7.759202122688293457e-01 -2.376518249511718750e-01
2.222638875246047974e-01 5.468109250068664551e-01 -3.182636797428131104e-01 2.297020703554153442e-01 -2.447177320718765259e-01 2.308358438313007355e-02 5.903343558311462402e-01 -2.977037131786346436e-01
-4.667590856552124023e-01 3.236410617828369141e-01 -4.036276638507843018e-01 2.092279195785522461e-01 1.159966066479682922e-01 3.907880187034606934e-01 3.799628615379333496e-01 -4.001981616020202637e-01
1.866741776466369629e-01 -5.684333667159080505e-02 8.065286092460155487e-03 8.491666615009307861e-02 -6.136700510978698730e-01 8.418245613574981689e-02 3.394429683685302734e-01 -6.750899553298950195e-01
-2.283367961645126343e-01 3.575532436370849609e-01 -8.353308588266372681e-02 -3.296425044536590576e-01 -4.079349935054779053e-01 4.375713169574737549e-01 1.142190992832183838e-01 -5.774517059326171875e-01
-4.819782674312591553e-01 -2.462245710194110870e-02 4.199022892862558365e-03 -3.642766773700714111e-01 -3.261137008666992188e-01 5.367676019668579102e-01 4.157214760780334473e-01 2.590009272098541260e-01
1.375720947980880737e-01 4.727019071578979492e-01 1.648083776235580444e-01 3.917091488838195801e-01 -6.032098531723022461e-01 9.071727842092514038e-02 3.844062685966491699e-01 -2.391003668308258057e-01
-7.558245211839675903e-02 6.780279874801635742e-01 1.897005438804626465e-01 -3.253279626369476318e-01 -1.869812458753585815e-01 3.172793090343475342e-01 7.182922214269638062e-02 -5.019494295120239258e-01
-1.772535741329193115e-01 3.332491815090179443e-01 1.867807656526565552e-02 -2.652487158775329590e-01 -7.098330855369567871e-01 3.362833559513092041e-01 2.950507998466491699e-01 2.877777814865112305e-01
-3.013897240161895752e-01 8.527433872222900391e-02 5.911405682563781738e-01 4.340421780943870544e-02 2.075582742691040039e-01 4.759274721145629883e-01 5.291153192520141602e-01 3.179696202278137207e-02
4.065100103616714478e-03 6.841707229614257812e-01 7.030088454484939575e-02 -8.773457258939743042e-02 -3.129888474941253662e-01 1.418859213590621948e-01 2.445538192987442017e-01 -5.842550992965698242e-01
-2.675393521785736084e-01 -1.985083818435668945e-01 -1.912737935781478882e-01 8.099479973316192627e-02 -5.739354491233825684e-01 5.403990745544433594e-01 3.752714395523071289e-01 -2.891531884670257568e-01
-2.778651714324951172e-01 6.233038380742073059e-02 -4.289695918560028076e-01 2.789394855499267578e-01 -2.597945630550384521e-01 1.181738357990980148e-02 6.452854275703430176e-01 -4.160019457340240479e-01
-4.201992973685264587e-02 1.852762103080749512e-01 -7.098350673913955688e-02 -2.073351144790649414e-01 -4.375305771827697754e-01 1.776151806116104126e-01 2.980137467384338379e-01 -7.772312164306640625e-01
-2.987451106309890747e-02 3.215121626853942871e-01 3.334298133850097656e-01 4.255128279328346252e-02 3.024937212467193604e-01 4.388200342655181885e-01 5.158635377883911133e-01 -4.822559058666229248e-01
-1.534093618392944336e-01 7.769063860177993774e-02 5.153179764747619629e-01 -5.390170812606811523e-01 -4.322525262832641602e-01 3.445095717906951904e-01 3.010256290435791016e-01 1.348778009414672852e-01
-4.585747141391038895e-03 1.347905099391937256e-01 -1.928050667047500610e-01 4.099342823028564453e-01 -1.973028481006622314e-01 2.109911739826202393e-01 7.498776316642761230e-01 3.617023527622222900e-01
2.572258561849594116e-02 4.632030427455902100e-01 3.547537326812744141e-02 7.163622379302978516e-01 -3.390819132328033447e-01 -9.712778776884078979e-02 3.804669976234436035e-01 -3.438857570290565491e-02
-5.523274540901184082e-01 4.600178897380828857e-01 3.340496867895126343e-02 -2.555105686187744141e-01 -5.488112568855285645e-01 -2.261554636061191559e-02 -1.918260753154754639e-02 -3.388852775096893311e-01
-2.173966020345687866e-01 3.993988335132598877e-01 -1.190247461199760437e-01 3.439776301383972168e-01 -7.505336403846740723e-01 -5.644932389259338379e-02 2.927708923816680908e-01 9.235700964927673340e-02
-2.826350182294845581e-02 -1.167899519205093384e-01 4.581828117370605469e-01 -2.578934729099273682e-01 -7.128566503524780273e-01 -1.136584803462028503e-01 1.236808001995086670e-01 -4.156212806701660156e-01
-1.391318440437316895e-01 2.985653877258300781e-01 -8.631178736686706543e-02 5.382551625370979309e-02 -5.225968956947326660e-01 7.633453011512756348e-01 1.516007632017135620e-01 4.865725338459014893e-02
-3.409806787967681885e-01 3.684163093566894531e-01 -1.599292457103729248e-01 7.523785233497619629e-01 -1.318601369857788086e-01 1.655001938343048096e-01 3.305678367614746094e-01 -4.794165864586830139e-02
1.359613537788391113e-01 3.466444015502929688e-01 5.129397511482238770e-01 -3.209779858589172363e-01 -6.730626821517944336e-01 -7.723239809274673462e-02 1.859476715326309204e-01 -4.078768938779830933e-02
1.773613840341567993e-01 2.351454943418502808e-01 -4.179269969463348389e-01 2.256258279085159302e-01 -3.246600925922393799e-01 2.111380361020565033e-02 6.617640256881713867e-01 -3.793389797210693359e-01
3.693039342761039734e-02 -4.162831604480743408e-02 -3.043658137321472168e-01 2.991417944431304932e-01 -2.878125011920928955e-01 3.194957673549652100e-01 6.195887923240661621e-01 -4.959589540958404541e-01
7.649099826812744141e-02 3.306649327278137207e-01 6.473605632781982422e-01 -1.832601875066757202e-01 -6.352797746658325195e-01 1.031993404030799866e-01 1.152994781732559204e-01 6.801123917102813721e-02
1.064545586705207825e-01 -4.468742292374372482e-03 4.129821360111236572e-01 -6.805197894573211670e-02 2.372498810291290283e-01 3.016883134841918945e-01 7.129567265510559082e-01 -3.973055779933929443e-01
-6.374526619911193848e-01 1.611514240503311157e-01 2.553838789463043213e-01 -8.309787139296531677e-03 1.632623523473739624e-01 -2.256238013505935669e-01 6.426218748092651367e-01 -1.089535057544708252e-01
-3.644219040870666504e-01 1.009988188743591309e-01 1.603681296110153198e-01 1.110230609774589539e-01 3.861663341522216797e-01 -2.718698605895042419e-02 8.062146902084350586e-01 -1.382250040769577026e-01
-6.967642344534397125e-03 4.056813418865203857e-01 -2.370918169617652893e-02 -3.092053532600402832e-01 -6.885640621185302734e-01 1.318463534116744995e-01 4.395358860492706299e-01 2.334704101085662842e-01
-1.501594334840774536e-01 5.932041406631469727e-01 -1.794908493757247925e-01 2.229770869016647339e-01 -5.261628031730651855e-01 6.937771290540695190e-02 3.900592029094696045e-01 3.313888311386108398e-01
-1.601335406303405762e-01 1.494625061750411987e-01 4.634672105312347412e-01 -2.012204937636852264e-02 2.476516067981719971e-01 -1.391859650611877441e-01 7.394025325775146484e-01 -3.307437300682067871e-01
-3.328717499971389771e-02 -3.933134973049163818e-01 2.767255604267120361e-01 3.723249435424804688e-01 -4.790216088294982910e-01 -6.592460721731185913e-02 5.835722088813781738e-01 -2.337287366390228271e-01
-2.479518204927444458e-01 -2.517526037991046906e-02 6.237456798553466797e-01 -2.071941643953323364e-01 -3.832064941525459290e-02 -2.757802978157997131e-02 6.961797475814819336e-01 1.378509104251861572e-01
-2.203165292739868164e-01 5.155592560768127441e-01 2.208252809941768646e-02 -4.347396492958068848e-01 -2.307918518781661987e-01 9.919676184654235840e-02 2.306097447872161865e-01 -6.163499355316162109e-01
-3.963335156440734863e-01 2.945010960102081299e-01 -2.424487918615341187e-01 -1.730885505676269531e-01 -5.225784182548522949e-01 4.609243869781494141e-01 1.273748576641082764e-01 -4.070428907871246338e-01
-8.786242455244064331e-02 8.090777695178985596e-02 -1.620967984199523926e-01 6.607630252838134766e-01 -4.279565811157226562e-01 3.649470508098602295e-01 4.171140491962432861e-01 -1.803712546825408936e-01
-1.387204080820083618e-01 7.269758582115173340e-01 -1.271624416112899780e-01 4.088844358921051025e-01 -7.474064826965332031e-02 2.153936326503753662e-01 1.545054763555526733e-01 -4.393783509731292725e-01
-5.778812244534492493e-02 5.624821782112121582e-01 -2.135415524244308472e-01 -2.468860596418380737e-01 5.525768548250198364e-02 4.683761000633239746e-01 5.814871191978454590e-01 -1.147380173206329346e-01
6.851732730865478516e-03 2.261622101068496704e-01 -1.107044219970703125e-01 1.656593382358551025e-01 -5.397735834121704102e-01 5.675431489944458008e-01 4.577260315418243408e-01 2.934814095497131348e-01
-5.309882014989852905e-02 2.722196578979492188e-01 3.195415735244750977e-01 -5.011162757873535156e-01 -6.366966366767883301e-01 2.830527424812316895e-01 2.581534683704376221e-01 1.330711692571640015e-01
-1.375750899314880371e-01 6.448650956153869629e-01 -1.308937072753906250e-01 1.881116330623626709e-01 -2.279777824878692627e-01 1.612290889024734497e-01 2.222716063261032104e-01 -6.207491755485534668e-01
1.570779234170913696e-01 -4.691340774297714233e-02 -2.713875174522399902e-01 5.969679728150367737e-02 -5.063779354095458984e-01 1.999182403087615967e-01 4.959697127342224121e-01 -5.945913195610046387e-01
6.983046233654022217e-02 2.917547821998596191e-01 5.927548408508300781e-01 4.896086752414703369e-01 -1.884214431047439575e-01 3.106747865676879883e-01 3.726232647895812988e-01 -2.192223072052001953e-01
-3.463635742664337158e-01 1.398049145936965942e-01 5.844349861145019531e-01 1.426284313201904297e-01 9.648025035858154297e-02 6.357426643371582031e-01 2.713965773582458496e-01 -1.069876998662948608e-01
-5.033850073814392090e-01 4.873590916395187378e-02 4.113926589488983154e-01 -1.915046274662017822e-01 1.093733608722686768e-01 -1.145025864243507385e-01 7.124296426773071289e-01 -7.537411153316497803e-02
-3.692690730094909668e-01 1.025404632091522217e-01 6.781403720378875732e-02 -3.406778872013092041e-01 1.322001665830612183e-01 9.142704308032989502e-02 8.373093008995056152e-01 7.445216178894042969e-02
8.286150544881820679e-02 2.978667318820953369e-01 2.443939745426177979e-01 -4.205918312072753906e-01 -5.232653617858886719e-01 3.637120723724365234e-01 4.329437911510467529e-01 2.724888026714324951e-01
-3.350535333156585693e-01 1.028897091746330261e-01 1.705252081155776978e-01 -1.305596828460693359e-01 3.991714492440223694e-02 -3.567764759063720703e-01 8.310208320617675781e-01 -1.074695065617561340e-01
-2.415093332529067993e-01 3.645484745502471924e-01 -2.116175740957260132e-01 3.120912015438079834e-01 -3.540324866771697998e-01 4.080665707588195801e-01 5.845916867256164551e-01 1.816310882568359375e-01
-5.869745835661888123e-02 5.960273146629333496e-01 1.508784145116806030e-01 -3.599272668361663818e-01 -1.278618723154067993e-01 2.032811939716339111e-01 1.675457358360290527e-01 -6.350201964378356934e-01
-5.165714621543884277e-01 4.623780399560928345e-02 5.127810835838317871e-01 -2.563912570476531982e-01 -1.410009525716304779e-02 -3.615111485123634338e-02 6.282359957695007324e-01 7.841484993696212769e-02
-1.111338734626770020e-01 -2.022157907485961914e-01 4.133499562740325928e-01 -3.723709881305694580e-01 -5.043637156486511230e-01 4.555785059928894043e-01 3.777595162391662598e-01 1.805624365806579590e-01
-2.849500179290771484e-01 4.959002137184143066e-01 4.423962235450744629e-01 -2.161949276924133301e-01 3.105868399143218994e-01 3.987320959568023682e-01 3.815806806087493896e-01 -1.713961362838745117e-01
-4.134026765823364258e-01 5.611360073089599609e-01 2.272625081241130829e-02 6.195001304149627686e-02 1.327580213546752930e-01 5.430880188941955566e-01 3.594709336757659912e-01 2.609245777130126953e-01
-5.316388010978698730e-01 4.907130002975463867e-01 2.199807018041610718e-01 -3.283400535583496094e-01 -5.289061069488525391e-01 1.360202282667160034e-01 -8.837307244539260864e-02 -1.196208670735359192e-01
2.787640318274497986e-02 -2.501585707068443298e-02 -3.661472722887992859e-02 1.886221766471862793e-01 -1.816837936639785767e-01 8.201032280921936035e-01 4.953469336032867432e-01 1.035923361778259277e-01
-4.940662384033203125e-01 3.997687995433807373e-01 -3.539311587810516357e-01 2.027844786643981934e-01 -1.157193332910537720e-01 2.424630969762802124e-01 3.028341233730316162e-01 -5.155643224716186523e-01
-4.460771083831787109e-01 4.838806390762329102e-01 -4.228980094194412231e-02 -3.614804744720458984e-01 -3.584290444850921631e-01 4.320441186428070068e-01 6.481232494115829468e-02 -3.392405807971954346e-01
-4.372169077396392822e-01 1.403372585773468018e-01 -2.908447384834289551e-01 2.561978101730346680e-01 -1.659248322248458862e-01 2.051365524530410767e-01 2.869702875614166260e-01 -6.978214383125305176e-01
4.996599256992340088e-02 1.309314817190170288e-01 -1.240687742829322815e-01 2.363878339529037476e-01 -6.795208454132080078e-01 1.590046137571334839e-01 2.670958042144775391e-01 -5.922134518623352051e-01
-1.149010658264160156e-01 2.349249124526977539e-01 1.741597205400466919e-01 -5.020238161087036133e-01 -7.217525839805603027e-01 -1.448999904096126556e-02 3.554650247097015381e-01 4.190935567021369934e-02
-6.388692259788513184e-01 3.820228576660156250e-02 -4.081388562917709351e-02 2.547753751277923584e-01 -6.428006887435913086e-01 2.024350464344024658e-01 2.436932027339935303e-01 1.012490466237068176e-01
-2.660311385989189148e-02 -1.193862315267324448e-02 -1.568838208913803101e-01 -4.354996141046285629e-03 -6.759654879570007324e-01 1.679091453552246094e-01 3.571350276470184326e-01 -6.015397310256958008e-01
-2.828508019447326660e-01 -7.406771648675203323e-03 8.236289024353027344e-01 -8.519615978002548218e-02 -9.907811135053634644e-02 2.182279974222183228e-01 4.123397767543792725e-01 -8.278656750917434692e-02
-9.271663427352905273e-02 5.371338725090026855e-01 -1.578936725854873657e-01 8.072642982006072998e-02 -5.158503651618957520e-01 3.003720045089721680e-01 4.276475012302398682e-01 3.636431992053985596e-01
1.305335164070129395e-01 8.150326609611511230e-01 3.378319144248962402e-01 6.833194196224212646e-02 2.871314063668251038e-02 4.816884547472000122e-02 2.781864404678344727e-01 -3.454717099666595459e-01
-5.257362127304077148e-01 2.693809270858764648e-01 -7.142033427953720093e-02 -4.787142947316169739e-02 -5.071171522140502930e-01 -1.948601156473159790e-01 4.929961562156677246e-01 3.247447609901428223e-01
-3.225729987025260925e-02 5.006327033042907715e-01 7.422679569572210312e-03 -2.360620498657226562e-01 5.616483092308044434e-02 5.129315257072448730e-01 6.219444274902343750e-01 1.986906528472900391e-01
1.690820753574371338e-01 4.765346348285675049e-01 1.637907773256301880e-01 -2.922708392143249512e-01 -5.700862407684326172e-01 1.212313175201416016e-01 4.602893292903900146e-01 2.837511301040649414e-01
-1.234370693564414978e-01 7.257850468158721924e-02 2.308454662561416626e-01 -4.061743989586830139e-02 2.458031028509140015e-01 3.137910962104797363e-01 8.735716938972473145e-01 5.044544488191604614e-02
3.140684962272644043e-01 4.836455285549163818e-01 4.864980652928352356e-02 -1.579285860061645508e-01 -2.479071617126464844e-01 2.078449167311191559e-02 4.357477724552154541e-01 -6.231963038444519043e-01
1.690843105316162109e-01 6.049417853355407715e-01 -3.799530863761901855e-01 3.122040927410125732e-01 -5.525467544794082642e-02 7.935260981321334839e-02 5.576758980751037598e-01 -2.080089449882507324e-01
-6.701801419258117676e-01 -5.611757282167673111e-03 2.028544098138809204e-01 1.581637412309646606e-01 2.105712890625000000e-01 -1.464218348264694214e-01 6.130058765411376953e-01 -2.076193541288375854e-01
-3.818170130252838135e-01 3.936655819416046143e-01 7.194457203149795532e-02 -1.978890299797058105e-01 1.028408855199813843e-01 -3.672822713851928711e-01 6.002364158630371094e-01 -3.862006366252899170e-01
-5.778846144676208496e-01 2.863980233669281006e-01 -1.805242598056793213e-01 -7.716975361108779907e-02 -4.275074005126953125e-01 -2.245350331068038940e-01 2.083533406257629395e-01 -5.185475945472717285e-01
-1.681191921234130859e-01 3.565769493579864502e-01 -7.988411933183670044e-03 -3.099884986877441406e-01 -7.705703377723693848e-01 2.708952426910400391e-01 2.324630022048950195e-01 1.650154292583465576e-01
-1.024362221360206604e-01 7.591650485992431641e-01 1.628420799970626831e-01 -8.004269748926162720e-02 -8.475567400455474854e-02 3.553612530231475830e-01 1.704597175121307373e-01 -4.666145741939544678e-01
2.137418091297149658e-01 2.949729859828948975e-01 3.491846919059753418e-01 9.366476535797119141e-02 -5.252127647399902344e-01 -6.411508191376924515e-03 6.732974648475646973e-01 8.592607825994491577e-02
2.187206000089645386e-01 2.717458605766296387e-01 3.766837120056152344e-01 -3.785975873470306396e-01 -4.749118983745574951e-01 -1.389464288949966431e-01 2.212160229682922363e-01 -5.470875501632690430e-01
-5.545385926961898804e-02 6.108109354972839355e-01 8.396759629249572754e-02 -2.511674761772155762e-01 6.252108141779899597e-03 2.899495661258697510e-01 2.874020338058471680e-01 -6.220848560333251953e-01
-1.064772810786962509e-02 1.960731446743011475e-01 3.250252008438110352e-01 -5.256753563880920410e-01 -5.285293459892272949e-01 1.866462379693984985e-01 4.669608473777770996e-01 2.173324078321456909e-01
1.164186280220746994e-03 -1.886324882507324219e-01 -9.346532076597213745e-02 1.707659661769866943e-01 -7.339695692062377930e-01 4.168758988380432129e-01 3.948393464088439941e-01 -2.410906255245208740e-01
-3.618046045303344727e-01 2.582836151123046875e-01 1.338551491498947144e-01 4.037142395973205566e-01 -6.702684164047241211e-01 -8.892330527305603027e-02 3.164216578006744385e-01 2.533671557903289795e-01
-1.609918847680091858e-02 7.844274044036865234e-01 -3.393061459064483643e-02 -8.660272508859634399e-02 -2.952526509761810303e-01 4.427177011966705322e-01 2.591833770275115967e-01 1.594181954860687256e-01
-5.215201973915100098e-01 2.638877630233764648e-01 -1.615582406520843506e-01 -2.776453793048858643e-01 -5.960955619812011719e-01 6.119001656770706177e-02 1.204560026526451111e-01 -4.261550605297088623e-01
1.072677820920944214e-01 5.458049178123474121e-01 -8.223620057106018066e-02 -2.830217219889163971e-02 2.090121358633041382e-01 5.526919960975646973e-01 5.300964713096618652e-01 -2.299347668886184692e-01
5.318218097090721130e-02 9.238760918378829956e-02 -2.197729945182800293e-01 1.964444369077682495e-01 -6.235870122909545898e-01 -2.188054323196411133e-01 6.273552775382995605e-01 -2.672724127769470215e-01
-2.014724910259246826e-01 -3.604889214038848877e-01 1.283563226461410522e-01 -5.205486435443162918e-03 -3.739731311798095703e-01 6.400915980339050293e-01 4.813505709171295166e-01 1.779965460300445557e-01
-3.421207070350646973e-01 6.796715855598449707e-01 2.506049275398254395e-01 3.357164263725280762e-01 -1.387165337800979614e-01 -2.779323980212211609e-02 2.606427855789661407e-02 -4.741282165050506592e-01
-3.892226144671440125e-02 4.423193633556365967e-01 -1.160640642046928406e-02 -2.707561552524566650e-01 -2.204569578170776367e-01 -8.478342741727828979e-02 4.165970981121063232e-01 -7.071438431739807129e-01
-3.120629191398620605e-01 5.638643503189086914e-01 -7.796829938888549805e-02 1.416141688823699951e-01 -4.991895332932472229e-02 1.872975528240203857e-01 1.871465444564819336e-01 -6.970968842506408691e-01
1.740180701017379761e-01 5.959561467170715332e-01 4.338674545288085938e-01 1.635736823081970215e-01 2.353832572698593140e-01 -7.668829988688230515e-03 5.371490716934204102e-01 -2.357190400362014771e-01
4.865520447492599487e-02 1.996784005314111710e-03 2.783679664134979248e-01 -1.585406810045242310e-01 -7.292659282684326172e-01 -1.994306594133377075e-01 2.162502557039260864e-01 -5.259651541709899902e-01
-2.318283915519714355e-01 5.956020951271057129e-01 2.054167911410331726e-03 4.155041277408599854e-01 -1.800075620412826538e-01 2.758048772811889648e-01 3.662783801555633545e-01 4.198034107685089111e-01
-5.208161473274230957e-01 3.191984295845031738e-01 1.334107071161270142e-01 -2.013020515441894531e-01 1.369802206754684448e-01 2.630212604999542236e-01 6.110400557518005371e-01 3.274574875831604004e-01
-2.362940609455108643e-01 3.810797333717346191e-01 -5.015102028846740723e-01 9.539637714624404907e-02 -4.123679697513580322e-01 1.460213214159011841e-01 4.852789938449859619e-01 -3.338637650012969971e-01
-6.627015024423599243e-02 -1.731547117233276367e-01 4.733351171016693115e-01 3.924436569213867188e-01 -5.059111118316650391e-01 -3.062273263931274414e-01 4.570959210395812988e-01 -1.700283586978912354e-01
3.605647385120391846e-02 6.307312250137329102e-01 -6.559916585683822632e-02 -3.800790607929229736e-01 -2.105520479381084442e-02 3.549716174602508545e-01 4.954140186309814453e-01 -2.832520008087158203e-01
3.400975838303565979e-02 6.437006592750549316e-01 2.110181003808975220e-01 1.992106735706329346e-01 -2.195498347282409668e-01 6.142698526382446289e-01 1.650531142950057983e-01 2.179617732763290405e-01
3.171289265155792236e-01 3.839636147022247314e-01 2.656705677509307861e-01 5.528124570846557617e-01 -3.697389662265777588e-01 7.433317601680755615e-02 4.830643534660339355e-01 -1.533735543489456177e-02
-5.222873091697692871e-01 -1.104438975453376770e-01 6.593651771545410156e-01 1.521624028682708740e-01 -1.215256229043006897e-01 4.028352499008178711e-01 1.959148943424224854e-01 -2.041443139314651489e-01
-3.951992392539978027e-01 6.931777000427246094e-01 -1.880067959427833557e-02 3.238602280616760254e-01 -1.376840025186538696e-01 7.233690470457077026e-02 2.693790793418884277e-01 -4.016575515270233154e-01
-2.225131262093782425e-03 3.358781039714813232e-01 2.519102394580841064e-01 -4.222927391529083252e-01 -7.063954472541809082e-01 1.489131450653076172e-01 2.819092273712158203e-01 2.115384042263031006e-01
5.460952222347259521e-02 4.261930286884307861e-01 3.178994730114936829e-02 8.554157614707946777e-02 -1.620445549488067627e-01 7.600775957107543945e-01 3.590559363365173340e-01 2.723081707954406738e-01
-3.136090040206909180e-01 5.443484708666801453e-02 -4.196525812149047852e-01 2.552450597286224365e-01 -3.807253539562225342e-01 2.571237087249755859e-01 4.892764389514923096e-01 -4.549418389797210693e-01
-1.182894781231880188e-01 5.999158024787902832e-01 -1.016049832105636597e-01 -2.844386175274848938e-02 1.141232177615165710e-01 5.413317680358886719e-01 5.224418640136718750e-01 1.896479129791259766e-01
-4.261226952075958252e-01 7.862281799316406250e-01 2.561611831188201904e-01 3.008708916604518890e-02 -3.149897158145904541e-01 1.098326146602630615e-01 -1.043310910463333130e-01 -1.075847372412681580e-01
9.703329764306545258e-03 8.339726328849792480e-01 3.618622124195098877e-01 1.306732594966888428e-01 -1.827377676963806152e-01 1.589803993701934814e-01 1.637767255306243896e-01 -2.662428617477416992e-01
1.956316642463207245e-02 1.805984079837799072e-01 -3.898712098598480225e-01 3.357479870319366455e-01 -4.777345061302185059e-01 4.570894539356231689e-01 4.168609976768493652e-01 -3.022269308567047119e-01
-4.441547766327857971e-02 1.055761054158210754e-01 7.357526421546936035e-01 1.638522744178771973e-01 -9.001685678958892822e-02 5.727902650833129883e-01 2.676175534725189209e-01 -1.043577417731285095e-01
-2.764971554279327393e-02 6.283518075942993164e-01 1.862506419420242310e-01 -1.769321560859680176e-01 1.931466460227966309e-01 4.973855018615722656e-01 4.179627895355224609e-01 -2.811127901077270508e-01
-3.369803428649902344e-01 2.774043083190917969e-01 -1.368825286626815796e-01 5.157983899116516113e-01 -6.494482755661010742e-01 -1.232730075716972351e-01 2.163451164960861206e-01 -2.022911757230758667e-01
-5.965004563331604004e-01 2.394470721483230591e-01 -2.433241456747055054e-01 5.964400619268417358e-02 -6.223815083503723145e-01 2.361893653869628906e-01 1.798873543739318848e-01 -2.204195410013198853e-01
-2.086077034473419189e-01 -5.827893316745758057e-02 1.063099429011344910e-01 3.887144923210144043e-01 -5.901152491569519043e-01 4.467587172985076904e-02 5.688472390174865723e-01 3.418576419353485107e-01
-3.065084815025329590e-01 2.973118722438812256e-01 2.834913134574890137e-02 4.991159141063690186e-01 -6.265683174133300781e-01 -1.264593154191970825e-01 3.785054087638854980e-01 1.260616779327392578e-01
1.575180739164352417e-01 -1.641556918621063232e-01 -2.435044348239898682e-01 -5.087825655937194824e-02 -5.202628374099731445e-01 3.498370945453643799e-01 5.564226508140563965e-01 -4.285933971405029297e-01
-3.927394449710845947e-01 2.986934781074523926e-01 -1.360980421304702759e-01 1.860644668340682983e-01 3.535692393779754639e-02 1.070106849074363708e-01 5.099759101867675781e-01 -6.562153100967407227e-01
1.632606238126754761e-01 4.125826656818389893e-01 3.947117030620574951e-01 2.032224321737885475e-03 1.296869665384292603e-01 3.732248907908797264e-03 4.626296162605285645e-01 -6.453383564949035645e-01
-4.330092966556549072e-01 -4.016387462615966797e-02 -1.949985474348068237e-01 -3.202212229371070862e-02 -6.102781891822814941e-01 -3.503635153174400330e-02 4.320831000804901123e-01 -4.598664343357086182e-01
-5.780501365661621094e-01 3.303631246089935303e-01 -3.195707798004150391e-01 2.763699181377887726e-02 -1.325486898422241211e-01 2.730458974838256836e-01 3.094988763332366943e-01 -5.156705379486083984e-01
3.784556984901428223e-01 3.663008213043212891e-01 3.554847538471221924e-01 -3.515915870666503906e-01 -4.739719927310943604e-01 2.979068160057067871e-01 3.969650864601135254e-01 4.037053883075714111e-02
3.030921220779418945e-01 3.345095813274383545e-01 -1.978028118610382080e-01 2.246459871530532837e-01 -5.175020694732666016e-01 -1.553294211626052856e-01 5.720523595809936523e-01 -2.957489490509033203e-01
-2.980936765670776367e-01 4.368181824684143066e-01 9.304458275437355042e-03 -1.472052633762359619e-01 -3.717472031712532043e-02 3.901449143886566162e-01 1.958581805229187012e-01 -7.117715477943420410e-01
-7.990546524524688721e-02 -4.393474385142326355e-02 4.486707448959350586e-01 -3.974570930004119873e-01 -7.243481874465942383e-01 -5.412768200039863586e-02 3.235140144824981689e-01 1.166021451354026794e-02
7.737945020198822021e-02 3.302051723003387451e-01 2.969988584518432617e-01 -3.799092471599578857e-01 -5.819314718246459961e-01 -1.632776707410812378e-01 5.069081783294677734e-01 1.737179905176162720e-01
-8.393568545579910278e-02 -2.350118011236190796e-01 1.695539802312850952e-01 1.118857786059379578e-01 2.462514191865921021e-01 3.557230234146118164e-01 8.033184409141540527e-01 -2.529000043869018555e-01
-1.175513714551925659e-01 5.455713272094726562e-01 -1.076016128063201904e-01 1.995991766452789307e-01 -2.868919670581817627e-01 -3.936538100242614746e-01 3.903210163116455078e-01 -4.974885880947113037e-01
1.595559865236282349e-01 -1.753102988004684448e-01 1.786551177501678467e-01 -1.714195311069488525e-02 -6.603885889053344727e-01 -1.905716769397258759e-02 2.779041826725006104e-01 -6.307847499847412109e-01
2.633977234363555908e-01 4.723542034626007080e-01 2.423570305109024048e-01 -1.324482411146163940e-01 -5.026516914367675781e-01 8.045415580272674561e-02 5.438404083251953125e-01 2.762783765792846680e-01
