# Supplementary material for: Where is your field going? A machine learning approach to study the relative motion of the domains of physics
Source: PLoS One. 2020 Jun 18;15(6):e0233997. doi: 10.1371/journal.pone.0233997 (PMC7302634; doi:10.1371/journal.pone.0233997)
Supplement: S1 Data — (ZIP) [file pone.0233997.s001.zip › 0/Pacs4Run_0_VS_500_embeddings2002-2006ED8.txt]

8.924875408411026001e-02 3.021495640277862549e-01 -1.640675812959671021e-01 -7.808054089546203613e-01 -1.777534633874893188e-01 1.328107714653015137e-01 -4.110733866691589355e-01 -2.143570631742477417e-01
-5.102345347404479980e-01 3.704119026660919189e-01 -6.790259480476379395e-02 -5.140929818153381348e-01 -3.036705851554870605e-01 -2.313181385397911072e-02 -4.198932647705078125e-01 -2.539533376693725586e-01
-4.184479415416717529e-01 1.606124490499496460e-01 2.144643813371658325e-01 -5.896711945533752441e-01 -2.869363129138946533e-01 4.458322227001190186e-01 -3.097339272499084473e-01 -1.684158593416213989e-01
-4.352037906646728516e-01 3.246901035308837891e-01 -6.431612372398376465e-02 -7.632546424865722656e-01 -1.831525862216949463e-01 -2.373947352170944214e-01 -1.554490923881530762e-01 -6.644058972597122192e-02
-1.245666965842247009e-01 4.495916664600372314e-01 -1.240079626441001892e-01 -7.502914667129516602e-01 -3.100650012493133545e-01 1.379245221614837646e-01 7.804077118635177612e-02 -2.877175509929656982e-01
-2.866362035274505615e-01 -6.391805410385131836e-02 -5.945919156074523926e-01 -2.896945178508758545e-01 4.006157517433166504e-01 2.052472978830337524e-01 -4.529943764209747314e-01 -2.616650462150573730e-01
-1.216719746589660645e-01 3.769960701465606689e-01 -6.751264333724975586e-01 -1.296026706695556641e-01 9.389503300189971924e-02 3.076171278953552246e-01 -3.621148467063903809e-01 3.686537146568298340e-01
-2.904554009437561035e-01 5.281094461679458618e-02 -5.415831804275512695e-01 -4.426639974117279053e-01 5.002737045288085938e-01 8.725915849208831787e-02 -3.745578527450561523e-01 -1.593777388334274292e-01
-3.430862128734588623e-01 1.607603132724761963e-01 2.100881747901439667e-02 -4.538790583610534668e-01 -6.701844334602355957e-01 1.983094215393066406e-01 -3.832674026489257812e-01 1.209658756852149963e-01
-2.150982469320297241e-01 4.642800688743591309e-01 -4.303882420063018799e-01 -1.800770908594131470e-01 2.814050316810607910e-01 4.408612847328186035e-01 -4.237251281738281250e-01 -2.596627175807952881e-01
7.219616323709487915e-02 4.849127829074859619e-01 -4.719806015491485596e-01 -4.714312553405761719e-01 -2.746230661869049072e-01 2.672557532787322998e-01 -2.693606540560722351e-02 -4.087362587451934814e-01
-2.171037346124649048e-01 5.784060359001159668e-01 1.646300428546965122e-03 -6.644965410232543945e-01 -2.116567790508270264e-01 6.228044256567955017e-02 -1.056869700551033020e-01 3.419165015220642090e-01
3.215860426425933838e-01 3.155016601085662842e-01 5.225918814539909363e-02 -3.823257982730865479e-01 2.522480487823486328e-01 1.311938166618347168e-01 -6.698567867279052734e-01 3.443660438060760498e-01
-2.894462049007415771e-01 -2.510583028197288513e-02 3.122451901435852051e-02 -7.791033983230590820e-01 -3.971718847751617432e-01 3.215495645999908447e-01 -3.328570351004600525e-02 -2.129927575588226318e-01
-3.154419064521789551e-01 -2.468741536140441895e-01 -5.181354284286499023e-01 -3.627700209617614746e-01 1.581922322511672974e-01 4.891095757484436035e-01 -3.728666007518768311e-01 1.902653276920318604e-01
1.852010190486907959e-01 5.532250404357910156e-01 -5.543171167373657227e-01 -3.444750905036926270e-01 2.063942700624465942e-01 2.981329858303070068e-01 -1.475578099489212036e-01 -2.836493551731109619e-01
-5.290901660919189453e-01 2.713933885097503662e-01 -3.138966560363769531e-01 -4.834038913249969482e-01 2.131590694189071655e-01 2.477459311485290527e-01 -3.633601963520050049e-01 2.745060324668884277e-01
1.153571158647537231e-01 -1.549750864505767822e-01 -8.194919824600219727e-01 -4.017630815505981445e-01 -6.440468132495880127e-02 2.767581343650817871e-01 8.407487720251083374e-02 2.046539634466171265e-01
3.227891325950622559e-01 5.155261978507041931e-02 -3.380973339080810547e-01 -2.911129891872406006e-01 2.826273739337921143e-01 6.999863386154174805e-01 -2.531281709671020508e-01 -2.452749758958816528e-01
-3.211499750614166260e-01 -2.604575455188751221e-01 -5.362802743911743164e-01 -5.806576609611511230e-01 -1.052577868103981018e-01 2.377509176731109619e-01 -6.959541887044906616e-02 3.630652427673339844e-01
1.416464447975158691e-01 6.060406565666198730e-01 -4.880056083202362061e-01 -2.897027730941772461e-01 8.218900859355926514e-02 3.689554035663604736e-01 -2.117809504270553589e-01 -3.206858932971954346e-01
-4.988851845264434814e-01 1.259240806102752686e-01 -6.230120062828063965e-01 -5.076156854629516602e-01 -2.816859483718872070e-01 1.582518778741359711e-02 -9.876765310764312744e-02 -9.301807731389999390e-03
-5.722604393959045410e-01 -4.548690095543861389e-02 -4.179481267929077148e-01 -4.885970652103424072e-01 -1.910482347011566162e-01 4.115107953548431396e-01 -1.993645429611206055e-01 1.070254892110824585e-01
-6.113704666495323181e-02 1.561390906572341919e-01 2.899404056370258331e-02 -5.091038346290588379e-01 2.899228632450103760e-01 -2.095995098352432251e-01 -7.618761062622070312e-01 -5.842221155762672424e-02
-2.943308949470520020e-01 -2.226352840662002563e-01 -4.852958917617797852e-01 -4.768509566783905029e-01 3.369358181953430176e-01 3.878727555274963379e-01 -2.898801267147064209e-01 2.300052642822265625e-01
3.558865785598754883e-01 8.746607601642608643e-02 1.579751372337341309e-01 -6.594530344009399414e-01 -4.327178001403808594e-02 -3.821725398302078247e-02 -4.593299627304077148e-01 -4.376562237739562988e-01
3.137314692139625549e-02 5.139682292938232422e-01 7.337021827697753906e-02 -5.255205631256103516e-01 2.813019752502441406e-01 -5.235557258129119873e-02 -6.061922311782836914e-01 -6.289912015199661255e-02
-4.343598783016204834e-01 -3.984943628311157227e-01 -3.043603003025054932e-01 -4.744024276733398438e-01 -2.645808756351470947e-01 4.543968439102172852e-01 -2.089448124170303345e-01 -1.212578713893890381e-01
-5.166191458702087402e-01 9.173779189586639404e-02 -6.456351876258850098e-01 -3.860389292240142822e-01 -2.646365761756896973e-01 2.549386918544769287e-01 -1.525991111993789673e-01 2.247844263911247253e-02
-2.049044370651245117e-01 3.034528493881225586e-01 -5.178640484809875488e-01 -3.726021051406860352e-01 4.563036859035491943e-01 1.608644127845764160e-01 -3.659921586513519287e-01 -3.014537394046783447e-01
-2.710428535938262939e-01 7.152633666992187500e-01 -6.519874185323715210e-02 -3.487125039100646973e-01 -9.448301792144775391e-02 3.306586742401123047e-01 -3.919399678707122803e-01 1.311629414558410645e-01
-3.565677106380462646e-01 2.229260206222534180e-01 -4.288206994533538818e-01 -3.802344202995300293e-01 3.758155405521392822e-01 3.971130251884460449e-01 -3.978258371353149414e-01 1.936406195163726807e-01
-4.051778912544250488e-01 -3.113774955272674561e-01 -1.546439230442047119e-01 -6.772387623786926270e-01 1.906921863555908203e-01 4.008086621761322021e-01 -2.052436321973800659e-01 -1.310414522886276245e-01
-7.479236274957656860e-02 2.608940899372100830e-01 -6.591560244560241699e-01 -4.760802984237670898e-01 3.478922843933105469e-01 8.187083899974822998e-02 -1.031153947114944458e-01 3.561410307884216309e-01
-1.136986762285232544e-01 -3.579716682434082031e-01 -7.990096807479858398e-01 -3.408937454223632812e-01 -1.884549260139465332e-01 2.091639041900634766e-01 -2.573741599917411804e-02 1.561309397220611572e-01
-2.548176981508731842e-02 6.785026937723159790e-02 -4.466631114482879639e-01 4.404194280505180359e-02 -2.181717455387115479e-01 -1.203982681035995483e-01 -8.541359901428222656e-01 -4.070097953081130981e-02
-3.091085255146026611e-01 5.032553672790527344e-01 -4.446003139019012451e-01 -3.196708858013153076e-01 2.312460094690322876e-01 1.880229450762271881e-02 -4.157850146293640137e-01 3.530179560184478760e-01
-2.061543054878711700e-02 5.062813758850097656e-01 -3.295926004648208618e-02 -6.074158549308776855e-01 2.094676345586776733e-01 -2.305051088333129883e-01 -5.250228643417358398e-01 -2.357452921569347382e-02
2.862862348556518555e-01 -1.628363579511642456e-01 1.602876782417297363e-01 -5.218108892440795898e-01 2.803371548652648926e-01 9.056656062602996826e-02 -7.118490338325500488e-01 -5.063700489699840546e-03
-4.707508683204650879e-01 1.376474052667617798e-01 -5.606719255447387695e-01 -5.661494135856628418e-01 1.901648938655853271e-01 2.110712528228759766e-01 -1.936556398868560791e-01 7.970153540372848511e-02
-2.078741788864135742e-01 -1.703062504529953003e-01 -8.145788311958312988e-01 -2.752639353275299072e-01 2.323932349681854248e-01 1.871059834957122803e-01 -2.546009719371795654e-01 -1.861137002706527710e-01
-3.621298670768737793e-01 1.191574856638908386e-01 -5.606979131698608398e-01 -4.464422166347503662e-01 2.546778023242950439e-01 4.468262791633605957e-01 -2.062836289405822754e-01 1.841286569833755493e-01
9.558423608541488647e-02 1.730661392211914062e-01 -3.266001641750335693e-01 2.889514155685901642e-02 -4.684915840625762939e-01 7.153427600860595703e-02 -7.422469854354858398e-01 2.790645956993103027e-01
2.161287516355514526e-01 3.570839166641235352e-01 -5.414139032363891602e-01 -5.506133437156677246e-01 -1.834141165018081665e-01 -1.953871548175811768e-01 -5.414998624473810196e-03 -3.970254659652709961e-01
-1.137196943163871765e-01 1.698721647262573242e-01 -3.264574408531188965e-01 -5.418515205383300781e-01 1.957719326019287109e-01 7.103849649429321289e-01 -4.142114147543907166e-02 1.155190542340278625e-01
1.505491323769092560e-02 -3.467310070991516113e-01 -4.321388602256774902e-01 -5.925219058990478516e-01 3.193625509738922119e-01 3.571102321147918701e-01 -1.396957337856292725e-01 3.044499456882476807e-01
1.275905519723892212e-01 5.200064778327941895e-01 -5.038283467292785645e-01 -4.355516135692596436e-01 -3.058103621006011963e-01 6.001032143831253052e-02 -5.989186465740203857e-02 -4.111659824848175049e-01
-5.253236293792724609e-01 -4.641663655638694763e-02 -6.208957433700561523e-01 -5.544495582580566406e-01 -9.897768497467041016e-02 1.600480824708938599e-02 -1.280117630958557129e-01 5.015045031905174255e-02
8.382206410169601440e-02 -2.762457728385925293e-01 -6.020331382751464844e-01 -2.905768156051635742e-01 2.301108390092849731e-01 5.873731970787048340e-01 -2.665024697780609131e-01 -2.831091918051242828e-02
1.232811287045478821e-01 2.284758836030960083e-01 -1.128939241170883179e-01 -5.033281445503234863e-01 1.468322277069091797e-01 -2.943196296691894531e-01 -6.959295272827148438e-01 2.720564007759094238e-01
-2.806474864482879639e-01 -7.241146266460418701e-02 -3.117243647575378418e-01 -5.508730411529541016e-01 2.145078629255294800e-01 6.536635160446166992e-01 -1.549159437417984009e-01 1.344313621520996094e-01
-2.183308750391006470e-01 -1.507023870944976807e-01 7.175933569669723511e-02 -9.346262216567993164e-01 -8.362424373626708984e-02 9.002891927957534790e-02 3.836505347862839699e-03 -1.892933994531631470e-01
-3.836393356323242188e-01 -1.155620440840721130e-01 -1.661678254604339600e-01 -2.006327509880065918e-01 -4.656823724508285522e-02 5.322775244712829590e-01 -6.545048356056213379e-01 2.402842193841934204e-01
-7.377681881189346313e-02 2.818911373615264893e-01 -6.254484653472900391e-01 -4.755950570106506348e-01 3.848814964294433594e-01 9.890838712453842163e-02 -1.527433842420578003e-01 3.412781059741973877e-01
-5.721959471702575684e-01 -3.909790143370628357e-02 -6.205549836158752441e-01 -4.284776151180267334e-01 -8.046655356884002686e-02 6.941436231136322021e-02 -2.534775733947753906e-01 -1.638211309909820557e-01
-4.100097715854644775e-01 -2.405235022306442261e-01 -4.713958799839019775e-01 -2.972642481327056885e-01 -2.960263490676879883e-01 5.291194915771484375e-01 -2.783144116401672363e-01 1.356557458639144897e-01
1.373729296028614044e-02 5.614637732505798340e-01 -5.637816190719604492e-01 -3.809362947940826416e-01 -4.905407875776290894e-02 2.157040536403656006e-01 -1.193927004933357239e-01 -3.980182409286499023e-01
-3.104127943515777588e-01 -2.901060283184051514e-01 -5.754529237747192383e-01 -3.882161974906921387e-01 1.201127246022224426e-01 6.605226546525955200e-02 -3.190595805644989014e-01 4.658707380294799805e-01
-1.361151318997144699e-02 6.159578561782836914e-01 -3.689390122890472412e-01 -4.234845936298370361e-01 3.249553591012954712e-02 4.508269429206848145e-01 -2.457082569599151611e-01 -2.007036358118057251e-01
-9.888879954814910889e-02 -2.524637877941131592e-01 -5.939460396766662598e-01 -1.879389882087707520e-01 -2.776367366313934326e-01 6.518280506134033203e-01 -1.699427217245101929e-01 8.687659353017807007e-02
-2.377599626779556274e-01 -3.165881335735321045e-01 -3.042831644415855408e-02 -8.313043713569641113e-01 -9.246554970741271973e-02 2.600887715816497803e-01 -1.501380465924739838e-02 -2.735469341278076172e-01
9.836668521165847778e-02 -2.126732617616653442e-01 -7.113374471664428711e-01 -2.934714257717132568e-01 -3.799987435340881348e-01 3.495209813117980957e-01 3.352136991452425718e-04 2.939447462558746338e-01
-6.231852769851684570e-01 2.776451408863067627e-01 -4.034704566001892090e-01 -4.976348876953125000e-01 4.740447551012039185e-02 1.227234303951263428e-01 -3.153980076313018799e-01 8.567604422569274902e-02
5.971872434020042419e-02 3.213590681552886963e-01 1.160369962453842163e-01 -5.245471000671386719e-01 2.677035331726074219e-01 1.004588976502418518e-01 -6.677207946777343750e-01 -2.773800492286682129e-01
-2.927181124687194824e-01 -2.066383212804794312e-01 -4.083617031574249268e-01 -3.563309609889984131e-01 4.381834566593170166e-01 3.010720908641815186e-01 -5.130167603492736816e-01 1.790263801813125610e-01
4.638287127017974854e-01 -8.426329493522644043e-02 -3.822329342365264893e-01 -4.241934120655059814e-01 -1.079883575439453125e-01 5.355442166328430176e-01 -8.918058872222900391e-02 -3.811802864074707031e-01
1.577269136905670166e-01 2.236316204071044922e-01 2.344707213342189789e-02 -3.969178497791290283e-01 8.796582370996475220e-02 1.185890436172485352e-01 -6.953731775283813477e-01 -5.115393400192260742e-01
-1.811066567897796631e-01 1.000521704554557800e-01 1.103775110095739365e-02 -3.742459118366241455e-01 -4.261997342109680176e-01 3.609995841979980469e-01 -4.569184482097625732e-01 5.443037748336791992e-01
3.076396286487579346e-01 1.303539761465799529e-06 -5.215629339218139648e-01 -4.161355495452880859e-01 2.346155196428298950e-01 6.207599043846130371e-01 -1.079402342438697815e-01 -9.012614190578460693e-02
1.566586345434188843e-01 -3.117024600505828857e-01 -8.276351094245910645e-01 -3.774323165416717529e-01 6.113335862755775452e-02 2.095352262258529663e-01 4.139203205704689026e-02 3.884701058268547058e-02
-6.402069926261901855e-01 -1.211613565683364868e-01 -3.502896130084991455e-01 -5.232470631599426270e-01 1.293759644031524658e-01 2.147526592016220093e-01 -3.383551239967346191e-01 -4.029288887977600098e-02
-4.690068960189819336e-01 4.598585367202758789e-01 -5.466961860656738281e-01 -2.543937861919403076e-01 -1.710585206747055054e-01 -1.522508114576339722e-01 -3.663358390331268311e-01 1.353755146265029907e-01
2.380596846342086792e-01 3.662256896495819092e-01 2.592510879039764404e-01 -5.527511239051818848e-01 -2.041373103857040405e-01 2.021762281656265259e-01 -5.272993445396423340e-01 -2.754440903663635254e-01
-5.627112835645675659e-02 6.030480861663818359e-01 -4.166799783706665039e-01 -3.529689908027648926e-01 1.746150106191635132e-01 2.046302109956741333e-01 -1.981912553310394287e-01 -4.725604951381683350e-01
3.137192726135253906e-01 3.179333209991455078e-01 -4.210437238216400146e-01 -1.228334158658981323e-01 -3.151554763317108154e-01 -3.078859150409698486e-01 -6.343126893043518066e-01 1.079969629645347595e-01
-4.913835227489471436e-01 1.269866824150085449e-01 -6.336424946784973145e-01 -5.415863394737243652e-01 -4.403002187609672546e-02 1.838808506727218628e-01 -7.887469232082366943e-02 7.500756531953811646e-02
1.663507521152496338e-01 -9.614706039428710938e-02 -1.235567219555377960e-02 -4.461717009544372559e-01 2.441236376762390137e-01 -1.464950442314147949e-01 -8.262678384780883789e-01 -9.250091388821601868e-03
8.376553654670715332e-02 -1.254781335592269897e-01 -1.088948622345924377e-01 -7.365126609802246094e-01 1.895634829998016357e-01 -4.567646682262420654e-01 -3.928629457950592041e-01 1.549843996763229370e-01
2.124602347612380981e-01 -2.285974472761154175e-01 7.891545444726943970e-02 -4.581313729286193848e-01 -6.018199026584625244e-02 -2.183654308319091797e-01 -7.697179913520812988e-01 -2.066898643970489502e-01
-3.686051964759826660e-01 -2.912833988666534424e-01 -3.769511580467224121e-01 -6.344984769821166992e-01 2.583433985710144043e-01 3.014073073863983154e-01 -2.535547018051147461e-01 1.128106564283370972e-01
-3.581829965114593506e-01 -1.357623562216758728e-02 -7.137326598167419434e-01 -3.955248594284057617e-01 2.508162558078765869e-01 2.361330986022949219e-01 -2.488164454698562622e-01 -1.583959907293319702e-01
-4.847381412982940674e-01 -2.500134706497192383e-01 -2.117024511098861694e-01 -6.692945361137390137e-01 -1.180423572659492493e-01 4.215504825115203857e-01 -1.314376294612884521e-01 2.888448350131511688e-02
1.441456377506256104e-01 -1.525513529777526855e-01 -6.517290472984313965e-01 -5.594515204429626465e-01 1.309584081172943115e-01 4.479605853557586670e-01 -1.147740427404642105e-02 1.621220074594020844e-02
1.720327883958816528e-01 8.335133641958236694e-02 -2.389871478080749512e-01 -3.928885459899902344e-01 2.323401868343353271e-01 -2.723831534385681152e-01 -7.526366114616394043e-01 2.394671738147735596e-01
3.739684522151947021e-01 -3.473794087767601013e-02 -5.306941270828247070e-01 -5.188385248184204102e-01 4.036712348461151123e-01 3.316627740859985352e-01 -3.951232880353927612e-02 1.833017617464065552e-01
3.384141325950622559e-01 -1.590349227190017700e-01 -2.724924683570861816e-01 -5.774784684181213379e-01 -5.485212430357933044e-02 5.985695123672485352e-01 1.310250461101531982e-01 -2.720082402229309082e-01
3.793202638626098633e-01 1.174150314182043076e-02 -7.274720072746276855e-02 -5.189657211303710938e-01 2.626200914382934570e-01 -1.960922330617904663e-01 -6.550551056861877441e-01 -2.117590308189392090e-01
-2.466674149036407471e-01 -1.112915575504302979e-01 -6.841661334037780762e-01 -2.141468673944473267e-01 2.492478191852569580e-01 -6.078435573726892471e-03 -4.451493918895721436e-01 -3.905225992202758789e-01
-4.098481535911560059e-01 -3.819560110569000244e-01 -2.331231683492660522e-01 -5.739801526069641113e-01 -1.154364049434661865e-01 5.054120421409606934e-01 -1.830658465623855591e-01 7.398033048957586288e-03
-1.482782959938049316e-01 2.431051582098007202e-01 -1.254805624485015869e-01 -5.075556039810180664e-01 3.242511451244354248e-01 -2.144199758768081665e-01 -7.029569745063781738e-01 -1.709343306720256805e-02
1.278809756040573120e-01 -1.249065026640892029e-01 -5.050252079963684082e-01 -1.894393116235733032e-01 -4.329950511455535889e-01 4.000315368175506592e-01 -1.767029911279678345e-01 -5.462353229522705078e-01
1.917798221111297607e-01 3.224358558654785156e-01 2.314169406890869141e-01 -4.169678092002868652e-01 -6.687248125672340393e-03 3.986586928367614746e-01 -5.982269644737243652e-01 -3.391024768352508545e-01
-5.365037322044372559e-01 -1.812895089387893677e-01 -1.448030173778533936e-01 -6.015911102294921875e-01 -8.917849510908126831e-02 4.827355444431304932e-01 -2.277621328830718994e-01 5.963283032178878784e-02
-3.654014170169830322e-01 -1.741676181554794312e-01 -6.825735569000244141e-01 -2.173753678798675537e-01 9.694822132587432861e-02 2.320810109376907349e-01 -3.598026633262634277e-01 -3.609295487403869629e-01
4.432963728904724121e-01 5.393961817026138306e-02 -3.773819506168365479e-01 -1.968313604593276978e-01 5.205446109175682068e-02 6.998360753059387207e-01 -2.618162035942077637e-01 -2.416429668664932251e-01
3.461293280124664307e-01 6.471379399299621582e-01 -3.331447839736938477e-01 -3.762376308441162109e-01 -5.609788745641708374e-02 3.089395463466644287e-01 -1.657040417194366455e-01 -2.877820432186126709e-01
-4.195542633533477783e-01 8.791167289018630981e-02 -5.970416665077209473e-01 -6.354941129684448242e-01 2.471261844038963318e-02 2.273370325565338135e-01 1.741341315209865570e-02 -5.777741596102714539e-02
-4.592056870460510254e-01 8.249074220657348633e-02 -6.309874653816223145e-01 -5.975501537322998047e-01 -1.314148306846618652e-01 9.351369738578796387e-02 -8.887592703104019165e-03 3.194684535264968872e-02
-2.071362584829330444e-01 -7.163418829441070557e-02 -5.579639673233032227e-01 -3.033420145511627197e-01 5.091697573661804199e-01 1.386027187108993530e-01 -5.086233019828796387e-01 -1.070551276206970215e-01
4.549992680549621582e-01 5.611426383256912231e-02 2.180184125900268555e-01 -5.332200527191162109e-01 -3.910553157329559326e-01 5.170134305953979492e-01 -1.939616352319717407e-01 -1.109356805682182312e-02
-1.267382651567459106e-01 5.799252986907958984e-01 -4.836390912532806396e-01 -5.226206183433532715e-01 -3.216703832149505615e-01 1.377350836992263794e-01 1.942056231200695038e-02 -1.332854777574539185e-01
-3.522567749023437500e-01 -4.062864780426025391e-01 -2.731538712978363037e-01 -6.987471580505371094e-01 -1.125845462083816528e-01 3.600240349769592285e-01 -6.993794441223144531e-02 -2.832021564245223999e-02
-1.627827584743499756e-01 -1.515476405620574951e-01 -2.950510382652282715e-01 -9.758148342370986938e-02 -4.229722023010253906e-01 7.164561748504638672e-01 -3.600089550018310547e-01 1.792663186788558960e-01
3.536148369312286377e-01 6.843890249729156494e-02 -1.166482567787170410e-01 -6.073355078697204590e-01 -9.241704642772674561e-02 -4.252264797687530518e-01 -4.656663835048675537e-01 2.856669425964355469e-01
-3.998330533504486084e-01 -3.680191561579704285e-02 -6.314808130264282227e-01 -5.397112965583801270e-01 7.476090639829635620e-02 3.748123049736022949e-01 -5.074995011091232300e-02 -8.602834306657314301e-03
3.314510583877563477e-01 3.187378644943237305e-01 -4.634871184825897217e-01 1.030749455094337463e-01 -3.334826827049255371e-01 9.928352385759353638e-02 -6.514490842819213867e-01 1.328453719615936279e-01
1.994518637657165527e-01 9.778405725955963135e-02 3.325053025037050247e-03 -5.066518783569335938e-01 -1.002411991357803345e-01 -2.723887264728546143e-01 -7.075514197349548340e-01 3.302683830261230469e-01
5.990800261497497559e-01 9.349159151315689087e-02 -1.494816094636917114e-01 -4.849004149436950684e-01 2.231410741806030273e-01 -2.043137550354003906e-01 -5.309056043624877930e-01 3.863439708948135376e-02
-1.546113938093185425e-01 -2.417406588792800903e-01 1.133973896503448486e-01 -8.935801386833190918e-01 9.189398586750030518e-02 1.804472804069519043e-01 -6.086143478751182556e-02 -2.481987476348876953e-01
-1.631406843662261963e-01 -2.838574647903442383e-01 -6.826606392860412598e-01 -3.329748511314392090e-01 -2.588146328926086426e-01 4.953351020812988281e-01 -5.846083536744117737e-02 1.235880982130765915e-02
2.263561934232711792e-01 -9.049654006958007812e-02 -4.494456648826599121e-01 -2.627785801887512207e-01 3.297621309757232666e-01 6.693984866142272949e-01 -2.483236640691757202e-01 2.258701920509338379e-01
-4.540237188339233398e-01 3.905682265758514404e-02 -3.976894617080688477e-01 -4.723013937473297119e-01 1.462252736091613770e-01 4.576892852783203125e-01 -2.733224630355834961e-01 3.248768150806427002e-01
4.678355753421783447e-01 2.482912689447402954e-01 -4.923220574855804443e-01 -6.468356251716613770e-01 1.098829656839370728e-01 2.466211467981338501e-02 1.524149030447006226e-01 -1.509677916765213013e-01
-4.590415060520172119e-01 1.823359429836273193e-01 -4.816030263900756836e-01 -2.765018343925476074e-01 2.966916859149932861e-01 1.848818063735961914e-01 -5.532485842704772949e-01 -1.390993297100067139e-01
1.026817262172698975e-01 -3.716170489788055420e-01 -2.643653154373168945e-01 -5.087906718254089355e-01 3.974694013595581055e-01 4.961448907852172852e-01 -1.926955580711364746e-01 -2.851788997650146484e-01
-3.294653594493865967e-01 -1.383510828018188477e-01 4.984322935342788696e-02 -4.710412025451660156e-01 -5.928462147712707520e-01 2.640685141086578369e-01 -3.713874220848083496e-01 2.980268001556396484e-01
6.210750341415405273e-01 7.786218822002410889e-02 -2.674442529678344727e-01 -6.675462722778320312e-01 -2.314792424440383911e-01 1.329427361488342285e-01 1.328078210353851318e-01 -4.652429744601249695e-02
6.372366100549697876e-02 8.954004384577274323e-03 -5.784736275672912598e-01 -1.420037597417831421e-01 4.157788753509521484e-01 5.022252798080444336e-01 -4.367794990539550781e-01 -1.586931645870208740e-01
4.236184358596801758e-01 5.312030315399169922e-01 -1.226473152637481689e-01 -4.168019294738769531e-01 -1.750019639730453491e-01 -2.174442857503890991e-01 -4.934007525444030762e-01 1.680845469236373901e-01
-2.895003855228424072e-01 2.760155797004699707e-01 -6.824699044227600098e-01 -4.012716710567474365e-01 5.342997610569000244e-02 -2.520914375782012939e-01 -2.495578825473785400e-01 2.907521724700927734e-01
-4.610619693994522095e-02 -1.289015710353851318e-01 -5.856912732124328613e-01 -2.709958888590335846e-02 -5.067368745803833008e-01 -1.986738890409469604e-01 -5.815564990043640137e-01 5.503069981932640076e-02
-4.345068037509918213e-01 1.308821439743041992e-01 -5.679322481155395508e-01 -3.542190194129943848e-01 3.152121007442474365e-01 3.021288216114044189e-01 -3.939662575721740723e-01 -1.434505451470613480e-02
-1.621718555688858032e-01 -1.405189335346221924e-01 -6.876278519630432129e-01 -3.291892409324645996e-01 -2.900265157222747803e-01 5.263137221336364746e-01 -2.708585560321807861e-02 1.044131219387054443e-01
1.617699265480041504e-01 4.130284115672111511e-02 -3.557308390736579895e-02 -5.275708436965942383e-01 4.978461936116218567e-02 -3.510211706161499023e-01 -6.913209557533264160e-01 2.981764972209930420e-01
1.442171186208724976e-01 -1.289860904216766357e-01 -8.907788395881652832e-01 -3.565810024738311768e-01 -2.315258234739303589e-02 1.844939142465591431e-01 8.570921421051025391e-02 -2.685734070837497711e-03
1.003219932317733765e-01 1.745123416185379028e-01 -1.531080156564712524e-01 -3.208987414836883545e-01 -6.360851973295211792e-02 -2.272981256246566772e-01 -7.519967555999755859e-01 4.602752923965454102e-01
4.129910171031951904e-01 1.497415900230407715e-01 -3.055268824100494385e-01 -7.161607742309570312e-01 -2.780665159225463867e-01 2.052958905696868896e-01 2.777338922023773193e-01 -6.464911252260208130e-02
3.628343939781188965e-01 -1.418990194797515869e-01 9.443271905183792114e-02 -2.817276120185852051e-01 3.303106129169464111e-02 2.834204435348510742e-01 -7.297817468643188477e-01 -3.820056319236755371e-01
1.401322782039642334e-01 1.500778049230575562e-01 -5.061203241348266602e-01 -4.415739774703979492e-01 -3.869683146476745605e-01 1.746810041368007660e-02 -7.748802006244659424e-02 -5.921489000320434570e-01
5.399674177169799805e-02 -7.740820944309234619e-02 -1.712554842233657837e-01 -6.050906777381896973e-01 3.510502874851226807e-01 6.301636099815368652e-01 -1.157306283712387085e-01 -2.487836033105850220e-01
1.427703443914651871e-02 6.599438190460205078e-01 -6.271849852055311203e-03 -3.712311089038848877e-01 -1.031697615981101990e-01 5.555040240287780762e-01 -2.092414349317550659e-01 2.518087625503540039e-01
-1.663023382425308228e-01 -1.294359117746353149e-01 -5.083905532956123352e-03 -7.470452785491943359e-01 -5.418599247932434082e-01 2.739410400390625000e-01 3.619740158319473267e-02 -1.658955961465835571e-01
1.361505836248397827e-01 1.567045971751213074e-02 -2.199183255434036255e-01 -3.441859185695648193e-01 3.345746695995330811e-01 7.756173014640808105e-01 -2.251934260129928589e-01 2.239527404308319092e-01
-4.196358919143676758e-01 -2.143421620130538940e-01 -6.626001596450805664e-01 -5.234985351562500000e-01 -8.730685710906982422e-02 1.649022698402404785e-01 -9.836494177579879761e-02 1.427682042121887207e-01
2.698944509029388428e-01 3.335418105125427246e-01 5.804718658328056335e-02 -3.400182127952575684e-01 -3.069437742233276367e-01 1.880196332931518555e-01 -6.204578280448913574e-01 -4.270726740360260010e-01
6.153705120086669922e-01 3.518861532211303711e-01 -2.093926817178726196e-01 -5.792687535285949707e-01 -3.401035666465759277e-01 3.921348974108695984e-02 2.556345239281654358e-02 1.536421384662389755e-02
-5.141785833984613419e-03 2.990994155406951904e-01 -2.692045271396636963e-01 -1.514767110347747803e-01 -2.444294095039367676e-01 -2.511927783489227295e-01 -7.898772358894348145e-01 2.614329755306243896e-01
3.172937333583831787e-01 -1.398063898086547852e-01 -5.870190262794494629e-01 -2.984899282455444336e-01 -3.151408731937408447e-01 1.690772324800491333e-01 -7.702333480119705200e-02 -5.588001608848571777e-01
4.459629952907562256e-01 -3.870696574449539185e-02 2.730794949457049370e-03 -3.599431812763214111e-01 1.335728317499160767e-01 4.778939485549926758e-02 -7.010190486907958984e-01 -3.981191813945770264e-01
5.518900752067565918e-01 -1.321800053119659424e-01 -4.223198592662811279e-01 -5.124922394752502441e-01 2.026216536760330200e-01 2.457564920186996460e-01 -5.378235876560211182e-02 -3.641415238380432129e-01
-9.702587872743606567e-02 2.176058888435363770e-01 -6.936128139495849609e-01 -2.277415543794631958e-01 2.966066300868988037e-01 4.792226105928421021e-02 -3.984230756759643555e-01 4.015666842460632324e-01
1.432068347930908203e-01 -3.708445131778717041e-01 -7.553885579109191895e-01 -3.180401921272277832e-01 -2.621151804924011230e-01 1.304550766944885254e-01 -2.760473825037479401e-02 2.893438041210174561e-01
1.657609045505523682e-01 2.830843329429626465e-01 -6.769614815711975098e-01 -2.730502784252166748e-01 -5.095865726470947266e-01 3.121471703052520752e-01 -4.996077157557010651e-03 -4.913059994578361511e-02
2.170957028865814209e-01 1.849939376115798950e-01 2.314230054616928101e-01 -3.349660336971282959e-01 -2.826499938964843750e-01 4.016556739807128906e-01 -6.306070089340209961e-01 -3.376454412937164307e-01
4.048289656639099121e-01 1.548254117369651794e-02 -4.076658189296722412e-01 -9.910523891448974609e-02 -2.267969995737075806e-01 -1.934024393558502197e-01 -7.054728269577026367e-01 2.707900702953338623e-01
1.584255397319793701e-01 -1.634083501994609833e-02 -1.532328575849533081e-01 -6.121612787246704102e-01 1.994680464267730713e-01 -4.267688095569610596e-01 -5.784414410591125488e-01 1.410647034645080566e-01
3.093720078468322754e-01 1.275000423192977905e-01 -3.423040211200714111e-01 -5.264603495597839355e-01 -4.971355497837066650e-01 -9.445844590663909912e-02 -3.144637122750282288e-02 -4.864618778228759766e-01
3.819767236709594727e-01 9.604904055595397949e-02 9.652161598205566406e-02 -4.188261032104492188e-01 -5.665189623832702637e-01 5.150854587554931641e-01 -2.380235493183135986e-01 1.312436610460281372e-01
-3.939802572131156921e-02 -3.323512375354766846e-01 -3.010649383068084717e-01 -4.911384284496307373e-01 -1.819595843553543091e-01 2.740571796894073486e-01 -1.422228366136550903e-01 6.539796590805053711e-01
3.144706785678863525e-01 2.863146364688873291e-01 6.639210879802703857e-02 -2.464083284139633179e-01 -2.510489821434020996e-01 -4.602842032909393311e-03 -7.972520589828491211e-01 -2.352651357650756836e-01
-2.805945277214050293e-02 -1.814039051532745361e-01 -3.349028229713439941e-01 -5.379533171653747559e-01 3.580489456653594971e-01 5.554946064949035645e-01 -1.699481755495071411e-01 -3.147953450679779053e-01
-4.618726670742034912e-01 1.309799700975418091e-01 -4.176390469074249268e-01 -5.338081121444702148e-01 2.161768227815628052e-01 4.608453810214996338e-01 -1.739614903926849365e-01 1.441211849451065063e-01
2.980612516403198242e-01 1.943021714687347412e-01 -4.581322968006134033e-01 -5.770024657249450684e-01 -5.131162405014038086e-01 9.890566766262054443e-02 2.030267119407653809e-01 -1.276668906211853027e-01
2.148994505405426025e-01 3.173327147960662842e-01 -4.656783640384674072e-01 -6.862746477127075195e-01 -7.278390973806381226e-02 -8.140079677104949951e-03 1.378319859504699707e-01 -3.754030764102935791e-01
-2.879255115985870361e-01 7.477098703384399414e-02 2.625513374805450439e-01 -5.779248476028442383e-01 -1.090271957218647003e-02 -1.315874457359313965e-01 -6.994445323944091797e-01 4.383161664009094238e-02
1.911386996507644653e-01 -1.237183660268783569e-01 -5.160871148109436035e-01 -2.446753829717636108e-01 4.224803149700164795e-01 5.459925532341003418e-01 -3.123773932456970215e-01 2.185650765895843506e-01
1.562253683805465698e-01 3.288176953792572021e-01 -4.197330772876739502e-01 -4.806397557258605957e-01 -1.728665232658386230e-01 1.228191107511520386e-01 -8.378064632415771484e-02 -6.389801502227783203e-01
4.601930677890777588e-01 2.509228885173797607e-01 1.607951372861862183e-01 -3.442868292331695557e-01 -2.838347852230072021e-01 2.192314565181732178e-01 -6.322320103645324707e-01 -2.291936576366424561e-01
3.650411367416381836e-01 -4.662264883518218994e-02 -4.651654958724975586e-01 -1.240025982260704041e-01 1.539229229092597961e-02 6.764681339263916016e-01 -2.999339103698730469e-01 -2.915637195110321045e-01
1.358988136053085327e-01 -1.225078627467155457e-01 -6.782002449035644531e-01 -4.712680876255035400e-01 1.600216031074523926e-01 4.657416641712188721e-01 -9.148988872766494751e-02 1.832529753446578979e-01
-3.101465404033660889e-01 -4.779046773910522461e-02 -4.577533602714538574e-01 -6.722982525825500488e-01 2.431909143924713135e-01 3.426339924335479736e-01 -6.819134950637817383e-02 2.425124794244766235e-01
-4.549887180328369141e-01 4.951663911342620850e-01 -4.605305194854736328e-01 -3.018035292625427246e-01 -3.597320318222045898e-01 -1.468776017427444458e-01 -3.052271306514739990e-01 -2.186285704374313354e-02
-5.762420892715454102e-01 4.266703873872756958e-02 -5.255976915359497070e-01 -3.995878100395202637e-01 -4.016928672790527344e-01 1.198157295584678650e-01 -2.225859463214874268e-01 -7.031115144491195679e-02
-4.170722886919975281e-02 5.802792310714721680e-01 5.425883084535598755e-02 -7.249653935432434082e-01 -2.378691881895065308e-01 5.734414234757423401e-02 -8.865863084793090820e-02 -2.555139064788818359e-01
2.363115847110748291e-01 -3.095412850379943848e-01 3.392624109983444214e-02 -4.840362668037414551e-01 -6.410828828811645508e-01 4.067111313343048096e-01 -1.845324188470840454e-01 4.945160448551177979e-02
-2.886480391025543213e-01 4.302520155906677246e-01 -7.004837989807128906e-01 -3.145765662193298340e-01 -3.870010003447532654e-02 -1.806784868240356445e-01 -2.311718463897705078e-01 2.331237494945526123e-01
-1.383801251649856567e-01 -9.167797863483428955e-02 6.158825382590293884e-02 -3.977125883102416992e-01 -5.011687874794006348e-01 3.084616065025329590e-01 -5.109304785728454590e-01 4.506762623786926270e-01
6.031387448310852051e-01 -3.264369815587997437e-02 -5.939787030220031738e-01 -2.729010581970214844e-01 -1.563902497291564941e-01 4.068740606307983398e-01 2.297650789842009544e-03 1.336518973112106323e-01
-4.599796235561370850e-01 -2.836418449878692627e-01 -3.461993932723999023e-01 -5.172377824783325195e-01 2.682266533374786377e-01 2.225149273872375488e-01 -3.612765371799468994e-01 -2.619122564792633057e-01
3.079698085784912109e-01 -4.526866376399993896e-01 1.435679048299789429e-01 -6.997944116592407227e-01 -2.368863075971603394e-01 1.905914843082427979e-01 -2.081510722637176514e-01 2.326764762401580811e-01
-4.867603480815887451e-01 -7.004229724407196045e-02 -6.640625596046447754e-01 -3.989252448081970215e-01 -6.945509463548660278e-02 -5.912153795361518860e-02 -3.111718595027923584e-01 -2.299797534942626953e-01
5.245124176144599915e-02 4.816733300685882568e-01 -1.328590810298919678e-01 -1.581757515668869019e-01 -2.068969458341598511e-01 -6.748560816049575806e-02 -7.915567159652709961e-01 2.205581963062286377e-01
1.222075372934341431e-01 4.452178776264190674e-01 6.643391400575637817e-02 -4.286673665046691895e-01 2.649052143096923828e-01 1.823662817478179932e-01 -6.468355059623718262e-01 -2.772159278392791748e-01
4.709431529045104980e-01 2.767854370176792145e-02 1.021677702665328979e-01 -4.481629431247711182e-01 -4.859774708747863770e-01 4.729399979114532471e-01 -2.780043482780456543e-01 1.703685522079467773e-01
-7.397759240120649338e-03 1.020154682919383049e-03 -2.813324928283691406e-01 -6.539303064346313477e-02 -5.565469264984130859e-01 -1.392062455415725708e-01 -7.587462067604064941e-01 -1.081728562712669373e-01
4.028619527816772461e-01 3.142792880535125732e-01 -2.214832007884979248e-01 -3.438187241554260254e-01 -9.281019680202007294e-03 -2.182865738868713379e-01 -6.872000694274902344e-01 2.273447960615158081e-01
5.495343729853630066e-02 -1.783877760171890259e-01 -5.663992166519165039e-01 -1.754844933748245239e-01 -3.028227388858795166e-01 3.142110705375671387e-01 -2.317168414592742920e-01 -6.078093051910400391e-01
2.164845168590545654e-02 -2.019077539443969727e-02 1.873008757829666138e-01 -4.739864468574523926e-01 -3.918370306491851807e-01 2.257765643298625946e-02 -5.690528154373168945e-01 -5.113823413848876953e-01
3.357548713684082031e-01 3.859027922153472900e-01 1.287107169628143311e-01 -3.743614852428436279e-01 -2.453081160783767700e-01 2.228834927082061768e-01 -6.077459454536437988e-01 -3.200413882732391357e-01
-4.647884890437126160e-02 3.726023435592651367e-01 1.562855392694473267e-01 -4.397756755352020264e-01 6.277663260698318481e-02 1.167162731289863586e-01 -6.739528775215148926e-01 -4.115862846374511719e-01
-1.531356386840343475e-02 2.658903002738952637e-01 -3.991858661174774170e-01 -3.893186748027801514e-01 4.172000885009765625e-01 6.120075583457946777e-01 -2.229392081499099731e-01 1.408492624759674072e-01
6.105732321739196777e-01 1.759649962186813354e-01 -4.195651412010192871e-01 -5.950384736061096191e-01 -1.141636371612548828e-01 1.693530380725860596e-01 1.488704532384872437e-01 4.748500138521194458e-02
2.551122009754180908e-01 3.826832398772239685e-02 -8.119852542877197266e-01 -3.208776414394378662e-01 -1.095103099942207336e-01 3.819421529769897461e-01 9.882664680480957031e-02 -5.942780151963233948e-02
-1.432051956653594971e-01 3.096633590757846832e-02 -3.764847517013549805e-01 -4.330147802829742432e-01 -2.277067303657531738e-01 7.487249374389648438e-01 5.908332392573356628e-02 1.826490014791488647e-01
1.966433674097061157e-01 -2.965111518278717995e-03 -3.852943181991577148e-01 -1.274700760841369629e-01 -5.138445496559143066e-01 -2.914135754108428955e-01 -6.686408519744873047e-01 -2.415829896926879883e-02
-3.696533143520355225e-01 -7.688865810632705688e-02 -4.946594536304473877e-01 -3.942108154296875000e-01 2.215068340301513672e-01 1.108521297574043274e-01 -3.922822773456573486e-01 4.920522272586822510e-01
-8.238720148801803589e-02 2.880968451499938965e-01 1.566094458103179932e-01 -3.915898501873016357e-01 5.098935216665267944e-02 1.787225753068923950e-01 -7.322652935981750488e-01 -4.019815623760223389e-01
3.079616725444793701e-01 1.207416132092475891e-01 -5.987231135368347168e-01 -3.668924868106842041e-01 2.862281799316406250e-01 4.690414667129516602e-01 -1.341814994812011719e-01 -2.785147726535797119e-01
-2.498553991317749023e-01 -3.031350672245025635e-01 6.333800964057445526e-03 -7.591485977172851562e-01 -2.258729934692382812e-01 2.657403647899627686e-01 -3.835821896791458130e-02 -3.823961317539215088e-01
-8.272105455398559570e-02 1.873989105224609375e-01 -2.106045782566070557e-01 -2.445909678936004639e-01 -3.704993426799774170e-01 -3.047706782817840576e-01 -6.883886456489562988e-01 3.870737552642822266e-01
3.017221689224243164e-01 5.431390553712844849e-02 -6.258122622966766357e-02 -2.816403210163116455e-01 -2.657292485237121582e-01 -1.440741866827011108e-01 -8.311305046081542969e-01 2.015661001205444336e-01
4.136197268962860107e-01 -3.177850246429443359e-01 1.771403104066848755e-01 -6.816981434822082520e-01 -2.568966150283813477e-01 9.082835912704467773e-02 -2.288038432598114014e-01 3.244124650955200195e-01
1.011660173535346985e-01 -3.494580388069152832e-01 -7.993071675300598145e-01 -3.018990159034729004e-01 3.855314280372112989e-04 2.136061340570449829e-01 -1.185466721653938293e-01 2.791570127010345459e-01
1.218648254871368408e-01 -4.779078662395477295e-01 -3.962054848670959473e-01 -4.905252754688262939e-01 1.344493329524993896e-01 2.899097502231597900e-01 -1.665222644805908203e-01 4.788584113121032715e-01
-1.038210839033126831e-01 5.574688911437988281e-01 -1.374795138835906982e-01 -5.928244590759277344e-01 -2.350169420242309570e-02 1.933072209358215332e-01 -3.083152472972869873e-01 -4.184850156307220459e-01
-1.897457540035247803e-01 1.299471259117126465e-01 -3.977261111140251160e-02 -3.595348596572875977e-01 -4.795534908771514893e-01 2.097567319869995117e-01 -4.501008093357086182e-01 5.828403830528259277e-01
-1.320947557687759399e-01 -6.213299185037612915e-02 6.853502988815307617e-02 -7.628753781318664551e-01 -5.012204647064208984e-01 2.864286899566650391e-01 -1.532520540058612823e-02 -2.419016659259796143e-01
3.298326432704925537e-01 -1.638616621494293213e-01 -5.896306037902832031e-01 -5.480132102966308594e-01 4.330581426620483398e-01 1.638775765895843506e-01 -3.968017548322677612e-02 -2.018261328339576721e-02
-2.667747139930725098e-01 -6.693018972873687744e-02 -4.402863681316375732e-01 -4.306527376174926758e-01 4.430098831653594971e-01 3.282221555709838867e-01 -4.079072475433349609e-01 2.732430398464202881e-01
-2.051445841789245605e-01 -1.734551787376403809e-01 2.703641355037689209e-01 -3.894370198249816895e-01 -3.790586590766906738e-01 3.999146223068237305e-01 -6.038090586662292480e-01 1.867318302392959595e-01
2.636012434959411621e-01 -2.259103506803512573e-01 -6.079936027526855469e-01 -2.050349116325378418e-01 -1.701983660459518433e-01 4.235279560089111328e-01 -2.071913480758666992e-01 -4.653081297874450684e-01
-2.831798791885375977e-01 4.248831570148468018e-01 -1.999050229787826538e-01 -4.998151957988739014e-01 -3.115075826644897461e-01 -4.121446982026100159e-02 -2.512995898723602295e-01 -5.363013148307800293e-01
-3.060363233089447021e-01 -3.639321327209472656e-01 -1.950125992298126221e-01 -6.834191679954528809e-01 1.048510745167732239e-01 4.768438637256622314e-01 -1.496650427579879761e-01 8.960978686809539795e-02
2.733444571495056152e-01 -1.720021665096282959e-01 8.714172244071960449e-02 -3.678836822509765625e-01 -5.517109036445617676e-01 6.125102639198303223e-01 -2.529169619083404541e-01 9.615225344896316528e-02
-3.959831595420837402e-01 -1.582285761833190918e-01 1.147429272532463074e-01 -2.793438732624053955e-01 -6.297104060649871826e-02 1.511832326650619507e-01 -8.177354335784912109e-01 1.773394495248794556e-01
2.810938060283660889e-01 1.407503485679626465e-01 -5.874075293540954590e-01 -3.500966429710388184e-01 3.073315322399139404e-01 5.804107785224914551e-01 -4.684033244848251343e-02 6.095008924603462219e-03
4.348632395267486572e-01 -2.155283093452453613e-02 -1.329460889101028442e-01 -6.045020222663879395e-01 2.467442899942398071e-01 -3.184654116630554199e-01 -5.083120465278625488e-01 8.153542876243591309e-02
5.580182671546936035e-01 -1.356232762336730957e-01 -5.233078598976135254e-01 -4.038204550743103027e-01 4.987955093383789062e-02 2.163704633712768555e-01 -8.828951418399810791e-02 -4.197624921798706055e-01
-3.639865815639495850e-01 2.796920537948608398e-01 -6.782679557800292969e-01 -4.887861609458923340e-01 -2.553871870040893555e-01 5.914565548300743103e-02 2.192351967096328735e-02 -1.453459709882736206e-01
-3.778572976589202881e-01 2.914338409900665283e-01 -7.625218629837036133e-01 -2.678491473197937012e-01 -1.563342362642288208e-01 -1.203061044216156006e-01 -2.741841971874237061e-01 7.082869112491607666e-02
2.260858714580535889e-01 -3.565771579742431641e-01 2.050548493862152100e-01 -8.203448653221130371e-01 -1.876351833343505859e-01 6.680414825677871704e-02 -2.498583942651748657e-01 6.801299005746841431e-02
-1.863099485635757446e-01 1.354000419378280640e-01 4.407934378832578659e-03 -3.580332696437835693e-01 -2.905485928058624268e-01 4.913341701030731201e-01 -5.066112875938415527e-01 4.860717058181762695e-01
4.274086654186248779e-01 -6.694325804710388184e-02 1.466186940670013428e-01 -4.800229668617248535e-01 -5.038584470748901367e-01 5.060529708862304688e-01 -1.892083734273910522e-01 1.231204420328140259e-01
-1.341393440961837769e-01 -2.308181524276733398e-01 -5.425313115119934082e-01 -1.816705614328384399e-01 -1.772665828466415405e-01 6.732384562492370605e-01 -2.744480967521667480e-01 2.034451514482498169e-01
4.443407952785491943e-01 1.030184049159288406e-02 -1.380370408296585083e-01 -5.393267869949340820e-01 5.888764187693595886e-02 -3.563841879367828369e-01 -5.632981061935424805e-01 2.115306109189987183e-01
-1.578778475522994995e-01 -2.253614813089370728e-01 2.959163784980773926e-01 -3.844712078571319580e-01 -3.888105154037475586e-01 3.812744319438934326e-01 -5.914512872695922852e-01 2.062613219022750854e-01
7.703148573637008667e-02 -3.686484396457672119e-01 -7.368246316909790039e-01 -2.956456243991851807e-01 -2.713992297649383545e-01 3.824397623538970947e-01 6.128426175564527512e-03 -8.884005248546600342e-02
4.283246099948883057e-01 1.483521610498428345e-01 -4.592282772064208984e-01 -5.380767583847045898e-02 -3.437320590019226074e-01 -9.020262211561203003e-02 -6.669024825096130371e-01 9.847097098827362061e-02
1.472334116697311401e-01 2.034088969230651855e-01 -3.564164340496063232e-01 -6.020948290824890137e-01 -3.271214067935943604e-01 -6.773651391267776489e-02 3.989745862782001495e-03 -5.794684886932373047e-01
-3.423871099948883057e-01 -1.415129154920578003e-01 9.415351599454879761e-02 -2.251408398151397705e-01 -7.281031459569931030e-02 4.553616046905517578e-01 -6.930941343307495117e-01 3.318991959095001221e-01
2.665193974971771240e-01 2.212224602699279785e-01 2.939785271883010864e-02 -4.974872171878814697e-01 1.888362616300582886e-01 5.616417899727821350e-02 -6.330520510673522949e-01 -4.382940232753753662e-01
1.532696634531021118e-01 -3.171276673674583435e-02 3.611842170357704163e-02 -5.100905299186706543e-01 1.684656292200088501e-01 -1.515955775976181030e-01 -7.453633546829223633e-01 -3.272269666194915771e-01
2.437558211386203766e-02 3.905832469463348389e-01 -6.875577569007873535e-01 -1.954880505800247192e-01 2.280517220497131348e-01 1.997900009155273438e-02 -3.707870244979858398e-01 3.821119964122772217e-01
2.345538735389709473e-01 2.825668156147003174e-01 -7.670143991708755493e-02 -4.807403683662414551e-01 1.170311942696571350e-01 -2.387175559997558594e-01 -6.486269831657409668e-01 3.697928786277770996e-01
5.611196905374526978e-02 -1.542866080999374390e-01 -2.767060399055480957e-01 -7.666177302598953247e-02 -1.044748499989509583e-01 -2.187990993261337280e-01 -9.066342115402221680e-01 -9.914699941873550415e-02
-1.431217938661575317e-01 -6.716091185808181763e-02 3.832415118813514709e-02 -3.479090034961700439e-01 -1.456693559885025024e-01 8.395726233720779419e-02 -6.693730354309082031e-01 6.133249402046203613e-01
-2.815603911876678467e-01 -1.635464429855346680e-01 1.781608760356903076e-01 -2.322647571563720703e-01 -2.118770778179168701e-01 2.994357049465179443e-01 -7.952878475189208984e-01 2.031047940254211426e-01
2.788798511028289795e-01 -7.333441823720932007e-02 6.406249850988388062e-02 -3.744640946388244629e-01 -1.698366850614547729e-01 -2.131054997444152832e-01 -8.291214704513549805e-01 -1.040188223123550415e-01
8.121766149997711182e-03 -3.215140104293823242e-02 -3.159495294094085693e-01 -8.124878257513046265e-02 -6.079629063606262207e-01 -8.011245727539062500e-02 -7.018822431564331055e-01 -1.542700231075286865e-01
2.040320932865142822e-01 5.823076963424682617e-01 -4.502537250518798828e-01 -9.028069674968719482e-02 -3.838135600090026855e-01 -1.153490543365478516e-01 -4.955357313156127930e-01 4.728445038199424744e-02
-3.020807504653930664e-01 -2.757801115512847900e-01 6.638438440859317780e-03 -3.468016684055328369e-01 -4.061544537544250488e-01 5.618493556976318359e-01 -4.406558573246002197e-01 1.938128322362899780e-01
2.024477422237396240e-01 4.951666891574859619e-01 -7.806681841611862183e-02 -2.147970348596572876e-01 -2.090811431407928467e-01 -9.907850623130798340e-02 -7.779752016067504883e-01 5.306367203593254089e-02
5.973900109529495239e-02 1.242699027061462402e-01 -1.100622937083244324e-01 -4.996715486049652100e-01 -3.530579805374145508e-01 1.172532066702842712e-01 -3.595352768898010254e-01 -6.719664931297302246e-01
5.726654529571533203e-01 -1.015382558107376099e-01 -5.274581909179687500e-01 -3.124561905860900879e-01 -1.671759635210037231e-01 5.000572800636291504e-01 5.756391678005456924e-03 8.868622779846191406e-02
7.146941423416137695e-01 3.033836483955383301e-01 -3.711228668689727783e-01 -4.379948377609252930e-01 -1.569264084100723267e-01 1.928278803825378418e-01 -6.661746650934219360e-02 -3.677820414304733276e-02
6.535986810922622681e-02 -1.388678252696990967e-01 1.102870181202888489e-01 -3.790373802185058594e-01 -4.468503594398498535e-01 -5.281766131520271301e-02 -6.363123059272766113e-01 -4.617931842803955078e-01
-3.503659069538116455e-01 -1.250968426465988159e-01 5.375953763723373413e-02 -1.914085447788238525e-01 -1.474996656179428101e-01 4.022859930992126465e-01 -7.293047904968261719e-01 3.264837563037872314e-01
1.424302458763122559e-01 -1.314478963613510132e-01 -5.244758725166320801e-01 -2.419242858886718750e-01 -2.049982547760009766e-01 5.257170796394348145e-01 -2.166350334882736206e-01 -5.133218765258789062e-01
2.904383540153503418e-01 -4.227733984589576721e-02 -2.349414974451065063e-01 -1.289328187704086304e-01 -1.683017760515213013e-01 -1.249121725559234619e-01 -7.966200113296508789e-01 4.043577015399932861e-01
-4.058896601200103760e-01 1.940819919109344482e-01 -4.253950715065002441e-01 -3.970548212528228760e-01 3.023965358734130859e-01 9.558460861444473267e-02 -4.376888871192932129e-01 -4.084368348121643066e-01
-2.666862905025482178e-01 5.906550288200378418e-01 -5.817497968673706055e-01 -3.050031065940856934e-01 6.280145049095153809e-02 6.690203398466110229e-02 -2.687159478664398193e-01 2.606088519096374512e-01
7.158534717746078968e-04 -2.270552963018417358e-01 -5.960908532142639160e-01 -3.507659435272216797e-01 -2.003841102123260498e-01 6.406242251396179199e-01 -4.599317163228988647e-02 1.319695115089416504e-01
4.757498204708099365e-01 -4.725947603583335876e-02 1.279357075691223145e-02 -3.766577839851379395e-01 -6.702817678451538086e-01 3.085016906261444092e-01 -2.898676395416259766e-01 3.032738156616687775e-02
3.639126420021057129e-01 -1.392636150121688843e-01 -5.966938138008117676e-01 -2.662550210952758789e-01 1.253307983279228210e-02 4.569777548313140869e-01 -1.230984330177307129e-01 -4.439582824707031250e-01
-3.864779174327850342e-01 -1.810428947210311890e-01 -5.422960519790649414e-01 -2.787265181541442871e-01 2.352506369352340698e-01 4.333809763193130493e-02 -4.917781949043273926e-01 -3.834292292594909668e-01
-4.158025979995727539e-01 -3.517135977745056152e-01 -1.309070140123367310e-01 -7.056595087051391602e-01 -2.370656579732894897e-01 3.462421298027038574e-01 -1.048969849944114685e-01 -3.502304852008819580e-02
1.148314550518989563e-01 3.301771879196166992e-01 5.935865268111228943e-02 -5.586379170417785645e-01 -1.500442856922745705e-03 -3.023575842380523682e-01 -6.293032765388488770e-01 2.734084427356719971e-01
6.569269895553588867e-01 -1.328427940607070923e-01 -3.868505060672760010e-01 -5.196825861930847168e-01 8.208988606929779053e-02 1.762391924858093262e-01 -1.114165224134922028e-02 -3.052105009555816650e-01
-2.889233529567718506e-01 4.097546339035034180e-01 2.280369549989700317e-01 -6.495273709297180176e-01 -1.193512696772813797e-02 -1.504904031753540039e-02 -5.084717273712158203e-01 -1.257995218038558960e-01
-1.248867735266685486e-01 -1.018395870923995972e-01 -5.589209869503974915e-02 -3.565424382686614990e-01 -4.688230752944946289e-01 2.974653840065002441e-01 -3.968006670475006104e-01 6.148611307144165039e-01
7.736657559871673584e-02 -4.173414036631584167e-02 -6.001685857772827148e-01 -4.913745224475860596e-01 2.954858243465423584e-01 5.030600428581237793e-01 -1.288805995136499405e-02 2.237722575664520264e-01
3.251285851001739502e-01 -1.607223451137542725e-01 6.552915275096893311e-02 -3.281402587890625000e-01 -2.149595320224761963e-01 6.656418554484844208e-03 -7.392918467521667480e-01 -4.045805037021636963e-01
-2.212869822978973389e-01 -1.477393880486488342e-02 2.933801710605621338e-01 -4.259074926376342773e-01 -3.414115607738494873e-01 2.812916040420532227e-01 -6.483255028724670410e-01 2.594842910766601562e-01
-1.619051992893218994e-01 7.943458855152130127e-03 3.669119253754615784e-02 -7.395044565200805664e-01 -5.287569165229797363e-01 2.591183483600616455e-01 -3.780869767069816589e-03 -2.806595563888549805e-01
2.342590838670730591e-01 -1.714579910039901733e-01 1.209418252110481262e-01 -4.106095135211944580e-01 -5.783171653747558594e-01 5.278627276420593262e-01 -3.326718807220458984e-01 9.347378462553024292e-02
1.772869378328323364e-01 -1.204528063535690308e-01 -6.850684285163879395e-01 -2.767077684402465820e-01 -4.652209877967834473e-01 2.264795154333114624e-01 2.688252925872802734e-02 3.738023638725280762e-01
-2.510500848293304443e-01 -2.740800082683563232e-01 1.738946586847305298e-01 -5.995085835456848145e-01 -4.579150676727294922e-01 2.560003995895385742e-01 -4.138334691524505615e-01 -1.603858023881912231e-01
2.379548400640487671e-01 -2.521156966686248779e-01 -7.666015625000000000e-01 -4.134375154972076416e-01 1.930901408195495605e-02 3.420021533966064453e-01 2.324122935533523560e-02 -5.768838897347450256e-02
1.905916817486286163e-02 2.592301070690155029e-01 -9.933670610189437866e-02 -5.264269113540649414e-01 -3.982087597250938416e-02 -3.842735886573791504e-01 -6.067119836807250977e-01 3.578997850418090820e-01
4.177561104297637939e-01 -7.595544308423995972e-02 7.577570527791976929e-02 -3.542672395706176758e-01 -1.722386293113231659e-02 2.897061705589294434e-01 -6.400932669639587402e-01 -4.410414397716522217e-01
3.327294886112213135e-01 1.563406288623809814e-01 -6.288433670997619629e-01 -3.336660265922546387e-01 -8.054850250482559204e-02 5.740724205970764160e-01 -9.127721190452575684e-02 -1.170169338583946228e-01
-2.805773317813873291e-01 -1.648478209972381592e-01 -4.244375601410865784e-02 -3.467461466789245605e-01 -3.657416403293609619e-01 5.307833552360534668e-01 -5.621108412742614746e-01 2.014960348606109619e-01
-2.394597679376602173e-01 -4.733937978744506836e-01 -5.401602387428283691e-01 -5.930047035217285156e-01 -2.343951463699340820e-01 9.144300967454910278e-02 3.547453135251998901e-02 -1.028020605444908142e-01
6.976282000541687012e-01 -1.459661312401294708e-02 -4.439358413219451904e-01 -4.986190497875213623e-01 5.969711393117904663e-02 7.332371175289154053e-02 -9.271671064198017120e-03 -2.416107058525085449e-01
1.185557842254638672e-01 1.809518486261367798e-01 -4.753281772136688232e-01 -7.620797306299209595e-02 -3.852298855781555176e-01 -2.868364155292510986e-01 -6.979129314422607422e-01 6.080189719796180725e-02
5.344902724027633667e-02 3.907773196697235107e-01 -2.986224591732025146e-01 -5.618680715560913086e-01 -7.104121148586273193e-02 1.505575478076934814e-01 -4.247011244297027588e-02 -6.403492093086242676e-01
-3.388204798102378845e-02 -5.276817679405212402e-01 -5.508704781532287598e-01 -3.593262434005737305e-01 -1.913594901561737061e-01 2.242412120103836060e-01 -2.003433406352996826e-01 -4.009869098663330078e-01
-1.751803010702133179e-01 -1.610451340675354004e-01 -4.444445967674255371e-01 -3.823855221271514893e-01 5.104090571403503418e-01 3.236066997051239014e-01 -3.867425918579101562e-01 -2.912355065345764160e-01
-2.503767609596252441e-01 -2.938951849937438965e-01 -4.014767110347747803e-01 -2.424969971179962158e-01 4.369877874851226807e-01 2.133899778127670288e-01 -6.071373224258422852e-01 -1.607462912797927856e-01
-2.233184128999710083e-01 -3.643208742141723633e-01 -7.427581399679183960e-02 -7.871037125587463379e-01 -1.358385831117630005e-01 1.657924652099609375e-01 -8.842568099498748779e-02 -3.722790479660034180e-01
-5.200933665037155151e-02 5.125322192907333374e-02 2.175780236721038818e-01 -9.214593768119812012e-01 5.414808914065361023e-02 1.802277378737926483e-02 -1.040850058197975159e-01 -2.900862395763397217e-01
-1.422679871320724487e-01 1.237818151712417603e-01 -6.213840842247009277e-01 -2.474925816059112549e-01 5.006700158119201660e-01 8.897194266319274902e-02 -4.974246323108673096e-01 1.051160022616386414e-01
8.826679736375808716e-02 -8.724932372570037842e-02 -1.902082413434982300e-01 -5.041078329086303711e-01 5.757591873407363892e-02 -4.475423693656921387e-01 -6.192365288734436035e-01 3.274594545364379883e-01
4.760012030601501465e-01 1.142405942082405090e-01 -9.058671444654464722e-02 -5.863229036331176758e-01 3.128585815429687500e-01 -1.965879648923873901e-01 -5.210032463073730469e-01 -2.048339508473873138e-02
4.297574609518051147e-02 4.721761122345924377e-02 -2.035777717828750610e-01 -4.785627722740173340e-01 2.003995627164840698e-01 8.217661976814270020e-01 -9.152388572692871094e-02 4.026183485984802246e-02
2.942836284637451172e-01 -8.905289322137832642e-02 -4.880911111831665039e-01 -4.192519485950469971e-01 -4.807530939579010010e-01 -1.780516467988491058e-02 -6.696996279060840607e-03 -5.098784565925598145e-01
2.084943205118179321e-01 -2.036809921264648438e-01 -7.398128509521484375e-01 -3.722692131996154785e-01 -3.829729855060577393e-01 2.757371962070465088e-01 7.707486301660537720e-02 2.229334227740764618e-02
2.406239360570907593e-01 6.866890192031860352e-02 -3.059453368186950684e-01 -3.273161351680755615e-01 -3.586424291133880615e-01 -4.158217906951904297e-01 -5.164378285408020020e-01 4.103731811046600342e-01
1.320804059505462646e-01 4.071513116359710693e-01 -5.072702169418334961e-01 -5.048475265502929688e-01 -1.822200566530227661e-01 -3.414759412407875061e-02 -7.112799584865570068e-02 -5.149359703063964844e-01
-3.907324671745300293e-01 -8.148238062858581543e-02 -7.256805300712585449e-01 -2.879952490329742432e-01 -4.209445714950561523e-01 2.147945612668991089e-01 -7.703878730535507202e-02 -4.323584213852882385e-02
6.818054914474487305e-01 6.711243093013763428e-02 -3.406537473201751709e-01 -6.136453151702880859e-01 -1.472596675157546997e-01 9.172074496746063232e-02 8.838646858930587769e-02 1.101236604154109955e-02
3.160559535026550293e-01 -1.736920885741710663e-02 -9.358018636703491211e-02 -5.445554256439208984e-01 3.343323171138763428e-01 -2.459537684917449951e-01 -6.272488832473754883e-01 1.696960777044296265e-01
1.888642013072967529e-01 -2.871691831387579441e-04 -3.152596354484558105e-01 -7.666490226984024048e-02 -4.865363240242004395e-01 -1.566148400306701660e-01 -7.707627415657043457e-01 -6.118208914995193481e-02
6.318374872207641602e-01 -1.757735162973403931e-01 -4.345364272594451904e-01 -4.135814905166625977e-01 -1.770323216915130615e-01 4.105099141597747803e-01 9.703075140714645386e-02 2.719641104340553284e-02
-6.587333232164382935e-02 5.775744915008544922e-01 1.027939021587371826e-01 -6.099121570587158203e-01 8.234927803277969360e-02 1.527493894100189209e-01 -3.459261655807495117e-01 -3.601810038089752197e-01
4.440052807331085205e-01 5.465281009674072266e-01 -4.340936988592147827e-02 -6.314488053321838379e-01 -1.253265887498855591e-01 1.879967153072357178e-01 5.608337372541427612e-02 2.221701294183731079e-01
1.608611643314361572e-01 -3.964601457118988037e-01 -3.853308558464050293e-01 -5.737730860710144043e-01 1.762951016426086426e-01 3.386298120021820068e-01 -4.552505910396575928e-02 4.375214576721191406e-01
3.328323066234588623e-01 3.535881638526916504e-02 -3.389947712421417236e-01 -2.478157281875610352e-01 -3.332585394382476807e-01 -2.940265238285064697e-01 -5.583347678184509277e-01 4.498797059059143066e-01
3.305935561656951904e-01 1.863576769828796387e-01 -2.034953087568283081e-01 -2.423946857452392578e-01 3.268590569496154785e-01 6.787244081497192383e-01 -2.843320667743682861e-01 3.278183639049530029e-01
2.229155153036117554e-01 6.610110402107238770e-01 -3.369477689266204834e-01 -4.635400772094726562e-01 -1.489753127098083496e-01 2.370376139879226685e-01 -7.180126756429672241e-02 -3.184870779514312744e-01
3.234005868434906006e-01 -3.790624141693115234e-01 6.712390482425689697e-02 -6.390856504440307617e-01 -4.107531309127807617e-01 -9.821898490190505981e-02 -3.158270120620727539e-01 2.463242113590240479e-01
3.239742219448089600e-01 -3.809882700443267822e-01 1.760528683662414551e-01 -5.798604488372802734e-01 -4.195437431335449219e-01 3.060869276523590088e-01 -2.686162889003753662e-01 2.019781023263931274e-01
-1.113753914833068848e-01 -3.910057246685028076e-01 -2.922571301460266113e-01 -7.148070931434631348e-01 -2.767132222652435303e-01 2.905648648738861084e-01 1.167510002851486206e-01 2.524232268333435059e-01
2.567115128040313721e-01 -4.652069509029388428e-01 8.428052812814712524e-02 -7.436788678169250488e-01 -3.097706437110900879e-01 -5.604236945509910583e-02 -2.010212838649749756e-01 1.342092901468276978e-01
1.025584191083908081e-01 -2.784171402454376221e-01 -6.124529838562011719e-01 -3.397781252861022949e-01 -2.446589767932891846e-01 2.398748844861984253e-01 -3.371686488389968872e-02 5.503480434417724609e-01
2.783127129077911377e-01 4.518047347664833069e-02 1.081888675689697266e-01 -3.608486354351043701e-01 -6.288184523582458496e-01 3.058086633682250977e-01 -3.261950016021728516e-01 4.280766546726226807e-01
4.545361995697021484e-01 -1.448127478361129761e-01 1.476886421442031860e-01 -4.332258403301239014e-01 -2.547229826450347900e-01 -1.112803891301155090e-01 -6.417733430862426758e-01 -2.716418802738189697e-01
7.736106216907501221e-02 -2.179494798183441162e-01 -5.651849508285522461e-01 -2.246357500553131104e-01 -5.068296194076538086e-01 4.549627304077148438e-01 -1.819648891687393188e-01 2.822048068046569824e-01
3.876594901084899902e-01 -1.928016245365142822e-01 5.423141270875930786e-02 -5.460478663444519043e-01 -5.390424132347106934e-01 3.467268943786621094e-01 -1.474868059158325195e-01 2.808906733989715576e-01
6.177892088890075684e-01 9.345787763595581055e-02 -1.469133794307708740e-01 -5.438761711120605469e-01 1.013915240764617920e-01 -2.601017355918884277e-01 -4.360666275024414062e-01 1.553384214639663696e-01
6.357780694961547852e-01 4.708995521068572998e-01 -1.229536756873130798e-01 -5.340561866760253906e-01 -9.360884875059127808e-02 2.414224892854690552e-01 -8.149255067110061646e-02 4.218372516334056854e-03
-3.157625719904899597e-02 -1.822317391633987427e-01 -2.670216858386993408e-01 -4.794439375400543213e-01 1.885978281497955322e-01 6.724625229835510254e-01 -1.906138360500335693e-01 -3.748585581779479980e-01
4.598140716552734375e-02 1.432470697909593582e-02 -3.256468772888183594e-01 -4.993036761879920959e-02 -5.155304074287414551e-01 -1.751916110515594482e-01 -7.619717121124267578e-01 -1.098966449499130249e-01
-7.166896015405654907e-02 -5.881664752960205078e-01 -4.989360272884368896e-01 -3.393535912036895752e-01 -1.369742676615715027e-04 2.139820456504821777e-01 -3.568567335605621338e-01 3.342016935348510742e-01
-4.551644623279571533e-02 -2.587659358978271484e-01 -5.701676011085510254e-01 -2.014475166797637939e-01 -5.799424648284912109e-01 2.704046964645385742e-01 -1.568704694509506226e-01 -3.622649610042572021e-01
7.500631269067525864e-03 3.606371209025382996e-02 -2.756770551204681396e-01 -8.814906328916549683e-02 -5.555927753448486328e-01 -1.244618743658065796e-01 -7.604229450225830078e-01 -1.116153523325920105e-01
-2.499539107084274292e-01 -5.542645975947380066e-02 2.031804323196411133e-01 -3.434582054615020752e-01 -1.507840156555175781e-01 1.590581834316253662e-01 -8.263401985168457031e-01 -2.105509191751480103e-01
1.679230034351348877e-01 -2.101133912801742554e-01 -1.356862857937812805e-02 -4.213271141052246094e-01 7.951209694147109985e-02 -2.107582539319992065e-01 -8.215170502662658691e-01 -1.559557765722274780e-01
-2.306423485279083252e-01 3.171014189720153809e-01 -7.551606297492980957e-01 -3.443983793258666992e-01 -5.739866569638252258e-02 -9.640522301197052002e-02 -1.704403162002563477e-01 3.401975333690643311e-01
4.205291867256164551e-01 -1.045850366353988647e-01 6.050649285316467285e-02 -3.438199758529663086e-01 4.381283372640609741e-02 2.907805144786834717e-01 -6.057004928588867188e-01 -4.868245124816894531e-01
2.122995071113109589e-02 -8.453737944364547729e-02 -2.818066775798797607e-01 -6.094199419021606445e-01 -3.558370471000671387e-01 8.679832518100738525e-02 2.351518161594867706e-02 -6.378777623176574707e-01
4.571638405323028564e-01 6.293536424636840820e-01 -2.004761695861816406e-01 -4.425168931484222412e-01 -1.399085521697998047e-01 3.429767787456512451e-01 -1.224675253033638000e-01 8.183784037828445435e-02
3.073165118694305420e-01 1.300715208053588867e-01 -6.904720664024353027e-01 -2.032513469457626343e-01 2.465247176587581635e-02 5.797479748725891113e-01 -1.052580103278160095e-01 -1.509318053722381592e-01
6.995325684547424316e-01 1.107523962855339050e-01 -2.090866863727569580e-02 -5.861489772796630859e-01 -2.098341584205627441e-01 2.651733458042144775e-01 -1.262097060680389404e-01 -1.552541702985763550e-01
-1.195658221840858459e-01 -9.484776109457015991e-02 -3.076127171516418457e-01 -8.606650829315185547e-01 -1.757158041000366211e-01 1.721270829439163208e-01 2.432559281587600708e-01 1.471762955188751221e-01
1.669043600559234619e-01 8.601171523332595825e-02 -1.014237385243177414e-02 -9.397410154342651367e-01 1.569439470767974854e-01 1.834288053214550018e-02 1.899545490741729736e-01 1.431027948856353760e-01
6.053308248519897461e-01 1.327229142189025879e-01 1.134815588593482971e-01 -3.766912221908569336e-01 -5.028129220008850098e-01 3.142391741275787354e-01 -3.307267725467681885e-01 1.541931461542844772e-02
3.461953401565551758e-01 -2.658098936080932617e-01 -1.776439100503921509e-01 -2.175352722406387329e-01 -2.344054281711578369e-01 -2.404361069202423096e-01 -7.527289390563964844e-01 -2.264034450054168701e-01
-1.056589335203170776e-01 4.010769426822662354e-01 -4.026401042938232422e-01 -3.977133929729461670e-01 -9.659611620008945465e-03 7.042101621627807617e-01 4.271987453103065491e-02 9.923771023750305176e-02
3.650299608707427979e-01 3.886556029319763184e-01 -4.204473197460174561e-01 -1.268588304519653320e-01 2.402896434068679810e-01 6.140277385711669922e-01 -2.765838205814361572e-01 -1.075310111045837402e-01
1.401757299900054932e-01 1.298191845417022705e-01 -5.398532152175903320e-01 5.045009031891822815e-02 -5.662642121315002441e-01 -1.597505621612071991e-02 -5.877522826194763184e-01 -5.610805004835128784e-02
-2.784372270107269287e-01 -1.131592392921447754e-01 3.424174189567565918e-01 -4.519155621528625488e-01 -2.806874513626098633e-01 2.115006148815155029e-01 -6.694501042366027832e-01 -1.284865140914916992e-01
4.129781723022460938e-01 2.182695865631103516e-01 -2.045666873455047607e-01 -7.510840296745300293e-01 -3.887490630149841309e-01 -5.546597763895988464e-02 1.433282941579818726e-01 -3.297772258520126343e-02
-2.670361399650573730e-01 -1.971026808023452759e-01 1.409924477338790894e-01 -5.683953166007995605e-01 -2.074488103389739990e-01 2.434962689876556396e-01 -3.822740316390991211e-01 -5.462885499000549316e-01
-2.482892274856567383e-01 -1.623093783855438232e-01 6.584891676902770996e-02 -8.809781670570373535e-01 -2.552986741065979004e-01 2.541300654411315918e-01 2.635403908789157867e-02 -3.309817984700202942e-02
-7.652798295021057129e-02 6.490141153335571289e-02 -6.112077236175537109e-01 -1.020111963152885437e-01 -3.068617582321166992e-01 7.049193382263183594e-01 -1.073374673724174500e-01 5.790815874934196472e-02
4.664798080921173096e-02 1.909269690513610840e-01 -4.187167882919311523e-01 -8.190861344337463379e-02 -6.302334070205688477e-01 -9.909965842962265015e-02 -6.044545173645019531e-01 -8.341518789529800415e-02
-3.143722116947174072e-01 -1.935408711433410645e-01 -5.803485959768295288e-02 -2.591902911663055420e-01 -4.356763958930969238e-01 5.768975615501403809e-01 -4.238447248935699463e-01 3.014888167381286621e-01
-2.231038957834243774e-01 -2.301253825426101685e-01 -3.042072653770446777e-01 -6.232851743698120117e-01 1.671279370784759521e-01 5.304315090179443359e-01 -6.768631935119628906e-02 -3.199524879455566406e-01
-4.027059972286224365e-01 -2.007897049188613892e-01 7.670309394598007202e-02 -5.403776168823242188e-01 -3.354951739311218262e-01 4.483835101127624512e-01 -3.730940818786621094e-01 2.163698524236679077e-01
3.950519859790802002e-01 1.914572529494762421e-02 8.567790500819683075e-03 -5.252224206924438477e-01 -5.852164626121520996e-01 4.453383088111877441e-01 1.555438153445720673e-02 1.630605757236480713e-01
1.154297366738319397e-01 -4.054467678070068359e-01 -6.869931221008300781e-01 -3.710013628005981445e-01 -1.099840775132179260e-01 2.073343247175216675e-01 -4.613957926630973816e-02 3.943027555942535400e-01
4.128147363662719727e-01 -9.288146160542964935e-03 -3.885457813739776611e-01 -8.314732462167739868e-03 -3.610927760601043701e-01 -5.579334869980812073e-02 -7.225909233093261719e-01 1.510702073574066162e-01
6.315274834632873535e-01 -1.659807376563549042e-02 -4.013511836528778076e-01 -5.075240135192871094e-01 1.549421697854995728e-01 1.061686277389526367e-01 -1.142882853746414185e-01 -3.659145534038543701e-01
1.057291328907012939e-01 2.093858569860458374e-01 -2.755158841609954834e-01 -5.853390693664550781e-01 -2.833892405033111572e-01 -1.027537062764167786e-01 -7.774948328733444214e-02 -6.553894281387329102e-01
1.095642820000648499e-01 4.293415844440460205e-01 -1.736705154180526733e-01 -4.316236376762390137e-01 2.091608792543411255e-01 5.842505693435668945e-01 -1.759344488382339478e-01 4.137042760848999023e-01
-3.869175314903259277e-01 2.572006583213806152e-01 -5.323605537414550781e-01 -5.579572319984436035e-01 -3.982866108417510986e-01 3.569043055176734924e-02 -8.417233079671859741e-02 -1.497583836317062378e-01
-2.932198643684387207e-01 -2.123304009437561035e-01 -6.707938760519027710e-02 -5.036810636520385742e-01 -4.789585173130035400e-01 5.255708098411560059e-01 -1.978100240230560303e-01 2.568833529949188232e-01
6.030745431780815125e-02 5.214263796806335449e-01 -3.881869912147521973e-01 -3.316703438758850098e-01 -3.012425601482391357e-01 6.026817560195922852e-01 6.882011890411376953e-02 7.123600691556930542e-02
-5.787340924143791199e-02 7.419866919517517090e-01 -1.513339281082153320e-01 -4.722575843334197998e-01 -5.464485660195350647e-02 2.778719663619995117e-01 -1.490904241800308228e-01 3.126503825187683105e-01
-2.773478627204895020e-01 1.681874841451644897e-01 -3.216360807418823242e-01 -3.236270248889923096e-01 5.966467410326004028e-02 5.140190720558166504e-01 -3.954079747200012207e-01 -5.123319625854492188e-01
1.616566628217697144e-01 1.214262619614601135e-01 -1.249309405684471130e-01 -9.025332927703857422e-01 1.727676838636398315e-01 1.056698411703109741e-01 2.577399611473083496e-01 1.466423422098159790e-01
-1.136539597064256668e-02 5.899505615234375000e-01 -2.221317887306213379e-01 -4.559209644794464111e-01 -2.921466529369354248e-02 2.109044492244720459e-01 -1.989421397447586060e-01 -5.565162897109985352e-01
-3.395749330520629883e-01 -2.984997928142547607e-01 -7.191479802131652832e-01 -3.118667900562286377e-01 -1.285493373870849609e-01 2.441737353801727295e-01 -1.887229681015014648e-01 2.634196877479553223e-01
2.176207154989242554e-01 -3.080187365412712097e-02 -5.588300824165344238e-01 -2.579959332942962646e-01 -5.658633112907409668e-01 1.951839774847030640e-01 -6.634007394313812256e-02 -4.584108591079711914e-01
-3.916993737220764160e-01 -1.037807390093803406e-01 -6.800979971885681152e-01 -5.738040208816528320e-01 -1.347466409206390381e-01 2.956247888505458832e-02 -3.117177449166774750e-02 -1.549662202596664429e-01
3.101454302668571472e-02 2.868260815739631653e-02 -4.096850454807281494e-01 -5.325355380773544312e-02 -5.723797678947448730e-01 -9.980509430170059204e-02 -6.897759437561035156e-01 -1.190257370471954346e-01
9.116706997156143188e-02 8.067914098501205444e-02 -2.410793602466583252e-01 -7.334848642349243164e-01 6.271591037511825562e-02 5.360215306282043457e-01 1.868946403264999390e-01 2.507556676864624023e-01
-2.180119156837463379e-01 -3.536860048770904541e-01 -7.168207764625549316e-01 -4.844458699226379395e-01 -1.780011653900146484e-01 7.345918565988540649e-02 -7.534491829574108124e-03 2.042542248964309692e-01
-1.072090351954102516e-03 -5.114316344261169434e-01 -3.324576020240783691e-01 -6.218078136444091797e-01 2.480719238519668579e-01 3.622817993164062500e-01 -1.049926877021789551e-01 -1.935261636972427368e-01
3.053718619048595428e-02 1.710919737815856934e-01 -4.917538724839687347e-03 -8.983205556869506836e-01 2.805960476398468018e-01 2.535899877548217773e-01 1.136652678251266479e-01 8.263879269361495972e-02
4.554164409637451172e-01 -2.377653121948242188e-02 -3.211408853530883789e-01 -5.123642459511756897e-02 -2.642471790313720703e-01 -2.814496494829654694e-02 -7.807229757308959961e-01 -7.827559858560562134e-02
5.416357517242431641e-01 7.116932421922683716e-02 -4.699081778526306152e-01 -5.462578535079956055e-01 3.646772205829620361e-01 9.165636450052261353e-02 9.169488400220870972e-02 1.804324388504028320e-01
1.344757080078125000e-01 1.087917312979698181e-01 -2.725260555744171143e-01 -3.186378479003906250e-01 -1.158525049686431885e-01 -3.088692724704742432e-01 -7.247262001037597656e-01 4.002874195575714111e-01
1.233151108026504517e-01 5.019013285636901855e-01 -2.736318707466125488e-01 -7.755604982376098633e-01 -1.442772243171930313e-02 1.435492783784866333e-01 9.532965719699859619e-02 -1.631492525339126587e-01
6.876239180564880371e-01 4.533526487648487091e-03 -3.399865627288818359e-01 -5.795012116432189941e-01 1.685499027371406555e-02 6.641927361488342285e-02 2.750277519226074219e-02 -2.651197612285614014e-01
-2.394234091043472290e-01 -2.827134728431701660e-02 -3.975339606404304504e-02 -1.970815211534500122e-01 -3.733544647693634033e-01 4.580590426921844482e-01 -6.374825239181518555e-01 3.819162249565124512e-01
-9.990031272172927856e-02 4.945166409015655518e-01 3.626525634899735451e-03 -3.436201512813568115e-01 1.575294137001037598e-02 6.404026746749877930e-01 -2.909184992313385010e-01 3.638516664505004883e-01
-2.744553387165069580e-01 4.505764245986938477e-01 4.811846837401390076e-02 -5.131570100784301758e-01 -4.260755181312561035e-01 2.954420149326324463e-01 -2.512792944908142090e-01 3.521958887577056885e-01
5.096948519349098206e-02 1.593466550111770630e-01 -4.759101271629333496e-01 4.079671204090118408e-02 -5.504359006881713867e-01 -2.889613807201385498e-02 -6.622164845466613770e-01 -3.886659815907478333e-02
-2.934270501136779785e-01 -1.188774034380912781e-01 3.697074949741363525e-02 -3.981252610683441162e-01 -4.660955667495727539e-01 5.363673567771911621e-01 -3.561261296272277832e-01 3.288424015045166016e-01
2.014991044998168945e-01 5.951902270317077637e-02 3.697283938527107239e-02 -4.558890461921691895e-01 -2.897587418556213379e-01 1.735566854476928711e-01 -4.404703378677368164e-01 -6.622369885444641113e-01
-2.020266056060791016e-01 1.365374773740768433e-01 1.784454882144927979e-01 -6.861712336540222168e-01 -8.916649222373962402e-02 -2.045710682868957520e-01 -4.878965616226196289e-01 -3.873319923877716064e-01
1.930958591401576996e-02 -2.586541771888732910e-01 2.214165925979614258e-01 -9.020490646362304688e-01 -1.972954720258712769e-01 5.302868410944938660e-02 -8.263795077800750732e-02 -1.464263349771499634e-01
3.608644902706146240e-01 1.042164638638496399e-01 -9.536781907081604004e-02 3.497464954853057861e-02 -2.754364609718322754e-01 2.935673892498016357e-01 -8.139252066612243652e-01 -1.551651060581207275e-01
-4.458303377032279968e-02 1.740207523107528687e-01 -2.381855100393295288e-01 -1.878354996442794800e-01 -2.493023872375488281e-01 -2.359446138143539429e-01 -7.865418195724487305e-01 3.731555044651031494e-01
4.375209808349609375e-01 3.790377974510192871e-01 -1.957807987928390503e-01 -7.611689567565917969e-01 -1.383616626262664795e-01 9.708150476217269897e-02 -7.667975872755050659e-02 -1.129101067781448364e-01
5.111772418022155762e-01 2.289538830518722534e-01 9.287606924772262573e-03 -6.509418487548828125e-01 -2.659423053264617920e-01 4.208690822124481201e-01 3.346329927444458008e-02 1.161490827798843384e-01
5.807497724890708923e-02 3.003816306591033936e-01 -7.852723598480224609e-01 -2.384453564882278442e-01 8.842285722494125366e-02 -3.962337598204612732e-02 -1.983805298805236816e-01 4.291221201419830322e-01
-3.601235747337341309e-01 -2.043067216873168945e-01 7.298006117343902588e-02 -3.954771757125854492e-01 -2.187557369470596313e-01 5.596746206283569336e-01 -5.285173058509826660e-01 1.625468879938125610e-01
4.420054554939270020e-01 3.414466977119445801e-01 8.428608998656272888e-03 -7.782034873962402344e-01 -1.476415693759918213e-01 1.986610144376754761e-01 1.362921148538589478e-01 5.033499374985694885e-02
-3.211066126823425293e-01 4.111111164093017578e-01 5.280726123601198196e-03 -5.986648797988891602e-01 7.006458938121795654e-02 -8.366948366165161133e-02 -5.126601457595825195e-01 -3.077669143676757812e-01
-2.982368171215057373e-01 -2.172730267047882080e-01 -6.178517341613769531e-01 -3.863900303840637207e-01 1.147450134158134460e-01 -8.701228350400924683e-02 -2.872611880302429199e-01 -4.791164100170135498e-01
5.018842816352844238e-01 2.593554556369781494e-01 -3.427021503448486328e-01 -6.665357947349548340e-01 -3.075022101402282715e-01 -6.794673949480056763e-02 1.412678062915802002e-01 1.097104046493768692e-03
6.306115388870239258e-01 -8.313146233558654785e-02 -3.715440928936004639e-01 -5.408882498741149902e-01 -1.381895244121551514e-01 3.649171292781829834e-01 1.013065353035926819e-01 -4.784603789448738098e-02
1.473717987537384033e-01 -3.250032663345336914e-01 -5.589035153388977051e-01 -1.853596270084381104e-01 3.400551676750183105e-01 4.085111320018768311e-01 -4.593559503555297852e-01 1.799900084733963013e-01
4.564005732536315918e-01 -1.962953656911849976e-01 -5.659627318382263184e-01 -6.061444878578186035e-01 1.855240166187286377e-01 1.836600527167320251e-02 1.486995220184326172e-01 9.259467571973800659e-02
2.502447664737701416e-01 3.429779410362243652e-01 -5.179799199104309082e-01 -1.910534650087356567e-01 -1.313467323780059814e-01 5.718340277671813965e-01 -6.129804626107215881e-02 4.085773825645446777e-01
2.904037535190582275e-01 4.956879317760467529e-01 -3.968712091445922852e-01 -6.546764969825744629e-01 -5.124760419130325317e-02 -1.263448689132928848e-02 7.485293596982955933e-02 -2.747042477130889893e-01
3.800449669361114502e-01 -2.786863446235656738e-01 -6.206601858139038086e-01 -5.012112855911254883e-01 -1.258417963981628418e-01 3.491218090057373047e-01 3.202091902494430542e-02 -5.215761810541152954e-02
-4.257939457893371582e-01 -4.435669481754302979e-01 -2.336468249559402466e-01 -6.279183626174926758e-01 2.316468507051467896e-01 1.610486656427383423e-01 -3.054952919483184814e-01 -1.228921581059694290e-02
-2.677986919879913330e-01 4.916378557682037354e-01 1.877473741769790649e-01 -4.355448782444000244e-01 -3.617265820503234863e-01 2.564990520477294922e-01 -4.855642914772033691e-01 1.709299683570861816e-01
1.998736262321472168e-01 3.312944471836090088e-01 -2.269394248723983765e-01 -8.168495297431945801e-01 1.011452451348304749e-01 6.197651848196983337e-02 2.038166821002960205e-01 -2.755669355392456055e-01
2.249372899532318115e-01 2.800224721431732178e-02 -4.856434166431427002e-01 -5.926054120063781738e-01 3.638749420642852783e-01 4.523767828941345215e-01 -1.285882433876395226e-03 1.566430777311325073e-01
2.015601992607116699e-01 6.836597621440887451e-02 -1.907116621732711792e-01 -8.991622328758239746e-01 -9.827120229601860046e-03 1.385159324854612350e-02 2.655183076858520508e-01 1.976044476032257080e-01
4.120615720748901367e-01 2.842388451099395752e-01 -3.425311148166656494e-01 -6.544755101203918457e-01 -3.317798674106597900e-01 1.523528695106506348e-01 1.294542551040649414e-01 -2.317329049110412598e-01
-3.910873830318450928e-01 -2.569883763790130615e-01 -3.395093381404876709e-01 -7.253924012184143066e-01 -3.113959133625030518e-01 1.818032413721084595e-01 6.503237038850784302e-02 -7.278577983379364014e-02
3.883182406425476074e-01 1.730100959539413452e-01 -1.715930849313735962e-01 -6.063632294535636902e-02 -2.566243410110473633e-01 -1.081016194075345993e-02 -8.473337292671203613e-01 -4.699292778968811035e-02
1.792661100625991821e-01 3.386220196262001991e-03 -3.260152041912078857e-01 -5.504590868949890137e-01 4.242816269397735596e-01 5.595857501029968262e-01 -2.432651668787002563e-01 7.894256711006164551e-02
5.469033122062683105e-01 -1.026841551065444946e-01 6.978879868984222412e-02 -3.898924291133880615e-01 -6.661713123321533203e-02 1.177270561456680298e-01 -6.107804775238037109e-01 -3.769823312759399414e-01
1.266749203205108643e-01 -3.065481781959533691e-01 -2.209590226411819458e-01 -4.457232952117919922e-01 -1.862074285745620728e-01 2.706785202026367188e-01 -1.411042511463165283e-01 7.173835039138793945e-01
3.322951495647430420e-01 2.846270501613616943e-01 -4.759339690208435059e-01 -7.189561128616333008e-01 -3.594383224844932556e-02 4.978903010487556458e-02 2.011242657899856567e-01 -1.446876674890518188e-01
1.088125705718994141e-01 5.725870728492736816e-01 -5.062274262309074402e-02 -1.700604557991027832e-01 -1.321035344153642654e-02 5.879346728324890137e-01 -3.479802012443542480e-01 4.023540616035461426e-01
6.068661212921142578e-01 2.397822141647338867e-01 -3.942084014415740967e-01 -2.168147116899490356e-01 4.680871590971946716e-02 5.501018166542053223e-01 -2.418532371520996094e-01 -9.226608276367187500e-02
4.392620623111724854e-01 -1.912711709737777710e-01 1.833901926875114441e-02 -5.049574375152587891e-01 -5.299566984176635742e-01 4.648611545562744141e-01 -9.660241007804870605e-02 9.414846450090408325e-02
-1.543149054050445557e-01 2.656791806221008301e-01 -4.700853228569030762e-01 -2.996833920478820801e-01 4.108386337757110596e-01 3.042948246002197266e-01 -3.894516527652740479e-01 4.263270497322082520e-01
3.459235131740570068e-01 5.508196353912353516e-02 -4.068789482116699219e-01 -1.539639979600906372e-01 -3.562769591808319092e-01 -1.963251829147338867e-01 -6.400356888771057129e-01 3.360432684421539307e-01
-2.156101614236831665e-01 1.816572184907272458e-04 1.561439335346221924e-01 -5.088156461715698242e-01 -4.273881912231445312e-01 4.404016733169555664e-01 -3.713482320308685303e-01 3.946189284324645996e-01
2.416036725044250488e-01 3.762259781360626221e-01 -2.531644403934478760e-01 -2.372282296419143677e-01 1.890111118555068970e-01 7.663337588310241699e-01 -2.217109948396682739e-01 -8.697069436311721802e-02
4.952698647975921631e-01 -1.011441871523857117e-01 -3.675215244293212891e-01 -4.980881884694099426e-02 -2.777450084686279297e-01 -1.089107021689414978e-01 -7.174151539802551270e-01 -5.688921362161636353e-02
-4.710015058517456055e-01 5.730525404214859009e-02 -5.088684558868408203e-01 -3.314544856548309326e-01 1.614570021629333496e-01 -3.580814972519874573e-02 -4.631564319133758545e-01 -4.052161276340484619e-01
-3.282637000083923340e-01 -4.191893041133880615e-01 -1.249729245901107788e-01 -3.972547948360443115e-01 -4.863205850124359131e-01 4.649326503276824951e-01 -2.960181832313537598e-01 -5.288561806082725525e-02
-1.674776673316955566e-01 2.370273917913436890e-01 4.723101481795310974e-02 -3.583388030529022217e-01 -2.388558834791183472e-01 2.008875459432601929e-01 -5.672554373741149902e-01 6.049340963363647461e-01
2.191368937492370605e-01 1.840617060661315918e-01 -3.263722062110900879e-01 -4.638685584068298340e-01 2.759546041488647461e-01 7.204341292381286621e-01 -3.347603604197502136e-02 -1.052006427198648453e-02
2.785187959671020508e-01 -6.300909817218780518e-02 -1.192369312047958374e-01 -8.629016578197479248e-02 1.391235552728176117e-02 4.451606422662734985e-02 -8.819443583488464355e-01 -3.417492508888244629e-01
6.150025725364685059e-01 3.127325326204299927e-02 -3.796775639057159424e-01 -6.394420862197875977e-01 -1.661420762538909912e-01 -5.128405615687370300e-02 4.870570451021194458e-02 -1.874759048223495483e-01
1.071886345744132996e-01 1.293996125459671021e-01 -1.692565679550170898e-01 -7.211501002311706543e-01 3.114970028400421143e-01 5.458880066871643066e-01 7.048601657152175903e-02 1.518840789794921875e-01
-1.703871935606002808e-01 -3.814660608768463135e-01 -9.428554028272628784e-02 -6.993006467819213867e-01 -1.486397832632064819e-01 4.150300621986389160e-01 -1.267960369586944580e-01 -3.422274589538574219e-01
-4.157280623912811279e-01 4.687657207250595093e-02 -5.437868237495422363e-01 -6.695316433906555176e-01 -1.351452767848968506e-01 2.191931307315826416e-01 9.097363799810409546e-02 -8.006227761507034302e-02
-2.407342642545700073e-01 -2.873988747596740723e-01 2.184524685144424438e-01 -4.748303592205047607e-01 -3.814217448234558105e-01 4.326985180377960205e-01 -4.783577024936676025e-01 1.572487056255340576e-01
2.381805032491683960e-01 -3.355047702789306641e-01 -2.216819226741790771e-01 -1.037644892930984497e-01 -5.086206793785095215e-01 2.279054559767246246e-02 -6.877553462982177734e-01 1.964050084352493286e-01
-3.336148560047149658e-01 -1.688162237405776978e-01 -4.630494713783264160e-01 -3.866829276084899902e-01 3.503870666027069092e-01 3.448720574378967285e-01 -4.230355918407440186e-01 -2.749482989311218262e-01
3.793958425521850586e-01 1.493789106607437134e-01 -4.376990795135498047e-01 -8.953254669904708862e-02 -4.580622911453247070e-01 -1.541638076305389404e-01 -6.093637943267822266e-01 1.709863245487213135e-01
4.692305326461791992e-01 4.097986221313476562e-02 -5.890696644783020020e-01 -1.505708545446395874e-01 -2.481099814176559448e-01 -2.262286990880966187e-01 -4.927010238170623779e-01 2.301660776138305664e-01
3.077888786792755127e-01 1.236851662397384644e-01 -4.459876120090484619e-01 -4.223933517932891846e-01 -6.053183078765869141e-01 3.620182275772094727e-01 8.878614753484725952e-02 8.542042970657348633e-02
3.332626223564147949e-01 -3.772737681865692139e-01 8.524647355079650879e-02 -7.516631484031677246e-01 -2.882780432701110840e-01 6.330583244562149048e-02 -1.635868996381759644e-01 2.458938956260681152e-01
3.280691504478454590e-01 -8.803550153970718384e-03 1.039464697241783142e-01 -3.509795367717742920e-01 1.447273045778274536e-01 3.159636259078979492e-01 -6.620275378227233887e-01 -4.463655948638916016e-01
1.223341897130012512e-01 3.458597660064697266e-01 -3.476693332195281982e-01 -4.184235632419586182e-01 3.235190212726593018e-01 6.587899327278137207e-01 -8.920371532440185547e-02 -1.511191874742507935e-01
1.416479647159576416e-01 9.493456780910491943e-02 -6.527611613273620605e-02 -8.932893872261047363e-01 2.148845344781875610e-01 1.262580156326293945e-01 2.395592778921127319e-01 2.217911481857299805e-01
-2.363869845867156982e-01 -1.590458005666732788e-01 -1.574818342924118042e-01 -4.690391421318054199e-01 -5.713834166526794434e-01 5.283172130584716797e-01 -1.442992985248565674e-01 2.181905806064605713e-01
5.850491523742675781e-01 -4.238715767860412598e-02 1.667157113552093506e-01 -5.842233896255493164e-01 -3.346906006336212158e-01 8.159184362739324570e-04 -3.858405351638793945e-01 -1.609915047883987427e-01
-2.132322043180465698e-01 -1.578790545463562012e-01 -3.762498125433921814e-02 -3.912963867187500000e-01 -9.313987195491790771e-02 7.931960374116897583e-02 -5.228884220123291016e-01 6.976379752159118652e-01
-1.703379601240158081e-01 -2.437673658132553101e-01 -6.102405786514282227e-01 -5.711867213249206543e-01 -9.850902110338211060e-02 1.459594517946243286e-01 2.223294787108898163e-02 4.259249567985534668e-01
-4.409483373165130615e-01 -3.953281342983245850e-01 -8.654493093490600586e-02 -6.791921257972717285e-01 2.818179503083229065e-02 3.157624304294586182e-01 -2.826701104640960693e-01 9.254809468984603882e-03
-3.312760218977928162e-02 -1.571017131209373474e-02 -1.416252106428146362e-01 -2.145960032939910889e-01 -3.254141807556152344e-01 -2.804301679134368896e-01 -8.427057862281799316e-01 1.945725530385971069e-01
2.747288048267364502e-01 3.074633888900279999e-02 -7.073400616645812988e-01 -3.811740875244140625e-01 8.024089783430099487e-02 5.178182125091552734e-01 5.394615232944488525e-02 2.169725298881530762e-02
3.221292793750762939e-01 -2.506936490535736084e-01 -6.451622843742370605e-01 -5.795847177505493164e-01 1.849535703659057617e-01 -8.511761203408241272e-03 5.615475028753280640e-02 -2.092825919389724731e-01
-2.261776328086853027e-01 -2.914704084396362305e-01 -5.114474892616271973e-01 -7.690337896347045898e-01 1.774773001670837402e-02 8.234715461730957031e-02 -5.010977759957313538e-02 3.591832891106605530e-02
1.628856509923934937e-01 2.962582707405090332e-01 1.484356522560119629e-01 -5.404298901557922363e-01 -4.130180776119232178e-01 2.510008513927459717e-01 -3.461461365222930908e-01 -4.671182036399841309e-01
-3.109039962291717529e-01 9.841375052928924561e-02 -8.082594722509384155e-02 -3.491294682025909424e-01 -4.921303093433380127e-01 4.953652918338775635e-01 -4.175543189048767090e-01 3.214012682437896729e-01
3.070182502269744873e-01 6.754110455513000488e-01 4.090693593025207520e-02 -4.286172389984130859e-01 -8.920941501855850220e-02 3.784041106700897217e-01 -1.647422909736633301e-01 2.930627465248107910e-01
-3.228096067905426025e-01 -5.830477923154830933e-02 5.116429552435874939e-02 -3.619394004344940186e-01 -3.828378021717071533e-01 2.973033487796783447e-01 -5.365320444107055664e-01 4.857528209686279297e-01
2.483150511980056763e-01 7.836966961622238159e-02 -4.938818812370300293e-01 -1.398115009069442749e-01 2.523618638515472412e-01 6.004399657249450684e-01 -4.113385677337646484e-01 -2.744399905204772949e-01
3.244462609291076660e-01 -3.311949372291564941e-01 -5.702161192893981934e-01 -3.792541027069091797e-01 -2.975342273712158203e-01 1.792237609624862671e-01 -4.882760345935821533e-02 -4.393546879291534424e-01
-3.858513832092285156e-01 -3.553889989852905273e-01 -5.672848224639892578e-01 -3.152140974998474121e-01 -4.594718217849731445e-01 1.659532040357589722e-01 -2.218163609504699707e-01 1.256502866744995117e-01
2.603115327656269073e-02 -6.622465252876281738e-01 5.475940648466348648e-03 -4.247169792652130127e-01 1.329784840345382690e-01 3.162529170513153076e-01 -5.090350508689880371e-01 -5.934213474392890930e-02
-3.615573644638061523e-01 -2.103872150182723999e-01 -1.533919721841812134e-01 -7.288633584976196289e-01 -2.942526042461395264e-01 4.244086444377899170e-01 -5.611643195152282715e-03 -5.919177085161209106e-02
5.158104300498962402e-01 -8.147644251585006714e-02 -2.405039407312870026e-02 -4.998544454574584961e-01 -3.666174113750457764e-01 -2.236888408660888672e-01 -4.640459120273590088e-01 -2.776412367820739746e-01
6.093305349349975586e-01 3.800389170646667480e-01 -3.815813958644866943e-01 -4.019316434860229492e-01 -1.824590563774108887e-01 2.833800613880157471e-01 -8.357819169759750366e-03 2.519284784793853760e-01
9.495940804481506348e-02 5.015404149889945984e-02 -2.954264879226684570e-01 -2.866687476634979248e-01 -3.578561544418334961e-01 -3.798026442527770996e-01 -6.942011117935180664e-01 2.545292973518371582e-01
4.390219151973724365e-01 -1.659685671329498291e-01 -4.312826320528984070e-02 -6.219365000724792480e-01 2.762319445610046387e-01 -2.257128208875656128e-01 -5.117135047912597656e-01 -4.413622245192527771e-02
2.708989679813385010e-01 -9.395680576562881470e-02 -7.298480868339538574e-01 -4.014754891395568848e-01 -2.361946851015090942e-01 1.379174441099166870e-01 2.547239698469638824e-02 -3.853139281272888184e-01
5.665061622858047485e-02 -2.620028555393218994e-01 -4.018863141536712646e-01 -3.995002210140228271e-01 -6.617470979690551758e-01 1.016795355826616287e-02 -2.116669416427612305e-01 -3.524439930915832520e-01
4.596983641386032104e-02 -5.142026543617248535e-01 2.103207856416702271e-01 -6.406369209289550781e-01 -1.231770142912864685e-01 4.118307232856750488e-01 -3.005374372005462646e-01 -6.109038367867469788e-02
-1.084996908903121948e-01 -1.031526103615760803e-01 1.687082499265670776e-01 -8.772213459014892578e-01 -1.714730113744735718e-01 1.029098406434059143e-01 -5.635009333491325378e-02 -3.693766891956329346e-01
3.228323757648468018e-01 -2.591668963432312012e-01 -9.355767816305160522e-02 -4.681795835494995117e-01 -5.308876633644104004e-01 -6.096544489264488220e-02 -3.851974904537200928e-01 4.083271324634552002e-01
3.311252593994140625e-02 8.689486980438232422e-02 4.089787974953651428e-02 -5.923448204994201660e-01 1.758656464517116547e-02 -3.444193601608276367e-01 -6.876758337020874023e-01 2.167388200759887695e-01
5.309706926345825195e-01 2.879438400268554688e-01 -1.033375486731529236e-01 -7.798714041709899902e-01 -6.034492328763008118e-02 -3.956520184874534607e-02 9.307112544775009155e-02 4.910614714026451111e-02
1.680827885866165161e-01 -5.030625462532043457e-01 -1.264485716819763184e-01 -2.089569121599197388e-01 -7.498010247945785522e-02 -2.899693325161933899e-03 -7.993833422660827637e-01 -1.199162974953651428e-01
-1.785297133028507233e-02 -1.013612300157546997e-01 1.665492802858352661e-01 -8.144112825393676758e-01 -3.981622457504272461e-01 3.237789273262023926e-01 -1.642746292054653168e-02 -1.864589601755142212e-01
5.173804163932800293e-01 2.957574725151062012e-01 -1.358237117528915405e-01 -6.873399019241333008e-01 -3.167442679405212402e-01 1.330077350139617920e-01 3.719704458490014076e-03 -1.895496398210525513e-01
-4.276475608348846436e-01 -1.971107441931962967e-03 2.501999959349632263e-02 -7.390174269676208496e-01 4.248872771859169006e-02 -8.583492785692214966e-02 -4.448565840721130371e-01 -2.515365183353424072e-01
1.991158574819564819e-01 3.481964170932769775e-01 1.681299954652786255e-01 -8.370223045349121094e-01 -2.705563902854919434e-01 8.068599551916122437e-02 -7.655137777328491211e-02 -1.570579856634140015e-01
6.376248598098754883e-01 3.471359014511108398e-01 -1.032561585307121277e-01 -6.454218029975891113e-01 -6.330095231533050537e-02 1.980140954256057739e-01 4.366728290915489197e-02 -2.401017770171165466e-02
2.065743803977966309e-01 3.833035528659820557e-01 -4.936875402927398682e-01 5.281539633870124817e-02 -5.422030091285705566e-01 7.037005573511123657e-02 -5.142725110054016113e-01 -2.182365208864212036e-02
2.026252597570419312e-01 -3.250617682933807373e-01 -4.679463207721710205e-01 -6.992800235748291016e-01 1.706549674272537231e-01 3.367383480072021484e-01 -1.057848683558404446e-03 5.286499112844467163e-02
2.977652549743652344e-01 -2.446630299091339111e-01 1.768983751535415649e-01 -5.181828737258911133e-01 -5.159187912940979004e-01 3.247952163219451904e-01 -3.209933340549468994e-01 2.774318456649780273e-01
1.284873336553573608e-01 2.215968631207942963e-02 -5.038202404975891113e-01 1.961584575474262238e-02 -4.985357820987701416e-01 -2.775409445166587830e-02 -6.747053265571594238e-01 1.557075232267379761e-01
4.606452286243438721e-01 5.739210247993469238e-01 -1.535326093435287476e-01 -3.087610304355621338e-01 -3.096902966499328613e-01 4.162248373031616211e-01 -2.243785113096237183e-01 1.414850801229476929e-01
-4.815286993980407715e-01 1.377865672111511230e-01 -5.582783371210098267e-02 -4.418666064739227295e-01 -6.512328982353210449e-02 3.209395408630371094e-01 -6.215305924415588379e-01 -2.392461448907852173e-01
-4.571715742349624634e-02 -1.550390869379043579e-01 -4.344099760055541992e-01 -4.805338084697723389e-01 4.009773135185241699e-01 5.927249193191528320e-01 -2.052730470895767212e-01 2.290682867169380188e-03
-1.552139222621917725e-01 4.050678610801696777e-01 -2.300993949174880981e-01 -5.209116935729980469e-01 2.335592806339263916e-01 6.098193526268005371e-01 -1.306219846010208130e-01 2.098624706268310547e-01
3.451739549636840820e-01 -2.309115082025527954e-01 -7.481861710548400879e-01 -4.674890935420989990e-01 -6.871283799409866333e-02 3.998209536075592041e-02 1.029047667980194092e-01 -1.797124594449996948e-01
-3.203038871288299561e-01 4.294682741165161133e-01 -4.124396145343780518e-01 -3.736071586608886719e-01 1.874635666608810425e-01 5.030544474720954895e-02 -3.979223370552062988e-01 4.552563428878784180e-01
-1.599077135324478149e-01 4.719105064868927002e-01 -1.072295084595680237e-01 -6.284101605415344238e-01 5.779932439327239990e-02 7.061272859573364258e-02 -5.108643174171447754e-01 -2.757230103015899658e-01
3.116504251956939697e-01 2.693395912647247314e-01 -4.250118434429168701e-01 -6.609939336776733398e-01 -1.806866079568862915e-01 1.817813664674758911e-01 -1.189903095364570618e-01 -3.645975589752197266e-01
-1.355072259902954102e-01 -3.573449850082397461e-01 -1.879007518291473389e-01 -3.240548074245452881e-01 2.865923345088958740e-01 1.585944592952728271e-01 -5.074379444122314453e-01 5.906296372413635254e-01
-4.580640494823455811e-01 4.693337157368659973e-02 -5.503947138786315918e-01 -5.933391451835632324e-01 -1.669234931468963623e-01 1.966716051101684570e-01 -1.783618819899857044e-03 2.577644288539886475e-01
4.422474503517150879e-01 -2.452098205685615540e-02 6.045906245708465576e-02 -4.151802062988281250e-01 -6.603308320045471191e-01 1.247976198792457581e-01 -3.999942541122436523e-01 -1.271976083517074585e-01
6.720504164695739746e-01 1.642832458019256592e-01 -2.833083271980285645e-01 -6.565265655517578125e-01 -9.441904723644256592e-02 -3.556192386895418167e-03 7.066129241138696671e-03 -3.302767500281333923e-02
-3.426593244075775146e-01 -1.005256250500679016e-01 -2.191554605960845947e-01 -8.632343411445617676e-01 -2.261632233858108521e-01 -9.315737336874008179e-02 -1.351398378610610962e-01 -3.443447500467300415e-02
-3.826237022876739502e-01 -1.888242810964584351e-01 1.837623417377471924e-01 -6.598610877990722656e-01 -3.570195436477661133e-01 2.831216156482696533e-01 -3.464624583721160889e-01 1.452652662992477417e-01
1.512039452791213989e-01 -3.631246462464332581e-02 1.377822011709213257e-01 -7.121203541755676270e-01 3.261220455169677734e-01 -1.365157961845397949e-01 -5.600989460945129395e-01 -1.049597263336181641e-01
1.240253373980522156e-01 4.642450511455535889e-01 -4.373819231986999512e-01 -5.249434113502502441e-01 -1.269195675849914551e-01 -8.419436961412429810e-02 -7.192452996969223022e-02 -5.233121514320373535e-01
-1.130272448062896729e-02 -3.051348924636840820e-01 -2.336893677711486816e-01 -5.230162143707275391e-01 3.580954968929290771e-01 5.734881162643432617e-01 -2.081255614757537842e-01 -2.795909345149993896e-01
2.471198737621307373e-01 -1.740087717771530151e-01 -6.562833487987518311e-02 -4.654455780982971191e-01 5.306733772158622742e-02 -3.686865270137786865e-01 -7.339325547218322754e-01 -1.015047207474708557e-01
-5.050097126513719559e-03 1.358418315649032593e-01 -2.250293344259262085e-01 -6.307825446128845215e-01 -4.946983158588409424e-01 4.310705140233039856e-02 2.421074174344539642e-02 -5.346267819404602051e-01
2.545721232891082764e-01 2.268340289592742920e-01 9.675945341587066650e-02 -2.121238112449645996e-01 -3.681962788105010986e-01 2.539450526237487793e-01 -6.994699835777282715e-01 -3.742533922195434570e-01
3.354077637195587158e-01 -9.837982058525085449e-02 -6.004942655563354492e-01 -3.740505278110504150e-01 2.648623883724212646e-01 4.944087266921997070e-01 -1.397803425788879395e-01 -2.078109979629516602e-01
-3.117224574089050293e-01 3.563456982374191284e-02 6.417303532361984253e-02 -3.911131024360656738e-01 -5.246042013168334961e-01 5.166122317314147949e-01 -3.810717761516571045e-01 2.390783578157424927e-01
4.886840283870697021e-02 -5.112949758768081665e-02 -8.056153655052185059e-01 -4.085602462291717529e-01 -1.743573546409606934e-01 3.712749481201171875e-01 6.446895003318786621e-02 8.159764856100082397e-02
1.883132159709930420e-01 -6.787793338298797607e-02 -2.776839137077331543e-01 -2.279859036207199097e-01 2.847797572612762451e-01 7.870386838912963867e-01 -3.527925610542297363e-01 7.650322467088699341e-02
4.435266554355621338e-01 1.922941505908966064e-01 -4.236043095588684082e-01 -6.898207068443298340e-01 1.953337639570236206e-01 2.479096651077270508e-01 -1.061725988984107971e-01 1.126025244593620300e-02
4.197817742824554443e-01 3.550173640251159668e-01 -4.006665349006652832e-01 -6.714385151863098145e-01 -7.931002415716648102e-03 1.054315865039825439e-01 1.265867352485656738e-01 -2.432686388492584229e-01
2.926230728626251221e-01 5.315847992897033691e-01 -2.932874858379364014e-01 -1.739012449979782104e-01 -3.289170935750007629e-02 6.104645133018493652e-01 -2.037911117076873779e-01 3.166237771511077881e-01
4.058541953563690186e-01 2.369000613689422607e-01 -9.400380402803421021e-02 -4.483636617660522461e-01 -6.081778407096862793e-01 2.950183451175689697e-01 -6.155906245112419128e-02 3.295278251171112061e-01
1.246140152215957642e-01 5.684027075767517090e-02 -6.719231605529785156e-01 -3.681098818778991699e-01 1.718202531337738037e-01 5.599454045295715332e-01 -1.416337341070175171e-01 1.764479279518127441e-01
-2.115335315465927124e-01 1.455094218254089355e-01 -7.383701205253601074e-01 -4.812084734439849854e-01 1.144656836986541748e-01 3.293093442916870117e-01 4.785450175404548645e-02 -1.830064952373504639e-01
5.108004212379455566e-01 1.527678370475769043e-01 -4.219939410686492920e-01 -7.126594781875610352e-01 -3.105037845671176910e-03 -2.986806258559226990e-02 4.060129076242446899e-02 -1.650224775075912476e-01
-1.199778243899345398e-01 4.673450291156768799e-01 -2.768750190734863281e-01 -5.780965089797973633e-01 1.344939135015010834e-02 5.923655033111572266e-01 5.235760286450386047e-02 5.019623413681983948e-02
-4.426601231098175049e-01 2.426879554986953735e-01 -6.292753219604492188e-01 -4.830693900585174561e-01 -1.159746125340461731e-01 2.746541202068328857e-01 -7.938546687364578247e-02 1.436109393835067749e-01
7.244666218757629395e-01 1.462170630693435669e-01 -8.768886327743530273e-02 -4.974329173564910889e-01 -3.266062438488006592e-01 1.478790044784545898e-01 -2.355409562587738037e-01 -1.209146827459335327e-01
5.404991507530212402e-01 5.438203811645507812e-01 -2.100299112498760223e-02 -2.908371090888977051e-01 -1.028907448053359985e-01 2.001390308141708374e-01 -5.040679574012756348e-01 -1.495532691478729248e-01
2.645562887191772461e-01 4.101148843765258789e-01 -3.447158038616180420e-01 -6.808826327323913574e-02 2.787601947784423828e-01 5.934810042381286621e-01 -4.103169441223144531e-01 2.001595050096511841e-01
-5.759375691413879395e-01 -8.540058135986328125e-02 -4.766246974468231201e-01 -5.151557922363281250e-01 -3.359287045896053314e-03 3.082466125488281250e-01 -2.371865361928939819e-01 1.310022175312042236e-01
4.543838500976562500e-01 -7.298386096954345703e-02 5.205285549163818359e-02 -3.463776707649230957e-01 -6.768646240234375000e-01 2.433645725250244141e-01 -3.797076642513275146e-01 -6.302136182785034180e-02
6.611070036888122559e-01 5.423315241932868958e-02 -2.863249182701110840e-01 -6.598600745201110840e-01 9.855400025844573975e-02 1.190571486949920654e-01 3.643202781677246094e-02 -1.318490505218505859e-01
2.731160521507263184e-01 -1.879216730594635010e-01 1.572243273258209229e-01 -6.118982434272766113e-01 -5.587116479873657227e-01 3.449961543083190918e-01 -2.206778526306152344e-01 1.052346229553222656e-01
3.969597630202770233e-03 2.970509529113769531e-01 -3.152770102024078369e-01 -7.396911978721618652e-01 -4.645540714263916016e-01 -9.711505472660064697e-02 8.398017287254333496e-02 -1.814052611589431763e-01
-4.738564491271972656e-01 8.453240990638732910e-02 -4.330480992794036865e-01 -3.899118006229400635e-01 2.421236336231231689e-01 1.663149446249008179e-01 -3.870384693145751953e-01 -4.389409124851226807e-01
