# Supplementary material for: Where is your field going? A machine learning approach to study the relative motion of the domains of physics
Source: PLoS One. 2020 Jun 18;15(6):e0233997. doi: 10.1371/journal.pone.0233997 (PMC7302634; doi:10.1371/journal.pone.0233997)
Supplement: S1 Data — (ZIP) [file pone.0233997.s001.zip › 0/Pacs4Run_0_VS_500_embeddings2003-2007ED8.txt]

7.931725978851318359e-01 1.101731210947036743e-01 -2.928157523274421692e-02 2.427235394716262817e-01 8.719271421432495117e-02 5.891770496964454651e-02 8.661998435854911804e-03 5.364866256713867188e-01
4.804254174232482910e-01 -1.167383939027786255e-01 -3.451963067054748535e-01 1.848515123128890991e-01 5.391679406166076660e-01 1.257351040840148926e-01 1.335970461368560791e-01 5.271371603012084961e-01
3.304741084575653076e-01 -1.333196312189102173e-01 -2.826556563377380371e-01 8.121534483507275581e-04 6.230333447456359863e-01 -3.018747568130493164e-01 4.907964030280709267e-04 5.601952075958251953e-01
3.060129880905151367e-01 1.669824719429016113e-01 -1.545351892709732056e-01 6.172562241554260254e-01 2.820433378219604492e-01 -4.432441201061010361e-03 7.670477032661437988e-02 6.230047345161437988e-01
4.881074726581573486e-01 -3.778662085533142090e-01 1.646113246679306030e-01 3.297944962978363037e-01 1.591429710388183594e-01 -1.941625028848648071e-02 -3.772331774234771729e-02 6.752634048461914062e-01
6.271826624870300293e-01 7.420776784420013428e-02 2.348623275756835938e-01 -3.391308486461639404e-01 6.414339542388916016e-01 7.724405080080032349e-02 1.721854694187641144e-02 -1.151711121201515198e-01
5.267156958580017090e-01 -3.022587299346923828e-01 1.075566262006759644e-01 1.272256374359130859e-01 5.271124839782714844e-01 -5.888890102505683899e-02 4.236016571521759033e-01 -3.777584731578826904e-01
6.750618219375610352e-01 7.861326634883880615e-02 1.156676784157752991e-01 -2.831150889396667480e-01 5.625653862953186035e-01 2.672521471977233887e-01 1.643288433551788330e-01 -1.722520738840103149e-01
3.964088261127471924e-01 2.138213813304901123e-01 -3.077223002910614014e-01 6.376872956752777100e-02 1.477912217378616333e-01 -3.240910172462463379e-02 5.413838028907775879e-01 6.183784604072570801e-01
3.636884987354278564e-01 -2.617479562759399414e-01 -2.550993859767913818e-01 -1.270262449979782104e-01 3.129051029682159424e-01 -3.405374884605407715e-01 4.377488493919372559e-01 5.590240359306335449e-01
6.112188696861267090e-01 -2.395827025175094604e-01 1.107415650039911270e-02 -3.880937695503234863e-01 4.980356097221374512e-01 2.444724291563034058e-01 1.983559280633926392e-01 2.666852176189422607e-01
4.841447472572326660e-01 2.948641479015350342e-01 4.080963432788848877e-01 1.243118792772293091e-01 3.821556866168975830e-01 1.651095449924468994e-01 5.668822526931762695e-01 -4.475814476609230042e-02
5.789843201637268066e-01 -5.182300209999084473e-01 2.223667502403259277e-01 1.150290593504905701e-01 2.295321971178054810e-01 4.635280743241310120e-02 -1.058567985892295837e-01 5.172009468078613281e-01
3.970152139663696289e-01 1.889406889677047729e-01 1.141729950904846191e-02 7.030784338712692261e-02 2.904131114482879639e-01 -3.683564066886901855e-02 1.446456015110015869e-01 8.336594104766845703e-01
7.332000732421875000e-01 -1.735901236534118652e-01 -2.815979719161987305e-01 3.499104678630828857e-01 2.296522259712219238e-01 1.603864133358001709e-01 -9.673097729682922363e-02 -3.777942061424255371e-01
4.340838193893432617e-01 -2.546190470457077026e-02 -7.420980930328369141e-02 -7.547085173428058624e-03 6.857855916023254395e-01 2.646565064787864685e-02 5.780719518661499023e-01 1.376939751207828522e-02
3.515528738498687744e-01 3.071550428867340088e-01 4.197318851947784424e-01 3.596981167793273926e-01 6.419970989227294922e-01 -8.812107145786285400e-02 1.799965053796768188e-01 1.555131971836090088e-01
3.669122755527496338e-01 -4.045071452856063843e-02 4.369023069739341736e-02 4.317736625671386719e-01 8.008134365081787109e-01 -2.432554028928279877e-02 1.213082484900951385e-02 1.826494187116622925e-01
7.153043150901794434e-01 7.063963264226913452e-02 5.429823398590087891e-01 -3.542314469814300537e-01 -8.960904181003570557e-02 2.432658104225993156e-03 2.330685555934906006e-01 2.614173665642738342e-02
6.853399276733398438e-01 -5.189843773841857910e-01 3.768953680992126465e-01 -2.140866518020629883e-01 2.070772796869277954e-01 7.474026829004287720e-02 1.403925716876983643e-01 7.002919912338256836e-02
3.845349252223968506e-01 2.091328650712966919e-01 1.922851353883743286e-01 3.593278527259826660e-01 6.507377624511718750e-01 2.255060970783233643e-01 3.268073201179504395e-01 2.473672032356262207e-01
6.199510097503662109e-01 -6.079304814338684082e-01 2.397649735212326050e-01 -1.186891645193099976e-02 2.080114036798477173e-01 2.051833570003509521e-01 1.615511626005172729e-01 2.774628996849060059e-01
5.075811147689819336e-01 -2.886131033301353455e-02 6.631115078926086426e-01 4.490482211112976074e-01 1.455200910568237305e-01 4.486890882253646851e-02 2.347108274698257446e-01 -1.479483991861343384e-01
4.126068949699401855e-01 1.069998648017644882e-02 2.087385952472686768e-01 4.567969441413879395e-01 6.978632211685180664e-01 1.968438029289245605e-01 1.730293333530426025e-01 1.473305076360702515e-01
3.963813781738281250e-01 6.150882244110107422e-01 1.654722243547439575e-01 2.662154436111450195e-01 4.792976081371307373e-01 1.876935660839080811e-01 9.859588742256164551e-02 3.026881814002990723e-01
4.892349839210510254e-01 3.802126348018646240e-01 3.157528936862945557e-01 -1.044551581144332886e-01 5.371207594871520996e-01 -4.297035560011863708e-02 4.431071281433105469e-01 -1.370681822299957275e-01
7.203958630561828613e-01 1.749684512615203857e-01 -5.411342382431030273e-01 -5.903293192386627197e-02 3.698897361755371094e-01 -1.073687337338924408e-02 -1.227696537971496582e-01 -4.581188410520553589e-02
8.240067362785339355e-01 -2.447463385760784149e-02 -3.280877768993377686e-01 8.081185817718505859e-02 -1.212448254227638245e-01 -5.488615483045578003e-02 -3.619236648082733154e-01 2.398751676082611084e-01
7.568525075912475586e-01 -1.728723943233489990e-01 -5.460795164108276367e-01 -9.015906602144241333e-02 2.705332636833190918e-01 2.542840084061026573e-03 -2.439958043396472931e-02 1.310266554355621338e-01
6.852258443832397461e-01 -1.865419596433639526e-01 4.665990546345710754e-02 -3.619901537895202637e-01 5.199295878410339355e-01 2.821191549301147461e-01 9.174860268831253052e-02 -6.417059153318405151e-02
4.812894463539123535e-01 -4.670928120613098145e-01 -2.699958384037017822e-01 6.464675813913345337e-02 2.250097095966339111e-01 1.554884482175111771e-02 5.852969288825988770e-01 2.822483479976654053e-01
4.625805020332336426e-01 8.123142272233963013e-02 1.093699857592582703e-01 -2.377558350563049316e-01 6.611853837966918945e-01 -1.726841032505035400e-01 4.909178018569946289e-01 -5.426560342311859131e-02
4.346359074115753174e-01 5.164074301719665527e-01 2.692539095878601074e-01 -1.456645578145980835e-01 5.145313143730163574e-01 3.269882127642631531e-02 1.694931238889694214e-01 3.951701819896697998e-01
4.249623119831085205e-01 6.277518719434738159e-02 6.605417728424072266e-01 4.519636631011962891e-01 3.604862093925476074e-01 4.336426407098770142e-02 1.954415589570999146e-01 -6.965363770723342896e-02
4.087272286415100098e-01 -2.628213763236999512e-01 2.559732794761657715e-01 -1.058617830276489258e-01 5.663473010063171387e-01 -4.556015431880950928e-01 3.829782903194427490e-01 -1.101976782083511353e-01
6.334412693977355957e-01 -1.857120245695114136e-01 -1.662547141313552856e-01 2.132994495332241058e-02 -1.694945394992828369e-01 -5.633515119552612305e-01 4.162727892398834229e-01 -1.295810639858245850e-01
5.888500809669494629e-01 -3.817505538463592529e-01 2.487035691738128662e-01 -1.230683773756027222e-01 1.557455807924270630e-01 -5.567884072661399841e-02 -2.241387814283370972e-01 5.940770506858825684e-01
8.383551836013793945e-01 1.936454325914382935e-01 -2.565716505050659180e-01 7.655134052038192749e-02 5.283008888363838196e-02 2.087698280811309814e-01 -1.339898258447647095e-01 -3.516303598880767822e-01
7.110784649848937988e-01 -2.423384040594100952e-01 -5.213769674301147461e-01 -1.470364928245544434e-01 3.515969216823577881e-01 -1.196103468537330627e-01 6.403263658285140991e-02 1.258706860244274139e-02
4.645991027355194092e-01 -9.872225672006607056e-02 1.869408637285232544e-01 9.098396450281143188e-02 7.519681453704833984e-01 1.572447568178176880e-01 3.506064713001251221e-01 1.344232261180877686e-01
4.933638870716094971e-01 -4.126963615417480469e-01 -4.403906315565109253e-02 4.514914751052856445e-02 4.894120395183563232e-01 8.528098464012145996e-02 5.790199041366577148e-01 -1.532762497663497925e-02
5.209469199180603027e-01 -1.826155334711074829e-01 -1.622477471828460693e-01 2.326806783676147461e-01 5.616918951272964478e-02 -6.293358802795410156e-01 4.215962886810302734e-01 -1.945227086544036865e-01
4.551604390144348145e-01 8.108134567737579346e-02 2.291006296873092651e-01 -1.078886762261390686e-01 6.906475424766540527e-01 -8.272357285022735596e-02 4.881483018398284912e-01 1.310532446950674057e-03
5.372111201286315918e-01 3.045326098799705505e-02 4.393141567707061768e-01 -8.946673572063446045e-02 6.888996958732604980e-01 1.122299395501613617e-02 -1.180954352021217346e-01 -1.442921459674835205e-01
5.602353811264038086e-01 3.748619854450225830e-01 4.723351895809173584e-01 6.199868768453598022e-02 2.101192027330398560e-01 2.018131017684936523e-01 4.762360155582427979e-01 -8.361167460680007935e-02
5.459683537483215332e-01 2.517160773277282715e-01 3.087406754493713379e-01 -1.920021772384643555e-01 2.451376765966415405e-01 3.167711496353149414e-01 4.989176988601684570e-01 3.114749193191528320e-01
4.857549667358398438e-01 1.084835082292556763e-01 9.972032904624938965e-02 1.920799016952514648e-01 8.188841938972473145e-01 1.507007926702499390e-01 -2.902845852077007294e-02 1.063475385308265686e-01
4.291879534721374512e-01 3.824869394302368164e-01 1.648057699203491211e-01 1.697003841400146484e-02 4.038712680339813232e-01 -1.105126887559890747e-01 -1.664779335260391235e-01 6.625803709030151367e-01
5.781535506248474121e-01 2.227953821420669556e-01 6.232279539108276367e-01 -1.846006959676742554e-01 2.728418111801147461e-01 -3.875653818249702454e-02 3.241164088249206543e-01 -1.123123988509178162e-01
5.828368067741394043e-01 -5.915750265121459961e-01 1.486487835645675659e-01 1.010177880525588989e-01 2.158993333578109741e-01 -8.512371219694614410e-03 -1.375448852777481079e-01 4.609073698520660400e-01
4.783498644828796387e-01 3.300742805004119873e-01 -2.049292325973510742e-01 3.718706965446472168e-01 2.048034220933914185e-01 1.040647104382514954e-01 6.550046205520629883e-01 -1.197790447622537613e-02
3.715330362319946289e-01 3.950093314051628113e-02 3.115075528621673584e-01 3.690617978572845459e-01 7.779201269149780273e-01 1.437612250447273254e-02 9.167741239070892334e-02 1.157075017690658569e-01
3.918821811676025391e-01 -5.478331446647644043e-02 5.856691673398017883e-02 2.374238669872283936e-01 7.576148509979248047e-01 1.133630871772766113e-01 3.910669386386871338e-01 2.094329446554183960e-01
6.775968670845031738e-01 -8.304045535624027252e-03 -4.400852620601654053e-01 1.404256373643875122e-01 4.755165874958038330e-01 -2.283384054899215698e-01 -6.177177652716636658e-02 -2.129054367542266846e-01
3.745420873165130615e-01 3.177744150161743164e-01 2.616269588470458984e-01 4.966197311878204346e-01 4.813416004180908203e-01 2.937859296798706055e-01 3.521707653999328613e-01 4.041838645935058594e-02
6.156349182128906250e-01 -6.770392060279846191e-01 1.459922790527343750e-01 -6.088337395340204239e-03 1.882020384073257446e-01 6.330671161413192749e-02 1.609541848301887512e-02 3.187068402767181396e-01
4.224327802658081055e-01 2.844419181346893311e-01 4.068724811077117920e-01 -6.077205762267112732e-02 3.569400608539581299e-01 1.679581999778747559e-01 5.294111967086791992e-01 3.681202828884124756e-01
7.065108418464660645e-01 -4.048471152782440186e-01 1.277147829532623291e-01 1.061230823397636414e-01 2.225148081779479980e-01 1.633797585964202881e-01 4.364901185035705566e-01 2.064911723136901855e-01
4.689599275588989258e-01 3.024070858955383301e-01 4.730284512042999268e-01 4.271017909049987793e-01 7.892789691686630249e-02 2.770951986312866211e-01 4.438811838626861572e-01 4.912172257900238037e-02
3.977198302745819092e-01 2.603633701801300049e-02 6.135394573211669922e-01 5.615326762199401855e-01 1.705543696880340576e-01 -1.114772781729698181e-01 2.809559106826782227e-01 -1.701154708862304688e-01
3.934977352619171143e-01 4.475573003292083740e-01 3.715873658657073975e-01 -3.977527469396591187e-02 3.160130381584167480e-01 -1.127889901399612427e-01 -3.559337556362152100e-02 6.255720257759094238e-01
5.190111398696899414e-01 4.277895390987396240e-02 3.805063664913177490e-01 -1.684798002243041992e-01 7.420306205749511719e-01 -2.669796161353588104e-02 5.411594361066818237e-02 -3.709426522254943848e-02
3.951238691806793213e-01 -1.862634569406509399e-01 2.961395978927612305e-01 -1.777744442224502563e-01 5.607601404190063477e-01 -3.731074631214141846e-01 4.723958373069763184e-01 -1.142875179648399353e-01
3.533740043640136719e-01 1.641735285520553589e-01 4.195943772792816162e-01 2.221147567033767700e-01 4.980346262454986572e-01 -1.165416687726974487e-01 5.844081640243530273e-01 -1.400924175977706909e-01
8.368353843688964844e-01 -1.317596286535263062e-01 -4.673556089401245117e-01 -1.491431295871734619e-01 8.560166507959365845e-02 1.810974627733230591e-01 1.485681999474763870e-02 3.655507788062095642e-02
4.654858708381652832e-01 2.692075967788696289e-01 1.135422661900520325e-01 -8.590366342104971409e-04 7.504098415374755859e-01 1.929087042808532715e-01 2.402256578207015991e-01 1.998014599084854126e-01
5.114979147911071777e-01 2.252233922481536865e-01 3.386629521846771240e-01 -2.643042206764221191e-01 5.238767266273498535e-01 -6.647474318742752075e-02 4.710595905780792236e-01 -4.829237237572669983e-02
8.468770384788513184e-01 1.428970545530319214e-01 -2.821247577667236328e-01 1.939475536346435547e-02 -4.804118722677230835e-02 3.773797750473022461e-01 -1.109630689024925232e-01 1.592893153429031372e-01
6.216535568237304688e-01 -4.087593778967857361e-02 6.727193593978881836e-01 -2.562497258186340332e-01 -1.047172844409942627e-01 -1.831726133823394775e-01 2.604194916784763336e-02 2.201468348503112793e-01
3.107061386108398438e-01 7.830510288476943970e-02 -8.114402741193771362e-02 6.290757060050964355e-01 8.116067945957183838e-02 -2.125168889760971069e-01 6.113464832305908203e-01 2.636556923389434814e-01
6.582486033439636230e-01 4.748600348830223083e-02 6.067845821380615234e-01 -2.248752862215042114e-01 -8.269768208265304565e-03 1.105774790048599243e-01 3.542173504829406738e-01 8.906056731939315796e-02
3.689920604228973389e-01 -4.895693808794021606e-02 2.893548905849456787e-01 2.303719967603683472e-01 7.969655990600585938e-01 2.280546911060810089e-02 2.499795258045196533e-01 1.627473235130310059e-01
6.261816620826721191e-01 1.507106423377990723e-01 5.141655802726745605e-01 8.451029658317565918e-02 3.304775953292846680e-01 3.549853563308715820e-01 2.384483963251113892e-01 1.469251066446304321e-01
7.682542800903320312e-01 -1.625475585460662842e-01 -3.837117850780487061e-01 3.279824256896972656e-01 -1.094692721962928772e-01 1.223283112049102783e-01 -1.492882370948791504e-01 2.816408872604370117e-01
5.396684408187866211e-01 8.117852360010147095e-02 7.510445713996887207e-01 2.368792146444320679e-01 2.005896866321563721e-01 9.511469304561614990e-02 1.079714745283126831e-01 -1.450771540403366089e-01
6.067276000976562500e-01 1.088218539953231812e-01 2.969251573085784912e-01 -6.178309023380279541e-02 6.608350276947021484e-01 2.478633970022201538e-01 -1.723055988550186157e-01 -1.514354906976222992e-02
7.252157330513000488e-01 2.349561154842376709e-01 -3.361995816230773926e-01 -1.164812296628952026e-01 2.803183197975158691e-01 -3.015206754207611084e-01 5.675952136516571045e-02 -3.457529246807098389e-01
4.513202309608459473e-01 -4.855836033821105957e-01 -1.505218725651502609e-02 3.102715015411376953e-01 5.401084423065185547e-01 1.924065798521041870e-01 3.671494722366333008e-01 2.207526005804538727e-02
6.249960064888000488e-01 -4.034880697727203369e-01 -1.614593863487243652e-01 4.731093943119049072e-01 1.054480969905853271e-01 -3.467153608798980713e-01 1.138413026928901672e-01 -2.288779616355895996e-01
7.139564752578735352e-01 9.078779071569442749e-02 3.766227960586547852e-01 5.557389929890632629e-03 -1.414752602577209473e-01 5.039910078048706055e-01 2.488967627286911011e-01 -6.462419033050537109e-02
4.577554762363433838e-01 -2.525554597377777100e-01 6.272497773170471191e-01 -2.662157639861106873e-03 1.680829674005508423e-01 -4.849432110786437988e-01 -2.092749327421188354e-01 1.612716615200042725e-01
5.053016543388366699e-01 4.010794460773468018e-01 2.552034258842468262e-01 1.849270984530448914e-02 4.941641390323638916e-01 3.062488138675689697e-01 4.168050289154052734e-01 8.137407153844833374e-02
7.968049645423889160e-01 3.359157145023345947e-01 -3.513053953647613525e-01 1.180149018764495850e-01 1.856820732355117798e-01 -5.043435096740722656e-02 -1.767261475324630737e-01 -2.160230278968811035e-01
8.025534152984619141e-01 2.278349250555038452e-01 -3.525722622871398926e-01 1.992374472320079803e-02 1.420927643775939941e-01 -1.635910272598266602e-01 -3.637886047363281250e-01 7.304889149963855743e-04
3.697475194931030273e-01 3.800691664218902588e-01 2.907301485538482666e-01 6.353104114532470703e-02 4.783615171909332275e-01 1.100487727671861649e-02 3.448652327060699463e-01 5.314047336578369141e-01
6.665255427360534668e-01 -5.476500391960144043e-01 8.510558865964412689e-03 -1.917702853679656982e-01 2.692103087902069092e-01 3.407602906227111816e-01 2.670158818364143372e-02 1.722500771284103394e-01
6.276175379753112793e-01 1.696807593107223511e-01 -4.139853119850158691e-01 1.851857900619506836e-01 5.013763308525085449e-01 -2.605308592319488525e-01 -1.831893920898437500e-01 -1.371650695800781250e-01
8.046884536743164062e-01 3.215219974517822266e-01 -3.734937906265258789e-01 4.293654859066009521e-02 -1.394356638193130493e-01 -2.093071937561035156e-01 -1.686760410666465759e-02 -2.102918326854705811e-01
6.598908901214599609e-01 -9.555688500404357910e-02 2.969188094139099121e-01 -1.382998824119567871e-01 5.698742270469665527e-01 2.954901158809661865e-01 -1.736075729131698608e-01 -7.690585404634475708e-02
7.706201076507568359e-01 -1.649665683507919312e-01 -4.579008221626281738e-01 1.461714208126068115e-01 3.694507479667663574e-01 7.047922164201736450e-02 4.373369738459587097e-02 6.721334159374237061e-02
4.118867516517639160e-01 5.208599567413330078e-01 3.113884627819061279e-01 1.260502338409423828e-01 4.112116694450378418e-01 1.663292050361633301e-01 3.177163302898406982e-01 3.853553533554077148e-01
4.943607151508331299e-01 1.620402187108993530e-01 7.171686887741088867e-01 -2.158555984497070312e-01 -4.735801741480827332e-02 -1.397714465856552124e-01 1.018913388252258301e-01 3.691413104534149170e-01
7.988715171813964844e-01 -1.201274544000625610e-01 -4.238553941249847412e-01 6.093414127826690674e-02 -1.985103338956832886e-01 8.562091737985610962e-02 6.144937872886657715e-02 3.368887007236480713e-01
3.836884498596191406e-01 -5.309918522834777832e-02 3.246608972549438477e-01 2.997415959835052490e-01 7.784944176673889160e-01 2.428984455764293671e-02 1.395553499460220337e-01 1.690998077392578125e-01
3.571554124355316162e-01 4.466934502124786377e-01 2.017302513122558594e-01 1.050542518496513367e-01 4.845972955226898193e-01 9.599148482084274292e-02 4.643574357032775879e-01 4.018667638301849365e-01
6.186116337776184082e-01 -1.720271855592727661e-01 5.652235746383666992e-01 -3.137083947658538818e-01 -1.231492534279823303e-01 -2.314411550760269165e-01 3.133069276809692383e-01 5.425422266125679016e-02
4.226970672607421875e-01 -4.891073107719421387e-01 2.355075180530548096e-01 2.722895741462707520e-01 5.855420231819152832e-01 -4.153539612889289856e-02 3.276140987873077393e-01 -2.408406324684619904e-02
3.870351016521453857e-01 5.480588227510452271e-02 3.434055745601654053e-01 1.304586231708526611e-01 7.867916226387023926e-01 -5.920615047216415405e-02 2.298394292593002319e-01 1.920434087514877319e-01
7.279475331306457520e-01 -5.769266486167907715e-01 1.646496653556823730e-01 -2.047543674707412720e-01 -5.227156728506088257e-02 4.460909590125083923e-02 1.201369538903236389e-01 2.214929014444351196e-01
6.444210410118103027e-01 9.324807673692703247e-02 2.058400511741638184e-01 -3.472545444965362549e-01 5.486708879470825195e-01 2.621857263147830963e-02 1.345552057027816772e-01 -3.053493201732635498e-01
3.865778446197509766e-01 1.108550950884819031e-01 4.479883313179016113e-01 8.160287886857986450e-02 7.116096615791320801e-01 -9.610759466886520386e-02 2.796281576156616211e-01 1.926111131906509399e-01
4.163864254951477051e-01 -5.260187387466430664e-01 1.721035987138748169e-01 1.830174177885055542e-01 4.325093924999237061e-01 -5.758756026625633240e-02 1.834246069192886353e-01 5.126268863677978516e-01
5.376046299934387207e-01 2.506451010704040527e-01 1.025714725255966187e-01 1.173522472381591797e-01 -4.315820336341857910e-01 -3.797945082187652588e-01 1.104533076286315918e-01 5.302442312240600586e-01
4.135499894618988037e-01 4.473496675491333008e-01 2.532230913639068604e-01 -4.925641790032386780e-02 3.544225394725799561e-01 -1.932404041290283203e-01 -2.924223542213439941e-01 5.602129697799682617e-01
6.343388557434082031e-01 1.597208082675933838e-01 4.476165175437927246e-01 -1.895162910223007202e-01 4.480973258614540100e-02 1.512368023395538330e-01 5.343192219734191895e-01 -1.595275104045867920e-01
4.823813438415527344e-01 2.349291294813156128e-01 5.337657332420349121e-01 4.661928713321685791e-01 3.084954023361206055e-01 3.117042779922485352e-01 1.195996999740600586e-01 5.693803727626800537e-02
3.057581484317779541e-01 3.789909183979034424e-01 -1.930257827043533325e-01 2.503416538238525391e-01 3.213843703269958496e-01 -3.244569897651672363e-01 4.382904767990112305e-01 5.121417641639709473e-01
7.629895210266113281e-01 -3.783866763114929199e-02 -1.618490070104598999e-01 -1.902639865875244141e-02 2.013399004936218262e-01 -3.384249508380889893e-01 -4.367085099220275879e-01 -2.099395692348480225e-01
6.655205488204956055e-01 1.070256531238555908e-01 -2.753939330577850342e-01 2.523174285888671875e-01 2.843658924102783203e-01 -4.593951106071472168e-01 -2.341850548982620239e-01 -2.436630874872207642e-01
4.274118840694427490e-01 4.224100112915039062e-01 2.635258436203002930e-01 4.509579241275787354e-01 1.156010199338197708e-02 1.236205026507377625e-01 5.730376243591308594e-01 1.493062078952789307e-01
6.028145551681518555e-01 -3.357965946197509766e-01 -7.433338463306427002e-02 2.492252551019191742e-02 -8.441551588475704193e-03 -7.095469832420349121e-01 1.117370501160621643e-01 -4.117369651794433594e-02
5.422921180725097656e-01 4.862959980964660645e-01 5.675014853477478027e-01 -3.043917119503021240e-01 2.104582935571670532e-01 -7.910859584808349609e-02 -7.955836132168769836e-03 6.410101056098937988e-02
6.362090110778808594e-01 1.168225333094596863e-01 -4.161998033523559570e-01 4.223512113094329834e-01 2.869285941123962402e-01 -3.252323865890502930e-01 -1.454689502716064453e-01 -1.439540237188339233e-01
7.125970721244812012e-01 -4.069043099880218506e-01 -2.600435614585876465e-01 1.338349729776382446e-01 2.186843156814575195e-01 -3.641284406185150146e-01 -2.415795177221298218e-01 -4.823651537299156189e-02
5.952758193016052246e-01 -8.697036653757095337e-02 4.119473323225975037e-02 -1.998179554939270020e-01 5.385804772377014160e-01 3.557038605213165283e-01 3.956540226936340332e-01 1.527163982391357422e-01
3.685406148433685303e-01 5.106073021888732910e-01 3.967056870460510254e-01 8.182799816131591797e-02 4.981802999973297119e-01 -3.169298544526100159e-02 2.108984887599945068e-01 3.817336857318878174e-01
3.747375309467315674e-01 1.721804291009902954e-01 2.338715344667434692e-01 -5.410594865679740906e-02 6.425704360008239746e-01 -1.605912297964096069e-01 5.756250023841857910e-01 4.766571894288063049e-02
7.290946841239929199e-01 -1.835478544235229492e-01 4.076776504516601562e-01 -4.024249315261840820e-02 -1.868128180503845215e-01 3.045293390750885010e-01 -1.034490093588829041e-01 3.585690855979919434e-01
5.670150518417358398e-01 -6.851037591695785522e-02 5.182682275772094727e-01 -3.820129930973052979e-01 3.670656979084014893e-01 -1.313785910606384277e-01 3.242059648036956787e-01 -4.644811898469924927e-02
5.706722736358642578e-01 -4.195972159504890442e-02 4.193249344825744629e-01 1.382974386215209961e-01 -4.054745733737945557e-01 1.680756546556949615e-02 1.328656673431396484e-01 5.433853864669799805e-01
4.774839878082275391e-01 1.591927707195281982e-01 5.723790526390075684e-01 4.481538236141204834e-01 2.677566707134246826e-01 2.952804565429687500e-01 2.306474298238754272e-01 7.825918495655059814e-02
5.158885121345520020e-01 -1.137049943208694458e-01 1.241181939840316772e-01 2.886544764041900635e-01 -1.204368919134140015e-01 -5.564035177230834961e-01 4.621688723564147949e-01 -2.907117605209350586e-01
5.520690083503723145e-01 -3.011992573738098145e-01 6.034703254699707031e-01 1.495735347270965576e-01 8.950687013566493988e-03 -2.945134937763214111e-01 -3.178620636463165283e-01 1.734805256128311157e-01
8.754562139511108398e-01 2.227106690406799316e-01 -2.445972412824630737e-01 -1.252290457487106323e-01 -2.656725943088531494e-01 -8.074859529733657837e-02 -1.766370385885238647e-01 -1.278200279921293259e-02
3.935293257236480713e-01 7.472565770149230957e-02 6.889123320579528809e-01 4.710446000099182129e-01 2.073447406291961670e-01 -1.072232127189636230e-01 2.822063565254211426e-01 -9.454420208930969238e-02
5.403375029563903809e-01 -5.247392877936363220e-02 7.131644487380981445e-01 2.818878293037414551e-01 2.833954393863677979e-01 1.471265852451324463e-01 -6.211206316947937012e-03 -1.233689412474632263e-01
6.851719021797180176e-01 1.876038908958435059e-01 -4.363775253295898438e-01 2.244385033845901489e-01 3.283629417419433594e-01 -2.950839400291442871e-01 -1.021106764674186707e-01 -2.218623161315917969e-01
5.624308586120605469e-01 1.250897441059350967e-02 1.090653091669082642e-01 -1.394079029560089111e-01 7.184479236602783203e-01 1.326763480901718140e-01 3.283599019050598145e-01 -1.029308214783668518e-01
7.118155360221862793e-01 1.033858731389045715e-01 -3.306575715541839600e-01 3.323158919811248779e-01 -3.168689906597137451e-01 9.790838509798049927e-02 5.235698074102401733e-02 3.874642252922058105e-01
3.845637440681457520e-01 2.688674032688140869e-01 3.688543140888214111e-01 3.046352863311767578e-01 7.158723473548889160e-01 -2.205828949809074402e-02 1.859588772058486938e-01 5.851886793971061707e-02
7.598122358322143555e-01 -1.935732550919055939e-02 -1.947842985391616821e-01 3.797514438629150391e-01 -2.984341681003570557e-01 3.261615037918090820e-01 -1.310741715133190155e-02 2.110515236854553223e-01
5.932056903839111328e-01 2.484882175922393799e-01 3.522695899009704590e-01 -3.845959901809692383e-01 -5.563463550060987473e-03 8.310740441083908081e-02 5.544477701187133789e-01 -1.589217339642345905e-03
4.821355640888214111e-01 3.150945007801055908e-01 5.985067486763000488e-01 -3.435399234294891357e-01 2.120782732963562012e-01 -6.747824698686599731e-02 2.460382133722305298e-01 2.862960100173950195e-01
5.402467846870422363e-01 -2.186391055583953857e-01 -3.483080863952636719e-01 4.124270677566528320e-01 1.094872355461120605e-01 -4.466521441936492920e-01 3.614265918731689453e-01 -1.637100428342819214e-01
6.978445649147033691e-01 -1.241620909422636032e-02 6.183903217315673828e-01 -1.333878785371780396e-01 -1.911863833665847778e-01 1.165588293224573135e-02 -1.622088402509689331e-01 2.228454053401947021e-01
5.956181287765502930e-01 -2.029862999916076660e-02 -3.295849263668060303e-01 4.284904003143310547e-01 3.569022417068481445e-01 -2.609036862850189209e-01 1.349397748708724976e-01 -3.727445006370544434e-01
8.534813523292541504e-01 2.983427643775939941e-01 -1.859151870012283325e-01 -9.808853268623352051e-03 -3.682660162448883057e-01 9.545740485191345215e-02 -4.751663655042648315e-02 3.017820417881011963e-02
5.026431083679199219e-01 -3.716919124126434326e-01 4.078369736671447754e-01 1.121815145015716553e-01 1.463024318218231201e-01 -2.829385399818420410e-01 -3.478030860424041748e-01 4.559096992015838623e-01
4.062393903732299805e-01 2.693492770195007324e-01 1.506068855524063110e-01 5.308374762535095215e-02 1.345408558845520020e-01 -1.875806599855422974e-01 5.528783425688743591e-02 8.249702453613281250e-01
5.064878463745117188e-01 1.348547264933586121e-02 2.366622835397720337e-01 1.421740353107452393e-01 7.755267024040222168e-01 2.108494490385055542e-01 -1.048548743128776550e-01 1.008556485176086426e-01
4.784193634986877441e-01 -3.628819882869720459e-01 -6.443956494331359863e-02 4.326958209276199341e-02 -5.676654353737831116e-02 1.023793593049049377e-01 7.073642611503601074e-01 3.454543948173522949e-01
5.661422014236450195e-01 -1.498335599899291992e-01 4.290688633918762207e-01 2.647748589515686035e-01 -2.974319756031036377e-01 1.380273699760437012e-01 1.130447722971439362e-02 5.433065295219421387e-01
7.337378859519958496e-01 2.230022251605987549e-01 -3.747732937335968018e-01 3.418948501348495483e-02 3.408862054347991943e-01 -2.896659374237060547e-01 -9.961318224668502808e-02 -2.454432398080825806e-01
5.464199781417846680e-01 3.457812666893005371e-01 5.870966315269470215e-01 -3.249801695346832275e-01 3.434674441814422607e-01 -8.325470238924026489e-02 -4.320467822253704071e-03 8.152286708354949951e-02
4.558396637439727783e-01 -4.338873326778411865e-01 5.538024902343750000e-01 3.308658897876739502e-01 8.374664187431335449e-02 -9.658982604742050171e-02 2.747272253036499023e-01 3.097809255123138428e-01
6.260401010513305664e-01 -2.741983234882354736e-01 2.074661552906036377e-01 1.243956014513969421e-01 -4.339897334575653076e-01 -1.217889860272407532e-01 1.649156361818313599e-01 4.939593374729156494e-01
5.558935999870300293e-01 -3.646925091743469238e-01 2.359257787466049194e-01 1.507868319749832153e-01 -9.961596131324768066e-02 -3.375562429428100586e-01 -3.070110380649566650e-01 5.113322734832763672e-01
5.371530652046203613e-01 -3.235197365283966064e-01 2.707427740097045898e-01 -2.598070539534091949e-02 4.235267043113708496e-01 -4.334338009357452393e-02 5.142237544059753418e-01 -2.952042520046234131e-01
5.930829644203186035e-01 -1.795325875282287598e-01 2.450707834213972092e-03 2.410111576318740845e-01 1.207856312394142151e-01 -6.685972809791564941e-01 3.570788353681564331e-02 -3.082885742187500000e-01
4.304555654525756836e-01 -4.320724904537200928e-01 -2.121484577655792236e-01 2.828121483325958252e-01 6.257059574127197266e-01 6.258856505155563354e-02 1.366463303565979004e-01 2.982183694839477539e-01
7.672677040100097656e-01 -3.574261069297790527e-02 -4.051487445831298828e-01 4.108428657054901123e-01 -2.512310147285461426e-01 8.770971558988094330e-03 1.176451221108436584e-01 -7.143484894186258316e-03
4.825040996074676514e-01 -3.548082709312438965e-01 4.199910461902618408e-01 2.483146339654922485e-01 -1.182592213153839111e-01 -1.076888814568519592e-01 4.987594112753868103e-02 6.125181317329406738e-01
2.996908426284790039e-01 2.709769308567047119e-01 4.435293078422546387e-01 3.200542330741882324e-01 3.380700647830963135e-01 -3.555063009262084961e-01 5.418498516082763672e-01 5.767600238323211670e-02
6.472405791282653809e-01 1.998603641986846924e-01 4.386875629425048828e-01 -2.184570133686065674e-01 1.501231193542480469e-01 1.235337108373641968e-01 4.152751863002777100e-01 -3.011878728866577148e-01
5.358561873435974121e-01 3.132619559764862061e-01 -6.226953268051147461e-01 9.199313819408416748e-02 3.129750192165374756e-01 -1.218223422765731812e-01 1.738428175449371338e-01 2.747682332992553711e-01
7.757032513618469238e-01 -1.429471373558044434e-02 -3.569923937320709229e-01 1.798269450664520264e-01 -4.056048989295959473e-01 -5.547841638326644897e-02 1.135497465729713440e-01 2.404417544603347778e-01
5.148290395736694336e-01 -3.581247925758361816e-01 -1.818802207708358765e-01 1.232714727520942688e-01 3.006931245326995850e-01 -6.311421096324920654e-02 2.446154877543449402e-02 6.807520985603332520e-01
5.523720979690551758e-01 2.449752390384674072e-01 -1.910494081676006317e-02 -1.060094311833381653e-01 -3.116402328014373779e-01 -4.955449104309082031e-01 2.719404101371765137e-01 4.545694291591644287e-01
3.738660812377929688e-01 7.102309167385101318e-02 2.486474514007568359e-01 2.548952959477901459e-02 6.489245891571044922e-01 -1.454810053110122681e-02 5.799718499183654785e-01 1.871425658464431763e-01
5.784082412719726562e-01 -7.064726948738098145e-02 6.076146364212036133e-01 1.521075367927551270e-01 9.331505745649337769e-02 1.234083548188209534e-01 4.940133690834045410e-01 1.158989872783422470e-02
6.583867073059082031e-01 -5.145708322525024414e-01 2.534589469432830811e-01 1.767456680536270142e-01 9.126584231853485107e-02 5.286411941051483154e-02 -3.722889423370361328e-01 2.377824336290359497e-01
5.736868977546691895e-01 -5.592669174075126648e-02 5.928431153297424316e-01 -2.927659749984741211e-01 -5.429169908165931702e-02 -3.956921696662902832e-01 2.654872238636016846e-01 -2.402899228036403656e-02
6.332888007164001465e-01 -3.458597362041473389e-01 3.710817396640777588e-01 -2.650935575366020203e-02 3.022604994475841522e-02 1.652874648571014404e-01 -2.142078876495361328e-01 5.165299773216247559e-01
3.752966225147247314e-01 8.048974722623825073e-02 1.734682172536849976e-02 5.408481359481811523e-01 6.964814066886901855e-01 1.890131235122680664e-01 -5.933097563683986664e-03 1.975064724683761597e-01
3.322442173957824707e-01 -2.404828816652297974e-01 6.224375963211059570e-01 3.070406615734100342e-02 2.850207984447479248e-01 -5.563047528266906738e-01 -7.817458361387252808e-02 2.158417552709579468e-01
5.651040673255920410e-01 1.994858384132385254e-01 -3.257370293140411377e-01 5.008618235588073730e-01 -1.558723300695419312e-01 5.941417440772056580e-02 -1.721186041831970215e-01 4.758617281913757324e-01
4.299245774745941162e-01 4.081625938415527344e-01 1.352794468402862549e-01 -1.720792204141616821e-01 -1.133102625608444214e-01 -5.148628354072570801e-01 2.127796262502670288e-01 5.267430543899536133e-01
4.950446486473083496e-01 4.915871918201446533e-01 1.267231106758117676e-01 1.042855307459831238e-01 2.684822538867592812e-03 -6.187264919281005859e-01 -1.584774851799011230e-01 2.799888253211975098e-01
4.791485667228698730e-01 1.916315853595733643e-01 3.631167709827423096e-01 -9.115795046091079712e-02 5.532899498939514160e-01 4.815228283405303955e-02 5.151995420455932617e-01 1.401840895414352417e-01
6.055696010589599609e-01 -1.356812119483947754e-01 6.073610186576843262e-01 2.072654664516448975e-01 -3.424154520034790039e-01 3.806107863783836365e-02 2.886054515838623047e-01 -3.224105015397071838e-02
4.583372175693511963e-01 -4.059131145477294922e-01 8.306159824132919312e-02 3.367126286029815674e-01 6.958137750625610352e-01 8.193816989660263062e-02 1.039136424660682678e-01 -5.672900378704071045e-02
6.123993992805480957e-01 -8.202549815177917480e-02 4.038534760475158691e-01 2.067488878965377808e-01 -4.321357905864715576e-01 7.777652144432067871e-02 1.957053542137145996e-01 4.257993102073669434e-01
6.367117762565612793e-01 -3.867251574993133545e-01 -3.657840192317962646e-01 2.890934050083160400e-01 8.665110915899276733e-02 -1.561739146709442139e-01 3.807979822158813477e-01 -2.253066003322601318e-01
5.972341299057006836e-01 3.157442212104797363e-01 1.277303099632263184e-01 -2.307735681533813477e-01 5.247775316238403320e-01 3.740418851375579834e-01 1.856406033039093018e-01 1.558341681957244873e-01
6.088132858276367188e-01 -3.926415368914604187e-02 2.705211341381072998e-01 -3.386435210704803467e-01 2.505021095275878906e-01 1.888407617807388306e-01 5.763770937919616699e-01 9.654442220926284790e-02
3.397484123706817627e-01 3.216466605663299561e-01 -1.440922021865844727e-01 4.121715128421783447e-01 1.302663236856460571e-01 -5.120962262153625488e-01 4.645084738731384277e-01 3.090091347694396973e-01
7.245466709136962891e-01 -2.000254541635513306e-01 -3.284368216991424561e-01 3.363555073738098145e-01 2.130173146724700928e-01 -3.050980269908905029e-01 -1.141133904457092285e-01 -2.500659227371215820e-01
5.131121277809143066e-01 -4.313063621520996094e-02 -5.573274940252304077e-02 4.558294713497161865e-01 -1.971494853496551514e-01 -6.446943283081054688e-01 2.635468542575836182e-01 3.682914189994335175e-03
4.013096094131469727e-01 4.280408024787902832e-01 2.694551050662994385e-01 1.504174768924713135e-01 2.990524768829345703e-01 -2.512108720839023590e-02 -2.314417660236358643e-01 6.456557512283325195e-01
7.841026186943054199e-01 9.423720650374889374e-03 -4.918500483036041260e-01 -8.864154666662216187e-02 3.227102756500244141e-02 2.148402184247970581e-01 8.125339448451995850e-02 2.855176627635955811e-01
3.991807699203491211e-01 1.973863542079925537e-01 4.409267902374267578e-01 2.462659031152725220e-01 2.726380527019500732e-01 3.171423077583312988e-01 4.768318831920623779e-01 3.799349069595336914e-01
4.493946135044097900e-01 -5.257005095481872559e-01 1.388859152793884277e-01 2.623052299022674561e-01 5.530714392662048340e-01 4.226357862353324890e-02 3.545071780681610107e-01 1.550861448049545288e-02
5.836581587791442871e-01 9.249214082956314087e-02 5.176954343914985657e-02 -2.205790579319000244e-01 -2.932601571083068848e-01 -5.158123970031738281e-01 2.352437824010848999e-01 4.382345974445343018e-01
4.817088246345520020e-01 -1.190685555338859558e-01 7.268475294113159180e-01 -3.715557605028152466e-02 1.617704629898071289e-01 -4.336704313755035400e-01 -9.013345837593078613e-02 4.156631603837013245e-02
4.481165707111358643e-01 9.093010425567626953e-02 1.863179504871368408e-01 4.219254478812217712e-02 6.150806546211242676e-01 -1.281145662069320679e-01 5.616635680198669434e-01 -2.102981358766555786e-01
7.623998522758483887e-01 -1.269650459289550781e-02 -5.149102807044982910e-01 -8.792809396982192993e-02 1.035646256059408188e-02 2.225070595741271973e-01 9.837809950113296509e-02 2.939839065074920654e-01
7.836186885833740234e-01 -1.185269281268119812e-01 -3.115571141242980957e-01 3.240929543972015381e-01 -2.622324228286743164e-01 2.088196128606796265e-01 -4.836655035614967346e-02 2.346875220537185669e-01
8.283756971359252930e-01 -1.366544812917709351e-01 -4.472140371799468994e-01 -2.013520598411560059e-01 6.359174847602844238e-02 2.107560038566589355e-01 4.957818612456321716e-02 6.046693027019500732e-02
5.569625496864318848e-01 -1.226453259587287903e-01 -5.350087583065032959e-02 5.247988700866699219e-01 -1.470869779586791992e-01 -5.772981643676757812e-01 1.714004725217819214e-01 -1.104034781455993652e-01
6.632088422775268555e-01 5.838486179709434509e-02 -3.186421990394592285e-01 4.595907330513000488e-01 1.475994568318128586e-02 -4.219258129596710205e-01 -6.286995019763708115e-03 -2.563393115997314453e-01
4.707287251949310303e-01 2.496508657932281494e-01 6.200534850358963013e-02 -2.051251232624053955e-01 1.527029722929000854e-01 -7.592909336090087891e-01 -1.604914516210556030e-01 2.111149430274963379e-01
4.676187336444854736e-01 6.452970206737518311e-02 7.437460422515869141e-01 3.961980938911437988e-01 2.491529732942581177e-01 6.508153676986694336e-02 -1.308896671980619431e-02 2.352524362504482269e-02
5.839295983314514160e-01 -2.269024699926376343e-01 6.946907043457031250e-01 1.852815598249435425e-01 1.345647126436233521e-01 2.297986745834350586e-01 1.210435032844543457e-01 -7.106736302375793457e-02
3.589541912078857422e-01 5.350551605224609375e-01 4.111582338809967041e-01 -3.758272528648376465e-02 4.254049956798553467e-01 -7.179716974496841431e-02 3.589507937431335449e-01 3.153324425220489502e-01
7.280477285385131836e-01 -3.257537186145782471e-01 5.219200849533081055e-01 -1.993104517459869385e-01 1.982487738132476807e-02 1.389083266258239746e-01 1.746922135353088379e-01 3.872654214501380920e-02
4.606448709964752197e-01 -8.143068104982376099e-02 -3.628118634223937988e-01 5.700340867042541504e-01 3.039158582687377930e-01 -3.935541808605194092e-01 2.609355151653289795e-01 -9.626457095146179199e-02
4.204595386981964111e-01 4.475983381271362305e-01 -3.674601316452026367e-01 1.273684799671173096e-01 7.945629954338073730e-02 -2.825683355331420898e-01 5.222316384315490723e-01 3.357612490653991699e-01
4.321291148662567139e-01 4.831136167049407959e-01 -3.520272374153137207e-01 1.945111900568008423e-01 2.024037297815084457e-03 -2.777208983898162842e-01 4.593317210674285889e-01 3.605404198169708252e-01
6.940624117851257324e-01 1.236543953418731689e-01 5.229467153549194336e-01 7.623104751110076904e-02 5.031682550907135010e-02 4.607640802860260010e-01 2.349258773028850555e-02 -9.118869900703430176e-02
4.509001970291137695e-01 4.339143037796020508e-01 -4.406198859214782715e-01 3.246159553527832031e-01 2.279847711324691772e-01 -4.622346162796020508e-02 5.039919614791870117e-01 -2.764933183789253235e-02
4.711040556430816650e-01 4.175896346569061279e-01 5.108971595764160156e-01 1.646194159984588623e-01 -4.416289739310741425e-03 -1.728405058383941650e-02 5.601511001586914062e-01 -3.843024745583534241e-02
3.723242878913879395e-01 -3.131013214588165283e-01 2.610064744949340820e-01 3.744030594825744629e-01 6.947941184043884277e-01 8.251515775918960571e-02 -1.252166926860809326e-02 2.556087970733642578e-01
6.846999526023864746e-01 -3.321625292301177979e-01 -1.114929392933845520e-01 8.879839628934860229e-02 3.454343378543853760e-01 2.284277975559234619e-01 -1.939646154642105103e-02 4.781816899776458740e-01
6.842978000640869141e-01 5.154129490256309509e-02 6.680421829223632812e-01 -2.810296602547168732e-02 -1.985744088888168335e-01 -7.816750556230545044e-02 -1.651458889245986938e-01 9.588836878538131714e-02
3.744494318962097168e-01 1.367907673120498657e-01 -1.937827616930007935e-01 3.870159983634948730e-01 9.500531852245330811e-02 -1.332304179668426514e-01 7.366921901702880859e-01 2.902601659297943115e-01
4.465393126010894775e-01 1.071088314056396484e-01 6.991656422615051270e-01 2.539958953857421875e-01 2.686395347118377686e-01 -7.283609360456466675e-02 3.426836729049682617e-01 -2.021866440773010254e-01
2.992659807205200195e-01 5.436218902468681335e-02 -9.160666912794113159e-02 4.412544369697570801e-01 1.408555060625076294e-01 -3.671992719173431396e-01 6.651301383972167969e-01 3.275879323482513428e-01
4.943670630455017090e-01 5.174947977066040039e-01 -8.403070271015167236e-02 3.953146561980247498e-02 1.608174741268157959e-01 -4.626862704753875732e-01 -2.021288126707077026e-01 4.453982114791870117e-01
5.907503962516784668e-01 -3.153827488422393799e-01 5.104630067944526672e-02 3.306071758270263672e-01 -8.901602774858474731e-02 -6.120378375053405762e-01 3.898826986551284790e-02 -2.358108311891555786e-01
4.387156367301940918e-01 4.228347837924957275e-01 -3.998411893844604492e-01 2.186349183320999146e-01 9.115703403949737549e-02 -2.705471217632293701e-01 5.618506669998168945e-01 1.545435488224029541e-01
3.927000761032104492e-01 2.680961489677429199e-01 2.588201500475406647e-02 1.662909090518951416e-01 1.734999567270278931e-01 -1.701640486717224121e-01 -4.003968462347984314e-02 8.276033997535705566e-01
5.831428766250610352e-01 -3.878379166126251221e-01 2.195857912302017212e-01 2.961859405040740967e-01 1.023850888013839722e-01 -8.379831910133361816e-02 -4.466680288314819336e-01 3.956829607486724854e-01
4.588778913021087646e-01 -5.721348524093627930e-01 3.230173513293266296e-02 1.387680023908615112e-01 5.251200795173645020e-01 4.546530544757843018e-02 4.032105803489685059e-01 3.736154735088348389e-02
7.771933078765869141e-01 1.260282844305038452e-01 -2.267965227365493774e-01 7.923233322799205780e-03 2.630328834056854248e-01 -2.841598093509674072e-01 -3.384930789470672607e-01 -2.531351149082183838e-01
4.554782509803771973e-01 4.702782034873962402e-01 1.837122887372970581e-01 7.914583384990692139e-02 -3.557031154632568359e-01 -3.614723384380340576e-01 3.016572594642639160e-01 4.279951155185699463e-01
4.711533188819885254e-01 2.340311408042907715e-01 1.498520970344543457e-01 -1.851043254137039185e-01 6.218787431716918945e-01 -1.647144109010696411e-01 4.710063636302947998e-01 -1.755381673574447632e-01
5.570483803749084473e-01 2.632686197757720947e-01 1.261555999517440796e-01 -1.011664196848869324e-01 -2.964064478874206543e-01 -5.336308479309082031e-01 1.653005182743072510e-01 4.407877027988433838e-01
4.296740591526031494e-01 4.037384390830993652e-01 -3.137851953506469727e-01 3.341318964958190918e-01 1.760192215442657471e-01 -1.671773195266723633e-02 6.401929259300231934e-01 3.407237678766250610e-02
7.144930362701416016e-01 -2.699973583221435547e-01 2.987067997455596924e-01 1.334007382392883301e-01 -5.204091072082519531e-01 -6.087319459766149521e-03 1.299190223217010498e-01 1.477773785591125488e-01
6.730511784553527832e-01 1.681650280952453613e-01 -3.103820085525512695e-01 5.061780568212270737e-03 -2.077891528606414795e-01 -5.146865844726562500e-01 2.498093992471694946e-01 -2.277648448944091797e-01
5.352118611335754395e-01 -3.124804496765136719e-01 -9.762828797101974487e-02 1.208901032805442810e-01 3.723216950893402100e-01 1.979251503944396973e-01 -1.885358840227127075e-01 6.151544451713562012e-01
7.073885202407836914e-01 -1.809759438037872314e-01 5.040588974952697754e-01 -2.125973254442214966e-01 6.420717388391494751e-02 2.790146470069885254e-01 2.871252596378326416e-01 -5.624596774578094482e-02
6.745626926422119141e-01 1.490326821804046631e-01 -2.383705228567123413e-01 2.531383335590362549e-01 2.884135246276855469e-01 -4.004877805709838867e-01 -3.622896969318389893e-01 -1.644028574228286743e-01
8.474794030189514160e-01 1.605683416128158569e-01 -3.852817416191101074e-01 -3.357294946908950806e-02 6.100251153111457825e-02 1.761186569929122925e-01 -2.145688086748123169e-01 1.601522862911224365e-01
5.022392868995666504e-01 3.303453326225280762e-01 3.953293263912200928e-01 3.405440747737884521e-01 1.577852517366409302e-01 3.241603970527648926e-01 4.829526543617248535e-01 -5.615030601620674133e-02
5.455032587051391602e-01 -9.592546522617340088e-02 6.849727034568786621e-01 2.139771580696105957e-01 -2.873653769493103027e-01 -1.248550638556480408e-01 2.788142859935760498e-01 4.843143746256828308e-02
6.935126185417175293e-01 -9.534300863742828369e-02 -3.547961413860321045e-01 3.484466373920440674e-01 3.809247314929962158e-01 -1.977979242801666260e-01 -1.299452185630798340e-01 -2.480752617120742798e-01
7.114972472190856934e-01 -3.021439909934997559e-01 -4.729560315608978271e-01 1.466355174779891968e-01 -7.084930688142776489e-02 -2.426091283559799194e-01 2.698512375354766846e-01 -1.435022503137588501e-01
6.382389068603515625e-01 4.043064713478088379e-01 -2.191882580518722534e-01 5.219915509223937988e-01 -1.335164904594421387e-01 5.079265683889389038e-02 -1.813933551311492920e-01 2.352842688560485840e-01
5.910899043083190918e-01 2.487655133008956909e-01 4.129766821861267090e-01 3.510650396347045898e-01 9.552191942930221558e-02 5.158205032348632812e-01 1.390145868062973022e-01 -2.029884047806262970e-02
3.003488779067993164e-01 4.696991145610809326e-01 1.119452640414237976e-01 4.871785342693328857e-01 1.709320992231369019e-01 -1.233482509851455688e-01 5.169476270675659180e-01 3.572551906108856201e-01
5.808955430984497070e-01 1.379639208316802979e-01 2.851611375808715820e-01 -2.678189873695373535e-01 6.363641619682312012e-01 1.271073222160339355e-01 -2.503589689731597900e-01 8.177466690540313721e-02
8.377905488014221191e-01 2.936041653156280518e-01 -3.919928371906280518e-01 -4.359313100576400757e-02 1.092521250247955322e-01 -1.821319758892059326e-02 -2.097132951021194458e-01 9.887514635920524597e-03
4.120172560214996338e-01 3.451677262783050537e-01 -3.566337525844573975e-01 7.618141174316406250e-02 2.613174915313720703e-01 -4.916544854640960693e-01 5.168153047561645508e-01 -3.163617104291915894e-02
7.668693661689758301e-01 2.705902457237243652e-01 -3.642753660678863525e-01 2.578630149364471436e-01 -1.271090805530548096e-01 -2.875271439552307129e-01 -7.593005150556564331e-02 -1.868378520011901855e-01
3.634006977081298828e-01 5.085652470588684082e-01 1.659404933452606201e-01 6.737173348665237427e-02 4.721614718437194824e-01 -4.126256331801414490e-02 2.168776243925094604e-01 5.527667403221130371e-01
6.959517598152160645e-01 -7.560744881629943848e-02 9.800481051206588745e-02 4.812419116497039795e-01 -2.060409821569919586e-02 8.720870316028594971e-02 -3.649701774120330811e-01 3.570753335952758789e-01
4.874590635299682617e-01 -4.814231023192405701e-02 -3.168002469465136528e-03 4.504980742931365967e-01 -1.823898106813430786e-01 -6.659806370735168457e-01 2.785602509975433350e-01 5.211092904210090637e-02
5.728039145469665527e-01 -6.162751913070678711e-01 -5.898777395486831665e-02 2.346713095903396606e-01 4.224796593189239502e-02 -4.768216907978057861e-01 6.603473424911499023e-02 6.772891152650117874e-03
7.628384232521057129e-01 3.146252036094665527e-01 -1.262471228837966919e-01 3.723384141921997070e-01 -3.442343473434448242e-01 1.616816036403179169e-02 -2.136758118867874146e-01 -9.901431389153003693e-03
7.299587130546569824e-01 2.695534750819206238e-02 5.625100731849670410e-01 -7.278559356927871704e-02 -2.732131481170654297e-01 -6.502314005047082901e-03 -2.514213919639587402e-01 8.257003873586654663e-02
7.556907534599304199e-01 1.893794834613800049e-01 -2.940077483654022217e-01 9.618501365184783936e-02 3.265050053596496582e-01 -2.038656771183013916e-01 -3.203023374080657959e-01 -2.159038037061691284e-01
4.031849205493927002e-01 3.499186635017395020e-01 -4.046379029750823975e-01 3.932217359542846680e-01 7.139144092798233032e-02 -2.307719737291336060e-01 4.525061547756195068e-01 3.654170930385589600e-01
4.286264181137084961e-01 4.048338234424591064e-01 -2.974816262722015381e-01 4.059647023677825928e-01 1.471512019634246826e-01 5.868200585246086121e-02 6.111290454864501953e-01 2.259177714586257935e-02
6.278533339500427246e-01 2.895948886871337891e-01 3.094395101070404053e-01 -4.378723800182342529e-01 4.556609988212585449e-01 1.392107307910919189e-01 8.627115935087203979e-02 -8.744423394091427326e-04
8.572262525558471680e-01 1.844442784786224365e-01 -1.573915183544158936e-01 6.423970218747854233e-03 -4.111239612102508545e-01 1.118862479925155640e-01 -9.581425040960311890e-02 1.249329671263694763e-01
4.162166118621826172e-01 4.255491197109222412e-01 -6.477852910757064819e-02 3.005478680133819580e-01 2.651376426219940186e-01 -1.314886808395385742e-01 5.913339853286743164e-01 3.374661207199096680e-01
6.080368161201477051e-01 1.831037402153015137e-01 -4.849502816796302795e-02 -3.203813731670379639e-01 -3.380670845508575439e-01 -3.977697193622589111e-01 2.320295274257659912e-01 4.067191481590270996e-01
6.942116618156433105e-01 -9.943812340497970581e-02 5.827864408493041992e-01 7.684420049190521240e-02 -3.727161288261413574e-01 7.985194213688373566e-03 -7.514503598213195801e-02 1.341998577117919922e-01
6.395802497863769531e-01 -5.708182230591773987e-02 -5.153216123580932617e-01 2.558047175407409668e-01 4.457840323448181152e-01 -2.098623812198638916e-01 -1.149585247039794922e-01 -2.656043134629726410e-02
4.486265778541564941e-01 -1.657666116952896118e-01 6.626514792442321777e-01 -5.440229922533035278e-02 1.265641599893569946e-01 -5.181794762611389160e-01 9.199959039688110352e-02 1.902545541524887085e-01
4.585061073303222656e-01 1.938051730394363403e-01 8.082228153944015503e-02 7.025807350873947144e-02 1.036056876182556152e-01 3.615776775404810905e-03 -3.041086345911026001e-02 8.538566827774047852e-01
5.866667032241821289e-01 7.936660200357437134e-02 -1.662069261074066162e-01 3.576191961765289307e-01 2.313828766345977783e-01 -5.855625867843627930e-01 -3.823154419660568237e-02 -3.100378811359405518e-01
4.776401817798614502e-01 5.138701796531677246e-01 2.400055229663848877e-01 6.787665188312530518e-02 3.437519371509552002e-01 1.243754476308822632e-02 -1.636487841606140137e-01 5.481662750244140625e-01
4.683214426040649414e-01 4.930408298969268799e-01 -1.530158668756484985e-01 1.015480533242225647e-01 1.559732854366302490e-01 -1.778452992439270020e-01 2.691387534141540527e-01 6.127542257308959961e-01
6.242298483848571777e-01 -2.423713207244873047e-01 6.341055035591125488e-01 -4.993277415633201599e-02 -8.091182261705398560e-02 -1.096017211675643921e-01 3.327998518943786621e-01 1.330237388610839844e-01
5.424063205718994141e-01 -2.692676484584808350e-01 5.109678506851196289e-01 1.940789073705673218e-01 -4.259465634822845459e-02 -3.299090862274169922e-01 -3.654732108116149902e-01 3.005172908306121826e-01
6.316245198249816895e-01 -6.273493915796279907e-02 -5.216706171631813049e-02 -3.777675032615661621e-01 5.819215178489685059e-01 2.399204969406127930e-01 4.914062470197677612e-02 2.303816080093383789e-01
5.600187778472900391e-01 5.693159997463226318e-03 -5.662065148353576660e-01 3.232713788747787476e-02 3.506122529506683350e-01 -2.708998881280422211e-02 1.022509112954139709e-01 4.802017211914062500e-01
3.645342290401458740e-01 2.278620377182960510e-02 2.438270598649978638e-01 6.136200428009033203e-01 6.438331007957458496e-01 9.734094887971878052e-02 7.574694603681564331e-02 2.967105060815811157e-02
3.956941664218902588e-01 1.070500388741493225e-01 6.656916737556457520e-01 9.206447005271911621e-02 4.026079177856445312e-01 -4.234440624713897705e-01 -1.140505373477935791e-01 1.610579341650009155e-01
6.181495189666748047e-01 -4.590664803981781006e-02 7.416543364524841309e-01 -1.522843390703201294e-01 -1.244264002889394760e-02 -1.899583786725997925e-01 -5.019719153642654419e-02 -6.150777637958526611e-02
2.709812819957733154e-01 2.171150296926498413e-01 9.421855956315994263e-02 4.087640643119812012e-01 2.530292049050331116e-02 -4.138744473457336426e-01 6.841091513633728027e-01 2.520467042922973633e-01
6.341875791549682617e-01 -1.194049865007400513e-01 3.859296441078186035e-01 2.342809438705444336e-01 -5.179666876792907715e-01 -3.413455560803413391e-02 8.542131632566452026e-02 3.208859860897064209e-01
5.047165155410766602e-01 1.458829045295715332e-01 6.133924126625061035e-01 -9.051182307302951813e-03 3.341940343379974365e-01 -1.923464238643646240e-02 4.848423302173614502e-01 -2.279113605618476868e-02
6.613348722457885742e-01 -5.092793703079223633e-01 2.510016262531280518e-01 5.094341561198234558e-02 1.712766885757446289e-01 9.007817506790161133e-02 -2.939620018005371094e-01 3.373575806617736816e-01
5.556643009185791016e-01 8.402130007743835449e-02 7.752730250358581543e-01 1.673157960176467896e-01 1.512335687875747681e-01 1.671914011240005493e-01 -4.538597073405981064e-03 6.549505889415740967e-02
5.158950090408325195e-01 4.715248346328735352e-01 1.109344419091939926e-02 -3.106840141117572784e-02 -2.733409106731414795e-01 -4.343942105770111084e-01 2.879762947559356689e-01 4.050734341144561768e-01
6.232053637504577637e-01 -4.773885905742645264e-01 2.009426653385162354e-01 1.971489489078521729e-01 1.847212165594100952e-01 2.597744166851043701e-01 -3.162701725959777832e-01 3.206836581230163574e-01
5.930814743041992188e-01 -3.633811324834823608e-02 -4.319695234298706055e-01 3.253754973411560059e-01 4.892297685146331787e-01 -3.019937276840209961e-01 -1.019635275006294250e-01 -1.162942498922348022e-01
2.929615974426269531e-01 -9.789095818996429443e-02 5.733144879341125488e-01 5.952632427215576172e-01 8.990802615880966187e-02 -1.579530388116836548e-01 4.277611672878265381e-01 7.450271397829055786e-02
5.278770923614501953e-01 4.423460066318511963e-01 4.466275572776794434e-01 9.027422964572906494e-02 1.515836361795663834e-02 1.238396316766738892e-01 5.425092577934265137e-01 -9.037647396326065063e-02
5.636145472526550293e-01 -6.010403111577033997e-02 -5.113191157579421997e-02 4.678409099578857422e-01 -1.995068192481994629e-01 -6.035299301147460938e-01 2.107478082180023193e-01 -9.365185350179672241e-02
4.404976665973663330e-01 -1.143623888492584229e-01 7.190747261047363281e-01 4.382206201553344727e-01 1.918154060840606689e-01 -1.044737547636032104e-01 1.833307296037673950e-01 4.958954080939292908e-02
6.225457787513732910e-01 2.579255998134613037e-01 -3.582687377929687500e-01 1.287223696708679199e-01 3.880443274974822998e-01 -3.464680612087249756e-01 6.076053529977798462e-02 -3.559140861034393311e-01
6.137814521789550781e-01 -2.721206545829772949e-01 -8.680770546197891235e-02 3.691195547580718994e-01 -4.426757246255874634e-02 -5.589495301246643066e-01 2.236091792583465576e-01 -2.026144564151763916e-01
5.735101103782653809e-01 2.680776119232177734e-01 -1.685116887092590332e-01 -8.156690746545791626e-03 1.664825081825256348e-01 6.683996319770812988e-02 -3.985736370086669922e-01 6.162084937095642090e-01
7.986380457878112793e-01 8.196325600147247314e-02 -2.740690708160400391e-01 3.185928985476493835e-02 2.331248372793197632e-01 -1.896494328975677490e-01 -4.253524541854858398e-01 -8.995377272367477417e-02
3.635417222976684570e-01 2.661430835723876953e-01 5.361062884330749512e-01 4.829833507537841797e-01 4.008151590824127197e-01 5.800705403089523315e-02 -9.293097257614135742e-02 3.219759762287139893e-01
6.263562440872192383e-01 -1.663904488086700439e-01 2.398945838212966919e-01 -3.247878253459930420e-01 5.053071379661560059e-01 1.710877381265163422e-02 3.682542443275451660e-01 -1.603634059429168701e-01
4.896351099014282227e-01 2.073496207594871521e-02 -2.028282880783081055e-01 5.054538249969482422e-01 2.394871413707733154e-01 -6.225318312644958496e-01 -6.340602878481149673e-03 -1.351453661918640137e-01
5.411546230316162109e-01 2.966349422931671143e-01 4.592420756816864014e-01 -3.246138095855712891e-01 6.095761805772781372e-02 1.405977606773376465e-01 4.372065663337707520e-01 2.970671355724334717e-01
5.573820471763610840e-01 2.925571613013744354e-02 6.662735342979431152e-01 2.297202050685882568e-01 -3.877676427364349365e-01 -1.312518566846847534e-01 1.228225752711296082e-01 9.540150314569473267e-02
7.630615234375000000e-01 -3.011667728424072266e-01 -1.599291861057281494e-01 2.586906589567661285e-02 1.657133549451828003e-01 2.456910461187362671e-01 -7.061728835105895996e-02 4.560453593730926514e-01
6.147515177726745605e-01 2.536447942256927490e-01 2.156113684177398682e-01 -3.818135857582092285e-01 5.134547948837280273e-01 1.395953595638275146e-01 2.859507501125335693e-01 -2.417647279798984528e-02
2.511185109615325928e-01 -1.350326836109161377e-01 6.358897686004638672e-01 4.049072265625000000e-01 2.853731513023376465e-01 -4.492178261280059814e-01 7.528068870306015015e-02 2.479886263608932495e-01
4.592331349849700928e-01 4.491483271121978760e-01 9.039843827486038208e-02 1.307588368654251099e-01 1.872094869613647461e-01 -5.710224509239196777e-01 -3.369048237800598145e-01 2.957734167575836182e-01
6.403790712356567383e-01 5.333234742283821106e-02 2.518613934516906738e-01 -3.400917649269104004e-01 -1.887464225292205811e-01 7.426450401544570923e-02 5.904334783554077148e-01 -1.349875777959823608e-01
5.584461092948913574e-01 -2.543808221817016602e-01 9.610874950885772705e-02 1.152950599789619446e-01 -4.421482980251312256e-01 -1.632805506233125925e-04 3.805815577507019043e-01 5.104518532752990723e-01
3.020223379135131836e-01 9.048527479171752930e-02 5.384727716445922852e-01 4.672697186470031738e-01 1.393761932849884033e-01 -2.529978752136230469e-01 5.555004477500915527e-01 -1.692439056932926178e-02
4.483672678470611572e-01 4.253860712051391602e-01 2.002612501382827759e-02 2.875755429267883301e-01 6.446209549903869629e-02 -6.635403037071228027e-01 -1.993968188762664795e-01 2.251950651407241821e-01
4.964787065982818604e-01 -4.624394641723483801e-04 -1.039071455597877502e-01 4.415355622768402100e-01 2.617597579956054688e-01 -6.566483378410339355e-01 -9.648665040731430054e-02 -1.968337148427963257e-01
2.595450878143310547e-01 4.261501133441925049e-01 5.504038929939270020e-01 2.906754612922668457e-01 3.771657645702362061e-01 -3.046995103359222412e-01 1.796990782022476196e-01 3.101743757724761963e-01
6.133916974067687988e-01 3.390815556049346924e-01 -5.421839952468872070e-01 2.198282480239868164e-01 1.894926279783248901e-02 -7.163503021001815796e-02 2.185679823160171509e-01 3.364874422550201416e-01
5.223802328109741211e-01 -7.314059138298034668e-02 -4.688587039709091187e-02 4.997265338897705078e-01 -1.883778721094131470e-01 -5.731806755065917969e-01 3.228994309902191162e-01 -3.947238624095916748e-02
4.749989807605743408e-01 -1.894395984709262848e-02 4.196096062660217285e-01 1.659218668937683105e-01 1.616583019495010376e-01 -2.092452794313430786e-01 -4.462583363056182861e-01 5.489547848701477051e-01
3.985086381435394287e-01 -1.287581175565719604e-01 3.833303973078727722e-02 5.848227739334106445e-01 4.994927644729614258e-01 1.885929703712463379e-01 -4.235975071787834167e-02 4.407612085342407227e-01
5.424313545227050781e-01 -4.323973134160041809e-02 -5.615383386611938477e-02 4.675597846508026123e-01 -2.282119840383529663e-01 -5.858753323554992676e-01 2.854967117309570312e-01 -7.276055961847305298e-02
7.121891975402832031e-01 3.069388121366500854e-02 -1.427822262048721313e-01 2.165208458900451660e-01 2.804668545722961426e-01 -3.587387502193450928e-01 -4.180444777011871338e-01 -2.060584574937820435e-01
6.417450308799743652e-01 -6.449121236801147461e-01 1.550923734903335571e-01 5.573532730340957642e-02 7.510423194617033005e-03 3.426118567585945129e-02 -1.646377146244049072e-03 3.792871236801147461e-01
8.873451352119445801e-01 9.900449216365814209e-02 -2.011386305093765259e-01 -1.350819766521453857e-01 -3.296516239643096924e-01 8.385410904884338379e-02 -5.331528559327125549e-02 1.599017083644866943e-01
3.034518659114837646e-01 -2.522744238376617432e-02 5.300428271293640137e-01 4.967675805091857910e-01 6.826761364936828613e-02 -3.217159807682037354e-01 4.838148057460784912e-01 1.931810230016708374e-01
5.041782259941101074e-01 5.689514875411987305e-01 7.547069340944290161e-02 -7.880569249391555786e-02 -7.440112531185150146e-02 -5.809291601181030273e-01 -6.464818120002746582e-02 2.509954273700714111e-01
6.804257631301879883e-01 6.173826381564140320e-02 1.938814967870712280e-01 -5.529182404279708862e-02 -5.319168567657470703e-01 -2.490040846168994904e-02 1.499600261449813843e-01 4.318778216838836670e-01
8.468484878540039062e-01 2.002401202917098999e-01 -1.372942328453063965e-01 -5.881199613213539124e-02 -4.180056154727935791e-01 3.172101452946662903e-02 -1.172997131943702698e-01 1.759228557348251343e-01
4.299800992012023926e-01 2.512798905372619629e-01 -1.214898657053709030e-02 1.291125565767288208e-01 -2.891103625297546387e-01 -5.120077133178710938e-01 4.655257761478424072e-01 4.155801236629486084e-01
6.715773940086364746e-01 -2.868042886257171631e-01 6.106840968132019043e-01 1.069371309131383896e-02 -5.783335305750370026e-03 7.167694717645645142e-02 2.974101305007934570e-01 7.341912016272544861e-03
4.282064735889434814e-01 3.623777329921722412e-01 -1.218011826276779175e-01 5.055919289588928223e-01 1.603446304798126221e-01 7.940766215324401855e-02 -2.521364688873291016e-01 5.650434494018554688e-01
3.229874670505523682e-01 3.801288604736328125e-01 2.056868672370910645e-01 1.940190643072128296e-01 3.980681300163269043e-01 -2.137467861175537109e-01 -1.061618700623512268e-02 6.833536624908447266e-01
4.120118618011474609e-01 -4.121058881282806396e-01 5.844388008117675781e-01 3.249231874942779541e-01 9.258144348859786987e-02 -3.516614437103271484e-01 -8.176860958337783813e-02 2.726682126522064209e-01
5.304131507873535156e-01 4.922080785036087036e-02 4.329232275485992432e-01 3.420807719230651855e-01 1.264853924512863159e-01 4.868059754371643066e-01 3.763000667095184326e-01 1.312141865491867065e-01
5.662646889686584473e-01 3.760638833045959473e-01 2.535119652748107910e-01 1.738708466291427612e-02 -1.781332641839981079e-01 3.976314067840576172e-01 5.266212392598390579e-03 5.324281454086303711e-01
4.683452546596527100e-01 4.363005757331848145e-01 -4.711823463439941406e-01 3.152225613594055176e-01 3.197925910353660583e-02 -9.954925626516342163e-02 2.429680228233337402e-01 4.460387527942657471e-01
7.220224738121032715e-01 -3.654968440532684326e-01 2.001803070306777954e-01 3.261115029454231262e-02 -4.370124042034149170e-01 4.515371099114418030e-02 2.020080834627151489e-01 2.648282945156097412e-01
4.857599735260009766e-01 3.335922360420227051e-01 1.761077195405960083e-01 -1.253332644701004028e-01 -1.661238372325897217e-01 -6.047382354736328125e-01 1.320796757936477661e-01 4.419059157371520996e-01
4.607459306716918945e-01 -3.104030787944793701e-01 1.673521548509597778e-01 1.952568292617797852e-01 1.788593083620071411e-02 -7.670423388481140137e-01 1.905536204576492310e-01 -1.570629514753818512e-02
5.998462438583374023e-01 -1.290974020957946777e-01 3.034851551055908203e-01 1.497545987367630005e-01 -3.324877619743347168e-01 5.881563760340213776e-03 1.321189943701028824e-02 6.310558319091796875e-01
3.533181548118591309e-01 -1.060377210378646851e-01 -2.188358157873153687e-01 3.096562027931213379e-01 1.524313688278198242e-01 -1.541219502687454224e-01 6.012352108955383301e-01 5.582774281501770020e-01
4.905766844749450684e-01 -1.573199182748794556e-01 3.498374223709106445e-01 -6.125309318304061890e-02 2.226561009883880615e-01 3.992666006088256836e-01 4.864795804023742676e-01 4.034785032272338867e-01
6.209214925765991211e-01 -1.369098722934722900e-01 6.628239154815673828e-02 1.688822209835052490e-01 -1.052353829145431519e-01 -6.634659767150878906e-01 1.134022623300552368e-01 -3.141277134418487549e-01
5.861833095550537109e-01 2.427827864885330200e-01 5.321511030197143555e-01 -3.096615672111511230e-01 2.162799239158630371e-01 1.441403329372406006e-01 8.314969390630722046e-02 3.793460130691528320e-01
3.618110120296478271e-01 3.947038650512695312e-01 4.588304460048675537e-01 3.088993132114410400e-01 2.392472624778747559e-01 1.465646922588348389e-01 1.837475746870040894e-01 5.430231094360351562e-01
7.739834189414978027e-01 4.521408379077911377e-01 -3.335551619529724121e-01 8.751185983419418335e-02 -1.852041855454444885e-02 -1.633233428001403809e-01 -1.227312237024307251e-01 -1.884688287973403931e-01
5.305166840553283691e-01 4.538612663745880127e-01 5.053982138633728027e-01 -8.605719357728958130e-02 3.617377877235412598e-01 2.460328936576843262e-01 -1.027613803744316101e-01 2.185922265052795410e-01
6.647212505340576172e-01 9.978015720844268799e-02 -7.156638801097869873e-02 -7.438008487224578857e-02 -5.050739645957946777e-01 -3.522787094116210938e-01 1.195075884461402893e-01 3.795436918735504150e-01
5.478024482727050781e-01 3.315829634666442871e-01 1.780780255794525146e-01 -8.235554397106170654e-02 -2.580119110643863678e-02 4.042436182498931885e-01 1.876566708087921143e-01 5.934452414512634277e-01
3.904948830604553223e-01 4.208314418792724609e-01 4.264551103115081787e-01 1.899561285972595215e-01 2.702997326850891113e-01 -3.068695962429046631e-01 5.096389055252075195e-01 -1.597025394439697266e-01
6.001161336898803711e-01 -5.651005506515502930e-01 1.573081687092781067e-02 5.405634269118309021e-02 3.377011716365814209e-01 1.930338591337203979e-01 -2.228072285652160645e-01 3.411820232868194580e-01
6.957278847694396973e-01 -3.372766971588134766e-01 2.910589575767517090e-01 -3.380357325077056885e-01 -1.455437690019607544e-01 -4.853565990924835205e-02 4.032201170921325684e-01 -1.307614743709564209e-01
3.293076753616333008e-01 5.275412201881408691e-01 -1.443805843591690063e-01 3.479683101177215576e-01 2.664803862571716309e-01 -1.800345480442047119e-01 4.165102243423461914e-01 4.409352838993072510e-01
4.324017465114593506e-01 -3.445825576782226562e-01 1.608158648014068604e-02 3.936988711357116699e-01 -6.881406903266906738e-02 -6.646626591682434082e-01 2.816469073295593262e-01 1.148802638053894043e-01
5.523501038551330566e-01 2.510815560817718506e-01 3.354936838150024414e-01 6.902789324522018433e-02 -2.196976244449615479e-01 3.582569956779479980e-01 3.242879733443260193e-02 5.804136395454406738e-01
2.799052894115447998e-01 3.449450135231018066e-01 1.987874954938888550e-01 4.163796305656433105e-01 2.058433294296264648e-01 -1.430345773696899414e-01 4.467384219169616699e-01 5.721642374992370605e-01
4.500305056571960449e-01 -3.067030012607574463e-01 -1.463308483362197876e-01 -7.608525454998016357e-02 9.467826783657073975e-02 4.655526205897331238e-02 7.703881263732910156e-01 2.675349414348602295e-01
5.083475708961486816e-01 -1.872698366641998291e-01 1.405984908342361450e-01 -1.266009211540222168e-01 1.675982493907213211e-03 8.329564332962036133e-02 8.000856637954711914e-01 1.537493169307708740e-01
5.053974390029907227e-01 -2.726466059684753418e-01 6.918878853321075439e-02 2.965773344039916992e-01 -8.961256593465805054e-02 -6.526133418083190918e-01 3.688440620899200439e-01 -8.666890114545822144e-02
2.893568277359008789e-01 4.684464633464813232e-01 -4.055273020640015602e-04 5.670707225799560547e-01 1.809097081422805786e-01 -9.238184243440628052e-02 5.230419039726257324e-01 2.458157986402511597e-01
4.959520399570465088e-01 -1.136113181710243225e-01 -2.228997834026813507e-02 3.670872747898101807e-01 -1.543304175138473511e-01 -6.753442287445068359e-01 3.548076450824737549e-01 8.824031800031661987e-03
5.038910508155822754e-01 -3.946172595024108887e-01 3.147783577442169189e-01 1.929732225835323334e-02 1.070511266589164734e-01 2.815772593021392822e-01 3.955529034137725830e-01 4.936655461788177490e-01
6.240893602371215820e-01 2.175812572240829468e-01 -4.679213464260101318e-01 1.270362883806228638e-01 2.440914511680603027e-01 4.559142515063285828e-02 -1.986100226640701294e-01 4.764211475849151611e-01
7.088854312896728516e-01 -4.678519070148468018e-02 -4.807834327220916748e-02 2.364272326231002808e-01 -3.178094923496246338e-01 -4.517280161380767822e-01 1.850574612617492676e-01 -3.126913607120513916e-01
4.485438466072082520e-01 -3.871619105339050293e-01 -4.382525756955146790e-02 -2.429716661572456360e-02 6.553527712821960449e-02 6.042273342609405518e-02 7.060621976852416992e-01 3.740767538547515869e-01
6.839324831962585449e-01 -4.509893655776977539e-01 8.329513669013977051e-02 -1.777834817767143250e-02 -3.142998516559600830e-01 4.360710084438323975e-02 3.174643218517303467e-01 3.465850651264190674e-01
3.435362577438354492e-01 1.594758927822113037e-01 5.693428516387939453e-01 4.721961319446563721e-01 5.220091938972473145e-01 -1.194070279598236084e-01 1.437061131000518799e-01 -4.502056539058685303e-02
7.590136528015136719e-01 -7.627332210540771484e-02 5.228300690650939941e-01 -1.574484854936599731e-01 -1.982717365026473999e-01 -7.151643186807632446e-02 -2.144078761339187622e-01 1.718789339065551758e-01
7.638119459152221680e-01 3.141886889934539795e-01 -1.466368734836578369e-01 2.963191866874694824e-01 -3.188422024250030518e-01 -2.304496169090270996e-01 -2.298797667026519775e-01 -3.093858063220977783e-02
7.454166412353515625e-01 1.925460249185562134e-02 3.490282893180847168e-01 4.488912224769592285e-02 -2.682299613952636719e-01 4.898232817649841309e-01 1.482086349278688431e-02 -8.974170684814453125e-02
3.985887765884399414e-01 -8.487126789987087250e-03 2.842386960983276367e-01 4.323906004428863525e-01 6.898070573806762695e-01 1.814716756343841553e-01 -3.152364492416381836e-02 2.520757019519805908e-01
6.253201961517333984e-01 -4.455442354083061218e-02 4.648818820714950562e-02 -1.795249283313751221e-01 3.978433012962341309e-01 4.020556807518005371e-01 2.299469560384750366e-01 4.469847083091735840e-01
3.762197792530059814e-01 1.902589350938796997e-01 4.523963630199432373e-01 4.363240301609039307e-01 5.578001737594604492e-01 6.919762492179870605e-02 3.234185874462127686e-01 -8.179376274347305298e-02
5.891226530075073242e-01 -3.312722742557525635e-01 1.613194197416305542e-01 2.398212403059005737e-01 8.824726939201354980e-02 -1.360381022095680237e-02 -4.352728426456451416e-01 5.120742321014404297e-01
5.204470157623291016e-01 1.303315907716751099e-01 2.119768708944320679e-01 -7.683618366718292236e-02 -3.128589391708374023e-01 -4.909369945526123047e-01 1.381515711545944214e-01 5.507493019104003906e-01
7.415476441383361816e-01 9.280521422624588013e-02 -5.313339829444885254e-02 2.882654666900634766e-01 -2.772389352321624756e-01 -4.225230515003204346e-01 -1.683834493160247803e-01 -2.680188715457916260e-01
7.536422014236450195e-01 7.465488463640213013e-02 -8.264315873384475708e-02 2.377776652574539185e-01 -2.016964703798294067e-01 1.497704833745956421e-01 -3.073797225952148438e-01 4.533069133758544922e-01
5.644905567169189453e-01 -6.773437559604644775e-02 1.855915188789367676e-01 2.583717703819274902e-01 -3.928246200084686279e-01 1.160578951239585876e-01 1.843341737985610962e-01 6.113939285278320312e-01
5.629318952560424805e-01 1.806436665356159210e-02 7.917133569717407227e-01 1.363004148006439209e-01 3.421750664710998535e-02 -1.737748831510543823e-02 1.893985867500305176e-01 6.988562643527984619e-03
6.197032928466796875e-01 3.293365836143493652e-01 3.113393485546112061e-01 3.488828893750905991e-03 -1.165071204304695129e-01 4.822319149971008301e-01 1.424637883901596069e-01 3.796626329421997070e-01
4.191934466361999512e-01 1.318889260292053223e-01 6.818622946739196777e-01 4.602605402469635010e-01 2.213136702775955200e-01 -2.792453765869140625e-02 2.614557743072509766e-01 -1.094878390431404114e-01
2.885860800743103027e-01 5.052754878997802734e-01 1.766970730386674404e-03 4.243640601634979248e-01 1.189193874597549438e-01 -1.745953261852264404e-01 5.300273299217224121e-01 3.946802318096160889e-01
7.109766006469726562e-01 1.101379864849150181e-03 4.142040014266967773e-01 -1.352347806096076965e-02 -4.615521728992462158e-01 7.976757362484931946e-03 -1.411629319190979004e-01 2.995701432228088379e-01
5.024688839912414551e-01 4.991481602191925049e-01 6.347281932830810547e-01 -1.217680796980857849e-01 2.484867423772811890e-01 -9.761238843202590942e-02 -9.069152921438217163e-02 3.420344367623329163e-02
4.091268479824066162e-01 3.998342156410217285e-01 5.635926127433776855e-02 -7.720568682998418808e-03 3.710106909275054932e-01 -3.148214519023895264e-01 -3.766791522502899170e-01 5.393174290657043457e-01
4.895921945571899414e-01 9.260724484920501709e-02 2.670786380767822266e-01 -7.660801708698272705e-02 6.480619907379150391e-01 -5.610406771302223206e-02 -4.953489303588867188e-01 7.759604603052139282e-02
4.018651843070983887e-01 3.803083896636962891e-01 -4.834428429603576660e-03 2.254572957754135132e-01 2.680275440216064453e-01 -2.764092385768890381e-02 6.987152099609375000e-01 2.867228388786315918e-01
7.307910323143005371e-01 -6.942177563905715942e-02 -2.263105213642120361e-01 2.964551448822021484e-01 -4.118480980396270752e-01 -1.215501055121421814e-01 3.352274000644683838e-01 -1.589098572731018066e-01
5.469220280647277832e-01 7.345073670148849487e-02 6.458027958869934082e-01 1.162141337990760803e-01 -3.503275811672210693e-01 -1.225293576717376709e-01 1.916256397962570190e-01 3.007507324218750000e-01
4.091138243675231934e-01 -8.021820336580276489e-02 -3.822686970233917236e-01 3.850697576999664307e-01 1.022541895508766174e-01 -6.411475688219070435e-02 4.932074844837188721e-01 5.234145522117614746e-01
6.870920062065124512e-01 -1.336704194545745850e-01 -1.629043966531753540e-01 4.228217005729675293e-01 -3.032747507095336914e-01 -2.819772362709045410e-01 1.681063324213027954e-01 -3.239975869655609131e-01
6.236791610717773438e-01 2.962941862642765045e-02 1.325965076684951782e-01 4.576078429818153381e-02 -4.596129953861236572e-01 1.114852130413055420e-01 3.290229737758636475e-01 5.084695816040039062e-01
3.840029537677764893e-01 3.040831983089447021e-01 -9.786030650138854980e-02 4.851469099521636963e-01 4.619096219539642334e-02 -1.664356701076030731e-02 7.018862366676330566e-01 1.416894793510437012e-01
7.275201678276062012e-01 2.245355397462844849e-01 2.852484285831451416e-01 -2.993425428867340088e-01 4.380398616194725037e-02 3.412660658359527588e-01 3.452258408069610596e-01 1.084594428539276123e-01
6.988192796707153320e-01 -1.439304836094379425e-02 5.052297115325927734e-01 -2.282587252557277679e-02 -4.196817576885223389e-01 8.148384094238281250e-02 6.515791639685630798e-03 2.699102163314819336e-01
7.211980819702148438e-01 -1.802337169647216797e-01 1.435660272836685181e-01 4.973456263542175293e-02 -2.409803122282028198e-01 1.128294020891189575e-01 3.569747880101203918e-02 5.934880971908569336e-01
5.222143530845642090e-01 1.219542846083641052e-01 -3.300310373306274414e-01 2.862291336059570312e-01 3.691443204879760742e-01 -5.741805434226989746e-01 1.207549870014190674e-01 -2.025815844535827637e-01
3.024007081985473633e-01 3.204614222049713135e-01 3.035066723823547363e-01 3.017396926879882812e-01 6.237270236015319824e-01 -9.766344726085662842e-02 1.777561381459236145e-02 4.730810523033142090e-01
6.682044267654418945e-01 5.271423608064651489e-02 5.244170427322387695e-01 3.013260662555694580e-01 -7.848758995532989502e-02 4.005568623542785645e-01 -1.222504302859306335e-01 -5.798393487930297852e-02
6.412916183471679688e-01 -1.565901190042495728e-01 2.315953373908996582e-01 -1.317496001720428467e-01 -6.466635316610336304e-02 2.490439116954803467e-01 8.121532946825027466e-02 6.484054327011108398e-01
6.817518472671508789e-01 -4.636643826961517334e-02 7.001044601202011108e-02 2.742838859558105469e-01 -2.952951192855834961e-01 -5.077943801879882812e-01 7.453914731740951538e-02 -3.198763430118560791e-01
6.119775176048278809e-01 2.590755224227905273e-01 5.644976496696472168e-01 -1.067041531205177307e-01 1.053442731499671936e-01 -3.435007482767105103e-02 4.098759591579437256e-01 -2.191899120807647705e-01
2.782718539237976074e-01 4.350779950618743896e-01 4.050761163234710693e-01 2.668581902980804443e-01 4.882609471678733826e-02 -5.053754448890686035e-01 4.868825078010559082e-01 -5.593977868556976318e-02
5.972427129745483398e-01 -2.428309470415115356e-01 2.805394232273101807e-01 3.070756494998931885e-01 -3.846439421176910400e-01 2.979657612740993500e-02 1.725507155060768127e-02 5.120547413825988770e-01
5.841847062110900879e-01 2.587184906005859375e-01 2.842668294906616211e-01 3.821330517530441284e-02 -1.638884842395782471e-01 3.289986550807952881e-01 7.555443793535232544e-02 6.072206497192382812e-01
6.440305113792419434e-01 -1.105991601943969727e-01 4.603629708290100098e-01 1.376105248928070068e-01 -6.040444225072860718e-02 3.084389865398406982e-01 -1.735096126794815063e-01 4.617717266082763672e-01
5.325040221214294434e-01 -1.118400990962982178e-01 -1.034598574042320251e-01 3.747067153453826904e-01 1.231390610337257385e-01 -7.057403326034545898e-01 6.230695173144340515e-02 -1.889640688896179199e-01
6.027911901473999023e-01 -1.949613988399505615e-01 -4.657818377017974854e-01 -2.577867731451988220e-02 3.978437483310699463e-01 5.880467221140861511e-02 4.560906440019607544e-02 4.660448133945465088e-01
6.420385837554931641e-01 -6.633249670267105103e-02 4.127316474914550781e-01 2.411477267742156982e-01 -5.289948582649230957e-01 5.301279015839099884e-03 1.446777433156967163e-01 2.325758934020996094e-01
6.422405838966369629e-01 -1.724730879068374634e-01 3.411805331707000732e-01 1.024427413940429688e-01 2.792618796229362488e-02 3.663627803325653076e-01 -2.948565781116485596e-01 4.570987522602081299e-01
7.141433358192443848e-01 -2.176978737115859985e-01 4.392003118991851807e-01 -2.136562019586563110e-01 -3.098288178443908691e-01 -8.788686990737915039e-02 3.165425062179565430e-01 1.199826877564191818e-02
6.767800450325012207e-01 -4.563363492488861084e-01 2.383495718240737915e-01 6.825990229845046997e-02 -6.177469715476036072e-02 2.853121459484100342e-01 -1.047211810946464539e-01 4.196075499057769775e-01
5.510216951370239258e-01 -1.810461133718490601e-01 9.272704273462295532e-02 -1.561302095651626587e-01 4.221607446670532227e-01 -8.227913081645965576e-02 5.833548307418823242e-01 -3.245457410812377930e-01
7.057855725288391113e-01 1.929318755865097046e-01 4.708446264266967773e-01 -9.240702539682388306e-02 -4.753543436527252197e-02 4.637996256351470947e-01 1.166065037250518799e-01 5.868151783943176270e-02
2.792938351631164551e-01 3.288306891918182373e-01 -1.359995156526565552e-01 5.263316035270690918e-01 1.371541470289230347e-01 -3.014731407165527344e-01 4.709959328174591064e-01 4.322152733802795410e-01
4.920276999473571777e-01 5.501475334167480469e-01 6.185632571578025818e-02 -9.978710673749446869e-03 4.670759737491607666e-01 3.519870340824127197e-01 2.395860850811004639e-01 2.277375608682632446e-01
3.552282750606536865e-01 4.941372871398925781e-01 -1.708796471357345581e-01 3.360812664031982422e-01 1.412405967712402344e-01 -2.544257640838623047e-01 3.914410769939422607e-01 4.995830059051513672e-01
3.008970320224761963e-01 5.329687595367431641e-01 2.554413378238677979e-01 4.004365205764770508e-01 1.892857551574707031e-01 -6.778096407651901245e-02 3.596227467060089111e-01 4.796391129493713379e-01
5.087032914161682129e-01 -5.110574141144752502e-02 -3.806032240390777588e-01 3.132739961147308350e-01 2.893933653831481934e-01 -5.307690501213073730e-01 3.156843781471252441e-01 -1.746099889278411865e-01
5.347614288330078125e-01 3.602268695831298828e-01 2.061500251293182373e-01 -4.437236860394477844e-02 -3.913433849811553955e-01 -3.455605506896972656e-01 2.365639805793762207e-01 4.596474170684814453e-01
5.216346979141235352e-01 -1.940340399742126465e-01 9.994392096996307373e-02 3.846855163574218750e-01 4.003737494349479675e-02 -7.029020190238952637e-01 -2.897332794964313507e-02 -1.891102045774459839e-01
8.601933121681213379e-01 1.765557676553726196e-01 -1.035972237586975098e-01 5.263979732990264893e-02 -4.236319661140441895e-01 -9.544814005494117737e-03 -1.892806440591812134e-01 3.116097068414092064e-03
5.402475595474243164e-01 -7.865829020738601685e-02 8.880848437547683716e-02 -9.361847490072250366e-02 7.565630078315734863e-01 1.814976483583450317e-01 -1.636005043983459473e-01 2.306514978408813477e-01
3.412198126316070557e-01 -1.110131368041038513e-01 -3.178495764732360840e-01 4.317276775836944580e-01 2.258510589599609375e-01 -1.748425215482711792e-01 6.650573611259460449e-01 2.448428422212600708e-01
4.901687502861022949e-01 2.129627019166946411e-01 6.648616492748260498e-02 2.046754658222198486e-01 -1.049361675977706909e-01 -7.784770727157592773e-01 2.153362184762954712e-01 -6.827200949192047119e-02
7.504936456680297852e-01 2.409006357192993164e-01 -8.413979411125183105e-02 2.387178502976894379e-02 -3.531743288040161133e-01 -3.766943216323852539e-01 -2.486883997917175293e-01 2.063975036144256592e-01
6.229133605957031250e-01 -1.720657795667648315e-01 3.491421937942504883e-01 -4.277494549751281738e-01 -1.025893837213516235e-01 -3.357915952801704407e-02 4.640093147754669189e-01 2.248238176107406616e-01
4.602424204349517822e-01 -3.497459590435028076e-01 3.224240243434906006e-01 1.835824400186538696e-01 -2.045665122568607330e-02 6.361123919486999512e-02 7.236412763595581055e-01 -8.565186522901058197e-03
8.077714443206787109e-01 5.864434689283370972e-02 -3.690502345561981201e-01 -1.609054952859878540e-01 -3.113168776035308838e-01 -2.219751328229904175e-01 1.512436866760253906e-01 -1.136284023523330688e-01
6.543223857879638672e-01 -1.702786535024642944e-01 4.038327932357788086e-01 3.050028979778289795e-01 -3.851110041141510010e-01 -7.697253674268722534e-02 -8.180649578571319580e-02 3.547282516956329346e-01
3.531130254268646240e-01 7.372722774744033813e-02 3.839496970176696777e-01 2.419159710407257080e-01 7.357634902000427246e-01 -1.588838919997215271e-02 1.828359216451644897e-01 2.981700003147125244e-01
5.641208291053771973e-01 -3.634492633864283562e-03 5.143020153045654297e-01 -3.096182346343994141e-01 -8.322032168507575989e-03 1.385931670665740967e-01 4.704771041870117188e-01 2.841804325580596924e-01
5.929142832756042480e-01 -2.858509421348571777e-01 3.536363244056701660e-01 1.259764432907104492e-01 -2.637736499309539795e-01 -2.705016918480396271e-02 5.262068286538124084e-02 5.939157605171203613e-01
4.245038032531738281e-01 -1.131862476468086243e-01 4.561853706836700439e-01 5.675138831138610840e-01 -1.018463373184204102e-01 -4.566243290901184082e-02 2.548097968101501465e-01 4.465675652027130127e-01
5.505478978157043457e-01 -1.542911529541015625e-01 1.341360509395599365e-01 1.562822312116622925e-01 1.907786279916763306e-01 -7.242723703384399414e-01 -1.078992709517478943e-02 -2.638022899627685547e-01
6.193175911903381348e-01 5.800772309303283691e-01 1.328462362289428711e-01 -2.496353685855865479e-01 2.575963437557220459e-01 -3.527261018753051758e-01 -9.579466283321380615e-02 -6.466969847679138184e-03
3.268045485019683838e-01 2.313357442617416382e-01 5.433554649353027344e-01 3.773478269577026367e-01 5.419039726257324219e-01 -2.061184793710708618e-01 2.567312419414520264e-01 6.215597968548536301e-04
5.944488644599914551e-01 2.396830171346664429e-01 3.550541996955871582e-01 -2.518610656261444092e-01 6.840272992849349976e-02 3.679237961769104004e-01 2.800713479518890381e-01 4.256738722324371338e-01
4.047398567199707031e-01 3.854374587535858154e-01 1.524992585182189941e-01 2.243867218494415283e-01 6.349206715822219849e-02 -6.776890158653259277e-01 -2.729287743568420410e-01 2.761058807373046875e-01
3.189163208007812500e-01 2.720382213592529297e-01 -1.975753754377365112e-01 5.110893249511718750e-01 4.572996869683265686e-02 -1.955073475837707520e-01 6.135159730911254883e-01 3.276022076606750488e-01
2.446413040161132812e-01 2.722913920879364014e-01 3.133592009544372559e-01 5.147443413734436035e-01 1.728838086128234863e-01 -1.987606883049011230e-01 4.203693866729736328e-01 5.067023634910583496e-01
7.414994239807128906e-01 3.224663138389587402e-01 -1.756376475095748901e-01 2.053590714931488037e-01 -1.796056628227233887e-01 -3.408002257347106934e-01 1.159446388483047485e-01 -3.336569964885711670e-01
5.351943969726562500e-01 3.606964349746704102e-01 3.132199645042419434e-01 4.833191633224487305e-02 -1.343212723731994629e-01 3.893543779850006104e-01 8.280064165592193604e-02 5.536491274833679199e-01
6.126073598861694336e-01 -6.366892904043197632e-02 4.573338031768798828e-01 -4.666273891925811768e-01 1.777923703193664551e-01 6.423719972372055054e-02 3.121678233146667480e-01 2.461257278919219971e-01
7.565574049949645996e-01 1.398473531007766724e-01 -9.493808448314666748e-02 -1.118689924478530884e-01 -4.217484593391418457e-01 -3.984476029872894287e-01 -1.568706929683685303e-01 1.590448021888732910e-01
4.471394419670104980e-01 -3.018009662628173828e-01 -3.258923068642616272e-02 1.027538254857063293e-02 -6.353306770324707031e-02 1.388413645327091217e-02 8.205242753028869629e-01 1.741425246000289917e-01
6.914550662040710449e-01 2.239166758954524994e-02 -1.711864769458770752e-01 2.710974812507629395e-01 -2.552559673786163330e-01 1.518069654703140259e-01 -8.930042386054992676e-02 5.678154826164245605e-01
3.733572363853454590e-01 3.311993181705474854e-01 1.067908331751823425e-01 1.922648251056671143e-01 1.552447825670242310e-01 -8.099094629287719727e-01 -2.930041775107383728e-02 1.470665931701660156e-01
5.535100698471069336e-01 -3.341730833053588867e-01 -1.076822951436042786e-01 -1.355143822729587555e-02 -2.731989324092864990e-01 -1.508756447583436966e-02 5.960792899131774902e-01 3.741656541824340820e-01
6.153112053871154785e-01 -1.854501105844974518e-02 5.818646550178527832e-01 3.016768395900726318e-01 2.368332445621490479e-02 1.869107186794281006e-01 -3.946196138858795166e-01 1.587016507983207703e-02
5.023182630538940430e-01 1.559002846479415894e-01 -4.030734300613403320e-01 -1.433139592409133911e-01 5.609951615333557129e-01 -2.587117552757263184e-01 4.287596791982650757e-02 3.960791230201721191e-01
6.443315744400024414e-01 1.325286272913217545e-02 5.530384778976440430e-01 3.092069327831268311e-01 -7.657038420438766479e-02 2.006786763668060303e-01 -3.652899861335754395e-01 -6.024076044559478760e-02
7.043970823287963867e-01 8.347643911838531494e-02 5.742220878601074219e-01 1.083328798413276672e-01 -3.654234111309051514e-02 3.098877966403961182e-01 -2.265030741691589355e-01 -8.197629451751708984e-02
4.627580642700195312e-01 6.606289744377136230e-01 1.118583604693412781e-01 -2.561467885971069336e-01 2.953715324401855469e-01 -3.625352084636688232e-01 -8.278618752956390381e-02 2.139418572187423706e-01
6.763923764228820801e-01 -2.917516529560089111e-01 2.493120431900024414e-01 1.990789622068405151e-01 -4.423798024654388428e-01 4.033505171537399292e-02 3.417358696460723877e-01 2.036541104316711426e-01
5.549808144569396973e-01 1.900930330157279968e-02 -2.982153594493865967e-01 4.580025076866149902e-01 1.370238512754440308e-01 -5.707814693450927734e-01 1.492382138967514038e-01 -1.615462005138397217e-01
6.664627790451049805e-01 -6.734775751829147339e-02 3.629742264747619629e-01 3.271005451679229736e-01 -4.808341860771179199e-01 1.030083373188972473e-01 2.765454165637493134e-02 2.645175755023956299e-01
5.376810431480407715e-01 -1.443146020174026489e-01 7.018097639083862305e-01 2.590361535549163818e-01 -9.063600748777389526e-02 -2.394078522920608521e-01 -2.396529763936996460e-01 8.643601089715957642e-02
3.042773008346557617e-01 3.226419985294342041e-01 -1.307744681835174561e-01 2.963019311428070068e-01 2.383888810873031616e-01 -5.249547958374023438e-01 6.042844653129577637e-01 2.922867611050605774e-02
4.453681409358978271e-01 2.101171314716339111e-01 -1.170673780143260956e-02 1.147981956601142883e-01 2.906603217124938965e-01 -1.222935542464256287e-01 -3.939707875251770020e-01 6.996645331382751465e-01
6.743874549865722656e-01 -8.546262234449386597e-02 1.370682865381240845e-01 6.939277797937393188e-02 -3.314278125762939453e-01 -9.124404191970825195e-02 -1.073748916387557983e-01 6.201575398445129395e-01
4.622406661510467529e-01 3.354947566986083984e-01 4.920129477977752686e-01 3.886033664457499981e-04 3.506566286087036133e-01 -9.225741028785705566e-02 -1.053339391946792603e-01 5.377111434936523438e-01
3.264555633068084717e-01 2.690587341785430908e-01 -4.464245401322841644e-03 4.718706011772155762e-01 1.632784903049468994e-01 -1.237816363573074341e-01 5.951209068298339844e-01 4.496684968471527100e-01
4.107053875923156738e-01 3.468436300754547119e-01 1.681010872125625610e-01 7.448735088109970093e-02 7.135562598705291748e-02 -2.958168983459472656e-01 3.442071750760078430e-02 7.638261318206787109e-01
3.969204425811767578e-01 5.165215134620666504e-01 2.265967577695846558e-01 2.241260744631290436e-02 4.562241435050964355e-01 2.554341405630111694e-02 3.428281843662261963e-01 4.443953335285186768e-01
6.310453414916992188e-01 -8.593311160802841187e-02 -1.199202090501785278e-01 2.417274750769138336e-02 -1.199273765087127686e-01 -6.145596131682395935e-02 -1.019954532384872437e-01 7.422059178352355957e-01
4.530450999736785889e-01 -1.469459086656570435e-01 5.205561965703964233e-02 3.197405338287353516e-01 4.237300530076026917e-02 -7.145276069641113281e-01 3.382871448993682861e-01 -2.035430222749710083e-01
4.919637739658355713e-01 -4.517240822315216064e-01 1.133971884846687317e-01 3.402962982654571533e-01 -5.808009952306747437e-02 -6.122806668281555176e-01 2.160755991935729980e-01 1.752020232379436493e-02
6.432508826255798340e-01 2.598047852516174316e-01 2.631480991840362549e-01 -2.464377433061599731e-01 5.249598622322082520e-01 3.026022911071777344e-01 1.241475045680999756e-01 -7.866287976503372192e-02
5.274317860603332520e-01 1.486615985631942749e-01 3.466217219829559326e-01 1.774320602416992188e-01 2.372759878635406494e-01 4.230691194534301758e-01 5.201251506805419922e-01 2.055950611829757690e-01
6.394921541213989258e-01 -1.446577757596969604e-01 6.252651810646057129e-01 -2.538147270679473877e-01 1.461822241544723511e-01 -2.919866442680358887e-01 9.010093659162521362e-02 -1.365314121358096600e-03
6.971703767776489258e-01 -2.462285459041595459e-01 4.229677021503448486e-01 1.883944123983383179e-01 -3.441502153873443604e-01 1.480353027582168579e-01 1.936749666929244995e-01 2.471174597740173340e-01
6.358371973037719727e-01 -1.514169573783874512e-01 6.483374238014221191e-01 1.043396443128585815e-01 -3.610432147979736328e-03 3.259178102016448975e-01 1.856312304735183716e-01 -2.935094945132732391e-02
3.216283619403839111e-01 4.782239198684692383e-01 2.903702259063720703e-01 2.104040086269378662e-01 4.702867567539215088e-01 -5.453311651945114136e-02 1.414519995450973511e-01 5.432495474815368652e-01
3.690566718578338623e-01 3.013668656349182129e-01 8.001954853534698486e-02 8.058956265449523926e-02 6.682507991790771484e-01 -3.041009902954101562e-01 -2.488027215003967285e-01 3.989211916923522949e-01
6.391601562500000000e-01 -6.555257737636566162e-02 1.654935479164123535e-01 2.134750932455062866e-01 -4.086394608020782471e-01 1.671527177095413208e-01 8.366273343563079834e-02 5.588307380676269531e-01
2.887976467609405518e-01 -2.625788189470767975e-02 4.518295824527740479e-01 4.714724123477935791e-01 1.055134385824203491e-01 -5.878418087959289551e-01 -4.376579818199388683e-05 3.643887341022491455e-01
5.914774537086486816e-01 8.128197491168975830e-02 -3.981240987777709961e-01 2.267281562089920044e-01 9.362361580133438110e-02 -5.987098217010498047e-01 2.244570255279541016e-01 -1.266470998525619507e-01
6.758721470832824707e-01 1.201982498168945312e-01 -1.388951987028121948e-01 -1.289255768060684204e-01 -3.494423925876617432e-01 -4.306281805038452148e-01 -2.380651608109474182e-02 4.297885000705718994e-01
3.466634750366210938e-01 -2.786005660891532898e-02 2.814365923404693604e-01 2.208383083343505859e-01 8.013815283775329590e-01 -1.023873686790466309e-01 2.157063484191894531e-01 2.277003228664398193e-01
6.992871165275573730e-01 -1.088666841387748718e-01 2.796473503112792969e-01 1.625970751047134399e-01 -1.012585833668708801e-01 -9.456095844507217407e-02 -1.791243851184844971e-01 5.858537554740905762e-01
4.737017452716827393e-01 -3.525328934192657471e-01 -1.020390838384628296e-01 -2.831951156258583069e-02 5.673085451126098633e-01 -5.261891335248947144e-02 5.592995285987854004e-01 -5.186123400926589966e-02
3.254057765007019043e-01 4.249263703823089600e-01 1.743147820234298706e-01 6.496586799621582031e-01 5.065802931785583496e-01 3.740412741899490356e-02 -5.208152532577514648e-02 1.927489228546619415e-02
6.075584292411804199e-01 3.877696990966796875e-01 4.593598246574401855e-01 1.214694753289222717e-01 1.826542913913726807e-01 3.846407532691955566e-01 1.122079119086265564e-01 2.466562241315841675e-01
4.929599165916442871e-01 3.910012245178222656e-01 -3.128074482083320618e-02 -1.168091967701911926e-01 -2.034279406070709229e-01 -6.162852644920349121e-01 1.658249944448471069e-01 3.752294480800628662e-01
7.163761258125305176e-01 1.302286982536315918e-01 -4.901882708072662354e-01 2.582935690879821777e-01 2.689835727214813232e-01 -2.163690328598022461e-01 3.262852504849433899e-02 -2.064300477504730225e-01
6.522639989852905273e-01 -1.861500740051269531e-01 2.090649753808975220e-01 5.629151128232479095e-03 -4.588514268398284912e-01 1.972638256847858429e-02 2.123439610004425049e-01 4.900369644165039062e-01
5.686500072479248047e-01 6.060206145048141479e-02 -2.409046143293380737e-01 -7.593534141778945923e-02 3.590308129787445068e-01 8.392383344471454620e-03 4.582662880420684814e-01 5.197902917861938477e-01
5.675600171089172363e-01 5.168793201446533203e-01 4.876666367053985596e-01 -3.267925977706909180e-01 2.451350092887878418e-01 2.947149612009525299e-02 -2.754869684576988220e-02 6.618546694517135620e-02
6.586517691612243652e-01 -3.852242529392242432e-01 -6.211388483643531799e-02 -2.947045564651489258e-01 -1.186899989843368530e-01 -1.331509798765182495e-01 3.950151503086090088e-01 3.731186389923095703e-01
5.648164153099060059e-01 -6.250976771116256714e-02 5.021229982376098633e-01 -9.473916143178939819e-03 1.899027973413467407e-01 1.419913470745086670e-01 6.061408519744873047e-01 -3.501854091882705688e-02
5.740795731544494629e-01 3.654384315013885498e-01 3.730454444885253906e-01 -3.852292895317077637e-01 -5.802649632096290588e-02 -7.964333146810531616e-02 4.889035522937774658e-01 2.420734986662864685e-02
2.687665522098541260e-01 3.659067451953887939e-01 -4.044892732053995132e-03 1.440124511718750000e-01 3.772039711475372314e-01 -3.907854855060577393e-01 3.997877240180969238e-01 5.641759037971496582e-01
5.212879776954650879e-01 -3.195568323135375977e-01 1.054318770766258240e-01 -9.822382777929306030e-02 -1.497194170951843262e-01 -2.367659099400043488e-02 7.492322921752929688e-01 1.450966149568557739e-01
7.650321125984191895e-01 -8.486728370189666748e-02 3.197369575500488281e-01 1.544966697692871094e-01 -2.347020655870437622e-01 4.623308479785919189e-01 1.121682077646255493e-01 -2.477299654856324196e-03
8.240978717803955078e-01 1.179980486631393433e-01 -2.283364236354827881e-01 8.608379215002059937e-02 1.585377603769302368e-01 -6.092396751046180725e-02 -3.866606056690216064e-01 -2.627524733543395996e-01
4.973687231540679932e-01 2.412271350622177124e-01 4.824074804782867432e-01 -2.217631936073303223e-01 1.983263939619064331e-01 -4.904108867049217224e-02 6.069113612174987793e-01 -4.958001896739006042e-02
5.456103086471557617e-01 -3.326575085520744324e-02 1.385115981101989746e-01 -9.532827883958816528e-02 2.554503679275512695e-01 3.613516390323638916e-01 6.563953161239624023e-01 2.150466591119766235e-01
7.067039608955383301e-01 -3.400606289505958557e-02 5.979033187031745911e-02 -1.981365829706192017e-01 -4.863221049308776855e-01 -5.814086273312568665e-02 1.802777647972106934e-01 4.291739463806152344e-01
8.166270852088928223e-01 1.664568781852722168e-01 -4.903460741043090820e-01 1.087495759129524231e-01 1.679133325815200806e-01 -7.568070292472839355e-02 -8.575348556041717529e-02 -1.089522913098335266e-01
4.948019385337829590e-01 -1.687876135110855103e-01 3.757257163524627686e-01 -9.528207778930664062e-02 1.522544026374816895e-01 2.855362296104431152e-01 5.070546269416809082e-01 4.632672667503356934e-01
3.573859333992004395e-01 3.851952254772186279e-01 1.606812626123428345e-01 -8.647815138101577759e-02 3.049859404563903809e-01 -4.000703990459442139e-01 6.292926669120788574e-01 -2.037669867277145386e-01
5.231848955154418945e-01 -1.718465536832809448e-01 2.362857609987258911e-01 -4.398927092552185059e-01 7.082533556967973709e-03 -3.486745357513427734e-01 5.669804811477661133e-01 -6.571745127439498901e-02
7.758710384368896484e-01 -4.009989798069000244e-01 -2.538268566131591797e-01 8.221214264631271362e-02 -3.372346162796020508e-01 -8.182039111852645874e-02 3.156258538365364075e-02 2.112326174974441528e-01
4.887329041957855225e-01 -1.185924261808395386e-01 4.963762462139129639e-01 5.564257502555847168e-03 6.116665601730346680e-01 1.542760878801345825e-01 2.480607330799102783e-01 2.029395401477813721e-01
7.063391804695129395e-01 1.647585779428482056e-01 6.084771156311035156e-01 -7.731242477893829346e-02 2.104660682380199432e-02 3.032800555229187012e-01 6.865198165178298950e-02 2.414663508534431458e-02
2.943027019500732422e-01 2.655019760131835938e-01 -8.734123408794403076e-02 5.926057696342468262e-01 1.389277130365371704e-01 -8.572291582822799683e-02 4.376092851161956787e-01 5.156872272491455078e-01
7.894744873046875000e-01 5.745545495301485062e-03 4.715197384357452393e-01 -1.639074385166168213e-01 -2.493748664855957031e-01 2.484657466411590576e-01 -5.404054373502731323e-02 -2.563376538455486298e-02
4.187462031841278076e-01 -1.754464954137802124e-01 6.119734048843383789e-01 4.169352650642395020e-01 3.577030301094055176e-01 -2.287368476390838623e-02 2.904564440250396729e-01 1.807877719402313232e-01
5.442175269126892090e-01 8.208441734313964844e-02 5.536879301071166992e-01 5.656222701072692871e-01 1.837398707866668701e-01 6.618832796812057495e-02 1.256977319717407227e-01 1.290320605039596558e-01
7.072817683219909668e-01 -2.786912620067596436e-01 -2.976843714714050293e-01 -8.606291562318801880e-02 5.337488651275634766e-01 -1.411342434585094452e-02 -5.877137649804353714e-03 2.023350298404693604e-01
6.401466727256774902e-01 2.017219662666320801e-01 -1.099483221769332886e-01 -1.562201082706451416e-01 -4.380655884742736816e-01 -3.365600109100341797e-01 2.787873148918151855e-01 3.607362210750579834e-01
7.110465764999389648e-01 9.330105781555175781e-02 -2.533734440803527832e-01 5.594987273216247559e-01 -2.577908337116241455e-01 1.764302551746368408e-01 9.157742373645305634e-03 1.039382740855216980e-01
5.356279015541076660e-01 -3.865042030811309814e-01 1.949705928564071655e-02 2.222456596791744232e-02 -1.171633228659629822e-01 1.494730263948440552e-01 6.464241147041320801e-01 3.300145864486694336e-01
5.740882754325866699e-01 -6.870985031127929688e-02 5.105200782418251038e-02 -2.633697986602783203e-01 6.776328682899475098e-01 2.508869171142578125e-01 9.399554692208766937e-03 2.674187719821929932e-01
5.344929695129394531e-01 5.008571222424507141e-02 1.625987142324447632e-01 -1.297213435173034668e-01 -2.931762933731079102e-01 -5.165687203407287598e-01 2.835133671760559082e-01 4.851467609405517578e-01
4.018771350383758545e-01 -2.180154323577880859e-01 2.754445672035217285e-01 4.410748183727264404e-01 1.777254343032836914e-01 -2.095661908388137817e-01 -3.485442996025085449e-01 5.688230991363525391e-01
6.652156710624694824e-01 -3.487196862697601318e-01 3.687457144260406494e-01 2.209035456180572510e-01 -1.905622780323028564e-01 2.065099328756332397e-01 -1.015590727329254150e-01 4.022890031337738037e-01
5.794277787208557129e-01 -1.633155345916748047e-01 4.259228110313415527e-01 4.391534030437469482e-01 -3.521433770656585693e-01 -1.165448948740959167e-01 -1.152741834521293640e-01 3.353351056575775146e-01
4.968631267547607422e-01 1.734512895345687866e-01 5.328388810157775879e-01 6.948953121900558472e-02 2.341294437646865845e-01 7.486230134963989258e-02 6.057288646697998047e-01 -8.346904069185256958e-02
3.025673329830169678e-01 -5.442616716027259827e-02 1.555023193359375000e-01 1.379119604825973511e-01 8.209364414215087891e-01 -2.213549613952636719e-01 1.926392763853073120e-01 3.197584748268127441e-01
7.491878271102905273e-01 3.454836830496788025e-02 4.893343448638916016e-01 -3.200045228004455566e-02 -2.380010187625885010e-01 3.088368773460388184e-01 1.110281422734260559e-01 1.808309704065322876e-01
6.175249218940734863e-01 -5.137863755226135254e-01 1.574877649545669556e-01 6.929112970829010010e-02 2.207806259393692017e-01 1.038538366556167603e-01 -2.746098935604095459e-01 4.360532164573669434e-01
