# Supplementary material for: Where is your field going? A machine learning approach to study the relative motion of the domains of physics
Source: PLoS One. 2020 Jun 18;15(6):e0233997. doi: 10.1371/journal.pone.0233997 (PMC7302634; doi:10.1371/journal.pone.0233997)
Supplement: S1 Data — (ZIP) [file pone.0233997.s001.zip › 0/Pacs4Run_0_VS_500_embeddings2004-2008ED8.txt]

1.049172952771186829e-01 -2.394758015871047974e-01 -4.661993980407714844e-01 -4.296899139881134033e-01 -3.622079193592071533e-01 2.289153784513473511e-01 -1.916909068822860718e-01 5.561710596084594727e-01
2.260815650224685669e-01 -2.623242139816284180e-01 9.000632166862487793e-02 -4.499715268611907959e-01 -2.673563063144683838e-01 5.300128459930419922e-01 -1.201377436518669128e-01 5.501559376716613770e-01
5.515024662017822266e-01 -1.691486686468124390e-01 -1.267088800668716431e-01 -3.592688739299774170e-01 -1.424114406108856201e-01 6.416965126991271973e-01 1.822957396507263184e-01 2.383640110492706299e-01
4.871022999286651611e-01 9.220763295888900757e-02 4.158301651477813721e-02 -3.497836887836456299e-01 -4.587525427341461182e-01 2.407365292310714722e-01 -2.183235883712768555e-01 5.604266524314880371e-01
1.646387577056884766e-01 5.040011927485466003e-02 -1.721103042364120483e-01 -6.298267841339111328e-01 -5.094029307365417480e-01 2.384059429168701172e-01 2.975156903266906738e-01 3.731032311916351318e-01
3.079286813735961914e-01 -2.935532033443450928e-01 -3.170698881149291992e-01 7.339238375425338745e-02 -7.052064538002014160e-01 4.013784229755401611e-01 9.862269461154937744e-02 -2.119892090559005737e-01
4.863756299018859863e-01 -4.691137373447418213e-01 -6.218852475285530090e-02 -5.063108801841735840e-01 -1.582751125097274780e-01 4.601985216140747070e-01 -8.645454049110412598e-02 1.970905959606170654e-01
2.399812340736389160e-01 -4.283552169799804688e-01 -3.600567579269409180e-01 1.016811430454254150e-01 -6.355994343757629395e-01 3.733963668346405029e-01 -1.949048414826393127e-02 -2.741344273090362549e-01
-4.405714869499206543e-01 -3.710664212703704834e-01 -3.462323248386383057e-01 3.252073749899864197e-02 -5.702133178710937500e-01 4.244871139526367188e-01 1.069312542676925659e-01 1.746575981378555298e-01
1.191064193844795227e-01 -2.015315145254135132e-01 -2.410066425800323486e-01 2.342038154602050781e-01 -6.459066867828369141e-01 3.539108335971832275e-01 -5.256896018981933594e-01 -1.160395592451095581e-01
1.330329179763793945e-01 -4.437315165996551514e-01 -4.147120565176010132e-02 -3.765796720981597900e-01 -7.477180361747741699e-01 2.790220975875854492e-01 -4.170460626482963562e-02 -5.654754489660263062e-02
6.307361125946044922e-01 -1.958038210868835449e-01 -6.533503532409667969e-02 -1.501631438732147217e-01 -3.244045376777648926e-01 3.016289770603179932e-01 -6.972671300172805786e-02 5.795991420745849609e-01
4.379495978355407715e-01 2.868561446666717529e-01 -1.028157919645309448e-01 -2.615057528018951416e-01 -4.100422263145446777e-01 3.740267753601074219e-01 5.353913456201553345e-02 5.797070860862731934e-01
2.798408269882202148e-02 4.892894253134727478e-02 -1.742659509181976318e-01 -7.805171608924865723e-01 -4.041796326637268066e-01 4.391996562480926514e-01 -2.297416329383850098e-02 -2.149151824414730072e-02
5.821146443486213684e-02 -5.500826239585876465e-01 -5.983106046915054321e-02 9.032922983169555664e-02 -4.836192131042480469e-01 5.931305289268493652e-01 -2.981882095336914062e-01 8.760011941194534302e-02
-6.163791567087173462e-02 -2.932541072368621826e-01 -5.955026745796203613e-01 -4.731939733028411865e-01 2.116958349943161011e-01 3.219480216503143311e-01 -1.243860181421041489e-02 4.278392791748046875e-01
8.785485289990901947e-03 1.545895189046859741e-01 -2.947251796722412109e-01 3.555972278118133545e-01 -4.274339973926544189e-01 7.100919485092163086e-01 -2.270412743091583252e-01 1.556738018989562988e-01
1.120044142007827759e-01 -1.144918203353881836e-01 -9.052979946136474609e-02 -1.271341741085052490e-01 -2.334990948438644409e-01 9.232084155082702637e-01 -2.009503543376922607e-01 5.264284461736679077e-02
-5.634855106472969055e-02 3.187396377325057983e-02 -6.333645433187484741e-02 -7.848393917083740234e-02 -4.957327544689178467e-01 7.982903122901916504e-01 -3.203364312648773193e-01 1.978065818548202515e-03
1.578564047813415527e-01 -8.958979509770870209e-03 -8.657813072204589844e-03 7.231158018112182617e-02 -5.250703692436218262e-01 7.084626555442810059e-01 -3.719493746757507324e-01 2.318033128976821899e-01
1.009885296225547791e-01 8.541251532733440399e-03 -4.592505395412445068e-01 -2.765828669071197510e-01 -7.823787927627563477e-01 -9.725263714790344238e-02 -9.334136545658111572e-02 -2.683877348899841309e-01
-7.994183152914047241e-02 -2.665776312351226807e-01 -2.387422174215316772e-01 -7.116296887397766113e-01 -5.381140708923339844e-01 1.951021105051040649e-01 -7.498271018266677856e-02 -1.608637124300003052e-01
3.550707101821899414e-01 2.307157516479492188e-01 -1.063753738999366760e-01 2.046572417020797729e-01 -5.693721175193786621e-01 5.538655519485473633e-01 -2.621192634105682373e-01 2.604545354843139648e-01
-3.889495134353637695e-01 -1.694075167179107666e-01 -3.351929783821105957e-01 -1.526147574186325073e-01 -3.177367448806762695e-01 3.936868160963058472e-02 -2.915074825286865234e-01 7.049046158790588379e-01
-5.532850325107574463e-02 -3.219155967235565186e-01 -3.274183869361877441e-01 -5.630214214324951172e-01 -5.940033197402954102e-01 2.052531093358993530e-01 6.738411635160446167e-02 -2.638255655765533447e-01
6.055258959531784058e-02 -2.716193795204162598e-01 -2.684042751789093018e-01 3.320287168025970459e-01 -7.265684604644775391e-01 2.511062324047088623e-01 -3.828216791152954102e-01 -5.257159098982810974e-02
-7.898139208555221558e-02 -4.119488000869750977e-01 -3.368370234966278076e-01 -1.602035164833068848e-01 4.902322590351104736e-02 5.074803829193115234e-01 -2.136693894863128662e-01 6.159071326255798340e-01
-1.320070177316665649e-01 2.389858067035675049e-01 -5.906946063041687012e-01 6.554257124662399292e-02 -4.386111795902252197e-01 4.118935763835906982e-01 -2.559738755226135254e-01 -3.803751766681671143e-01
3.447481989860534668e-01 -5.758261084556579590e-01 -6.566952168941497803e-02 -4.742684364318847656e-01 -4.562760591506958008e-01 1.114118769764900208e-01 5.298089236021041870e-02 3.113238811492919922e-01
-1.394986808300018311e-01 -5.065786838531494141e-01 -2.266831845045089722e-01 -4.317573308944702148e-01 -2.887777797877788544e-02 3.948579132556915283e-01 -3.228819966316223145e-01 4.744672179222106934e-01
3.184829652309417725e-01 1.438537836074829102e-01 -2.107941359281539917e-01 2.382231205701828003e-01 -7.718424797058105469e-01 3.018056750297546387e-01 5.918325856328010559e-02 2.938706874847412109e-01
2.876683324575424194e-02 -5.518839955329895020e-01 -1.642859429121017456e-01 1.916180700063705444e-01 -6.425846219062805176e-01 4.004433751106262207e-01 -2.068930864334106445e-01 1.217151880264282227e-01
2.934962213039398193e-01 -4.697805643081665039e-01 -3.335832655429840088e-01 -1.501462012529373169e-01 -5.881490707397460938e-01 3.672949671745300293e-01 1.168286800384521484e-01 -2.546967864036560059e-01
-8.902573958039283752e-03 2.224311083555221558e-01 -5.656211972236633301e-01 2.246842980384826660e-01 -4.150563478469848633e-01 5.674566626548767090e-01 -1.695685088634490967e-01 -2.387521266937255859e-01
-1.917579025030136108e-01 3.010616451501846313e-02 -5.186423659324645996e-01 -1.776224225759506226e-01 1.407248973846435547e-01 4.382705688476562500e-01 -2.151199877262115479e-01 6.353122591972351074e-01
4.730771780014038086e-01 -3.993035554885864258e-01 -5.601845383644104004e-01 -5.035888403654098511e-02 1.947753280401229858e-01 3.679335117340087891e-01 -3.512201905250549316e-01 -6.118510290980339050e-02
-1.093979999423027039e-01 2.409281022846698761e-02 -5.126361846923828125e-01 -6.528468728065490723e-01 -2.597965896129608154e-01 3.527814447879791260e-01 3.249124884605407715e-01 -3.048880398273468018e-02
2.742644250392913818e-01 -9.542257338762283325e-02 -1.734393090009689331e-01 -1.402526814490556717e-02 -4.801357984542846680e-01 8.027452826499938965e-01 -6.822087615728378296e-02 -7.623130083084106445e-02
1.214176695793867111e-02 -4.736638963222503662e-01 -4.491084218025207520e-01 2.848200798034667969e-01 -4.196758568286895752e-01 4.646999537944793701e-01 2.755608558654785156e-01 1.570560485124588013e-01
-2.357431352138519287e-01 -5.910772681236267090e-01 -2.480925321578979492e-01 -3.296441733837127686e-01 -1.054871529340744019e-01 4.393805563449859619e-01 -3.537191748619079590e-01 3.090913593769073486e-01
1.386600434780120850e-01 3.838397562503814697e-01 -1.824823915958404541e-01 2.184341475367546082e-02 -4.947288632392883301e-01 3.271058499813079834e-01 3.591706231236457825e-02 6.682952642440795898e-01
-1.400028169155120850e-01 -2.827043235301971436e-01 -1.259571015834808350e-01 3.171028941869735718e-02 -5.733280181884765625e-01 7.177019119262695312e-01 -1.942188739776611328e-01 4.565870016813278198e-02
2.830296158790588379e-01 -5.912392735481262207e-01 -4.777066111564636230e-01 8.628128096461296082e-03 -5.830834060907363892e-02 -7.401734910672530532e-05 -5.748369097709655762e-01 9.063642472028732300e-02
-8.220520615577697754e-02 -5.736869573593139648e-01 -1.919406354427337646e-01 5.003182962536811829e-02 -5.450832247734069824e-01 3.075290918350219727e-01 1.231802329421043396e-01 4.668168425559997559e-01
4.648123383522033691e-01 -1.071044802665710449e-01 -7.626122236251831055e-02 -8.603630214929580688e-02 -3.230300843715667725e-01 1.644800603389739990e-01 -7.871637344360351562e-01 9.072670340538024902e-02
-1.404853723943233490e-02 4.206945002079010010e-02 -1.194488555192947388e-01 5.404490604996681213e-02 -8.860555887222290039e-01 1.395154297351837158e-01 -3.297576904296875000e-01 2.598936557769775391e-01
-2.156244777143001556e-02 -3.681820034980773926e-01 -2.049184292554855347e-01 2.650925517082214355e-01 -7.025033235549926758e-01 4.144760966300964355e-01 -2.888441383838653564e-01 5.458244681358337402e-02
1.642146855592727661e-01 -3.601862490177154541e-01 -3.110110759735107422e-03 -8.544844575226306915e-03 -4.317835569381713867e-01 7.429887056350708008e-01 -2.484468966722488403e-01 2.074163854122161865e-01
2.078997045755386353e-01 -2.131646312773227692e-02 -4.407737255096435547e-01 1.235972344875335693e-01 -6.339716911315917969e-01 5.227699875831604004e-01 1.708350181579589844e-01 -2.058456391096115112e-01
-2.102204784750938416e-02 -2.314585261046886444e-02 -2.905023396015167236e-01 -8.145406246185302734e-01 -2.497381418943405151e-01 4.302826225757598877e-01 5.703706666827201843e-02 -1.971852406859397888e-02
1.395659744739532471e-01 -4.005825030617415905e-04 -2.816102802753448486e-01 1.324566155672073364e-01 -7.161764502525329590e-01 9.138868749141693115e-02 -5.893059968948364258e-01 -1.230042800307273865e-01
3.211332857608795166e-01 1.159817650914192200e-01 -1.612086892127990723e-01 1.617701351642608643e-01 -4.724409580230712891e-01 5.643823742866516113e-01 -5.331861376762390137e-01 -7.244598120450973511e-02
-9.861226379871368408e-02 -5.722557902336120605e-01 -5.266175270080566406e-01 -2.161551713943481445e-01 9.783287346363067627e-02 4.525996446609497070e-01 -1.091884300112724304e-01 3.352759480476379395e-01
7.727839797735214233e-02 -1.898554712533950806e-01 -2.549214363098144531e-01 -7.695834636688232422e-01 -4.184722006320953369e-01 3.233107924461364746e-01 2.096069790422916412e-02 -1.437051743268966675e-01
-1.785901375114917755e-03 -5.349153876304626465e-01 -4.541368484497070312e-01 3.313377201557159424e-01 -4.898607134819030762e-01 3.414633572101593018e-01 1.665058583021163940e-01 1.164147406816482544e-01
7.046446949243545532e-02 -1.696413904428482056e-01 -3.154019415378570557e-01 1.441001296043395996e-01 -7.236803174018859863e-01 5.551214218139648438e-01 2.914132177829742432e-02 -1.152872666716575623e-01
1.917127966880798340e-01 -1.875317692756652832e-01 -1.115461587905883789e-01 1.220906078815460205e-01 -6.483477950096130371e-01 6.717026829719543457e-01 -1.475948840379714966e-01 8.605702221393585205e-02
-2.617056667804718018e-01 -2.890621125698089600e-01 -2.537941634654998779e-01 -4.829010963439941406e-01 -3.014794737100601196e-02 3.490612506866455078e-01 -4.957136213779449463e-01 4.264546632766723633e-01
-2.935822494328022003e-02 -1.803118968382477760e-03 -1.747660189867019653e-01 1.294858381152153015e-02 -4.442076385021209717e-01 8.582462668418884277e-01 -1.850604861974716187e-01 1.642302609980106354e-02
5.880581215023994446e-02 -2.349175363779067993e-01 -3.836452364921569824e-01 5.190289616584777832e-01 -4.600223600864410400e-01 5.420459508895874023e-01 -1.323105096817016602e-01 4.290070757269859314e-02
8.550260215997695923e-02 2.965973317623138428e-01 -5.992737412452697754e-01 1.408255100250244141e-01 -2.193263769149780273e-01 4.705635309219360352e-01 -3.761309087276458740e-01 -3.387472927570343018e-01
2.111051529645919800e-01 2.647910416126251221e-01 -3.435719311237335205e-01 -2.007945068180561066e-02 -5.072495937347412109e-01 2.815667688846588135e-01 -5.963197350502014160e-01 -2.733059525489807129e-01
7.630550861358642578e-02 -2.748765647411346436e-01 -1.528381556272506714e-01 -6.481779813766479492e-01 -5.449035167694091797e-01 1.869113594293594360e-01 -3.784618079662322998e-01 6.086577195674180984e-03
1.503992080688476562e-01 4.669575393199920654e-02 -1.101022437214851379e-01 2.110146880149841309e-01 -8.699653148651123047e-01 2.101895958185195923e-01 -2.400134950876235962e-01 2.447937726974487305e-01
2.734358310699462891e-01 3.897768557071685791e-01 -2.450330257415771484e-01 7.777813822031021118e-02 -6.515137553215026855e-01 2.434244900941848755e-01 1.912821829319000244e-01 4.323213398456573486e-01
2.228179275989532471e-01 -2.700091898441314697e-01 -3.461981117725372314e-01 3.352242112159729004e-01 -7.639221549034118652e-01 2.471443265676498413e-01 3.110950114205479622e-03 2.349318563938140869e-02
-1.296504139900207520e-01 1.385499089956283569e-01 -1.866122484207153320e-01 -1.281951516866683960e-01 -7.641291618347167969e-01 3.655129671096801758e-01 -4.292764961719512939e-01 -1.047140210866928101e-01
-2.039526700973510742e-01 1.965937390923500061e-02 -4.380295574665069580e-01 -5.061889290809631348e-01 -9.068660438060760498e-02 5.324716493487358093e-02 -3.300591111183166504e-01 6.244369745254516602e-01
9.997446835041046143e-02 3.819414228200912476e-02 -5.602237582206726074e-01 1.973191350698471069e-01 -7.481116056442260742e-01 1.051897704601287842e-01 -7.754534482955932617e-02 -2.429237514734268188e-01
7.940245866775512695e-01 -3.130648732185363770e-01 -2.096225768327713013e-01 -1.404016315937042236e-01 -2.951395213603973389e-01 2.865941822528839111e-02 -2.264194786548614502e-01 2.620433866977691650e-01
-2.250683903694152832e-01 -2.580929398536682129e-01 -2.657734155654907227e-01 -4.146209061145782471e-01 -3.676515221595764160e-01 -9.748145937919616699e-02 -2.647427618503570557e-01 6.522477865219116211e-01
3.765186369419097900e-01 -4.867823794484138489e-02 -2.713142037391662598e-01 3.193957963958382607e-03 -6.196072101593017578e-01 5.980346202850341797e-01 9.470744431018829346e-02 -1.780860871076583862e-01
2.504174411296844482e-01 2.811823487281799316e-01 -4.985370934009552002e-01 -4.018739461898803711e-01 -6.274134516716003418e-01 -1.171020641922950745e-01 -5.636870488524436951e-02 -1.940306127071380615e-01
-1.643318086862564087e-01 -1.549347788095474243e-01 -7.173562794923782349e-02 -6.673674285411834717e-02 -4.699750542640686035e-01 7.778815031051635742e-01 -3.338656127452850342e-01 4.413563758134841919e-02
-4.209631383419036865e-01 -1.651355624198913574e-01 -5.670513510704040527e-01 -8.027897030115127563e-02 2.552128396928310394e-02 3.144570589065551758e-01 -3.456936478614807129e-01 4.984872937202453613e-01
-2.015577442944049835e-02 6.215453520417213440e-02 -3.876073956489562988e-01 -1.953968554735183716e-01 -7.996497750282287598e-01 -1.170731782913208008e-01 -3.556523919105529785e-01 -1.663628220558166504e-01
3.185833096504211426e-01 -4.079187214374542236e-01 -6.213580965995788574e-01 -4.280412495136260986e-01 2.214973866939544678e-01 8.462136238813400269e-02 -3.230749666690826416e-01 4.692972451448440552e-02
4.399054050445556641e-01 2.424091845750808716e-01 -5.352531671524047852e-01 -4.318145811557769775e-01 -2.520097196102142334e-01 2.617959976196289062e-01 3.768130764365196228e-02 -3.758925795555114746e-01
-3.100161850452423096e-01 9.125630557537078857e-02 -3.494645953178405762e-01 -1.447024345397949219e-01 -6.571667194366455078e-01 -7.453035213984549046e-04 -5.560075044631958008e-01 -1.071678847074508667e-01
-2.510591149330139160e-01 -4.285912811756134033e-01 -6.890861392021179199e-01 1.126263439655303955e-01 -1.692389883100986481e-02 3.192939460277557373e-01 -3.282622992992401123e-02 4.030407667160034180e-01
-1.295922845602035522e-01 -2.245104908943176270e-01 -5.127941370010375977e-01 -2.811982529237866402e-03 1.927864402532577515e-01 5.848205685615539551e-01 -3.347286581993103027e-01 4.226227998733520508e-01
-1.325791776180267334e-01 -2.688526213169097900e-01 -1.285187304019927979e-01 -1.820199042558670044e-01 -4.974006116390228271e-01 6.233654618263244629e-01 2.635580599308013916e-01 3.937489986419677734e-01
-1.301884800195693970e-01 -4.567872285842895508e-01 -5.703770518302917480e-01 -9.332870692014694214e-02 1.103629246354103088e-01 5.906718969345092773e-01 -7.384189218282699585e-02 2.717174291610717773e-01
-1.039343252778053284e-01 2.108115553855895996e-01 -6.152678132057189941e-01 1.469787508249282837e-01 -4.845285117626190186e-01 3.927192091941833496e-01 -1.211855262517929077e-01 -3.753893673419952393e-01
1.867324560880661011e-01 -1.390052139759063721e-01 -1.064975932240486145e-01 2.367974072694778442e-01 -7.387679219245910645e-01 3.285279870033264160e-01 -4.732857644557952881e-01 2.618556655943393707e-02
4.607793688774108887e-01 1.950084567070007324e-01 -1.540073305368423462e-01 2.296164631843566895e-01 -6.406270861625671387e-01 4.029030799865722656e-01 -3.893570974469184875e-02 3.145823478698730469e-01
-6.032469868659973145e-02 -2.067501991987228394e-01 -5.505492091178894043e-01 -1.572790741920471191e-02 1.371759325265884399e-01 2.367399930953979492e-01 -3.350397050380706787e-01 6.805503964424133301e-01
3.090013265609741211e-01 -1.292466670274734497e-01 -4.158841967582702637e-01 -3.739424282684922218e-03 -5.634869933128356934e-01 5.227883458137512207e-01 1.636520475149154663e-01 -3.118214905261993408e-01
-1.007383465766906738e-01 -4.693121016025543213e-01 -1.661422997713088989e-01 -2.298281192779541016e-01 -2.074945867061614990e-01 5.414037108421325684e-01 -3.847532570362091064e-01 4.527326226234436035e-01
-1.900322176516056061e-02 -4.047709405422210693e-01 -1.071617677807807922e-01 -6.790910363197326660e-01 -5.380683541297912598e-01 2.312576621770858765e-01 -5.743752047419548035e-02 -1.298247724771499634e-01
4.042555093765258789e-01 1.139900162816047668e-01 -4.293474368751049042e-03 2.114124298095703125e-01 -6.082323193550109863e-01 3.988314568996429443e-01 -3.312828540802001953e-01 3.743108212947845459e-01
-9.924622625112533569e-02 -2.758207023143768311e-01 -3.320531547069549561e-01 8.942072838544845581e-02 -4.262346625328063965e-01 6.348495483398437500e-01 3.790073394775390625e-01 2.597332894802093506e-01
-1.460065096616744995e-01 -1.449695378541946411e-01 -2.137577235698699951e-01 -4.669301211833953857e-01 -2.883671820163726807e-01 -7.892531156539916992e-02 -5.472324490547180176e-01 5.523599386215209961e-01
4.167489707469940186e-01 2.786012589931488037e-01 -1.271274983882904053e-01 1.863667368888854980e-01 -6.307208538055419922e-01 4.038872718811035156e-01 -3.105911910533905029e-01 2.010148614645004272e-01
-1.118991076946258545e-01 -1.050540059804916382e-02 -1.491797268390655518e-01 1.484645064920186996e-02 -4.907535910606384277e-01 8.343873023986816406e-01 -1.571017950773239136e-01 5.631220340728759766e-02
1.236949563026428223e-01 -4.264208376407623291e-01 -4.504328966140747070e-01 1.257171779870986938e-01 -6.986293792724609375e-01 2.121107280254364014e-01 8.479168266057968140e-02 -2.095391303300857544e-01
2.784472107887268066e-01 -5.969537794589996338e-02 -4.316890835762023926e-01 -3.715225160121917725e-01 -6.169989109039306641e-01 -2.998920381069183350e-01 -2.306410819292068481e-01 -2.658968865871429443e-01
1.784634590148925781e-01 3.380433022975921631e-01 -5.021827220916748047e-01 -1.388576030731201172e-01 -7.473772168159484863e-01 -1.489829719066619873e-01 4.046861082315444946e-02 1.499327947385609150e-03
-3.678297400474548340e-01 -1.703486442565917969e-01 -6.910276412963867188e-01 -2.052874267101287842e-01 1.546193212270736694e-01 3.761605620384216309e-01 -3.130377233028411865e-01 2.293996363878250122e-01
2.458812482655048370e-02 3.730902075767517090e-01 -2.939901053905487061e-01 1.298450082540512085e-01 -5.541222095489501953e-01 2.461270242929458618e-01 1.486702710390090942e-01 6.059507727622985840e-01
-6.259431689977645874e-02 -6.656403094530105591e-02 -1.053596362471580505e-01 -4.469305742532014847e-03 -6.453589200973510742e-01 7.037046551704406738e-01 -2.614664733409881592e-01 -2.185231260955333710e-02
-3.289372846484184265e-02 -2.088253051042556763e-01 -3.293995559215545654e-01 -8.099381327629089355e-01 -3.817482292652130127e-01 6.147188693284988403e-02 -1.548005044460296631e-01 -1.316524446010589600e-01
8.193488121032714844e-01 1.405298262834548950e-01 -2.333797365427017212e-01 -1.106897890567779541e-01 -4.286700114607810974e-02 4.390809237957000732e-01 -1.315711438655853271e-01 1.739540398120880127e-01
-4.853114485740661621e-02 -4.497468098998069763e-02 -1.418247371912002563e-01 9.410931915044784546e-02 -6.759321093559265137e-01 6.350655555725097656e-01 -3.260885477066040039e-01 -1.117974147200584412e-02
-2.931591682136058807e-02 -8.237330615520477295e-02 -2.528220415115356445e-02 -6.677404642105102539e-01 -3.963063955307006836e-01 6.013855338096618652e-01 -1.371509581804275513e-01 9.113181382417678833e-02
3.252866864204406738e-02 -1.374260485172271729e-01 -3.356665074825286865e-01 7.535827904939651489e-02 -8.011159896850585938e-01 -1.029158979654312134e-01 -4.331151247024536133e-01 -1.474374979734420776e-01
1.150715202093124390e-01 3.580256104469299316e-01 -2.580184638500213623e-01 1.909037237055599689e-03 -5.808758735656738281e-01 5.053650736808776855e-01 -4.081376492977142334e-01 -1.805878579616546631e-01
1.693878024816513062e-01 -1.627902500331401825e-03 -6.722100973129272461e-01 -2.195510268211364746e-01 -2.594674229621887207e-01 -1.666946858167648315e-01 4.461837410926818848e-01 4.207679033279418945e-01
2.069684714078903198e-01 -3.685756921768188477e-01 -5.569162368774414062e-01 -1.878708750009536743e-01 7.185792922973632812e-02 1.320486068725585938e-01 -6.254733204841613770e-01 -2.490936070680618286e-01
1.252320110797882080e-01 1.806679964065551758e-01 -4.297984540462493896e-01 1.096239760518074036e-01 -8.582102060317993164e-01 3.782039135694503784e-02 1.301880180835723877e-01 -5.304951686412096024e-03
-8.248290419578552246e-02 -4.141451418399810791e-01 -7.649551033973693848e-01 -1.001848205924034119e-01 2.085214704275131226e-01 3.343797028064727783e-01 -1.844170689582824707e-01 1.928379684686660767e-01
-8.214095234870910645e-02 -5.173284411430358887e-01 -7.216710448265075684e-01 -1.221066564321517944e-01 8.266799151897430420e-02 2.207679301500320435e-01 5.751924216747283936e-02 3.619723618030548096e-01
-3.261680305004119873e-01 2.962126582860946655e-02 -5.154380202293395996e-01 -8.497377485036849976e-02 -5.129345133900642395e-02 5.323680490255355835e-02 -6.040262579917907715e-01 4.995270371437072754e-01
-2.253061234951019287e-01 -4.821179509162902832e-01 -6.779555082321166992e-01 -4.672865569591522217e-01 2.124957740306854248e-02 6.983552593737840652e-03 -1.878057420253753662e-01 5.520703271031379700e-02
1.880183517932891846e-01 -3.460289537906646729e-02 -2.212506383657455444e-01 -3.824733942747116089e-02 -5.385613441467285156e-01 7.868637442588806152e-01 2.207949571311473846e-02 -5.784884467720985413e-02
9.394340217113494873e-02 -3.597610592842102051e-01 -1.626650840044021606e-01 3.859645724296569824e-01 -6.142080426216125488e-01 3.819652795791625977e-01 -3.388935327529907227e-01 2.198188751935958862e-01
2.622364163398742676e-01 4.302257597446441650e-01 -4.785800874233245850e-01 -5.092133879661560059e-01 -3.970358073711395264e-01 2.275720238685607910e-01 3.024022653698921204e-02 -2.178525030612945557e-01
2.742266952991485596e-01 -4.100371003150939941e-01 -1.419793665409088135e-01 -1.245818212628364563e-01 -7.736204862594604492e-01 3.407077491283416748e-01 7.980501651763916016e-02 -7.160799577832221985e-03
-2.221659570932388306e-01 2.362687438726425171e-01 -4.302848875522613525e-01 -6.064053773880004883e-01 -5.641108155250549316e-01 -5.301360040903091431e-02 -1.444626003503799438e-01 -6.773973815143108368e-03
7.089568376541137695e-01 1.664640009403228760e-01 -3.215185403823852539e-01 7.058777380734682083e-03 -4.287343621253967285e-01 1.813301146030426025e-01 -3.363341391086578369e-01 -1.908704936504364014e-01
4.924549162387847900e-01 -4.150944948196411133e-01 -6.910976171493530273e-01 2.335823774337768555e-01 -5.917225033044815063e-02 -3.017546050250530243e-02 -2.201225459575653076e-01 1.192662958055734634e-02
2.190269157290458679e-02 -2.070105867460370064e-03 -3.274302184581756592e-01 -3.686907887458801270e-01 -2.777500748634338379e-01 -2.979996204376220703e-01 -4.850306510925292969e-01 5.959607362747192383e-01
-7.138172537088394165e-02 -4.933412373065948486e-02 -4.601163268089294434e-01 -4.861924648284912109e-01 -2.032870948314666748e-01 -1.891415119171142578e-01 -2.375641912221908569e-01 6.409709453582763672e-01
5.892426148056983948e-02 2.584481239318847656e-01 -6.631842255592346191e-01 2.163977622985839844e-01 -2.446125596761703491e-01 4.467594623565673828e-01 -2.611556649208068848e-01 -3.397934436798095703e-01
-3.613331541419029236e-02 4.636947810649871826e-01 -6.249631047248840332e-01 -4.619574248790740967e-01 -3.584496676921844482e-01 -1.330543607473373413e-01 -1.158416084945201874e-02 1.826864928007125854e-01
7.748609036207199097e-02 4.146374017000198364e-02 -4.283742606639862061e-01 1.646888703107833862e-01 -8.632648587226867676e-01 4.505502060055732727e-02 1.837195456027984619e-01 -2.531148679554462433e-02
-1.420498043298721313e-01 1.987302601337432861e-01 -5.538975000381469727e-01 -1.729237139225006104e-01 6.186938262544572353e-04 -5.579219013452529907e-02 -4.905310273170471191e-01 5.999076962471008301e-01
3.341336548328399658e-02 3.226418793201446533e-01 -3.434621095657348633e-01 8.902095258235931396e-03 -5.815016627311706543e-01 5.087037086486816406e-01 -3.713786900043487549e-01 -2.046815603971481323e-01
2.536572813987731934e-01 3.270617127418518066e-01 -1.768696457147598267e-01 2.733635604381561279e-01 -6.581397652626037598e-01 3.994976878166198730e-01 -1.420519649982452393e-01 3.312900960445404053e-01
4.965920466929674149e-03 -4.322339892387390137e-01 -6.021648645401000977e-01 -8.081889152526855469e-02 2.172530591487884521e-01 4.009392261505126953e-01 -2.247076928615570068e-01 4.307785034179687500e-01
-2.739511430263519287e-01 -4.351780116558074951e-01 -6.436660885810852051e-01 5.258789286017417908e-02 1.586604304611682892e-02 4.159273207187652588e-01 -8.627646416425704956e-02 3.712256550788879395e-01
-5.591540038585662842e-02 -4.314902722835540771e-01 -2.125861942768096924e-01 4.287337884306907654e-02 -6.472247242927551270e-01 5.102028846740722656e-01 -2.314308583736419678e-01 -1.757600158452987671e-01
3.434702157974243164e-01 -6.807266473770141602e-01 -6.026986241340637207e-01 -1.045555248856544495e-01 -2.777463756501674652e-02 -3.320877626538276672e-02 -1.431848555803298950e-01 1.486131399869918823e-01
2.925807796418666840e-02 6.209022551774978638e-02 -2.374989390373229980e-01 2.497092932462692261e-01 -4.387475848197937012e-01 7.717498540878295898e-01 -2.945594787597656250e-01 4.081448167562484741e-02
-1.107845455408096313e-03 -1.265820413827896118e-01 -3.016533255577087402e-01 6.232198700308799744e-02 -8.377108573913574219e-01 -2.654010653495788574e-01 -3.407885432243347168e-01 2.762351185083389282e-02
1.643288284540176392e-01 8.522267639636993408e-02 -3.394578397274017334e-01 3.409265354275703430e-02 -9.201418757438659668e-01 1.889768056571483612e-02 4.544100537896156311e-02 1.600295491516590118e-02
1.227733716368675232e-01 4.162153899669647217e-01 -4.398326873779296875e-01 -3.623490929603576660e-01 -6.568436622619628906e-01 -1.705877035856246948e-01 -1.618507653474807739e-01 -1.422738004475831985e-02
-2.327316850423812866e-01 2.306682020425796509e-01 -6.342181563377380371e-01 -7.022915780544281006e-02 -4.177365005016326904e-01 4.027878046035766602e-01 -3.330191224813461304e-02 -3.842037916183471680e-01
2.160210460424423218e-01 -5.726316571235656738e-01 -6.058958172798156738e-01 -2.130182236433029175e-01 1.660453081130981445e-01 3.148492574691772461e-01 -3.699989616870880127e-02 2.913266718387603760e-01
3.896098434925079346e-01 4.444603919982910156e-01 -2.212043553590774536e-01 -1.714967340230941772e-01 -4.086787402629852295e-01 3.567339181900024414e-01 1.782867163419723511e-01 4.962388575077056885e-01
-2.674886584281921387e-01 -3.710417747497558594e-01 -4.186300039291381836e-01 2.268004715442657471e-01 -6.450926661491394043e-01 2.615039348602294922e-01 2.064698189496994019e-01 1.921711266040802002e-01
-2.109125070273876190e-02 -1.450042873620986938e-01 -3.220700472593307495e-02 -3.193883299827575684e-01 -3.755816817283630371e-01 6.604328155517578125e-01 2.199261337518692017e-01 4.998820126056671143e-01
1.468801945447921753e-01 3.818841576576232910e-01 -4.483328461647033691e-01 -6.835922002792358398e-01 -1.324966996908187866e-01 3.707664906978607178e-01 9.095148742198944092e-02 3.153710812330245972e-02
2.198591381311416626e-01 3.182315230369567871e-01 -3.988470733165740967e-01 -6.480401754379272461e-01 -2.960244417190551758e-01 3.909262716770172119e-01 1.567533910274505615e-01 -7.956201583147048950e-02
3.086600638926029205e-02 -3.986956179141998291e-01 -5.081950426101684570e-01 -2.637282311916351318e-01 -3.563232719898223877e-02 -2.246500998735427856e-01 -4.172997474670410156e-01 5.351615548133850098e-01
2.148864418268203735e-01 -2.162906825542449951e-01 -3.905014097690582275e-01 -4.656069725751876831e-02 -8.387551903724670410e-01 -4.123772028833627701e-03 5.298386886715888977e-02 -2.145890295505523682e-01
2.770840525627136230e-01 1.514258831739425659e-01 -3.432216942310333252e-01 -5.841283202171325684e-01 -2.772071063518524170e-01 4.607830941677093506e-01 -2.249671667814254761e-01 -3.186101615428924561e-01
2.115593850612640381e-02 2.150983810424804688e-01 -6.239494085311889648e-01 -6.892718672752380371e-01 -1.607826650142669678e-01 -1.508338302373886108e-01 -1.776578463613986969e-02 1.998976171016693115e-01
3.048453927040100098e-01 -1.831100136041641235e-01 -1.462448537349700928e-01 -1.877516657114028931e-01 1.502119749784469604e-01 5.884891152381896973e-01 -3.409892618656158447e-01 5.759731531143188477e-01
5.208126455545425415e-02 -4.997517168521881104e-01 -8.176274895668029785e-01 6.888119131326675415e-02 1.096695777960121632e-03 -2.449811436235904694e-02 -2.627726495265960693e-01 -6.801301240921020508e-02
-3.348337113857269287e-02 -1.066059842705726624e-01 -5.136540532112121582e-01 -4.365732371807098389e-01 -6.442095339298248291e-02 -2.288784533739089966e-01 -3.076348602771759033e-01 6.179827451705932617e-01
1.563311368227005005e-01 -1.003809273242950439e-01 -1.110557317733764648e-01 -7.035864591598510742e-01 -2.431617677211761475e-01 4.411317706108093262e-01 6.624384969472885132e-02 4.472179412841796875e-01
-1.303083300590515137e-01 4.267393350601196289e-01 -5.275874137878417969e-01 -5.290099978446960449e-01 -4.255269765853881836e-01 5.840396508574485779e-02 1.442479491233825684e-01 1.934465914964675903e-01
4.878802895545959473e-01 3.280801000073552132e-03 -5.055505633354187012e-01 4.798611402511596680e-01 -3.857865631580352783e-01 2.951475381851196289e-01 -1.843033134937286377e-01 -7.875872403383255005e-02
-1.099654510617256165e-01 5.196807980537414551e-01 -5.008808374404907227e-01 -5.282145738601684570e-01 -1.431705504655838013e-01 3.943954408168792725e-01 1.026378571987152100e-01 3.697351738810539246e-02
-9.970272332429885864e-02 -8.070901036262512207e-02 -2.159561216831207275e-01 -5.655942559242248535e-01 -7.400771230459213257e-02 2.504954040050506592e-01 -4.084337651729583740e-01 6.180358529090881348e-01
8.229409158229827881e-02 8.874470740556716919e-02 -4.245842397212982178e-01 -7.036047577857971191e-01 -4.247008562088012695e-01 2.251835614442825317e-01 2.796525955200195312e-01 -2.713894098997116089e-02
4.260075688362121582e-01 -1.810955465771257877e-03 -6.996534466743469238e-01 -2.612192034721374512e-01 -2.084930986166000366e-01 -1.447119116783142090e-01 2.937407791614532471e-01 3.317668437957763672e-01
1.208515912294387817e-01 4.220813140273094177e-02 -2.705704867839813232e-01 -2.781135439872741699e-01 -2.501150071620941162e-01 -1.073395535349845886e-01 -2.461245357990264893e-01 8.357040882110595703e-01
-1.341551691293716431e-01 -2.435957342386245728e-01 -4.368300139904022217e-01 1.149191036820411682e-01 -7.307810783386230469e-01 -2.910524234175682068e-02 -3.567860424518585205e-01 -2.375969737768173218e-01
-6.023024022579193115e-02 -1.734631210565567017e-01 -4.274808242917060852e-02 9.912260621786117554e-02 -7.599355578422546387e-01 4.972433149814605713e-01 -3.151977956295013428e-01 1.747213006019592285e-01
-1.809610873460769653e-01 -1.833928972482681274e-01 -2.404257059097290039e-01 -6.546910107135772705e-02 -4.693261086940765381e-01 7.503867745399475098e-01 1.889930516481399536e-01 2.290496081113815308e-01
-1.342155188322067261e-01 4.224159121513366699e-01 -6.274312138557434082e-01 -4.978680610656738281e-01 -2.762846946716308594e-01 -8.600434660911560059e-02 -2.736005187034606934e-01 5.849119275808334351e-02
-2.257745712995529175e-01 2.067303955554962158e-01 -4.353304505348205566e-01 -6.002353429794311523e-01 -4.951235353946685791e-01 1.941552758216857910e-01 2.692921757698059082e-01 3.363829851150512695e-02
4.399798214435577393e-01 3.075222373008728027e-01 -3.118755221366882324e-01 -4.396474361419677734e-01 -4.387472569942474365e-01 3.539828360080718994e-01 -9.917175024747848511e-02 -3.060285151004791260e-01
5.237405300140380859e-01 3.410806655883789062e-01 -6.549540758132934570e-01 4.665082320570945740e-02 -1.921028345823287964e-01 -8.251222223043441772e-02 1.377658545970916748e-01 3.398934900760650635e-01
1.875037252902984619e-01 7.401038426905870438e-03 3.958139196038246155e-02 -2.326033860445022583e-01 -3.198644518852233887e-01 8.389849066734313965e-01 -2.772927880287170410e-01 1.612951457500457764e-01
-2.398211881518363953e-02 -2.921949326992034912e-02 -4.122873842716217041e-01 -1.427440494298934937e-01 -6.389372348785400391e-01 1.630048751831054688e-01 -5.297308564186096191e-01 -3.046114742755889893e-01
-1.130410209298133850e-01 -3.089452385902404785e-01 -2.098897099494934082e-01 -7.366468757390975952e-02 -8.887288570404052734e-01 2.279433421790599823e-02 -2.278486043214797974e-01 -4.593346733599901199e-03
-4.228929802775382996e-02 -2.498772740364074707e-01 -8.437030017375946045e-02 1.200569197535514832e-01 -6.967803835868835449e-01 4.154306948184967041e-01 -5.008008480072021484e-01 7.317160069942474365e-02
8.352535963058471680e-01 -1.019020155072212219e-01 -3.194380402565002441e-01 -8.262853324413299561e-02 -1.561079323291778564e-01 1.513118296861648560e-01 -2.731555998325347900e-01 2.474274933338165283e-01
3.548397719860076904e-01 -4.828567504882812500e-01 -1.600030213594436646e-01 -5.354019999504089355e-01 -4.882698953151702881e-01 -2.084114402532577515e-01 -3.010641410946846008e-02 2.143186479806900024e-01
8.295378647744655609e-03 2.687393128871917725e-01 -5.128275975584983826e-02 -3.945644572377204895e-02 -7.669023871421813965e-01 2.638431191444396973e-01 -5.070440769195556641e-01 9.315272420644760132e-02
4.259598553180694580e-01 -1.590556055307388306e-01 -7.237644791603088379e-01 1.868265308439731598e-02 1.774977147579193115e-01 5.382397398352622986e-02 -4.755138456821441650e-01 9.251818805932998657e-02
1.921092271804809570e-01 -7.314039468765258789e-01 -4.804406762123107910e-01 -3.356362581253051758e-01 -8.866956084966659546e-02 -1.024801731109619141e-01 -1.089034080505371094e-01 2.333298027515411377e-01
1.996074467897415161e-01 4.425695836544036865e-01 -2.756973206996917725e-01 3.902086615562438965e-02 -4.929098188877105713e-01 3.216105103492736816e-01 1.794488281011581421e-01 5.551236867904663086e-01
4.103336930274963379e-01 1.117777004837989807e-01 -4.868052005767822266e-01 -2.650558054447174072e-01 -5.831251144409179688e-01 -2.004684805870056152e-01 -1.926983445882797241e-01 -3.074786067008972168e-01
1.759300380945205688e-01 -4.860603436827659607e-02 -5.401558876037597656e-01 1.703398376703262329e-01 -7.548579573631286621e-01 8.184157311916351318e-02 -7.707984000444412231e-02 -2.518968284130096436e-01
-4.827939718961715698e-02 -5.131434798240661621e-01 -6.817357540130615234e-01 -3.241223990917205811e-01 1.506485790014266968e-01 2.731717228889465332e-01 -2.021817564964294434e-01 1.622919142246246338e-01
-8.240471035242080688e-02 2.929333150386810303e-01 -7.303800582885742188e-01 -2.666464149951934814e-01 -3.990181088447570801e-01 -1.673087850213050842e-02 -1.774425655603408813e-01 -3.344591856002807617e-01
3.697685003280639648e-01 3.424301147460937500e-01 -4.843510389328002930e-01 -3.283078968524932861e-01 -5.076745748519897461e-01 1.378913670778274536e-01 -1.129963323473930359e-01 -3.378095626831054688e-01
4.243700206279754639e-01 -2.207979559898376465e-01 -6.780166923999786377e-02 7.570698857307434082e-03 -7.486763596534729004e-01 4.111121296882629395e-01 -1.860905885696411133e-01 -4.842183738946914673e-02
-2.072988823056221008e-02 -9.720610082149505615e-02 -1.981561630964279175e-01 -5.029521584510803223e-01 -1.052384302020072937e-01 2.374365925788879395e-01 -4.531296193599700928e-01 6.520098447799682617e-01
2.840269804000854492e-01 1.395116299390792847e-01 -6.381469368934631348e-01 3.316048681735992432e-01 -1.074780374765396118e-01 1.523854583501815796e-01 2.395494133234024048e-01 5.389947295188903809e-01
-1.054471433162689209e-01 -1.633407771587371826e-01 -4.507468044757843018e-01 -4.740121960639953613e-01 -2.305326610803604126e-01 -2.575705051422119141e-01 -2.554861605167388916e-01 5.912523865699768066e-01
-1.351107507944107056e-01 -3.887838125228881836e-01 -3.026624917984008789e-01 4.234822988510131836e-01 -5.489939451217651367e-01 4.488037228584289551e-01 -1.549841165542602539e-01 1.811388880014419556e-01
2.232702672481536865e-01 4.639380872249603271e-01 -4.924577772617340088e-01 -3.252831473946571350e-02 -4.653381705284118652e-01 3.705186545848846436e-01 -1.668002456426620483e-01 -3.311995863914489746e-01
-2.277348339557647705e-01 -2.422614991664886475e-01 -2.718590497970581055e-01 -4.552300572395324707e-01 -8.295704424381256104e-02 3.319221138954162598e-01 -4.070787429809570312e-01 5.705586671829223633e-01
4.011663496494293213e-01 -2.541095614433288574e-01 -7.369200587272644043e-01 -6.203523650765419006e-02 1.889543533325195312e-01 3.213653713464736938e-02 -4.270162284374237061e-01 9.227629750967025757e-02
4.863798022270202637e-01 -2.333694323897361755e-02 -7.151940464973449707e-01 -2.285811007022857666e-01 -2.070753574371337891e-01 -1.895116865634918213e-01 2.303507775068283081e-01 2.593874931335449219e-01
-2.117103785276412964e-01 -2.809429466724395752e-01 -2.257275879383087158e-01 -1.044278144836425781e-01 -5.167191028594970703e-01 5.799807906150817871e-01 2.953347265720367432e-01 3.518418669700622559e-01
3.358991444110870361e-01 6.869629025459289551e-02 -7.312369346618652344e-01 -2.191465795040130615e-01 -1.671885550022125244e-01 -1.200286820530891418e-01 3.917460739612579346e-01 3.223289847373962402e-01
1.741650253534317017e-01 -4.160379767417907715e-01 -7.863925695419311523e-01 -7.908609509468078613e-02 1.914179474115371704e-01 2.154565602540969849e-02 -2.048661410808563232e-01 3.046897351741790771e-01
3.969881534576416016e-01 -3.783300518989562988e-01 -3.161696344614028931e-02 9.635961055755615234e-02 -1.541579514741897583e-01 1.602351963520050049e-01 -6.700551509857177734e-01 4.365411996841430664e-01
3.091797530651092529e-01 2.866389155387878418e-01 -7.132654786109924316e-01 3.146870732307434082e-01 9.526180475950241089e-02 2.055410146713256836e-01 -2.615694701671600342e-02 4.030686318874359131e-01
-3.183149397373199463e-01 1.527012884616851807e-01 -6.201996207237243652e-01 -1.757778227329254150e-01 -5.039964318275451660e-01 2.177519947290420532e-01 -9.288579225540161133e-02 -3.869837820529937744e-01
7.063325643539428711e-01 5.212075263261795044e-02 -1.972503662109375000e-01 -4.727561771869659424e-02 -4.183685407042503357e-02 2.314984202384948730e-01 -3.814660012722015381e-01 5.063368678092956543e-01
7.137612700462341309e-01 -2.307693362236022949e-01 -5.362595245242118835e-02 -1.774879992008209229e-01 -3.773322701454162598e-01 -2.024571783840656281e-02 -4.544015228748321533e-01 2.316082417964935303e-01
2.685204148292541504e-01 1.961186230182647705e-01 -2.100732773542404175e-01 3.842602074146270752e-01 -7.071225047111511230e-01 2.264552563428878784e-01 -2.327486127614974976e-01 3.035975396633148193e-01
6.676058173179626465e-01 -3.500694781541824341e-02 -2.135427892208099365e-01 -1.799301430583000183e-02 -1.016301885247230530e-01 7.352565228939056396e-02 -4.260288774967193604e-01 5.567022562026977539e-01
4.054907560348510742e-01 -6.448312997817993164e-01 -5.429145097732543945e-01 -1.804897189140319824e-01 1.169170439243316650e-01 1.950841397047042847e-01 -7.983838766813278198e-02 1.852985471487045288e-01
5.957362055778503418e-01 -1.829515397548675537e-01 -1.518593579530715942e-01 5.116535350680351257e-02 -1.222817823290824890e-01 9.221072494983673096e-02 -5.872151255607604980e-01 4.665518999099731445e-01
5.148831754922866821e-02 2.354653477668762207e-01 -5.668131709098815918e-01 -6.621770262718200684e-01 -2.182492762804031372e-01 -1.956909745931625366e-01 -3.100606501102447510e-01 -9.173779748380184174e-03
-1.446804851293563843e-01 -3.875290751457214355e-01 -2.337001860141754150e-01 -1.538869887590408325e-01 -5.303035974502563477e-01 4.484097063541412354e-01 3.774851560592651367e-01 3.546877801418304443e-01
-8.759643137454986572e-02 -1.119589582085609436e-01 -4.391813576221466064e-01 -4.027275443077087402e-01 -7.040210366249084473e-01 -6.921188440173864365e-03 -1.315375119447708130e-01 -3.342554867267608643e-01
2.298229634761810303e-01 1.385805755853652954e-01 -4.559979736804962158e-01 3.119612038135528564e-01 -6.456716656684875488e-01 5.118219647556543350e-03 -4.501941502094268799e-01 -5.594665929675102234e-02
1.709018051624298096e-01 3.169535994529724121e-01 -4.141832888126373291e-01 -6.673732399940490723e-01 -2.705096602439880371e-01 3.664649724960327148e-01 2.138488739728927612e-01 1.395617146044969559e-02
3.899655342102050781e-01 4.423764348030090332e-01 -2.459324151277542114e-01 -1.951062083244323730e-01 -2.707732617855072021e-01 2.870250046253204346e-01 7.013753056526184082e-02 6.269449591636657715e-01
-3.408567309379577637e-01 2.713426351547241211e-01 -3.859059810638427734e-01 -2.200439274311065674e-01 -6.494184732437133789e-01 1.327148377895355225e-01 -3.882652223110198975e-01 -1.507974565029144287e-01
2.257145941257476807e-01 3.814038932323455811e-01 -4.023434519767761230e-01 -4.603850245475769043e-01 -5.616970658302307129e-01 -7.539024204015731812e-02 -2.846464812755584717e-01 -1.659470498561859131e-01
2.922892272472381592e-01 -3.695425987243652344e-01 -7.809322476387023926e-01 -1.182411909103393555e-01 3.996875882148742676e-02 -8.524226397275924683e-02 -3.530833721160888672e-01 -1.436573863029479980e-01
-6.641987711191177368e-02 -1.756258495151996613e-02 -9.409906715154647827e-02 -3.543357551097869873e-01 -3.481937944889068604e-01 8.555188179016113281e-01 -7.003106176853179932e-02 5.306320264935493469e-02
2.596246302127838135e-01 7.605144381523132324e-02 -4.923310279846191406e-01 2.794483006000518799e-01 -2.459198385477066040e-01 1.216596662998199463e-01 2.035590410232543945e-01 6.997258067131042480e-01
1.347000300884246826e-01 -4.503558874130249023e-01 -5.653023719787597656e-01 2.769178748130798340e-01 6.739413738250732422e-02 1.602216511964797974e-01 -4.693694710731506348e-01 3.636819720268249512e-01
2.032287232577800751e-02 -2.822403609752655029e-01 -1.372229009866714478e-01 -7.756487727165222168e-01 -4.107646942138671875e-01 2.801908850669860840e-01 -1.210211813449859619e-01 1.938701122999191284e-01
2.284608185291290283e-01 -1.343672275543212891e-01 -3.705773353576660156e-01 1.219455525279045105e-01 -8.454668521881103516e-01 1.880926489830017090e-01 1.419702321290969849e-01 -8.487841486930847168e-02
-3.923932611942291260e-01 -2.601284384727478027e-01 -7.164039015769958496e-01 -8.417581766843795776e-02 9.562590718269348145e-02 3.640969991683959961e-01 -1.535121500492095947e-01 3.045713305473327637e-01
6.355730295181274414e-01 2.889780402183532715e-01 -6.808687448501586914e-01 -4.337095469236373901e-02 -1.003464013338088989e-01 2.746845409274101257e-02 1.328087151050567627e-01 1.364307999610900879e-01
1.923782750964164734e-02 -4.776497185230255127e-01 -3.276191651821136475e-01 3.575719594955444336e-01 -5.742987394332885742e-01 3.418359160423278809e-01 -2.950348258018493652e-01 -5.071694776415824890e-02
8.188672661781311035e-01 -3.241392076015472412e-01 -2.412271499633789062e-01 -1.809207051992416382e-01 -2.384723424911499023e-01 9.806212037801742554e-02 -2.208413183689117432e-01 1.349488347768783569e-01
-2.230035513639450073e-01 -2.966704368591308594e-01 -7.820948362350463867e-01 -9.300114959478378296e-02 1.841286271810531616e-01 3.750539720058441162e-01 -1.456431746482849121e-01 2.148342132568359375e-01
4.539284706115722656e-01 1.622563153505325317e-01 -1.107545346021652222e-01 1.874758452177047729e-01 -5.607586503028869629e-01 4.236305654048919678e-01 -4.460315033793449402e-02 4.736092686653137207e-01
-1.516415178775787354e-02 4.151977598667144775e-01 -1.912017911672592163e-01 -1.841748058795928955e-01 -4.384239017963409424e-01 2.461394816637039185e-01 -6.966840624809265137e-01 -1.368703842163085938e-01
7.142898440361022949e-01 2.601477801799774170e-01 -1.270115673542022705e-01 -1.022789403796195984e-01 -2.657057642936706543e-01 2.488299310207366943e-01 -4.338227510452270508e-01 2.734996080398559570e-01
5.922859907150268555e-01 -3.262783586978912354e-01 9.033829905092716217e-03 -3.210552334785461426e-01 -3.660292029380798340e-01 2.761325240135192871e-01 -1.281193941831588745e-01 4.614549875259399414e-01
-2.655177414417266846e-01 -1.541542261838912964e-01 -4.550980627536773682e-01 -1.778670698404312134e-01 -7.259186506271362305e-01 2.025437355041503906e-02 -2.046767026185989380e-01 -3.126101195812225342e-01
-3.049087896943092346e-02 -7.098064422607421875e-01 -5.164554119110107422e-01 -1.902856677770614624e-01 -2.219379991292953491e-01 -2.463536262512207031e-01 -1.882277876138687134e-01 2.166427373886108398e-01
3.348278999328613281e-01 -1.040376350283622742e-01 -3.547108471393585205e-01 4.240001738071441650e-02 -6.480494141578674316e-01 4.832090139389038086e-01 2.831802070140838623e-01 -1.256935894489288330e-01
-8.876872248947620392e-03 3.049257099628448486e-01 -8.041841387748718262e-01 -1.980279237031936646e-01 -3.351867198944091797e-01 -7.898054271936416626e-02 -1.169529631733894348e-01 -2.979065775871276855e-01
-6.609962135553359985e-02 1.284745037555694580e-01 -5.899626016616821289e-01 -1.363471336662769318e-02 -6.161330733448266983e-03 -8.399032801389694214e-02 -3.993025124073028564e-01 6.814313530921936035e-01
1.673230081796646118e-01 1.194821298122406006e-01 -4.275342822074890137e-01 -1.480861753225326538e-01 -8.706248551607131958e-02 -9.768483042716979980e-02 -2.452038228511810303e-01 8.220490813255310059e-01
-7.612723112106323242e-02 -3.088228702545166016e-01 -6.486937403678894043e-01 3.900132328271865845e-02 1.222260296344757080e-01 4.900518432259559631e-02 -3.357660174369812012e-01 5.885821580886840820e-01
1.161589547991752625e-01 -5.161685496568679810e-02 -9.656649082899093628e-03 -7.229770421981811523e-01 -4.635475575923919678e-01 3.695203065872192383e-01 7.608519494533538818e-02 3.222471475601196289e-01
-1.022330299019813538e-01 -4.856758713722229004e-01 -6.898069977760314941e-01 -2.847207188606262207e-01 1.488848328590393066e-01 3.033908605575561523e-01 -4.212314262986183167e-03 2.872927486896514893e-01
-1.881359368562698364e-01 2.079235464334487915e-01 -4.438238143920898438e-01 -1.964426338672637939e-01 -1.099914088845252991e-01 -5.673233047127723694e-02 -5.449832677841186523e-01 6.111299991607666016e-01
-4.204707741737365723e-01 -1.492369771003723145e-01 -4.230912327766418457e-01 -3.601993918418884277e-01 -1.556377708911895752e-01 1.812474727630615234e-01 -4.171639084815979004e-01 5.109631419181823730e-01
-2.770899832248687744e-01 -3.152071833610534668e-01 -6.661686897277832031e-01 -5.940060317516326904e-02 1.272650957107543945e-01 4.773071706295013428e-01 -1.466355323791503906e-01 3.332206606864929199e-01
7.719684839248657227e-01 -3.180943662300705910e-03 -1.425102055072784424e-01 -1.653673648834228516e-01 -4.198046326637268066e-01 1.808206886053085327e-01 -3.829019367694854736e-01 2.920588664710521698e-02
-3.077210783958435059e-01 2.266056537628173828e-01 -4.391922950744628906e-01 -2.653292119503021240e-01 -1.590497791767120361e-01 2.452518232166767120e-02 -5.121623277664184570e-01 5.499631762504577637e-01
-3.102260828018188477e-01 -2.533965110778808594e-01 -3.911022543907165527e-01 -3.493428602814674377e-02 -7.030963897705078125e-02 3.847466707229614258e-01 -3.841292560100555420e-01 6.203545928001403809e-01
2.197905033826828003e-01 -2.382735311985015869e-01 -7.735475152730941772e-02 -3.871110379695892334e-01 -5.291789397597312927e-02 4.302495718002319336e-01 -1.301379203796386719e-01 7.309092283248901367e-01
3.452350795269012451e-01 -3.202119767665863037e-01 -5.401843190193176270e-01 -4.814284741878509521e-01 1.886793076992034912e-01 1.597169488668441772e-01 -3.984057605266571045e-01 -1.867298781871795654e-01
-6.342385709285736084e-02 8.359661698341369629e-02 -6.550400257110595703e-01 4.029659926891326904e-01 -4.477847218513488770e-01 3.390964567661285400e-01 -1.542683988809585571e-01 -2.413165122270584106e-01
2.481546700000762939e-01 1.929819583892822266e-01 -2.270411998033523560e-01 6.290073692798614502e-02 -5.144508481025695801e-01 2.751250863075256348e-01 -6.789364218711853027e-01 -2.106293141841888428e-01
8.166864514350891113e-02 4.391612708568572998e-01 -4.357319474220275879e-01 -4.150730967521667480e-01 -5.537030100822448730e-01 -2.113630175590515137e-01 -2.950512468814849854e-01 1.693283556960523129e-03
5.351775884628295898e-01 -5.339024066925048828e-01 -3.820184767246246338e-01 5.957103893160820007e-02 -1.261165924370288849e-02 1.620793044567108154e-01 -2.201363295316696167e-01 4.518381953239440918e-01
2.563328146934509277e-01 3.417343795299530029e-01 -2.300011962652206421e-01 6.056109070777893066e-02 -5.723897814750671387e-01 2.660970389842987061e-01 7.478397339582443237e-02 5.974218845367431641e-01
8.262632787227630615e-02 4.382136762142181396e-01 -4.906385540962219238e-01 -4.770465493202209473e-01 -4.345389902591705322e-01 -1.294395029544830322e-01 -3.428561091423034668e-01 -9.855554252862930298e-02
-8.005999028682708740e-02 -5.849792957305908203e-01 -5.004617571830749512e-01 -3.486277759075164795e-01 8.751795440912246704e-02 3.532083928585052490e-01 -8.708250522613525391e-02 3.733462691307067871e-01
4.287774562835693359e-01 -1.057412773370742798e-01 -7.298531532287597656e-01 1.194842681288719177e-01 1.401501595973968506e-01 1.872711256146430969e-02 -4.771658480167388916e-01 1.016198098659515381e-01
4.919908642768859863e-01 -1.155541837215423584e-01 -5.023852922022342682e-03 -7.002738863229751587e-02 -2.564340233802795410e-01 1.263830214738845825e-01 -7.901449203491210938e-01 1.833118796348571777e-01
-9.717776626348495483e-02 -2.544621378183364868e-02 -3.825572133064270020e-01 -6.709507703781127930e-01 -4.142903983592987061e-01 6.982711702585220337e-02 -1.556492596864700317e-01 4.389130175113677979e-01
2.520756125450134277e-01 3.217135369777679443e-01 -1.595678925514221191e-01 -3.350185751914978027e-01 -4.702594578266143799e-01 2.456922531127929688e-01 2.115521579980850220e-01 6.074503660202026367e-01
2.315882742404937744e-01 4.483483731746673584e-01 -5.119472146034240723e-01 -5.654848217964172363e-01 -2.202585488557815552e-01 3.059108555316925049e-01 5.369241535663604736e-02 -1.360492110252380371e-01
6.865210533142089844e-01 -1.394420745782554150e-03 -1.642585545778274536e-01 -1.926354914903640747e-01 -1.254093796014785767e-01 9.916017204523086548e-02 -4.441594779491424561e-01 4.916906356811523438e-01
3.616733551025390625e-01 1.906674504280090332e-01 -7.662103772163391113e-01 -3.300110399723052979e-01 5.776178836822509766e-02 -7.045671343803405762e-02 1.622198224067687988e-01 3.197450637817382812e-01
8.778966963291168213e-02 1.288956254720687866e-01 -1.277844458818435669e-01 -1.830422133207321167e-01 -2.315760701894760132e-01 8.098694086074829102e-01 -4.152873754501342773e-01 -2.094421088695526123e-01
5.185277462005615234e-01 2.149153649806976318e-01 -1.632522940635681152e-01 1.375103462487459183e-02 -2.574440240859985352e-01 2.422518432140350342e-01 -3.284051418304443359e-01 6.521401405334472656e-01
-7.583827245980501175e-03 4.073063135147094727e-01 -6.564244627952575684e-01 -5.480651855468750000e-01 -1.768832355737686157e-01 -1.210144907236099243e-01 -2.305731028318405151e-01 6.065734848380088806e-02
4.986661076545715332e-01 -1.337419152259826660e-01 5.689571145921945572e-03 -3.685947507619857788e-02 -2.699846923351287842e-01 7.319218665361404419e-02 -7.925114035606384277e-01 1.604092270135879517e-01
1.264315396547317505e-01 1.107169464230537415e-01 -4.776290953159332275e-01 -4.690681993961334229e-01 -5.475228428840637207e-01 -3.847604244947433472e-02 -3.102596700191497803e-01 -3.550769686698913574e-01
-4.810456335544586182e-01 -1.570488363504409790e-01 -6.261451244354248047e-01 -1.511505395174026489e-01 3.278562799096107483e-02 4.108676314353942871e-01 -2.355955988168716431e-01 3.219224810600280762e-01
-1.510644257068634033e-01 8.323974907398223877e-02 -4.913194775581359863e-01 -6.714323759078979492e-01 -2.861224710941314697e-01 3.561707735061645508e-01 2.574518322944641113e-01 5.503951758146286011e-02
2.206280529499053955e-01 -4.430759549140930176e-01 -7.480060458183288574e-01 3.575523942708969116e-02 2.166636437177658081e-01 3.041003346443176270e-01 -1.869051158428192139e-01 1.409322321414947510e-01
5.184871554374694824e-01 2.751252651214599609e-01 -2.741036415100097656e-01 -3.704261481761932373e-01 -5.151087641716003418e-01 1.534804254770278931e-01 -2.937934696674346924e-01 -2.606164813041687012e-01
6.441675126552581787e-02 -5.237753391265869141e-01 -3.638331592082977295e-01 1.557500958442687988e-01 -6.824693679809570312e-01 2.346623092889785767e-01 2.019199579954147339e-01 5.722655728459358215e-02
1.061467304825782776e-01 8.616322278976440430e-02 -3.983007967472076416e-01 2.956146001815795898e-01 -5.990658402442932129e-01 -6.241748854517936707e-02 -6.103257536888122559e-01 2.080010948702692986e-03
4.655963480472564697e-01 -3.596742153167724609e-01 -1.884033977985382080e-01 -2.028589695692062378e-01 -6.524151563644409180e-01 3.574642837047576904e-01 1.390966624021530151e-01 -6.658015400171279907e-02
6.097863912582397461e-01 8.504981547594070435e-02 -6.066429018974304199e-01 3.896979149430990219e-03 -1.945066899061203003e-01 -1.563874334096908569e-01 1.990554332733154297e-01 3.885658383369445801e-01
-3.607304394245147705e-02 1.200139522552490234e-01 -1.795877069234848022e-01 -2.928705513477325439e-01 -2.739522755146026611e-01 3.066554665565490723e-01 1.245809420943260193e-01 8.256286382675170898e-01
-2.958194538950920105e-02 1.569207757711410522e-02 -2.338391840457916260e-01 -7.213549017906188965e-01 -5.734169483184814453e-01 2.429899871349334717e-01 1.803302764892578125e-01 5.894886329770088196e-02
4.924416840076446533e-01 4.611356258392333984e-01 -3.904336690902709961e-01 -1.487547010183334351e-01 -5.161538720130920410e-01 3.011785447597503662e-01 7.362936437129974365e-02 -8.800099790096282959e-02
4.127008020877838135e-01 -1.523010432720184326e-01 -7.125417590141296387e-01 -3.299355879426002502e-02 1.751099675893783569e-01 -1.558935828506946564e-02 -4.999786615371704102e-01 1.295878142118453979e-01
6.589589267969131470e-02 2.225979864597320557e-01 -2.747170813381671906e-02 -4.296596050262451172e-01 -2.142602503299713135e-01 7.860957980155944824e-01 -1.363844275474548340e-01 2.798050642013549805e-01
4.978464841842651367e-01 4.016509652137756348e-01 -2.743749916553497314e-01 -3.391891419887542725e-01 -2.617846429347991943e-01 4.466810822486877441e-01 -2.497361898422241211e-01 -2.647090554237365723e-01
1.053102128207683563e-02 4.008110761642456055e-01 -5.858924388885498047e-01 -1.847885996103286743e-01 -3.673615753650665283e-01 4.494684636592864990e-01 -1.178317219018936157e-01 -3.331100046634674072e-01
-9.871114790439605713e-02 -1.184992641210556030e-01 -4.575524479150772095e-02 -6.918249130249023438e-01 -1.953861266374588013e-01 3.709924221038818359e-01 -3.406531810760498047e-01 4.512684345245361328e-01
3.232812508940696716e-02 -4.912153482437133789e-01 -5.998899340629577637e-01 3.590990975499153137e-02 1.827129721641540527e-01 4.207546412944793701e-01 -2.178452908992767334e-01 3.723303377628326416e-01
8.581939339637756348e-01 -1.347340941429138184e-01 -3.648678362369537354e-01 3.855708613991737366e-02 -2.119504064321517944e-01 1.079922989010810852e-01 -1.844748407602310181e-01 1.418402045965194702e-01
5.809305608272552490e-02 -6.029636263847351074e-01 -4.352613687515258789e-01 -3.633049428462982178e-01 1.393196731805801392e-01 4.449828267097473145e-01 -1.728618592023849487e-01 2.536062598228454590e-01
3.475907444953918457e-01 -4.243840873241424561e-01 -7.350248098373413086e-01 -5.960922688245773315e-02 1.574092060327529907e-01 1.371927708387374878e-01 -3.337950706481933594e-01 -1.566123589873313904e-02
1.777080446481704712e-01 2.995264828205108643e-01 -4.862207472324371338e-01 -3.013097345829010010e-01 -6.583724617958068848e-01 -1.980420574545860291e-02 -1.371456086635589600e-01 -3.144044578075408936e-01
-2.156280353665351868e-02 6.020267605781555176e-01 -3.158123493194580078e-01 4.304640367627143860e-02 -4.581128954887390137e-01 5.448408722877502441e-01 -1.306486278772354126e-01 1.082600429654121399e-01
-7.226660102605819702e-02 3.916600942611694336e-01 -8.033930659294128418e-01 -1.981454491615295410e-01 -2.926299870014190674e-01 -1.340156346559524536e-01 -9.058494120836257935e-02 -2.118487209081649780e-01
1.222330629825592041e-01 2.855576872825622559e-01 -5.998669862747192383e-01 3.340414166450500488e-02 -3.897512704133987427e-02 5.175565481185913086e-01 -3.778820633888244629e-01 -3.610830307006835938e-01
-3.490193486213684082e-01 -2.713055014610290527e-01 -7.942120432853698730e-01 -2.009861767292022705e-01 1.040233820676803589e-01 3.262280821800231934e-01 -8.561018854379653931e-02 9.400039911270141602e-02
-2.865104079246520996e-01 8.256243169307708740e-02 -4.786703884601593018e-01 2.302357256412506104e-01 -6.970214843750000000e-01 2.291220575571060181e-01 -2.912118732929229736e-01 -7.629698514938354492e-02
3.299000561237335205e-01 1.242335513234138489e-01 -5.719300508499145508e-01 2.934746146202087402e-01 -2.082291543483734131e-01 1.287001073360443115e-01 1.867282390594482422e-01 6.063911318778991699e-01
2.745484374463558197e-02 6.153482571244239807e-02 -1.862287223339080811e-01 -1.161980554461479187e-01 -8.871434926986694336e-01 -1.925739496946334839e-01 -3.465679287910461426e-01 5.530770123004913330e-02
-3.262623026967048645e-02 2.853964269161224365e-01 -7.272776365280151367e-01 -3.356196284294128418e-01 -3.019659817218780518e-01 -3.612993955612182617e-01 -2.101038396358489990e-02 2.318381518125534058e-01
7.478636503219604492e-02 4.254616796970367432e-01 -5.062229633331298828e-01 -4.563295245170593262e-01 -4.636433720588684082e-01 -2.274323552846908569e-01 -2.841471433639526367e-01 3.821903094649314880e-02
-1.838060617446899414e-01 3.711882233619689941e-01 -5.784064531326293945e-01 2.325016539543867111e-03 -6.169111132621765137e-01 2.833085656166076660e-01 -7.283198088407516479e-02 -1.665167212486267090e-01
3.617400527000427246e-01 -3.285531401634216309e-01 -3.393483161926269531e-01 2.007395327091217041e-01 -7.408207654953002930e-01 1.819394379854202271e-01 -5.869783461093902588e-02 -1.427600234746932983e-01
2.426248788833618164e-01 -5.189297199249267578e-01 -7.837316393852233887e-01 -7.857592403888702393e-02 1.352759897708892822e-01 1.260986328125000000e-01 -1.640722341835498810e-02 1.302539706230163574e-01
3.706309795379638672e-01 -1.566029191017150879e-01 -6.025246381759643555e-01 3.259570002555847168e-01 -6.651043891906738281e-02 1.462268978357315063e-01 1.446731835603713989e-01 5.675281286239624023e-01
3.879698514938354492e-01 -1.363020986318588257e-01 -8.485260605812072754e-02 -8.866912871599197388e-02 -1.141156814992427826e-02 3.132266700267791748e-01 -5.578911900520324707e-01 6.374599933624267578e-01
-2.181501090526580811e-01 2.848489284515380859e-01 -4.768783152103424072e-01 -1.179365515708923340e-01 -1.496694535017013550e-01 -5.191430449485778809e-02 -5.489482283592224121e-01 5.509170889854431152e-01
4.445878565311431885e-01 -1.848934739828109741e-01 -7.012327313423156738e-01 4.051353409886360168e-02 1.797818243503570557e-01 3.745197877287864685e-02 -4.722144901752471924e-01 1.344499886035919189e-01
2.983225286006927490e-01 3.558352589607238770e-01 -1.862728446722030640e-01 2.731913514435291290e-02 -4.683238267898559570e-01 3.554855883121490479e-01 7.972274720668792725e-02 6.299904584884643555e-01
3.425621688365936279e-01 4.772935807704925537e-01 -3.437750041484832764e-01 -5.092306733131408691e-01 -4.426654279232025146e-01 2.549142837524414062e-01 7.296086102724075317e-02 1.052978783845901489e-01
3.168459236621856689e-01 3.912493884563446045e-01 -4.152250587940216064e-01 -5.820963382720947266e-01 -2.365348786115646362e-01 3.087377250194549561e-01 -1.405512839555740356e-01 -2.534996867179870605e-01
3.458730280399322510e-01 1.985775679349899292e-01 -6.394825577735900879e-01 4.128151535987854004e-01 -1.783451735973358154e-01 3.742815554141998291e-01 -2.339300364255905151e-01 -1.869962066411972046e-01
7.137982547283172607e-02 5.108702182769775391e-01 -6.172235608100891113e-01 -4.087792932987213135e-01 -1.780881583690643311e-01 -9.560426324605941772e-02 -3.807830214500427246e-01 -1.936780026881024241e-04
4.694277346134185791e-01 -2.625856697559356689e-01 -6.943751573562622070e-01 3.771400824189186096e-02 1.673588901758193970e-01 7.575247436761856079e-02 -4.112564623355865479e-01 1.556533426046371460e-01
-1.195594072341918945e-01 -3.684503734111785889e-01 -3.724852204322814941e-01 -6.602361053228378296e-02 -6.355481147766113281e-01 -3.552691936492919922e-01 -4.162768423557281494e-01 -5.849500373005867004e-02
-7.574052363634109497e-02 -2.273487895727157593e-01 -8.906693756580352783e-02 -7.977109551429748535e-01 -4.307193160057067871e-01 2.912303805351257324e-01 1.983352005481719971e-02 1.660499721765518188e-01
2.055973261594772339e-01 -1.434186697006225586e-01 -3.971518576145172119e-01 -6.788812279701232910e-01 -3.855740129947662354e-01 -2.744412720203399658e-01 1.121625453233718872e-01 2.863315641880035400e-01
8.489571511745452881e-02 1.461332440376281738e-01 -1.175645738840103149e-01 -2.884792387485504150e-01 -5.670589804649353027e-01 3.032782673835754395e-01 -6.192384958267211914e-01 -2.782193124294281006e-01
3.396586179733276367e-01 2.074542790651321411e-01 -7.177441120147705078e-01 1.681369394063949585e-01 -7.725498825311660767e-02 1.655165106058120728e-01 2.527480125427246094e-01 4.482440650463104248e-01
-1.242209970951080322e-01 -2.852477505803108215e-02 -2.541623115539550781e-01 -8.065488934516906738e-01 -4.218757152557373047e-01 2.584175765514373779e-01 -1.123535856604576111e-01 -1.060839220881462097e-01
2.451531440019607544e-01 5.377551913261413574e-01 -3.530806601047515869e-01 3.055165708065032959e-01 -4.695028662681579590e-01 3.474330306053161621e-01 -1.335240602493286133e-01 2.715543806552886963e-01
2.413154840469360352e-01 -5.120921730995178223e-01 -7.635647058486938477e-01 -9.447675198316574097e-02 1.719361692667007446e-01 1.911752223968505859e-01 -1.201991811394691467e-01 8.374769985675811768e-02
3.860728144645690918e-01 2.331341654062271118e-01 -7.339632511138916016e-01 -2.866952307522296906e-02 -1.066613346338272095e-01 6.040440127253532410e-02 3.499568104743957520e-01 3.457992076873779297e-01
1.706515848636627197e-01 6.961373984813690186e-02 -7.361340522766113281e-01 -3.634482026100158691e-01 -2.233382128179073334e-02 -2.119435220956802368e-01 1.906870901584625244e-01 4.585452079772949219e-01
5.063483119010925293e-01 -1.398144066333770752e-01 -6.220474243164062500e-01 -1.239809021353721619e-01 1.557721644639968872e-01 2.596699446439743042e-02 -5.440376996994018555e-01 -2.885971590876579285e-02
-3.023218214511871338e-01 3.503434956073760986e-01 -2.052059322595596313e-01 -1.530153006315231323e-01 -6.634396910667419434e-01 -2.230020985007286072e-02 -1.761278510093688965e-01 4.986654520034790039e-01
7.079901099205017090e-01 -1.321286857128143311e-01 -5.514877438545227051e-01 -9.571568667888641357e-02 -1.639039665460586548e-01 -1.903125643730163574e-01 1.147160530090332031e-01 3.029005229473114014e-01
6.785748004913330078e-01 1.205831468105316162e-01 -5.025236010551452637e-01 -1.126304715871810913e-01 -3.032698035240173340e-01 1.930513679981231689e-01 -2.197819650173187256e-01 -2.867660522460937500e-01
4.713778197765350342e-01 4.033970460295677185e-02 -1.302165389060974121e-01 -8.748504519462585449e-02 -4.647969454526901245e-02 2.001142948865890503e-01 -4.025232791900634766e-01 7.398206591606140137e-01
4.484897255897521973e-01 -2.104055285453796387e-01 -6.753587126731872559e-01 -4.275268316268920898e-02 5.721651762723922729e-02 2.778594195842742920e-02 -4.811108410358428955e-01 -2.472566366195678711e-01
4.488138854503631592e-02 3.020059131085872650e-02 -5.253314375877380371e-01 -3.807587623596191406e-01 -4.880591630935668945e-01 1.250522434711456299e-01 -2.635400891304016113e-01 -5.028221011161804199e-01
2.287887781858444214e-01 -5.328384637832641602e-01 -1.780553162097930908e-01 -3.210026621818542480e-01 -5.982371568679809570e-01 -1.871151775121688843e-01 -3.606575727462768555e-01 -7.758156210184097290e-02
-8.071468770503997803e-02 5.445743799209594727e-01 -5.333051085472106934e-01 -5.466989278793334961e-01 -2.676088176667690277e-02 1.771798878908157349e-01 -9.820643067359924316e-02 2.680978178977966309e-01
-6.657559424638748169e-02 9.655607491731643677e-02 -4.731094539165496826e-01 -7.716228365898132324e-01 -1.922986209392547607e-01 -1.317232698202133179e-01 -3.181261420249938965e-01 1.071277707815170288e-01
2.366988360881805420e-01 2.795880436897277832e-01 -1.164320632815361023e-01 -1.698946505784988403e-01 -3.377370834350585938e-01 1.406785547733306885e-01 -2.383622080087661743e-01 7.954307198524475098e-01
-1.982166469097137451e-01 3.033058643341064453e-01 -2.101948112249374390e-01 -8.938867598772048950e-02 -7.162213325500488281e-01 -3.687484934926033020e-02 -1.891594380140304565e-01 5.161677598953247070e-01
1.439101696014404297e-01 -3.974538147449493408e-01 -7.731907367706298828e-01 9.143746644258499146e-02 3.758588433265686035e-02 -9.181681275367736816e-02 -4.530895948410034180e-01 1.600014860741794109e-03
7.016102671623229980e-01 3.369365334510803223e-01 -2.307042926549911499e-01 3.624324128031730652e-02 -4.154028296470642090e-01 2.609446942806243896e-01 -1.698920875787734985e-01 2.648848593235015869e-01
-2.441436201333999634e-01 4.699766635894775391e-01 -2.688792645931243896e-01 -2.506394088268280029e-01 -5.968170166015625000e-01 3.474469482898712158e-02 -1.287993192672729492e-01 4.587077498435974121e-01
-1.033427640795707703e-01 -1.686936765909194946e-01 -5.474364161491394043e-01 7.115669548511505127e-02 1.543869674205780029e-01 3.596875667572021484e-01 -4.187135994434356689e-01 5.723471045494079590e-01
-2.543423771858215332e-01 5.828286334872245789e-02 -4.427501186728477478e-02 -3.367139697074890137e-01 -8.038661479949951172e-01 2.217077463865280151e-01 -3.455768823623657227e-01 4.240310192108154297e-02
4.684413373470306396e-01 -1.581857353448867798e-01 -7.284745573997497559e-01 1.104823350906372070e-01 1.282730847597122192e-01 5.282383039593696594e-02 -4.357315301895141602e-01 5.960025265812873840e-02
3.858160376548767090e-01 -6.099783182144165039e-01 -9.032640606164932251e-02 -3.490546345710754395e-01 -5.273787379264831543e-01 -1.216313540935516357e-01 -1.625507920980453491e-01 1.724216341972351074e-01
5.317115783691406250e-01 -2.675337493419647217e-01 -6.555677652359008789e-01 7.877773046493530273e-02 -2.146898768842220306e-02 -6.096941232681274414e-02 -4.444218873977661133e-01 -8.969117701053619385e-02
1.086712628602981567e-01 5.184836983680725098e-01 -1.728874146938323975e-01 9.088991582393646240e-02 -5.195804834365844727e-01 3.968210220336914062e-01 -3.951780498027801514e-01 3.124379515647888184e-01
8.317789994180202484e-03 2.879410088062286377e-01 -2.694671452045440674e-01 3.492380678653717041e-02 -8.650981187820434570e-01 2.968300879001617432e-01 7.900758832693099976e-02 2.105598524212837219e-02
-2.483057975769042969e-01 -3.111408092081546783e-03 -4.654471203684806824e-02 -6.395590901374816895e-01 -5.736747384071350098e-01 3.484100103378295898e-01 -2.764171361923217773e-01 1.528744585812091827e-02
4.415480494499206543e-01 -6.113611906766891479e-02 -5.048251152038574219e-01 4.351917505264282227e-01 -4.501362144947052002e-01 1.946808099746704102e-01 -3.089640736579895020e-01 -1.451732814311981201e-01
1.993793994188308716e-01 -3.159879148006439209e-01 -7.386582493782043457e-01 1.139127984642982483e-01 3.748361393809318542e-02 -1.019309312105178833e-01 -5.196267962455749512e-01 1.414232999086380005e-01
-3.907424211502075195e-01 2.858552336692810059e-01 -3.348122537136077881e-01 -3.618504106998443604e-01 -5.343635678291320801e-01 -4.796901252120733261e-03 -4.857423007488250732e-01 -3.254752606153488159e-02
3.347954750061035156e-01 1.690411269664764404e-01 -1.968102753162384033e-01 -9.585004299879074097e-02 -8.962162137031555176e-01 8.978395164012908936e-02 -1.544598606415092945e-03 -1.219532359391450882e-02
3.393583297729492188e-01 2.849211692810058594e-01 -7.694418430328369141e-01 -1.883999407291412354e-01 -1.156441345810890198e-01 3.371657058596611023e-02 3.166515529155731201e-01 2.476735562086105347e-01
-1.341006532311439514e-02 1.313603222370147705e-01 -5.125022679567337036e-02 -1.246228292584419250e-01 -4.903971552848815918e-01 8.198333978652954102e-01 -2.142408490180969238e-01 7.675783336162567139e-02
6.515716910362243652e-01 -3.530452549457550049e-01 -4.314520210027694702e-02 -3.907521367073059082e-01 -3.452401459217071533e-01 8.042684197425842285e-02 -5.552200973033905029e-02 4.092952609062194824e-01
-3.956814482808113098e-02 4.430250525474548340e-01 -4.726752936840057373e-01 -5.316975116729736328e-01 -3.455463349819183350e-01 -1.763231754302978516e-01 -1.133387461304664612e-01 3.642816841602325439e-01
7.831526547670364380e-02 -4.670923054218292236e-01 -3.409580886363983154e-01 -4.300545156002044678e-01 -4.360581338405609131e-01 -1.537395566701889038e-01 -4.013427495956420898e-01 -3.156479597091674805e-01
-6.486101448535919189e-02 2.334563881158828735e-01 -4.555815458297729492e-01 2.759231925010681152e-01 -3.215037286281585693e-01 7.050833106040954590e-01 -2.216769456863403320e-01 -8.919153362512588501e-02
8.098263144493103027e-01 1.535598933696746826e-01 -1.944804787635803223e-01 1.979142893105745316e-03 -2.971368134021759033e-01 1.139226332306861877e-01 -3.645099401473999023e-01 2.205400317907333374e-01
1.298917829990386963e-01 -8.366835117340087891e-02 -2.766383886337280273e-01 -8.149467706680297852e-01 -3.365784883499145508e-01 -1.618055254220962524e-01 -3.086208701133728027e-01 2.734240144491195679e-02
3.309594690799713135e-01 -7.276093959808349609e-02 2.860847301781177521e-02 -3.749478161334991455e-01 -8.233755230903625488e-01 1.608681380748748779e-01 -1.831118911504745483e-01 8.007306605577468872e-02
6.604788899421691895e-01 -7.551831752061843872e-02 -2.805760875344276428e-02 -1.004781499505043030e-01 -4.731667041778564453e-01 1.045329570770263672e-01 -5.477964282035827637e-01 1.108463183045387268e-01
7.583578824996948242e-01 2.052163034677505493e-01 -1.599077433347702026e-01 -1.738603413105010986e-02 -2.924683988094329834e-01 2.210860252380371094e-01 -4.658558964729309082e-01 7.394809275865554810e-02
-1.944127976894378662e-01 3.596872687339782715e-01 -8.667591959238052368e-02 -1.951722502708435059e-01 -7.022945284843444824e-01 5.086512118577957153e-02 -4.509152173995971680e-01 2.968071103096008301e-01
1.081421300768852234e-01 4.463694095611572266e-01 -4.911694228649139404e-01 -5.312432050704956055e-01 -3.466348350048065186e-01 -2.097233384847640991e-01 -3.038551211357116699e-01 9.552642703056335449e-02
4.775542020797729492e-02 -2.918626368045806885e-01 -5.288624167442321777e-01 -2.618035376071929932e-01 -4.074727743864059448e-02 -3.183480799198150635e-01 -5.679445862770080566e-01 3.724678754806518555e-01
4.780763983726501465e-01 -6.009872555732727051e-01 -1.040898784995079041e-01 -3.101258277893066406e-01 -4.082684516906738281e-01 5.051073431968688965e-02 2.990751236211508512e-04 3.660738766193389893e-01
8.737961947917938232e-02 4.052603840827941895e-01 -7.015236616134643555e-01 -2.169745415449142456e-01 -4.701994061470031738e-01 -1.547437310218811035e-01 -1.337325870990753174e-01 -1.612383872270584106e-01
7.937262058258056641e-01 1.197008192539215088e-01 -2.006563395261764526e-01 5.388817563652992249e-02 -3.421030044555664062e-01 2.680330574512481689e-01 -1.905343383550643921e-01 2.955063581466674805e-01
-2.277886420488357544e-01 -9.367837011814117432e-02 -2.597984373569488525e-01 -1.989653855562210083e-01 -7.876685261726379395e-01 -8.758164197206497192e-02 -4.511479437351226807e-01 2.504758536815643311e-02
-2.280449569225311279e-01 1.226703897118568420e-01 -7.627131938934326172e-01 -1.316333413124084473e-01 8.815552107989788055e-03 -4.658882692456245422e-02 -4.858887940645217896e-02 5.738289356231689453e-01
2.294835001230239868e-01 -3.669105172157287598e-01 -7.016296982765197754e-01 -1.275469362735748291e-01 1.266777664422988892e-01 -1.717310398817062378e-01 -4.301758706569671631e-01 2.712406814098358154e-01
8.382653445005416870e-02 2.696304321289062500e-01 -5.256496071815490723e-01 3.056862354278564453e-01 -7.119383811950683594e-01 1.243347227573394775e-01 1.679445058107376099e-01 2.777091285679489374e-04
3.656572699546813965e-01 8.780192583799362183e-02 -3.182617723941802979e-01 -7.687886059284210205e-02 -4.414096176624298096e-01 6.174086332321166992e-01 3.789526820182800293e-01 -1.781676262617111206e-01
8.568424731492996216e-03 1.455350816249847412e-01 -5.284277796745300293e-01 -6.027580499649047852e-01 -3.575423955917358398e-01 -2.623003423213958740e-01 -2.198179811239242554e-01 3.020512759685516357e-01
-2.190942317247390747e-01 -5.635720491409301758e-01 -3.907972276210784912e-01 2.751300632953643799e-01 -5.595943927764892578e-01 2.312753498554229736e-01 1.929958164691925049e-02 1.973793357610702515e-01
3.460485115647315979e-02 1.189247593283653259e-01 -3.201479911804199219e-01 3.478414118289947510e-01 -4.481909275054931641e-01 6.396204233169555664e-01 -3.853867352008819580e-01 -5.156303942203521729e-02
2.604838609695434570e-01 4.132347106933593750e-01 -4.031412899494171143e-01 -5.063149333000183105e-01 -5.417934060096740723e-01 -1.319663822650909424e-01 -1.726889014244079590e-01 -4.160523414611816406e-02
6.049255281686782837e-02 2.959587574005126953e-01 -3.649880290031433105e-01 1.272144466638565063e-01 -2.989339232444763184e-01 3.918520808219909668e-01 2.845525443553924561e-01 6.599010825157165527e-01
3.130120038986206055e-02 -1.982091665267944336e-01 -1.464779675006866455e-01 -2.616636753082275391e-01 -1.067889109253883362e-01 3.744737207889556885e-01 -1.542743891477584839e-01 8.332914710044860840e-01
1.057495847344398499e-01 2.084341049194335938e-01 -7.062785029411315918e-01 -1.006187051534652710e-01 -5.347536206245422363e-01 9.929572045803070068e-02 -2.901040576398372650e-02 -3.738398551940917969e-01
-2.165379934012889862e-02 2.877512276172637939e-01 -6.235425472259521484e-01 2.371845692396163940e-01 -3.072161674499511719e-01 4.328120350837707520e-01 -3.361127972602844238e-01 -2.774686217308044434e-01
2.240076959133148193e-01 -5.105472803115844727e-01 -1.050348728895187378e-01 -5.216915607452392578e-01 -5.560440421104431152e-01 8.826754987239837646e-03 1.245649531483650208e-01 2.849358618259429932e-01
1.541617363691329956e-01 1.396777927875518799e-01 -4.123377203941345215e-01 -7.175731062889099121e-01 -3.206446170806884766e-01 2.296936661005020142e-01 3.133513927459716797e-01 1.342748105525970459e-01
-5.624012649059295654e-02 1.532393395900726318e-01 -4.091538190841674805e-01 -3.846918344497680664e-01 -2.025627046823501587e-01 -2.941051498055458069e-02 -1.884596347808837891e-01 7.619358897209167480e-01
1.440880447626113892e-01 1.380781978368759155e-01 -3.529817759990692139e-01 -7.416679859161376953e-01 -4.435749650001525879e-01 -8.587782084941864014e-02 -7.362945377826690674e-02 2.755907177925109863e-01
5.740120410919189453e-01 -6.527584791183471680e-02 -5.824485048651695251e-02 -2.015565931797027588e-01 -2.442533522844314575e-01 1.368674784898757935e-01 -7.370536923408508301e-01 2.431622892618179321e-02
1.268511116504669189e-01 -2.182263731956481934e-01 -8.206019997596740723e-01 3.952357545495033264e-02 8.271032571792602539e-02 -4.438364505767822266e-02 -5.023429393768310547e-01 1.330449897795915604e-02
-3.618809878826141357e-01 4.329047203063964844e-01 -4.070567488670349121e-01 -2.465300709009170532e-01 -3.520016670227050781e-01 2.438854277133941650e-01 -5.158835649490356445e-01 -7.511442899703979492e-02
-9.109739959239959717e-02 4.517228007316589355e-01 -4.996637105941772461e-01 -6.159536242485046387e-01 -3.241498768329620361e-01 -2.204975672066211700e-02 3.193832701072096825e-03 2.302508652210235596e-01
1.975773721933364868e-01 -4.883750677108764648e-01 -7.253871560096740723e-01 -4.142142366617918015e-03 6.231651455163955688e-02 3.265758603811264038e-02 -4.373678565025329590e-01 -2.955413656309247017e-03
1.480457335710525513e-01 -8.155510574579238892e-02 -4.009261429309844971e-01 -4.447855055332183838e-01 -5.260666012763977051e-01 -3.492026627063751221e-01 -4.134323894977569580e-01 -2.079434692859649658e-01
4.932443797588348389e-01 1.804562658071517944e-02 -5.623281598091125488e-01 5.689623355865478516e-01 -2.431545257568359375e-01 1.332767158746719360e-01 -1.459497809410095215e-01 1.351477652788162231e-01
-4.183565378189086914e-01 1.502271741628646851e-01 -2.986280322074890137e-01 -5.679700374603271484e-01 -5.796452164649963379e-01 1.438828855752944946e-01 9.076276421546936035e-02 1.603499054908752441e-01
5.062230229377746582e-01 -3.723255172371864319e-02 8.653501980006694794e-03 1.080323830246925354e-01 -6.976094841957092285e-01 3.145481348037719727e-01 -3.514620661735534668e-01 1.465639919042587280e-01
2.239170223474502563e-01 -6.605029702186584473e-01 -6.418688297271728516e-01 -8.010694384574890137e-02 1.213746964931488037e-01 1.927697509527206421e-01 -7.204150781035423279e-03 2.079433798789978027e-01
-1.992875039577484131e-01 3.057390451431274414e-01 -4.232268631458282471e-01 -5.617944598197937012e-01 -4.525004327297210693e-01 -5.674342811107635498e-02 -4.007625877857208252e-01 5.905232951045036316e-02
-2.155452966690063477e-01 3.166013062000274658e-01 -2.338173985481262207e-01 -5.927563309669494629e-01 -6.223815679550170898e-01 1.685698628425598145e-01 -1.332554370164871216e-01 1.172244325280189514e-01
3.759961202740669250e-02 -2.209130227565765381e-01 -7.828640937805175781e-01 1.844882369041442871e-01 1.096666604280471802e-01 -6.005839258432388306e-02 -4.117806553840637207e-01 3.430371284484863281e-01
1.881279051303863525e-01 -3.564533591270446777e-01 -8.075832128524780273e-01 -1.179829910397529602e-01 9.626545757055282593e-02 -4.683810845017433167e-02 -3.761217892169952393e-01 -1.360502988100051880e-01
1.427303999662399292e-01 4.079219996929168701e-01 -1.211643368005752563e-01 1.154586486518383026e-02 -4.238342940807342529e-01 7.078830599784851074e-01 -2.098728269338607788e-01 2.713538706302642822e-01
3.991170823574066162e-01 -2.083009928464889526e-01 -7.300219535827636719e-01 4.073677062988281250e-01 5.548236891627311707e-02 7.938530296087265015e-02 -2.262114286422729492e-01 1.946374922990798950e-01
-5.351462587714195251e-02 -3.886300921440124512e-01 -5.123421549797058105e-02 -5.880306959152221680e-01 -2.388510555028915405e-01 4.518776834011077881e-01 -1.925925910472869873e-01 4.465003013610839844e-01
-2.271502912044525146e-01 1.956488937139511108e-01 -2.821546494960784912e-01 -1.440161019563674927e-01 -7.630651593208312988e-01 -4.465992003679275513e-02 -4.748620390892028809e-01 -3.931242506951093674e-03
5.130523443222045898e-01 -3.769842386245727539e-01 -1.144690513610839844e-01 -2.619634270668029785e-01 -3.030112385749816895e-01 3.893757611513137817e-02 1.429349556565284729e-02 6.476077437400817871e-01
-2.588253021240234375e-01 1.312239170074462891e-01 -6.437352299690246582e-01 -6.940774619579315186e-02 -6.657046824693679810e-02 -4.694058001041412354e-02 -3.642892241477966309e-01 5.976918339729309082e-01
3.375553488731384277e-01 3.153060972690582275e-01 -7.996834516525268555e-01 -1.251304745674133301e-01 -3.019837103784084320e-02 8.737312257289886475e-02 2.854787111282348633e-01 2.035756707191467285e-01
-2.219881713390350342e-01 4.884644746780395508e-01 -2.106136530637741089e-01 -2.931329011917114258e-01 -5.641214847564697266e-01 2.847427874803543091e-02 -3.138979077339172363e-01 4.052936434745788574e-01
2.787839472293853760e-01 -7.163835167884826660e-01 -5.919258594512939453e-01 -4.230576008558273315e-02 -8.439360186457633972e-03 5.352981388568878174e-02 -8.932957798242568970e-02 2.144568711519241333e-01
3.129372596740722656e-01 -3.984825909137725830e-01 -2.322755604982376099e-01 -6.399147510528564453e-01 -3.753748238086700439e-01 -2.611439228057861328e-01 -3.012671321630477905e-02 2.642518281936645508e-01
3.641238808631896973e-01 -6.734775006771087646e-02 -7.509173750877380371e-01 3.925035893917083740e-01 2.611831948161125183e-02 2.580136954784393311e-01 1.363807022571563721e-01 2.430823445320129395e-01
-1.279108375310897827e-01 2.096720486879348755e-01 -2.322528958320617676e-01 -6.953522562980651855e-01 -4.921011030673980713e-01 1.989853829145431519e-01 -1.443205326795578003e-01 3.156473934650421143e-01
-1.833213120698928833e-02 -8.016539737582206726e-03 -5.533517003059387207e-01 -1.159629896283149719e-01 1.885199248790740967e-01 8.099669218063354492e-02 -7.103586196899414062e-01 3.650267124176025391e-01
4.288365319371223450e-02 4.544388651847839355e-01 -5.761095881462097168e-01 -5.377230644226074219e-01 -2.365158200263977051e-01 -1.211714968085289001e-01 -3.146725893020629883e-01 3.093064948916435242e-02
4.840124249458312988e-01 -1.382073163986206055e-01 -9.393015503883361816e-02 -2.992605268955230713e-01 -4.293182790279388428e-01 6.649151444435119629e-01 1.106596365571022034e-01 -9.787239879369735718e-02
-3.656413033604621887e-02 2.269931882619857788e-01 -1.019556298851966858e-01 -3.771180519834160805e-03 -5.724738836288452148e-01 7.299100756645202637e-01 -2.591711878776550293e-01 9.520079195499420166e-02
-2.694393396377563477e-01 3.926477953791618347e-02 -3.608184754848480225e-01 -7.621089220046997070e-01 -4.405558705329895020e-01 1.221950203180313110e-01 1.941042952239513397e-02 7.391189038753509521e-02
-1.871907860040664673e-01 -1.076327171176671982e-02 -6.995142102241516113e-01 6.410468835383653641e-03 3.337503969669342041e-02 -3.171731485053896904e-03 -3.480386137962341309e-01 5.943298339843750000e-01
4.408356249332427979e-01 3.268551230430603027e-01 -5.657573342323303223e-01 -3.674819767475128174e-01 -3.086369037628173828e-01 3.194037973880767822e-01 -5.388148501515388489e-02 -2.086305618286132812e-01
6.829942017793655396e-02 1.326712965965270996e-01 -4.701361656188964844e-01 -6.660223007202148438e-01 -1.738833189010620117e-01 -1.051463931798934937e-01 -5.138379931449890137e-01 -8.831256628036499023e-02
-8.746165037155151367e-02 -2.586540281772613525e-01 -3.498655259609222412e-01 -4.012165665626525879e-01 -7.442038059234619141e-01 -2.488582879304885864e-01 -8.358826488256454468e-02 -1.389645189046859741e-01
1.343089044094085693e-01 -4.194784462451934814e-01 -8.604623079299926758e-01 5.764253064990043640e-02 -2.555590309202671051e-02 9.193862788379192352e-03 -2.027570158243179321e-01 -1.429437249898910522e-01
8.478837609291076660e-01 -3.123820200562477112e-02 -2.598047852516174316e-01 -9.824652969837188721e-02 -2.842668890953063965e-01 4.818821325898170471e-02 -1.798287928104400635e-01 2.958009541034698486e-01
1.566279530525207520e-01 1.840747743844985962e-01 -2.593456506729125977e-01 -7.094708085060119629e-01 -1.490035653114318848e-01 1.666864901781082153e-01 -6.872452050447463989e-02 5.623750686645507812e-01
6.102926731109619141e-01 3.513834476470947266e-01 -9.841028600931167603e-02 2.124059759080410004e-02 -3.725769817829132080e-01 2.300786823034286499e-01 -4.679148197174072266e-01 2.885182797908782959e-01
2.135191559791564941e-01 4.374230504035949707e-01 -4.734813868999481201e-01 -6.247625946998596191e-01 -2.005811184644699097e-01 -8.127146959304809570e-02 -3.131347298622131348e-01 6.055187061429023743e-02
1.507545560598373413e-01 -2.608006261289119720e-02 -5.369212031364440918e-01 4.273511171340942383e-01 -4.556851089000701904e-01 -1.158513501286506653e-01 1.934200152754783630e-02 5.331370234489440918e-01
-2.114521712064743042e-01 2.192028015851974487e-01 -3.413750231266021729e-01 3.546901345252990723e-01 -3.929490745067596436e-01 6.428077816963195801e-01 -2.967836558818817139e-01 9.594136476516723633e-02
7.055145502090454102e-01 -4.490499198436737061e-01 -1.476720720529556274e-01 -3.178088963031768799e-01 -2.184351533651351929e-01 4.244355112314224243e-02 -2.838161587715148926e-01 2.184648960828781128e-01
4.689579829573631287e-03 -6.038876716047525406e-03 -2.342347651720046997e-01 -2.448254972696304321e-01 -8.652986884117126465e-01 -2.280753403902053833e-01 -2.883679270744323730e-01 -3.492494672536849976e-02
7.115922570228576660e-01 3.714553415775299072e-01 -2.207495570182800293e-01 -4.551948979496955872e-02 -3.182359337806701660e-01 3.341535925865173340e-01 -2.829458415508270264e-01 1.089213714003562927e-01
1.234702989459037781e-01 -1.142925471067428589e-01 -5.380201339721679688e-01 2.888222038745880127e-01 -6.881114840507507324e-01 -4.513148218393325806e-02 -2.850111722946166992e-01 -2.050433456897735596e-01
-9.204270690679550171e-02 5.780463814735412598e-01 -4.348042905330657959e-01 -2.938642501831054688e-01 -5.155416131019592285e-01 2.563556134700775146e-01 -1.835643202066421509e-01 -1.295470297336578369e-01
6.880339980125427246e-01 1.979152262210845947e-01 -1.516310721635818481e-01 1.058297604322433472e-02 -2.950637936592102051e-01 1.736248582601547241e-01 -3.314058184623718262e-01 4.871311187744140625e-01
7.310071587562561035e-02 -2.397868335247039795e-01 -6.005371809005737305e-01 3.311022520065307617e-01 2.622878737747669220e-02 8.968882262706756592e-02 -5.012679100036621094e-01 4.548444449901580811e-01
2.719327807426452637e-01 2.263823449611663818e-01 -4.732939302921295166e-01 3.348288238048553467e-01 -3.426568210124969482e-01 1.363646984100341797e-01 1.302905231714248657e-01 6.210486292839050293e-01
-2.922534644603729248e-01 3.842579722404479980e-01 -1.914005428552627563e-01 -1.220310926437377930e-01 -6.493895053863525391e-01 -1.128098741173744202e-02 -2.215994149446487427e-01 4.944364428520202637e-01
-3.714320063591003418e-02 3.800051510334014893e-01 -3.925354480743408203e-01 -7.361354827880859375e-01 -2.853106260299682617e-01 1.189312115311622620e-01 -4.153724387288093567e-02 2.469102442264556885e-01
2.900499999523162842e-01 -4.261587560176849365e-01 -2.411042004823684692e-01 -5.003039836883544922e-01 -5.113101601600646973e-01 -2.318698465824127197e-01 -1.337906420230865479e-01 3.045037984848022461e-01
-1.564354002475738525e-01 5.822879076004028320e-01 -4.545992612838745117e-01 -2.571903467178344727e-01 -5.096530914306640625e-01 2.410924732685089111e-01 -1.605157107114791870e-01 -1.415076702833175659e-01
-2.535445056855678558e-02 1.808214485645294189e-01 -7.787020206451416016e-01 -1.429051905870437622e-01 1.018106192350387573e-01 3.901074081659317017e-02 -1.119473427534103394e-01 5.616426467895507812e-01
3.989884853363037109e-01 8.699058741331100464e-02 -1.118440032005310059e-01 2.273025065660476685e-01 -6.979872584342956543e-01 3.172718286514282227e-01 -6.574284285306930542e-02 4.205897152423858643e-01
3.154076337814331055e-01 -5.594406127929687500e-01 -6.961731314659118652e-01 -3.378505259752273560e-02 1.365100741386413574e-01 1.549033671617507935e-01 -2.070798128843307495e-01 1.274116039276123047e-01
5.609311461448669434e-01 -2.723160684108734131e-01 -1.563007384538650513e-01 -1.634851396083831787e-01 -3.344409763813018799e-01 4.650546908378601074e-01 1.801352649927139282e-01 4.466176629066467285e-01
4.347219318151473999e-02 1.909493505954742432e-01 -3.539951741695404053e-01 -4.988242387771606445e-01 -2.587154209613800049e-01 -1.671261191368103027e-01 -2.407663762569427490e-01 6.593006253242492676e-01
-1.802547574043273926e-01 5.889848992228507996e-02 -1.860411018133163452e-01 -1.064231321215629578e-01 -8.733515739440917969e-01 -1.466416567564010620e-01 -2.956341207027435303e-01 2.155359536409378052e-01
-3.986277058720588684e-02 -1.192743033170700073e-01 -2.455241978168487549e-01 -3.217623829841613770e-01 -8.984270095825195312e-01 -4.456757754087448120e-02 -5.739555880427360535e-02 -8.899310976266860962e-02
4.326169192790985107e-01 -1.957340389490127563e-01 -7.635864019393920898e-01 -1.153946965932846069e-01 7.217772305011749268e-02 2.910842886194586754e-03 -3.242796361446380615e-01 -2.603370547294616699e-01
-3.076346814632415771e-01 1.003886461257934570e-01 -5.725731849670410156e-01 -3.161197304725646973e-01 -5.108919739723205566e-01 1.809554696083068848e-01 -1.438400149345397949e-01 -3.912363350391387939e-01
2.955371141433715820e-01 3.886355161666870117e-01 -4.152522087097167969e-01 7.845266163349151611e-02 -6.969144940376281738e-01 1.177014112472534180e-01 1.622027307748794556e-01 2.391189038753509521e-01
1.101591661572456360e-01 2.534689605236053467e-01 -7.200540304183959961e-01 -3.268179297447204590e-01 6.562942266464233398e-02 4.510089010000228882e-02 2.102108299732208252e-01 4.977959096431732178e-01
2.426592111587524414e-01 3.742231726646423340e-01 -2.054081857204437256e-01 -1.858685314655303955e-01 -4.619527757167816162e-01 1.628146320581436157e-01 1.115310713648796082e-01 6.870121955871582031e-01
3.449176251888275146e-01 4.432872831821441650e-01 -3.386698067188262939e-01 -1.865262985229492188e-01 -4.376673698425292969e-01 3.304765000939369202e-02 1.515542864799499512e-01 5.651771426200866699e-01
7.923333644866943359e-01 -1.340808570384979248e-01 -1.284475773572921753e-01 -1.977949589490890503e-01 -2.445067763328552246e-01 6.712988018989562988e-02 -3.815078139305114746e-01 2.979438304901123047e-01
3.772372007369995117e-01 -4.435269534587860107e-01 -6.315212845802307129e-01 1.556657850742340088e-01 -2.574929408729076385e-02 4.456244036555290222e-02 -4.850251674652099609e-01 5.182546097785234451e-03
4.051350653171539307e-01 -5.494467616081237793e-01 -1.376510709524154663e-01 -3.869844973087310791e-01 -5.046784877777099609e-01 -2.124479264020919800e-01 -1.785876005887985229e-01 1.831422895193099976e-01
-5.188853293657302856e-02 3.625639677047729492e-01 -5.767962932586669922e-01 -6.289956569671630859e-01 -1.380738615989685059e-01 9.878560900688171387e-02 4.435569513589143753e-03 3.296707272529602051e-01
-1.730704158544540405e-01 4.700401425361633301e-01 -4.966658651828765869e-01 -1.670269817113876343e-01 -6.242794990539550781e-01 1.633836925029754639e-01 -1.967947483062744141e-01 -1.392360478639602661e-01
-4.089841544628143311e-01 -5.288906767964363098e-02 -6.705607771873474121e-01 -1.692837923765182495e-01 1.489688605070114136e-01 4.175151586532592773e-01 -2.997373640537261963e-01 2.554853558540344238e-01
4.079275131225585938e-01 2.383904457092285156e-01 -1.405796855688095093e-01 2.267517149448394775e-01 -6.077221035957336426e-01 4.149042367935180664e-01 -1.191564723849296570e-01 3.871898651123046875e-01
1.943939179182052612e-01 8.902019262313842773e-02 -1.966638714075088501e-01 1.925512105226516724e-01 -4.885970950126647949e-01 6.100852489471435547e-01 2.012038528919219971e-01 4.765707552433013916e-01
2.012155652046203613e-01 5.714720860123634338e-02 -6.212208867073059082e-01 3.173415064811706543e-01 -1.958440840244293213e-01 2.315565943717956543e-01 3.283370435237884521e-01 5.194678306579589844e-01
2.158247679471969604e-01 1.794954240322113037e-01 -2.280884981155395508e-01 1.674315631389617920e-01 -1.868230700492858887e-01 8.082818984985351562e-01 -3.730382919311523438e-01 1.173163056373596191e-01
-7.568310946226119995e-02 1.859347671270370483e-01 -3.044869601726531982e-01 -2.776955626904964447e-02 -6.651062369346618652e-01 4.529781043529510498e-01 -4.382322728633880615e-01 -1.631375551223754883e-01
5.827330425381660461e-02 -4.158990085124969482e-01 -5.875303149223327637e-01 -3.435591161251068115e-01 -5.199957489967346191e-01 6.010435894131660461e-02 3.248697519302368164e-02 -2.921372354030609131e-01
1.111640259623527527e-01 3.333458602428436279e-01 -3.814701735973358154e-01 -6.900097131729125977e-01 -3.577612340450286865e-01 1.097901538014411926e-01 -7.174725830554962158e-02 3.312034010887145996e-01
6.752425432205200195e-01 -1.851147860288619995e-01 9.169628843665122986e-03 -3.764959275722503662e-01 -4.682880043983459473e-01 3.130137920379638672e-01 -1.759950965642929077e-01 1.403617262840270996e-01
-2.687238529324531555e-02 -6.847614049911499023e-01 -1.459726542234420776e-01 8.230324834585189819e-02 -4.101010262966156006e-01 3.730871975421905518e-01 3.070185892283916473e-02 4.404299259185791016e-01
2.673579156398773193e-01 5.153619647026062012e-01 -5.133017301559448242e-01 -3.457008600234985352e-01 -4.222265183925628662e-01 2.077407091856002808e-01 -4.676949232816696167e-02 -2.373081594705581665e-01
-1.761576980352401733e-01 3.039690554141998291e-01 -2.798354625701904297e-01 -1.677988469600677490e-01 -7.910012602806091309e-01 1.158721596002578735e-01 -3.518732190132141113e-01 8.475299924612045288e-02
1.788726449012756348e-01 5.006874203681945801e-01 -5.235005021095275879e-01 -6.024587154388427734e-01 -2.268363684415817261e-01 2.633997425436973572e-02 -1.677313596010208130e-01 -5.016176961362361908e-03
2.306738048791885376e-01 -4.693954810500144958e-02 -5.095552206039428711e-01 -2.905154526233673096e-01 -6.867918968200683594e-01 -2.411074005067348480e-02 -5.557337403297424316e-02 -3.538188636302947998e-01
6.713430285453796387e-01 2.428718656301498413e-01 -1.147303655743598938e-01 -1.047150976955890656e-02 -3.230670094490051270e-01 3.710359036922454834e-01 -2.337125390768051147e-01 4.247089624404907227e-01
7.863988876342773438e-01 7.590693235397338867e-02 -9.071017056703567505e-02 -2.095478624105453491e-01 -3.424268960952758789e-01 2.465655058622360229e-01 -3.650465309619903564e-01 1.112054437398910522e-01
1.092761680483818054e-01 -1.171108633279800415e-01 -4.579100906848907471e-01 1.971072405576705933e-01 -7.326743006706237793e-01 -3.553447723388671875e-01 -2.392812371253967285e-01 7.398401945829391479e-02
2.264518290758132935e-01 1.440805941820144653e-01 -4.666615724563598633e-01 2.612102329730987549e-01 -7.783256769180297852e-01 5.313396919518709183e-03 1.866540163755416870e-01 3.602475300431251526e-02
3.183062374591827393e-01 -4.949269592761993408e-01 -5.408579111099243164e-01 2.631466090679168701e-02 1.974424123764038086e-01 2.211381196975708008e-01 -4.264118373394012451e-01 3.013239800930023193e-01
-1.865219175815582275e-01 -1.642314642667770386e-01 -3.406850993633270264e-01 -7.974910736083984375e-02 -7.683839201927185059e-01 1.219487190246582031e-01 -4.148875772953033447e-01 -1.959447264671325684e-01
3.281044960021972656e-01 1.802932620048522949e-01 -8.003720641136169434e-01 9.486544877290725708e-03 -5.132495611906051636e-02 -2.098332188325002789e-04 2.300818562507629395e-01 4.044556021690368652e-01
-2.240482158958911896e-02 3.513507246971130371e-01 -2.840736806392669678e-01 -8.638758212327957153e-03 -3.950441777706146240e-01 6.334899663925170898e-01 -4.794995188713073730e-01 -8.938036113977432251e-02
-1.570335477590560913e-01 -2.604408562183380127e-01 -4.821892976760864258e-01 -7.045028209686279297e-01 -1.873358339071273804e-02 -1.144455075263977051e-01 -3.560479581356048584e-01 1.961155831813812256e-01
7.686561942100524902e-01 -3.664053380489349365e-01 -3.034344017505645752e-01 -1.689401268959045410e-02 -1.604697555303573608e-01 6.905788090080022812e-03 -2.847934365272521973e-01 2.750480771064758301e-01
6.086798906326293945e-01 4.186624195426702499e-03 -3.230631947517395020e-01 3.752667456865310669e-02 -1.227944791316986084e-01 6.543762683868408203e-01 -2.503623068332672119e-01 1.332112848758697510e-01
2.292934507131576538e-01 -2.731694877147674561e-01 -3.168656527996063232e-01 7.284887880086898804e-02 -7.261897921562194824e-01 3.838196694850921631e-01 -1.353355348110198975e-01 -2.722264528274536133e-01
-1.617320328950881958e-01 3.950621783733367920e-01 -4.801424741744995117e-01 -6.373891234397888184e-01 -2.081388980150222778e-01 -1.631512679159641266e-02 -1.770085841417312622e-01 3.256484568119049072e-01
2.183928638696670532e-01 4.414906203746795654e-01 -1.223411932587623596e-01 -5.443157553672790527e-01 -2.221742123365402222e-01 4.218441843986511230e-01 -2.082456052303314209e-01 4.188838303089141846e-01
-2.459640949964523315e-01 2.199251651763916016e-01 -2.738437354564666748e-01 -4.774984419345855713e-01 -4.840149283409118652e-01 -4.004721343517303467e-02 -5.933150053024291992e-01 1.557731907814741135e-02
-7.815182954072952271e-02 3.243800252676010132e-02 -1.574732214212417603e-01 5.137426033616065979e-02 -4.505901634693145752e-01 8.430402278900146484e-01 1.972416602075099945e-02 2.264193743467330933e-01
-8.821893483400344849e-02 -4.323922097682952881e-01 -2.767682075500488281e-01 -7.490540742874145508e-01 -2.497441768646240234e-01 -5.660560447722673416e-03 -3.233771026134490967e-01 -2.438511140644550323e-02
-8.453253656625747681e-02 3.330026566982269287e-01 -6.028850674629211426e-01 -6.085121631622314453e-01 -2.266088426113128662e-01 -1.397137641906738281e-01 -7.382784038782119751e-02 2.681122720241546631e-01
-1.626512259244918823e-01 -3.948063552379608154e-01 -4.823498725891113281e-01 -2.167024612426757812e-01 1.007532626390457153e-01 3.729453384876251221e-01 -3.301414549350738525e-01 5.289785265922546387e-01
-3.605665871873497963e-03 -5.293648838996887207e-01 -6.203255057334899902e-01 -1.395857930183410645e-01 9.641635417938232422e-02 2.487146109342575073e-01 -9.327512234449386597e-02 4.854035079479217529e-01
6.539447903633117676e-01 2.382909506559371948e-01 -4.587741196155548096e-01 -2.780591547489166260e-01 -3.466587662696838379e-01 2.130704075098037720e-01 2.154731601476669312e-01 -1.256305128335952759e-01
-1.219848394393920898e-01 1.614439934492111206e-01 -7.995935678482055664e-01 -3.898499608039855957e-01 -1.867054402828216553e-01 -2.407260686159133911e-01 6.318984925746917725e-02 2.663114368915557861e-01
1.563638299703598022e-01 -2.295457571744918823e-01 -3.177686333656311035e-01 5.181905627250671387e-02 -7.889602184295654297e-01 -9.856387972831726074e-02 -4.011518359184265137e-01 -1.615584194660186768e-01
-6.864345073699951172e-02 3.137784898281097412e-01 -4.015354812145233154e-01 -3.964532911777496338e-01 -6.128936409950256348e-01 -1.776811033487319946e-01 -4.104659855365753174e-01 -5.228434130549430847e-02
2.382043898105621338e-01 -3.798839151859283447e-01 -2.640761137008666992e-01 -7.153171300888061523e-01 -3.872902691364288330e-01 -1.080236360430717468e-01 -2.342811822891235352e-01 3.133191540837287903e-02
1.556685268878936768e-01 -4.732085764408111572e-01 -3.351308405399322510e-01 -4.502586722373962402e-01 -5.813765525817871094e-01 -2.889031469821929932e-01 -1.227677538990974426e-01 1.612010225653648376e-02
1.499546170234680176e-01 -2.751291990280151367e-01 1.526089664548635483e-02 -1.953322589397430420e-01 -7.866001725196838379e-01 5.067385733127593994e-02 -4.834297299385070801e-01 9.174922853708267212e-02
-2.433516271412372589e-02 4.357598721981048584e-01 -1.758521795272827148e-01 -6.590593606233596802e-02 -5.216405391693115234e-01 4.127430915832519531e-01 -1.469949781894683838e-01 5.569382905960083008e-01
5.911970883607864380e-02 2.952950634062290192e-02 -3.913359344005584717e-01 1.229370087385177612e-01 -6.822857856750488281e-01 1.932037919759750366e-01 -5.308097600936889648e-01 -2.068215310573577881e-01
9.253539144992828369e-02 1.678541749715805054e-01 -7.740098237991333008e-01 -3.227615654468536377e-01 -5.173560976982116699e-02 -7.303579896688461304e-02 2.158880233764648438e-01 4.531860351562500000e-01
7.967267632484436035e-01 1.775620877742767334e-02 -8.425258100032806396e-02 -2.509504556655883789e-01 -3.527147769927978516e-01 2.142237573862075806e-01 -1.316500753164291382e-01 3.274223804473876953e-01
1.869875788688659668e-01 -6.215459704399108887e-01 -2.290932647883892059e-02 -3.103071451187133789e-01 -5.767223834991455078e-01 3.207887411117553711e-01 -1.451329588890075684e-01 1.591328680515289307e-01
4.935735762119293213e-01 -3.496606647968292236e-01 -1.512033026665449142e-02 -3.186889886856079102e-01 -3.402042984962463379e-01 7.490187883377075195e-02 -1.795520335435867310e-01 6.154210567474365234e-01
-2.069525271654129028e-01 2.856761775910854340e-02 -1.154031753540039062e-01 -3.213532567024230957e-01 -8.781985640525817871e-01 1.199525892734527588e-01 -7.923690229654312134e-02 2.187898755073547363e-01
1.313292328268289566e-02 3.715297281742095947e-01 -4.819389879703521729e-01 -6.778582334518432617e-01 -1.900824457406997681e-01 -8.299747854471206665e-02 -2.756578922271728516e-01 2.258958220481872559e-01
-2.301483601331710815e-01 -1.190789639949798584e-01 -1.404102444648742676e-01 -6.629264354705810547e-02 -5.041233897209167480e-01 8.019991517066955566e-01 -7.521188259124755859e-02 7.577742636203765869e-02
3.601552546024322510e-02 1.507713496685028076e-01 -3.352606892585754395e-01 -2.957014143466949463e-01 -7.375972867012023926e-01 7.647497206926345825e-02 -3.855392932891845703e-01 -2.785555720329284668e-01
1.444769836962223053e-02 -1.029469221830368042e-01 -4.885213077068328857e-01 -2.701013088226318359e-01 -1.891486048698425293e-01 -3.175369501113891602e-01 -3.688176274299621582e-01 6.363583803176879883e-01
-1.238077282905578613e-01 -2.680739015340805054e-02 -1.644001603126525879e-01 -1.630121022462844849e-01 -7.024698853492736816e-01 6.195309758186340332e-01 -1.520208269357681274e-01 -1.730888634920120239e-01
