# Supplementary material for: Where is your field going? A machine learning approach to study the relative motion of the domains of physics
Source: PLoS One. 2020 Jun 18;15(6):e0233997. doi: 10.1371/journal.pone.0233997 (PMC7302634; doi:10.1371/journal.pone.0233997)
Supplement: S1 Data — (ZIP) [file pone.0233997.s001.zip › 0/Pacs4Run_0_VS_500_embeddings2005-2009ED8.txt]

-2.901473082602024078e-02 5.319574475288391113e-01 3.460097014904022217e-01 4.353763163089752197e-02 3.851467967033386230e-01 -2.879035174846649170e-01 2.430070191621780396e-01 -5.516179203987121582e-01
-2.368258088827133179e-01 3.910342156887054443e-01 3.767093718051910400e-01 1.268788129091262817e-01 -1.738591045141220093e-01 -5.979116559028625488e-01 3.981129229068756104e-01 -2.945815324783325195e-01
-1.864447742700576782e-01 2.325102686882019043e-01 1.437627822160720825e-01 3.910171240568161011e-02 -3.309534862637519836e-02 -5.269284248352050781e-01 2.300276607275009155e-01 -7.465380430221557617e-01
2.141489088535308838e-01 4.537779092788696289e-01 4.158848822116851807e-01 -2.901372909545898438e-01 -2.700380980968475342e-01 -3.409845232963562012e-01 3.896922767162322998e-01 -3.873436450958251953e-01
-9.291957318782806396e-02 5.279701352119445801e-01 -1.725677251815795898e-01 9.743025898933410645e-02 -5.137807503342628479e-02 -2.420589774847030640e-01 3.481290042400360107e-01 -7.006533145904541016e-01
-6.356018781661987305e-01 9.156767278909683228e-02 4.645078182220458984e-01 1.942733526229858398e-01 3.238788843154907227e-01 9.391592442989349365e-02 1.569773554801940918e-01 -4.424436986446380615e-01
-5.346779525279998779e-02 3.809565007686614990e-01 2.368861585855484009e-01 9.943325817584991455e-02 1.315203756093978882e-01 -7.056511044502258301e-01 -1.201716344803571701e-02 -5.202171206474304199e-01
-6.452425718307495117e-01 6.037948131561279297e-01 1.796281188726425171e-01 -2.278982661664485931e-02 2.432870566844940186e-01 9.044945240020751953e-02 -2.519549727439880371e-01 -2.354939728975296021e-01
-6.452493071556091309e-01 8.877222985029220581e-02 4.602765738964080811e-01 2.543865144252777100e-01 3.187989294528961182e-01 4.897407442331314087e-02 9.832463413476943970e-02 -4.307051002979278564e-01
-5.821890383958816528e-02 2.499690651893615723e-01 7.170830368995666504e-01 1.997310072183609009e-01 3.062106966972351074e-01 1.607287973165512085e-01 -1.806894689798355103e-01 -4.772610068321228027e-01
-5.082744956016540527e-01 2.862745821475982666e-01 4.256945848464965820e-01 5.625311136245727539e-01 1.540529578924179077e-01 -2.645561695098876953e-01 1.686876416206359863e-01 -1.996721327304840088e-01
-3.564040064811706543e-01 3.832961320877075195e-01 6.117739081382751465e-01 5.682742223143577576e-02 9.879879653453826904e-02 -4.008168578147888184e-01 -2.028247714042663574e-01 -3.701489269733428955e-01
-3.679183125495910645e-01 3.443587422370910645e-01 -2.868137061595916748e-01 -2.094823122024536133e-01 4.877779483795166016e-01 -2.194862961769104004e-01 5.459882020950317383e-01 -1.889534741640090942e-01
2.592897713184356689e-01 2.771026194095611572e-01 4.122704863548278809e-01 -1.387973129749298096e-02 -1.699197441339492798e-01 -2.056436240673065186e-01 6.137168407440185547e-01 -4.878656268119812012e-01
-1.537974774837493896e-01 2.114810496568679810e-01 5.143037438392639160e-01 -2.781586349010467529e-01 4.835216328501701355e-02 1.918477714061737061e-01 -3.436003578826785088e-03 -7.420148849487304688e-01
-1.232503205537796021e-01 5.599971413612365723e-01 -7.027871906757354736e-02 4.556876718997955322e-01 -6.970503926277160645e-02 -1.770558804273605347e-01 3.592233657836914062e-01 -5.416394472122192383e-01
3.886744081974029541e-01 2.054547965526580811e-01 5.084888935089111328e-01 4.340741038322448730e-02 1.268869489431381226e-01 -5.096080899238586426e-01 3.515687584877014160e-01 -3.832414448261260986e-01
-2.218428105115890503e-01 6.244004964828491211e-01 4.562623202800750732e-01 -5.656094849109649658e-02 -2.872092127799987793e-01 1.666168570518493652e-01 7.426357269287109375e-02 -4.834976494312286377e-01
-2.541536688804626465e-01 6.007272601127624512e-01 3.764414787292480469e-01 9.265255182981491089e-02 -2.539223134517669678e-01 -7.532989606261253357e-03 9.289392828941345215e-02 -5.925179719924926758e-01
-1.978979408740997314e-01 4.133764803409576416e-01 6.700643301010131836e-01 -1.566964387893676758e-01 -2.220627963542938232e-01 4.033958911895751953e-02 1.122733205556869507e-01 -5.028637647628784180e-01
1.194956824183464050e-01 1.678067743778228760e-01 7.184119820594787598e-01 6.749550998210906982e-02 -1.207251399755477905e-01 1.448798477649688721e-01 3.748077750205993652e-01 -5.107296109199523926e-01
-9.084428101778030396e-02 2.577466666698455811e-01 3.028076887130737305e-01 6.193968057632446289e-01 5.504825115203857422e-01 1.177235543727874756e-01 1.378112882375717163e-01 -3.377681076526641846e-01
-4.313874244689941406e-01 4.947690963745117188e-01 3.787815570831298828e-01 -4.994689226150512695e-01 6.131359562277793884e-02 -2.719749808311462402e-01 2.953073680400848389e-01 1.059601083397865295e-01
-2.465339154005050659e-01 5.580534338951110840e-01 -3.332404419779777527e-02 5.328409671783447266e-01 1.362295001745223999e-01 -3.691375553607940674e-01 1.020458340644836426e-01 -4.213467538356781006e-01
-3.326862454414367676e-01 2.467895746231079102e-01 7.484465241432189941e-01 -1.453932467848062515e-02 3.261798322200775146e-01 2.314994633197784424e-01 -1.201394200325012207e-01 -3.059613108634948730e-01
-3.718466758728027344e-01 4.105827510356903076e-01 -6.314171850681304932e-02 5.597637891769409180e-01 3.320559561252593994e-01 -2.070367485284805298e-01 8.460777252912521362e-02 -4.642689824104309082e-01
-4.063131213188171387e-01 1.422253698110580444e-01 1.044916212558746338e-01 -4.320937395095825195e-01 4.392836093902587891e-01 -4.743537604808807373e-01 2.743991911411285400e-01 -3.518262505531311035e-01
-1.147533580660820007e-01 5.399561524391174316e-01 2.967598438262939453e-01 2.997080087661743164e-01 8.209491521120071411e-02 -6.246798038482666016e-01 -1.121977120637893677e-01 -3.283824026584625244e-01
-1.099975258111953735e-01 4.150927662849426270e-01 9.260845929384231567e-02 8.982472121715545654e-02 3.957694172859191895e-01 4.094352126121520996e-01 -1.619713604450225830e-01 -6.696628332138061523e-01
-2.143380492925643921e-01 -7.115755230188369751e-02 6.634162664413452148e-01 -1.694550663232803345e-01 7.972500473260879517e-02 8.877272158861160278e-02 4.104758799076080322e-01 -5.453737974166870117e-01
-4.531744718551635742e-01 3.248741030693054199e-01 -3.067911043763160706e-02 -2.208227515220642090e-01 4.023184180259704590e-01 -6.007236838340759277e-01 1.923731863498687744e-01 -2.822220921516418457e-01
-5.291760563850402832e-01 2.847307324409484863e-01 6.524797081947326660e-01 7.000362128019332886e-02 2.137872129678726196e-01 -1.917918920516967773e-01 -1.641415804624557495e-01 -3.143871128559112549e-01
-5.862798094749450684e-01 1.266364902257919312e-01 3.351313173770904541e-01 3.600281476974487305e-01 2.805848717689514160e-01 -2.417061775922775269e-01 1.047699749469757080e-01 -5.001792907714843750e-01
-1.580034792423248291e-01 3.508768975734710693e-01 2.349952459335327148e-01 2.736195735633373260e-02 2.443335503339767456e-01 4.080827236175537109e-01 -1.201134249567985535e-01 -7.451785802841186523e-01
-2.901783883571624756e-01 3.042838573455810547e-01 1.524067297577857971e-02 -6.259751319885253906e-01 3.640159666538238525e-01 -1.357968896627426147e-01 4.572206437587738037e-01 -2.667051851749420166e-01
2.321697026491165161e-01 3.112482130527496338e-01 4.035900831222534180e-01 1.279909070581197739e-02 4.643253684043884277e-01 -3.228560090065002441e-01 5.643649697303771973e-01 2.187033742666244507e-01
-5.529470443725585938e-01 3.115259110927581787e-01 4.102913141250610352e-01 -6.446814537048339844e-02 -1.745401173830032349e-01 6.504388898611068726e-02 2.561321258544921875e-01 -5.695678591728210449e-01
-2.213795483112335205e-01 4.233764708042144775e-01 -2.151674777269363403e-01 4.349721968173980713e-01 1.406040042638778687e-01 -1.181505993008613586e-01 5.565137863159179688e-01 -4.390999972820281982e-01
-3.266836404800415039e-01 4.342166483402252197e-01 5.457476377487182617e-01 3.128619864583015442e-02 -1.155768707394599915e-01 -2.982292473316192627e-01 -7.825509645044803619e-03 -5.509577393531799316e-01
-6.439879536628723145e-02 1.087368801236152649e-01 3.441770076751708984e-01 -2.654224634170532227e-01 -1.303632706403732300e-01 2.300542034208774567e-02 6.477158665657043457e-01 -5.983832478523254395e-01
2.340512871742248535e-01 3.189934194087982178e-01 7.149285078048706055e-01 9.913410991430282593e-03 3.555119335651397705e-01 -3.122449219226837158e-01 -1.338621228933334351e-01 -3.007283508777618408e-01
-5.054645538330078125e-01 3.108601868152618408e-01 8.793753385543823242e-02 -1.803636401891708374e-01 4.790003895759582520e-01 -5.600203871726989746e-01 1.413104832172393799e-01 -2.111268341541290283e-01
-4.550635516643524170e-01 7.058595418930053711e-01 3.348540961742401123e-01 1.572048217058181763e-01 1.079109534621238708e-01 -2.893379926681518555e-01 -2.347021996974945068e-01 -8.598031848669052124e-02
-4.428499639034271240e-01 5.067882537841796875e-01 5.693290829658508301e-01 6.025510281324386597e-02 -8.003783971071243286e-02 8.382395608350634575e-04 -6.684833019971847534e-02 -4.565170705318450928e-01
-6.692753434181213379e-01 5.521128177642822266e-01 4.555233716964721680e-01 -1.047585159540176392e-01 9.488327801227569580e-02 1.062442958354949951e-01 -1.062816474586725235e-03 9.205530583858489990e-02
-1.197310537099838257e-01 9.843581169843673706e-02 4.508096575736999512e-01 1.250717043876647949e-01 4.727052450180053711e-01 -4.448771178722381592e-01 5.635242462158203125e-01 1.348222345113754272e-01
-4.504428505897521973e-01 3.350476920604705811e-01 7.443083524703979492e-01 -1.062367483973503113e-02 1.880562454462051392e-01 -1.338025927543640137e-02 -1.294129490852355957e-01 -2.800797224044799805e-01
-1.751836836338043213e-01 4.166136682033538818e-01 7.229334712028503418e-01 3.308676183223724365e-01 5.150965228676795959e-02 3.533311486244201660e-01 1.899576932191848755e-01 -7.580843288451433182e-03
-1.131444871425628662e-01 4.925878345966339111e-01 -2.159508764743804932e-01 4.329822361469268799e-01 1.532804071903228760e-01 -2.695118188858032227e-01 3.232891261577606201e-01 -5.565966367721557617e-01
-6.192239522933959961e-01 5.356733202934265137e-01 5.200176835060119629e-01 -1.409248262643814087e-02 1.079052686691284180e-01 1.569754630327224731e-01 -1.688535697758197784e-02 1.497630178928375244e-01
-5.903695225715637207e-01 1.465759724378585815e-01 3.669824600219726562e-01 5.402334406971931458e-02 1.928775459527969360e-01 2.630774080753326416e-01 1.442205011844635010e-01 -6.042960286140441895e-01
2.942349016666412354e-02 3.951262831687927246e-01 6.848896145820617676e-01 1.620223373174667358e-02 -3.052757680416107178e-02 2.295179665088653564e-01 -2.266760915517807007e-02 -5.652866959571838379e-01
-8.284685760736465454e-02 3.689603805541992188e-01 6.142848730087280273e-01 1.258043646812438965e-01 4.101518094539642334e-01 4.649745821952819824e-01 -1.004151627421379089e-01 -2.632927000522613525e-01
-2.051535099744796753e-01 5.261745452880859375e-01 -8.313000947237014771e-02 5.140085816383361816e-01 1.917283833026885986e-01 -3.186745643615722656e-01 1.286129504442214966e-01 -5.050567984580993652e-01
-4.365678131580352783e-01 2.209742218255996704e-01 6.522545814514160156e-01 5.669011175632476807e-02 -9.619507193565368652e-02 -2.074042893946170807e-02 1.939877867698669434e-01 -5.334925055503845215e-01
-3.726468980312347412e-01 1.534226983785629272e-01 8.822649717330932617e-03 -1.539202034473419189e-01 7.499629855155944824e-01 -3.507780432701110840e-01 2.779781222343444824e-01 -2.259757369756698608e-01
-3.849771916866302490e-01 5.449397563934326172e-01 -1.070071533322334290e-01 -3.472388982772827148e-01 3.204265236854553223e-01 -4.619645774364471436e-01 8.803329616785049438e-02 -3.146007955074310303e-01
-1.324116587638854980e-01 4.834105074405670166e-01 4.575335383415222168e-01 3.432488441467285156e-01 1.463482826948165894e-01 3.972791731357574463e-01 2.007535658776760101e-02 -4.919077455997467041e-01
-5.726615190505981445e-01 3.203608989715576172e-01 5.080735087394714355e-01 1.610051989555358887e-01 2.871088311076164246e-02 2.485303580760955811e-01 1.908550709486007690e-01 -4.316815733909606934e-01
-2.012120038270950317e-01 3.427883684635162354e-01 5.577625036239624023e-01 -1.431896835565567017e-01 2.415534108877182007e-01 8.137205243110656738e-02 -3.356453180313110352e-01 -5.768710374832153320e-01
1.090477406978607178e-01 4.092857241630554199e-01 2.155978083610534668e-01 3.545216750353574753e-03 3.125160634517669678e-01 3.438583016395568848e-01 -1.877075731754302979e-01 -7.231597304344177246e-01
-3.616392314434051514e-01 4.610390067100524902e-01 3.802590668201446533e-01 -8.624155819416046143e-02 -1.603234708309173584e-01 1.315189749002456665e-01 4.376921802759170532e-02 -6.780183911323547363e-01
-1.630423069000244141e-01 2.901685833930969238e-01 8.364649415016174316e-01 1.386110335588455200e-01 7.625093311071395874e-02 2.875184714794158936e-01 1.563662439584732056e-01 -2.395858168601989746e-01
-1.550050228834152222e-01 4.995582997798919678e-01 2.788026630878448486e-01 4.271939694881439209e-01 2.925366759300231934e-01 -4.965247511863708496e-01 -1.239438913762569427e-02 -3.659522235393524170e-01
2.174983769655227661e-01 4.589466452598571777e-01 4.872954785823822021e-01 2.536547482013702393e-01 2.412465512752532959e-01 4.236637949943542480e-01 -9.594506770372390747e-02 -4.397368729114532471e-01
-1.471535302698612213e-02 -6.691300310194492340e-03 3.831965029239654541e-01 -7.953525334596633911e-02 1.718957722187042236e-02 2.170008569955825806e-01 6.274189949035644531e-01 -6.368151903152465820e-01
-3.519353270530700684e-01 9.263967722654342651e-02 6.869009733200073242e-01 -3.328376449644565582e-03 3.930832445621490479e-01 7.636763900518417358e-02 -9.396400302648544312e-02 -4.759620726108551025e-01
-5.508724451065063477e-01 1.323671787977218628e-01 3.436705768108367920e-01 2.580459713935852051e-01 9.445416927337646484e-02 1.940890252590179443e-01 3.032172322273254395e-01 -5.964801311492919922e-01
-2.785138189792633057e-01 6.171053051948547363e-01 5.088447332382202148e-01 8.991769701242446899e-02 -2.253730744123458862e-01 9.076314419507980347e-02 6.920917425304651260e-03 -4.642457067966461182e-01
-3.435817658901214600e-01 3.723431527614593506e-01 1.576450169086456299e-01 -5.965357422828674316e-01 5.694230198860168457e-01 -1.023563370108604431e-01 1.383512467145919800e-01 -9.351424872875213623e-02
-2.346663773059844971e-01 7.282409667968750000e-01 -3.905978053808212280e-02 -5.139242410659790039e-01 8.298138529062271118e-02 -2.087589055299758911e-01 2.782160043716430664e-01 -1.451985836029052734e-01
-3.228135108947753906e-01 6.610615849494934082e-01 1.590190529823303223e-01 -3.093131184577941895e-01 1.429148577153682709e-02 -4.024397134780883789e-01 4.093146026134490967e-01 9.015004336833953857e-02
3.727601468563079834e-01 3.596042394638061523e-01 3.060012757778167725e-01 -3.032472170889377594e-02 3.345712125301361084e-01 -4.327952265739440918e-01 -1.890648454427719116e-01 -5.497120618820190430e-01
1.946391910314559937e-01 3.441493213176727295e-01 7.472082972526550293e-02 5.107792019844055176e-01 5.048717260360717773e-01 2.940833568572998047e-01 3.698771297931671143e-01 -3.146563172340393066e-01
-2.744045555591583252e-01 3.961117863655090332e-01 1.845876574516296387e-01 2.187872081995010376e-01 4.967161118984222412e-01 -2.725799083709716797e-01 5.052034854888916016e-01 3.310587704181671143e-01
1.828681379556655884e-01 3.449760079383850098e-01 1.148009523749351501e-01 5.344414114952087402e-01 9.965219348669052124e-02 1.719890385866165161e-01 4.379607737064361572e-01 -5.634033679962158203e-01
-3.873531222343444824e-01 2.059318497776985168e-02 1.143134087324142456e-01 -1.819761246442794800e-01 7.622970938682556152e-01 -2.466130256652832031e-01 2.865941226482391357e-01 -2.816014289855957031e-01
-4.993473365902900696e-02 5.714899301528930664e-01 2.989754974842071533e-01 3.044098019599914551e-01 2.943567633628845215e-01 6.165118813514709473e-01 8.379033207893371582e-02 -1.228845641016960144e-01
1.827936060726642609e-02 4.233548939228057861e-01 4.216155707836151123e-01 5.433609485626220703e-01 4.560857117176055908e-01 3.112877905368804932e-01 1.127571985125541687e-01 -1.726481318473815918e-01
-2.946058809757232666e-01 8.108655214309692383e-01 1.711928844451904297e-01 9.977587312459945679e-02 -1.342293322086334229e-01 -1.853829920291900635e-01 -1.856046169996261597e-01 -3.600123524665832520e-01
-5.769748687744140625e-01 2.485857009887695312e-01 1.911956965923309326e-01 3.798336386680603027e-01 1.201425045728683472e-01 2.504969537258148193e-01 2.948046624660491943e-01 -5.102774500846862793e-01
-2.620047032833099365e-01 2.954930365085601807e-01 8.124338388442993164e-01 5.528685823082923889e-02 9.524560719728469849e-02 2.654769420623779297e-01 3.638192638754844666e-02 -3.163202702999114990e-01
-6.646542996168136597e-02 1.205756366252899170e-01 7.669503688812255859e-01 -8.207260817289352417e-02 -7.280966639518737793e-02 1.566783189773559570e-01 3.200422525405883789e-01 -5.038042664527893066e-01
-3.509313762187957764e-01 8.538530766963958740e-02 2.475357800722122192e-01 -4.834512472152709961e-01 5.910174846649169922e-01 -2.316369563341140747e-01 3.462812900543212891e-01 -2.273532599210739136e-01
-3.187460079789161682e-02 3.202439844608306885e-01 2.298755496740341187e-01 -6.058275103569030762e-01 5.616921186447143555e-01 -2.721946835517883301e-01 2.942283749580383301e-01 -1.999288238584995270e-02
-1.338990032672882080e-01 2.109036147594451904e-01 1.730634458363056183e-02 -3.379150927066802979e-01 8.204236030578613281e-01 -1.996901184320449829e-01 5.604286491870880127e-02 -3.270972073078155518e-01
-1.547576785087585449e-01 3.170158863067626953e-01 1.585592627525329590e-01 8.506427705287933350e-02 3.413883149623870850e-01 5.217177867889404297e-01 -2.485566772520542145e-02 -6.736622452735900879e-01
-4.912538826465606689e-01 7.879939675331115723e-01 2.441754788160324097e-01 1.292673647403717041e-01 -1.005842611193656921e-01 7.630133628845214844e-02 -7.125878334045410156e-02 -2.009638994932174683e-01
-1.464886497706174850e-02 2.412156015634536743e-01 8.527543544769287109e-01 -1.689518839120864868e-01 -1.238306686282157898e-01 3.222147375345230103e-02 2.151639461517333984e-01 -3.509956598281860352e-01
-3.798961341381072998e-01 3.895736336708068848e-01 -8.521517738699913025e-03 6.025945544242858887e-01 1.686859428882598877e-01 -3.628480136394500732e-01 1.881425976753234863e-01 -3.810606002807617188e-01
-5.210570096969604492e-01 3.275931775569915771e-01 2.053344994783401489e-02 -4.104385972023010254e-01 6.252280473709106445e-01 6.685477495193481445e-02 2.377588748931884766e-01 -1.979356072843074799e-02
-6.152108311653137207e-01 1.194474026560783386e-01 4.420257210731506348e-01 1.809483319520950317e-01 4.765851795673370361e-01 1.081941574811935425e-01 -2.518424764275550842e-02 -3.736915290355682373e-01
-1.868018507957458496e-01 1.022037267684936523e-01 4.826738834381103516e-01 3.145358860492706299e-01 5.818680524826049805e-01 2.983534336090087891e-01 9.394451044499874115e-03 -4.416775703430175781e-01
-4.857000708580017090e-01 3.219933509826660156e-01 3.249942362308502197e-01 -4.582886770367622375e-02 3.390204310417175293e-01 -5.657542943954467773e-01 1.364289522171020508e-01 -3.147514164447784424e-01
-3.207229375839233398e-01 5.386640429496765137e-01 4.474524259567260742e-01 -3.364884853363037109e-02 -2.298303842544555664e-01 1.945493519306182861e-01 9.574570506811141968e-02 -5.529857277870178223e-01
-1.362630724906921387e-01 7.222387194633483887e-01 1.861816644668579102e-02 -3.510667979717254639e-01 1.167279630899429321e-01 -4.760111868381500244e-01 2.987924218177795410e-01 -8.197625726461410522e-02
-1.774510890245437622e-01 5.523958802223205566e-02 3.299824297428131104e-01 -2.951071560382843018e-01 2.780576795339584351e-02 1.548835039138793945e-01 6.696635484695434570e-01 -5.443084836006164551e-01
1.059444323182106018e-01 1.391019374132156372e-01 7.761918306350708008e-01 -1.101151779294013977e-01 -7.108509540557861328e-02 2.375252097845077515e-01 3.740026652812957764e-01 -3.917625248432159424e-01
-8.607683330774307251e-02 7.430314421653747559e-01 4.367974773049354553e-02 3.974114358425140381e-01 -1.892241090536117554e-01 -2.075919061899185181e-01 1.910948902368545532e-01 -4.064899086952209473e-01
-1.493376940488815308e-01 5.806880593299865723e-01 1.876406520605087280e-01 -6.610757112503051758e-01 4.011744856834411621e-01 -7.890381664037704468e-02 -2.821846492588520050e-02 1.750807836651802063e-02
-1.571616232395172119e-01 4.003069698810577393e-01 5.270702838897705078e-01 3.785082399845123291e-01 4.999845027923583984e-01 3.124527633190155029e-01 -1.591276228427886963e-01 -1.450868397951126099e-01
-3.133663237094879150e-01 4.630764424800872803e-01 6.105636358261108398e-01 4.578691720962524414e-02 -1.865796297788619995e-01 2.192922681570053101e-01 1.569968909025192261e-01 -4.526902735233306885e-01
4.744959771633148193e-01 1.165435910224914551e-01 4.835791587829589844e-01 6.233571469783782959e-02 1.581657975912094116e-01 -2.766751945018768311e-01 2.916733324527740479e-01 -5.804290771484375000e-01
1.819394677877426147e-01 3.566831648349761963e-01 2.537809312343597412e-01 5.913670659065246582e-01 5.980354547500610352e-01 1.586892157793045044e-01 4.901779443025588989e-02 -2.008082419633865356e-01
-3.417309224605560303e-01 4.551207125186920166e-01 6.422746777534484863e-01 1.375614851713180542e-01 -6.816880404949188232e-02 2.163380533456802368e-01 3.454843163490295410e-02 -4.381808638572692871e-01
-5.558038353919982910e-01 4.206165075302124023e-01 -6.075077131390571594e-02 4.293291643261909485e-02 5.301172137260437012e-01 -2.632782459259033203e-01 3.832515180110931396e-01 1.068107709288597107e-01
-3.089244104921817780e-02 5.942791104316711426e-01 -7.843472808599472046e-02 6.052113175392150879e-01 3.357029557228088379e-01 -2.583597898483276367e-01 1.937233060598373413e-01 -2.376346439123153687e-01
-5.438188910484313965e-01 3.490576744079589844e-01 3.840212821960449219e-01 1.283836364746093750e-01 -1.671620607376098633e-01 1.750064939260482788e-01 3.187430799007415771e-01 -5.082300901412963867e-01
-2.594870030879974365e-01 2.216141968965530396e-01 4.147918522357940674e-01 3.742944598197937012e-01 4.631213247776031494e-01 2.850729227066040039e-01 -5.824397504329681396e-02 -5.217899084091186523e-01
-1.208578720688819885e-01 2.113872915506362915e-01 2.335678189992904663e-01 1.998979449272155762e-01 4.013206958770751953e-01 -2.365875095129013062e-01 7.722663879394531250e-01 1.810204088687896729e-01
-1.803422421216964722e-01 -3.360929340124130249e-02 4.720368087291717529e-01 2.185900956392288208e-01 3.981235325336456299e-01 4.874722659587860107e-01 3.883044123649597168e-01 -3.857913017272949219e-01
6.254994124174118042e-02 -1.161715667694807053e-02 1.772944331169128418e-01 3.862015902996063232e-01 5.338272452354431152e-01 3.528441488742828369e-01 4.364738464355468750e-01 -4.640986621379852295e-01
-2.003283500671386719e-01 2.695467174053192139e-01 -3.227005898952484131e-02 -1.808659434318542480e-01 8.914324641227722168e-01 -4.891912266612052917e-02 2.287870496511459351e-01 -6.380345672369003296e-02
1.338257491588592529e-01 4.907454252243041992e-01 4.292854964733123779e-01 1.573892086744308472e-01 4.074055701494216919e-02 4.955853223800659180e-01 7.130568474531173706e-02 -5.290115475654602051e-01
2.203031033277511597e-01 4.131300747394561768e-01 -5.630953609943389893e-02 4.089042842388153076e-01 1.534298360347747803e-01 2.568849325180053711e-01 4.446152448654174805e-01 -5.685098171234130859e-01
5.243093371391296387e-01 6.432504057884216309e-01 9.220826625823974609e-02 -3.018963038921356201e-01 1.508385539054870605e-01 9.571796655654907227e-02 4.105074107646942139e-01 -1.060868278145790100e-01
-3.175787925720214844e-01 9.482454508543014526e-02 1.162913590669631958e-01 -1.868835091590881348e-01 8.026888370513916016e-01 -1.786967366933822632e-01 4.032385051250457764e-01 -5.347592383623123169e-02
-3.781113326549530029e-01 -1.038365885615348816e-01 4.758453071117401123e-01 1.688783317804336548e-01 4.566265046596527100e-01 3.877131342887878418e-01 3.360736370086669922e-01 -3.457259237766265869e-01
1.241484507918357849e-01 7.794643044471740723e-01 1.290114820003509521e-01 -3.867634832859039307e-01 4.804601147770881653e-02 -2.736525535583496094e-01 3.378431797027587891e-01 1.395001113414764404e-01
-5.527418479323387146e-02 2.442239075899124146e-01 6.293313503265380859e-01 -9.030840545892715454e-02 2.862039506435394287e-01 -2.782654762268066406e-01 5.360682010650634766e-01 2.938924729824066162e-01
-5.049839019775390625e-01 2.480839192867279053e-01 5.660950541496276855e-01 4.223873913288116455e-01 2.082959413528442383e-01 -1.976401209831237793e-01 8.561044186353683472e-02 -3.078843951225280762e-01
-1.792481839656829834e-01 6.797797083854675293e-01 -1.484581232070922852e-01 4.134699702262878418e-01 1.563728898763656616e-01 3.288527131080627441e-01 4.168306589126586914e-01 -8.017608523368835449e-02
-1.573879420757293701e-01 8.297967910766601562e-01 -6.711364537477493286e-02 -3.507252335548400879e-01 4.803653433918952942e-02 -8.950100094079971313e-02 3.680032193660736084e-01 1.157999634742736816e-01
-3.569615483283996582e-01 2.946004271507263184e-01 7.104226946830749512e-01 -8.317305147647857666e-02 2.685627937316894531e-01 -1.118506677448749542e-02 -2.199133187532424927e-01 -3.918646574020385742e-01
4.318715631961822510e-02 6.293165683746337891e-01 1.983539462089538574e-01 -6.699056625366210938e-01 3.042929172515869141e-01 -8.883029967546463013e-02 1.098174229264259338e-01 -3.785270825028419495e-02
1.626325696706771851e-01 7.700969576835632324e-01 -2.596453428268432617e-01 3.990288078784942627e-02 2.977580130100250244e-01 2.555733919143676758e-01 2.969429790973663330e-01 -2.633261382579803467e-01
-2.262590266764163971e-02 3.524712324142456055e-01 2.543229758739471436e-01 1.261649578809738159e-01 6.453922390937805176e-01 -4.727850854396820068e-01 3.506148457527160645e-01 1.779514849185943604e-01
-5.347312688827514648e-01 6.682792901992797852e-01 3.151093721389770508e-01 1.428697854280471802e-01 2.449395209550857544e-01 1.698143631219863892e-01 -2.371444106101989746e-01 -5.186038836836814880e-02
4.188266098499298096e-01 3.570441007614135742e-01 6.259566545486450195e-01 1.828366369009017944e-01 2.085108309984207153e-01 7.235347479581832886e-02 -8.445475250482559204e-02 -4.647673368453979492e-01
-5.442503690719604492e-01 3.070358037948608398e-01 6.515861153602600098e-01 2.079715281724929810e-01 1.199292242527008057e-01 -8.637399971485137939e-02 3.135048551484942436e-03 -3.461945652961730957e-01
-2.795318961143493652e-01 1.472987234592437744e-01 2.795647457242012024e-02 -3.010658025741577148e-01 8.208514451980590820e-01 -1.887975037097930908e-01 1.196776479482650757e-01 -2.915110886096954346e-01
8.025708794593811035e-02 2.557377517223358154e-01 2.355519533157348633e-01 -3.179335966706275940e-02 4.088790714740753174e-01 3.503940403461456299e-01 -1.714603006839752197e-01 -7.431719899177551270e-01
-4.410648345947265625e-01 5.612634420394897461e-01 1.752440929412841797e-01 4.249842092394828796e-02 -2.976269125938415527e-01 -3.829513788223266602e-01 3.235514760017395020e-01 -3.435250520706176758e-01
-1.965085864067077637e-01 1.236585527658462524e-01 6.126798689365386963e-02 -3.172928392887115479e-01 7.551763653755187988e-01 -3.406314849853515625e-01 3.695274293422698975e-01 -1.370863616466522217e-01
-1.080659478902816772e-01 3.692570626735687256e-01 6.494410037994384766e-01 3.695992827415466309e-01 4.647775590419769287e-01 2.677133083343505859e-01 -7.405170053243637085e-02 2.053461037576198578e-02
7.188446074724197388e-02 4.945655465126037598e-01 4.163936078548431396e-01 1.287755370140075684e-01 8.883263915777206421e-02 3.757303059101104736e-01 -3.155009821057319641e-02 -6.404770612716674805e-01
-2.476015836000442505e-01 3.569012880325317383e-01 5.433831214904785156e-01 -1.068451404571533203e-01 -2.005258388817310333e-02 3.015372455120086670e-01 -1.200757361948490143e-02 -6.427773237228393555e-01
1.924314498901367188e-01 3.650910258293151855e-01 3.901793435215950012e-02 4.239255487918853760e-01 3.747085034847259521e-01 4.527258276939392090e-01 5.226204991340637207e-01 -1.730443239212036133e-01
-1.114337816834449768e-01 -4.502787778619676828e-04 3.197718858718872070e-01 -3.772125244140625000e-01 3.259088397026062012e-01 -6.101080775260925293e-01 2.458540499210357666e-01 -4.518256485462188721e-01
3.192664086818695068e-01 2.642377912998199463e-01 3.140453100204467773e-01 -1.056550666689872742e-01 -1.698009818792343140e-01 -5.259783565998077393e-02 7.089964151382446289e-01 -4.291678369045257568e-01
1.230440735816955566e-01 5.366389155387878418e-01 -1.618898957967758179e-01 3.381461501121520996e-01 -4.657482728362083435e-03 7.152020186185836792e-02 6.448779106140136719e-01 -3.678631186485290527e-01
2.565263211727142334e-02 8.311197161674499512e-02 6.875942945480346680e-01 -1.061131656169891357e-01 -2.233105897903442383e-02 3.204487264156341553e-01 3.898790776729583740e-01 -5.031866431236267090e-01
2.279960811138153076e-01 3.088463842868804932e-01 5.297062993049621582e-01 7.154127210378646851e-02 9.295215457677841187e-02 -6.251086592674255371e-01 2.339525520801544189e-01 -3.358423709869384766e-01
-1.106075495481491089e-01 7.058948874473571777e-01 1.312744766473770142e-01 -3.432876467704772949e-01 3.533566892147064209e-01 -2.382869720458984375e-01 3.071106076240539551e-01 2.800720036029815674e-01
-1.510935574769973755e-01 -3.529778867959976196e-02 6.479631662368774414e-01 3.167855441570281982e-01 3.775393962860107422e-01 2.420194596052169800e-01 2.897610366344451904e-01 -4.130914211273193359e-01
-4.531131312251091003e-02 1.729484051465988159e-01 -3.485574573278427124e-02 -3.562063351273536682e-02 7.569517493247985840e-01 -3.994213044643402100e-01 4.659841060638427734e-01 -1.260846555233001709e-01
1.687383800745010376e-01 4.464659094810485840e-01 -1.102124303579330444e-01 4.211204349994659424e-01 7.708019763231277466e-02 5.273503810167312622e-02 5.286431908607482910e-01 -5.426973104476928711e-01
-1.713262498378753662e-01 6.022132039070129395e-01 -4.305684193968772888e-02 -4.633446633815765381e-01 9.650708734989166260e-02 -4.562612473964691162e-01 2.538706362247467041e-01 -3.309170305728912354e-01
-2.011160701513290405e-01 3.623450696468353271e-01 -1.360190287232398987e-02 1.533037275075912476e-01 3.182541131973266602e-01 4.633919000625610352e-01 -2.863655565306544304e-03 -6.989602446556091309e-01
-1.063978523015975952e-01 4.765614867210388184e-01 4.570733010768890381e-02 1.427364796400070190e-01 -7.834291458129882812e-02 -6.091415286064147949e-01 3.243219256401062012e-01 -5.066853165626525879e-01
1.779824644327163696e-01 8.576634526252746582e-01 -3.180803060531616211e-01 2.929614670574665070e-02 2.735708951950073242e-01 3.900318220257759094e-02 1.827718764543533325e-01 -1.446870565414428711e-01
-2.847431600093841553e-01 1.600462645292282104e-01 2.930111289024353027e-01 1.826894283294677734e-02 6.021164059638977051e-01 -8.528789877891540527e-02 6.070427894592285156e-01 2.622938156127929688e-01
3.274478018283843994e-02 8.127998709678649902e-01 1.111011281609535217e-01 -3.855236768722534180e-01 2.679443657398223877e-01 -2.564353942871093750e-01 1.714439243078231812e-01 1.018136963248252869e-01
-5.763111710548400879e-01 6.739393472671508789e-01 1.712545752525329590e-01 -3.697541728615760803e-02 -1.662771850824356079e-01 1.694057602435350418e-03 -3.504188032820820808e-03 -3.940974175930023193e-01
1.986781656742095947e-01 4.983216822147369385e-01 -3.194836527109146118e-02 3.029625117778778076e-01 2.857331633567810059e-01 -7.055654376745223999e-02 -7.791014760732650757e-02 -7.257435321807861328e-01
1.712906807661056519e-01 7.174357175827026367e-01 -2.338231503963470459e-01 1.120500564575195312e-01 4.218910634517669678e-01 3.265035748481750488e-01 2.622870504856109619e-01 -1.879516541957855225e-01
-2.321891188621520996e-01 3.110762238502502441e-01 5.023437738418579102e-01 3.132592141628265381e-01 5.612915158271789551e-01 3.551888763904571533e-01 -1.402001082897186279e-01 -1.948742717504501343e-01
6.164494752883911133e-01 5.633946657180786133e-01 1.505725830793380737e-01 -2.708694338798522949e-01 3.471007049083709717e-01 -1.725555770099163055e-02 2.241674661636352539e-01 -1.884320229291915894e-01
9.005098044872283936e-02 5.517096519470214844e-01 1.876281350851058960e-01 -4.278753697872161865e-01 -6.169055774807929993e-02 -3.331326842308044434e-01 5.951347351074218750e-01 -1.603607647120952606e-02
-1.345820128917694092e-01 4.891145229339599609e-01 7.871361821889877319e-02 1.589656174182891846e-01 5.534839034080505371e-01 -5.154740810394287109e-01 3.114994168281555176e-01 2.051802575588226318e-01
1.287719607353210449e-01 7.295277714729309082e-01 -2.205208390951156616e-01 1.886032670736312866e-01 -6.844165921211242676e-02 1.694089323282241821e-01 3.970924019813537598e-01 -4.194525182247161865e-01
-2.245554625988006592e-01 4.772745966911315918e-01 -2.467392534017562866e-01 3.973397612571716309e-01 8.391091972589492798e-02 3.101166151463985443e-02 4.509762227535247803e-01 -5.400391817092895508e-01
5.357174277305603027e-01 3.171465098857879639e-01 9.887427836656570435e-02 -3.661264479160308838e-01 2.985758483409881592e-01 1.803323924541473389e-01 2.970976233482360840e-01 -5.085921883583068848e-01
7.723165303468704224e-02 5.094632133841514587e-02 3.388303518295288086e-01 -2.628263533115386963e-01 -3.882603719830513000e-02 1.292139589786529541e-01 6.323974132537841797e-01 -6.240398883819580078e-01
-3.091180920600891113e-01 4.815126657485961914e-01 7.609018683433532715e-01 1.915794797241687775e-02 -2.458031475543975830e-02 5.540731921792030334e-02 -8.948346972465515137e-02 -2.856067419052124023e-01
1.532862484455108643e-01 6.356689929962158203e-01 5.536944866180419922e-01 1.851188689470291138e-01 -1.550612002611160278e-01 4.041994214057922363e-01 1.758991330862045288e-01 -1.149790957570075989e-01
-3.047191500663757324e-01 4.484176933765411377e-01 5.862976312637329102e-01 4.974862933158874512e-01 2.862397432327270508e-01 1.683495193719863892e-01 3.338390216231346130e-02 -5.866185948252677917e-02
2.162649929523468018e-01 3.620140254497528076e-01 2.705233395099639893e-01 5.498867630958557129e-01 2.221190556883811951e-02 8.176905661821365356e-02 3.152480125427246094e-01 -5.831434726715087891e-01
6.112619489431381226e-02 6.155981421470642090e-01 -3.672876656055450439e-01 6.331786513328552246e-02 2.298430502414703369e-01 2.414174526929855347e-01 3.874486088752746582e-01 -4.660112857818603516e-01
7.799553126096725464e-02 1.714180707931518555e-01 4.493263661861419678e-01 -2.926300764083862305e-01 4.063209295272827148e-01 7.668282091617584229e-02 -2.750097215175628662e-01 -6.560477018356323242e-01
-4.790573846548795700e-03 2.110920995473861694e-01 5.981869697570800781e-01 8.598860353231430054e-02 6.066005825996398926e-01 -1.980218738317489624e-01 3.278985023498535156e-01 2.747744619846343994e-01
4.263458549976348877e-01 1.351472735404968262e-01 4.264288246631622314e-01 -2.706457674503326416e-02 4.816191792488098145e-01 -3.918939232826232910e-01 3.201091662049293518e-02 -4.804453253746032715e-01
-1.578045934438705444e-01 5.268427729606628418e-01 4.166359007358551025e-01 6.161057576537132263e-02 -3.596173524856567383e-01 -3.658794099465012550e-03 2.081028968095779419e-01 -5.894984006881713867e-01
-2.171638160943984985e-01 3.820450305938720703e-01 7.623804807662963867e-01 2.075365483760833740e-01 1.123896688222885132e-01 1.093148216605186462e-01 -4.406312480568885803e-02 -3.950486779212951660e-01
2.223795205354690552e-01 3.212544023990631104e-01 1.804919540882110596e-01 5.175305008888244629e-01 2.843940258026123047e-01 2.857637107372283936e-01 2.870377898216247559e-01 -5.495418906211853027e-01
-3.848473131656646729e-01 1.233059242367744446e-01 7.228263616561889648e-01 3.439218103885650635e-01 7.597192376852035522e-02 -6.788591295480728149e-02 2.552645802497863770e-01 -3.469696044921875000e-01
-1.780703365802764893e-01 5.386826395988464355e-01 -3.074297606945037842e-01 3.053184449672698975e-01 1.543022096157073975e-01 1.666167080402374268e-01 5.034855008125305176e-01 -4.304783344268798828e-01
-3.511825501918792725e-01 3.901109993457794189e-01 -7.716546207666397095e-02 -5.076554417610168457e-02 7.407838106155395508e-01 -1.954459547996520996e-01 3.445012271404266357e-01 1.015476733446121216e-01
-2.098389714956283569e-01 8.502642512321472168e-01 4.439169168472290039e-02 -3.045796155929565430e-01 9.547679871320724487e-02 -1.982049196958541870e-01 2.376265376806259155e-01 1.827879548072814941e-01
1.650326550006866455e-01 3.002999126911163330e-01 2.333882898092269897e-01 1.817916780710220337e-01 2.813042402267456055e-01 4.075199663639068604e-01 8.412427455186843872e-02 -7.367390990257263184e-01
-3.922540545463562012e-01 2.333372980356216431e-01 4.616467654705047607e-01 5.306127667427062988e-01 4.717293381690979004e-01 6.901700049638748169e-02 8.459827862679958344e-03 -2.639304697513580322e-01
-4.942954704165458679e-02 5.212810039520263672e-01 3.479256331920623779e-01 3.142094612121582031e-01 4.700356125831604004e-01 3.170695602893829346e-01 -1.704820692539215088e-01 -3.943506777286529541e-01
-5.723771452903747559e-02 7.028007507324218750e-01 2.111264914274215698e-01 -5.987465977668762207e-01 2.050838172435760498e-01 -2.157593220472335815e-01 9.107776731252670288e-02 -5.307146906852722168e-02
-1.689047515392303467e-01 5.842292308807373047e-01 -5.997665598988533020e-02 -4.253184497356414795e-01 5.275807157158851624e-02 -5.083693861961364746e-01 2.798971533775329590e-01 -3.257134556770324707e-01
3.863173425197601318e-01 6.990987062454223633e-02 1.572121828794479370e-01 -3.236996233463287354e-01 4.266185760498046875e-01 1.429452598094940186e-01 6.532765626907348633e-01 -2.952413260936737061e-01
-3.497833907604217529e-01 5.428879857063293457e-01 -4.371476918458938599e-02 -3.983123898506164551e-01 2.634811103343963623e-01 -4.723313450813293457e-01 1.574522852897644043e-01 -3.241142332553863525e-01
-4.287604391574859619e-01 4.600447714328765869e-01 5.984143018722534180e-01 -1.451914757490158081e-01 2.275216281414031982e-01 1.078360378742218018e-01 -2.686502635478973389e-01 -2.996252477169036865e-01
6.256795525550842285e-01 4.966118335723876953e-01 1.301375031471252441e-01 -2.005651146173477173e-01 3.663270175457000732e-01 1.278213113546371460e-01 3.530133068561553955e-01 -1.720105260610580444e-01
3.533414751291275024e-02 5.410866737365722656e-01 3.193292617797851562e-01 2.388719022274017334e-01 1.711485534906387329e-01 -6.291840672492980957e-01 -1.869575232267379761e-01 -2.946664392948150635e-01
2.364913076162338257e-01 2.343515008687973022e-01 2.683983445167541504e-01 5.735917687416076660e-01 5.902839303016662598e-01 1.923773288726806641e-01 1.359235346317291260e-01 -2.901497185230255127e-01
1.119062826037406921e-01 4.335096478462219238e-01 -9.549278765916824341e-02 2.665879130363464355e-01 6.187296509742736816e-01 3.523098528385162354e-01 -2.498349547386169434e-02 -4.602017402648925781e-01
-4.783139824867248535e-01 -7.335913367569446564e-03 5.291372537612915039e-01 2.813283503055572510e-01 3.147160708904266357e-01 2.720360159873962402e-01 3.591825067996978760e-01 -3.316141068935394287e-01
-3.736537694931030273e-01 8.415322899818420410e-01 1.675783246755599976e-01 1.816951930522918701e-01 -8.669972419738769531e-02 -4.211904481053352356e-02 -1.717576831579208374e-01 -2.287331968545913696e-01
8.061121404170989990e-02 7.471176236867904663e-02 6.756139397621154785e-01 -2.437100410461425781e-01 4.465557634830474854e-01 -4.798023700714111328e-01 -3.249360015615820885e-03 -2.060053199529647827e-01
4.421404004096984863e-01 2.635288834571838379e-01 6.015822291374206543e-01 -3.027284741401672363e-01 1.945587098598480225e-01 -3.959438204765319824e-01 2.087417393922805786e-01 -2.081374078989028931e-01
1.773248016834259033e-01 7.950769662857055664e-01 -2.028175741434097290e-01 2.826338410377502441e-01 4.106299281120300293e-01 1.334474980831146240e-01 1.361670047044754028e-01 -1.021043583750724792e-01
-3.534520417451858521e-02 2.855459451675415039e-01 4.591702818870544434e-01 1.580031067132949829e-01 6.445716023445129395e-01 -1.299608796834945679e-01 3.830960988998413086e-01 3.198231458663940430e-01
-9.074234217405319214e-02 2.752978801727294922e-01 1.655184626579284668e-01 -2.155923992395401001e-01 6.993352770805358887e-01 -2.151903063058853149e-01 5.255900621414184570e-01 1.745819151401519775e-01
2.902339994907379150e-01 -2.116596139967441559e-02 5.179490149021148682e-02 -2.806124091148376465e-01 5.979607701301574707e-01 4.407751932740211487e-02 5.713738799095153809e-01 -3.846063911914825439e-01
4.279502034187316895e-01 1.194665357470512390e-01 5.738801360130310059e-01 -1.926094591617584229e-01 2.841793894767761230e-01 -4.194838106632232666e-01 2.566535472869873047e-01 -3.369773626327514648e-01
2.460554093122482300e-01 1.144684180617332458e-01 6.996204257011413574e-01 -1.437995582818984985e-01 3.945190906524658203e-01 -4.735297560691833496e-01 1.601001769304275513e-01 -1.034341976046562195e-01
2.891387939453125000e-01 2.269033640623092651e-01 2.493997961282730103e-01 -2.043917626142501831e-01 -1.258214712142944336e-01 -1.632658690214157104e-01 6.993724703788757324e-01 -4.788826406002044678e-01
3.732619285583496094e-01 3.404182791709899902e-01 5.118507742881774902e-01 3.396760299801826477e-02 3.289997577667236328e-01 -4.265626668930053711e-01 -1.289981007575988770e-01 -4.181015193462371826e-01
5.731887221336364746e-01 4.496920108795166016e-01 6.910585612058639526e-02 -2.276796102523803711e-01 5.436952114105224609e-01 -2.452633529901504517e-02 1.740064322948455811e-01 -2.934859991073608398e-01
7.656531780958175659e-02 4.762917757034301758e-01 -2.184658348560333252e-01 2.986489832401275635e-01 2.590470202267169952e-02 1.155712753534317017e-01 5.929974317550659180e-01 -5.144818425178527832e-01
-2.758538909256458282e-02 1.732120066881179810e-01 4.869166910648345947e-01 -3.056921958923339844e-01 5.309423804283142090e-01 -3.049455285072326660e-01 4.709408283233642578e-01 2.049982696771621704e-01
-2.658046483993530273e-01 2.899583876132965088e-01 3.903349041938781738e-01 1.324066370725631714e-01 3.960673213005065918e-01 -1.781523227691650391e-01 5.974631905555725098e-01 3.602908253669738770e-01
1.584222316741943359e-01 7.246528565883636475e-02 1.800146251916885376e-01 -5.135861635208129883e-01 2.858638763427734375e-01 -7.392592728137969971e-02 5.515224933624267578e-01 -5.311448574066162109e-01
-7.206852734088897705e-02 4.729177057743072510e-01 1.078422889113426208e-01 5.674866437911987305e-01 4.836739599704742432e-01 1.256330162286758423e-01 -6.219095736742019653e-02 -4.288262724876403809e-01
-4.569802582263946533e-01 7.960831522941589355e-01 1.507167369127273560e-01 2.292056828737258911e-01 -1.018771994858980179e-02 -1.832980811595916748e-01 -1.490359008312225342e-01 -1.620379537343978882e-01
1.200268790125846863e-01 2.264595925807952881e-01 1.820412278175354004e-01 1.470627188682556152e-01 7.071468234062194824e-01 -5.149083733558654785e-01 3.365831971168518066e-01 3.267490863800048828e-02
-9.183183312416076660e-02 5.262476205825805664e-01 1.144638843834400177e-02 3.547109961509704590e-01 3.376457691192626953e-01 4.249876439571380615e-01 -1.173564493656158447e-01 -5.294221043586730957e-01
2.443459033966064453e-01 4.497181177139282227e-01 1.414066553115844727e-01 5.011224746704101562e-01 3.443515598773956299e-01 4.052687585353851318e-01 3.713218271732330322e-01 -2.150083184242248535e-01
-3.581982851028442383e-01 3.295647501945495605e-01 -2.662499621510505676e-02 -4.135303497314453125e-01 7.377378344535827637e-01 -2.529652789235115051e-02 1.030811071395874023e-01 -1.893196702003479004e-01
-4.530284181237220764e-02 5.761649459600448608e-02 7.946472764015197754e-01 -6.187145411968231201e-02 4.762803018093109131e-02 2.766127884387969971e-01 3.294843733310699463e-01 -4.147197902202606201e-01
9.388916939496994019e-02 1.045641079545021057e-01 6.636315584182739258e-01 -1.716881096363067627e-01 -1.355313211679458618e-01 -2.464021090418100357e-03 4.202737808227539062e-01 -5.615717768669128418e-01
-2.206832468509674072e-01 5.095330476760864258e-01 1.516065150499343872e-01 2.618264853954315186e-01 3.113571405410766602e-01 6.554260253906250000e-01 1.113821193575859070e-01 -2.473958730697631836e-01
1.098060533404350281e-01 7.589924335479736328e-01 1.897521913051605225e-01 2.660264670848846436e-01 1.867878437042236328e-01 -4.177029430866241455e-01 -2.573309838771820068e-01 -1.717920154333114624e-01
1.713457554578781128e-01 6.357134580612182617e-01 3.016048073768615723e-01 2.172075212001800537e-01 8.405040204524993896e-02 5.793845653533935547e-01 8.138868957757949829e-02 -2.810508012771606445e-01
4.555004835128784180e-02 2.919861376285552979e-01 5.083314180374145508e-01 -2.892141789197921753e-02 5.173082947731018066e-01 4.614132642745971680e-01 -1.860499978065490723e-01 -3.718972802162170410e-01
4.692527651786804199e-01 2.219544202089309692e-01 6.567661762237548828e-01 6.630567461252212524e-02 1.201968640089035034e-01 -1.821231991052627563e-01 1.005468890070915222e-01 -4.869022071361541748e-01
-1.773336678743362427e-01 5.393271446228027344e-01 -3.387555480003356934e-02 1.742495447397232056e-01 1.918520033359527588e-02 -5.864380002021789551e-01 2.614474892616271973e-01 -4.832557439804077148e-01
-1.368208378553390503e-01 6.439326405525207520e-01 9.950784593820571899e-02 -3.244625870138406754e-03 5.523838400840759277e-01 -3.921279907226562500e-01 1.117646098136901855e-01 2.921213507652282715e-01
-4.424102231860160828e-02 5.690202713012695312e-01 2.508888840675354004e-01 -6.289132833480834961e-01 2.522085607051849365e-01 1.679156161844730377e-02 3.487849533557891846e-01 1.738953441381454468e-01
-2.952783107757568359e-01 6.580932140350341797e-01 2.259192019701004028e-01 4.499407485127449036e-02 -3.178490102291107178e-01 6.716284155845642090e-02 1.326787322759628296e-01 -5.509243607521057129e-01
-1.939395964145660400e-01 2.278554588556289673e-01 1.934908330440521240e-01 -3.306957483291625977e-01 7.393714785575866699e-02 -6.601505279541015625e-01 3.250404298305511475e-01 -4.655687212944030762e-01
-1.614419817924499512e-01 2.988768517971038818e-01 2.470616102218627930e-01 -4.903935194015502930e-01 6.295047998428344727e-01 -1.956666558980941772e-01 3.507755994796752930e-01 1.596205383539199829e-01
-6.490380167961120605e-01 1.107769459486007690e-01 3.796141445636749268e-01 1.802753806114196777e-01 8.539881557226181030e-03 1.989301890134811401e-01 4.876046180725097656e-01 -3.353621065616607666e-01
-3.238808214664459229e-01 3.912615478038787842e-01 2.169140577316284180e-01 5.088557600975036621e-01 4.826485514640808105e-01 3.358131349086761475e-01 -4.472747445106506348e-02 -2.971686422824859619e-01
6.583014130592346191e-01 4.214951395988464355e-01 2.870019674301147461e-01 -1.915511935949325562e-01 2.653627693653106689e-01 1.335709542036056519e-01 3.538751900196075439e-01 -2.375557869672775269e-01
4.411039650440216064e-01 3.277343809604644775e-01 2.388681918382644653e-01 7.145532220602035522e-02 4.082699716091156006e-01 -4.760875403881072998e-01 -5.735066533088684082e-02 -4.891022145748138428e-01
8.334731310606002808e-02 -6.221247836947441101e-02 3.363417685031890869e-01 -6.720956414937973022e-02 1.604311615228652954e-01 -1.584246382117271423e-02 5.437495708465576172e-01 -7.415438294410705566e-01
5.036717280745506287e-02 5.037570595741271973e-01 1.908966600894927979e-01 -5.645623803138732910e-01 7.087595015764236450e-02 -1.140448898077011108e-01 6.022311449050903320e-01 8.836139738559722900e-02
-4.056071341037750244e-01 2.209842205047607422e-01 6.760215759277343750e-02 -3.006039857864379883e-01 7.800724506378173828e-01 1.230351254343986511e-02 2.863434255123138428e-01 -3.254330530762672424e-02
-4.531294405460357666e-01 1.384853422641754150e-01 7.264729142189025879e-01 -1.214302033185958862e-01 3.388686776161193848e-01 -5.343389511108398438e-02 -1.548060327768325806e-01 -3.022172152996063232e-01
4.648225903511047363e-01 2.146994918584823608e-01 6.260261535644531250e-01 1.832316368818283081e-01 2.512747347354888916e-01 -2.509311139583587646e-01 8.949134498834609985e-02 -4.221938252449035645e-01
2.564859688282012939e-01 4.756665825843811035e-01 5.749158859252929688e-01 2.173590958118438721e-01 1.298733651638031006e-01 3.446272313594818115e-01 -1.572921574115753174e-01 -4.120765626430511475e-01
-4.081570506095886230e-01 6.384223103523254395e-01 7.817482203245162964e-02 -4.653332531452178955e-01 3.041899204254150391e-01 -2.824873924255371094e-01 1.555669605731964111e-01 -8.152813464403152466e-02
2.054773457348346710e-02 6.778111457824707031e-01 2.850944399833679199e-01 -6.506246328353881836e-01 1.399933844804763794e-01 -1.025310233235359192e-01 7.372265309095382690e-02 3.578923642635345459e-03
2.522006630897521973e-01 5.301011204719543457e-01 -9.745261073112487793e-02 3.612975180149078369e-01 4.931351244449615479e-01 3.403528928756713867e-01 3.728882372379302979e-01 -1.314788460731506348e-01
-3.529152870178222656e-01 2.613720893859863281e-01 -9.561792761087417603e-02 -1.248999685049057007e-01 6.971360445022583008e-01 -3.081762194633483887e-01 4.297797083854675293e-01 -1.292697936296463013e-01
1.838625222444534302e-01 3.267963826656341553e-01 -1.000003963708877563e-01 2.312196940183639526e-01 7.015671133995056152e-01 3.088642060756683350e-01 -4.529159516096115112e-02 -4.541930556297302246e-01
-2.350792735815048218e-01 4.069500267505645752e-01 2.920641936361789703e-02 3.432157039642333984e-01 -1.461807638406753540e-01 -4.236007034778594971e-01 5.581042170524597168e-01 -3.849580883979797363e-01
-3.445052802562713623e-01 1.419719904661178589e-01 2.483079023659229279e-02 -4.045843482017517090e-01 7.610008716583251953e-01 -1.054757982492446899e-01 1.446872353553771973e-01 -2.926996648311614990e-01
-4.045766592025756836e-01 2.576269507408142090e-01 -6.433919072151184082e-02 -1.589028388261795044e-01 6.221511960029602051e-01 -4.460020363330841064e-01 3.556897938251495361e-01 -1.674857437610626221e-01
-3.890532553195953369e-01 3.378130495548248291e-01 2.021043598651885986e-01 3.181526064872741699e-01 2.715386152267456055e-01 -3.457289040088653564e-01 5.741388797760009766e-01 2.637338638305664062e-01
-4.098559617996215820e-01 2.911633849143981934e-01 2.546584904193878174e-01 -5.927649140357971191e-01 3.801591992378234863e-01 -3.251228034496307373e-01 2.283118963241577148e-01 -1.693181246519088745e-01
3.076084256172180176e-01 4.003453552722930908e-01 -1.600304841995239258e-01 3.450556099414825439e-01 2.129821032285690308e-01 1.722263097763061523e-01 5.572932958602905273e-01 -4.634957909584045410e-01
2.073951512575149536e-01 5.111269354820251465e-01 -2.111854590475559235e-02 4.211534261703491211e-01 4.184826016426086426e-01 4.318520128726959229e-01 3.855029344558715820e-01 -8.765672892332077026e-02
-5.211185812950134277e-01 3.214433491230010986e-01 3.699451684951782227e-02 -4.768801331520080566e-01 5.896024703979492188e-01 7.554966956377029419e-03 1.370909661054611206e-01 -1.727546304464340210e-01
2.219997197389602661e-01 4.728341400623321533e-01 5.908034741878509521e-02 4.386248290538787842e-01 3.261905610561370850e-01 4.462247192859649658e-01 4.644889235496520996e-01 -9.997505694627761841e-02
-1.615546345710754395e-01 7.360725998878479004e-01 7.569018751382827759e-02 3.431352227926254272e-02 1.735038906335830688e-01 -3.606316149234771729e-01 4.758431315422058105e-01 -1.964824944734573364e-01
2.163484245538711548e-01 6.702925562858581543e-01 -2.525851726531982422e-01 1.740280985832214355e-01 3.957528173923492432e-01 3.445998728275299072e-01 3.170478641986846924e-01 -1.841941624879837036e-01
4.076001048088073730e-01 2.679018974304199219e-01 5.769595503807067871e-01 -2.449843585491180420e-01 1.843792945146560669e-01 -4.832683205604553223e-01 1.837250590324401855e-01 -2.605611979961395264e-01
-1.287285122089087963e-03 1.699528247117996216e-01 6.265611648559570312e-01 1.860626190900802612e-01 5.170179605484008789e-01 -1.994606107473373413e-01 4.263705015182495117e-01 2.345899939537048340e-01
2.036869674921035767e-01 5.387554764747619629e-01 1.748007684946060181e-01 5.452306270599365234e-01 3.904328644275665283e-01 2.004364281892776489e-01 3.921154886484146118e-02 -3.824558258056640625e-01
2.074518352746963501e-01 2.451807111501693726e-01 2.278685867786407471e-01 -4.974649846553802490e-02 -1.917921751737594604e-01 -9.822262823581695557e-02 7.867164611816406250e-01 -4.208286106586456299e-01
1.777901351451873779e-01 5.230451002717018127e-02 3.021021783351898193e-01 -9.346870332956314087e-02 7.985777258872985840e-01 -3.842338323593139648e-01 -7.517773658037185669e-02 -2.732014656066894531e-01
-1.219637319445610046e-01 5.022422671318054199e-01 1.675161123275756836e-01 1.124193239957094193e-02 -3.145487904548645020e-01 -2.384484261274337769e-01 3.173082172870635986e-01 -6.694823503494262695e-01
-1.846875697374343872e-01 5.378021001815795898e-01 -3.440174460411071777e-01 3.259112536907196045e-01 1.447162032127380371e-01 -1.372546851634979248e-01 5.033767819404602051e-01 -3.986522853374481201e-01
-7.922447472810745239e-02 5.878622531890869141e-01 3.459129631519317627e-01 1.707534492015838623e-01 -2.108988612890243530e-01 1.757525354623794556e-01 4.018552973866462708e-02 -6.498821377754211426e-01
2.903716266155242920e-01 7.252355664968490601e-02 5.987054705619812012e-01 -2.134518176317214966e-01 8.693791925907135010e-02 -3.714397847652435303e-01 5.047113895416259766e-01 -3.258149921894073486e-01
2.777386605739593506e-01 6.990357041358947754e-01 -1.575692743062973022e-01 2.624048590660095215e-01 4.332287311553955078e-01 2.953418791294097900e-01 2.379268109798431396e-01 -9.488293528556823730e-02
2.890102863311767578e-01 1.575040817260742188e-01 7.772038578987121582e-01 -4.074610769748687744e-03 3.913136422634124756e-01 -2.140969932079315186e-01 -1.185835525393486023e-01 -2.730882167816162109e-01
1.098363939672708511e-02 2.960922718048095703e-01 5.574980378150939941e-01 6.310167163610458374e-02 5.799818038940429688e-01 -1.038419529795646667e-01 3.368340730667114258e-01 3.698699474334716797e-01
5.547391176223754883e-01 6.179978251457214355e-01 -1.339280698448419571e-02 -3.513780832290649414e-01 2.520904839038848877e-01 7.302795350551605225e-02 1.567694991827011108e-01 -3.053490221500396729e-01
-3.406869769096374512e-01 4.405394792556762695e-01 -1.064355447888374329e-01 -4.096190258860588074e-02 -3.577720373868942261e-02 -5.453096032142639160e-01 2.608663737773895264e-01 -5.569174885749816895e-01
-1.293210238218307495e-01 5.702476203441619873e-02 1.941871792078018188e-01 -1.224263235926628113e-01 6.444123387336730957e-01 -1.508488059043884277e-01 6.990256905555725098e-01 2.584652602672576904e-02
-6.566609740257263184e-01 3.824829161167144775e-01 4.504494369029998779e-01 3.198893070220947266e-01 3.254851400852203369e-01 1.729407720267772675e-02 -5.298159644007682800e-02 -9.067802876234054565e-02
-6.135100722312927246e-01 1.600668430328369141e-01 3.703072965145111084e-01 3.642224073410034180e-01 8.105956017971038818e-02 -2.683522403240203857e-01 3.006054759025573730e-01 -3.990630507469177246e-01
-3.134122788906097412e-01 1.867346018552780151e-01 -2.208961360156536102e-02 -7.476218044757843018e-02 5.871865749359130859e-01 -5.289438366889953613e-01 4.307331144809722900e-01 -2.252219617366790771e-01
-6.738913804292678833e-02 9.539660066366195679e-02 3.493336960673332214e-02 -2.460064142942428589e-01 8.436822891235351562e-01 -2.614901959896087646e-01 3.362670242786407471e-01 -1.771049350500106812e-01
-4.576613381505012512e-02 2.846871316432952881e-01 3.803288340568542480e-01 4.080712795257568359e-02 5.128000974655151367e-01 -3.137196600437164307e-01 5.718335509300231934e-01 2.866458892822265625e-01
4.117783308029174805e-01 3.278834521770477295e-01 2.412005811929702759e-01 3.454379141330718994e-01 6.774510443210601807e-02 9.556026756763458252e-02 2.172035723924636841e-01 -6.960799694061279297e-01
2.906309068202972412e-01 8.365703374147415161e-02 5.081414058804512024e-02 -3.121156990528106689e-01 4.156911969184875488e-01 -6.744122132658958435e-03 6.798987388610839844e-01 -4.164492189884185791e-01
7.150735706090927124e-02 3.900399208068847656e-01 5.194546580314636230e-01 2.389448136091232300e-02 5.178438425064086914e-01 4.724004268646240234e-01 -1.659857630729675293e-01 -2.312482893466949463e-01
3.566782474517822266e-01 3.156888484954833984e-01 3.273170888423919678e-01 5.328531861305236816e-01 2.057313472032546997e-01 9.861482679843902588e-02 2.339901626110076904e-01 -5.246434211730957031e-01
-3.115100562572479248e-01 4.860343933105468750e-01 -2.756567299365997314e-01 3.703750073909759521e-01 6.280966848134994507e-02 -1.275878548622131348e-01 3.095641434192657471e-01 -5.809597373008728027e-01
-4.814842641353607178e-01 3.368079662322998047e-01 -9.471985697746276855e-02 -2.201986163854598999e-01 7.353690266609191895e-01 1.152046695351600647e-01 2.018528431653976440e-01 -4.989910870790481567e-02
-1.186558902263641357e-01 1.718563586473464966e-01 2.924838066101074219e-01 -6.945326179265975952e-02 4.894793331623077393e-01 3.686378896236419678e-01 -1.795208305120468140e-01 -6.769815683364868164e-01
2.826440930366516113e-01 2.244616299867630005e-01 7.465043663978576660e-01 -1.579695791006088257e-01 3.579064905643463135e-01 -3.369571268558502197e-01 -1.407704502344131470e-01 -1.614077389240264893e-01
4.310159012675285339e-03 2.656443715095520020e-01 6.157160401344299316e-01 4.752197116613388062e-02 5.594176650047302246e-01 -1.969451457262039185e-01 3.364821970462799072e-01 2.882602214813232422e-01
6.227239370346069336e-01 3.895921111106872559e-01 2.831728458404541016e-01 -3.357182145118713379e-01 3.222406506538391113e-01 1.214435845613479614e-01 3.486607968807220459e-01 -1.654915064573287964e-01
1.738718301057815552e-01 4.691570103168487549e-01 5.706362426280975342e-02 2.305019050836563110e-01 2.761275470256805420e-01 2.691175043582916260e-01 -6.356023997068405151e-02 -7.352294921875000000e-01
5.088791251182556152e-02 4.105042517185211182e-01 6.104112267494201660e-01 4.926367402076721191e-01 1.841602623462677002e-01 3.295014798641204834e-01 2.597251832485198975e-01 6.050257384777069092e-02
2.462806999683380127e-01 1.719370186328887939e-01 3.680659830570220947e-01 3.504362404346466064e-01 1.850640326738357544e-01 2.128441929817199707e-01 3.306269943714141846e-01 -6.801762580871582031e-01
3.350998759269714355e-01 4.710184335708618164e-01 9.401090443134307861e-03 4.110354185104370117e-01 1.286586225032806396e-01 1.373884379863739014e-01 3.240483105182647705e-01 -5.969718098640441895e-01
2.735790312290191650e-01 7.537245750427246094e-01 -1.474125236272811890e-01 -7.415786385536193848e-02 4.416298866271972656e-01 2.806703150272369385e-01 2.319371551275253296e-01 -4.707662016153335571e-02
-1.595245860517024994e-02 4.061163663864135742e-01 1.959553807973861694e-01 -1.353875547647476196e-01 -5.746790766716003418e-02 4.602032005786895752e-01 2.070862054824829102e-01 -7.211882472038269043e-01
1.329427659511566162e-01 1.476947665214538574e-01 3.700362741947174072e-01 -3.390665948390960693e-01 -1.060939803719520569e-01 2.562896534800529480e-02 5.089301466941833496e-01 -6.615867018699645996e-01
-2.263370752334594727e-01 1.984894126653671265e-01 2.279703132808208466e-02 -3.151437342166900635e-01 -2.551373839378356934e-02 -2.692155539989471436e-01 6.856966018676757812e-01 -5.159752368927001953e-01
1.515235155820846558e-01 3.485374152660369873e-01 -1.868001967668533325e-01 2.054879218339920044e-01 6.441705226898193359e-01 4.142435789108276367e-01 1.343124508857727051e-01 -4.169525802135467529e-01
4.161656498908996582e-01 1.907103359699249268e-01 2.859935164451599121e-01 -8.843030035495758057e-02 5.507754683494567871e-01 -3.118851482868194580e-01 -1.149725764989852905e-01 -5.357040762901306152e-01
-1.448348611593246460e-01 2.967420816421508789e-01 5.477003455162048340e-01 2.134903967380523682e-01 3.465958535671234131e-01 3.842718899250030518e-01 -4.899616912007331848e-02 -5.246131420135498047e-01
2.851000726222991943e-01 7.330685108900070190e-02 4.939175397157669067e-02 -2.677212953567504883e-01 4.845303893089294434e-01 -8.886210620403289795e-02 7.334265112876892090e-01 -2.421762645244598389e-01
-2.063003927469253540e-02 2.522870302200317383e-01 5.758436918258666992e-01 3.891792520880699158e-02 5.887087583541870117e-01 -1.607994884252548218e-01 3.540689349174499512e-01 3.240611851215362549e-01
1.975810080766677856e-01 7.193618416786193848e-01 4.115857481956481934e-01 3.295092284679412842e-01 -6.066258624196052551e-02 3.449296951293945312e-01 -1.149801257997751236e-02 -2.066698372364044189e-01
2.478841990232467651e-01 4.213588237762451172e-01 1.384412050247192383e-01 1.725798286497592926e-02 3.086808621883392334e-01 1.716280281543731689e-01 -2.257266938686370850e-01 -7.522324919700622559e-01
6.037684157490730286e-03 6.831477880477905273e-01 3.148595392704010010e-01 -6.177631020545959473e-01 1.925552785396575928e-01 -1.186722964048385620e-01 -3.637844324111938477e-02 4.590188153088092804e-03
1.510368892922997475e-03 1.745508164167404175e-01 5.297042727470397949e-01 3.795413970947265625e-01 3.740196526050567627e-01 -2.193580418825149536e-01 5.661227703094482422e-01 1.907556653022766113e-01
1.149123460054397583e-01 2.653183937072753906e-01 5.728068947792053223e-01 -3.629963696002960205e-01 2.158583551645278931e-01 -5.998650789260864258e-01 2.067212909460067749e-01 -8.579406887292861938e-02
8.749456144869327545e-03 2.511855363845825195e-01 1.009986475110054016e-01 4.897066950798034668e-02 8.161962628364562988e-01 -1.185060292482376099e-01 4.670930802822113037e-01 1.607310473918914795e-01
-3.095286488533020020e-01 4.658910334110260010e-01 -1.319982558488845825e-01 3.481737673282623291e-01 -1.188102085143327713e-02 -4.636168777942657471e-01 3.418861627578735352e-01 -4.653182923793792725e-01
-1.610162784345448017e-03 6.138076782226562500e-01 3.451448380947113037e-01 2.969720363616943359e-01 4.105068743228912354e-01 -3.388353586196899414e-01 -3.275467157363891602e-01 -1.590847522020339966e-01
6.791932880878448486e-02 7.542470842599868774e-02 4.392167329788208008e-01 -3.152010142803192139e-01 6.811044365167617798e-02 2.734852433204650879e-01 2.920695841312408447e-01 -7.298610806465148926e-01
1.616037189960479736e-01 2.819703519344329834e-01 2.375196516513824463e-01 -2.029903978109359741e-01 4.343920946121215820e-01 4.722338542342185974e-02 -3.251705467700958252e-01 -7.071731090545654297e-01
2.243633717298507690e-01 8.992180228233337402e-01 -1.826558858156204224e-01 5.692870169878005981e-02 2.333043068647384644e-01 -9.315175563097000122e-02 -7.522210944443941116e-03 -2.032217979431152344e-01
7.608274370431900024e-02 2.552572190761566162e-01 1.859772056341171265e-01 5.592213273048400879e-01 4.658320844173431396e-01 3.678684532642364502e-01 2.806822955608367920e-01 -3.881104588508605957e-01
-1.458050310611724854e-01 3.433069586753845215e-01 1.283718496561050415e-01 2.054177373647689819e-01 3.234664797782897949e-01 6.426550745964050293e-01 1.805797666311264038e-01 -5.019565224647521973e-01
-5.613314509391784668e-01 -3.481468558311462402e-02 6.485694050788879395e-01 1.105200201272964478e-01 3.897468745708465576e-01 1.992263644933700562e-02 1.946525871753692627e-01 -2.462701499462127686e-01
5.100561976432800293e-01 3.724185228347778320e-01 1.286967694759368896e-01 -4.066499769687652588e-01 3.139987289905548096e-01 1.688165813684463501e-01 3.734587132930755615e-01 -3.907101750373840332e-01
4.832366108894348145e-01 6.991608738899230957e-01 -2.093572355806827545e-02 -3.474450409412384033e-01 2.575097680091857910e-01 1.091315299272537231e-01 2.708771526813507080e-01 -7.003422826528549194e-02
3.497837781906127930e-01 2.691096663475036621e-01 4.934501647949218750e-02 3.024244606494903564e-01 6.859902292490005493e-02 1.392163634300231934e-01 6.257198452949523926e-01 -5.438044667243957520e-01
4.414647519588470459e-01 1.607217341661453247e-01 1.624200791120529175e-01 -3.828044235706329346e-01 3.948894441127777100e-01 1.676795482635498047e-01 5.521007180213928223e-01 -3.427660167217254639e-01
-9.625901468098163605e-03 4.546103179454803467e-01 4.929763674736022949e-01 3.402806520462036133e-01 5.884767174720764160e-01 1.731273531913757324e-01 -2.336066365242004395e-01 5.975245311856269836e-02
-6.969653815031051636e-02 6.788739562034606934e-01 -1.468562781810760498e-01 5.046764016151428223e-01 1.156635731458663940e-01 -2.132698148488998413e-01 2.754671275615692139e-01 -3.510885834693908691e-01
-9.972326457500457764e-02 4.978255033493041992e-01 3.496101498603820801e-02 1.020664423704147339e-01 -1.092358529567718506e-01 4.881916344165802002e-01 6.840640306472778320e-01 -1.112564429640769958e-01
6.443678140640258789e-01 3.983375132083892822e-01 1.320040971040725708e-01 -1.693572849035263062e-01 4.744807183742523193e-01 -2.150745838880538940e-01 1.412990093231201172e-01 -2.977511584758758545e-01
2.715134620666503906e-01 2.355474233627319336e-01 4.957518577575683594e-01 -3.488492369651794434e-01 1.258057057857513428e-01 -5.742521286010742188e-01 3.409999907016754150e-01 -2.036137580871582031e-01
-8.294317871332168579e-02 3.789907395839691162e-01 5.114192366600036621e-01 -1.909427940845489502e-01 4.305810630321502686e-01 -1.447718441486358643e-01 4.363409876823425293e-01 3.933515548706054688e-01
-3.324823454022407532e-02 1.781617254018783569e-01 9.236977994441986084e-02 -5.194518715143203735e-02 7.285803556442260742e-01 -9.339249879121780396e-02 6.310115456581115723e-01 1.348909735679626465e-01
-9.062656015157699585e-02 1.412338018417358398e-01 4.450263977050781250e-01 3.039899766445159912e-01 3.138375580310821533e-01 -2.293615639209747314e-01 7.036437988281250000e-01 1.875263452529907227e-01
8.233364671468734741e-02 1.739771068096160889e-01 5.748740434646606445e-01 1.766100078821182251e-01 5.160677433013916016e-01 -2.241380363702774048e-01 4.866230189800262451e-01 2.188973426818847656e-01
-1.656907498836517334e-01 2.711085677146911621e-01 3.732177317142486572e-01 -5.132591724395751953e-02 4.648449420928955078e-01 -8.588027954101562500e-02 6.414508223533630371e-01 3.495790958404541016e-01
4.239020403474569321e-03 8.309497237205505371e-01 -3.017275929450988770e-01 2.329888045787811279e-01 3.789880871772766113e-01 -6.656445562839508057e-02 1.267372220754623413e-01 -7.500615436583757401e-03
7.027651369571685791e-02 5.575935840606689453e-01 -1.201843097805976868e-02 -6.537064313888549805e-01 3.993788361549377441e-01 2.184865772724151611e-01 2.197856754064559937e-01 -3.359238803386688232e-02
-1.249214559793472290e-01 1.905908137559890747e-01 5.909134149551391602e-01 6.438893079757690430e-02 2.354927659034729004e-01 -2.661264240741729736e-01 6.422578692436218262e-01 2.365794777870178223e-01
3.992596566677093506e-01 1.764508336782455444e-01 5.641285777091979980e-01 -2.013119310140609741e-02 5.364105105400085449e-02 1.357119251042604446e-02 1.767145246267318726e-01 -6.756632328033447266e-01
-2.548940479755401611e-01 4.473198354244232178e-01 3.522057235240936279e-01 -5.122032761573791504e-02 -1.153348311781883240e-01 4.422975480556488037e-01 6.307181119918823242e-01 3.908029198646545410e-02
1.796513497829437256e-01 5.496217608451843262e-01 1.871655732393264771e-01 5.546602606773376465e-01 3.566466867923736572e-01 1.012405380606651306e-01 -1.079759597778320312e-01 -4.169616401195526123e-01
3.977941274642944336e-01 2.849799692630767822e-01 2.809507846832275391e-01 1.371052265167236328e-01 3.864113688468933105e-01 -1.795347779989242554e-02 -1.858377605676651001e-01 -6.918405890464782715e-01
-2.022944837808609009e-01 6.336085796356201172e-01 4.670328199863433838e-01 4.777011871337890625e-01 -1.154868379235267639e-01 2.589402198791503906e-01 1.737544834613800049e-01 2.685503102838993073e-02
-1.371994018554687500e-01 7.923182100057601929e-02 4.980484247207641602e-01 2.331710457801818848e-01 1.282967478036880493e-01 5.206171870231628418e-01 4.621052443981170654e-01 -4.140459597110748291e-01
-4.533511400222778320e-02 8.140978813171386719e-01 2.596822381019592285e-01 4.330143034458160400e-01 -1.728721261024475098e-01 1.666620075702667236e-01 1.503061950206756592e-01 3.526242508087307215e-04
-2.143768519163131714e-01 3.980017602443695068e-01 1.658853143453598022e-01 -1.018088832497596741e-01 -5.506888404488563538e-02 4.454788565635681152e-01 7.457184791564941406e-01 -1.320635993033647537e-02
9.883454442024230957e-02 3.166528344154357910e-01 3.266494274139404297e-01 -3.576234877109527588e-01 -1.763305068016052246e-01 -3.305766582489013672e-01 6.405410766601562500e-01 -3.235770463943481445e-01
2.127792686223983765e-01 7.119413614273071289e-01 -2.781617641448974609e-01 9.820637851953506470e-02 1.075646504759788513e-01 1.180815398693084717e-01 5.683866739273071289e-01 -1.107665672898292542e-01
4.335625469684600830e-02 8.171148896217346191e-01 -3.274893164634704590e-01 -5.926657468080520630e-02 2.450032979249954224e-01 1.325131654739379883e-01 3.442685008049011230e-01 -1.535402983427047729e-01
3.261975646018981934e-01 2.285016328096389771e-01 7.113819122314453125e-01 8.752121031284332275e-02 2.356618940830230713e-01 -1.781463921070098877e-01 -1.101738661527633667e-01 -4.777520298957824707e-01
-1.999316960573196411e-01 1.269776523113250732e-01 3.348793089389801025e-01 -5.746197104454040527e-01 5.892558097839355469e-01 -2.374411523342132568e-01 2.898066639900207520e-01 -1.182518675923347473e-01
-1.239656582474708557e-01 7.311338782310485840e-01 -2.830396406352519989e-02 2.595006227493286133e-01 1.997640579938888550e-01 5.756220221519470215e-01 9.119728952646255493e-02 -4.869168251752853394e-02
-1.174459327012300491e-02 6.256347894668579102e-01 2.973178625106811523e-01 2.842223942279815674e-01 2.447918653488159180e-01 -4.927749037742614746e-01 -3.182131946086883545e-01 -1.877583414316177368e-01
-3.147578239440917969e-01 5.080512166023254395e-01 4.195854663848876953e-01 2.104138955473899841e-02 -2.388499379158020020e-01 2.310401201248168945e-01 1.762415170669555664e-01 -5.699358582496643066e-01
-9.465295821428298950e-02 7.437674403190612793e-01 -2.165244668722152710e-01 2.667576670646667480e-01 3.635619580745697021e-01 3.315742611885070801e-01 1.821898072957992554e-01 -2.109418064355850220e-01
-4.448873922228813171e-02 4.971145987510681152e-01 3.444465696811676025e-01 -1.136141493916511536e-01 5.183694958686828613e-01 -1.893490701913833618e-01 3.622925281524658203e-01 4.284041523933410645e-01
5.936816334724426270e-01 4.527748823165893555e-01 1.838471554219722748e-02 -1.980925202369689941e-01 4.025917947292327881e-01 9.357600659132003784e-02 3.524364829063415527e-01 -3.284969031810760498e-01
-2.096097357571125031e-02 7.152248620986938477e-01 2.679221332073211670e-01 -2.274045646190643311e-01 2.817780971527099609e-01 -1.969227194786071777e-01 2.870125174522399902e-01 4.049263298511505127e-01
7.177000492811203003e-02 4.242644011974334717e-01 5.943192243576049805e-01 -1.969046741724014282e-01 -1.399750411510467529e-01 4.566785097122192383e-01 3.800724744796752930e-01 -2.241844981908798218e-01
3.752935910597443581e-03 4.546845257282257080e-01 1.922504007816314697e-01 6.181400418281555176e-01 5.801257491111755371e-01 -1.212591826915740967e-01 -8.048089593648910522e-02 -1.283105909824371338e-01
1.884787827730178833e-01 8.071015477180480957e-01 -9.908957779407501221e-02 3.898675143718719482e-01 3.290324807167053223e-01 -1.701506823301315308e-01 1.095495000481605530e-01 -4.508829116821289062e-02
-5.908524394035339355e-01 4.250397160649299622e-02 1.115747094154357910e-01 7.077988237142562866e-02 6.257980130612850189e-04 1.564423739910125732e-01 5.517800450325012207e-01 -5.501748919486999512e-01
-5.647873878479003906e-01 6.056793928146362305e-01 4.130007922649383545e-01 7.735404372215270996e-02 2.747001945972442627e-01 1.455812603235244751e-01 -2.001121044158935547e-01 3.025685250759124756e-02
-1.325079202651977539e-01 3.576676249504089355e-01 2.868619859218597412e-01 -1.839107871055603027e-01 1.106121316552162170e-01 4.406738281250000000e-01 -5.133085325360298157e-02 -7.275570034980773926e-01
-3.780569732189178467e-01 5.315099954605102539e-01 3.341655433177947998e-01 4.070672392845153809e-01 4.197528064250946045e-01 3.458599150180816650e-01 -1.950696459971368313e-03 3.720528632402420044e-02
2.822820246219635010e-01 6.067160367965698242e-01 -1.257910728454589844e-01 3.135557174682617188e-01 3.561808466911315918e-01 2.855422496795654297e-01 4.786504507064819336e-01 -2.380247041583061218e-02
-7.798595726490020752e-02 5.331168323755264282e-02 5.554593205451965332e-01 4.165972769260406494e-01 9.277417510747909546e-02 2.350980043411254883e-01 5.741071701049804688e-01 -3.398685455322265625e-01
-1.418889313936233521e-01 3.241880834102630615e-01 6.255480647087097168e-01 5.232028365135192871e-01 1.598632335662841797e-02 -2.091127634048461914e-01 3.725531101226806641e-01 -1.641290187835693359e-01
5.668314099311828613e-01 2.890300452709197998e-01 6.656307578086853027e-01 -1.970245130360126495e-02 1.351200491189956665e-01 -1.548103243112564087e-01 1.347701698541641235e-01 -3.021993339061737061e-01
5.002221465110778809e-01 3.632998764514923096e-01 6.599811315536499023e-01 -8.600606769323348999e-02 1.016125977039337158e-01 -9.132854640483856201e-02 -3.144017606973648071e-02 -3.939089179039001465e-01
9.519263170659542084e-03 6.068175435066223145e-01 2.990955114364624023e-01 1.565953195095062256e-01 -9.246052801609039307e-02 5.585161447525024414e-01 4.414913952350616455e-01 -4.793736711144447327e-02
6.215094774961471558e-02 4.783815518021583557e-02 6.821632981300354004e-01 -2.704898640513420105e-02 4.979620277881622314e-01 1.041882187128067017e-01 -1.154840290546417236e-01 -5.055812001228332520e-01
4.182423949241638184e-01 1.847766339778900146e-01 5.875955224037170410e-01 1.058994308114051819e-01 4.228253960609436035e-01 -2.394275814294815063e-01 -1.800141334533691406e-01 -4.073524475097656250e-01
2.358046770095825195e-01 3.282024562358856201e-01 -1.319079995155334473e-01 2.503857016563415527e-01 6.911268830299377441e-01 3.053437769412994385e-01 1.834540516138076782e-01 -3.899233639240264893e-01
-1.220948621630668640e-01 -1.318269968032836914e-01 4.227878451347351074e-01 3.891765698790550232e-02 4.071738421916961670e-01 4.697254002094268799e-01 2.716072797775268555e-01 -5.720553398132324219e-01
7.381358742713928223e-02 7.539055347442626953e-01 1.610256731510162354e-01 1.611067205667495728e-01 3.784180581569671631e-01 -3.550153672695159912e-01 -3.217024207115173340e-01 -3.955603018403053284e-02
9.100622683763504028e-02 9.056243300437927246e-02 2.544277608394622803e-01 -2.080032825469970703e-01 3.323143720626831055e-01 -3.634257018566131592e-01 -1.186591237783432007e-01 -7.867188453674316406e-01
-1.260788887739181519e-01 1.964166909456253052e-01 1.999452263116836548e-01 -4.930128157138824463e-01 -8.853872120380401611e-02 -1.099650096148252487e-02 4.794527888298034668e-01 -6.516516804695129395e-01
2.696405947208404541e-01 5.356895327568054199e-01 3.129698932170867920e-01 -2.074863016605377197e-02 3.737465664744377136e-02 -5.615558028221130371e-01 -9.347140043973922729e-02 -4.652645587921142578e-01
1.011687591671943665e-01 2.670016288757324219e-01 6.471735984086990356e-02 5.176733136177062988e-01 3.202587366104125977e-01 3.681119680404663086e-01 5.963756442070007324e-01 -2.292707711458206177e-01
7.869231700897216797e-02 2.698028683662414551e-01 8.809933066368103027e-02 2.625104784965515137e-01 5.905618071556091309e-01 3.169578909873962402e-01 -5.693826824426651001e-02 -6.259978413581848145e-01
-2.621888518333435059e-01 2.708840072154998779e-01 3.402911424636840820e-01 1.232006847858428955e-01 4.597386121749877930e-01 -6.733450572937726974e-03 6.302324533462524414e-01 3.439543247222900391e-01
2.434924840927124023e-01 5.086551904678344727e-01 1.309218853712081909e-01 5.521513223648071289e-01 5.904998779296875000e-01 8.015450090169906616e-02 6.212222203612327576e-02 -3.155823424458503723e-02
2.325750142335891724e-01 6.361072063446044922e-01 6.656203884631395340e-03 3.984014391899108887e-01 1.557280719280242920e-01 -1.435606479644775391e-01 5.597731471061706543e-01 -1.558900922536849976e-01
7.342220842838287354e-02 6.693496704101562500e-01 -4.167930185794830322e-01 6.976356357336044312e-02 2.906852960586547852e-01 1.629974842071533203e-01 3.303709924221038818e-01 -3.844291269779205322e-01
-1.229793131351470947e-01 3.101582825183868408e-01 7.903486490249633789e-02 -3.836807310581207275e-01 1.185261905193328857e-01 -6.230532526969909668e-01 4.714900851249694824e-01 -3.326764106750488281e-01
5.789381265640258789e-01 4.169495999813079834e-01 1.002691388130187988e-01 -2.697237133979797363e-01 3.831804394721984863e-01 2.527837753295898438e-01 3.863030672073364258e-01 -2.195952981710433960e-01
2.552961111068725586e-01 8.900924921035766602e-01 -4.421228542923927307e-02 9.904780238866806030e-02 2.731849551200866699e-01 2.307597920298576355e-02 1.136821806430816650e-01 -2.066588550806045532e-01
-2.067118436098098755e-01 5.185168385505676270e-01 -6.784413754940032959e-02 4.248649477958679199e-01 1.018644794821739197e-01 3.631701171398162842e-01 5.225123763084411621e-01 -2.966639697551727295e-01
-1.152705177664756775e-01 1.935273855924606323e-01 3.056989610195159912e-01 5.099480226635932922e-02 5.366468429565429688e-01 -8.382373303174972534e-02 7.176279425621032715e-01 2.078495323657989502e-01
-4.111201502382755280e-03 2.216312438249588013e-01 3.414085134863853455e-02 -1.330572646111249924e-02 8.806154131889343262e-01 -2.366592586040496826e-01 3.431736826896667480e-01 1.615315489470958710e-02
-1.145350784063339233e-01 6.611741781234741211e-01 5.354516208171844482e-02 -4.368906915187835693e-01 -2.547968365252017975e-02 -1.933310627937316895e-01 5.384132266044616699e-01 -1.675557047128677368e-01
-1.046253219246864319e-01 4.249838292598724365e-01 5.247676372528076172e-01 -1.021378487348556519e-01 6.182358786463737488e-02 4.083645343780517578e-01 -1.219732910394668579e-01 -5.806616544723510742e-01
2.169827967882156372e-01 -1.802363991737365723e-02 2.976842820644378662e-01 -2.708854973316192627e-01 6.058002114295959473e-01 1.047674566507339478e-01 6.181344985961914062e-01 -1.747522354125976562e-01
-1.686915755271911621e-01 1.452376395463943481e-01 8.668610453605651855e-01 4.770472273230552673e-02 -9.052547812461853027e-02 -5.209100246429443359e-02 3.236813545227050781e-01 -2.846884429454803467e-01
-1.625975072383880615e-01 3.469543159008026123e-01 4.760618209838867188e-01 -1.532713472843170166e-01 4.253555834293365479e-01 1.650587655603885651e-02 5.013875365257263184e-01 4.128782451152801514e-01
-1.434678286314010620e-01 5.520004034042358398e-01 -3.355327621102333069e-02 9.598831832408905029e-02 2.861678600311279297e-01 6.458715200424194336e-01 8.022967725992202759e-02 -3.986152708530426025e-01
3.134925067424774170e-01 5.504636168479919434e-01 -2.436694055795669556e-01 2.727354764938354492e-01 2.916841208934783936e-01 2.143640071153640747e-01 4.838262200355529785e-01 -3.159643709659576416e-01
3.138769418001174927e-02 3.538280129432678223e-01 1.855183690786361694e-01 -7.123255729675292969e-02 3.757945895195007324e-01 4.030319750308990479e-01 -1.628661155700683594e-01 -7.100336551666259766e-01
1.342575699090957642e-01 7.870563268661499023e-01 5.486026406288146973e-02 1.424823701381683350e-01 3.157138228416442871e-01 -4.512943923473358154e-01 -1.811472475528717041e-01 5.523094534873962402e-02
4.752702116966247559e-01 1.810980141162872314e-01 6.966389417648315430e-01 2.069236524403095245e-02 7.757414132356643677e-02 -2.057371437549591064e-01 2.940135896205902100e-01 -3.475603461265563965e-01
-4.164332449436187744e-01 6.333587169647216797e-01 -3.258139193058013916e-01 2.431723922491073608e-01 6.347024440765380859e-02 1.949308216571807861e-01 3.878961205482482910e-01 -2.601205110549926758e-01
3.709097206592559814e-02 4.614181518554687500e-01 -3.202865421772003174e-01 2.515769004821777344e-01 1.281790286302566528e-01 -2.036732435226440430e-01 4.943662881851196289e-01 -5.635002851486206055e-01
-7.018436491489410400e-02 2.527424097061157227e-01 5.151662230491638184e-01 -2.322067916393280029e-01 -2.104344218969345093e-01 1.431709825992584229e-01 3.315943777561187744e-01 -6.611685752868652344e-01
-3.348557054996490479e-01 1.458684951066970825e-01 3.451569676399230957e-01 1.508129090070724487e-01 5.054554343223571777e-01 -4.433083534240722656e-02 6.498454213142395020e-01 2.120537757873535156e-01
-2.232044339179992676e-01 4.271396696567535400e-01 5.573370456695556641e-01 -1.235728617757558823e-02 -2.319499552249908447e-01 2.603469789028167725e-01 2.047138512134552002e-01 -5.417240858078002930e-01
2.473860830068588257e-01 6.883243322372436523e-01 -1.105544865131378174e-01 -2.114345692098140717e-02 -4.373142123222351074e-02 -3.524895310401916504e-01 4.414841830730438232e-01 -3.623131513595581055e-01
-4.270814955234527588e-01 2.358755916357040405e-01 1.672742217779159546e-01 4.365279152989387512e-02 8.649707585573196411e-02 -6.906025409698486328e-01 3.731490075588226318e-01 -3.292782008647918701e-01
-4.936916232109069824e-01 1.928449869155883789e-01 3.317851424217224121e-01 3.034985363483428955e-01 -1.353913098573684692e-01 -2.041494846343994141e-01 4.327804446220397949e-01 -5.192109346389770508e-01
-1.166181117296218872e-01 5.809675455093383789e-01 1.412242371588945389e-02 6.778166443109512329e-02 -6.477102637290954590e-02 3.904681801795959473e-01 6.973996758460998535e-01 3.250052034854888916e-02
1.347657293081283569e-01 4.083962645381689072e-03 4.715412855148315430e-01 -5.127660930156707764e-02 5.514658093452453613e-01 -9.198911488056182861e-02 6.579643487930297852e-01 1.065248250961303711e-01
2.070864289999008179e-01 8.309490680694580078e-01 -1.242394968867301941e-01 2.817104458808898926e-01 4.136107265949249268e-01 2.237871102988719940e-02 -1.121141389012336731e-02 -1.192473247647285461e-02
-5.548743903636932373e-02 5.933567285537719727e-01 3.172242045402526855e-01 -6.494346857070922852e-01 2.899902164936065674e-01 -5.760635249316692352e-03 1.579937338829040527e-01 1.155972033739089966e-01
2.552408277988433838e-01 5.431405305862426758e-01 -4.392914101481437683e-02 1.624894589185714722e-01 2.763807177543640137e-01 3.953950107097625732e-02 -3.424743190407752991e-02 -7.296544313430786133e-01
-2.203525155782699585e-01 3.291198313236236572e-01 3.839859962463378906e-01 -2.648044228553771973e-01 6.673828512430191040e-02 3.156051933765411377e-01 -6.110881641507148743e-02 -7.195577025413513184e-01
3.183651268482208252e-01 6.613921523094177246e-01 -1.627130657434463501e-01 1.956581175327301025e-01 4.088222980499267578e-01 3.378615081310272217e-01 3.278047442436218262e-01 -8.777401596307754517e-02
1.542411893606185913e-01 7.858403772115707397e-02 3.547313809394836426e-01 -3.728035390377044678e-01 5.696148276329040527e-01 6.216681748628616333e-02 -2.594486474990844727e-01 -5.563972592353820801e-01
3.989580571651458740e-01 2.325555682182312012e-01 5.074091553688049316e-01 3.888724744319915771e-02 1.041456684470176697e-01 -1.995067112147808075e-03 6.266386061906814575e-02 -7.162380218505859375e-01
3.986424766480922699e-03 5.208611488342285156e-01 2.459363490343093872e-01 -5.346875786781311035e-01 5.502020120620727539e-01 -2.336006462574005127e-01 1.069013997912406921e-01 1.165880486369132996e-01
1.169235855340957642e-01 5.408162474632263184e-01 4.741736054420471191e-01 4.844212904572486877e-02 -7.072539068758487701e-03 3.991383910179138184e-01 -4.081752523779869080e-02 -5.528396964073181152e-01
-7.487600296735763550e-02 5.263174772262573242e-01 3.644837737083435059e-01 3.646802306175231934e-01 2.487871646881103516e-01 5.620854496955871582e-01 2.372107058763504028e-01 -1.320592015981674194e-01
-2.575933635234832764e-01 5.989478826522827148e-01 -3.658661842346191406e-01 3.829393684864044189e-01 2.228590995073318481e-01 -5.216695368289947510e-02 3.954339027404785156e-01 -2.926620543003082275e-01
7.482351362705230713e-02 -2.071148008108139038e-01 2.995787858963012695e-01 -2.735596597194671631e-01 4.830327630043029785e-01 1.270975172519683838e-01 3.695069253444671631e-01 -6.331766843795776367e-01
2.887544035911560059e-01 7.588139772415161133e-01 -1.381800174713134766e-01 2.688994407653808594e-01 3.263211846351623535e-01 2.096629738807678223e-01 2.818686664104461670e-01 -1.397412121295928955e-01
1.117000505328178406e-01 4.792364537715911865e-01 3.076542019844055176e-01 6.687829494476318359e-01 4.418053925037384033e-01 3.401467576622962952e-02 1.202504038810729980e-01 -7.158587127923965454e-02
1.214132737368345261e-02 3.926488757133483887e-01 -2.842207066714763641e-02 2.288415580987930298e-01 1.446418166160583496e-01 6.250965595245361328e-01 4.420425891876220703e-01 -4.306211471557617188e-01
1.039584055542945862e-01 5.579268932342529297e-01 7.368925027549266815e-03 -6.047105193138122559e-01 3.934878408908843994e-01 2.073083668947219849e-01 3.381320238113403320e-01 -6.206483580172061920e-03
4.938262999057769775e-01 2.518484592437744141e-01 6.441941857337951660e-01 1.054138876497745514e-02 -1.619881251826882362e-03 -3.867461532354354858e-02 1.816297471523284912e-01 -4.930753111839294434e-01
-8.931814134120941162e-02 -1.758190840482711792e-01 3.355306386947631836e-01 -2.567766010761260986e-01 5.231684446334838867e-01 1.707437336444854736e-01 3.409652113914489746e-01 -6.028921008110046387e-01
9.940655529499053955e-02 8.201759457588195801e-01 1.579966098070144653e-01 1.188882812857627869e-01 8.093684911727905273e-02 -3.936077952384948730e-01 -2.789248228073120117e-01 -1.976247876882553101e-01
2.530231475830078125e-01 5.698178410530090332e-01 2.335805892944335938e-01 -5.777446553111076355e-02 2.840554341673851013e-02 -6.326327919960021973e-01 1.156605407595634460e-02 -3.901590704917907715e-01
-1.608499325811862946e-02 2.193005383014678955e-01 1.889588981866836548e-01 1.132288277149200439e-01 7.371284365653991699e-01 -3.860470056533813477e-01 4.412435889244079590e-01 1.266328841447830200e-01
4.537349566817283630e-02 4.411546885967254639e-01 -4.640361294150352478e-02 2.141544222831726074e-01 1.534340232610702515e-01 6.306856870651245117e-01 3.811252713203430176e-01 -4.344485402107238770e-01
-1.497889906167984009e-01 2.946628928184509277e-01 4.244523644447326660e-01 -4.421022534370422363e-01 4.494417905807495117e-01 2.271934179589152336e-03 4.946410655975341797e-01 2.616295516490936279e-01
-6.876743584871292114e-02 1.775540262460708618e-01 5.743139386177062988e-01 -5.047142505645751953e-01 4.807064235210418701e-01 -1.339018493890762329e-01 3.475942313671112061e-01 9.665689617395401001e-02
-1.544079184532165527e-01 3.629154758527874947e-03 3.870214819908142090e-01 -8.074841648340225220e-02 2.749941051006317139e-01 -4.821633696556091309e-01 3.978555798530578613e-01 -5.945139527320861816e-01
1.858804225921630859e-01 3.966237902641296387e-01 9.021866321563720703e-02 1.359252035617828369e-01 -1.240969449281692505e-01 -3.020172119140625000e-01 5.941463708877563477e-01 -5.673609375953674316e-01
1.324118226766586304e-01 5.363216400146484375e-01 2.185713648796081543e-01 2.302079796791076660e-01 3.914928436279296875e-01 -5.040513873100280762e-01 -3.469680547714233398e-01 -2.575576901435852051e-01
-1.785123944282531738e-01 3.033210039138793945e-01 3.667067885398864746e-01 2.667869925498962402e-01 2.411850243806838989e-01 -2.241850346326828003e-01 7.000504732131958008e-01 2.682927846908569336e-01
2.038282901048660278e-01 5.535941123962402344e-01 3.201977014541625977e-01 -1.424903329461812973e-02 3.279587253928184509e-02 -6.616821885108947754e-01 -1.610950380563735962e-02 -3.318126499652862549e-01
1.934726089239120483e-01 4.138993024826049805e-01 -7.129398733377456665e-02 3.073674440383911133e-01 1.024374514818191528e-01 2.409535199403762817e-01 4.370963871479034424e-01 -6.573377251625061035e-01
3.390357494354248047e-01 6.186655759811401367e-01 -1.583489775657653809e-01 -4.689868390560150146e-01 3.058341145515441895e-01 6.021094694733619690e-02 2.832639515399932861e-01 -2.826415300369262695e-01
1.383553445339202881e-02 2.110494226217269897e-01 9.892743080854415894e-02 -2.316189855337142944e-01 -1.032453775405883789e-01 -2.659703493118286133e-01 7.358467578887939453e-01 -5.186160206794738770e-01
-4.014520049095153809e-01 3.104987442493438721e-01 8.713501505553722382e-03 -5.666372776031494141e-01 5.800786018371582031e-01 6.344236433506011963e-02 1.895137727260589600e-01 -2.117580473423004150e-01
-5.575468540191650391e-01 6.405513286590576172e-01 4.221070408821105957e-01 1.546783000230789185e-02 8.493925631046295166e-02 -1.495016068220138550e-01 -2.136755883693695068e-01 -1.587431728839874268e-01
1.424224022775888443e-02 7.652691602706909180e-01 -2.710775658488273621e-02 3.056077063083648682e-01 -8.559690415859222412e-02 5.253340583294630051e-03 5.563595294952392578e-01 -5.602772906422615051e-02
9.586400538682937622e-02 5.373581051826477051e-01 3.965071439743041992e-01 1.919746547937393188e-01 3.174292296171188354e-02 4.993239045143127441e-01 5.368358641862869263e-02 -5.047478079795837402e-01
-1.593162268400192261e-01 3.932277560234069824e-01 4.595341086387634277e-01 2.752038538455963135e-01 7.843200862407684326e-02 5.432401299476623535e-01 4.814603626728057861e-01 -4.012449178844690323e-03
1.945444345474243164e-01 3.222139477729797363e-01 2.659798562526702881e-01 4.582421481609344482e-02 4.382269680500030518e-01 -7.109226584434509277e-01 -4.038433358073234558e-02 -2.939400076866149902e-01
-3.917963430285453796e-02 3.926304578781127930e-01 5.781354904174804688e-01 5.422838330268859863e-01 2.138739973306655884e-01 2.966805100440979004e-01 2.845788598060607910e-01 3.531893715262413025e-02
2.650087932124733925e-03 1.505245268344879150e-01 5.293958783149719238e-01 2.478487417101860046e-02 4.966187179088592529e-01 -1.838423460721969604e-01 5.889333486557006836e-01 2.630403339862823486e-01
5.651317238807678223e-01 3.392051458358764648e-01 4.777711629867553711e-01 -1.072872951626777649e-01 1.956569403409957886e-01 -3.273908793926239014e-01 7.878465205430984497e-02 -4.172731935977935791e-01
-2.200908362865447998e-01 3.878231942653656006e-01 2.425625920295715332e-01 -2.448954852297902107e-03 1.568798720836639404e-02 5.484660267829895020e-01 6.629543304443359375e-01 4.172785952687263489e-02
-9.904168546199798584e-02 1.418892741203308105e-01 8.014779090881347656e-01 -1.644546389579772949e-01 -8.368681371212005615e-02 -1.018500849604606628e-01 3.090054392814636230e-01 -4.333413839340209961e-01
2.174253016710281372e-02 2.400362193584442139e-01 2.228312194347381592e-01 2.618413232266902924e-02 7.639561891555786133e-01 -2.041817903518676758e-01 4.576943516731262207e-01 2.382586300373077393e-01
3.583326041698455811e-01 2.872752845287322998e-01 6.537812948226928711e-02 -1.470774263143539429e-01 7.766758091747760773e-03 2.687129192054271698e-03 6.918013691902160645e-01 -5.333926677703857422e-01
7.214839011430740356e-02 8.496721982955932617e-01 6.363823264837265015e-02 -2.572799026966094971e-01 -2.336638234555721283e-02 -2.494706660509109497e-01 3.719651103019714355e-01 3.833159431815147400e-02
6.392169743776321411e-02 8.868672698736190796e-02 7.047613263130187988e-01 -1.345087885856628418e-01 -1.007481589913368225e-01 1.287509799003601074e-01 4.456830322742462158e-01 -4.979029595851898193e-01
-8.448562026023864746e-02 9.148930758237838745e-02 4.358244538307189941e-01 -3.626538217067718506e-01 -1.978214643895626068e-02 -4.793033748865127563e-02 5.718808174133300781e-01 -5.773167610168457031e-01
-3.646321296691894531e-01 6.318981647491455078e-01 4.566676318645477295e-01 2.801433503627777100e-01 8.526176959276199341e-02 -3.325616419315338135e-01 -1.796971261501312256e-01 -1.748269647359848022e-01
-3.549341261386871338e-01 7.259262204170227051e-01 -2.167256176471710205e-01 5.099036544561386108e-02 2.734877169132232666e-01 -3.511044681072235107e-01 2.995287179946899414e-01 9.846537560224533081e-02
4.835037291049957275e-01 1.968673169612884521e-01 6.304406523704528809e-01 -2.006240785121917725e-01 1.160122081637382507e-01 -3.187923431396484375e-01 2.640379965305328369e-01 -3.239729106426239014e-01
-1.917275339365005493e-01 6.451151967048645020e-01 -4.735817015171051025e-02 3.495508432388305664e-01 4.689450263977050781e-01 -4.500883519649505615e-01 -1.151154376566410065e-02 -4.101157654076814651e-03
-2.214106917381286621e-01 3.018262982368469238e-01 4.602173566818237305e-01 6.693741083145141602e-01 3.753646016120910645e-01 6.912355124950408936e-02 1.500191539525985718e-01 -1.784216165542602539e-01
1.453321576118469238e-01 7.058573365211486816e-01 -2.945594489574432373e-01 -6.355969607830047607e-02 1.751983314752578735e-01 -2.803308703005313873e-02 5.293049812316894531e-01 -2.796333134174346924e-01
1.847737878561019897e-01 7.527695298194885254e-01 -2.824715375900268555e-01 1.675443947315216064e-01 1.106835603713989258e-01 1.776079274713993073e-02 4.187852740287780762e-01 -3.215399086475372314e-01
-1.214827373623847961e-01 5.278555154800415039e-01 5.422296524047851562e-01 3.548905551433563232e-01 2.890280485153198242e-01 2.845806479454040527e-01 -1.394664794206619263e-01 -3.204309344291687012e-01
-3.761789500713348389e-01 2.788761854171752930e-01 1.597205102443695068e-01 -4.788329303264617920e-01 5.342451930046081543e-01 -3.745598196983337402e-01 2.814883887767791748e-01 -1.448345929384231567e-01
7.857096940279006958e-02 7.886569947004318237e-02 2.544421255588531494e-01 5.254084616899490356e-02 1.530047059059143066e-01 1.304736733436584473e-01 5.751157402992248535e-01 -7.408870458602905273e-01
4.916149377822875977e-02 4.765189290046691895e-01 3.325131535530090332e-01 -3.083797097206115723e-01 -1.471796333789825439e-01 1.459490209817886353e-01 5.137005448341369629e-02 -7.205888032913208008e-01
9.100307524204254150e-02 7.956392765045166016e-01 -6.214250251650810242e-02 2.493957430124282837e-01 5.922532826662063599e-02 -1.454446315765380859e-01 3.822506666183471680e-01 -3.490550220012664795e-01
1.023921892046928406e-01 5.282926559448242188e-01 4.068990349769592285e-01 1.980252116918563843e-01 2.230511605739593506e-01 5.116941332817077637e-01 2.690358459949493408e-01 -3.488255143165588379e-01
-4.638771340250968933e-02 2.692598402500152588e-01 4.925752878189086914e-01 1.516405045986175537e-01 2.999231219291687012e-01 2.705295383930206299e-01 1.069432590156793594e-02 -7.046046257019042969e-01
-1.884066909551620483e-01 -8.941008895635604858e-02 5.789223909378051758e-01 1.606468558311462402e-01 3.912914693355560303e-01 4.213877618312835693e-01 3.982492089271545410e-01 -3.259928226470947266e-01
1.649828255176544189e-02 9.572208672761917114e-02 3.952352106571197510e-01 -2.157573401927947998e-01 6.176416873931884766e-01 -4.926682710647583008e-01 4.043188393115997314e-01 -1.122733112424612045e-02
-1.081390157341957092e-01 3.986587226390838623e-01 9.633152931928634644e-02 3.541772365570068359e-01 3.128403127193450928e-01 5.684226751327514648e-01 2.669275403022766113e-01 -4.499245584011077881e-01
2.191888913512229919e-02 5.904904603958129883e-01 1.795608997344970703e-01 3.250401616096496582e-01 2.744944691658020020e-01 -5.782135128974914551e-01 -2.174093127250671387e-01 -2.366493195295333862e-01
-1.253528743982315063e-01 2.026858329772949219e-01 5.805945992469787598e-01 2.329219281673431396e-01 5.779312252998352051e-01 2.900348007678985596e-01 -8.121591806411743164e-02 -3.565692603588104248e-01
5.411666631698608398e-02 2.827656567096710205e-01 6.128517985343933105e-01 2.311923205852508545e-01 1.024637371301651001e-01 -5.294059514999389648e-01 2.756896913051605225e-01 -3.482866585254669189e-01
-6.705243885517120361e-02 6.367654800415039062e-01 3.786777146160602570e-03 3.493207991123199463e-01 3.415541648864746094e-01 4.308161437511444092e-01 -9.389837086200714111e-02 -3.961258530616760254e-01
2.277859747409820557e-01 7.460753321647644043e-01 -3.176953792572021484e-01 1.124834492802619934e-01 4.111931025981903076e-01 7.427953183650970459e-02 3.139745891094207764e-01 -6.873888522386550903e-02
4.093360006809234619e-01 9.426624327898025513e-02 6.419069766998291016e-01 -1.415548473596572876e-01 6.950122863054275513e-02 -1.516787558794021606e-01 3.231227397918701172e-01 -5.091467499732971191e-01
-1.055248156189918518e-01 5.419291257858276367e-01 3.882285058498382568e-01 2.012235224246978760e-01 3.787804543972015381e-01 3.629817068576812744e-01 -1.476633995771408081e-01 -4.548957347869873047e-01
5.014130473136901855e-01 3.599726557731628418e-01 8.427734673023223877e-02 -3.891910612583160400e-01 4.181782007217407227e-01 2.118635475635528564e-01 3.903714120388031006e-01 -2.971252202987670898e-01
4.709949344396591187e-02 2.557156085968017578e-01 7.021803259849548340e-01 3.327662050724029541e-01 5.204582810401916504e-01 2.390929460525512695e-01 -1.498634181916713715e-02 1.827209442853927612e-02
-8.979594707489013672e-02 7.804627418518066406e-01 -1.664154231548309326e-01 2.762193679809570312e-01 3.601465821266174316e-01 2.711755633354187012e-01 1.056199148297309875e-01 -2.538225948810577393e-01
-9.067992120981216431e-02 3.548824489116668701e-01 4.161059558391571045e-01 -1.769722402095794678e-01 -2.513841986656188965e-01 1.528341472148895264e-01 6.378302574157714844e-01 -4.098690450191497803e-01
1.885403394699096680e-01 5.567223429679870605e-01 4.098763689398765564e-02 2.852191030979156494e-01 4.639730155467987061e-01 -4.881057441234588623e-01 -1.764445304870605469e-01 -2.946730554103851318e-01
1.749031394720077515e-01 8.205949068069458008e-01 -2.202149778604507446e-01 -1.905634254217147827e-01 3.743307590484619141e-01 1.381483972072601318e-01 2.187534123659133911e-01 -6.451519578695297241e-02
2.152614593505859375e-01 3.165327757596969604e-02 3.259217366576194763e-02 -3.705445826053619385e-01 3.824675977230072021e-01 7.770141586661338806e-03 6.876077055931091309e-01 -4.417565166950225830e-01
3.929148614406585693e-01 6.643329262733459473e-01 -1.247045844793319702e-01 -4.057711660861968994e-01 1.302381604909896851e-01 1.065107509493827820e-01 4.139176905155181885e-01 -1.563454568386077881e-01
-2.985930442810058594e-01 2.821219265460968018e-01 2.211801074736285955e-05 -2.194048613309860229e-01 6.524978876113891602e-01 -3.882950842380523682e-01 4.453344345092773438e-01 -9.089308977127075195e-02
-6.496828794479370117e-02 9.972298890352249146e-02 7.263650894165039062e-01 2.862643897533416748e-01 4.664891064167022705e-01 9.746348857879638672e-02 -8.108019083738327026e-02 -3.776187896728515625e-01
-3.722688257694244385e-01 5.975911617279052734e-01 4.209132194519042969e-01 -1.325116306543350220e-01 -3.357133567333221436e-01 1.323172599077224731e-01 1.741258651018142700e-01 -3.860598504543304443e-01
5.021788477897644043e-01 3.664817810058593750e-01 5.126482844352722168e-01 -1.251114457845687866e-01 2.307019978761672974e-01 -3.937569856643676758e-01 -4.029248654842376709e-02 -3.537723422050476074e-01
2.215977460145950317e-01 1.978208720684051514e-01 4.450682699680328369e-01 5.235798358917236328e-01 5.100699067115783691e-01 1.582802385091781616e-01 1.171954646706581116e-01 -3.749414384365081787e-01
3.868858218193054199e-01 2.137561887502670288e-01 4.439113289117813110e-02 2.852915823459625244e-01 2.616622745990753174e-01 -2.575795166194438934e-02 2.813322246074676514e-01 -7.569593787193298340e-01
1.277664899826049805e-01 1.116780191659927368e-01 5.910176038742065430e-01 1.219398900866508484e-01 3.899482786655426025e-01 -1.845732778310775757e-01 6.251530647277832031e-01 1.734628826379776001e-01
4.928830564022064209e-01 6.372869014739990234e-01 -4.973875475116074085e-04 -3.590465486049652100e-01 3.233083784580230713e-01 6.916261464357376099e-02 2.989723086357116699e-01 -1.527110040187835693e-01
-5.609615445137023926e-01 1.438991874456405640e-01 5.244740843772888184e-01 2.599268853664398193e-01 1.822741776704788208e-01 1.659270077943801880e-01 2.208975851535797119e-01 -4.608997404575347900e-01
8.477366715669631958e-02 5.607281923294067383e-01 1.012432649731636047e-01 2.730157077312469482e-01 4.947396218776702881e-01 -1.281887292861938477e-01 -4.208165705204010010e-01 -3.941112160682678223e-01
8.513505756855010986e-02 8.018551468849182129e-01 -3.107827901840209961e-01 1.058335974812507629e-02 2.801913022994995117e-01 1.217972580343484879e-02 3.579905331134796143e-01 -2.151038199663162231e-01
2.369361817836761475e-01 4.396441578865051270e-01 4.020823165774345398e-02 3.948198258876800537e-01 1.801522374153137207e-01 4.386358261108398438e-01 3.531666398048400879e-01 -4.934493601322174072e-01
-1.174607500433921814e-02 4.655221998691558838e-01 2.951466143131256104e-01 -6.484774351119995117e-01 4.466522634029388428e-01 4.055543243885040283e-02 2.372175008058547974e-01 1.345417052507400513e-01
1.402206569910049438e-01 7.125832438468933105e-01 -3.168742656707763672e-01 1.268970370292663574e-01 5.388585329055786133e-01 1.339267790317535400e-01 1.193738579750061035e-01 -1.830191016197204590e-01
3.875886322930455208e-03 5.624983906745910645e-01 8.928868174552917480e-02 4.775041937828063965e-01 4.210540950298309326e-01 4.394807517528533936e-01 2.741698026657104492e-01 -4.470782727003097534e-02
-2.994294278323650360e-02 6.989510655403137207e-01 2.422076761722564697e-01 -3.445355594158172607e-01 2.358651310205459595e-01 -1.844140142202377319e-01 3.216742277145385742e-01 3.742811381816864014e-01
4.444175586104393005e-02 9.311607480049133301e-02 7.408505678176879883e-01 -1.724398881196975708e-01 4.072096943855285645e-01 -3.896488547325134277e-01 3.001306951045989990e-01 5.508887395262718201e-02
-4.795897379517555237e-02 7.042530179023742676e-01 2.294511795043945312e-01 3.267687857151031494e-01 -6.149555556476116180e-03 -2.740816175937652588e-01 1.278154402971267700e-01 -5.008059144020080566e-01
4.159242510795593262e-01 3.245573341846466064e-01 6.661243438720703125e-01 1.243163421750068665e-01 7.272773236036300659e-02 -2.153396159410476685e-01 7.832539826631546021e-02 -4.524356722831726074e-01
1.002592816948890686e-01 7.485769987106323242e-01 2.414853423833847046e-01 3.423929810523986816e-01 3.345235288143157959e-01 -2.834622859954833984e-01 -2.473883777856826782e-01 -2.396693266928195953e-02
