# Supplementary material for: Where is your field going? A machine learning approach to study the relative motion of the domains of physics
Source: PLoS One. 2020 Jun 18;15(6):e0233997. doi: 10.1371/journal.pone.0233997 (PMC7302634; doi:10.1371/journal.pone.0233997)
Supplement: S2 Data — (ZIP) [file pone.0233997.s002.zip › 1/Pacs4Run_1_VS_500_embeddings1985-1989ED8.txt]

9.107909281738102436e-04 -7.538704276084899902e-01 -1.465435624122619629e-01 -2.611260488629341125e-02 -3.337371721863746643e-02 -3.589015007019042969e-01 4.270735681056976318e-01 -3.117783069610595703e-01
-1.803216189146041870e-01 -3.935819566249847412e-01 5.607872605323791504e-01 -3.988898992538452148e-01 4.434334635734558105e-01 -2.596983015537261963e-01 1.183871626853942871e-01 -2.467589676380157471e-01
-2.682244777679443359e-01 -4.094936847686767578e-01 7.019014954566955566e-01 -1.046053841710090637e-01 3.303610682487487793e-01 -1.699950844049453735e-01 3.287308216094970703e-01 1.032561734318733215e-01
-1.498101949691772461e-01 -7.734485864639282227e-01 1.395218670368194580e-01 -3.551247119903564453e-01 -1.262113004922866821e-01 2.415386885404586792e-01 3.993546068668365479e-01 1.020751951728016138e-04
-3.576067090034484863e-01 -7.232999801635742188e-01 5.000717937946319580e-02 -2.076491266489028931e-01 8.694560825824737549e-02 2.609027326107025146e-01 4.751778244972229004e-01 4.372499883174896240e-02
-1.455682367086410522e-01 -4.669246673583984375e-01 2.249003499746322632e-01 -3.323451578617095947e-01 3.093225657939910889e-01 3.236365318298339844e-01 6.140204668045043945e-01 1.493844985961914062e-01
1.179588064551353455e-01 -4.571521878242492676e-01 2.630862295627593994e-01 -2.473339289426803589e-01 1.745451800525188446e-02 6.275635957717895508e-01 4.581310153007507324e-01 -2.066020965576171875e-01
6.630838513374328613e-01 -5.978274941444396973e-01 1.889158785343170166e-01 -3.580587506294250488e-01 7.809471338987350464e-02 -1.331406384706497192e-01 1.063434407114982605e-01 6.239199638366699219e-02
-7.177688181400299072e-02 -4.652448892593383789e-01 5.320988297462463379e-01 -2.843879759311676025e-01 3.212220966815948486e-01 -3.954984843730926514e-01 -5.679395515471696854e-03 -3.933887779712677002e-01
6.600365787744522095e-02 -7.215346097946166992e-01 3.896008729934692383e-01 -3.866851329803466797e-01 -5.599116161465644836e-02 -3.204422891139984131e-01 -6.215075775980949402e-02 -2.530538439750671387e-01
7.499524950981140137e-01 -1.814145892858505249e-01 1.966529339551925659e-01 -1.287366896867752075e-01 1.352538615465164185e-01 -1.002108529210090637e-01 3.639810383319854736e-01 -4.342772662639617920e-01
9.743072092533111572e-02 -2.268835157155990601e-01 3.722103834152221680e-01 -5.803130269050598145e-01 5.633847713470458984e-01 -1.026027351617813110e-01 3.260430395603179932e-01 -1.717375516891479492e-01
-1.599728912115097046e-01 -8.821456879377365112e-02 1.997677534818649292e-01 -3.541742861270904541e-01 1.962489038705825806e-01 -7.837591320276260376e-02 8.658004999160766602e-01 -8.374579250812530518e-02
6.374827623367309570e-01 -3.681230545043945312e-01 1.100246161222457886e-01 -1.118646115064620972e-01 4.048233032226562500e-01 -4.208026230335235596e-01 1.783028393983840942e-01 -2.464415132999420166e-01
-6.046876907348632812e-01 -4.808251261711120605e-01 3.010705113410949707e-01 2.193895578384399414e-01 1.345092803239822388e-01 1.230341792106628418e-01 4.718698561191558838e-01 -9.216017276048660278e-02
-1.067950800061225891e-01 -2.515749633312225342e-01 6.265068650245666504e-01 -1.754991412162780762e-01 1.471791118383407593e-01 2.295836806297302246e-01 6.476966142654418945e-01 9.007097780704498291e-02
-3.086257539689540863e-02 -6.010624170303344727e-01 1.750964820384979248e-01 -4.230231940746307373e-01 2.658003270626068115e-01 3.257086277008056641e-01 4.775231778621673584e-01 1.529699265956878662e-01
-2.210894599556922913e-02 -4.523572623729705811e-01 2.922804653644561768e-01 -6.003463864326477051e-01 1.493931096047163010e-02 2.384237349033355713e-01 4.651837646961212158e-01 -2.749096453189849854e-01
3.808366358280181885e-01 -5.340550541877746582e-01 7.124159485101699829e-02 1.900129616260528564e-01 6.757397204637527466e-02 6.314988713711500168e-03 5.213068723678588867e-01 5.021967291831970215e-01
5.488845545187359676e-06 -4.538992941379547119e-01 1.370094418525695801e-01 -3.609440028667449951e-01 -3.016579151153564453e-01 3.583675026893615723e-01 4.742837548255920410e-01 -4.478320181369781494e-01
5.092405676841735840e-01 -7.940621674060821533e-02 2.312047034502029419e-01 -1.820650249719619751e-01 4.203659296035766602e-01 -4.992080926895141602e-01 4.708339571952819824e-01 1.282701920717954636e-02
-2.619833648204803467e-01 -6.676829457283020020e-01 -7.470453158020973206e-03 -1.417472511529922485e-01 3.230402767658233643e-01 5.304892063140869141e-01 2.059873342514038086e-01 -1.929026842117309570e-01
-4.418474063277244568e-02 -1.340947151184082031e-01 1.676680147647857666e-01 -4.196291267871856689e-01 4.774680137634277344e-01 1.990342140197753906e-01 5.451603531837463379e-01 -4.594290852546691895e-01
-1.056459993124008179e-01 -9.103453904390335083e-02 1.577777415513992310e-01 -3.177108764648437500e-01 5.711951255798339844e-01 1.385027021169662476e-01 6.538565754890441895e-01 -2.859062552452087402e-01
3.943821787834167480e-01 -6.841837167739868164e-01 1.981064528226852417e-01 1.048977747559547424e-01 -5.419921278953552246e-01 9.476734697818756104e-02 1.391603946685791016e-01 -6.327510625123977661e-02
-6.245953962206840515e-02 -3.944010138511657715e-01 3.995318710803985596e-01 -1.420568525791168213e-01 -6.223202869296073914e-02 3.448769152164459229e-01 7.253405451774597168e-01 1.086691096425056458e-01
4.699303507804870605e-01 -3.056191205978393555e-01 3.831068798899650574e-02 2.995802760124206543e-01 1.089106593281030655e-02 -2.677957415580749512e-01 3.754996359348297119e-01 -6.178296208381652832e-01
1.159416288137435913e-01 -7.191210985183715820e-01 2.662545144557952881e-01 -3.410442546010017395e-02 -3.037759959697723389e-01 4.732200875878334045e-02 4.273436963558197021e-01 3.467361032962799072e-01
-1.864323318004608154e-01 -3.677590787410736084e-01 6.290190219879150391e-01 -8.959876745939254761e-02 -3.119612485170364380e-02 2.845104336738586426e-01 5.829216241836547852e-01 6.772352010011672974e-02
-2.373118549585342407e-01 -4.718127846717834473e-01 6.951869726181030273e-01 -8.252529054880142212e-02 4.477565586566925049e-01 9.238241612911224365e-02 1.480926275253295898e-01 5.347497295588254929e-03
-3.032975271344184875e-02 -3.471529185771942139e-01 6.898710131645202637e-01 7.380245625972747803e-02 2.387944757938385010e-01 5.366647839546203613e-01 2.229549735784530640e-01 -4.955078661441802979e-02
4.087792634963989258e-01 -2.359766960144042969e-01 -1.958470791578292847e-01 -2.304185181856155396e-02 6.478996872901916504e-01 7.584597170352935791e-02 3.493164181709289551e-01 -4.367825090885162354e-01
3.715390861034393311e-01 -5.456512570381164551e-01 -9.091117978096008301e-02 2.256399840116500854e-01 2.058428823947906494e-01 3.738408386707305908e-01 4.351351782679557800e-02 -5.665894150733947754e-01
-2.002911642193794250e-02 -3.461609184741973877e-01 3.843026161193847656e-01 -4.149701297283172607e-01 3.174946010112762451e-01 -2.158423811197280884e-01 1.962765119969844818e-02 -6.419553756713867188e-01
-3.452690541744232178e-01 -7.328872084617614746e-01 5.834224447607994080e-02 6.124594807624816895e-02 3.306377530097961426e-01 3.900680840015411377e-01 2.595548033714294434e-01 8.756473660469055176e-02
4.549980461597442627e-01 -5.185374617576599121e-01 -2.625427544116973877e-01 1.260895431041717529e-01 4.846407473087310791e-01 2.454114407300949097e-01 2.050629407167434692e-01 -3.195532560348510742e-01
4.691235721111297607e-01 -3.140724599361419678e-01 1.209223084151744843e-02 8.573506027460098267e-02 5.120599865913391113e-01 3.711514472961425781e-01 2.302721291780471802e-01 -4.698943197727203369e-01
6.265255212783813477e-01 -2.152838110923767090e-01 3.185344040393829346e-01 2.479512244462966919e-01 4.084570407867431641e-01 -9.396920353174209595e-02 1.942049264907836914e-01 -4.298741817474365234e-01
4.128929376602172852e-01 -7.546524405479431152e-01 1.655525714159011841e-02 -1.286699324846267700e-01 2.497304230928421021e-01 2.744376659393310547e-01 1.366602778434753418e-01 2.946724295616149902e-01
2.576005458831787109e-01 -6.003564596176147461e-01 6.681022699922323227e-03 -6.827864646911621094e-01 2.677184939384460449e-01 -1.198899373412132263e-01 1.295277327299118042e-01 -6.440465897321701050e-02
2.008386403322219849e-01 -7.373099327087402344e-01 2.816198468208312988e-01 -3.886013031005859375e-01 -5.463647842407226562e-02 -4.175335466861724854e-01 8.731954544782638550e-02 2.780348062515258789e-02
-8.144516497850418091e-02 -3.603154718875885010e-01 2.390810698270797729e-01 -4.662633538246154785e-01 6.201064586639404297e-01 -1.442840099334716797e-01 1.883244365453720093e-01 -3.849184215068817139e-01
5.364553257822990417e-02 -6.950129270553588867e-01 -2.307329792529344559e-03 4.484584629535675049e-01 4.178567528724670410e-01 1.556145101785659790e-01 1.880653500556945801e-01 2.806600928306579590e-01
-2.526805102825164795e-01 -6.034978032112121582e-01 1.383623331785202026e-01 -4.014381766319274902e-01 -1.063899248838424683e-01 2.122209519147872925e-01 5.595104098320007324e-01 -1.491232216358184814e-01
-1.600098051130771637e-02 -5.798396468162536621e-01 4.098275005817413330e-01 -3.885592222213745117e-01 -1.383227109909057617e-01 4.002351462841033936e-01 3.490814268589019775e-01 -2.083600312471389771e-01
-2.006510198116302490e-01 -2.454344928264617920e-01 7.637346982955932617e-01 -1.662587374448776245e-02 3.015887141227722168e-01 2.350271493196487427e-01 3.908024728298187256e-01 -1.304373294115066528e-01
-5.795221328735351562e-01 -5.820490717887878418e-01 3.564163446426391602e-01 1.305156666785478592e-02 1.032741963863372803e-01 6.416083872318267822e-02 4.062274694442749023e-01 -1.355258226394653320e-01
4.089828729629516602e-01 -3.094217181205749512e-01 2.969439625740051270e-01 2.599216997623443604e-01 3.287208676338195801e-01 -3.590701818466186523e-01 7.275906205177307129e-02 -5.822144150733947754e-01
1.505341976881027222e-01 -5.795221924781799316e-01 7.207914441823959351e-02 -5.143395662307739258e-01 4.302783906459808350e-01 3.157071173191070557e-01 2.752668559551239014e-01 1.056903377175331116e-01
4.358436465263366699e-01 -2.349737137556076050e-01 -2.016569525003433228e-01 -2.502262890338897705e-01 1.715500503778457642e-01 -2.141199111938476562e-01 5.112906098365783691e-01 -5.611185431480407715e-01
-2.144314497709274292e-01 -4.887478649616241455e-01 2.470758110284805298e-01 5.150732118636369705e-03 4.720658063888549805e-01 5.062124729156494141e-01 4.109450578689575195e-01 7.809302210807800293e-02
5.156629681587219238e-01 -3.457280397415161133e-01 9.453631192445755005e-02 4.263046085834503174e-01 -2.190516889095306396e-02 -2.599529325962066650e-01 3.586200773715972900e-01 -4.766839444637298584e-01
2.572260200977325439e-01 -1.135767325758934021e-01 1.048885881900787354e-01 4.604927599430084229e-01 5.509527325630187988e-01 -3.522845208644866943e-01 4.512314200401306152e-01 -2.581023573875427246e-01
8.773224428296089172e-03 -5.791193842887878418e-01 2.777032256126403809e-01 -5.140035152435302734e-01 -2.098342329263687134e-01 2.419413775205612183e-01 3.909255564212799072e-01 -2.604535818099975586e-01
2.379261106252670288e-01 -5.099539160728454590e-01 2.247407101094722748e-02 3.216765820980072021e-01 5.954225063323974609e-01 2.039908766746520996e-01 4.931280855089426041e-03 -4.280099272727966309e-01
1.099624019116163254e-02 -4.259087741374969482e-01 1.928436309099197388e-01 -9.048912674188613892e-02 -2.275210618972778320e-01 3.989152014255523682e-01 7.442699670791625977e-01 9.092310816049575806e-02
3.048686869442462921e-02 -4.716554582118988037e-01 3.854461312294006348e-01 -5.888244509696960449e-02 -1.765245348215103149e-01 6.036151051521301270e-01 4.742332696914672852e-01 -6.454789638519287109e-02
1.665256619453430176e-01 -3.082514107227325439e-01 5.227431058883666992e-01 -6.412325426936149597e-03 -1.522779315710067749e-01 5.508856177330017090e-01 5.265198349952697754e-01 -7.894922979176044464e-03
5.697281658649444580e-02 -2.553206682205200195e-01 1.296417862176895142e-01 -2.262927293777465820e-01 2.641058564186096191e-01 5.418489575386047363e-01 7.068212628364562988e-01 -2.453016862273216248e-02
5.488973855972290039e-01 -1.931253634393215179e-02 4.034904241561889648e-01 2.434937506914138794e-01 3.290090560913085938e-01 2.293488755822181702e-02 4.202337265014648438e-01 -4.368931055068969727e-01
-5.520816892385482788e-02 -5.239894986152648926e-01 2.211188226938247681e-01 -3.712765872478485107e-01 3.800241947174072266e-01 4.555920660495758057e-01 4.173944592475891113e-01 9.719456732273101807e-02
-4.633498191833496094e-01 -8.093392252922058105e-01 1.387561410665512085e-01 3.390677273273468018e-02 2.907345890998840332e-01 -2.452204376459121704e-02 1.460558474063873291e-01 5.842734128236770630e-02
-2.042180299758911133e-01 -4.062054753303527832e-01 6.773958206176757812e-01 -3.186676651239395142e-02 -8.647928014397621155e-03 2.811231315135955811e-01 1.963086724281311035e-01 -4.645099937915802002e-01
4.688250124454498291e-01 -2.675690650939941406e-01 -6.088112294673919678e-02 3.249493539333343506e-01 -2.355542778968811035e-01 4.594714567065238953e-02 4.880525767803192139e-01 -5.509254336357116699e-01
8.895659446716308594e-02 -3.884057998657226562e-01 5.163840055465698242e-01 -5.647040009498596191e-01 9.912816435098648071e-02 1.947271525859832764e-01 4.334325492382049561e-01 -1.416893154382705688e-01
2.418560981750488281e-01 -7.358738183975219727e-01 -8.264323323965072632e-02 1.997416019439697266e-01 -1.916926540434360504e-02 -1.472508627921342850e-02 4.434160888195037842e-01 3.950527906417846680e-01
-2.750680446624755859e-01 -4.695524573326110840e-01 2.909711301326751709e-01 6.029765680432319641e-02 -2.343649864196777344e-01 3.194220662117004395e-01 6.766241192817687988e-01 -2.794037200510501862e-02
4.070389270782470703e-01 -5.589569211006164551e-01 -2.478817850351333618e-01 1.980445384979248047e-01 1.915773898363113403e-01 3.260650038719177246e-01 1.997823119163513184e-01 -4.881457984447479248e-01
1.113335490226745605e-01 -1.757015287876129150e-01 1.511314511299133301e-01 -4.785007238388061523e-01 4.261919856071472168e-01 3.055303394794464111e-01 6.464064121246337891e-01 -1.100017726421356201e-01
4.863507449626922607e-01 -2.731083333492279053e-01 4.832004308700561523e-01 3.391403555870056152e-01 4.652991890907287598e-01 1.122897192835807800e-01 2.093752147629857063e-03 -3.335555493831634521e-01
1.163932010531425476e-01 -9.010735750198364258e-01 -7.388874143362045288e-02 2.925412058830261230e-01 1.881320923566818237e-01 5.061204079538583755e-03 1.008393839001655579e-01 1.946576088666915894e-01
1.022872775793075562e-01 -5.731238722801208496e-01 5.854111909866333008e-01 -1.474041938781738281e-01 2.568138241767883301e-01 -3.802263140678405762e-01 -1.311733871698379517e-01 -2.624884545803070068e-01
-5.277552604675292969e-01 -6.371499896049499512e-01 3.506091237068176270e-01 2.397449016571044922e-01 2.995781898498535156e-01 -1.257173269987106323e-01 1.717382371425628662e-01 7.993651553988456726e-03
-2.513463795185089111e-01 -3.906264901161193848e-01 5.954783558845520020e-01 9.498680382966995239e-02 4.908457100391387939e-01 3.351167142391204834e-01 2.555901706218719482e-01 4.538631066679954529e-02
-8.227814733982086182e-02 -4.739860296249389648e-01 3.142114356160163879e-02 3.777919411659240723e-01 -4.859809949994087219e-02 -5.469974875450134277e-01 5.615292787551879883e-01 8.927666395902633667e-02
-1.672476828098297119e-01 -4.137486219406127930e-01 1.281538903713226318e-01 -5.360813140869140625e-01 -9.660802036523818970e-02 -2.880470454692840576e-01 4.276380240917205811e-01 -4.710151851177215576e-01
-3.517674282193183899e-02 -7.500202059745788574e-01 -1.029339805245399475e-01 2.438504397869110107e-01 1.082405820488929749e-01 -4.097489416599273682e-01 3.301267921924591064e-01 2.785316109657287598e-01
7.913067191839218140e-02 -6.052532196044921875e-01 5.867637991905212402e-01 -2.344220429658889771e-01 -1.244050338864326477e-01 -1.590702980756759644e-01 -1.268575340509414673e-01 -4.138704538345336914e-01
-2.590503096580505371e-01 -1.194789335131645203e-01 7.502299547195434570e-01 3.392953872680664062e-01 7.163772732019424438e-02 -2.602900564670562744e-01 3.166410923004150391e-01 -2.598206400871276855e-01
-1.860416494309902191e-03 -4.160994589328765869e-01 3.607602715492248535e-01 -3.870822787284851074e-01 -1.189801469445228577e-01 3.529670536518096924e-01 6.357637643814086914e-01 -6.276655942201614380e-02
-2.871133089065551758e-01 -4.536741375923156738e-01 3.932025134563446045e-01 2.672355473041534424e-01 2.073859721422195435e-01 5.567831397056579590e-01 2.808253169059753418e-01 -2.320420295000076294e-01
-4.274888038635253906e-01 -4.189250171184539795e-01 5.199962854385375977e-01 1.194743365049362183e-01 3.907327353954315186e-01 2.282194793224334717e-01 3.894743025302886963e-01 2.526762522757053375e-02
-4.992802143096923828e-01 -5.567429661750793457e-01 3.857731223106384277e-01 -3.764969855546951294e-02 2.377997785806655884e-01 2.725850045680999756e-01 3.591688871383666992e-01 -1.751134693622589111e-01
5.691505670547485352e-01 -3.269154131412506104e-01 3.315625945106148720e-03 1.791072487831115723e-01 1.401955038309097290e-01 -3.898231983184814453e-01 4.384177923202514648e-01 -4.162649512290954590e-01
3.204511404037475586e-01 -7.311644554138183594e-01 -2.238615006208419800e-01 2.693336308002471924e-01 9.884205646812915802e-03 -3.115212603006511927e-04 4.148738980293273926e-01 2.604550123214721680e-01
-1.558744162321090698e-01 -2.159357517957687378e-01 1.027270331978797913e-01 -5.311491489410400391e-01 1.472405940294265747e-01 -1.416222751140594482e-01 6.652684807777404785e-01 -3.899792432785034180e-01
1.155693605542182922e-01 -1.641770750284194946e-01 4.844090044498443604e-01 -2.064528316259384155e-01 1.505485326051712036e-01 5.971889495849609375e-01 4.308545291423797607e-01 -3.427528738975524902e-01
-8.764867484569549561e-02 -4.218620061874389648e-02 3.225741088390350342e-01 -3.651125729084014893e-01 1.828859560191631317e-02 -1.014111563563346863e-01 8.065335154533386230e-01 -3.034169077873229980e-01
-1.285933256149291992e-01 -4.232719540596008301e-01 7.098039984703063965e-01 1.497801542282104492e-01 4.307578504085540771e-01 -2.865988016128540039e-01 -1.211542868986725807e-03 -1.017648056149482727e-01
-9.077603369951248169e-02 -2.172042876482009888e-01 4.074492454528808594e-01 -2.682001292705535889e-01 3.894331455230712891e-01 4.489605724811553955e-01 4.251080751419067383e-01 -4.155659377574920654e-01
1.978132873773574829e-01 -6.343647241592407227e-01 5.087004303932189941e-01 -3.266969025135040283e-01 -2.237088046967983246e-02 -3.222703337669372559e-01 -1.279823035001754761e-01 -2.687120437622070312e-01
-4.294380545616149902e-01 -5.750766396522521973e-01 3.698491752147674561e-01 1.870312960818409920e-03 2.978022098541259766e-01 -4.337615072727203369e-01 1.614534258842468262e-01 -2.125453799962997437e-01
-8.203759789466857910e-02 -3.309576213359832764e-01 8.540706038475036621e-01 -1.680801361799240112e-01 1.516392379999160767e-01 5.003233253955841064e-02 3.144342899322509766e-01 -4.101932793855667114e-02
6.169956326484680176e-01 -1.576999574899673462e-01 3.498541712760925293e-01 3.718146681785583496e-01 3.592116832733154297e-01 -1.257885098457336426e-01 3.217397928237915039e-01 -2.922850847244262695e-01
-2.084070444107055664e-01 -2.365775853395462036e-01 3.330249488353729248e-01 -4.333904087543487549e-01 -6.051888689398765564e-03 -1.815396696329116821e-01 6.794546246528625488e-01 -3.274338841438293457e-01
3.129492700099945068e-01 -3.800080418586730957e-01 -2.017017155885696411e-01 -2.187642902135848999e-01 -2.611903250217437744e-01 -2.780620753765106201e-01 5.269662141799926758e-01 -4.958658218383789062e-01
1.894402205944061279e-01 -6.418817043304443359e-01 -2.593639492988586426e-01 1.883411556482315063e-01 3.899671137332916260e-01 2.078723460435867310e-01 1.393168866634368896e-01 -4.844210445880889893e-01
-1.927475929260253906e-01 -4.319266080856323242e-01 3.318757116794586182e-01 -3.675797581672668457e-02 9.529177099466323853e-03 -7.033966183662414551e-01 3.699299395084381104e-01 -1.819048076868057251e-01
6.504412740468978882e-02 -5.616615414619445801e-01 8.795360475778579712e-02 -4.569083750247955322e-01 4.899980872869491577e-02 4.271019697189331055e-01 5.271961688995361328e-01 -3.243070095777511597e-02
6.143326163291931152e-01 -3.164205253124237061e-01 1.357184499502182007e-01 2.591353356838226318e-01 5.213550925254821777e-01 2.102062702178955078e-01 2.470543831586837769e-01 -2.446817308664321899e-01
5.934253707528114319e-02 -8.072227835655212402e-01 6.558408588171005249e-02 4.733741283416748047e-01 1.105192154645919800e-01 3.198039233684539795e-01 1.529399305582046509e-02 4.198364168405532837e-02
-1.085115373134613037e-01 -1.816804707050323486e-01 3.621213138103485107e-01 -1.333363652229309082e-01 5.494403243064880371e-01 5.124604105949401855e-01 3.873882889747619629e-01 -3.028812706470489502e-01
6.334629654884338379e-01 -4.034713506698608398e-01 8.356000483036041260e-02 -4.924857318401336670e-01 -3.243549913167953491e-02 -1.797633618116378784e-01 3.313682675361633301e-01 -2.079405188560485840e-01
6.392068862915039062e-01 -3.274941742420196533e-01 3.537983819842338562e-02 1.877897232770919800e-01 3.482534289360046387e-01 2.971715033054351807e-01 2.508867084980010986e-01 -4.184615015983581543e-01
1.829075068235397339e-01 -5.852512121200561523e-01 8.570254594087600708e-02 2.032255381345748901e-01 -4.176182448863983154e-01 -1.867221444845199585e-01 5.802128314971923828e-01 1.716483235359191895e-01
4.133129417896270752e-01 -5.416681766510009766e-01 -1.229128316044807434e-01 -2.558895349502563477e-01 6.464409641921520233e-03 -4.253081679344177246e-01 3.088351488113403320e-01 -4.229338169097900391e-01
-1.225707754492759705e-01 -1.551005095243453979e-01 6.623361110687255859e-01 -1.034319177269935608e-01 3.307423889636993408e-01 1.904414445161819458e-01 5.928009748458862305e-01 1.202555894851684570e-01
4.299113154411315918e-01 -2.490443736314773560e-01 9.124255925416946411e-02 -1.756645888090133667e-01 1.962295919656753540e-01 -5.829492807388305664e-01 4.811759293079376221e-01 -3.226511180400848389e-01
5.606183409690856934e-01 -2.485986202955245972e-01 1.433697789907455444e-01 1.559481173753738403e-01 4.838858544826507568e-01 4.283438324928283691e-01 2.926200032234191895e-01 -2.752833962440490723e-01
4.568792879581451416e-01 -7.185928821563720703e-01 1.758370995521545410e-01 -2.031262367963790894e-01 3.703453540802001953e-01 1.469084876589477062e-03 -1.854762062430381775e-02 2.553521990776062012e-01
-2.428039163351058960e-01 -2.661236524581909180e-01 6.669721603393554688e-01 -1.400417299009859562e-03 5.654066801071166992e-01 1.333206295967102051e-01 1.949037611484527588e-01 -2.234370708465576172e-01
4.565158784389495850e-01 -4.529189467430114746e-01 2.170832157135009766e-01 4.133075177669525146e-01 5.212385058403015137e-01 2.428370565176010132e-01 6.040768325328826904e-02 -1.849348545074462891e-01
5.443322658538818359e-01 -4.534488320350646973e-01 -2.307424694299697876e-01 3.097862005233764648e-01 5.452138558030128479e-02 2.322846055030822754e-01 3.090086281299591064e-01 -4.432403147220611572e-01
5.154166817665100098e-01 -5.916169285774230957e-01 9.937152266502380371e-02 -2.030915468931198120e-01 3.826548755168914795e-01 2.952763810753822327e-02 2.013444751501083374e-01 3.812846541404724121e-01
5.857791304588317871e-01 -2.664402127265930176e-01 2.445449084043502808e-01 2.534313797950744629e-01 3.333416879177093506e-01 -1.438283771276473999e-01 1.820678561925888062e-01 -5.448769330978393555e-01
-2.108397483825683594e-01 -4.462396204471588135e-01 7.748330831527709961e-01 2.044490724802017212e-01 7.890216261148452759e-02 -1.963931918144226074e-01 1.337170600891113281e-03 -2.635402381420135498e-01
5.845820903778076172e-01 -1.376781910657882690e-01 3.457723557949066162e-01 3.088436722755432129e-01 4.505536556243896484e-01 1.134161949157714844e-01 2.899075448513031006e-01 -3.527851402759552002e-01
4.970702826976776123e-01 -1.149077266454696655e-01 4.082411527633666992e-01 4.061017632484436035e-01 3.310436010360717773e-01 -3.452004492282867432e-01 4.000078737735748291e-01 -1.392061859369277954e-01
-9.514333680272102356e-03 -4.750269651412963867e-01 6.243829429149627686e-02 5.179842114448547363e-01 6.183022633194923401e-02 -3.936108946800231934e-01 5.005683302879333496e-01 3.045184910297393799e-01
2.110794782638549805e-01 -2.715977728366851807e-01 -4.388423860073089600e-01 -5.077610164880752563e-02 3.355562984943389893e-01 -3.694026172161102295e-01 6.230412125587463379e-01 -2.219969928264617920e-01
-2.027841955423355103e-01 -4.620227217674255371e-01 7.576044648885726929e-02 -3.181270360946655273e-01 5.886322855949401855e-01 -4.116204082965850830e-01 3.432790040969848633e-01 -6.862481683492660522e-02
-2.119634300470352173e-01 -4.547451734542846680e-01 7.347788810729980469e-01 -3.888887166976928711e-02 4.284465909004211426e-01 6.097081676125526428e-02 6.867862492799758911e-02 -1.219232156872749329e-01
-9.500228613615036011e-02 -1.200194135308265686e-01 8.289966583251953125e-01 -3.578378260135650635e-02 8.631525188684463501e-02 1.214021518826484680e-01 5.129088163375854492e-01 -5.281928926706314087e-02
-1.664323210716247559e-01 -5.317826867103576660e-01 3.269939720630645752e-01 6.705530732870101929e-02 -3.045637011528015137e-01 -5.673324465751647949e-01 2.563568651676177979e-01 -3.126369714736938477e-01
-5.700924899429082870e-03 -4.969367086887359619e-01 3.820129632949829102e-01 -1.907311677932739258e-01 -2.792197763919830322e-01 -5.731300115585327148e-01 3.751393556594848633e-01 -1.534206569194793701e-01
3.920442461967468262e-01 -3.784614205360412598e-01 1.417756229639053345e-01 3.966831564903259277e-01 6.114894151687622070e-01 2.886689305305480957e-01 1.489961296319961548e-01 -2.148524969816207886e-01
-4.800415039062500000e-01 -6.415474414825439453e-01 2.371557950973510742e-01 7.386839389801025391e-02 4.572540819644927979e-01 2.007967680692672729e-01 2.157917320728302002e-01 -1.763026788830757141e-02
2.277742624282836914e-01 -6.936512589454650879e-01 3.820312023162841797e-01 3.312948346138000488e-01 1.531517319381237030e-02 1.286356449127197266e-01 1.697033196687698364e-01 4.070402383804321289e-01
5.629921555519104004e-01 -4.459110796451568604e-01 -9.356728754937648773e-03 3.527969419956207275e-01 4.476251602172851562e-01 1.329367160797119141e-01 3.477806150913238525e-01 1.437289267778396606e-01
3.753679692745208740e-01 -5.617399811744689941e-01 -6.918291747570037842e-02 3.095841407775878906e-01 4.925388693809509277e-01 1.985549032688140869e-01 9.020895510911941528e-02 -3.908481895923614502e-01
7.718679904937744141e-01 -5.780709385871887207e-01 -5.016995593905448914e-03 1.165357306599617004e-01 -1.175440996885299683e-01 -7.027199864387512207e-02 1.426060795783996582e-01 -1.317460834980010986e-01
2.397826313972473145e-01 -7.779868841171264648e-01 1.778216212987899780e-01 -2.768146991729736328e-01 -1.202904656529426575e-01 -4.585616588592529297e-01 -6.265485659241676331e-03 -6.485326588153839111e-02
-1.197053045034408569e-01 -6.314871311187744141e-01 -6.909525394439697266e-02 4.113399088382720947e-01 -1.736669391393661499e-01 -4.313006401062011719e-01 4.435476660728454590e-01 2.272331155836582184e-03
2.753853201866149902e-01 -5.386326313018798828e-01 -1.581125557422637939e-01 1.993205547332763672e-01 5.162619948387145996e-01 3.001949191093444824e-01 5.344123765826225281e-02 -4.580502808094024658e-01
3.701084554195404053e-01 -8.308655619621276855e-01 -3.704443573951721191e-02 2.321652323007583618e-02 -1.359042804688215256e-02 -1.438547391444444656e-02 2.667792737483978271e-01 3.149729669094085693e-01
4.953483343124389648e-01 -2.559216916561126709e-01 -8.992936462163925171e-03 4.849538803100585938e-01 6.306771934032440186e-02 -1.900224387645721436e-01 5.780507922172546387e-01 -2.822131216526031494e-01
-1.330142170190811157e-01 -3.221925348043441772e-02 2.271063625812530518e-01 -2.327001541852951050e-01 6.338928341865539551e-01 1.114789918065071106e-01 6.272406578063964844e-01 -2.605068087577819824e-01
-8.264869451522827148e-02 -3.934968113899230957e-01 3.768499791622161865e-01 -5.703443661332130432e-02 -2.822696417570114136e-02 3.902786970138549805e-01 7.125578522682189941e-01 1.794647574424743652e-01
6.006105542182922363e-01 -4.984492957592010498e-01 1.479520741850137711e-02 3.976047784090042114e-02 2.153998464345932007e-01 2.084299474954605103e-01 4.187557697296142578e-01 3.518792986869812012e-01
1.538139581680297852e-01 -5.962968468666076660e-01 5.325695872306823730e-01 3.130107223987579346e-01 1.228660792112350464e-01 1.864346265792846680e-01 1.722884625196456909e-01 3.995348513126373291e-01
2.242117524147033691e-01 -4.266944229602813721e-01 -4.661540985107421875e-01 1.586303710937500000e-01 2.825074195861816406e-01 -3.821353912353515625e-01 4.270550310611724854e-01 -3.420289456844329834e-01
-1.122633814811706543e-01 -1.157922297716140747e-01 5.678545832633972168e-01 -3.498424291610717773e-01 3.928478360176086426e-01 9.811214357614517212e-02 5.923446416854858398e-01 -1.196368262171745300e-01
-1.002314761281013489e-01 -3.712368905544281006e-01 7.472336292266845703e-01 1.910052150487899780e-01 4.604714810848236084e-01 -1.929492056369781494e-01 8.173720538616180420e-02 3.676064312458038330e-02
1.184140667319297791e-01 -5.919508934020996094e-01 3.140036463737487793e-01 -4.780909046530723572e-02 4.934563040733337402e-01 3.067630529403686523e-01 1.252805739641189575e-01 4.258994460105895996e-01
3.731980323791503906e-01 -3.958819210529327393e-01 -1.618423163890838623e-01 1.027528494596481323e-01 5.153050422668457031e-01 4.089022874832153320e-01 2.459345310926437378e-01 -4.171637296676635742e-01
-4.189179241657257080e-01 -6.540530323982238770e-01 -1.851491779088973999e-01 -6.503558903932571411e-02 8.295059204101562500e-02 2.873404324054718018e-01 4.842108488082885742e-01 -1.852217018604278564e-01
-1.047179773449897766e-01 -6.222476363182067871e-01 -1.312454342842102051e-01 4.499735534191131592e-01 1.192378774285316467e-01 -4.848585426807403564e-01 3.644588887691497803e-01 -2.186033641919493675e-03
-4.613139033317565918e-01 -4.395226240158081055e-01 4.888070225715637207e-01 -6.369122862815856934e-02 1.918435692787170410e-01 1.886624991893768311e-01 5.253732204437255859e-01 -5.104856938123703003e-02
3.493751883506774902e-01 -8.158036470413208008e-01 4.691581800580024719e-02 4.528833925724029541e-02 1.857683956623077393e-01 1.861609816551208496e-01 1.346228867769241333e-01 3.476494848728179932e-01
-1.546873003244400024e-01 -5.890090465545654297e-01 1.483585499227046967e-02 -3.605660200119018555e-01 -2.406684160232543945e-01 2.314805239439010620e-01 4.876871705055236816e-01 -3.867412507534027100e-01
2.991634011268615723e-01 -5.623364076018333435e-02 2.818748354911804199e-01 4.781295657157897949e-01 4.560772478580474854e-01 -3.822898268699645996e-01 4.509453475475311279e-01 -2.043873369693756104e-01
2.178288102149963379e-01 -6.904616355895996094e-01 -3.315470516681671143e-01 6.856194883584976196e-02 3.832207620143890381e-01 1.048913300037384033e-01 6.376656889915466309e-02 -4.463883638381958008e-01
-1.336846649646759033e-01 -8.419249057769775391e-01 4.650238454341888428e-01 -2.635614946484565735e-02 2.546999976038932800e-02 -1.098344027996063232e-01 -1.902722716331481934e-01 -8.621563017368316650e-02
5.474066138267517090e-01 -2.903396487236022949e-01 7.899828255176544189e-02 4.498196542263031006e-01 4.376584291458129883e-01 -8.825885504484176636e-02 3.161871433258056641e-01 -3.288798034191131592e-01
4.729788005352020264e-01 -1.479730159044265747e-01 2.421172112226486206e-01 5.121013522148132324e-01 1.972482502460479736e-01 -2.742177844047546387e-01 4.813685715198516846e-01 -2.961565852165222168e-01
7.014592289924621582e-01 -2.185828536748886108e-01 4.381772875785827637e-01 1.400522142648696899e-01 3.049276173114776611e-01 -7.205816358327865601e-02 2.782545983791351318e-01 -2.701177895069122314e-01
2.990779578685760498e-01 -4.991748631000518799e-01 -9.170862287282943726e-02 2.640455663204193115e-01 5.100755691528320312e-01 2.649949789047241211e-01 1.648864448070526123e-01 -4.750361144542694092e-01
3.444539010524749756e-01 -6.142877936363220215e-01 2.560803294181823730e-01 -4.873549342155456543e-01 3.253696858882904053e-01 -3.005723357200622559e-01 -6.566919386386871338e-02 -1.970974542200565338e-02
6.507121324539184570e-01 -5.052235722541809082e-01 1.557639241218566895e-01 2.819844186305999756e-01 3.488062620162963867e-01 2.375526279211044312e-01 7.111359387636184692e-02 -1.854486912488937378e-01
5.101599097251892090e-01 -2.815131545066833496e-01 3.917388617992401123e-02 2.134549915790557861e-01 4.089026749134063721e-01 5.043803453445434570e-01 3.185232877731323242e-01 -3.005523979663848877e-01
-1.590995490550994873e-01 -1.713890582323074341e-01 2.927786409854888916e-01 -4.339522123336791992e-01 1.846291571855545044e-01 -2.929003536701202393e-02 7.636314034461975098e-01 -2.306526005268096924e-01
-1.723548918962478638e-01 -3.923355638980865479e-01 1.815460324287414551e-01 -5.164861083030700684e-01 -8.599868416786193848e-02 -2.946504652500152588e-01 5.603109598159790039e-01 -3.293732702732086182e-01
-5.256878137588500977e-01 -3.504869341850280762e-01 1.257479637861251831e-01 1.599658727645874023e-01 5.632484555244445801e-01 -2.748558521270751953e-01 3.689998984336853027e-01 -1.745115220546722412e-01
6.342626363039016724e-02 -5.668943524360656738e-01 2.861703373491764069e-02 5.491320490837097168e-01 7.158658653497695923e-02 -3.692791759967803955e-01 3.954870700836181641e-01 2.726562023162841797e-01
-7.168941944837570190e-02 -9.165487438440322876e-02 8.452722430229187012e-01 -5.697242170572280884e-02 6.465409696102142334e-02 -6.841658055782318115e-02 4.977764189243316650e-01 -1.099388152360916138e-01
3.543034195899963379e-01 -3.223906457424163818e-01 -7.289853692054748535e-02 -3.208557367324829102e-01 -2.027104049921035767e-01 -2.846902310848236084e-01 5.290036797523498535e-01 -5.101821422576904297e-01
3.019190728664398193e-01 -5.132870078086853027e-01 -1.471211761236190796e-01 2.314792424440383911e-01 4.289680123329162598e-01 2.028283178806304932e-01 1.595994234085083008e-01 -5.652692317962646484e-01
4.043025374412536621e-01 -7.984871268272399902e-01 1.251023709774017334e-01 2.488041371107101440e-01 2.889093160629272461e-01 8.153562992811203003e-02 -1.027318164706230164e-01 1.439900696277618408e-01
-2.106971591711044312e-01 -6.726296544075012207e-01 6.779961585998535156e-01 -9.190442040562629700e-03 -2.121530473232269287e-02 -1.998217701911926270e-01 5.284959822893142700e-02 -1.552422717213630676e-02
5.120056867599487305e-01 -4.012387692928314209e-01 1.965222656726837158e-01 -4.915987849235534668e-01 1.165477335453033447e-01 -3.901372253894805908e-01 2.405080348253250122e-01 -2.700605392456054688e-01
3.909590840339660645e-01 -4.957951307296752930e-01 -4.152672737836837769e-02 1.011728048324584961e-01 4.945034086704254150e-01 -1.457453370094299316e-01 1.486666034907102585e-03 -5.688588023185729980e-01
3.074643015861511230e-01 -7.107595801353454590e-01 1.495578140020370483e-01 5.759909152984619141e-01 1.375632733106613159e-01 9.139045327901840210e-02 6.164988502860069275e-02 1.227883026003837585e-01
2.832532227039337158e-01 -5.236017704010009766e-01 4.826786518096923828e-01 2.358659952878952026e-01 2.721730470657348633e-01 3.234694004058837891e-01 1.356617063283920288e-01 3.998535871505737305e-01
-3.675870224833488464e-02 -5.862742662429809570e-01 3.301237523555755615e-01 -4.625937640666961670e-01 -3.674177825450897217e-01 -3.306071087718009949e-02 1.894690543413162231e-01 -3.999615609645843506e-01
1.489156484603881836e-01 -4.295813143253326416e-01 7.989321351051330566e-01 -1.560370475053787231e-01 3.601393401622772217e-01 1.421957928687334061e-02 -1.814520917832851410e-02 2.030324004590511322e-02
-2.343294918537139893e-01 -3.742867708206176758e-01 6.805410385131835938e-01 -1.979542970657348633e-01 1.714708954095840454e-01 2.701361477375030518e-01 3.293541967868804932e-01 -3.030297458171844482e-01
-1.915995031595230103e-01 -1.614592522382736206e-01 5.681711435317993164e-02 -5.250740423798561096e-02 6.516198515892028809e-01 -3.813836276531219482e-01 5.986570119857788086e-01 5.275660753250122070e-02
7.994098216295242310e-02 -4.446583688259124756e-01 8.164830803871154785e-01 -3.132613599300384521e-01 1.471399962902069092e-01 1.491140667349100113e-02 3.016163222491741180e-02 -9.126241505146026611e-02
-1.698101125657558441e-02 -2.345973700284957886e-01 9.276057593524456024e-03 -4.189565181732177734e-01 4.422717988491058350e-01 2.297050505876541138e-01 7.211949825286865234e-01 -2.395998127758502960e-02
5.367964133620262146e-02 -6.584217548370361328e-01 3.715620338916778564e-01 3.586191534996032715e-01 7.523885369300842285e-02 -5.220722556114196777e-01 -5.777794867753982544e-02 -1.239945292472839355e-01
4.101746082305908203e-01 -6.340848803520202637e-01 5.424600243568420410e-01 -5.355160310864448547e-02 5.837954580783843994e-02 1.104336157441139221e-01 -3.237318992614746094e-02 3.404566347599029541e-01
2.229062169790267944e-01 -3.348134458065032959e-01 -3.136750161647796631e-01 2.166002541780471802e-01 2.326241731643676758e-01 -3.224537968635559082e-01 5.010380744934082031e-01 -5.327056050300598145e-01
-2.994303405284881592e-01 -2.848936021327972412e-01 -3.215481340885162354e-02 -2.669920921325683594e-01 5.375664234161376953e-01 1.982808411121368408e-01 5.531383156776428223e-01 -3.501479029655456543e-01
2.131515741348266602e-01 -6.829798817634582520e-01 -2.587219178676605225e-01 1.463719308376312256e-01 4.225864112377166748e-01 2.596762180328369141e-01 4.886487498879432678e-02 -3.890298604965209961e-01
6.619878411293029785e-01 -6.117172241210937500e-01 1.481861770153045654e-01 -1.198848336935043335e-01 3.832947909832000732e-01 -3.412771970033645630e-02 3.797956183552742004e-02 4.148155078291893005e-02
3.613907098770141602e-01 -5.073780417442321777e-01 2.913342416286468506e-01 -2.414940856397151947e-02 -4.546588063240051270e-01 -6.777949631214141846e-02 5.545226931571960449e-01 8.775755017995834351e-02
-1.585420034825801849e-02 -2.726846933364868164e-01 1.042393371462821960e-01 -6.320005059242248535e-01 2.325970232486724854e-01 -1.193491220474243164e-01 5.613368749618530273e-01 -3.628449141979217529e-01
2.152609527111053467e-01 -5.486865043640136719e-01 6.019421815872192383e-01 2.610177993774414062e-01 6.314445286989212036e-02 7.081170380115509033e-02 1.633879095315933228e-01 4.317914843559265137e-01
-9.358623623847961426e-02 -3.305989205837249756e-01 1.745684742927551270e-01 -4.370204806327819824e-01 6.270342469215393066e-01 -1.044127810746431351e-02 2.934983968734741211e-01 -4.255145192146301270e-01
-3.760203123092651367e-01 -5.422049164772033691e-01 6.012136936187744141e-01 -6.659125792793929577e-04 3.868461251258850098e-01 1.099287047982215881e-01 1.210454031825065613e-01 -1.636398583650588989e-01
-6.555026024580001831e-02 -4.820175468921661377e-01 -1.161808520555496216e-01 3.719924092292785645e-01 -3.271214663982391357e-01 -2.491313219070434570e-01 6.650362610816955566e-01 -1.174426730722188950e-02
2.077374160289764404e-01 -6.147767901420593262e-01 7.000960409641265869e-02 1.990971863269805908e-01 -4.417739510536193848e-01 -1.938050091266632080e-01 5.199889540672302246e-01 1.767507642507553101e-01
4.569856226444244385e-01 -3.301560580730438232e-01 7.162656984291970730e-04 5.232123732566833496e-01 6.305407732725143433e-02 -3.056333959102630615e-01 4.470536410808563232e-01 -3.334138691425323486e-01
2.881735861301422119e-01 -5.849705338478088379e-01 -2.498462498188018799e-01 2.448855191469192505e-01 3.590425848960876465e-01 1.604644656181335449e-01 1.430411636829376221e-01 -5.265474915504455566e-01
8.643781766295433044e-03 -6.163848042488098145e-01 3.556382060050964355e-01 -1.652080863714218140e-01 -3.682631850242614746e-01 4.312785565853118896e-01 2.842665910720825195e-01 -2.525791823863983154e-01
-5.695999264717102051e-01 -4.646435678005218506e-01 1.428629904985427856e-01 2.894892394542694092e-01 2.709392011165618896e-01 2.296269387006759644e-01 4.639502167701721191e-01 -1.185824200510978699e-01
1.371216922998428345e-01 -5.818021297454833984e-01 -2.589681744575500488e-01 7.159063220024108887e-02 6.641635298728942871e-01 -7.200688123703002930e-02 3.107256256043910980e-03 -3.524294197559356689e-01
5.262926816940307617e-01 -5.669372081756591797e-01 -1.629803627729415894e-01 3.069943487644195557e-01 7.832046598196029663e-02 2.970944344997406006e-01 3.857516050338745117e-01 1.938727200031280518e-01
2.467923462390899658e-01 -3.322962224483489990e-01 6.536962985992431641e-01 -2.232871204614639282e-01 -3.514228165149688721e-01 9.011016786098480225e-02 4.665110707283020020e-01 -4.739565774798393250e-02
5.997772812843322754e-01 -4.155679345130920410e-01 2.377451658248901367e-01 -3.330426514148712158e-01 3.341362178325653076e-01 -3.960965871810913086e-01 1.678903102874755859e-01 5.834050104022026062e-02
4.082894623279571533e-01 -6.967757940292358398e-01 2.788471579551696777e-01 -3.580468595027923584e-01 -1.021880470216274261e-02 -3.569063544273376465e-01 2.816947177052497864e-02 1.164902225136756897e-01
5.947958827018737793e-01 -1.564263701438903809e-01 2.135743051767349243e-01 4.178417921066284180e-01 3.082639276981353760e-01 9.765028208494186401e-02 3.450638055801391602e-01 -4.217957854270935059e-01
-2.307418286800384521e-01 -6.629689335823059082e-01 8.659405633807182312e-03 -2.463914752006530762e-01 -2.550606615841388702e-02 3.605474233627319336e-01 5.579408407211303711e-01 -6.710894405841827393e-02
1.423306614160537720e-01 -6.560174822807312012e-01 3.080560639500617981e-02 4.612387120723724365e-01 1.743364483118057251e-01 -3.794759213924407959e-01 2.762812376022338867e-01 2.914900779724121094e-01
8.931577205657958984e-02 -7.028850317001342773e-01 2.796242833137512207e-01 -3.176440298557281494e-01 5.250271409749984741e-02 -4.339076578617095947e-01 -1.154119372367858887e-01 -3.384311199188232422e-01
7.427935004234313965e-01 -3.318758308887481689e-01 2.242170125246047974e-01 9.749209880828857422e-02 4.475229382514953613e-01 -6.107363849878311157e-02 1.676301211118698120e-01 -2.150149643421173096e-01
-2.229146361351013184e-01 -4.517543911933898926e-01 6.794697046279907227e-01 1.522819995880126953e-01 1.053235586732625961e-02 -1.630123555660247803e-01 -8.077877014875411987e-02 -4.776492118835449219e-01
-4.045208543539047241e-02 -1.519619375467300415e-01 6.866803765296936035e-01 -2.742791781201958656e-03 5.279124379158020020e-01 -5.145951639860868454e-03 3.993771076202392578e-01 2.559566199779510498e-01
5.610029101371765137e-01 -2.367089092731475830e-01 1.086138710379600525e-01 3.383667171001434326e-01 1.216354742646217346e-01 -2.056667357683181763e-01 4.387419819831848145e-01 -5.033559799194335938e-01
1.293799132108688354e-01 -6.977574229240417480e-01 3.957240581512451172e-01 8.065827190876007080e-02 2.412595450878143311e-01 2.756146788597106934e-01 1.879721432924270630e-01 4.047081172466278076e-01
-2.837539315223693848e-01 -3.326745927333831787e-01 7.366461753845214844e-01 2.080731242895126343e-01 -1.749413162469863892e-01 -5.465501546859741211e-02 4.328318238258361816e-01 -4.397882893681526184e-02
4.893414080142974854e-01 -6.499304771423339844e-01 4.198635742068290710e-02 1.916521638631820679e-01 -1.424771994352340698e-01 5.165820568799972534e-02 3.961609303951263428e-01 3.460205793380737305e-01
2.233841419219970703e-01 -6.175211071968078613e-01 -9.302883595228195190e-02 3.425184786319732666e-01 -4.497945010662078857e-01 -1.322660744190216064e-01 3.962465524673461914e-01 -2.568524777889251709e-01
1.345136761665344238e-01 -3.498229682445526123e-01 9.079400300979614258e-01 -4.084280505776405334e-02 1.066233143210411072e-01 7.571495324373245239e-02 1.206659153103828430e-01 4.295847564935684204e-02
3.166367709636688232e-01 -6.323757767677307129e-01 2.690974175930023193e-01 -4.540240764617919922e-01 3.219303488731384277e-01 -3.213132023811340332e-01 -9.701282531023025513e-02 7.069663703441619873e-02
-8.643766492605209351e-02 -3.438888192176818848e-01 7.703787088394165039e-01 -2.267156541347503662e-01 4.266736507415771484e-01 6.379062682390213013e-02 1.800936013460159302e-01 -1.040786802768707275e-01
-2.950452864170074463e-01 -2.222550660371780396e-01 6.073591709136962891e-01 -6.031680107116699219e-02 3.623253703117370605e-01 2.530600130558013916e-01 5.308939814567565918e-01 -1.177299469709396362e-01
4.779044985771179199e-01 -2.988376021385192871e-01 2.446419745683670044e-01 -2.907130122184753418e-01 -3.569608926773071289e-01 -3.019528985023498535e-01 4.766157269477844238e-01 -3.036122620105743408e-01
2.340202778577804565e-01 -8.317478001117706299e-02 4.616117477416992188e-01 -5.901821330189704895e-02 9.964586049318313599e-02 6.241528987884521484e-01 5.108473896980285645e-01 -2.475613206624984741e-01
-6.914772838354110718e-02 -5.277583599090576172e-01 1.521214246749877930e-01 -1.176526583731174469e-02 1.140155270695686340e-01 4.085854887962341309e-01 6.596085429191589355e-01 2.799737155437469482e-01
2.800612449645996094e-01 -3.392524421215057373e-01 -2.064454853534698486e-01 5.751177072525024414e-01 1.308241188526153564e-01 -1.449332237243652344e-01 5.579639077186584473e-01 -2.892217934131622314e-01
5.991977453231811523e-01 -4.644347429275512695e-01 1.347547024488449097e-01 3.970728516578674316e-01 3.002025485038757324e-01 3.123195767402648926e-01 1.185593828558921814e-01 -2.184383720159530640e-01
4.366856217384338379e-01 -3.381916880607604980e-01 6.646931916475296021e-02 2.161184698343276978e-01 5.130887627601623535e-01 5.006579160690307617e-01 1.838812828063964844e-01 -3.099618256092071533e-01
-4.592261742800474167e-03 -3.873845934867858887e-01 3.455075323581695557e-01 5.510165821760892868e-03 -4.551541209220886230e-01 -2.566366195678710938e-01 6.692399382591247559e-01 -9.796226024627685547e-02
1.733064278960227966e-02 -5.597547292709350586e-01 3.752934038639068604e-01 -1.205201968550682068e-01 -3.922106027603149414e-01 2.507051825523376465e-01 5.548629760742187500e-01 8.030512183904647827e-02
3.028833866119384766e-01 -5.666998624801635742e-01 -2.108998596668243408e-03 2.387364059686660767e-01 6.804684400558471680e-01 1.291599776595830917e-02 -5.685858055949211121e-02 -2.523414194583892822e-01
5.733389258384704590e-01 -1.316952854394912720e-01 2.660472989082336426e-01 2.884882986545562744e-01 3.323399424552917480e-01 -1.895089149475097656e-01 4.070182442665100098e-01 -4.334801435470581055e-01
-8.517222851514816284e-02 -7.126530408859252930e-01 2.763914167881011963e-01 2.534865736961364746e-01 4.808182716369628906e-01 2.389858514070510864e-01 -6.720399111509323120e-02 2.267303764820098877e-01
-1.256385892629623413e-01 -4.243566393852233887e-01 -1.201192662119865417e-01 4.992969632148742676e-01 -3.628614544868469238e-01 -1.191184297204017639e-01 6.045072674751281738e-01 -1.706566959619522095e-01
-2.841372489929199219e-01 -1.053683012723922729e-01 6.891086101531982422e-01 3.234425559639930725e-02 -6.996287405490875244e-02 6.656518578529357910e-02 6.064251065254211426e-01 -2.348824888467788696e-01
-2.604165673255920410e-02 -4.706252813339233398e-01 4.594805538654327393e-01 -5.023068189620971680e-01 -1.923213452100753784e-01 8.410346508026123047e-02 2.486794441938400269e-01 -4.566144645214080811e-01
-1.381658911705017090e-01 -4.703356623649597168e-01 2.308634519577026367e-01 2.277408689260482788e-01 3.780857920646667480e-01 6.779903769493103027e-01 2.275406420230865479e-01 1.167580671608448029e-02
1.401230245828628540e-01 -1.126138027757406235e-02 2.267797142267227173e-01 3.496337234973907471e-01 4.684733748435974121e-01 -2.282751202583312988e-01 4.364231228828430176e-01 -5.869617462158203125e-01
4.723815917968750000e-01 -2.357175201177597046e-01 1.494635939598083496e-01 -2.677158638834953308e-02 3.918994963169097900e-02 -5.446929335594177246e-01 5.339863300323486328e-01 -3.389237523078918457e-01
1.317427214235067368e-02 -6.013061404228210449e-01 -2.594874799251556396e-01 5.660330504179000854e-02 3.501790165901184082e-01 2.563929744064807892e-02 -1.300516421906650066e-03 -6.666598916053771973e-01
4.762676656246185303e-01 -6.284391283988952637e-01 1.876718103885650635e-01 -4.523354470729827881e-01 2.281975448131561279e-01 -2.698548734188079834e-01 4.057003557682037354e-02 1.089195534586906433e-01
-3.361441791057586670e-01 -2.522994279861450195e-01 4.055766165256500244e-01 5.757964029908180237e-02 6.229476332664489746e-01 -2.080294638872146606e-01 4.679004848003387451e-01 7.261890172958374023e-02
5.203751921653747559e-01 -1.675777286291122437e-01 -1.594607084989547729e-01 -1.450192779302597046e-01 -4.191160947084426880e-02 -2.007144689559936523e-01 7.388840317726135254e-01 -2.582182288169860840e-01
-1.096015125513076782e-01 -4.366900920867919922e-01 2.314838767051696777e-01 6.447657197713851929e-02 -3.496157526969909668e-01 2.640155255794525146e-01 7.366430759429931641e-01 7.049028575420379639e-02
-1.013339385390281677e-01 -1.700252592563629150e-01 2.425741851329803467e-01 -4.914314746856689453e-01 3.191542029380798340e-01 -6.064243242144584656e-02 7.365648150444030762e-01 -1.114052832126617432e-01
-1.151055917143821716e-01 -4.367393255233764648e-01 7.199534773826599121e-01 2.217989240307360888e-04 3.946283459663391113e-01 2.526187896728515625e-01 1.961838603019714355e-01 1.401443481445312500e-01
3.545137345790863037e-01 -6.014432907104492188e-01 2.214801311492919922e-01 -4.603829383850097656e-01 2.858403325080871582e-01 1.435205191373825073e-01 3.507371842861175537e-01 -1.620512902736663818e-01
-1.131288800388574600e-02 -2.756637632846832275e-01 8.219395875930786133e-01 -2.367141544818878174e-01 -1.567692607641220093e-01 7.910935580730438232e-02 2.495063841342926025e-01 -3.149207830429077148e-01
1.083598006516695023e-02 -7.591686248779296875e-01 2.859185077250003815e-02 4.665658473968505859e-01 6.542135030031204224e-02 -4.124688506126403809e-01 1.292318403720855713e-01 1.180381253361701965e-01
-2.511450052261352539e-01 -5.109254717826843262e-01 4.828575849533081055e-01 1.260275095701217651e-01 -1.411108225584030151e-01 -2.951506972312927246e-01 -3.086907602846622467e-02 -5.646839141845703125e-01
-2.245226502418518066e-01 -7.200464606285095215e-02 7.113642096519470215e-01 5.576811730861663818e-02 -1.294397562742233276e-01 6.227795407176017761e-02 5.650281906127929688e-01 -3.088136911392211914e-01
3.946035802364349365e-01 -4.336584508419036865e-01 -2.223089486360549927e-01 -5.660030245780944824e-02 -3.148297667503356934e-01 -2.441528141498565674e-01 5.614757537841796875e-01 -3.600277006626129150e-01
-1.324424427002668381e-02 -2.999982237815856934e-01 7.249801754951477051e-01 -6.975166499614715576e-02 5.671681761741638184e-01 -1.944157183170318604e-01 1.257451474666595459e-01 6.383691728115081787e-02
4.778920114040374756e-01 -7.120405435562133789e-01 1.136893555521965027e-01 1.913690865039825439e-01 8.886326849460601807e-02 -1.216375851072371006e-03 2.205005139112472534e-01 3.981851041316986084e-01
-1.030109003186225891e-01 -6.868022680282592773e-01 1.353658884763717651e-01 -3.969931304454803467e-01 -3.029631078243255615e-01 1.430286020040512085e-01 4.741265773773193359e-01 -6.873139739036560059e-02
1.974020004272460938e-01 -2.814637720584869385e-01 -1.659360826015472412e-01 4.711208641529083252e-01 7.857961207628250122e-02 -1.830586493015289307e-01 4.584021568298339844e-01 -6.184684038162231445e-01
8.172325044870376587e-02 -5.050210952758789062e-01 -1.054891869425773621e-01 1.408050358295440674e-01 6.977922320365905762e-01 1.516805291175842285e-01 4.009067639708518982e-02 -4.424848854541778564e-01
-3.626999258995056152e-02 -5.185458660125732422e-01 2.111165225505828857e-02 4.219460487365722656e-01 -4.258004203438758850e-02 -5.933250784873962402e-01 4.436653852462768555e-01 2.497389912605285645e-02
9.641987830400466919e-02 -6.649978756904602051e-01 -3.911751508712768555e-01 3.958645090460777283e-02 3.870812356472015381e-01 5.886833369731903076e-02 8.149391412734985352e-02 -4.836913049221038818e-01
-8.285903930664062500e-02 -3.107273876667022705e-01 6.684978008270263672e-01 -3.008600473403930664e-01 1.512536108493804932e-01 4.064266756176948547e-02 5.585789680480957031e-01 1.504553854465484619e-01
-9.373796731233596802e-02 -1.826077848672866821e-01 4.432535544037818909e-02 -4.341849684715270996e-01 4.865224957466125488e-01 1.040086820721626282e-01 5.666153430938720703e-01 -4.458827674388885498e-01
3.347814083099365234e-01 -3.700188100337982178e-01 -2.792475223541259766e-01 1.104516461491584778e-01 2.476457506418228149e-01 2.041442394256591797e-01 3.581777513027191162e-01 -6.553887128829956055e-01
3.391007184982299805e-01 -1.459919810295104980e-01 1.109228953719139099e-01 5.654488801956176758e-01 1.637643873691558838e-01 -2.135284841060638428e-01 5.400389432907104492e-01 -4.093962907791137695e-01
-2.115340381860733032e-01 -3.810515105724334717e-01 7.022754549980163574e-01 -1.229276731610298157e-01 4.478320479393005371e-01 -1.956282258033752441e-01 2.497221231460571289e-01 -2.379475720226764679e-02
-7.323392480611801147e-02 -4.820102751255035400e-01 -6.317550688982009888e-02 1.967286765575408936e-01 1.339964717626571655e-01 -6.474641561508178711e-01 5.260582566261291504e-01 7.554771751165390015e-02
8.239779621362686157e-02 -4.791309535503387451e-01 -4.776895791292190552e-02 -3.623429536819458008e-01 -2.900192737579345703e-01 3.111899793148040771e-01 6.546534299850463867e-01 -1.433473378419876099e-01
1.684374809265136719e-01 -3.526429831981658936e-01 5.957194566726684570e-01 -4.883668124675750732e-01 -4.139333497732877731e-03 -2.928723990917205811e-01 1.663256585597991943e-01 -3.747431933879852295e-01
-4.495415091514587402e-01 -5.864941477775573730e-01 5.434083938598632812e-01 1.020045727491378784e-01 1.047599241137504578e-01 -6.250131130218505859e-02 3.525117039680480957e-01 9.536124765872955322e-02
3.290951848030090332e-01 -1.205694153904914856e-01 5.158324241638183594e-01 -4.145452082157135010e-01 2.560314834117889404e-01 3.165638744831085205e-01 3.983337283134460449e-01 -3.388125598430633545e-01
1.193726733326911926e-01 -7.521420121192932129e-01 4.594269767403602600e-02 5.268373489379882812e-01 1.224069073796272278e-01 1.288881897926330566e-01 2.414942234754562378e-01 2.246092408895492554e-01
2.927584946155548096e-02 -1.506561934947967529e-01 8.797627091407775879e-01 -5.122523754835128784e-02 2.565289437770843506e-01 -6.708095967769622803e-02 3.486635684967041016e-01 8.925264328718185425e-02
-5.049727559089660645e-01 -6.397956013679504395e-01 3.077422976493835449e-01 -3.508051112294197083e-02 2.254720032215118408e-01 8.462587743997573853e-02 4.215083420276641846e-01 6.371685117483139038e-02
-2.408870160579681396e-01 -5.691729784011840820e-01 4.217576682567596436e-01 1.345744580030441284e-01 -1.701099872589111328e-01 -5.481720566749572754e-01 1.166507080197334290e-01 -2.810482978820800781e-01
3.117288053035736084e-01 -6.809588670730590820e-01 1.779344528913497925e-01 3.916994631290435791e-01 -1.428398676216602325e-02 2.199385166168212891e-01 2.519735693931579590e-01 3.767802715301513672e-01
-1.335074007511138916e-01 -5.505018308758735657e-02 6.512902379035949707e-01 -2.268968075513839722e-01 -5.677641183137893677e-02 4.939198121428489685e-02 6.061804890632629395e-01 -3.610624969005584717e-01
4.142892956733703613e-01 -6.784021258354187012e-01 4.760460555553436279e-02 9.059759229421615601e-02 -1.552155911922454834e-01 1.575802415609359741e-01 4.326502680778503418e-01 3.486421108245849609e-01
-4.471967816352844238e-01 -6.518381834030151367e-01 4.475298225879669189e-01 -8.345266431570053101e-02 -5.937224626541137695e-02 1.221194490790367126e-01 1.722746640443801880e-01 -3.460605144500732422e-01
-1.896516531705856323e-01 -3.626885414123535156e-01 3.439296185970306396e-01 1.309691071510314941e-01 -1.373396068811416626e-01 -6.566325426101684570e-01 2.796387672424316406e-01 -4.108800292015075684e-01
-3.129410147666931152e-01 -7.010042071342468262e-01 7.363122701644897461e-02 -3.007395565509796143e-01 -2.278683036565780640e-01 1.143480464816093445e-01 3.966940641403198242e-01 -3.040222823619842529e-01
-5.267258882522583008e-01 -5.644292235374450684e-01 2.085421085357666016e-01 3.631212115287780762e-01 2.259735614061355591e-01 1.725430339574813843e-01 3.832207024097442627e-01 3.065141849219799042e-02
-9.649045020341873169e-02 -1.995221339166164398e-02 5.201889276504516602e-01 -2.552211284637451172e-01 5.084614753723144531e-01 6.799430400133132935e-02 6.252692341804504395e-01 -2.095858752727508545e-02
-1.358096301555633545e-02 -8.149127364158630371e-01 1.260835379362106323e-01 2.991177141666412354e-01 3.296020627021789551e-01 1.257745772600173950e-01 7.838092744350433350e-02 3.158542811870574951e-01
-5.827396176755428314e-03 -5.438301563262939453e-01 -2.721782624721527100e-01 2.296312302350997925e-01 -1.355228126049041748e-01 -4.857458472251892090e-01 5.414952039718627930e-01 -1.728317886590957642e-01
1.832863874733448029e-02 -4.658623337745666504e-01 6.085860133171081543e-01 -3.689654171466827393e-01 -2.097877562046051025e-01 1.329510957002639771e-01 1.918583363294601440e-01 -4.214586913585662842e-01
-6.643894314765930176e-02 -4.674585163593292236e-01 7.106849551200866699e-01 -1.022474095225334167e-01 -6.441028416156768799e-02 2.602501511573791504e-01 4.292191565036773682e-01 -7.370727509260177612e-02
3.929752409458160400e-01 -2.238278239965438843e-01 -8.387998491525650024e-02 5.125533938407897949e-01 2.776474058628082275e-01 -1.198802366852760315e-01 4.694062173366546631e-01 -4.625184237957000732e-01
2.376459538936614990e-01 -3.509262800216674805e-01 1.558668613433837891e-01 -5.226063728332519531e-01 3.809237480163574219e-01 3.845043778419494629e-01 4.518461525440216064e-01 -1.607847660779953003e-01
-2.918726801872253418e-01 -1.183584704995155334e-01 6.184957623481750488e-01 1.351408809423446655e-01 -2.185183912515640259e-01 -9.196592122316360474e-02 6.189060211181640625e-01 -2.464727908372879028e-01
-8.620147593319416046e-03 -5.426246523857116699e-01 2.611537873744964600e-01 1.594628393650054932e-01 -5.476150512695312500e-01 1.167704239487648010e-01 5.413949489593505859e-01 7.230757176876068115e-02
-3.505543768405914307e-01 -7.692601084709167480e-01 -1.872277818620204926e-02 2.746374905109405518e-01 1.063209846615791321e-01 3.443669378757476807e-01 2.546561658382415771e-01 1.217854470014572144e-01
-2.899289131164550781e-01 -4.572200477123260498e-01 6.956828236579895020e-01 5.392999947071075439e-02 3.609446287155151367e-01 -1.881294399499893188e-01 3.820393979549407959e-02 -2.299450486898422241e-01
-2.723980844020843506e-01 -3.428119719028472900e-01 7.463920116424560547e-01 -7.728864997625350952e-02 1.692762076854705811e-01 -8.227871358394622803e-02 4.543662369251251221e-01 5.772339925169944763e-02
-1.345855146646499634e-01 -6.462708115577697754e-01 -3.825050592422485352e-01 -9.665473550558090210e-02 4.915704131126403809e-01 -2.765279710292816162e-01 2.907731533050537109e-01 -7.687792181968688965e-02
-5.821108818054199219e-01 -5.097699165344238281e-01 2.196921408176422119e-01 1.475206613540649414e-01 2.935040593147277832e-01 -3.961274325847625732e-01 2.772348225116729736e-01 -1.064620912075042725e-01
2.229225635528564453e-01 -2.318111509084701538e-01 -2.088079303503036499e-01 2.658407986164093018e-01 2.331249117851257324e-01 -3.601406812667846680e-01 5.411793589591979980e-01 -5.526060461997985840e-01
-5.496023688465356827e-03 -3.155841529369354248e-01 7.992089726030826569e-03 -4.661535620689392090e-01 6.423481106758117676e-01 -1.668422818183898926e-01 4.921643733978271484e-01 1.844562217593193054e-02
4.093933999538421631e-01 -5.255551338195800781e-01 -1.161856576800346375e-01 -2.412887513637542725e-01 -2.466593831777572632e-01 -3.426560014486312866e-02 6.498562097549438477e-01 -1.189049333333969116e-02
4.290339946746826172e-01 -6.204102039337158203e-01 1.472127288579940796e-01 -1.282208692282438278e-02 4.521485567092895508e-01 1.629108004271984100e-02 1.501262634992599487e-01 4.265482723712921143e-01
1.226335838437080383e-01 -6.484459042549133301e-01 -1.972737163305282593e-01 6.340677738189697266e-01 2.347948588430881500e-02 1.086194589734077454e-01 2.346778661012649536e-01 -2.368478626012802124e-01
-3.461492359638214111e-01 -2.503074109554290771e-01 5.640405416488647461e-02 3.718380257487297058e-02 4.994921684265136719e-01 -5.803474187850952148e-01 4.041780233383178711e-01 -2.516097724437713623e-01
5.481634140014648438e-01 -1.987401843070983887e-01 4.232974052429199219e-01 1.960843950510025024e-01 5.300174951553344727e-01 -2.734516561031341553e-01 2.320414334535598755e-01 -1.812510788440704346e-01
-4.681930691003799438e-02 -5.604784488677978516e-01 -9.489401429891586304e-02 6.537558436393737793e-01 8.671688288450241089e-02 2.278211861848831177e-01 1.721084266901016235e-01 -3.977769315242767334e-01
-2.189496457576751709e-01 -6.147256493568420410e-01 -5.216697975993156433e-02 2.094637602567672729e-01 2.673700153827667236e-01 4.360340237617492676e-01 4.747098982334136963e-01 2.015316039323806763e-01
2.886404097080230713e-01 -5.177504420280456543e-01 -1.337856352329254150e-01 1.035895273089408875e-01 -2.144372314214706421e-01 -2.868476510047912598e-01 6.731712818145751953e-01 1.963856816291809082e-01
5.337584018707275391e-01 -2.989235818386077881e-01 -8.007803559303283691e-02 -2.702478468418121338e-01 3.540534526109695435e-02 -3.728642761707305908e-01 5.731779932975769043e-01 -2.783628404140472412e-01
-1.019501984119415283e-01 -8.698827624320983887e-01 2.010847032070159912e-01 9.794150292873382568e-02 2.105049975216388702e-02 1.181962862610816956e-01 1.329150199890136719e-01 3.883328139781951904e-01
2.035557776689529419e-01 -5.115458369255065918e-01 6.351608633995056152e-01 -1.537229567766189575e-01 -7.728642970323562622e-02 -5.082798004150390625e-01 3.075286746025085449e-02 -6.751722842454910278e-02
-3.575654923915863037e-01 -3.735109865665435791e-01 6.575716137886047363e-01 -7.585273683071136475e-02 3.383492529392242432e-01 1.318227797746658325e-01 3.012252449989318848e-01 -2.681196928024291992e-01
1.155360639095306396e-01 -4.625554978847503662e-01 -3.403006792068481445e-01 -1.873012334108352661e-01 8.043865859508514404e-02 -4.215754568576812744e-01 4.857403934001922607e-01 -4.490742385387420654e-01
-2.699974775314331055e-01 -3.147581815719604492e-01 1.078046038746833801e-01 -4.150983095169067383e-01 -5.340159405022859573e-04 -2.223811596632003784e-01 7.248947024345397949e-01 -2.630099952220916748e-01
1.921761333942413330e-01 -3.982854187488555908e-01 -2.595315277576446533e-01 -1.881878823041915894e-01 1.923584789037704468e-01 -5.355520844459533691e-01 4.634216129779815674e-01 -4.038419723510742188e-01
7.635695487260818481e-02 -4.378100335597991943e-01 1.532895267009735107e-01 -3.107295036315917969e-01 3.816021382808685303e-01 3.566526472568511963e-01 5.672567486763000488e-01 2.963781356811523438e-01
2.975758910179138184e-01 -4.364331066608428955e-01 1.264829635620117188e-01 -2.470504939556121826e-01 -1.506835818290710449e-01 3.315740078687667847e-02 7.618926167488098145e-01 1.991426050662994385e-01
-3.627675771713256836e-02 2.960211969912052155e-02 2.603938281536102295e-01 -3.568144440650939941e-01 3.082621395587921143e-01 1.212765872478485107e-01 6.615424752235412598e-01 -5.052862763404846191e-01
-7.223848253488540649e-02 -4.328885376453399658e-01 6.781119108200073242e-01 -2.277715802192687988e-01 -1.799167990684509277e-01 1.842876076698303223e-01 4.788062870502471924e-01 -9.280027821660041809e-03
1.832451112568378448e-02 -2.812233865261077881e-01 1.007901206612586975e-01 -4.514946043491363525e-01 4.013449251651763916e-01 3.738536238670349121e-01 6.334455609321594238e-01 -6.688717752695083618e-02
7.082685232162475586e-01 -3.982733488082885742e-01 1.215592473745346069e-01 -2.949233055114746094e-01 -2.629804983735084534e-02 -2.601811587810516357e-01 3.959012627601623535e-01 -1.133753657341003418e-01
-1.173574402928352356e-01 -4.342951774597167969e-01 -1.813748329877853394e-01 5.216572284698486328e-01 -2.518946230411529541e-01 -1.120367273688316345e-01 6.295722126960754395e-01 -1.422236859798431396e-01
6.936444044113159180e-01 -2.114837765693664551e-01 3.146122395992279053e-01 1.871667057275772095e-01 4.072889089584350586e-01 -2.429354935884475708e-01 2.802989780902862549e-01 -1.914424598217010498e-01
5.597544312477111816e-01 -3.958792388439178467e-01 2.106696665287017822e-01 3.496637046337127686e-01 4.545702338218688965e-01 2.003937214612960815e-01 7.758346199989318848e-02 -3.324112594127655029e-01
1.364254653453826904e-01 -7.745777368545532227e-01 2.160646915435791016e-01 2.087890356779098511e-01 3.482431769371032715e-01 1.078434754163026810e-02 8.989015221595764160e-02 4.020830392837524414e-01
-9.192150831222534180e-02 -8.370153307914733887e-01 4.199589192867279053e-01 2.889848351478576660e-01 -6.719420850276947021e-02 -8.257739245891571045e-03 -1.619473695755004883e-01 1.636734046041965485e-02
-4.321920126676559448e-02 -2.876253426074981689e-01 8.222165107727050781e-01 -3.437208011746406555e-02 -2.246031314134597778e-01 2.232657279819250107e-03 4.282430112361907959e-01 -6.586806476116180420e-02
1.168523505330085754e-01 -3.740763366222381592e-01 -3.757888972759246826e-01 3.025990128517150879e-01 8.889936842024326324e-03 -8.461070805788040161e-02 4.855418205261230469e-01 -6.088022589683532715e-01
1.915550231933593750e-01 -3.407369852066040039e-01 -9.484037011861801147e-02 5.894510149955749512e-01 1.950597316026687622e-01 -1.177970878779888153e-02 4.760557711124420166e-01 -4.753329157829284668e-01
1.334365010261535645e-01 -2.735539972782135010e-01 4.168636724352836609e-02 -4.543496966361999512e-01 -1.628532856702804565e-01 -3.689167499542236328e-01 7.052735686302185059e-01 -1.978889405727386475e-01
-5.191685259342193604e-02 -5.713339447975158691e-01 6.620494723320007324e-01 -1.312645375728607178e-01 2.482099384069442749e-01 -7.278187572956085205e-02 -1.949335485696792603e-01 -3.323219418525695801e-01
-2.276736348867416382e-01 -4.120045304298400879e-01 7.435112595558166504e-01 -2.351367324590682983e-01 6.047938391566276550e-02 8.689806610345840454e-02 3.521412014961242676e-01 -1.873668283224105835e-01
-4.067459106445312500e-01 -6.107869744300842285e-01 6.334468722343444824e-01 5.849536880850791931e-02 3.728555887937545776e-02 1.324276030063629150e-01 1.295804083347320557e-01 -1.452656239271163940e-01
9.517745114862918854e-03 -6.592772006988525391e-01 4.392538070678710938e-01 4.021194577217102051e-01 -4.073822870850563049e-02 3.305693268775939941e-01 1.831262558698654175e-01 2.571928501129150391e-01
-2.276735007762908936e-01 -3.444016873836517334e-01 2.948118448257446289e-01 7.385908067226409912e-02 -8.582865446805953979e-02 -6.982725262641906738e-01 4.023870527744293213e-01 -2.834019362926483154e-01
6.556512713432312012e-01 -2.369547188282012939e-01 4.419328868389129639e-01 -9.127567708492279053e-02 1.369632631540298462e-01 3.560600578784942627e-01 3.575130999088287354e-01 1.923146992921829224e-01
2.432273328304290771e-02 -6.485722959041595459e-02 3.676930367946624756e-01 -2.887922823429107666e-01 1.951026618480682373e-01 3.857357501983642578e-01 5.009201169013977051e-01 -5.820866227149963379e-01
-1.168816462159156799e-01 -8.385720849037170410e-01 3.343073129653930664e-01 2.444801628589630127e-01 -8.084969222545623779e-02 2.549076378345489502e-01 7.502926141023635864e-02 1.856332123279571533e-01
1.417083740234375000e-01 -5.620491504669189453e-01 1.031815707683563232e-01 -6.216328740119934082e-01 3.211213052272796631e-01 -3.419989645481109619e-01 2.936023846268653870e-02 -2.144793272018432617e-01
4.805046021938323975e-01 -2.950474023818969727e-01 -2.326724678277969360e-01 -2.442326992750167847e-01 1.458013504743576050e-01 -1.978903263807296753e-01 7.026985883712768555e-01 1.186275482177734375e-01
4.151378571987152100e-02 -4.633550047874450684e-01 7.954944372177124023e-01 1.132761612534523010e-01 2.975047528743743896e-01 1.197997257113456726e-01 -1.646523624658584595e-01 -8.924319595098495483e-02
8.983893692493438721e-02 -8.354777693748474121e-01 5.727031454443931580e-02 4.588774442672729492e-01 1.336838304996490479e-01 1.207549124956130981e-01 7.315229624509811401e-02 2.055553197860717773e-01
-9.344627708196640015e-02 -5.266048908233642578e-01 9.910751879215240479e-02 -1.927327364683151245e-01 6.722944378852844238e-01 -4.054794907569885254e-01 2.248729318380355835e-01 5.056572146713733673e-03
-2.060256153345108032e-01 -2.035623490810394287e-01 8.090822696685791016e-01 2.294424772262573242e-01 -1.211653114296495914e-03 -2.727884054183959961e-01 2.635492682456970215e-01 -2.549207806587219238e-01
-2.391125261783599854e-02 -2.223628461360931396e-01 8.988816738128662109e-01 -9.214612096548080444e-02 1.514337658882141113e-01 5.933680757880210876e-02 3.229956328868865967e-01 -5.219740793108940125e-02
1.395523697137832642e-01 -1.001968085765838623e-01 -9.890000522136688232e-02 4.615828096866607666e-01 2.889777719974517822e-01 -1.959377713501453400e-02 5.637534260749816895e-01 -5.881631970405578613e-01
-1.600810289382934570e-01 -2.302519828081130981e-01 5.533196032047271729e-02 3.992720246315002441e-01 4.497763514518737793e-01 2.620409131050109863e-01 6.744651794433593750e-01 1.816893815994262695e-01
-1.232702806591987610e-01 -2.058345377445220947e-01 6.520142555236816406e-01 -2.075588554143905640e-01 -7.742360234260559082e-02 1.737409979104995728e-01 3.760433197021484375e-01 -5.446506738662719727e-01
-7.403469830751419067e-02 -5.325155854225158691e-01 2.075137495994567871e-01 1.329231113195419312e-01 -1.252081096172332764e-01 6.752915978431701660e-01 4.061450958251953125e-01 -1.164730638265609741e-01
-2.368238866329193115e-01 2.398504503071308136e-02 5.615918040275573730e-01 -5.652796104550361633e-02 1.821636222302913666e-02 -2.821283042430877686e-01 6.890938282012939453e-01 -2.645370960235595703e-01
1.986454129219055176e-01 -7.394551038742065430e-01 2.784214019775390625e-01 9.774591773748397827e-02 4.117211401462554932e-01 1.194689646363258362e-01 -4.031513258814811707e-02 3.758469820022583008e-01
4.192667305469512939e-01 -3.050313293933868408e-01 4.434081614017486572e-01 -5.640814453363418579e-02 -5.210775136947631836e-01 -1.577603965997695923e-01 4.847254455089569092e-01 -3.112656995654106140e-03
1.087105050683021545e-01 -6.787322163581848145e-01 1.760424971580505371e-01 3.841798603534698486e-01 2.739976346492767334e-01 -4.952675104141235352e-01 1.369424164295196533e-02 1.684257090091705322e-01
7.657784968614578247e-02 -1.352076679468154907e-01 -1.466647237539291382e-01 2.497703135013580322e-01 1.739160567522048950e-01 -1.404403448104858398e-01 5.348966717720031738e-01 -7.455698251724243164e-01
4.709530770778656006e-01 -3.561206758022308350e-01 5.661958828568458557e-02 3.633856475353240967e-01 6.575058102607727051e-01 1.525425910949707031e-01 2.097544521093368530e-01 -1.286324560642242432e-01
-4.075154960155487061e-01 -8.684732317924499512e-01 -6.160190328955650330e-02 7.801152765750885010e-02 1.872431039810180664e-01 1.488783210515975952e-01 1.034844219684600830e-01 -4.325551167130470276e-02
-1.964967846870422363e-01 -4.070878624916076660e-01 5.364895462989807129e-01 -9.016225486993789673e-02 -3.298575580120086670e-01 -4.540795087814331055e-02 1.135869771242141724e-01 -6.131464242935180664e-01
-5.095387697219848633e-01 -5.652569532394409180e-01 2.765047252178192139e-01 1.558925658464431763e-01 4.422774016857147217e-01 1.846863180398941040e-01 6.068862229585647583e-02 -2.944419085979461670e-01
-1.215529292821884155e-01 -7.714642286300659180e-01 -6.503622233867645264e-02 5.671688169240951538e-02 -1.051438078284263611e-01 5.582640767097473145e-01 2.390362322330474854e-01 -5.262221395969390869e-02
-1.117268130183219910e-01 -3.563804924488067627e-01 6.400721073150634766e-01 2.309109121561050415e-01 -9.240993112325668335e-02 -5.348656773567199707e-01 1.104095876216888428e-01 -3.011424839496612549e-01
-5.945132672786712646e-02 -5.903100371360778809e-01 7.303487658500671387e-01 -6.922300904989242554e-02 2.342914193868637085e-01 -6.819029897451400757e-02 8.885123580694198608e-02 2.058187127113342285e-01
-4.078144133090972900e-01 -5.369872450828552246e-01 5.480342507362365723e-01 1.686456650495529175e-01 3.594538196921348572e-02 -2.131942361593246460e-01 4.276186227798461914e-02 -4.098497331142425537e-01
-9.027970582246780396e-02 -1.703389436006546021e-01 7.451580166816711426e-01 -1.793058365583419800e-01 1.824618577957153320e-01 3.005334548652172089e-02 5.834305882453918457e-01 2.892097085714340210e-02
9.052307158708572388e-02 -3.750548958778381348e-01 -1.372057497501373291e-01 1.577722132205963135e-01 5.281774401664733887e-01 -5.801740288734436035e-01 1.733201444149017334e-01 -4.022543728351593018e-01
-7.703533768653869629e-02 -2.332996726036071777e-01 5.395949482917785645e-01 -6.683196127414703369e-02 2.683435380458831787e-01 -1.001074686646461487e-01 7.213193774223327637e-01 -2.041471898555755615e-01
1.981852352619171143e-01 -6.440583467483520508e-01 4.406816661357879639e-01 3.792820274829864502e-01 -2.895046398043632507e-02 1.475278139114379883e-01 1.797827035188674927e-01 3.910650014877319336e-01
-5.426260642707347870e-03 -5.805814862251281738e-01 -1.848772913217544556e-01 -2.648113071918487549e-01 -3.075729906558990479e-01 3.578222095966339111e-01 4.357297122478485107e-01 -3.822209835052490234e-01
2.140837609767913818e-01 -5.002155303955078125e-01 -5.290418267250061035e-01 1.733808219432830811e-01 3.095841109752655029e-01 -8.214308321475982666e-02 4.039158821105957031e-01 -3.581456542015075684e-01
2.012474834918975830e-01 -4.567249417304992676e-01 -1.669766455888748169e-01 4.977534413337707520e-01 -2.733102440834045410e-01 -2.113083451986312866e-01 5.398390293121337891e-01 -2.539413869380950928e-01
4.990453124046325684e-01 -4.305177032947540283e-01 5.547451972961425781e-01 2.011044025421142578e-01 -3.522389009594917297e-02 3.296559453010559082e-01 1.358361691236495972e-01 2.984255850315093994e-01
-1.783637702465057373e-01 -2.783699631690979004e-01 6.969032287597656250e-01 1.251192241907119751e-01 1.760242134332656860e-01 -3.572299480438232422e-01 1.539205610752105713e-01 -4.550585448741912842e-01
-1.313337683677673340e-01 -2.935866117477416992e-01 6.235111951828002930e-01 2.354808896780014038e-01 -1.807540804147720337e-01 -5.360361337661743164e-01 3.414199352264404297e-01 -1.255647391080856323e-01
-1.286122351884841919e-01 -2.607509791851043701e-01 7.797889113426208496e-01 -1.190448477864265442e-01 -1.893813461065292358e-01 -9.064518660306930542e-02 4.991426169872283936e-01 -4.010289558209478855e-04
6.796264052391052246e-01 -2.283028662204742432e-01 3.066723048686981201e-01 -2.282055467367172241e-01 5.558790564537048340e-01 4.761637374758720398e-02 1.579843014478683472e-01 -6.026903912425041199e-02
-4.663802310824394226e-02 -4.135882556438446045e-01 1.903216987848281860e-01 -5.586990118026733398e-01 2.294398993253707886e-01 -2.632746100425720215e-01 4.664921760559082031e-02 -5.952061414718627930e-01
1.684943884611129761e-01 -6.998798847198486328e-01 4.340485930442810059e-01 2.557799816131591797e-01 -1.299377381801605225e-01 9.663577377796173096e-02 1.887088716030120850e-01 4.075815379619598389e-01
6.893432140350341797e-02 -4.357006251811981201e-01 8.532829582691192627e-02 -4.202599823474884033e-01 2.026947960257530212e-02 -2.974854968488216400e-02 7.847421169281005859e-01 -6.631518155336380005e-02
2.377942949533462524e-01 -6.476169824600219727e-01 -2.903720736503601074e-01 1.190990954637527466e-02 1.060936376452445984e-01 2.638451159000396729e-01 1.386951506137847900e-01 -5.826506614685058594e-01
1.013916283845901489e-01 -8.160368800163269043e-01 2.784721255302429199e-01 2.353722304105758667e-01 1.882877349853515625e-01 2.785801887512207031e-01 1.911706663668155670e-02 2.782662212848663330e-01
-8.079995959997177124e-02 -3.659546673297882080e-01 2.424466907978057861e-01 2.896538972854614258e-01 -1.481605926528573036e-03 -7.291851639747619629e-01 4.300531148910522461e-01 -1.448760833591222763e-02
6.046722531318664551e-01 -2.714583575725555420e-01 7.714906334877014160e-02 3.937255442142486572e-01 -1.094391793012619019e-01 -6.580947339534759521e-02 4.644335508346557617e-01 -4.095163941383361816e-01
6.089149713516235352e-01 -5.209409594535827637e-01 -3.633668646216392517e-02 -1.604389101266860962e-01 1.211048439145088196e-01 -4.602419435977935791e-01 3.014559149742126465e-01 -1.158333495259284973e-01
6.059014797210693359e-01 -2.492988109588623047e-01 5.762666463851928711e-01 1.002843026071786880e-02 3.380468115210533142e-02 3.907555937767028809e-01 2.289359569549560547e-01 1.797365844249725342e-01
2.301993817090988159e-01 -3.586449921131134033e-01 4.375722706317901611e-01 2.627513408660888672e-01 6.591840386390686035e-01 2.566872537136077881e-01 -3.962430730462074280e-02 -2.364150583744049072e-01
4.675694927573204041e-02 -5.175880193710327148e-01 -1.997792348265647888e-02 7.422576099634170532e-02 -3.232225775718688965e-01 3.354375362396240234e-01 6.959208250045776367e-01 1.507015079259872437e-01
6.464084237813949585e-02 -5.113545060157775879e-01 5.345140695571899414e-01 -4.933684170246124268e-01 1.359541900455951691e-02 -2.430939525365829468e-01 7.865051180124282837e-02 -3.738381564617156982e-01
-5.196010470390319824e-01 -5.609574913978576660e-01 1.229410767555236816e-01 1.067453697323799133e-01 3.627307713031768799e-02 3.609030246734619141e-01 3.993275761604309082e-01 -3.127349615097045898e-01
4.095655381679534912e-01 -3.796939551830291748e-01 7.716914266347885132e-02 1.896620988845825195e-01 6.231890916824340820e-01 1.449096947908401489e-01 9.319113194942474365e-02 -4.776127636432647705e-01
1.632401347160339355e-01 -1.362295448780059814e-01 4.716484248638153076e-01 -3.936399519443511963e-01 -2.388123571872711182e-01 2.608068883419036865e-01 5.795071721076965332e-01 -3.413349390029907227e-01
1.941463798284530640e-01 -5.755809545516967773e-01 1.912282854318618774e-01 -5.930204391479492188e-01 6.789687275886535645e-02 -3.994476795196533203e-01 6.862638145685195923e-02 -2.718352377414703369e-01
2.879259549081325531e-02 -4.382719695568084717e-01 6.460570096969604492e-01 -3.696767985820770264e-01 -2.428683340549468994e-01 -1.695870757102966309e-01 1.229110732674598694e-01 -3.875387012958526611e-01
-6.224112212657928467e-02 -6.770911216735839844e-01 6.180028915405273438e-01 1.675357073545455933e-01 7.961076498031616211e-02 -3.291590511798858643e-01 -5.354509502649307251e-02 -1.006347313523292542e-01
3.600680530071258545e-01 -3.904717862606048584e-01 4.405663162469863892e-02 1.645384430885314941e-01 -2.849735617637634277e-01 5.715687274932861328e-01 5.281803011894226074e-01 4.465103521943092346e-02
1.134953126311302185e-01 -3.080569803714752197e-01 2.174186706542968750e-01 -2.696941792964935303e-01 -4.823084175586700439e-01 -4.017331600189208984e-01 5.851886868476867676e-01 -1.890956312417984009e-01
-5.358752012252807617e-01 -4.591588973999023438e-01 2.856278419494628906e-01 3.096321523189544678e-01 4.872322976589202881e-01 4.321173299103975296e-03 2.917591929435729980e-01 -4.492505639791488647e-02
-2.481688112020492554e-01 -5.641802549362182617e-01 6.086357831954956055e-01 -1.367622613906860352e-01 -1.879405826330184937e-01 -2.820009291172027588e-01 3.037313222885131836e-01 -1.545074731111526489e-01
8.734069019556045532e-02 -3.667123615741729736e-01 7.653395533561706543e-01 -1.170769333839416504e-01 -2.771678268909454346e-01 -2.296970784664154053e-02 1.411271393299102783e-01 -4.014666676521301270e-01
6.408795118331909180e-01 -2.596954703330993652e-01 7.346526533365249634e-02 5.941800028085708618e-02 4.218631982803344727e-01 -2.983950078487396240e-01 2.995965182781219482e-01 -3.951429128646850586e-01
-2.615540027618408203e-01 1.609988883137702942e-02 6.557563543319702148e-01 1.148094460368156433e-01 2.984183430671691895e-01 -3.583795428276062012e-01 4.642407000064849854e-01 -2.347849905490875244e-01
1.334007084369659424e-01 -6.043182611465454102e-01 -2.675122022628784180e-01 1.245949268341064453e-01 4.732021093368530273e-01 4.395816922187805176e-01 2.593593597412109375e-01 -2.133011966943740845e-01
-7.907406240701675415e-02 -5.787959694862365723e-01 -1.933373957872390747e-01 1.974654942750930786e-01 1.473711878061294556e-01 -4.704098999500274658e-01 5.482428073883056641e-01 1.969692260026931763e-01
2.157340198755264282e-01 -2.534605860710144043e-01 4.335888922214508057e-01 2.858371436595916748e-01 -3.561128377914428711e-01 4.450478851795196533e-01 5.415386557579040527e-01 3.696332126855850220e-02
3.685779273509979248e-01 -3.063326179981231689e-01 3.578205406665802002e-01 1.655870229005813599e-01 -4.159401953220367432e-01 -2.051276564598083496e-01 6.262058615684509277e-01 8.739949017763137817e-02
-5.065405741333961487e-02 -5.464435219764709473e-01 -2.361500263214111328e-01 4.840326011180877686e-01 -3.024974465370178223e-01 4.505555331707000732e-02 5.139442682266235352e-01 -2.260657995939254761e-01
-3.892597854137420654e-01 -3.514356315135955811e-01 2.746084928512573242e-01 1.156764626502990723e-01 -1.757303923368453979e-01 -4.456920325756072998e-01 6.375020742416381836e-01 -1.573025807738304138e-02
1.018973216414451599e-01 -4.320807456970214844e-01 2.574004530906677246e-01 -5.361142754554748535e-01 1.736009120941162109e-01 -4.659495353698730469e-01 4.295367598533630371e-01 -1.322933882474899292e-01
-1.630056947469711304e-01 -5.350285172462463379e-01 1.925926506519317627e-01 1.756235063076019287e-01 2.244035750627517700e-01 -6.592277884483337402e-01 7.358451932668685913e-02 -3.590058088302612305e-01
1.138029769062995911e-01 -4.822302758693695068e-01 -1.723557561635971069e-01 1.622239500284194946e-01 -3.849551677703857422e-01 -3.429138362407684326e-01 6.568049788475036621e-01 -3.614667430520057678e-02
3.879984319210052490e-01 -3.083833456039428711e-01 2.963490188121795654e-01 -5.650413632392883301e-01 1.669564694166183472e-01 -9.265918284654617310e-02 1.363305747509002686e-01 -5.405703186988830566e-01
-2.521305084228515625e-01 -2.682542800903320312e-01 6.968076229095458984e-01 -1.320836097002029419e-01 3.299873173236846924e-01 2.233036160469055176e-01 4.044909477233886719e-01 -1.977722644805908203e-01
-7.862790673971176147e-02 -5.821875929832458496e-01 4.495318233966827393e-01 -1.409149635583162308e-02 1.063807681202888489e-01 -6.170914173126220703e-01 4.283044114708900452e-02 -2.421669065952301025e-01
1.154711768031120300e-01 -1.305951625108718872e-01 8.830663561820983887e-01 -1.066768765449523926e-01 -5.813862010836601257e-02 -2.860823273658752441e-01 2.595292031764984131e-01 -1.607689112424850464e-01
-2.336959242820739746e-01 -4.509861469268798828e-01 3.248460292816162109e-01 1.101996526122093201e-01 1.000065207481384277e-01 -6.792450547218322754e-01 8.842844516038894653e-02 -3.809648752212524414e-01
4.435152187943458557e-02 -5.594893693923950195e-01 -3.177691623568534851e-02 -6.738559901714324951e-02 -4.192116856575012207e-01 3.197633624076843262e-01 6.334612965583801270e-01 -1.392526831477880478e-02
-1.965471059083938599e-01 -6.117062568664550781e-01 2.805903553962707520e-01 3.606888651847839355e-01 -1.159880459308624268e-01 -5.700866580009460449e-01 1.977339088916778564e-01 -2.840308286249637604e-02
-1.728806048631668091e-01 -2.950055897235870361e-02 7.758575081825256348e-01 2.110261768102645874e-01 2.393988370895385742e-01 -2.490195631980895996e-01 3.533304333686828613e-01 -2.803390622138977051e-01
1.929578930139541626e-01 -6.473277211189270020e-01 -2.713792324066162109e-01 2.900294065475463867e-01 3.023474812507629395e-01 4.467198252677917480e-01 3.071848452091217041e-01 -2.520545385777950287e-02
-1.451267302036285400e-01 -5.504137873649597168e-01 5.956181883811950684e-01 7.763221859931945801e-02 -7.226841151714324951e-02 -3.052870333194732666e-01 -7.691721618175506592e-02 -4.591904878616333008e-01
-2.201183289289474487e-01 -4.283323884010314941e-01 3.535082936286926270e-01 -7.004016637802124023e-02 1.172905638813972473e-01 -7.098535299301147461e-01 3.328284919261932373e-01 -9.890244901180267334e-02
8.472563326358795166e-02 -7.368009686470031738e-01 -2.964053153991699219e-01 1.414316594600677490e-01 3.324749171733856201e-01 -2.617788314819335938e-01 3.416396081447601318e-01 2.151777595281600952e-01
3.334256112575531006e-01 -5.145316123962402344e-01 -1.271835416555404663e-01 5.497279167175292969e-01 2.256533503532409668e-01 2.681119740009307861e-01 2.962728738784790039e-01 -3.084269464015960693e-01
-3.072374165058135986e-01 -1.942140907049179077e-01 6.360990405082702637e-01 -6.441237404942512512e-03 -7.776722777634859085e-03 -4.008848369121551514e-01 3.322940170764923096e-01 -4.382169544696807861e-01
-4.825125038623809814e-01 -6.323805451393127441e-01 -2.250302881002426147e-01 1.819218844175338745e-01 8.014332503080368042e-02 1.204319223761558533e-01 5.016648769378662109e-01 -1.046322807669639587e-01
9.149096161127090454e-02 -6.413257718086242676e-01 1.521266698837280273e-01 -5.055636167526245117e-01 -2.195048183202743530e-01 -3.862476944923400879e-01 1.737127602100372314e-01 -2.721175849437713623e-01
-1.713626086711883545e-01 -6.407819986343383789e-01 6.628853082656860352e-01 4.218124598264694214e-02 1.366315037012100220e-01 -2.624719440937042236e-01 1.742131263017654419e-01 3.044969029724597931e-02
-2.077817730605602264e-02 -3.531223535537719727e-01 8.068886399269104004e-01 9.159296751022338867e-02 -1.107962578535079956e-01 -4.008073806762695312e-01 1.998409628868103027e-01 -5.055306106805801392e-02
4.173670113086700439e-01 -4.670143127441406250e-01 4.628325998783111572e-01 1.760963164269924164e-02 -4.756984710693359375e-01 3.412839472293853760e-01 1.301411092281341553e-01 -1.829697042703628540e-01
1.879737377166748047e-01 -5.785147547721862793e-01 5.413154363632202148e-01 3.147407770156860352e-01 -1.330330669879913330e-01 -4.242068529129028320e-01 9.829257428646087646e-02 1.749049127101898193e-01
2.720428705215454102e-01 -4.469243884086608887e-01 -1.688682138919830322e-01 -3.297370970249176025e-01 2.516772039234638214e-02 -5.579323768615722656e-01 4.804011583328247070e-01 -2.151764482259750366e-01
-3.176425993442535400e-01 -4.801252186298370361e-01 -1.012214347720146179e-01 8.172127604484558105e-02 -2.066130936145782471e-01 -1.411824822425842285e-01 7.134870886802673340e-01 -2.827956974506378174e-01
-1.007271558046340942e-01 -2.302159070968627930e-01 7.499229311943054199e-01 2.068920135498046875e-01 3.314625024795532227e-01 -4.220197498798370361e-01 1.488772034645080566e-01 -1.467439681291580200e-01
-4.355954229831695557e-01 -6.141189932823181152e-01 2.670762538909912109e-01 -1.739203333854675293e-01 -1.888819932937622070e-01 1.359512209892272949e-01 5.093098878860473633e-01 -1.340928226709365845e-01
-7.453303039073944092e-02 -4.519917666912078857e-01 -2.531879246234893799e-01 2.161154896020889282e-01 2.038862109184265137e-01 -5.489130020141601562e-01 5.652044415473937988e-01 1.304108947515487671e-01
3.706318736076354980e-01 -3.674548268318176270e-01 7.464998960494995117e-02 1.685561537742614746e-01 6.310620903968811035e-01 -5.425855889916419983e-02 3.514246940612792969e-01 4.110261797904968262e-01
2.861908078193664551e-01 -3.265841603279113770e-01 -5.389323458075523376e-02 7.635703682899475098e-02 -1.511159837245941162e-01 -5.155851840972900391e-01 5.090849399566650391e-01 -5.048475861549377441e-01
-9.314527362585067749e-02 -6.342085003852844238e-01 5.676277875900268555e-01 -2.505758702754974365e-01 -2.265885025262832642e-01 -2.163692861795425415e-01 3.200095593929290771e-01 -5.958131328225135803e-02
5.717912688851356506e-02 -1.646185517311096191e-01 5.512287616729736328e-01 -1.361152380704879761e-01 2.519554197788238525e-01 2.179205715656280518e-01 6.749791502952575684e-01 2.840479612350463867e-01
6.963830590248107910e-01 -5.881258845329284668e-01 2.121130824089050293e-01 -1.181264221668243408e-01 1.572199165821075439e-01 -1.806976199150085449e-01 1.711369603872299194e-01 1.534773409366607666e-01
5.482624173164367676e-01 -2.467772215604782104e-01 1.490591019392013550e-01 -4.641926288604736328e-02 4.079985022544860840e-01 -4.289367496967315674e-01 2.847555279731750488e-01 -4.273177683353424072e-01
2.178946323692798615e-02 9.762592613697052002e-02 3.071117103099822998e-01 -1.564374119043350220e-01 1.413252204656600952e-02 2.869777679443359375e-01 8.291887044906616211e-01 -3.179533183574676514e-01
1.963513791561126709e-01 -4.326193630695343018e-01 -2.938583195209503174e-01 6.158160418272018433e-02 3.580562770366668701e-02 -3.679734170436859131e-01 4.530833661556243896e-01 -5.849537253379821777e-01
-2.715766616165637970e-02 -5.301978588104248047e-01 7.558193206787109375e-01 -8.956120163202285767e-02 6.267340481281280518e-02 1.123964414000511169e-01 -1.134602539241313934e-02 -3.495410978794097900e-01
1.814300753176212311e-02 -4.769413769245147705e-01 1.583445668220520020e-01 -4.508562684059143066e-01 -3.669269084930419922e-01 -3.572479784488677979e-01 2.975903749465942383e-01 -4.393538832664489746e-01
-2.603845298290252686e-01 -6.301474571228027344e-01 1.378686279058456421e-01 1.720797419548034668e-01 1.687990278005599976e-01 -5.760884284973144531e-01 3.537898659706115723e-01 -3.093149326741695404e-02
-2.423969507217407227e-01 -8.964522927999496460e-02 5.728557705879211426e-02 -1.924232691526412964e-01 1.293230354785919189e-01 7.110462337732315063e-02 8.559911847114562988e-01 -3.720184862613677979e-01
1.207252684980630875e-02 -1.807393133640289307e-01 7.751553058624267578e-01 2.280617505311965942e-01 -1.219022423028945923e-01 2.292970716953277588e-01 4.765040576457977295e-01 -1.407701075077056885e-01
-5.993989855051040649e-02 -1.825110316276550293e-01 6.441441774368286133e-01 5.666787922382354736e-02 -1.822446286678314209e-01 4.046024978160858154e-01 4.859446585178375244e-01 -3.345226645469665527e-01
-1.646776199340820312e-01 -7.815533280372619629e-01 2.660488486289978027e-01 8.346181362867355347e-02 1.697826981544494629e-01 -4.891959726810455322e-01 1.243236809968948364e-01 2.669654972851276398e-02
4.380018115043640137e-01 -5.921305418014526367e-01 -4.258054792881011963e-01 1.765143871307373047e-01 -5.516038089990615845e-02 1.658558249473571777e-01 4.500799179077148438e-01 -1.092952862381935120e-01
3.679070174694061279e-01 -8.556059598922729492e-01 2.429918050765991211e-01 -8.808805048465728760e-02 1.456108242273330688e-01 1.065754145383834839e-01 -1.765736639499664307e-01 -4.515692219138145447e-02
-2.861818969249725342e-01 -6.212755441665649414e-01 2.634420692920684814e-01 -1.143562942743301392e-01 8.774029463529586792e-02 5.221690535545349121e-01 2.826929688453674316e-01 -2.989372313022613525e-01
6.355138029903173447e-03 -1.104043498635292053e-01 3.785360753536224365e-01 -1.028436347842216492e-01 6.068572998046875000e-01 4.693405926227569580e-01 4.121736884117126465e-01 -2.747009098529815674e-01
8.879837393760681152e-02 -6.810529232025146484e-01 -2.275781929492950439e-01 1.254505664110183716e-01 2.392737716436386108e-01 -5.011059641838073730e-01 3.186014294624328613e-01 2.255796939134597778e-01
-1.027481537312269211e-02 -4.333480596542358398e-01 4.504976272583007812e-01 3.066972494125366211e-01 -3.765242397785186768e-01 -1.471992433071136475e-01 5.410477519035339355e-01 2.427380084991455078e-01
3.086729049682617188e-01 -4.035239517688751221e-01 4.150954633951187134e-02 -4.402871709316968918e-03 1.071902364492416382e-01 -5.090423673391342163e-02 7.874014377593994141e-01 3.256762921810150146e-01
-7.294721156358718872e-02 -1.485299915075302124e-01 1.594380885362625122e-01 -4.470269680023193359e-01 8.148362860083580017e-03 2.612985484302043915e-02 8.419928550720214844e-01 -1.940693855285644531e-01
3.101281821727752686e-01 -2.017316669225692749e-01 -1.551786661148071289e-01 -1.117206290364265442e-01 -3.998292144387960434e-03 -4.320203363895416260e-01 6.238333582878112793e-01 -5.007370710372924805e-01
-8.940796554088592529e-02 -2.490731775760650635e-01 7.269359827041625977e-01 -4.409072548151016235e-02 2.362121194601058960e-01 -4.051346182823181152e-01 4.209779798984527588e-01 -4.935596138238906860e-02
-8.110427111387252808e-02 -1.784163415431976318e-01 -3.403572738170623779e-01 -1.744284927845001221e-01 1.129533126950263977e-01 3.329405561089515686e-02 6.986920237541198730e-01 -5.597180128097534180e-01
1.659657359123229980e-01 -4.625711739063262939e-01 -2.688196599483489990e-01 1.673475354909896851e-01 -5.188947916030883789e-02 2.451683729887008667e-01 7.046934366226196289e-01 -3.143586814403533936e-01
-9.823614358901977539e-02 -3.547263741493225098e-01 -2.376873791217803955e-01 -4.613246023654937744e-01 3.363051116466522217e-01 3.011420555412769318e-02 5.780318379402160645e-01 -3.835027813911437988e-01
2.637205123901367188e-01 -2.826367020606994629e-01 -4.432387948036193848e-01 2.216875702142715454e-01 3.417565524578094482e-01 -2.371396422386169434e-01 6.480389237403869629e-01 -1.094294264912605286e-01
-1.137136202305555344e-02 -1.036168038845062256e-01 2.649592161178588867e-01 9.619909524917602539e-02 9.894742816686630249e-02 3.568419814109802246e-01 8.699334263801574707e-01 1.255613863468170166e-01
-1.791696995496749878e-01 -6.055254936218261719e-01 2.253063321113586426e-01 3.149484097957611084e-01 2.920090556144714355e-01 5.550885200500488281e-01 2.401113659143447876e-01 -1.534758042544126511e-02
-1.114244163036346436e-01 -7.697503566741943359e-01 -8.224771171808242798e-02 1.834273189306259155e-01 -4.821579158306121826e-02 -5.585411787033081055e-01 2.001886665821075439e-01 -1.703894697129726410e-02
-2.452413178980350494e-02 -4.212885797023773193e-01 1.061596721410751343e-01 4.003683924674987793e-01 3.649921715259552002e-01 -5.884937644004821777e-01 3.655941188335418701e-01 1.927351355552673340e-01
-1.973700523376464844e-01 -2.374913990497589111e-01 7.354440093040466309e-01 9.575317054986953735e-02 2.327346503734588623e-01 2.631985843181610107e-01 4.599328637123107910e-01 -1.400679945945739746e-01
3.547776043415069580e-01 -4.189499020576477051e-01 1.636536121368408203e-01 -2.692265808582305908e-01 1.185190603137016296e-01 -4.894070625305175781e-01 4.141912758350372314e-01 -4.174063801765441895e-01
-3.126503229141235352e-01 -4.459028244018554688e-01 -2.003205567598342896e-02 -1.314427703619003296e-01 2.162038087844848633e-01 3.641258776187896729e-01 6.869972944259643555e-01 -1.855932474136352539e-01
-1.553765311837196350e-02 -5.427318811416625977e-01 5.076378583908081055e-01 -1.213560476899147034e-01 -5.604131519794464111e-02 -6.181961894035339355e-01 1.529322266578674316e-01 -1.551833003759384155e-01
5.213927626609802246e-01 -2.865805029869079590e-01 3.656268715858459473e-01 -2.167303860187530518e-01 -3.984375298023223877e-01 -1.435610204935073853e-01 4.600686132907867432e-01 -2.726548314094543457e-01
4.590846598148345947e-02 -4.670225083827972412e-01 3.912334442138671875e-01 -1.338639110326766968e-01 -2.709931433200836182e-01 -3.717214167118072510e-01 5.887646079063415527e-01 -2.248138934373855591e-01
2.004794031381607056e-01 -3.729058206081390381e-01 -2.146116942167282104e-01 3.412610590457916260e-01 3.992829322814941406e-01 -1.143721640110015869e-01 4.342710375785827637e-01 -5.450987815856933594e-01
-1.227766927331686020e-02 -6.546006202697753906e-01 1.718695461750030518e-01 2.774338424205780029e-01 -4.407735541462898254e-03 -4.482057988643646240e-01 4.095596969127655029e-01 3.101477324962615967e-01
2.685883343219757080e-01 -7.339888811111450195e-01 -8.207886666059494019e-02 5.323233604431152344e-01 1.375978291034698486e-01 9.550643712282180786e-02 2.574680447578430176e-01 -6.834568083286285400e-02
-5.356060862541198730e-01 -5.653769969940185547e-01 2.887974679470062256e-01 -3.339537233114242554e-02 1.939177364110946655e-01 1.502772867679595947e-01 4.904003441333770752e-01 -9.097231924533843994e-02
2.684251964092254639e-01 -3.581684827804565430e-01 1.446690410375595093e-01 5.450155735015869141e-01 3.884761035442352295e-01 1.015059426426887512e-01 2.096294313669204712e-01 -5.258617401123046875e-01
-2.883478812873363495e-02 -5.310329198837280273e-01 4.762105643749237061e-02 -2.356468737125396729e-01 -4.477071464061737061e-01 2.398598641157150269e-01 6.183297634124755859e-01 -1.380916088819503784e-01
1.092068180441856384e-01 -1.776360422372817993e-01 6.063456535339355469e-01 -9.239758551120758057e-02 3.023808598518371582e-01 -5.926237702369689941e-01 3.342452943325042725e-01 1.611528396606445312e-01
2.817664742469787598e-01 -2.193258106708526611e-01 5.672242641448974609e-01 -3.725599646568298340e-01 2.584164440631866455e-01 -4.850885868072509766e-01 3.135162591934204102e-01 -1.075974404811859131e-01
-6.751886755228042603e-02 -3.956323862075805664e-01 6.275244355201721191e-01 -3.990159928798675537e-01 -6.164385005831718445e-02 -2.849282026290893555e-01 2.230199277400970459e-01 -3.888362050056457520e-01
3.850977122783660889e-01 -4.506247639656066895e-01 -1.749673187732696533e-01 -3.269536495208740234e-01 -2.031927704811096191e-01 -2.944833934307098389e-01 4.479404389858245850e-01 -4.271608591079711914e-01
4.111540615558624268e-01 -7.233911156654357910e-01 2.265213578939437866e-01 6.453957408666610718e-02 1.448004394769668579e-01 4.166093170642852783e-01 7.884676009416580200e-02 2.267889380455017090e-01
6.507912278175354004e-02 -4.970935881137847900e-01 4.769054055213928223e-01 2.724277079105377197e-01 3.326728641986846924e-01 -5.315179228782653809e-01 1.094518974423408508e-01 -2.045606523752212524e-01
1.636016182601451874e-02 -4.703884124755859375e-01 -2.400774061679840088e-01 1.218365207314491272e-01 -1.251545548439025879e-01 -1.704311519861221313e-01 7.921120524406433105e-01 -1.839394271373748779e-01
5.527334287762641907e-02 -4.805212020874023438e-01 6.522756814956665039e-01 -4.430243670940399170e-01 1.447604149580001831e-01 -2.711357176303863525e-01 1.393447369337081909e-01 -1.744222193956375122e-01
-1.182880997657775879e-01 -6.630207300186157227e-01 1.708566397428512573e-01 8.519013226032257080e-02 -2.416676282882690430e-02 -5.817229151725769043e-01 1.403509825468063354e-01 -3.889447748661041260e-01
-2.400556951761245728e-01 -7.051672339439392090e-01 2.238131314516067505e-01 1.076946854591369629e-01 -2.053455859422683716e-01 4.095050394535064697e-01 3.735291063785552979e-01 -1.844916045665740967e-01
3.163289427757263184e-01 -8.591848015785217285e-01 1.503174155950546265e-01 -3.568079322576522827e-02 -2.654738165438175201e-02 -2.918520867824554443e-01 1.588054299354553223e-01 1.636075526475906372e-01
3.501222729682922363e-01 -3.008605837821960449e-01 -1.267343312501907349e-01 -2.530257403850555420e-01 1.673131585121154785e-01 -5.091148018836975098e-01 4.434872269630432129e-01 -4.721665978431701660e-01
5.080049633979797363e-01 -5.452173948287963867e-01 -2.523529529571533203e-01 2.891102135181427002e-01 -2.020623162388801575e-02 3.475159406661987305e-01 3.638777732849121094e-01 -2.093315273523330688e-01
-3.142157196998596191e-01 -3.345563709735870361e-01 6.721091866493225098e-01 1.891406327486038208e-01 1.082779094576835632e-01 -3.187831938266754150e-01 4.284763932228088379e-01 6.997600197792053223e-02
-3.622289001941680908e-01 -7.885853648185729980e-01 2.261679060757160187e-02 -1.300238668918609619e-01 -1.493989117443561554e-02 8.922960609197616577e-02 1.269921809434890747e-01 -4.529829323291778564e-01
2.771724760532379150e-01 -5.021416544914245605e-01 4.576276242733001709e-02 1.468299478292465210e-01 -1.176468282938003540e-01 -5.538102388381958008e-01 3.477419912815093994e-01 -4.537672996520996094e-01
9.203672409057617188e-02 -1.137439981102943420e-01 -2.088496983051300049e-01 1.190875750035047531e-02 8.147506415843963623e-02 -6.028647348284721375e-02 5.949062705039978027e-01 -7.554105520248413086e-01
-6.570634245872497559e-02 -6.650221943855285645e-01 -3.673137128353118896e-01 2.365446984767913818e-01 -2.226920239627361298e-02 -2.203352153301239014e-01 4.495819807052612305e-01 -3.337483704090118408e-01
1.688953936100006104e-01 -5.716342926025390625e-01 3.190341293811798096e-01 -2.698991894721984863e-01 3.635764718055725098e-01 -4.008255004882812500e-01 4.197138547897338867e-01 3.273760154843330383e-02
5.433082580566406250e-01 -3.112983703613281250e-01 -4.096951708197593689e-02 -3.248615264892578125e-01 2.519847080111503601e-02 9.556084871292114258e-02 6.407596468925476074e-01 -2.834718227386474609e-01
4.480732381343841553e-01 -1.457174718379974365e-01 -8.055379986763000488e-02 2.020578086376190186e-01 -1.052761152386665344e-01 -1.776675730943679810e-01 6.831517815589904785e-01 -4.704626500606536865e-01
2.586766779422760010e-01 -3.805633485317230225e-01 1.352441310882568359e-01 -4.745193123817443848e-01 -1.307356869801878929e-03 -3.777926564216613770e-01 3.489761054515838623e-01 -5.294196605682373047e-01
-5.536940693855285645e-02 -8.116710782051086426e-01 3.387731909751892090e-01 -3.893358707427978516e-01 -1.221567243337631226e-01 -1.112273484468460083e-01 1.720243096351623535e-01 -1.220187544822692871e-01
2.175340205430984497e-01 -6.666272282600402832e-01 8.093043416738510132e-02 1.084291562438011169e-01 -1.789726912975311279e-01 -2.758900225162506104e-01 2.308157682418823242e-01 -5.731999278068542480e-01
-1.897267550230026245e-01 -5.409306287765502930e-01 -3.927036747336387634e-02 -1.017597764730453491e-01 2.326212972402572632e-01 -3.710114657878875732e-01 6.833258867263793945e-01 -2.835830859839916229e-02
2.984250187873840332e-01 -4.739815294742584229e-01 3.957475125789642334e-01 -4.088517427444458008e-01 -1.879417747259140015e-01 -3.347194790840148926e-01 6.886767596006393433e-02 -4.587008059024810791e-01
-3.843073248863220215e-01 -3.610706627368927002e-01 3.239270746707916260e-01 9.790326654911041260e-02 4.913472831249237061e-01 -2.092333734035491943e-01 4.186066389083862305e-01 -3.833923637866973877e-01
2.014112174510955811e-01 -6.092734932899475098e-01 1.881849169731140137e-01 -1.661284863948822021e-01 -4.692067205905914307e-02 -3.746947646141052246e-01 5.319734811782836914e-01 3.156163096427917480e-01
4.075633287429809570e-01 -4.254178702831268311e-01 -3.691790997982025146e-01 -1.845110654830932617e-01 1.750129014253616333e-01 -3.001401722431182861e-01 4.478544890880584717e-01 -4.016053676605224609e-01
1.646557748317718506e-01 -8.090930581092834473e-01 2.683420479297637939e-01 -3.475548028945922852e-01 -2.444915920495986938e-01 -2.044350653886795044e-01 1.237166672945022583e-01 -9.262587875127792358e-02
3.686383068561553955e-01 -3.212994933128356934e-01 -3.072553575038909912e-01 -1.235134750604629517e-01 1.677625626325607300e-01 -2.727282047271728516e-01 5.586477518081665039e-01 -4.864143431186676025e-01
