# Supplementary material for: Where is your field going? A machine learning approach to study the relative motion of the domains of physics
Source: PLoS One. 2020 Jun 18;15(6):e0233997. doi: 10.1371/journal.pone.0233997 (PMC7302634; doi:10.1371/journal.pone.0233997)
Supplement: S2 Data — (ZIP) [file pone.0233997.s002.zip › 1/Pacs4Run_1_VS_500_embeddings1986-1990ED8.txt]

-2.446326464414596558e-01 -2.637737989425659180e-01 -5.215101838111877441e-01 -2.629277110099792480e-01 -3.652391135692596436e-01 4.373622313141822815e-02 -1.696932762861251831e-01 6.044553518295288086e-01
-3.689092397689819336e-01 -3.187210857868194580e-01 -4.184286296367645264e-01 1.054404824972152710e-01 3.276944532990455627e-02 4.678880870342254639e-01 -5.534320473670959473e-01 2.232540547847747803e-01
3.687307834625244141e-01 -5.997887253761291504e-01 -1.246272847056388855e-01 -2.745351493358612061e-01 -4.849759116768836975e-02 2.153722494840621948e-01 -5.745464563369750977e-01 1.858729571104049683e-01
-2.228402793407440186e-01 -6.271604299545288086e-01 4.429419934749603271e-01 1.938439672812819481e-03 1.194103956222534180e-01 2.219811826944351196e-01 -5.452250838279724121e-01 -2.408382715657353401e-03
-2.781657874584197998e-01 -2.292260825634002686e-01 9.173357486724853516e-02 3.530754148960113525e-01 -3.261111676692962646e-01 4.189455509185791016e-01 -6.623912453651428223e-01 1.279681921005249023e-01
3.067612648010253906e-01 -7.813324928283691406e-01 -3.254839032888412476e-02 -2.326207458972930908e-01 -6.982544809579849243e-02 5.153877660632133484e-02 -4.678399264812469482e-01 1.176404282450675964e-01
1.894463300704956055e-01 -3.526518344879150391e-01 1.766652762889862061e-01 2.139758765697479248e-01 -5.305292010307312012e-01 4.183992743492126465e-01 -4.686854481697082520e-01 2.942201197147369385e-01
-2.230633497238159180e-01 -3.472884595394134521e-01 -2.702885866165161133e-01 -7.433837056159973145e-01 -3.245249986648559570e-01 1.413451880216598511e-01 -2.693594805896282196e-02 2.791733443737030029e-01
2.030644416809082031e-01 -4.425251483917236328e-01 2.149873822927474976e-01 -3.604348897933959961e-01 -4.935780540108680725e-02 3.186726272106170654e-01 -6.945276260375976562e-01 2.112485095858573914e-02
-5.979701876640319824e-01 -1.517774611711502075e-01 5.712107941508293152e-02 -4.064838290214538574e-01 -6.666651368141174316e-02 5.169345736503601074e-01 -4.006746709346771240e-01 -1.367385685443878174e-01
-2.823494076728820801e-01 -3.139158785343170166e-01 -5.685693621635437012e-01 -1.296421289443969727e-01 -4.185538887977600098e-01 3.704937398433685303e-01 -3.278509378433227539e-01 2.484313845634460449e-01
2.273512817919254303e-02 -4.097019731998443604e-01 1.730437129735946655e-01 -4.128888249397277832e-01 -3.877731263637542725e-01 -6.722594797611236572e-02 -6.520715951919555664e-01 -2.261007130146026611e-01
-4.138402044773101807e-01 -2.098534554243087769e-01 -3.835298120975494385e-01 -8.781394362449645996e-02 -1.395926624536514282e-01 6.174923181533813477e-01 -4.105983972549438477e-01 2.460029572248458862e-01
4.768338426947593689e-02 -2.990714013576507568e-01 8.916127681732177734e-02 8.549329638481140137e-02 -1.780715584754943848e-02 1.467605531215667725e-01 -9.327065944671630859e-01 3.502170369029045105e-02
1.517259478569030762e-01 -1.582116037607192993e-01 -4.845784604549407959e-01 -5.167177319526672363e-01 1.476192772388458252e-01 -9.417930245399475098e-02 -4.189217686653137207e-01 4.939415454864501953e-01
1.415963619947433472e-01 8.003090322017669678e-02 -3.540508821606636047e-02 -6.529718041419982910e-01 -4.563682973384857178e-01 -1.754791587591171265e-01 -3.741078376770019531e-01 4.085317552089691162e-01
1.583089381456375122e-01 -5.579663515090942383e-01 2.092626988887786865e-01 -3.886258602142333984e-01 -1.348976939916610718e-01 3.134412765502929688e-01 -5.930550694465637207e-01 -2.517068199813365936e-02
-1.458269804716110229e-01 -6.166530251502990723e-01 -1.023251339793205261e-01 -3.075992465019226074e-01 -1.782038062810897827e-01 2.102218121290206909e-01 -6.043325066566467285e-01 -2.285132706165313721e-01
7.580539584159851074e-02 -6.226527094841003418e-01 -8.364549279212951660e-02 -2.535001039505004883e-01 -5.168671607971191406e-01 -1.087922006845474243e-01 -4.922256767749786377e-01 -1.184258982539176941e-01
-2.316106706857681274e-01 -3.562776148319244385e-01 1.641193032264709473e-02 -3.096631169319152832e-01 2.709938585758209229e-01 2.631535530090332031e-01 -7.582099437713623047e-01 -7.544694095849990845e-02
-2.216293960809707642e-01 -2.642585337162017822e-01 2.388371229171752930e-01 -2.177334576845169067e-01 4.384730756282806396e-01 3.267352581024169922e-01 -6.860632896423339844e-01 8.306241035461425781e-02
2.235532402992248535e-01 -6.535886526107788086e-01 2.966367006301879883e-01 -1.657783389091491699e-01 -2.473011910915374756e-01 4.253714680671691895e-01 -3.853695690631866455e-01 1.294661760330200195e-01
-4.339447021484375000e-01 -5.679017305374145508e-01 -7.965757697820663452e-02 -6.309249997138977051e-01 1.352223102003335953e-02 1.124920397996902466e-01 -4.089558031409978867e-03 2.681681513786315918e-01
-4.000878334045410156e-01 -5.260310769081115723e-01 1.405023485422134399e-01 -4.212296605110168457e-01 1.446559578180313110e-01 2.174752056598663330e-01 2.352420613169670105e-02 5.452260971069335938e-01
2.552184462547302246e-01 -3.307586312294006348e-01 6.479057949036359787e-03 -2.863577902317047119e-01 -6.490132957696914673e-02 -5.755538120865821838e-02 -8.578045964241027832e-01 8.132643066346645355e-03
2.876785695552825928e-01 -1.283469945192337036e-01 -3.878431618213653564e-01 -2.872316837310791016e-01 -2.672621309757232666e-01 -2.331055700778961182e-01 -6.496582627296447754e-01 3.464398980140686035e-01
2.968920860439538956e-03 -1.410306692123413086e-01 -1.168636372312903404e-03 1.201208960264921188e-02 -3.033480942249298096e-01 5.575981736183166504e-01 -7.456819415092468262e-01 1.448397934436798096e-01
1.579395830631256104e-01 -1.959280520677566528e-01 -2.433856576681137085e-02 3.645645827054977417e-02 -2.142388820648193359e-01 2.288875356316566467e-02 -9.420662522315979004e-01 2.889487706124782562e-02
-5.918669104576110840e-01 -1.672112792730331421e-01 4.310704767704010010e-02 -4.425724446773529053e-01 1.686873137950897217e-01 4.296659827232360840e-01 -7.618287950754165649e-02 4.529163837432861328e-01
4.934968426823616028e-02 -3.825915232300758362e-02 1.965291053056716919e-01 -1.296522617340087891e-01 -5.197698473930358887e-01 2.467909008264541626e-01 -7.790681719779968262e-01 -5.151533707976341248e-02
-2.200480103492736816e-01 -2.322488874197006226e-01 -6.704636812210083008e-01 -3.866582810878753662e-01 -2.009097039699554443e-01 1.937491297721862793e-01 -2.753627896308898926e-01 3.806375861167907715e-01
-7.577672004699707031e-01 6.937282532453536987e-02 3.427900075912475586e-01 -9.793037176132202148e-02 -3.060321211814880371e-01 2.831183606758713722e-03 -1.859881281852722168e-01 4.069716036319732666e-01
-5.020226240158081055e-01 -2.838371098041534424e-01 4.662733972072601318e-01 -4.726208746433258057e-01 -4.343108832836151123e-01 -8.633720874786376953e-02 -1.664676964282989502e-01 5.326265096664428711e-02
-3.791055679321289062e-01 -6.395656466484069824e-01 1.611854135990142822e-01 -1.268014162778854370e-01 1.388068348169326782e-01 -2.849756479263305664e-01 -1.175050064921379089e-01 5.393415689468383789e-01
-5.031106472015380859e-01 -1.173744276165962219e-01 3.128007054328918457e-01 -5.968835353851318359e-01 -3.875503838062286377e-01 -2.026643157005310059e-01 -1.530962884426116943e-01 2.535388767719268799e-01
6.965359300374984741e-02 -5.824938416481018066e-02 2.383385151624679565e-01 -7.820835113525390625e-01 -8.888583630323410034e-03 3.381156325340270996e-01 -3.247563540935516357e-01 3.216017186641693115e-01
-3.472497165203094482e-01 -4.487623870372772217e-01 -3.557281494140625000e-01 -1.645620465278625488e-01 -5.008510500192642212e-02 6.385966539382934570e-01 -2.476299554109573364e-01 2.297218143939971924e-01
2.171642035245895386e-01 -3.941588997840881348e-01 -4.774041008204221725e-03 2.333896458148956299e-01 -3.606520295143127441e-01 4.198265075683593750e-01 -5.781382918357849121e-01 3.200266659259796143e-01
4.183824732899665833e-02 -4.178115725517272949e-01 1.789852678775787354e-01 -6.028113961219787598e-01 -7.414384931325912476e-02 4.935136139392852783e-01 -4.227242767810821533e-01 2.273879759013652802e-02
4.255737960338592529e-01 -3.897400498390197754e-01 3.290701806545257568e-01 -1.419163495302200317e-01 -1.922803819179534912e-01 3.768834769725799561e-01 -4.485212564468383789e-01 3.979674875736236572e-01
3.172023594379425049e-01 -7.266215234994888306e-02 2.230695337057113647e-01 -3.500414192676544189e-01 -2.563649117946624756e-01 1.565701663494110107e-01 -2.105512917041778564e-01 7.663189768791198730e-01
3.937387168407440186e-01 -5.207211375236511230e-01 1.336568146944046021e-01 1.020049303770065308e-02 -1.310978084802627563e-01 -2.448116242885589600e-01 -6.566156744956970215e-01 2.181460261344909668e-01
-4.340719282627105713e-01 -6.749444007873535156e-01 -6.159612908959388733e-02 2.374114654958248138e-02 -2.238615006208419800e-01 -3.879755735397338867e-02 1.056625619530677795e-01 5.374848246574401855e-01
-5.979145169258117676e-01 2.051511406898498535e-02 4.318912029266357422e-01 -2.019508481025695801e-01 -4.547654688358306885e-01 -6.173349916934967041e-03 -1.037634313106536865e-01 4.440119266510009766e-01
-3.034802079200744629e-01 -5.068430304527282715e-01 -2.389710247516632080e-01 -5.831536054611206055e-01 -1.660159230232238770e-01 4.607916176319122314e-01 -1.178151816129684448e-01 -8.004227653145790100e-03
-5.201557278633117676e-01 -3.751896321773529053e-01 1.017494797706604004e-01 -9.664341807365417480e-02 -2.116239368915557861e-01 -9.369788691401481628e-03 5.562709271907806396e-02 7.218109965324401855e-01
-1.979511976242065430e-01 -4.964861571788787842e-01 1.712323576211929321e-01 -2.125014513731002808e-01 1.930448561906814575e-01 -2.434033751487731934e-01 -1.024096980690956116e-01 7.299590110778808594e-01
-4.742219746112823486e-01 -3.286041319370269775e-01 -2.277638167142868042e-01 -1.657119989395141602e-01 1.439316421747207642e-01 4.071634411811828613e-01 -6.334642171859741211e-01 -4.554355517029762268e-03
2.178601771593093872e-01 -1.867906302213668823e-01 4.994373917579650879e-01 -2.369818687438964844e-01 -1.158702671527862549e-01 3.987428247928619385e-01 -6.412469148635864258e-01 1.686080545186996460e-01
3.368605971336364746e-01 -3.983774185180664062e-01 7.392814755439758301e-02 -3.461709022521972656e-01 -1.401182115077972412e-01 -2.436950206756591797e-01 -7.207713127136230469e-01 6.315860897302627563e-02
7.597775757312774658e-02 -5.562455058097839355e-01 -1.285447925329208374e-01 -2.701937854290008545e-01 -3.088674247264862061e-01 -1.155721023678779602e-02 -6.963581442832946777e-01 -1.218305379152297974e-01
-5.430809035897254944e-02 -6.728074550628662109e-01 -1.603185981512069702e-01 -2.791987657546997070e-01 -2.925845682621002197e-01 -8.731099218130111694e-02 -5.614655613899230957e-01 -1.795947402715682983e-01
1.115243211388587952e-01 -4.401379823684692383e-01 3.291797339916229248e-01 -4.198180735111236572e-01 -1.904252320528030396e-01 4.066171050071716309e-01 -5.536361932754516602e-01 -3.349817544221878052e-02
2.582485079765319824e-01 -7.455939650535583496e-01 -1.902231015264987946e-02 -1.134991049766540527e-01 -1.138275787234306335e-01 1.289861947298049927e-01 -5.714294910430908203e-01 8.959812670946121216e-02
-3.699775934219360352e-01 -7.112249732017517090e-01 -1.305575948208570480e-03 1.800442934036254883e-01 -9.031490236520767212e-02 2.006726413965225220e-01 -5.162947773933410645e-01 -9.935364872217178345e-02
2.623664140701293945e-01 -2.433345764875411987e-01 -3.733229264616966248e-02 -3.201383054256439209e-01 -2.808809876441955566e-01 -7.447108626365661621e-02 -8.264594078063964844e-01 2.439070120453834534e-02
-7.198048830032348633e-01 -2.233586609363555908e-01 -3.351190593093633652e-03 -3.777753114700317383e-01 2.833379209041595459e-01 7.498035207390785217e-03 -2.685562074184417725e-01 3.698750436305999756e-01
-3.105717003345489502e-01 -4.295331835746765137e-01 2.503269314765930176e-01 -1.695966124534606934e-01 -7.398208975791931152e-01 -6.414842605590820312e-02 -3.821937367320060730e-02 2.733297049999237061e-01
3.214073181152343750e-01 -4.213834404945373535e-01 -9.809759212657809258e-04 4.820678383111953735e-02 -2.686223685741424561e-01 5.291228890419006348e-01 -3.099009394645690918e-01 5.183058977127075195e-01
-4.228615462779998779e-01 -5.720555782318115234e-01 3.423073142766952515e-02 1.691001653671264648e-01 3.757951408624649048e-02 -6.360652297735214233e-02 -6.569963097572326660e-01 -1.645347625017166138e-01
-1.031148210167884827e-01 -4.962805807590484619e-01 -1.168601661920547485e-01 -3.777248263359069824e-01 -1.224166676402091980e-01 2.738049328327178955e-01 -6.847110986709594727e-01 -1.672012209892272949e-01
2.207712531089782715e-01 -5.317716002464294434e-01 1.740009933710098267e-01 1.793516129255294800e-01 -2.523460686206817627e-01 3.882171213626861572e-01 -5.784121155738830566e-01 2.389226853847503662e-01
-2.877284586429595947e-01 -7.334602475166320801e-01 7.723203301429748535e-02 -6.963402032852172852e-02 1.585115641355514526e-01 3.670487403869628906e-01 -4.567099809646606445e-01 2.474898356013000011e-04
1.554150283336639404e-01 -1.188622266054153442e-01 4.298234730958938599e-02 -3.148269653320312500e-01 -3.619875311851501465e-01 -1.545937061309814453e-01 -8.369967341423034668e-01 -7.250397652387619019e-02
-4.818649291992187500e-01 -1.933893114328384399e-01 3.563220500946044922e-01 -5.753739476203918457e-01 -3.139008879661560059e-01 -3.095015585422515869e-01 -2.633528709411621094e-01 9.330862015485763550e-02
-1.105000600218772888e-01 -1.364596486091613770e-01 7.819011807441711426e-03 1.111934855580329895e-01 -3.458732068538665771e-01 2.104197889566421509e-01 -8.877282142639160156e-01 -6.911896914243698120e-02
-5.768425464630126953e-01 2.859595417976379395e-02 -4.683279693126678467e-01 -1.878933906555175781e-01 -3.182267248630523682e-01 2.993729412555694580e-01 -4.340104460716247559e-01 1.803961247205734253e-01
9.547978639602661133e-02 1.502151489257812500e-01 2.305546402931213379e-01 -3.918796181678771973e-01 -9.364218264818191528e-02 8.284863084554672241e-02 -3.087176680564880371e-01 8.066316246986389160e-01
-1.331980526447296143e-01 -1.398972123861312866e-01 -1.962163485586643219e-02 3.831135109066963196e-02 -6.850320100784301758e-01 2.571251690387725830e-01 -6.505520343780517578e-01 -4.726539552211761475e-02
8.296506851911544800e-02 -2.566035687923431396e-01 1.100370138883590698e-01 -5.256952643394470215e-01 8.122895844280719757e-03 8.420080691576004028e-02 -7.880910038948059082e-01 -1.027837619185447693e-01
3.451375290751457214e-02 1.986238062381744385e-01 1.151217371225357056e-01 -6.683333516120910645e-01 -8.043344318866729736e-02 -1.908457726240158081e-01 -4.666824042797088623e-01 4.886212944984436035e-01
-3.990813195705413818e-01 -7.293633222579956055e-01 -1.931425780057907104e-01 -7.275899499654769897e-02 -3.707615137100219727e-01 2.719155550003051758e-01 -2.067360281944274902e-01 -1.096506342291831970e-01
7.829203456640243530e-02 -2.450190633535385132e-01 3.730367869138717651e-02 2.260377258062362671e-01 -2.930911481380462646e-01 5.952891111373901367e-01 -4.445607960224151611e-01 4.934021234512329102e-01
-2.054873257875442505e-01 -3.705713152885437012e-01 2.615874111652374268e-01 -4.521311521530151367e-01 1.351265162229537964e-01 2.462935298681259155e-01 -6.662310957908630371e-01 -1.575364321470260620e-01
8.755256235599517822e-02 -1.773585379123687744e-01 2.576413452625274658e-01 1.991596221923828125e-01 -1.998611688613891602e-01 4.613625407218933105e-01 -7.432554960250854492e-01 2.227252572774887085e-01
-9.961067140102386475e-02 8.064670860767364502e-02 -2.785819768905639648e-01 2.402311414480209351e-01 2.037415206432342529e-01 1.276848018169403076e-01 -8.004400730133056641e-01 3.869583904743194580e-01
-2.581872045993804932e-01 4.050629734992980957e-01 -4.475078731775283813e-02 -2.085928469896316528e-01 -1.805609166622161865e-01 -1.005625724792480469e-01 -5.905736684799194336e-01 5.764176249504089355e-01
5.955241620540618896e-02 -1.276138052344322205e-02 2.580472230911254883e-01 -4.278714209794998169e-02 -2.640309333801269531e-01 5.044612884521484375e-01 -7.547808885574340820e-01 1.843468546867370605e-01
-4.858754873275756836e-01 -5.339049100875854492e-01 5.255733132362365723e-01 6.094482168555259705e-02 -4.962724819779396057e-02 1.277585923671722412e-01 -6.644856184720993042e-02 4.191998541355133057e-01
-3.250736892223358154e-01 -2.888394892215728760e-01 -5.636394619941711426e-01 -2.578523159027099609e-01 -4.097891747951507568e-01 3.986909985542297363e-01 -2.363457381725311279e-01 2.097156941890716553e-01
-2.961048483848571777e-01 2.152647376060485840e-01 -2.773787975311279297e-01 3.951381891965866089e-02 -6.829222291707992554e-02 -3.818212747573852539e-01 -5.904397368431091309e-01 5.370402336120605469e-01
-2.175152301788330078e-01 -4.920356869697570801e-01 1.224651634693145752e-01 -2.123273164033889771e-01 -4.566061198711395264e-01 -1.399144809693098068e-02 1.416628807783126831e-01 6.494260430335998535e-01
-2.355006039142608643e-01 -4.604296088218688965e-01 3.209753632545471191e-01 -1.199972108006477356e-01 -4.142930358648300171e-02 2.606049776077270508e-01 1.590222492814064026e-02 7.384005784988403320e-01
6.177290529012680054e-02 -5.029615163803100586e-01 3.825239092111587524e-02 -2.984604537487030029e-01 -2.528012692928314209e-01 -6.248724088072776794e-02 -7.458019256591796875e-01 -1.692289263010025024e-01
1.324940472841262817e-01 -1.464589312672615051e-02 3.634137809276580811e-01 -8.486039005219936371e-03 -6.764806509017944336e-01 1.151486486196517944e-01 -6.004056334495544434e-01 1.368102282285690308e-01
-4.223955869674682617e-01 -9.147074073553085327e-02 -4.916914999485015869e-01 -1.156344860792160034e-01 -5.703842043876647949e-01 2.111443281173706055e-01 -4.300998151302337646e-01 5.636827275156974792e-02
-2.434794902801513672e-01 -5.474976897239685059e-01 3.202353715896606445e-01 -3.188570737838745117e-01 2.287435978651046753e-01 -4.123661220073699951e-01 -1.774329543113708496e-01 4.276583194732666016e-01
-3.856277167797088623e-01 2.754999399185180664e-01 -6.113940104842185974e-02 1.514891721308231354e-02 -3.166464567184448242e-01 4.644874930381774902e-01 -6.206248998641967773e-01 2.650184631347656250e-01
-9.662528336048126221e-02 -1.353598386049270630e-01 1.256715208292007446e-01 -3.499402999877929688e-01 -3.406208157539367676e-01 4.772222787141799927e-02 -8.067563772201538086e-01 -2.548213303089141846e-01
-3.407782316207885742e-01 -7.451029121875762939e-02 2.204775959253311157e-01 -2.177799493074417114e-01 -2.837193012237548828e-01 4.200121760368347168e-01 -6.993522047996520996e-01 -1.904721558094024658e-01
-2.424730658531188965e-01 2.432828396558761597e-02 -4.493866860866546631e-01 2.503485679626464844e-01 -1.495192497968673706e-01 1.055601015686988831e-01 -4.283807277679443359e-01 6.774831414222717285e-01
7.597359269857406616e-02 1.311646401882171631e-01 2.570024728775024414e-01 -5.820879340171813965e-01 2.491492405533790588e-02 -2.071695774793624878e-01 -5.168575048446655273e-01 5.113372802734375000e-01
-3.455940186977386475e-01 -2.240734547376632690e-01 2.214608341455459595e-01 -3.246895372867584229e-01 -4.906828403472900391e-01 -5.573698878288269043e-01 -3.276546299457550049e-01 1.307643353939056396e-01
-1.987121403217315674e-01 -1.192226484417915344e-01 -6.704979389905929565e-02 1.967822015285491943e-01 -5.131481885910034180e-01 2.626639604568481445e-01 -7.553049325942993164e-01 1.678053475916385651e-02
-2.221416532993316650e-01 -2.822980582714080811e-01 -2.440350353717803955e-01 3.750876188278198242e-01 -2.049477994441986084e-01 5.176988244056701660e-01 -3.278017342090606689e-01 5.032370090484619141e-01
1.367263197898864746e-01 -5.991226062178611755e-02 -2.659832835197448730e-01 -2.805806994438171387e-01 -3.451358973979949951e-01 -5.263704061508178711e-01 -5.000230669975280762e-01 4.266571104526519775e-01
-3.191221952438354492e-01 -5.246476531028747559e-01 3.821558058261871338e-01 -2.385428249835968018e-01 -9.324284642934799194e-02 1.229376494884490967e-01 4.764585942029953003e-02 6.276003718376159668e-01
-5.088416934013366699e-01 -1.000725477933883667e-01 4.385046064853668213e-01 -3.826231062412261963e-01 -2.573175430297851562e-01 -1.680215746164321899e-01 -9.781338274478912354e-02 5.369989871978759766e-01
-3.249670863151550293e-01 -7.296749949455261230e-01 2.779607893899083138e-03 -2.477277964353561401e-01 1.185878440737724304e-01 3.301149904727935791e-01 -4.145023524761199951e-01 -7.578159123659133911e-02
1.796030849218368530e-01 1.016782075166702271e-01 3.451002240180969238e-01 -3.262725770473480225e-01 -5.592796206474304199e-01 9.805620461702346802e-02 -2.751918435096740723e-01 5.776824355125427246e-01
-5.530138611793518066e-01 -3.438170850276947021e-01 -2.346801459789276123e-01 -2.678194344043731689e-01 2.434257566928863525e-01 6.097303330898284912e-02 -9.962216764688491821e-02 6.134045124053955078e-01
-4.788179695606231689e-01 -1.797737479209899902e-01 3.547384440898895264e-01 -3.958917558193206787e-01 -3.803848624229431152e-01 1.226355880498886108e-01 -1.234087347984313965e-02 5.440227389335632324e-01
8.383832126855850220e-02 -8.285537958145141602e-01 1.456084288656711578e-02 -2.402653694152832031e-01 -3.215157985687255859e-01 -7.171982526779174805e-02 -3.702728450298309326e-01 -5.396414920687675476e-02
-1.481657177209854126e-01 4.785422608256340027e-02 -3.693172037601470947e-01 1.577506363391876221e-01 -4.063972234725952148e-01 3.193123638629913330e-01 -6.586090326309204102e-01 3.370333909988403320e-01
-4.279038012027740479e-01 -2.286996394395828247e-01 -3.556052148342132568e-01 -1.823126524686813354e-01 4.102457165718078613e-01 -1.759907007217407227e-01 -3.624311983585357666e-01 5.237091779708862305e-01
-4.647506773471832275e-02 -7.531286776065826416e-02 2.878423929214477539e-01 -1.958367414772510529e-02 -2.513964474201202393e-02 2.189307808876037598e-01 -9.275474548339843750e-01 4.919868893921375275e-03
-2.767153978347778320e-01 4.312901943922042847e-02 3.424715697765350342e-01 -3.623032569885253906e-01 -9.666520357131958008e-02 3.324678540229797363e-01 -7.251676917076110840e-01 -1.651390790939331055e-01
-1.067118570208549500e-01 -5.355379730463027954e-02 -1.134550273418426514e-01 5.602688342332839966e-02 -3.039099872112274170e-01 5.153786540031433105e-01 -7.623349428176879883e-01 1.749360710382461548e-01
1.108531430363655090e-01 -4.662788212299346924e-01 5.833505466580390930e-02 -5.786684751510620117e-01 -2.504731416702270508e-01 1.291286498308181763e-01 -5.854337811470031738e-01 -9.945682436227798462e-02
-3.942503333091735840e-01 -3.021205961704254150e-01 1.242329925298690796e-01 -5.317468568682670593e-02 -1.532848626375198364e-01 7.589061260223388672e-01 -2.790940403938293457e-01 2.402087897062301636e-01
-2.208889648318290710e-02 -1.112241372466087341e-01 -1.452395785599946976e-02 -8.052769303321838379e-01 -1.778148412704467773e-01 3.912591636180877686e-01 -1.492549180984497070e-01 3.626023828983306885e-01
-1.665174961090087891e-01 -3.085010349750518799e-01 3.159743547439575195e-01 -3.762387335300445557e-01 -6.048484444618225098e-01 -8.804544806480407715e-03 1.538310945034027100e-02 5.191799402236938477e-01
-4.482507705688476562e-01 -1.340156346559524536e-01 -4.679366052150726318e-01 3.005929887294769287e-01 -3.748949170112609863e-01 -1.013443246483802795e-01 -3.032411634922027588e-01 4.785587489604949951e-01
-6.517967581748962402e-02 5.553330294787883759e-03 9.409232437610626221e-02 -8.352020978927612305e-01 -1.213643923401832581e-01 3.451819419860839844e-01 -2.388731837272644043e-01 3.136315643787384033e-01
-2.496098279953002930e-01 1.193094532936811447e-02 2.040349245071411133e-01 9.030764549970626831e-02 -2.502219676971435547e-01 5.347313284873962402e-01 -7.256076931953430176e-01 1.127465441823005676e-01
-1.960089504718780518e-01 -3.535615801811218262e-01 -6.554770469665527344e-01 7.138430327177047729e-02 -5.463465675711631775e-02 -6.554504483938217163e-02 -4.641264677047729492e-01 4.232428669929504395e-01
-4.671030044555664062e-01 -5.168361663818359375e-01 -3.289658725261688232e-01 -4.395110011100769043e-01 1.784596294164657593e-01 -2.097455710172653198e-01 -2.244379073381423950e-01 2.951161265373229980e-01
-4.220620989799499512e-01 -2.105395495891571045e-02 4.456952512264251709e-01 -2.659787535667419434e-01 -3.445135653018951416e-01 -4.266264662146568298e-02 -9.239912778139114380e-02 6.503723263740539551e-01
-3.958536088466644287e-01 -2.435490787029266357e-01 -4.187508821487426758e-01 -5.144020915031433105e-01 1.133894845843315125e-01 1.020890846848487854e-01 -9.949712455272674561e-02 5.575327873229980469e-01
3.038603663444519043e-01 -3.694095313549041748e-01 1.476577967405319214e-01 1.402716487646102905e-01 -9.561371803283691406e-02 4.882610738277435303e-01 -5.146661996841430664e-01 4.661590158939361572e-01
1.154924556612968445e-01 -3.973635435104370117e-01 6.513343006372451782e-02 2.294173985719680786e-01 -1.684736460447311401e-01 3.397779762744903564e-01 -7.742628455162048340e-01 1.690379828214645386e-01
-1.489660516381263733e-02 -2.228461652994155884e-01 5.771546959877014160e-01 -5.868076682090759277e-01 -1.429698318243026733e-01 2.119693011045455933e-01 -1.033916249871253967e-01 4.434022605419158936e-01
-4.731840640306472778e-02 3.814375400543212891e-01 7.743886858224868774e-02 -8.890634775161743164e-02 -3.285751640796661377e-01 -3.082051873207092285e-01 -5.911313891410827637e-01 5.347679257392883301e-01
-7.189832925796508789e-01 -8.287429809570312500e-03 9.439044445753097534e-02 -2.869943678379058838e-01 3.313708901405334473e-01 -2.267322838306427002e-01 -3.359936773777008057e-01 3.429475426673889160e-01
1.754168868064880371e-01 1.040991395711898804e-02 1.637219488620758057e-01 -5.162054300308227539e-01 -3.206761777400970459e-01 5.378214120864868164e-01 -4.612872302532196045e-01 2.664142847061157227e-01
-3.072344660758972168e-01 -2.641436159610748291e-01 3.815476894378662109e-01 -2.396757453680038452e-01 -6.065618991851806641e-01 -9.757605195045471191e-02 -1.968589425086975098e-02 5.049613118171691895e-01
-2.541677653789520264e-01 -2.084237188100814819e-01 3.109281957149505615e-01 -1.964620947837829590e-01 3.463644683361053467e-01 4.138405621051788330e-01 -6.756674051284790039e-01 9.447813034057617188e-02
-5.119348764419555664e-01 -5.469011664390563965e-01 1.175465583801269531e-01 -2.706794142723083496e-01 3.399392068386077881e-01 -4.339042305946350098e-02 -1.949934810400009155e-01 4.430277049541473389e-01
-4.965832829475402832e-01 -1.739352047443389893e-01 5.835494399070739746e-01 -4.216698706150054932e-01 -9.951309859752655029e-02 -2.506782114505767822e-01 -2.413168400526046753e-01 2.717350125312805176e-01
3.415050804615020752e-01 1.160720437765121460e-01 -7.642035931348800659e-02 -4.356459081172943115e-01 -3.653124868869781494e-01 1.208761781454086304e-01 -4.301308989524841309e-01 5.841208696365356445e-01
-1.144120544195175171e-01 -1.993537843227386475e-01 1.031640544533729553e-01 2.888252139091491699e-01 -1.832208782434463501e-01 3.123563341796398163e-02 -9.045708775520324707e-01 -1.763965561985969543e-02
-4.186066985130310059e-02 -5.653434395790100098e-01 3.171081542968750000e-01 -4.138437807559967041e-01 2.106586396694183350e-01 2.846167087554931641e-01 -5.303086042404174805e-01 -1.411705557256937027e-02
1.276273094117641449e-02 1.689395755529403687e-01 -4.117034375667572021e-02 3.893504291772842407e-02 -7.573595643043518066e-02 -3.447990119457244873e-01 -4.882159829139709473e-01 7.778869867324829102e-01
-3.895317316055297852e-01 -4.071788489818572998e-01 2.988419234752655029e-01 -1.949754059314727783e-01 -2.379343807697296143e-01 1.623128801584243774e-01 6.867591291666030884e-02 6.837206482887268066e-01
-4.886753857135772705e-01 -7.300762534141540527e-01 -1.005597263574600220e-01 8.688641339540481567e-02 -2.723874747753143311e-01 2.581226825714111328e-01 -2.471506595611572266e-01 -9.283171594142913818e-02
-3.381411731243133545e-01 -2.952141165733337402e-01 3.191164433956146240e-01 -3.230577111244201660e-01 -5.032333135604858398e-01 -4.340067505836486816e-01 -1.695004254579544067e-01 3.492440879344940186e-01
-3.259792625904083252e-01 -5.785769224166870117e-01 3.989029228687286377e-01 -1.385333091020584106e-01 -1.234973873943090439e-02 1.333619356155395508e-01 -6.831625849008560181e-02 5.983862876892089844e-01
-2.564538270235061646e-03 -5.132617354393005371e-01 3.313932567834854126e-02 -6.743901968002319336e-01 2.424595132470130920e-02 -1.857178956270217896e-01 -1.704558730125427246e-02 4.952635765075683594e-01
1.655520312488079071e-02 -1.452804952859878540e-01 -2.188553363084793091e-01 -8.331732451915740967e-02 -7.226358652114868164e-01 4.908057153224945068e-01 -2.491649538278579712e-01 3.140128552913665771e-01
2.869361937046051025e-01 2.507388591766357422e-01 4.441842436790466309e-02 -3.561847805976867676e-01 -1.678148359060287476e-01 1.928642988204956055e-01 -6.485261321067810059e-01 4.899105131626129150e-01
4.222001433372497559e-01 -6.200674772262573242e-01 4.101733490824699402e-02 -1.873581111431121826e-01 -2.636978626251220703e-01 2.766758203506469727e-01 -3.865360617637634277e-01 3.240090906620025635e-01
-1.670163571834564209e-01 1.812369823455810547e-01 2.461917102336883545e-01 -7.598447203636169434e-01 1.753493025898933411e-02 2.028772383928298950e-01 -3.103967010974884033e-01 4.043161273002624512e-01
-3.632366955280303955e-01 2.682608067989349365e-01 1.578578539192676544e-02 7.926356792449951172e-02 -3.825347423553466797e-01 4.462577402591705322e-01 -6.092395186424255371e-01 2.700217366218566895e-01
2.358112633228302002e-01 -2.131303399801254272e-01 1.431359499692916870e-01 -1.686601638793945312e-01 -9.390071034431457520e-03 -4.481980949640274048e-02 -9.193955659866333008e-01 5.147194862365722656e-02
1.349120121449232101e-02 9.480490535497665405e-02 -9.403215348720550537e-02 -7.032383680343627930e-01 -3.913759812712669373e-02 -1.777360215783119202e-02 -3.091178536415100098e-01 6.245336532592773438e-01
-2.768118977546691895e-01 -1.422354727983474731e-01 -6.339305639266967773e-01 -4.234186112880706787e-01 -2.846033275127410889e-01 1.180467605590820312e-01 -2.283599823713302612e-01 4.182232320308685303e-01
4.958283528685569763e-02 1.726154685020446777e-01 7.845328748226165771e-02 -7.418307065963745117e-01 -1.862215250730514526e-01 1.950564235448837280e-01 -3.594386577606201172e-01 4.575545191764831543e-01
-4.639762341976165771e-01 -2.477867454290390015e-01 3.183323144912719727e-01 -3.581374883651733398e-01 -6.636742353439331055e-01 -1.394191533327102661e-01 -1.463955044746398926e-01 1.113421916961669922e-01
9.193791076540946960e-03 -3.040373325347900391e-01 1.382009359076619148e-03 -2.882606983184814453e-01 3.328707218170166016e-01 3.193052113056182861e-01 -7.780614495277404785e-01 7.900806516408920288e-02
-4.639268219470977783e-01 -2.488140463829040527e-01 1.303286105394363403e-01 -4.095160067081451416e-01 -4.590530395507812500e-01 -4.920211732387542725e-01 -2.918861210346221924e-01 1.275357976555824280e-02
-2.668366432189941406e-01 2.724373042583465576e-01 3.194118663668632507e-02 8.623580634593963623e-02 6.191543862223625183e-02 -1.545754969120025635e-01 -4.837942123413085938e-01 7.644183635711669922e-01
-2.849617600440979004e-01 -3.318482339382171631e-01 1.538290083408355713e-01 -9.165377169847488403e-02 -8.148539066314697266e-02 3.541238307952880859e-01 -7.838935256004333496e-01 -1.734281331300735474e-01
-6.905416846275329590e-01 -2.142223864793777466e-01 1.082947477698326111e-01 -1.923290044069290161e-01 1.377879083156585693e-01 -4.309633672237396240e-01 -2.823012471199035645e-01 3.796495199203491211e-01
-3.728269934654235840e-01 -4.566682279109954834e-01 4.998769462108612061e-01 -1.617923229932785034e-01 -2.184238880872726440e-01 7.162214815616607666e-02 1.877489313483238220e-02 5.685148239135742188e-01
-2.336376905441284180e-01 -3.130178153514862061e-01 4.535920321941375732e-01 -2.132143080234527588e-01 3.059157133102416992e-01 -6.181925907731056213e-02 -2.069494724273681641e-01 6.752725243568420410e-01
-3.224822878837585449e-01 -1.313735693693161011e-01 -2.849240005016326904e-01 -5.187607407569885254e-01 -3.235481679439544678e-01 6.000893712043762207e-01 -1.068763136863708496e-01 2.285578250885009766e-01
-5.636751651763916016e-01 4.291742667555809021e-02 4.223648905754089355e-01 -2.672922015190124512e-01 -3.979862034320831299e-01 -2.343039959669113159e-01 -2.411774396896362305e-01 3.989151120185852051e-01
5.829946603626012802e-03 -1.012480035424232483e-01 -3.649198412895202637e-01 2.613449990749359131e-01 -3.886343538761138916e-01 2.880772054195404053e-01 -6.120449900627136230e-01 4.238198101520538330e-01
-2.818520963191986084e-01 -5.904399156570434570e-01 4.039939343929290771e-01 -1.052149012684822083e-01 8.790969848632812500e-02 5.705724656581878662e-02 -8.333389461040496826e-02 6.162228584289550781e-01
-2.122340351343154907e-01 -4.846782609820365906e-02 -2.223295718431472778e-01 2.367800623178482056e-01 5.174295976758003235e-03 1.805063337087631226e-02 -9.186828136444091797e-01 5.274006724357604980e-02
2.710487246513366699e-01 -4.418416917324066162e-01 -8.282350748777389526e-02 -2.390306442975997925e-01 -1.963887512683868408e-01 -2.541489005088806152e-01 -7.487219572067260742e-01 5.973688140511512756e-02
9.445231407880783081e-02 -4.365034401416778564e-02 -1.441171765327453613e-02 -4.033933281898498535e-01 -5.787705779075622559e-01 2.014170289039611816e-01 -3.466831892728805542e-02 6.704426407814025879e-01
-4.133837223052978516e-01 -2.528537809848785400e-01 3.453031480312347412e-01 -3.296408653259277344e-01 -4.655042290687561035e-01 -4.080145955085754395e-01 -1.904173344373703003e-01 3.432964086532592773e-01
-1.028342917561531067e-01 3.987199068069458008e-01 6.768517941236495972e-02 -1.712361425161361694e-01 -1.703976392745971680e-01 -2.155437320470809937e-01 -4.903518557548522949e-01 6.932567358016967773e-01
-4.779344201087951660e-01 6.653589662164449692e-03 4.786356985569000244e-01 -3.045931160449981689e-01 -3.084443807601928711e-01 -1.487051695585250854e-01 -1.252515465021133423e-01 5.627841353416442871e-01
-4.044321179389953613e-01 -5.776903629302978516e-01 3.898117244243621826e-01 8.889476954936981201e-02 -4.609712585806846619e-02 1.601857095956802368e-01 -4.570325091481208801e-02 5.594458580017089844e-01
-2.879272997379302979e-01 -3.337168395519256592e-01 2.115154862403869629e-01 -5.356739759445190430e-01 -4.357968270778656006e-01 -1.047965660691261292e-01 5.970337241888046265e-02 5.192106962203979492e-01
-2.801690697669982910e-01 -9.041334688663482666e-02 -2.078459411859512329e-01 -3.022509254515171051e-02 -4.650559723377227783e-01 3.696804046630859375e-01 -7.174816131591796875e-01 -3.868656605482101440e-02
-1.038135439157485962e-01 -2.703983187675476074e-01 -8.686087280511856079e-02 7.596320658922195435e-02 -3.627602159976959229e-01 2.210760861635208130e-01 -8.468734622001647949e-01 -7.161086797714233398e-02
1.324031129479408264e-02 4.298700485378503799e-03 -3.220883309841156006e-01 -1.703712493181228638e-01 -3.289088606834411621e-01 -2.811205387115478516e-01 -8.213269710540771484e-01 7.246415317058563232e-02
-3.688442409038543701e-01 -3.724260926246643066e-01 6.909231096506118774e-02 -2.816089391708374023e-01 -9.832850843667984009e-02 1.509270370006561279e-01 8.540771156549453735e-02 7.755214571952819824e-01
1.688096523284912109e-01 1.010158434510231018e-01 2.446843981742858887e-01 -4.212533533573150635e-01 -4.479390978813171387e-01 1.209115162491798401e-01 -2.896942496299743652e-01 6.517533063888549805e-01
-3.886837661266326904e-01 -2.665683627128601074e-01 3.069364428520202637e-01 -2.890851795673370361e-01 -4.998284280300140381e-01 -4.722582697868347168e-01 -1.719409823417663574e-01 3.125155568122863770e-01
-3.320427834987640381e-01 -6.395024657249450684e-01 2.107338905334472656e-01 4.702071473002433777e-02 6.560906767845153809e-02 2.082145065069198608e-01 -6.096442937850952148e-01 -1.218211799860000610e-01
-2.637862563133239746e-01 -1.462783962488174438e-01 3.810444772243499756e-01 2.503747642040252686e-01 1.404669731855392456e-01 5.646787285804748535e-01 -3.910173475742340088e-01 4.578750133514404297e-01
-6.687455773353576660e-01 -5.314796566963195801e-01 1.391744613647460938e-02 -2.925158143043518066e-01 -3.580281436443328857e-01 -1.511296182870864868e-01 1.223883312195539474e-02 1.826899647712707520e-01
-4.995720088481903076e-01 3.565529584884643555e-01 -2.129116654396057129e-01 -9.704753756523132324e-02 -4.750252068042755127e-01 1.642444729804992676e-01 -3.800435662269592285e-01 4.141132533550262451e-01
2.287216484546661377e-01 -3.378754854202270508e-01 -4.978657364845275879e-01 -3.336937427520751953e-01 -9.868901968002319336e-02 -2.329236119985580444e-01 -4.383459389209747314e-01 4.670811295509338379e-01
2.026405185461044312e-01 1.786120422184467316e-02 -2.622711062431335449e-01 -6.185160875320434570e-01 -1.449750661849975586e-01 3.744769990444183350e-01 -4.125469028949737549e-01 4.193134903907775879e-01
-1.972727030515670776e-01 9.299822151660919189e-02 -3.154245018959045410e-01 -2.200345546007156372e-01 -2.655444145202636719e-01 4.971555471420288086e-01 -6.710815429687500000e-01 1.910477429628372192e-01
-3.310989737510681152e-01 -3.178754150867462158e-01 3.700748085975646973e-01 -1.397059410810470581e-01 -1.405963301658630371e-01 -2.557726204395294189e-02 9.675159119069576263e-03 7.825216054916381836e-01
1.671120077371597290e-01 1.210832409560680389e-02 -2.978900372982025146e-01 -3.602531552314758301e-01 -2.551086544990539551e-01 -4.283317327499389648e-01 -5.752239823341369629e-01 4.171033203601837158e-01
-3.941893279552459717e-01 -5.251489877700805664e-01 -4.255560040473937988e-01 -5.246362090110778809e-01 5.041308328509330750e-02 1.413489431142807007e-01 -1.287829279899597168e-01 2.708992362022399902e-01
-1.070371828973293304e-02 6.378904730081558228e-02 3.947671651840209961e-01 -6.775019764900207520e-01 -8.468104153871536255e-02 -1.821582317352294922e-01 -3.569239377975463867e-01 4.617568254470825195e-01
1.535376310348510742e-01 2.832486033439636230e-01 2.389119565486907959e-01 -4.564661383628845215e-01 -2.673675715923309326e-01 2.946781218051910400e-01 -6.124013066291809082e-01 3.120901584625244141e-01
2.995603978633880615e-01 2.116380035877227783e-01 -4.686886817216873169e-02 -3.667459785938262939e-01 -2.878320813179016113e-01 2.016845345497131348e-01 -6.237952113151550293e-01 4.648969173431396484e-01
-4.999692738056182861e-01 -4.647408798336982727e-02 3.804525434970855713e-01 -6.719271186739206314e-03 -1.533549278974533081e-01 6.531230211257934570e-01 -3.326451480388641357e-01 2.057704925537109375e-01
-5.837851762771606445e-01 -3.040322959423065186e-01 1.199016422033309937e-01 -1.475418061017990112e-01 -6.708068847656250000e-01 -2.109946459531784058e-01 -1.363700926303863525e-01 1.323510259389877319e-01
5.293111130595207214e-02 -1.458578626625239849e-03 -2.179659903049468994e-01 4.287633299827575684e-02 -2.549434304237365723e-01 -4.411217570304870605e-01 -3.560293316841125488e-01 7.493378520011901855e-01
-4.030896723270416260e-01 -3.137543499469757080e-01 2.330666035413742065e-01 -3.471187055110931396e-01 -4.456429779529571533e-01 -5.271350145339965820e-01 -2.343648523092269897e-01 1.812995076179504395e-01
-1.040102727711200714e-02 -2.915405929088592529e-01 -5.525747537612915039e-01 -4.782427251338958740e-01 -3.697817623615264893e-01 2.420159280300140381e-01 -1.392668485641479492e-01 4.075970947742462158e-01
1.094259768724441528e-01 -5.300953388214111328e-01 -1.589226871728897095e-01 -1.596209406852722168e-01 -4.921242892742156982e-01 -1.884343177080154419e-01 -6.082218289375305176e-01 -9.307053685188293457e-02
-3.683202564716339111e-01 -1.935090422630310059e-01 2.251442670822143555e-01 -3.999123573303222656e-01 -5.529008507728576660e-01 -4.635199010372161865e-01 -3.009146749973297119e-01 7.193572819232940674e-02
-2.759849429130554199e-01 -1.425835937261581421e-01 -3.340073525905609131e-01 -4.406817853450775146e-01 2.064647227525711060e-01 3.053669631481170654e-01 -6.795975565910339355e-01 -3.360656090080738068e-03
-6.741306185722351074e-01 -4.021323323249816895e-01 1.179311200976371765e-01 -4.793069511651992798e-02 2.257710695266723633e-01 -3.497658371925354004e-01 -2.988485097885131836e-01 3.240574300289154053e-01
-4.178123176097869873e-01 -1.203604787588119507e-01 -6.003186702728271484e-01 -1.855517029762268066e-01 -1.942863017320632935e-01 3.942889571189880371e-01 -3.557344079017639160e-01 3.104456663131713867e-01
-5.223058164119720459e-02 -6.867019087076187134e-02 -2.248505316674709320e-02 8.523780852556228638e-02 -4.407606422901153564e-01 5.964056253433227539e-01 -6.143967509269714355e-01 2.394414991140365601e-01
-1.927752047777175903e-01 -2.102130949497222900e-01 -8.735804259777069092e-02 -5.238344073295593262e-01 -5.961155891418457031e-01 1.070309504866600037e-01 4.101160168647766113e-02 5.178059935569763184e-01
-3.811793625354766846e-01 -8.067846298217773438e-02 -2.228294909000396729e-01 2.159872800111770630e-01 -6.231517195701599121e-01 3.324182033538818359e-01 -4.830634593963623047e-01 1.404268741607666016e-01
-1.313893944025039673e-01 1.388151315040886402e-03 -3.003944456577301025e-01 2.430748194456100464e-02 -8.779692649841308594e-02 1.997129470109939575e-01 -9.001669287681579590e-01 1.844261437654495239e-01
-4.551321566104888916e-01 -3.137344717979431152e-01 -3.465430438518524170e-01 -1.668281406164169312e-01 4.214017689228057861e-01 -1.141866296529769897e-01 -2.899980843067169189e-01 5.213298201560974121e-01
-3.762638866901397705e-01 -7.585158199071884155e-02 4.338798224925994873e-01 -2.537892162799835205e-01 -6.070929169654846191e-01 -7.682609558105468750e-02 -1.035568788647651672e-01 4.634902179241180420e-01
4.830310121178627014e-02 -5.706721916794776917e-02 -1.611870080232620239e-01 2.105419337749481201e-01 -2.309433966875076294e-01 2.588163316249847412e-02 -9.179655313491821289e-01 1.656373888254165649e-01
-4.400230050086975098e-01 -5.285174846649169922e-01 2.341318577527999878e-01 -1.371505260467529297e-01 1.991539001464843750e-01 -9.950068593025207520e-02 -1.125274077057838440e-01 6.254563927650451660e-01
-1.553248465061187744e-01 -5.526531338691711426e-01 -4.986098408699035645e-01 -2.266641408205032349e-01 -4.256663322448730469e-01 2.865432016551494598e-02 -4.155225753784179688e-01 -1.256524473428726196e-01
-2.128099203109741211e-01 -3.010074496269226074e-01 -3.154031932353973389e-01 -7.229407429695129395e-01 -1.130887120962142944e-01 2.714301943778991699e-01 -1.575725339353084564e-02 3.940461874008178711e-01
-6.023562327027320862e-02 3.345450758934020996e-01 7.779420167207717896e-02 -2.116675823926925659e-01 -3.210073113441467285e-01 -9.051855653524398804e-02 -3.261949717998504639e-01 7.848272919654846191e-01
-2.804924249649047852e-01 -2.112236618995666504e-01 -4.702660143375396729e-01 -5.070726871490478516e-01 -4.286367893218994141e-01 3.224725127220153809e-01 -1.367843803018331528e-02 3.324613869190216064e-01
-1.826097816228866577e-01 1.349710673093795776e-01 3.432729244232177734e-01 -6.612141150981187820e-03 -7.329414784908294678e-02 3.734953403472900391e-01 -8.241862058639526367e-01 8.001784235239028931e-02
1.477844119071960449e-01 -7.159497588872909546e-02 -1.858733035624027252e-02 -6.661829948425292969e-01 -1.739033758640289307e-01 -2.751048803329467773e-01 -3.116385638713836670e-01 5.708283782005310059e-01
-1.130900532007217407e-01 -2.393998056650161743e-01 3.778735697269439697e-01 7.106164842844009399e-02 -2.018254846334457397e-01 4.089113771915435791e-01 -7.576637864112854004e-01 -7.978688925504684448e-03
-3.304166495800018311e-01 -2.125369571149349213e-02 3.797498047351837158e-01 1.377911269664764404e-01 -6.734462082386016846e-02 6.211740374565124512e-01 -5.447304248809814453e-01 2.001329362392425537e-01
-4.028696715831756592e-01 -2.772466838359832764e-01 5.145928263664245605e-01 -2.501514256000518799e-01 2.337038516998291016e-01 -3.441280126571655273e-01 -3.038445413112640381e-01 4.099828302860260010e-01
-1.859167069196701050e-01 -8.244805932044982910e-01 5.642297491431236267e-02 1.608266532421112061e-01 3.689446300268173218e-02 1.468730270862579346e-01 -4.834062159061431885e-01 1.896703382954001427e-03
2.987475991249084473e-01 -3.033521585166454315e-02 2.016877532005310059e-01 -5.560633540153503418e-01 -2.963183820247650146e-01 3.093554377555847168e-01 -4.844253361225128174e-01 3.765260577201843262e-01
3.918238580226898193e-01 -2.314112186431884766e-01 5.091496929526329041e-02 -2.821143269538879395e-01 -1.598873436450958252e-01 -1.294149179011583328e-02 -7.977901101112365723e-01 2.203212082386016846e-01
-3.176096081733703613e-01 -4.103079140186309814e-01 3.651727139949798584e-01 -2.338973432779312134e-01 2.420853376388549805e-01 -2.118196636438369751e-01 -1.930283457040786743e-01 6.340186595916748047e-01
-1.978905946016311646e-01 -2.316136658191680908e-01 2.561144530773162842e-01 -4.832297563552856445e-01 -4.094883203506469727e-01 -2.512428462505340576e-01 -5.204220861196517944e-02 6.120268106460571289e-01
-4.500281512737274170e-01 -4.716445207595825195e-01 3.077068030834197998e-01 2.796453833580017090e-01 -8.766490966081619263e-02 1.365866661071777344e-01 -6.987267732620239258e-02 6.090303063392639160e-01
-2.897532880306243896e-01 -1.258032768964767456e-01 1.701198518276214600e-02 5.835694819688796997e-02 -3.342905342578887939e-01 4.578869640827178955e-01 -7.561520934104919434e-01 -5.783853307366371155e-02
-7.073359936475753784e-02 2.907478064298629761e-02 1.602237224578857422e-01 -3.835422396659851074e-01 -3.639252185821533203e-01 -9.137182682752609253e-02 -8.052698969841003418e-01 -1.792354136705398560e-01
1.932446807622909546e-01 -3.583530187606811523e-01 -1.930109262466430664e-01 -5.657885223627090454e-02 -9.109676629304885864e-02 -3.762567341327667236e-01 -2.156371474266052246e-01 7.729282975196838379e-01
-1.024001091718673706e-01 -4.337814152240753174e-01 -5.843517184257507324e-01 -1.863478720188140869e-01 1.971078068017959595e-01 -7.740940153598785400e-02 -2.907191514968872070e-01 5.438695549964904785e-01
-2.762249112129211426e-01 -6.520456671714782715e-01 2.540072798728942871e-01 -1.959974020719528198e-01 -1.175276748836040497e-02 5.166527032852172852e-01 -3.534656465053558350e-01 -5.996150895953178406e-02
1.452561914920806885e-01 -1.347100585699081421e-01 6.215487122535705566e-01 -1.727358400821685791e-01 -4.588876664638519287e-01 2.872673571109771729e-01 -4.803737103939056396e-01 1.439927369356155396e-01
-1.329249590635299683e-01 -5.533509254455566406e-01 -2.421811074018478394e-01 -2.012666314840316772e-01 -5.419568419456481934e-01 1.365910619497299194e-01 -4.849197268486022949e-01 -1.716160327196121216e-01
2.839736938476562500e-01 -6.080234795808792114e-02 2.354530245065689087e-01 -2.103051543235778809e-01 -3.883828818798065186e-01 4.445822834968566895e-01 -2.804790735244750977e-01 6.235642433166503906e-01
-1.989242434501647949e-01 -2.745120227336883545e-01 -3.304035365581512451e-01 2.952404618263244629e-01 -6.376566886901855469e-01 3.012264370918273926e-01 -2.302337586879730225e-01 3.720052540302276611e-01
1.932427100837230682e-02 -3.973536193370819092e-01 -4.562940597534179688e-01 -8.889274299144744873e-02 2.469660714268684387e-02 -3.673773705959320068e-01 -6.141672134399414062e-01 3.359360098838806152e-01
2.605213820934295654e-01 -3.351041078567504883e-01 -3.962856531143188477e-02 1.554814279079437256e-01 -3.093377649784088135e-01 -3.769242465496063232e-01 -2.373551577329635620e-01 7.070996165275573730e-01
3.599815964698791504e-01 -6.685832738876342773e-01 5.834491923451423645e-02 -2.061420679092407227e-01 -2.428790777921676636e-01 1.211049929261207581e-01 -5.340211987495422363e-01 1.366592943668365479e-01
-3.609272539615631104e-01 -3.894244730472564697e-01 1.650336533784866333e-01 -3.402225375175476074e-01 -3.617840111255645752e-01 -6.363142281770706177e-03 1.234847977757453918e-01 6.549168825149536133e-01
-3.750594854354858398e-01 -1.947489380836486816e-01 -6.454717516899108887e-01 -2.418105155229568481e-01 -5.429402738809585571e-02 3.257210254669189453e-01 -4.311054050922393799e-01 2.267227321863174438e-01
-2.978414297103881836e-01 -1.559375524520874023e-01 -2.660797834396362305e-01 1.044042110443115234e-01 -3.166261911392211914e-01 3.649112954735755920e-02 -8.235056400299072266e-01 -1.597814410924911499e-01
-2.984968423843383789e-01 -4.189772903919219971e-01 7.899115234613418579e-02 -6.533321142196655273e-01 -1.814953237771987915e-01 3.408907949924468994e-01 -3.735858201980590820e-01 1.164557114243507385e-01
-3.019501566886901855e-01 -5.267356634140014648e-01 5.148307085037231445e-01 2.158559858798980713e-02 1.872943639755249023e-01 -3.930446133017539978e-02 -1.889221370220184326e-01 5.417965054512023926e-01
2.462883740663528442e-01 -3.715355992317199707e-01 -1.927633732557296753e-01 1.381240338087081909e-01 -3.611400127410888672e-01 2.955268323421478271e-01 -6.753353476524353027e-01 2.668917179107666016e-01
-1.349798142910003662e-01 4.180418848991394043e-01 -5.063870921730995178e-02 -1.605263501405715942e-01 -3.603400588035583496e-01 -5.693648755550384521e-02 -3.740624785423278809e-01 7.111113071441650391e-01
-2.069796919822692871e-01 -4.215180873870849609e-01 -1.465344727039337158e-01 -4.241893291473388672e-01 3.542599976062774658e-01 -4.800429642200469971e-01 -4.006963074207305908e-01 2.481413483619689941e-01
-2.681323289871215820e-01 -2.050675004720687866e-01 -5.393132939934730530e-02 -1.798329651355743408e-01 6.152189970016479492e-01 1.531641371548175812e-02 -3.743604123592376709e-01 5.761329531669616699e-01
-2.786985933780670166e-01 -3.776947557926177979e-01 1.712810844182968140e-01 -1.930795311927795410e-01 -7.069499492645263672e-01 -2.687795758247375488e-01 -1.575884595513343811e-02 3.752172887325286865e-01
4.111289680004119873e-01 -3.562995195388793945e-01 -1.415082961320877075e-01 -2.259862720966339111e-01 -1.027550175786018372e-01 -2.010011225938796997e-01 -7.192629575729370117e-01 2.542242109775543213e-01
2.069549821317195892e-02 -1.494323485530912876e-03 2.036775946617126465e-01 2.438888140022754669e-02 -4.392059147357940674e-01 4.596592485904693604e-01 -7.343584895133972168e-01 1.184024065732955933e-01
-2.977532744407653809e-01 2.023868858814239502e-01 -1.431203931570053101e-01 8.179649710655212402e-02 -2.006383687257766724e-01 -3.322014808654785156e-01 -4.329821169376373291e-01 7.107188105583190918e-01
-4.247840344905853271e-01 2.684272825717926025e-01 -7.289437204599380493e-02 3.808645159006118774e-02 -2.979398369789123535e-01 3.512043654918670654e-01 -7.117545008659362793e-01 1.484377086162567139e-01
-4.189592972397804260e-02 -1.898417770862579346e-01 -6.828948110342025757e-02 1.243073269724845886e-01 -5.616044402122497559e-01 3.368215858936309814e-01 -7.118669748306274414e-01 8.053738623857498169e-02
-6.386656165122985840e-01 -4.302968680858612061e-01 1.979397535324096680e-01 -1.210815981030464172e-01 -3.870748579502105713e-01 -3.703196644783020020e-01 -2.571772336959838867e-01 -2.502223942428827286e-03
-4.603843092918395996e-01 -2.086397558450698853e-01 2.298447787761688232e-01 6.110277958214282990e-03 -7.252209782600402832e-01 -2.103428691625595093e-01 -1.716971695423126221e-01 3.032822608947753906e-01
-5.744644999504089355e-01 -3.206314444541931152e-01 1.587522327899932861e-01 -2.125406116247177124e-01 -3.602955937385559082e-01 -5.168638229370117188e-01 -3.135053813457489014e-01 3.954147174954414368e-02
-4.114718735218048096e-01 -5.839637517929077148e-01 3.475460410118103027e-01 -2.083347141742706299e-01 -6.834992021322250366e-02 -2.586374618113040924e-02 1.079256832599639893e-02 5.657106637954711914e-01
-1.538370102643966675e-01 -2.884471118450164795e-01 1.393309235572814941e-02 4.334252476692199707e-01 -2.209742218255996704e-01 -6.631979346275329590e-02 -8.073413968086242676e-01 -7.262013852596282959e-03
-4.075114428997039795e-01 -6.589734554290771484e-02 -2.426996380090713501e-01 -4.688667356967926025e-01 1.800642162561416626e-01 9.789647907018661499e-02 -6.996126174926757812e-01 -1.392418593168258667e-01
-3.156514167785644531e-01 -1.232782378792762756e-01 -2.785155177116394043e-01 -7.123723626136779785e-01 -2.900364398956298828e-01 3.627982437610626221e-01 -3.438526391983032227e-02 2.884362637996673584e-01
-3.760468065738677979e-01 -1.855980902910232544e-01 -4.649357795715332031e-01 2.790212333202362061e-01 -2.427720725536346436e-01 6.334798038005828857e-02 -2.416891902685165405e-01 6.393427848815917969e-01
-2.448894232511520386e-01 -1.423399746417999268e-01 -4.251489341259002686e-01 3.343059718608856201e-01 -4.552530646324157715e-01 1.977940499782562256e-01 -2.659372389316558838e-01 5.569165945053100586e-01
-4.198686182498931885e-01 -4.846440255641937256e-01 3.842847347259521484e-01 3.494803234934806824e-02 7.192751020193099976e-02 -4.862942397594451904e-01 -2.916236519813537598e-01 3.365034759044647217e-01
-4.229460060596466064e-01 -4.157777130603790283e-01 -9.608539938926696777e-02 -2.534470856189727783e-01 4.512805938720703125e-01 1.265898230485618114e-03 -2.481233030557632446e-01 5.563783049583435059e-01
-1.083347648382186890e-01 -3.292475640773773193e-01 5.258915573358535767e-02 4.142092466354370117e-01 -3.048639297485351562e-01 6.359948776662349701e-03 -7.826496958732604980e-01 1.293300651013851166e-03
-3.881484866142272949e-01 1.250400096178054810e-01 3.270853459835052490e-01 -1.321978569030761719e-01 3.805215284228324890e-02 5.660737752914428711e-01 -3.288880884647369385e-01 5.283839702606201172e-01
7.379862666130065918e-02 -1.865746229887008667e-01 -3.156925439834594727e-01 -2.905069291591644287e-01 -3.613495528697967529e-01 -4.082891941070556641e-01 -2.025678902864456177e-01 6.613474488258361816e-01
-6.774094700813293457e-01 -4.182828962802886963e-01 1.893164366483688354e-01 2.022282034158706665e-02 2.232140898704528809e-01 -2.733865082263946533e-01 -2.943271696567535400e-01 3.445475697517395020e-01
1.582513302564620972e-01 5.498591810464859009e-02 1.945529431104660034e-01 -4.050835371017456055e-01 -2.682190835475921631e-01 5.874324440956115723e-01 -3.296257853507995605e-01 4.942854344844818115e-01
-4.386574327945709229e-01 -1.013562642037868500e-02 -5.654038786888122559e-01 -1.037872880697250366e-01 -4.757986366748809814e-01 9.299588948488235474e-02 -4.639029800891876221e-01 1.636613309383392334e-01
5.835385993123054504e-02 -1.689946353435516357e-01 -1.527376323938369751e-01 2.972194850444793701e-01 -2.520271837711334229e-01 3.761828541755676270e-01 -7.066156268119812012e-01 3.899109065532684326e-01
1.855806820094585419e-02 1.683458536863327026e-01 2.031104266643524170e-02 -7.172945737838745117e-01 -1.956049203872680664e-01 3.116720914840698242e-02 -3.408789634704589844e-01 5.485984086990356445e-01
-1.061591282486915588e-01 -1.651388555765151978e-01 -1.361348778009414673e-01 2.701618075370788574e-01 -7.203311473131179810e-02 3.292039334774017334e-01 -8.526574373245239258e-01 1.713202148675918579e-01
-3.600210845470428467e-01 -1.586344242095947266e-01 2.656720280647277832e-01 -9.517203271389007568e-02 1.108502969145774841e-02 3.775463104248046875e-01 -7.707934379577636719e-01 -1.696880310773849487e-01
1.342099308967590332e-01 -7.215760350227355957e-01 -2.505202293395996094e-01 9.914041310548782349e-02 -4.450324177742004395e-01 1.015136539936065674e-01 -4.122686982154846191e-01 1.019910797476768494e-01
3.282432258129119873e-01 -4.853321909904479980e-01 -4.287806898355484009e-02 -8.815120905637741089e-02 -2.064018100500106812e-01 5.237001180648803711e-01 -4.422764182090759277e-01 3.669163584709167480e-01
4.605910181999206543e-01 -2.593951225280761719e-01 2.598985731601715088e-01 -3.282419145107269287e-01 -1.028478145599365234e-01 3.510796725749969482e-01 -4.935265779495239258e-01 4.097278714179992676e-01
-4.357435703277587891e-01 8.230847865343093872e-02 -1.101293936371803284e-01 -4.862036705017089844e-01 -3.691000118851661682e-02 4.024289175868034363e-02 -7.107012271881103516e-01 -2.162228077650070190e-01
1.331498622894287109e-01 -6.694821119308471680e-01 -6.936690211296081543e-02 -3.800748586654663086e-01 -8.984090387821197510e-02 -3.199029862880706787e-01 -5.225143432617187500e-01 -3.695861250162124634e-02
-4.569592326879501343e-02 -3.867472112178802490e-01 -9.639443014748394489e-04 8.000160008668899536e-02 -1.104769930243492126e-01 4.539980366826057434e-02 -9.097500443458557129e-01 -5.075634457170963287e-03
6.505028158426284790e-02 -6.889025568962097168e-01 -3.085778653621673584e-01 -2.415347397327423096e-01 -2.039447575807571411e-01 -1.125281304121017456e-01 -5.576628446578979492e-01 -4.877230897545814514e-02
-4.759708642959594727e-01 2.929538488388061523e-01 -1.638548672199249268e-01 3.664193302392959595e-02 1.918893121182918549e-02 -2.779966592788696289e-01 -5.529119968414306641e-01 5.254300236701965332e-01
1.960856467485427856e-01 1.315581798553466797e-01 1.788246259093284607e-02 -6.270081400871276855e-01 -3.302583396434783936e-01 -2.021216303110122681e-01 -4.802236557006835938e-01 4.126080870628356934e-01
-1.365325003862380981e-01 -3.276993036270141602e-01 5.912821367383003235e-02 4.516390264034271240e-01 -2.031067907810211182e-01 4.741336405277252197e-01 -2.774248421192169189e-01 5.687515735626220703e-01
-2.233061790466308594e-01 4.414437711238861084e-02 -1.766664683818817139e-01 1.492244284600019455e-02 -1.371948421001434326e-01 3.834495544433593750e-01 -8.467776775360107422e-01 1.840203851461410522e-01
3.839297294616699219e-01 -3.726795315742492676e-01 -3.608929812908172607e-01 -2.070804834365844727e-01 -9.939354658126831055e-02 -2.944175899028778076e-01 -5.081522464752197266e-01 4.310482144355773926e-01
8.513805223628878593e-04 -2.790865302085876465e-01 -7.491548359394073486e-02 5.038868188858032227e-01 -3.342517316341400146e-01 -1.072755232453346252e-01 -7.055311203002929688e-01 2.039347887039184570e-01
3.466495871543884277e-02 -1.123734042048454285e-01 2.673183679580688477e-01 -7.617137581110000610e-02 -3.738250434398651123e-01 -3.592803776264190674e-01 -1.968421936035156250e-01 7.754580378532409668e-01
5.467195436358451843e-02 -2.736019790172576904e-01 -2.452310919761657715e-01 2.292349487543106079e-01 -5.188311934471130371e-01 3.666155934333801270e-01 -5.879070162773132324e-01 2.454351931810379028e-01
-2.489448636770248413e-01 -3.532085195183753967e-02 -2.529197037220001221e-01 -3.425542637705802917e-02 2.719713747501373291e-02 -4.673712849617004395e-01 -3.471626639366149902e-01 7.293419241905212402e-01
-4.938375651836395264e-01 -3.504178524017333984e-01 1.448147147893905640e-01 -4.103528857231140137e-01 -8.706928789615631104e-02 5.373168587684631348e-01 -3.666924834251403809e-01 -1.149661391973495483e-01
2.447641491889953613e-01 1.340344399213790894e-01 2.040499150753021240e-01 -3.697469532489776611e-01 -3.249585628509521484e-01 7.729275524616241455e-02 -3.517619669437408447e-01 7.130690813064575195e-01
1.537915915250778198e-01 -3.140476346015930176e-01 -4.254823550581932068e-02 -5.057596564292907715e-01 1.902215555310249329e-02 -3.312432467937469482e-01 -6.803756952285766602e-01 2.170812189579010010e-01
-2.041218131780624390e-01 -4.062049686908721924e-01 -3.803514540195465088e-01 -1.206088736653327942e-01 -4.419474899768829346e-01 -3.082461096346378326e-02 -6.231896877288818359e-01 -2.224518060684204102e-01
-5.723294243216514587e-02 5.060144886374473572e-02 9.932002425193786621e-02 -8.200057744979858398e-01 -1.915046572685241699e-01 2.720276117324829102e-01 -2.649043500423431396e-01 3.619980514049530029e-01
-4.177790582180023193e-01 -3.074856698513031006e-01 5.754549801349639893e-02 1.979967653751373291e-01 -3.132295608520507812e-01 1.370008885860443115e-01 -7.274547219276428223e-01 -2.057344168424606323e-01
-4.479696452617645264e-01 -1.500182747840881348e-01 1.576427668333053589e-01 -2.919231355190277100e-01 -3.324344456195831299e-01 1.677464544773101807e-01 -6.535341739654541016e-01 -3.177877962589263916e-01
-1.513375639915466309e-01 -5.566249787807464600e-02 -1.559138894081115723e-01 1.627028137445449829e-01 -3.028633892536163330e-01 5.840686559677124023e-01 -6.268218755722045898e-01 3.121684193611145020e-01
-5.538527294993400574e-02 -3.805748224258422852e-01 -1.307236105203628540e-01 -7.196061611175537109e-01 1.338972151279449463e-01 -2.692718505859375000e-01 -3.728145360946655273e-01 2.962208986282348633e-01
-4.221519827842712402e-01 -8.261482715606689453e-01 -1.428803354501724243e-01 1.164016723632812500e-01 -2.144576609134674072e-01 1.514283567667007446e-02 -1.917516440153121948e-01 1.493738740682601929e-01
-1.923160068690776825e-02 -4.421396553516387939e-02 7.366757988929748535e-01 -5.117765814065933228e-02 -2.892510890960693359e-01 -1.868899464607238770e-01 -3.628069460391998291e-01 4.496018886566162109e-01
-1.861331611871719360e-01 -6.923767179250717163e-02 2.750750072300434113e-02 2.473790049552917480e-01 -3.263336420059204102e-01 3.444474339485168457e-01 -8.163536787033081055e-01 8.388327062129974365e-02
-4.116878211498260498e-01 -4.763540327548980713e-01 4.794292449951171875e-01 -1.315345913171768188e-01 2.422167360782623291e-02 -2.520470619201660156e-01 -1.442886143922805786e-01 5.210686922073364258e-01
-1.531354188919067383e-01 -1.066824570298194885e-01 -3.656621277332305908e-01 1.107507944107055664e-01 -1.763817816972732544e-01 -1.038965210318565369e-01 -8.816226124763488770e-01 -5.520985927432775497e-03
-2.681558132171630859e-01 -2.015193458646535873e-03 5.051843822002410889e-02 -6.305338740348815918e-01 -7.811309397220611572e-02 3.055852055549621582e-01 -6.323011517524719238e-01 -1.693361997604370117e-01
1.476204842329025269e-01 -3.959074020385742188e-01 3.255870044231414795e-01 -4.973863065242767334e-01 5.672731623053550720e-02 2.202377319335937500e-01 -6.446107625961303711e-01 -2.863131836056709290e-02
-7.005199790000915527e-01 -3.034497797489166260e-01 4.719614088535308838e-01 -1.992753744125366211e-01 -1.262680590152740479e-01 -2.261304855346679688e-01 -2.857123911380767822e-01 7.759933173656463623e-02
4.060281813144683838e-01 1.499098986387252808e-01 5.860225111246109009e-02 -2.959297597408294678e-01 -3.057184815406799316e-01 1.534069478511810303e-01 -6.359258890151977539e-01 4.475044906139373779e-01
4.381065964698791504e-01 -2.393046170473098755e-01 5.104846954345703125e-01 -2.320146411657333374e-01 -2.164898663759231567e-01 1.267127394676208496e-01 -4.652325809001922607e-01 3.962388932704925537e-01
1.439040005207061768e-01 2.199659198522567749e-01 1.327071785926818848e-01 -6.004292368888854980e-01 -2.737325429916381836e-01 -1.031583920121192932e-01 -5.090858936309814453e-01 4.561147093772888184e-01
-3.544843792915344238e-01 -1.426372677087783813e-01 -5.270145535469055176e-01 -4.615034461021423340e-01 1.208910644054412842e-01 4.459563791751861572e-01 -3.283590972423553467e-01 2.048275470733642578e-01
4.266505539417266846e-01 -1.438367366790771484e-01 2.398246340453624725e-02 -4.296978414058685303e-01 -5.196309089660644531e-02 4.059761762619018555e-01 -3.222271800041198730e-01 5.837103128433227539e-01
-6.112928986549377441e-01 1.111068874597549438e-01 1.280156970024108887e-01 3.970289602875709534e-02 -1.584739051759243011e-02 5.710890889167785645e-01 -3.508326411247253418e-01 3.827982246875762939e-01
-5.344770848751068115e-02 -1.137427464127540588e-01 -1.820412427186965942e-01 -2.042987048625946045e-01 -2.165882885456085205e-01 2.636827826499938965e-01 -8.898419737815856934e-01 -3.272861614823341370e-02
-1.190417632460594177e-01 -5.371211841702461243e-02 4.185166209936141968e-02 1.512106508016586304e-01 -4.687891304492950439e-01 5.022616982460021973e-01 -6.844633817672729492e-01 1.334454566240310669e-01
3.470237180590629578e-02 -3.620577752590179443e-01 -2.365492135286331177e-01 1.472109928727149963e-02 -2.099335640668869019e-01 -7.986158877611160278e-02 -8.712568879127502441e-01 -4.470968246459960938e-02
6.271585822105407715e-02 -8.481676876544952393e-02 -1.560372710227966309e-01 1.627299040555953979e-01 -5.358969569206237793e-01 3.761831521987915039e-01 -5.836008191108703613e-01 4.107978641986846924e-01
3.016534447669982910e-02 -1.745004355907440186e-01 -5.644786357879638672e-01 -1.488382816314697266e-01 -1.707056462764739990e-01 -4.206518530845642090e-01 -5.655956864356994629e-01 3.191611170768737793e-01
-2.692853808403015137e-01 -3.575382828712463379e-01 4.429247379302978516e-01 -5.766431689262390137e-01 -3.963707089424133301e-01 1.341962907463312149e-02 -1.446093525737524033e-02 3.368279337882995605e-01
-1.419788300991058350e-01 -3.281296491622924805e-01 -7.495301216840744019e-02 1.615819185972213745e-01 -3.573505282402038574e-01 3.808889985084533691e-01 -7.533586025238037109e-01 1.101385895162820816e-02
-4.670218527317047119e-01 -4.235026240348815918e-01 3.150006830692291260e-01 -9.414552152156829834e-02 1.890346705913543701e-01 -5.337192416191101074e-01 -3.893176913261413574e-01 1.492947638034820557e-01
-3.597027957439422607e-01 -1.851599663496017456e-01 -3.113759756088256836e-01 -3.561503291130065918e-01 1.651921570301055908e-01 8.316375315189361572e-02 -7.392670512199401855e-01 -1.783567219972610474e-01
2.669252753257751465e-01 -8.060307241976261139e-03 -2.295222729444503784e-01 -1.091991737484931946e-01 -4.929343760013580322e-01 3.223791718482971191e-01 -2.356612980365753174e-01 6.794350743293762207e-01
1.131494566798210144e-01 1.906279474496841431e-01 3.092997372150421143e-01 -3.808569610118865967e-01 -3.690702021121978760e-01 1.710514724254608154e-01 -2.585669457912445068e-01 6.912389993667602539e-01
2.060625106096267700e-01 6.034585833549499512e-02 1.692154407501220703e-01 -4.020498096942901611e-01 -2.868409454822540283e-01 3.831017613410949707e-01 -2.359811216592788696e-01 6.920166015625000000e-01
5.196200013160705566e-01 -1.956290751695632935e-01 -4.226476326584815979e-02 -2.132360041141510010e-01 -3.684396445751190186e-01 2.331502288579940796e-01 -3.765593767166137695e-01 5.590747594833374023e-01
-1.140295714139938354e-01 -3.330273628234863281e-01 1.044032126665115356e-01 -7.124090790748596191e-01 3.025519251823425293e-01 -2.164678275585174561e-01 -4.523494243621826172e-01 1.210269331932067871e-01
-4.036844074726104736e-01 2.389426678419113159e-01 1.232225298881530762e-01 -6.298359036445617676e-01 -1.396415382623672485e-02 1.046130061149597168e-01 -5.970302820205688477e-01 2.200228534638881683e-02
-6.236484050750732422e-01 -3.297556638717651367e-01 -2.777612209320068359e-01 -1.258232891559600830e-01 2.635360658168792725e-01 -3.642148375511169434e-01 -4.028686285018920898e-01 2.119768857955932617e-01
-4.929305016994476318e-01 -2.861617803573608398e-01 -1.788986027240753174e-01 -4.684740304946899414e-01 3.991842269897460938e-01 3.569366410374641418e-02 -2.387783229351043701e-01 4.538955092430114746e-01
-4.702745974063873291e-01 8.153170347213745117e-02 -1.831240355968475342e-01 3.753277659416198730e-01 -3.239426612854003906e-01 8.000934869050979614e-02 -6.754372119903564453e-01 1.738769710063934326e-01
2.706997394561767578e-01 1.175621300935745239e-01 -2.052470892667770386e-01 -4.950549900531768799e-01 -2.651020586490631104e-01 2.087743133306503296e-01 -3.887106776237487793e-01 6.006108522415161133e-01
1.079198047518730164e-01 -1.852868497371673584e-01 1.822454668581485748e-02 1.503696143627166748e-01 -3.164082467555999756e-01 -4.778102338314056396e-01 -2.892026603221893311e-01 7.204331159591674805e-01
-1.313873529434204102e-01 -3.135496973991394043e-01 -3.582862019538879395e-01 -5.112757682800292969e-01 2.147286534309387207e-01 -9.052322246134281158e-03 -2.330082803964614868e-01 6.278286576271057129e-01
-3.379107713699340820e-01 -2.424353957176208496e-01 3.884891271591186523e-01 -2.132216095924377441e-01 -6.034199595451354980e-01 1.551744155585765839e-02 -3.056510118767619133e-03 5.160313248634338379e-01
4.962265789508819580e-01 -5.395378470420837402e-01 -2.088751643896102905e-02 -3.685723543167114258e-01 -3.611794710159301758e-01 -3.628107160329818726e-02 -2.974902689456939697e-01 3.257436454296112061e-01
-4.083275794982910156e-01 -4.353774487972259521e-01 1.468356847763061523e-01 -3.275212049484252930e-01 -1.623434126377105713e-01 2.640149295330047607e-01 1.322968751192092896e-01 6.335001587867736816e-01
-5.390726923942565918e-01 9.212181717157363892e-02 -1.178115978837013245e-01 2.559297084808349609e-01 -3.533548712730407715e-01 2.157048881053924561e-01 -6.583607196807861328e-01 1.292582303285598755e-01
-2.076673656702041626e-01 1.192543003708124161e-02 -3.899893164634704590e-01 3.442823654040694237e-03 -3.570321500301361084e-01 4.745706617832183838e-01 -5.955429673194885254e-01 3.118779659271240234e-01
-3.498870730400085449e-01 -5.566222071647644043e-01 2.707919478416442871e-01 -2.350766211748123169e-01 -2.306473702192306519e-01 2.411736845970153809e-01 5.115587636828422546e-02 5.702469944953918457e-01
-4.789725542068481445e-01 -9.817593730986118317e-03 -4.138150513172149658e-01 3.723652362823486328e-01 -2.624439597129821777e-01 6.000168249011039734e-02 -4.298926293849945068e-01 4.508942663669586182e-01
-6.940482258796691895e-01 -2.120488286018371582e-01 -2.700136601924896240e-01 -2.214408069849014282e-01 2.017542272806167603e-01 -2.728549242019653320e-01 -3.552455902099609375e-01 3.317153155803680420e-01
-1.351134926080703735e-01 -3.769848644733428955e-01 1.562315076589584351e-01 -4.278463125228881836e-01 7.668773084878921509e-02 2.363345324993133545e-01 -7.385390996932983398e-01 -1.580861806869506836e-01
-3.651639819145202637e-01 -1.560726761817932129e-01 -6.338883042335510254e-01 -1.594803482294082642e-01 -6.298443675041198730e-02 2.564876377582550049e-01 -5.728514194488525391e-01 1.309074312448501587e-01
4.187257885932922363e-01 -2.139124572277069092e-01 1.840475052595138550e-01 -1.934778839349746704e-01 -5.280533432960510254e-01 -8.540089428424835205e-02 -6.282922029495239258e-01 1.634572595357894897e-01
1.659619063138961792e-01 -7.664031982421875000e-01 -7.806662470102310181e-02 -4.289550483226776123e-01 -3.872019052505493164e-01 -3.281362727284431458e-02 -2.065024822950363159e-01 3.661617636680603027e-02
-3.773149549961090088e-01 -3.321718573570251465e-01 -1.410639751702547073e-02 1.662921458482742310e-01 -3.649470806121826172e-01 2.989696860313415527e-01 -7.031742334365844727e-01 -4.919638112187385559e-02
-3.603537678718566895e-01 -2.784345149993896484e-01 1.988406926393508911e-01 1.235494166612625122e-01 -5.950865149497985840e-01 1.535073220729827881e-01 -5.517908930778503418e-01 -2.359058409929275513e-01
-4.631650149822235107e-01 1.663337694481015205e-03 -2.797862291336059570e-01 4.546756744384765625e-01 -2.890995740890502930e-01 -2.142928540706634521e-02 -4.263617098331451416e-01 4.843997061252593994e-01
-1.084768027067184448e-01 -6.725178360939025879e-01 5.399819016456604004e-01 -1.625964939594268799e-01 -3.585318848490715027e-02 -2.957723736763000488e-01 -2.117969840764999390e-01 2.903617322444915771e-01
-1.483916938304901123e-01 -1.972509473562240601e-01 1.097101159393787384e-02 2.937134802341461182e-01 -1.928378492593765259e-01 2.292094528675079346e-01 -8.723364472389221191e-01 4.460714384913444519e-02
-3.386397659778594971e-01 -3.945282697677612305e-01 -3.126621842384338379e-01 2.473603338003158569e-01 -5.634968876838684082e-01 -1.626913063228130341e-02 -5.028632283210754395e-01 -7.809760048985481262e-03
-2.677361667156219482e-01 3.983097970485687256e-01 -4.110621288418769836e-02 -1.569267511367797852e-01 -3.263967633247375488e-01 5.693882331252098083e-02 -2.798717319965362549e-01 7.451483011245727539e-01
-7.035969197750091553e-02 -3.092198371887207031e-01 -2.420797646045684814e-01 3.014913499355316162e-01 -2.160935401916503906e-01 -1.040560007095336914e-01 -8.293019533157348633e-01 6.831761449575424194e-02
1.032552495598793030e-01 -4.045204818248748779e-01 -4.199303686618804932e-02 -6.878645718097686768e-02 -1.625968813896179199e-01 -4.469923079013824463e-01 -1.176044493913650513e-01 7.610098123550415039e-01
-5.402877926826477051e-01 -7.228095084428787231e-02 2.650855481624603271e-01 -1.274448484182357788e-01 -3.003308773040771484e-01 6.603761911392211914e-01 -2.430622428655624390e-01 1.760042905807495117e-01
3.408774137496948242e-01 -4.379934817552566528e-02 -3.749966621398925781e-02 -2.842812836170196533e-01 -3.864938616752624512e-01 4.672934412956237793e-01 -3.176124691963195801e-01 5.753641128540039062e-01
-2.798652648925781250e-01 -4.581672847270965576e-01 -3.603227436542510986e-02 1.306461989879608154e-01 -5.058177709579467773e-01 1.905009746551513672e-01 -6.107036471366882324e-01 1.681970357894897461e-01
-5.005811452865600586e-01 -1.836435049772262573e-01 3.285985589027404785e-01 -3.847332000732421875e-01 -1.043546497821807861e-01 -5.586925148963928223e-01 -3.222638070583343506e-01 1.811513304710388184e-01
-5.853617191314697266e-01 -2.550378739833831787e-01 2.127856761217117310e-01 -3.366135954856872559e-01 -4.102409482002258301e-01 -4.027315676212310791e-01 -3.191864192485809326e-01 -3.675184026360511780e-02
-5.598865747451782227e-01 -4.001468122005462646e-01 1.860678493976593018e-01 2.222269624471664429e-01 2.446829378604888916e-01 -3.067137002944946289e-01 -3.477539122104644775e-01 4.093012213706970215e-01
-4.179026186466217041e-01 -2.609142065048217773e-01 -3.634068667888641357e-01 4.205946922302246094e-01 -3.353891521692276001e-02 9.790100157260894775e-02 -2.667955458164215088e-01 6.053325533866882324e-01
2.810311876237392426e-02 1.283777356147766113e-01 6.002269387245178223e-01 -2.572535276412963867e-01 -2.742289751768112183e-02 -1.264833807945251465e-01 -6.826500892639160156e-01 2.711391150951385498e-01
-2.957953214645385742e-01 -1.625968664884567261e-01 -6.065640449523925781e-01 -4.695232510566711426e-01 -1.850260645151138306e-01 3.948096036911010742e-01 -2.511166632175445557e-01 2.110134810209274292e-01
-5.198782086372375488e-01 -3.620357513427734375e-01 7.190556824207305908e-02 4.043957293033599854e-01 -1.534371823072433472e-01 1.485616862773895264e-01 -6.195018291473388672e-01 -2.354435063898563385e-02
-4.527261555194854736e-01 -3.326490223407745361e-01 5.477494597434997559e-01 1.995409578084945679e-01 -1.578224636614322662e-02 -2.517851293087005615e-01 -2.490459084510803223e-01 4.678344428539276123e-01
-8.248578310012817383e-01 -3.766764104366302490e-01 -7.309176772832870483e-02 9.099881350994110107e-02 -2.001130729913711548e-01 -1.530765146017074585e-01 -7.480562478303909302e-02 3.082656860351562500e-01
4.142982363700866699e-01 -4.353170990943908691e-01 1.421107202768325806e-01 -5.276298895478248596e-02 -3.724534511566162109e-01 3.988290429115295410e-01 -1.856745928525924683e-01 5.325557589530944824e-01
4.688891470432281494e-01 -3.684723377227783203e-01 -9.447392821311950684e-02 -2.713830471038818359e-01 -1.061554849147796631e-01 -3.074207901954650879e-01 -5.709671378135681152e-01 3.605785965919494629e-01
5.677893012762069702e-02 3.824323117733001709e-01 -9.889060165733098984e-04 -4.762428104877471924e-01 -3.218493759632110596e-01 5.317392200231552124e-02 -6.933068037033081055e-01 1.913760900497436523e-01
-1.313972771167755127e-01 -7.227888107299804688e-01 -4.769434630870819092e-01 1.056406944990158081e-01 -3.736382722854614258e-02 -2.867079079151153564e-01 -2.926042973995208740e-01 2.290443480014801025e-01
5.931079015135765076e-02 1.557538360357284546e-01 -7.589390128850936890e-02 -4.937407374382019043e-02 -5.040593147277832031e-01 3.671153485774993896e-01 -7.314069867134094238e-01 2.005481570959091187e-01
-4.682699963450431824e-02 -2.736789882183074951e-01 -2.506263554096221924e-01 2.079057842493057251e-01 -4.657437503337860107e-01 5.317021012306213379e-01 -2.723124623298645020e-01 4.930418133735656738e-01
-3.972566723823547363e-01 -3.361783325672149658e-01 1.048095077276229858e-01 -5.022436976432800293e-01 -2.926681339740753174e-01 3.919629156589508057e-01 1.692236214876174927e-01 4.449845552444458008e-01
1.510057896375656128e-01 -6.229704618453979492e-02 1.531720012426376343e-01 -4.299403429031372070e-01 -1.490367650985717773e-01 -4.406979978084564209e-01 -7.310203909873962402e-01 1.191156357526779175e-01
-4.900107383728027344e-01 1.027603819966316223e-01 -3.182844221591949463e-01 2.654559910297393799e-01 -1.334151476621627808e-01 -2.050591707229614258e-01 -4.041004776954650879e-01 5.953251123428344727e-01
-1.888876557350158691e-01 -1.511861234903335571e-01 -1.176756620407104492e-01 -2.942853569984436035e-01 -1.622328013181686401e-01 -6.722006946802139282e-02 -8.993685245513916016e-01 -3.620948642492294312e-02
2.009161561727523804e-01 7.181175053119659424e-02 6.715562939643859863e-02 -3.932576179504394531e-01 8.226436562836170197e-03 5.109492540359497070e-01 -3.300487995147705078e-01 6.521085500717163086e-01
-6.469312310218811035e-02 2.853656709194183350e-01 4.628686606884002686e-02 -5.738944411277770996e-01 -3.190413489937782288e-02 4.817019402980804443e-02 -7.604123353958129883e-01 3.631728887557983398e-02
-3.605841100215911865e-01 -3.022888898849487305e-01 -4.901953339576721191e-01 4.808918759226799011e-02 -4.062357544898986816e-01 8.605787158012390137e-02 -5.922648906707763672e-01 -1.130723580718040466e-01
-2.311470955610275269e-01 -5.893935561180114746e-01 -6.604973226785659790e-02 -1.345549970865249634e-01 -2.975279986858367920e-01 -2.036221027374267578e-01 -5.969055891036987305e-01 -3.007284998893737793e-01
-1.541952192783355713e-01 5.770619213581085205e-02 3.611483871936798096e-01 -6.194615960121154785e-01 -3.714694976806640625e-01 -3.324319124221801758e-01 -4.001378417015075684e-01 2.238800972700119019e-01
2.604898512363433838e-01 -1.732689291238784790e-01 -1.439875457435846329e-02 -2.182516753673553467e-01 -1.122756227850914001e-01 -4.563331902027130127e-01 -7.795510292053222656e-01 1.604251563549041748e-01
-2.507643699645996094e-01 -2.414010614156723022e-01 -3.993863761425018311e-01 9.426335245370864868e-02 -4.759525358676910400e-01 1.131461188197135925e-01 -6.861553192138671875e-01 1.748487353324890137e-02
3.844114020466804504e-02 -1.727059334516525269e-01 -2.904538214206695557e-01 -6.715673208236694336e-02 -2.110020071268081665e-01 -4.996862709522247314e-01 -2.838953435420989990e-01 7.106452584266662598e-01
-2.360082119703292847e-01 1.657599061727523804e-01 -1.788924485445022583e-01 -2.176176942884922028e-02 -5.816498994827270508e-01 4.576219022274017334e-01 -4.023134410381317139e-01 4.180395901203155518e-01
-3.094617426395416260e-01 -3.165317773818969727e-01 -4.592181444168090820e-01 -3.724194169044494629e-01 1.339229941368103027e-01 5.263417959213256836e-01 -3.522597253322601318e-01 1.881633251905441284e-01
-4.619148969650268555e-01 -1.358088012784719467e-02 1.111368387937545776e-01 3.512102365493774414e-01 -7.113504409790039062e-02 4.073962271213531494e-01 -6.745696067810058594e-01 1.570799499750137329e-01
-1.873203516006469727e-01 -2.940008044242858887e-01 5.720065236091613770e-01 -3.439095318317413330e-01 -5.718576908111572266e-01 -1.891588866710662842e-01 -2.442264705896377563e-01 1.027638390660285950e-01
-1.322666108608245850e-01 2.717446684837341309e-01 1.478660553693771362e-01 1.475486904382705688e-01 -1.143763065338134766e-01 -2.582810223102569580e-01 -5.100041627883911133e-01 7.246587276458740234e-01
1.479783207178115845e-01 -2.764769494533538818e-01 -4.880459606647491455e-01 -3.369551897048950195e-02 -8.031035959720611572e-02 -3.296794295310974121e-01 -5.438067913055419922e-01 5.014722943305969238e-01
-4.557778239250183105e-01 4.893025383353233337e-02 -3.014872595667839050e-02 1.532250940799713135e-01 -5.885251164436340332e-01 3.600660860538482666e-01 -1.268933713436126709e-01 5.228519439697265625e-01
-3.104615807533264160e-01 -7.049024850130081177e-02 4.403508901596069336e-01 -1.081261932849884033e-01 -7.413579821586608887e-01 9.216777235269546509e-02 -1.036066263914108276e-01 3.524253368377685547e-01
-8.049122244119644165e-02 -1.301399171352386475e-01 -3.263470232486724854e-01 4.437115192413330078e-01 -1.757689565420150757e-01 -1.649353206157684326e-01 -5.812683105468750000e-01 5.265274643898010254e-01
-3.075836598873138428e-02 3.028296530246734619e-01 -3.385721147060394287e-01 -1.621215492486953735e-01 -4.020703732967376709e-01 -2.149688899517059326e-01 -6.906486749649047852e-01 2.855974137783050537e-01
-3.273183107376098633e-01 -3.054869472980499268e-01 -6.422100663185119629e-01 -3.261571526527404785e-01 -1.116277649998664856e-01 3.508610725402832031e-01 -3.317525088787078857e-01 1.873612701892852783e-01
-2.265125811100006104e-01 -3.059160709381103516e-01 -5.130458474159240723e-01 2.763254046440124512e-01 -3.596691191196441650e-01 1.283949315547943115e-01 -5.818952918052673340e-01 1.763136237859725952e-01
3.332972526550292969e-01 1.120330616831779480e-01 -2.423374503850936890e-01 -3.691706657409667969e-01 -1.315901130437850952e-01 1.792172044515609741e-01 -5.932407379150390625e-01 5.291291475296020508e-01
2.603974342346191406e-01 -2.596424221992492676e-01 2.156358361244201660e-01 7.497293502092361450e-02 -2.892465889453887939e-01 -4.010789990425109863e-01 -2.571426630020141602e-01 7.085258960723876953e-01
-6.621165275573730469e-01 -3.035534322261810303e-01 2.720626890659332275e-01 -3.686079084873199463e-01 -4.669080078601837158e-01 6.710790842771530151e-02 -9.926363825798034668e-03 1.922554075717926025e-01
-4.800063371658325195e-01 -3.813235461711883545e-01 -2.223757058382034302e-01 -6.147196292877197266e-01 2.270139008760452271e-01 -1.715188845992088318e-02 -1.523784548044204712e-01 3.490077853202819824e-01
-3.493499457836151123e-01 -5.826864242553710938e-01 -5.598734617233276367e-01 -1.579613238573074341e-01 -4.247239828109741211e-01 1.858845725655555725e-02 -1.131724938750267029e-01 8.047999441623687744e-02
-2.842966318130493164e-01 1.815258711576461792e-02 -4.207385182380676270e-01 1.740109622478485107e-01 -7.711587101221084595e-02 2.534971237182617188e-01 -3.153218924999237061e-01 7.361453175544738770e-01
9.434262663125991821e-02 -1.415336318314075470e-02 -3.693346977233886719e-01 -4.297985136508941650e-01 -2.388477623462677002e-01 -2.553840577602386475e-01 -7.335891127586364746e-01 9.665451198816299438e-02
-3.958761692047119141e-01 5.791328847408294678e-02 -3.863844573497772217e-01 2.436027079820632935e-01 -4.787943661212921143e-01 2.195690274238586426e-01 -4.889114201068878174e-01 3.388271629810333252e-01
3.642564117908477783e-01 -6.452226638793945312e-01 -1.002317368984222412e-01 -3.776232302188873291e-01 -2.237151414155960083e-01 -2.510244846343994141e-01 -4.000408947467803955e-01 1.589487344026565552e-01
-3.716768920421600342e-01 5.724712088704109192e-02 -4.351014196872711182e-01 6.495269387960433960e-02 2.265983028337359428e-03 3.602059483528137207e-01 -3.750964701175689697e-01 6.281690597534179688e-01
2.719984054565429688e-01 -2.873193323612213135e-01 2.583647072315216064e-01 3.678782880306243896e-01 -2.153286039829254150e-01 5.372685194015502930e-02 -3.882851600646972656e-01 6.643488407135009766e-01
-3.425238430500030518e-01 -2.669482827186584473e-01 -2.663827538490295410e-01 4.128826856613159180e-01 -4.791657626628875732e-01 3.319526910781860352e-01 -4.215154051780700684e-01 2.291651368141174316e-01
1.861724071204662323e-02 -3.264745771884918213e-01 -9.959685057401657104e-02 3.144212663173675537e-01 -3.214280009269714355e-01 2.384557723999023438e-01 -7.817823886871337891e-01 1.136960685253143311e-01
-6.460999250411987305e-01 -4.334774911403656006e-01 -6.237504631280899048e-02 -3.364751636981964111e-01 -4.239462316036224365e-02 2.623924612998962402e-02 3.754448145627975464e-02 5.231163501739501953e-01
2.556605041027069092e-01 -3.505661785602569580e-01 -4.131258279085159302e-02 3.203903138637542725e-01 -2.499796003103256226e-01 2.020365595817565918e-01 -7.192928194999694824e-01 2.944380640983581543e-01
-5.979008078575134277e-01 -2.136476151645183563e-02 -2.561894059181213379e-01 2.818707227706909180e-01 -3.671382963657379150e-01 2.481475323438644409e-01 -1.794448345899581909e-01 5.180791020393371582e-01
-5.126844719052314758e-02 -1.498356163501739502e-01 4.402601420879364014e-01 -1.210084185004234314e-01 -5.107896327972412109e-01 -3.674752414226531982e-01 -2.022218704223632812e-01 5.741178393363952637e-01
-3.417812585830688477e-01 1.407976001501083374e-01 -2.963818013668060303e-01 2.346826046705245972e-01 -7.472927868366241455e-02 -3.997043892741203308e-02 -5.093100666999816895e-01 6.736946702003479004e-01
-2.967000603675842285e-01 -9.954217821359634399e-02 -2.389186918735504150e-01 1.271088570356369019e-01 -4.501828849315643311e-01 1.742554605007171631e-01 -7.646281719207763672e-01 1.055264025926589966e-01
-3.434681892395019531e-01 2.379748076200485229e-01 -2.070952951908111572e-01 2.559708952903747559e-01 -1.082729920744895935e-01 1.814460754394531250e-02 -5.118651390075683594e-01 6.655297279357910156e-01
-4.436732828617095947e-01 2.685712184756994247e-03 -3.265025019645690918e-01 3.129105269908905029e-01 -4.018668532371520996e-01 1.381045877933502197e-01 -5.763501524925231934e-01 2.930538356304168701e-01
-5.663234591484069824e-01 -3.483455628156661987e-02 -5.218989849090576172e-01 -4.319821298122406006e-01 -6.448401138186454773e-03 -1.785579919815063477e-01 -4.082346260547637939e-01 1.431682109832763672e-01
-5.431309938430786133e-01 -6.294897757470607758e-03 -6.327681243419647217e-02 3.917968273162841797e-01 -1.837067157030105591e-01 2.016898989677429199e-01 -6.640462279319763184e-01 1.790982931852340698e-01
2.142357677221298218e-01 -7.028203010559082031e-01 -3.499163687229156494e-02 5.005464330315589905e-02 -1.920663379132747650e-02 9.777406603097915649e-02 -6.611217856407165527e-01 9.698577225208282471e-02
-3.577107787132263184e-01 -3.825154006481170654e-01 -3.538632988929748535e-01 2.480740547180175781e-01 -4.485370814800262451e-01 2.745103240013122559e-01 -5.045467615127563477e-01 8.863352239131927490e-02
-2.331350147724151611e-01 -6.651833653450012207e-01 -6.077165901660919189e-02 -1.304948609322309494e-02 4.022414684295654297e-01 -2.413460165262222290e-01 -3.150356113910675049e-01 4.242904186248779297e-01
-1.075480729341506958e-01 -7.717089029029011726e-04 -9.309360384941101074e-02 -6.123374104499816895e-01 2.416025698184967041e-01 4.013256430625915527e-01 -2.956470549106597900e-01 5.458644628524780273e-01
-5.085886716842651367e-01 1.382310390472412109e-01 -3.721659779548645020e-01 7.091328501701354980e-02 -2.875632643699645996e-01 3.865196555852890015e-02 -5.959802269935607910e-01 3.732486665248870850e-01
-1.187346726655960083e-01 1.056252047419548035e-01 4.210673868656158447e-01 -4.999658167362213135e-01 1.210484001785516739e-02 5.006828308105468750e-01 -1.787824034690856934e-01 5.144792795181274414e-01
-1.165055334568023682e-01 2.615415453910827637e-01 1.013915836811065674e-01 -3.731085956096649170e-01 -2.863260805606842041e-01 -2.388222366571426392e-01 -6.273822188377380371e-01 4.857005476951599121e-01
-5.513478815555572510e-02 -2.528350353240966797e-01 8.862830698490142822e-03 -7.324495315551757812e-01 -1.170673444867134094e-01 4.998086392879486084e-01 -1.852055341005325317e-01 3.141009211540222168e-01
2.389307916164398193e-01 -1.686696112155914307e-01 2.153485119342803955e-01 -2.230185866355895996e-01 3.666792064905166626e-02 2.338499762117862701e-02 -9.007155895233154297e-01 7.190603017807006836e-02
-3.579697906970977783e-01 2.085898816585540771e-01 -1.145870238542556763e-01 -1.929797828197479248e-01 -4.181194677948951721e-02 -2.937490046024322510e-01 -3.538994491100311279e-01 7.514618039131164551e-01
-4.837464392185211182e-01 -4.410622715950012207e-01 -4.383414983749389648e-01 -2.422026693820953369e-01 1.615236699581146240e-01 2.574096918106079102e-01 -4.776069223880767822e-01 1.379359792917966843e-02
-1.785109490156173706e-01 -2.949738204479217529e-01 -3.983358293771743774e-02 1.413665115833282471e-01 -1.777059137821197510e-01 -2.030369639396667480e-01 -8.848658800125122070e-01 -6.133446097373962402e-02
-6.375523805618286133e-01 -5.730476975440979004e-01 8.031560108065605164e-03 -3.089485168457031250e-01 -1.346166152507066727e-02 2.358830571174621582e-01 4.149992018938064575e-02 3.347915709018707275e-01
-3.390209972858428955e-01 1.739326864480972290e-01 1.895885467529296875e-01 2.853175103664398193e-01 -8.218095451593399048e-02 4.083782732486724854e-01 -6.950699090957641602e-01 2.842776775360107422e-01
-1.810123026371002197e-01 -8.903788030147552490e-02 -7.810690253973007202e-02 -5.810796022415161133e-01 3.634346127510070801e-01 2.777420915663242340e-02 -6.947050094604492188e-01 -9.025053121149539948e-03
-4.065036177635192871e-01 -1.368113048374652863e-02 -3.183445334434509277e-01 5.968992039561271667e-02 -4.124328792095184326e-01 3.003293275833129883e-01 -6.771140098571777344e-01 1.043054610490798950e-01
3.245396614074707031e-01 -5.186864733695983887e-01 1.828487366437911987e-01 3.289370238780975342e-01 -3.716226220130920410e-01 -3.237219154834747314e-02 -2.830097675323486328e-01 5.145477652549743652e-01
-4.463541209697723389e-01 4.434939920902252197e-01 1.440937817096710205e-01 -5.475216731429100037e-02 -1.094560697674751282e-01 2.431086599826812744e-01 -3.850886821746826172e-01 6.007866859436035156e-01
-4.383917450904846191e-01 -3.267881274223327637e-01 3.941079676151275635e-01 -1.169330347329378128e-02 -1.474276781082153320e-01 3.038695752620697021e-01 -6.167990565299987793e-01 -2.259460687637329102e-01
3.656332194805145264e-01 -1.073095425963401794e-01 -2.661383152008056641e-01 -2.107663005590438843e-01 -3.425899147987365723e-01 -2.475552111864089966e-01 -6.253015398979187012e-01 4.121791422367095947e-01
-3.100508749485015869e-01 2.400988042354583740e-01 -8.092417381703853607e-03 5.131397023797035217e-02 -6.345876306295394897e-02 -3.758499920368194580e-01 -4.980738759040832520e-01 6.709355115890502930e-01
-2.613989114761352539e-01 -6.263284683227539062e-01 4.190029501914978027e-01 4.401387274265289307e-02 -8.773794770240783691e-02 2.360563129186630249e-01 -5.401724576950073242e-01 -8.170606940984725952e-02
-1.724718064069747925e-01 -5.035969242453575134e-02 -6.305666565895080566e-01 3.490326553583145142e-02 -1.736342906951904297e-02 2.531184554100036621e-01 -5.349359512329101562e-01 4.672878086566925049e-01
-3.914557397365570068e-01 -4.788113534450531006e-01 -8.849772810935974121e-02 -8.121272176504135132e-02 5.485765933990478516e-01 -7.830571383237838745e-02 -3.447510004043579102e-01 4.208960235118865967e-01
-4.179805517196655273e-01 -1.557657867670059204e-01 -1.669040322303771973e-02 3.915576934814453125e-01 -1.346733868122100830e-01 -5.160634219646453857e-02 -7.808008193969726562e-01 1.303206086158752441e-01
-5.070326104760169983e-02 -1.574355363845825195e-02 -1.793244332075119019e-01 2.162468880414962769e-01 -4.714497625827789307e-01 3.178335428237915039e-01 -7.377485036849975586e-01 2.251788675785064697e-01
-6.373848319053649902e-01 -4.069150090217590332e-01 7.432457804679870605e-02 -5.542056262493133545e-02 2.329651117324829102e-01 -3.189649879932403564e-01 -2.914899885654449463e-01 4.225960671901702881e-01
-6.677197813987731934e-01 -6.921210885047912598e-02 4.200496375560760498e-01 -1.457633227109909058e-01 2.865038812160491943e-01 -1.150151044130325317e-01 -3.655076026916503906e-01 3.503751158714294434e-01
7.978158444166183472e-02 -4.002138972282409668e-01 -5.368845462799072266e-01 -1.144177094101905823e-01 -4.068106114864349365e-01 1.227117180824279785e-01 -4.634527564048767090e-01 3.698458373546600342e-01
-4.591142535209655762e-01 -3.872174918651580811e-01 -4.360698461532592773e-01 1.153924092650413513e-01 -4.467041492462158203e-01 -1.454839259386062622e-01 -3.093054294586181641e-01 3.455784320831298828e-01
2.521599233150482178e-01 -3.406610190868377686e-01 3.664145469665527344e-01 -1.506868302822113037e-01 2.174967521568760276e-04 -3.392369151115417480e-01 -4.734407961368560791e-01 5.693604350090026855e-01
-9.874603152275085449e-02 2.643819451332092285e-01 5.379023775458335876e-02 2.617433071136474609e-01 -2.580978572368621826e-01 -1.535509824752807617e-01 -4.703415334224700928e-01 7.331677079200744629e-01
-1.691670566797256470e-01 2.826275303959846497e-02 2.854239344596862793e-01 -3.686985373497009277e-01 1.250246316194534302e-01 3.427034318447113037e-01 -7.874310612678527832e-01 7.342101074755191803e-03
-4.090204602107405663e-04 -3.293842971324920654e-01 2.289299815893173218e-01 -1.753714531660079956e-01 3.087764978408813477e-01 -4.198061227798461914e-01 -6.469326019287109375e-01 3.438603579998016357e-01
-2.421939671039581299e-01 -3.039267361164093018e-01 1.937838643789291382e-01 -3.654812574386596680e-01 -9.056710451841354370e-02 7.520681712776422501e-03 -7.648646235466003418e-01 -2.908008992671966553e-01
-2.789795696735382080e-01 -1.915662549436092377e-02 3.867056667804718018e-01 -3.890439569950103760e-01 4.275252297520637512e-02 -4.753040075302124023e-01 -3.950480818748474121e-01 4.869316220283508301e-01
9.160307794809341431e-02 2.168426662683486938e-01 2.074522674083709717e-01 -1.861649602651596069e-01 -5.661026835441589355e-01 3.227570056915283203e-01 -2.869192361831665039e-01 5.999395251274108887e-01
-6.359392404556274414e-01 5.748400464653968811e-03 1.910370141267776489e-01 3.030381202697753906e-01 -3.285522758960723877e-01 1.920375823974609375e-01 -5.594338774681091309e-01 9.710660576820373535e-02
3.908353745937347412e-01 -3.305198550224304199e-01 1.230506449937820435e-01 -1.717276871204376221e-01 -4.214361011981964111e-01 -2.745411098003387451e-01 -3.310540616512298584e-01 5.751473307609558105e-01
-1.668810099363327026e-01 -2.575181722640991211e-01 1.469167023897171021e-01 -2.009485615417361259e-03 -4.591481983661651611e-01 -8.601574599742889404e-02 -7.943377494812011719e-01 -1.872393041849136353e-01
-2.848905622959136963e-01 -1.866588294506072998e-01 -5.959225296974182129e-01 -3.143868148326873779e-01 1.567874550819396973e-01 3.714371919631958008e-01 -4.434106647968292236e-01 2.662184834480285645e-01
2.848424613475799561e-01 -6.291978955268859863e-01 1.144404783844947815e-01 -2.442400604486465454e-01 2.389066815376281738e-01 -4.308968782424926758e-02 -5.365698933601379395e-01 3.215347230434417725e-01
1.061298549175262451e-01 -2.276959829032421112e-02 1.321154832839965820e-01 -6.566295623779296875e-01 -2.093106955289840698e-01 5.317374467849731445e-01 -3.256581425666809082e-01 3.270966410636901855e-01
-4.873758256435394287e-01 2.381848543882369995e-01 -2.431208640336990356e-01 1.037122309207916260e-02 -3.917554020881652832e-01 1.069004647433757782e-03 -3.616958558559417725e-01 6.018472313880920410e-01
-2.115251868963241577e-01 -2.330552041530609131e-01 -4.084976613521575928e-01 -2.680659294128417969e-01 -4.953673779964447021e-01 -1.447936296463012695e-01 -5.339594483375549316e-01 3.327850997447967529e-01
-5.462465286254882812e-01 -4.754347503185272217e-01 4.155482053756713867e-01 -4.107494279742240906e-02 -3.752521052956581116e-02 -1.225285455584526062e-01 -6.856593489646911621e-02 5.292320251464843750e-01
-2.066376805305480957e-01 3.495580255985260010e-01 -2.073948085308074951e-01 1.114142406731843948e-02 -1.168406382203102112e-01 -1.081679761409759521e-01 -5.868935585021972656e-01 6.497518420219421387e-01
2.566065490245819092e-01 3.085417486727237701e-02 3.814957737922668457e-01 -2.008597850799560547e-01 -3.904614746570587158e-01 1.699245721101760864e-01 -5.878615379333496094e-01 4.694696366786956787e-01
2.520675584673881531e-02 -2.250521332025527954e-01 -4.173671007156372070e-01 -1.973217129707336426e-01 -2.559693530201911926e-02 5.899006128311157227e-01 -2.762214839458465576e-01 5.573588013648986816e-01
-3.584616482257843018e-01 -1.667650938034057617e-01 -6.166601181030273438e-01 -2.817357182502746582e-01 -4.341112375259399414e-01 -3.723882138729095459e-02 -4.201014339923858643e-01 1.331374943256378174e-01
-3.630922436714172363e-01 -4.331310987472534180e-01 -4.981962144374847412e-01 -2.966323494911193848e-01 -2.663030326366424561e-01 3.980327248573303223e-01 -2.411995083093643188e-01 2.384252250194549561e-01
2.150561101734638214e-02 -4.448891580104827881e-01 -1.800322234630584717e-01 -4.020696878433227539e-01 -3.763870298862457275e-01 -2.742660343647003174e-01 -3.176244199275970459e-01 5.382984280586242676e-01
-2.107458412647247314e-01 -4.198627173900604248e-01 2.727921307086944580e-01 -3.266983926296234131e-01 -1.580105274915695190e-01 -1.522915065288543701e-01 -2.776770591735839844e-01 6.876695752143859863e-01
-8.070054464042186737e-03 -6.828892230987548828e-01 2.107364833354949951e-01 2.441458106040954590e-01 2.433989755809307098e-02 -1.114378124475479126e-01 -6.218883395195007324e-01 1.726970374584197998e-01
-2.564205527305603027e-01 -2.815217077732086182e-01 -4.972243905067443848e-01 -5.568939074873924255e-02 6.965438276529312134e-02 -6.884583085775375366e-02 -4.815741181373596191e-01 6.026237607002258301e-01
-3.777385056018829346e-01 -5.339069366455078125e-01 -4.499599635601043701e-01 -2.774378657341003418e-01 1.838357150554656982e-01 -1.684329658746719360e-01 -2.656211853027343750e-01 4.001269340515136719e-01
-9.798488765954971313e-02 -2.620552480220794678e-01 -4.614970460534095764e-02 -2.882276475429534912e-01 7.046598941087722778e-03 -6.273463964462280273e-01 -4.860162734985351562e-01 4.546382725238800049e-01
-1.757326722145080566e-01 -3.756815791130065918e-01 -4.739637076854705811e-01 -6.766436249017715454e-02 -1.690718531608581543e-01 5.453884005546569824e-01 -3.910689949989318848e-01 3.461108803749084473e-01
2.451223731040954590e-01 -4.461138844490051270e-01 2.238826453685760498e-01 4.794652760028839111e-02 -5.701658129692077637e-01 -6.283856183290481567e-02 -5.696632266044616699e-01 1.868723481893539429e-01
-3.767687678337097168e-01 -4.086179137229919434e-01 -1.895685121417045593e-02 -4.907460510730743408e-01 4.900428950786590576e-01 -1.171805411577224731e-01 -2.843131721019744873e-01 3.393793106079101562e-01
-8.433227986097335815e-02 -2.620185315608978271e-01 1.939312368631362915e-01 -2.218878120183944702e-01 -3.801071345806121826e-01 4.118577539920806885e-01 -7.203755974769592285e-01 -6.589133292436599731e-02
-2.399213910102844238e-01 -2.443798631429672241e-01 -4.579905867576599121e-01 3.063902556896209717e-01 -3.685230016708374023e-01 2.721802890300750732e-02 -3.163576126098632812e-01 5.851954817771911621e-01
-2.527138888835906982e-01 -2.065057158470153809e-01 4.949247539043426514e-01 2.517675757408142090e-01 2.431357502937316895e-01 -2.244430035352706909e-02 -6.646973490715026855e-01 2.893306612968444824e-01
-3.511219620704650879e-01 5.906987003982067108e-03 1.236910670995712280e-01 3.970186710357666016e-01 -3.501956164836883545e-01 3.742873072624206543e-01 -5.913775563240051270e-01 3.021585941314697266e-01
-3.144852221012115479e-01 -2.031466066837310791e-01 5.318874716758728027e-01 -3.361335098743438721e-01 -3.990209847688674927e-02 -3.364099562168121338e-01 -1.730961203575134277e-01 5.649906992912292480e-01
2.355192415416240692e-02 -5.040007233619689941e-01 -4.562829136848449707e-01 -1.289321035146713257e-01 -2.869980633258819580e-01 1.969303935766220093e-01 -6.122599244117736816e-01 1.568416357040405273e-01
-3.887890577316284180e-01 -3.983454704284667969e-01 -2.848075330257415771e-01 2.610391080379486084e-01 -5.545660257339477539e-01 4.628241807222366333e-02 -2.363795340061187744e-01 4.187436699867248535e-01
-4.468480050563812256e-01 -5.245699882507324219e-01 2.040363103151321411e-01 -1.148544698953628540e-01 4.210640192031860352e-01 -1.291730105876922607e-01 -3.859143555164337158e-01 3.569599688053131104e-01
-2.504874467849731445e-01 -1.242249738425016403e-02 -2.334196716547012329e-01 1.745060980319976807e-01 -3.174323588609695435e-02 -1.538289338350296021e-02 -3.621935546398162842e-01 8.483728170394897461e-01
6.246063113212585449e-02 -3.639631569385528564e-01 3.078225255012512207e-01 -3.587242066860198975e-01 1.743225902318954468e-01 3.646213114261627197e-01 -6.852893829345703125e-01 8.504737168550491333e-02
-1.055778861045837402e-01 -7.471452355384826660e-01 3.102258741855621338e-01 2.431749133393168449e-03 -1.741925925016403198e-01 -2.781144380569458008e-01 -3.313912153244018555e-01 3.418631553649902344e-01
2.732817828655242920e-01 -5.270135402679443359e-01 8.134774118661880493e-02 -1.988696753978729248e-01 2.624477446079254150e-01 3.744769096374511719e-01 -5.470402240753173828e-01 3.050288259983062744e-01
-3.351229429244995117e-01 -6.227006316184997559e-01 2.524239420890808105e-01 -2.249533087015151978e-01 3.910549581050872803e-01 -2.159888669848442078e-02 -1.668687462806701660e-01 4.520829617977142334e-01
-7.615281641483306885e-02 -3.700666502118110657e-02 -2.681264877319335938e-01 8.234468102455139160e-02 -4.676563441753387451e-01 -3.140551149845123291e-01 -6.817157268524169922e-01 3.634413778781890869e-01
-5.565530061721801758e-01 1.912011504173278809e-01 1.259919852018356323e-01 -4.689818620681762695e-01 -1.111489236354827881e-01 1.125547140836715698e-01 -5.724673271179199219e-01 2.552087604999542236e-01
8.813740313053131104e-02 -1.966726034879684448e-01 -2.244738638401031494e-01 -4.226071536540985107e-01 -1.988473385572433472e-01 -2.426279634237289429e-01 -7.715632319450378418e-01 1.756359636783599854e-01
-4.454478323459625244e-01 -5.045321583747863770e-01 -4.513407945632934570e-01 -3.852974995970726013e-02 -1.038207337260246277e-01 7.540310174226760864e-02 -4.070946872234344482e-01 3.995498716831207275e-01
-2.659767568111419678e-01 -3.919050991535186768e-01 -3.218078017234802246e-01 -1.383773684501647949e-01 -1.946137249469757080e-01 2.164992839097976685e-01 -7.489570975303649902e-01 -8.529316633939743042e-02
-7.687112689018249512e-02 -1.219194680452346802e-01 -2.054801434278488159e-01 2.232683897018432617e-01 -3.273022472858428955e-01 -3.737042248249053955e-01 -5.046478509902954102e-01 6.210512518882751465e-01
-4.652342796325683594e-01 2.845203578472137451e-01 1.873545944690704346e-01 -1.637051850557327271e-01 -2.974499464035034180e-01 2.739352881908416748e-01 -4.926943778991699219e-01 4.841894209384918213e-01
-2.969829738140106201e-01 -1.384508758783340454e-01 4.440356791019439697e-01 -6.998551487922668457e-01 -2.651486992835998535e-01 -1.997510641813278198e-01 -2.390234321355819702e-01 1.957830488681793213e-01
-6.430485844612121582e-02 -5.892903804779052734e-01 1.598596870899200439e-01 3.043810725212097168e-01 -3.613367378711700439e-01 -3.449138253927230835e-02 -6.102362275123596191e-01 1.620387881994247437e-01
-4.068571627140045166e-01 -1.804738342761993408e-01 -5.874044820666313171e-02 4.143059551715850830e-01 -2.627743780612945557e-01 -5.464551970362663269e-02 -7.280840873718261719e-01 1.570147126913070679e-01
-2.875343523919582367e-02 -1.288075894117355347e-01 -3.882050216197967529e-01 -5.242427587509155273e-01 -4.643246158957481384e-02 -4.983876273036003113e-02 -3.828395307064056396e-01 6.370574235916137695e-01
-6.024857163429260254e-01 -1.542960703372955322e-01 -3.829283714294433594e-01 -3.220556378364562988e-01 2.228762768208980560e-02 -3.954419791698455811e-01 -4.496918022632598877e-01 6.128447130322456360e-02
-6.471604704856872559e-01 -4.885033667087554932e-01 -1.753966361284255981e-01 1.235319450497627258e-01 1.134691014885902405e-01 -3.778940439224243164e-01 -3.643868863582611084e-01 8.981454372406005859e-02
-1.050240397453308105e-01 -3.378815650939941406e-01 -2.212320640683174133e-02 3.209395706653594971e-01 -4.058327376842498779e-01 -4.978261291980743408e-01 -3.187500536441802979e-01 5.071309804916381836e-01
