# Supplementary material for: Where is your field going? A machine learning approach to study the relative motion of the domains of physics
Source: PLoS One. 2020 Jun 18;15(6):e0233997. doi: 10.1371/journal.pone.0233997 (PMC7302634; doi:10.1371/journal.pone.0233997)
Supplement: S2 Data — (ZIP) [file pone.0233997.s002.zip › 1/Pacs4Run_1_VS_500_embeddings1987-1991ED8.txt]

7.293661832809448242e-01 3.385657966136932373e-01 3.108244538307189941e-01 -2.948787994682788849e-02 1.567514240741729736e-01 -4.090853333473205566e-01 -1.350381225347518921e-01 2.139149010181427002e-01
4.807256460189819336e-01 -1.002800762653350830e-01 -1.012361124157905579e-01 -2.243225425481796265e-01 1.880996823310852051e-01 -1.593283563852310181e-01 -4.098885953426361084e-01 6.852020621299743652e-01
1.724552363157272339e-01 7.378285517916083336e-04 -7.469080090522766113e-01 2.260413952171802521e-03 -3.250128924846649170e-01 -2.827723920345306396e-01 9.988181293010711670e-02 4.656310379505157471e-01
1.772313117980957031e-01 5.400499105453491211e-01 -4.024194478988647461e-01 -9.044793993234634399e-02 3.591274321079254150e-01 -4.920300841331481934e-01 -1.450156569480895996e-01 3.386995196342468262e-01
1.847628951072692871e-01 4.402146041393280029e-01 -3.210932612419128418e-01 5.100498348474502563e-02 -3.255883157253265381e-01 -3.998865485191345215e-01 -5.020441412925720215e-01 3.852351605892181396e-01
4.795067310333251953e-01 6.359893828630447388e-02 -6.233544554561376572e-03 -1.886074542999267578e-01 -1.788615733385086060e-01 -4.383252561092376709e-02 -1.906815916299819946e-01 8.124927878379821777e-01
4.264216423034667969e-01 2.406238764524459839e-01 -5.455118417739868164e-01 -7.399043440818786621e-02 3.401048481464385986e-01 -3.765333294868469238e-01 -4.416859745979309082e-01 6.835066527128219604e-02
3.454197049140930176e-01 1.941527426242828369e-01 -5.749139785766601562e-01 -2.402014881372451782e-01 4.758773148059844971e-01 -2.129871100187301636e-01 3.288562893867492676e-01 2.734920084476470947e-01
1.904310137033462524e-01 -1.138951554894447327e-01 2.609308063983917236e-01 -3.815501332283020020e-01 1.188301593065261841e-01 -5.347667932510375977e-01 2.142605036497116089e-01 6.253757476806640625e-01
4.300300776958465576e-01 4.601641297340393066e-01 9.575130045413970947e-02 -3.355158269405364990e-01 4.588347971439361572e-01 -3.491117954254150391e-01 -1.615595817565917969e-01 3.508189320564270020e-01
1.075876131653785706e-01 -1.193445846438407898e-01 4.601101577281951904e-02 -5.327001810073852539e-01 -3.313170969486236572e-01 -7.302539348602294922e-01 -6.468217819929122925e-02 2.026566565036773682e-01
4.051209092140197754e-01 -2.715689837932586670e-01 -4.443231225013732910e-01 2.321902289986610413e-02 1.231193020939826965e-01 -1.703526079654693604e-01 -3.091879487037658691e-01 6.514520645141601562e-01
7.208592295646667480e-01 -2.346011400222778320e-01 -3.873996138572692871e-01 -1.603005081415176392e-01 -1.562731526792049408e-02 3.653213381767272949e-02 -1.392281502485275269e-01 4.781071543693542480e-01
2.504887282848358154e-01 5.163565874099731445e-01 -2.466430068016052246e-01 -7.077480852603912354e-02 5.242049098014831543e-01 -4.548778235912322998e-01 -1.274889260530471802e-01 3.268505632877349854e-01
5.116520524024963379e-01 -7.347709033638238907e-03 -6.819321513175964355e-01 -7.344243675470352173e-02 -5.144552141427993774e-02 -1.863904893398284912e-01 -3.582427203655242920e-01 3.193854093551635742e-01
2.080223113298416138e-01 -2.867087163031101227e-02 -7.433034777641296387e-01 -2.555736303329467773e-01 1.191668063402175903e-01 -3.918118178844451904e-01 -6.571006774902343750e-02 4.074943959712982178e-01
5.310251116752624512e-01 1.088498458266258240e-01 -3.691156506538391113e-01 -2.498233467340469360e-01 1.311423629522323608e-01 2.576779946684837341e-02 6.922154128551483154e-02 6.963131427764892578e-01
3.960621953010559082e-01 -1.818184554576873779e-01 -3.505513966083526611e-01 -1.458842158317565918e-01 1.769966185092926025e-01 -1.780158579349517822e-01 -2.682467997074127197e-01 7.286527156829833984e-01
3.527167141437530518e-01 5.049913004040718079e-02 -6.506645679473876953e-01 -2.916936278343200684e-01 2.588598132133483887e-01 -2.651874721050262451e-01 -4.742756113409996033e-02 4.743511974811553955e-01
4.884323179721832275e-01 -4.882983863353729248e-01 3.378989100456237793e-01 -1.663217693567276001e-01 8.018915541470050812e-03 -4.729858934879302979e-01 -1.243570819497108459e-01 3.767164647579193115e-01
6.326728463172912598e-01 1.644923239946365356e-01 -1.699343621730804443e-01 -4.516655206680297852e-01 -1.660120934247970581e-01 6.463220808655023575e-03 -7.083442062139511108e-02 5.542280077934265137e-01
2.571735382080078125e-01 1.591999270021915436e-02 -2.073452323675155640e-01 4.102268815040588379e-02 -5.512513220310211182e-02 -1.904385685920715332e-01 -3.287422060966491699e-01 8.611367344856262207e-01
5.483229160308837891e-01 -2.204649746417999268e-01 -4.555014073848724365e-01 -4.282289743423461914e-01 -4.628443345427513123e-02 -1.803093254566192627e-01 -2.568389773368835449e-01 3.990684747695922852e-01
4.875539541244506836e-01 -2.390641272068023682e-01 5.142159294337034225e-03 -5.876274704933166504e-01 8.459760248661041260e-02 -4.368944764137268066e-01 -3.648282885551452637e-01 1.693337559700012207e-01
5.841109752655029297e-01 1.117122471332550049e-01 -5.752386450767517090e-01 -2.461807131767272949e-01 -2.058777213096618652e-01 -9.161619842052459717e-02 -3.643560111522674561e-01 2.670128047466278076e-01
3.860820531845092773e-01 3.844942152500152588e-01 -4.195472598075866699e-01 3.153436481952667236e-01 2.853038907051086426e-01 -2.996971309185028076e-01 -4.037201404571533203e-01 3.056739866733551025e-01
7.903657555580139160e-01 -3.897857666015625000e-02 -3.700839281082153320e-01 2.200737446546554565e-01 1.060825064778327942e-01 3.951853886246681213e-02 -3.559625148773193359e-01 2.210969179868698120e-01
1.369687467813491821e-01 2.577370405197143555e-01 8.284655213356018066e-02 -6.088620424270629883e-01 3.297619894146919250e-02 -6.356626749038696289e-01 5.203892663121223450e-02 3.596836328506469727e-01
4.837527275085449219e-01 -5.766293779015541077e-02 -2.828592360019683838e-01 -3.885836303234100342e-01 -4.470875859260559082e-01 -2.078754156827926636e-01 -3.194470703601837158e-01 4.318631291389465332e-01
6.008294224739074707e-01 -2.049121707677841187e-01 8.021947927772998810e-03 1.211108872666954994e-03 -4.072197973728179932e-01 -2.378347367048263550e-01 5.045648217201232910e-01 3.463673591613769531e-01
4.468111097812652588e-01 4.774378240108489990e-01 -4.675094187259674072e-01 2.254714816808700562e-02 -1.503873914480209351e-01 -4.203589167445898056e-03 2.518613934516906738e-01 5.169828534126281738e-01
2.499588131904602051e-01 -3.011111915111541748e-01 -3.098923861980438232e-01 9.058363735675811768e-03 3.225852549076080322e-01 -2.288418561220169067e-01 -6.398603320121765137e-02 7.682533264160156250e-01
2.455269396305084229e-01 -2.291264571249485016e-02 -8.089415729045867920e-02 3.178757727146148682e-01 2.834415733814239502e-01 -4.803188443183898926e-01 5.355651378631591797e-01 4.834535419940948486e-01
6.450672447681427002e-02 1.310140937566757202e-01 3.768892958760261536e-02 1.148513033986091614e-01 3.941491246223449707e-01 -6.325723528861999512e-01 4.172337353229522705e-01 4.842288792133331299e-01
3.490810096263885498e-01 3.474865555763244629e-01 -2.825282812118530273e-01 4.092776030302047729e-02 -1.509182155132293701e-01 -3.349995017051696777e-01 -6.288918256759643555e-01 3.813035488128662109e-01
3.853509724140167236e-01 1.131947040557861328e-01 3.222276642918586731e-02 1.909282207489013672e-01 -4.740412831306457520e-01 -6.623244881629943848e-01 3.711732029914855957e-01 -6.417738273739814758e-03
2.369586080312728882e-01 -5.005761384963989258e-01 3.219604119658470154e-02 1.546882390975952148e-01 3.608561456203460693e-01 -5.059793591499328613e-01 -2.235518097877502441e-01 4.817691743373870850e-01
5.969731807708740234e-01 -2.609800398349761963e-01 2.417920976877212524e-01 8.792345970869064331e-02 -1.986041814088821411e-01 -4.209621250629425049e-01 4.412137567996978760e-01 3.130435347557067871e-01
5.367559380829334259e-03 2.850506901741027832e-01 -2.405421137809753418e-01 5.323446169495582581e-02 1.700100451707839966e-01 -6.890492439270019531e-01 5.007473826408386230e-01 3.218422532081604004e-01
1.803281158208847046e-01 4.185974299907684326e-01 -1.687522977590560913e-01 -1.325901001691818237e-01 5.896988511085510254e-01 -4.332817494869232178e-01 -6.942556053400039673e-02 4.537653028964996338e-01
3.509468436241149902e-01 2.866479754447937012e-01 -6.522138714790344238e-01 1.672496944665908813e-01 -2.043094038963317871e-01 -9.575758874416351318e-02 1.986065655946731567e-01 5.009564161300659180e-01
6.715387850999832153e-02 1.452666223049163818e-01 -1.551618874073028564e-01 -2.749701440334320068e-01 2.690712511539459229e-01 -4.290933012962341309e-01 3.347581028938293457e-01 7.114217877388000488e-01
3.790915608406066895e-01 -1.875464916229248047e-01 -4.537135660648345947e-01 3.460683822631835938e-01 7.929216325283050537e-02 -1.245552077889442444e-01 -3.301949501037597656e-01 6.038762927055358887e-01
3.374088108539581299e-01 -8.487135916948318481e-02 3.467459976673126221e-01 1.159021705389022827e-01 -1.731297820806503296e-01 -5.710293650627136230e-01 -4.133862853050231934e-01 4.672785699367523193e-01
3.681204915046691895e-01 -2.627982795238494873e-01 -4.430248141288757324e-01 1.003089025616645813e-01 1.761206835508346558e-01 -1.191117689013481140e-01 -2.094892561435699463e-01 7.071064710617065430e-01
5.021427273750305176e-01 1.368867754936218262e-01 8.814644813537597656e-02 3.020262122154235840e-01 -5.078057050704956055e-01 -4.689701795578002930e-01 3.396421670913696289e-01 1.922721713781356812e-01
3.685886859893798828e-01 -8.682667394168674946e-04 -2.585846558213233948e-02 2.053243219852447510e-01 -1.325153112411499023e-01 -2.671301960945129395e-01 -6.096382141113281250e-01 6.006140708923339844e-01
1.624358594417572021e-01 2.883658111095428467e-01 -5.001801252365112305e-01 6.306502223014831543e-02 -5.465264432132244110e-03 -2.238701581954956055e-01 2.144894003868103027e-01 7.349482774734497070e-01
2.659645080566406250e-01 3.280707597732543945e-01 -5.649452805519104004e-01 -2.603260874748229980e-01 3.569902479648590088e-01 -3.368583917617797852e-01 9.010066837072372437e-02 4.308894574642181396e-01
5.857567787170410156e-01 -2.582102715969085693e-01 -2.434048354625701904e-01 -4.134519100189208984e-01 -2.212044894695281982e-01 -1.526454091072082520e-01 -2.545365095138549805e-01 4.722363650798797607e-01
5.795181393623352051e-01 1.696868091821670532e-01 -1.619045436382293701e-01 -4.014858603477478027e-01 2.347116731107234955e-02 3.672546520829200745e-02 6.278015673160552979e-02 6.649212241172790527e-01
3.802249133586883545e-01 3.074679374694824219e-01 -1.995409876108169556e-01 1.303697377443313599e-01 -5.887858942151069641e-02 -2.117379158735275269e-01 -5.561633110046386719e-01 5.886106491088867188e-01
5.061516165733337402e-02 3.109358251094818115e-01 -1.356015801429748535e-01 -2.308653853833675385e-02 -7.265553623437881470e-02 -5.559512972831726074e-01 -5.635955929756164551e-01 4.998354911804199219e-01
4.832763671875000000e-01 -1.483857538551092148e-02 -1.587913483381271362e-01 4.047972559928894043e-01 3.546425402164459229e-01 -3.967681527137756348e-01 5.184374451637268066e-01 1.586652547121047974e-01
7.373625636100769043e-01 3.426007181406021118e-02 -1.623298376798629761e-01 -1.897995322942733765e-01 1.324270479381084442e-02 9.431909024715423584e-02 -1.911090314388275146e-01 5.891976356506347656e-01
7.124020457267761230e-01 -2.128800004720687866e-01 -2.390494495630264282e-01 -2.855425775051116943e-01 -9.528872370719909668e-02 -4.822097718715667725e-02 -3.816577196121215820e-01 3.891252875328063965e-01
5.697619915008544922e-01 3.435221016407012939e-01 1.904005706310272217e-01 3.398410379886627197e-01 3.865891098976135254e-01 -3.040188848972320557e-01 3.591998815536499023e-01 1.863236725330352783e-01
1.711691170930862427e-01 1.525135487318038940e-01 -4.262919723987579346e-01 -3.147334605455398560e-02 1.831732690334320068e-01 -2.077660709619522095e-01 2.605937421321868896e-01 7.874622941017150879e-01
4.551108777523040771e-01 -2.865893766283988953e-02 -4.589414596557617188e-01 -2.138282805681228638e-01 2.570767998695373535e-01 -6.829736381769180298e-02 3.489058837294578552e-02 6.809790134429931641e-01
4.607771039009094238e-01 -1.116361096501350403e-01 4.343993216753005981e-02 5.757756829261779785e-01 4.134035408496856689e-01 -4.513801634311676025e-01 2.020133584737777710e-01 1.623614132404327393e-01
2.857519388198852539e-01 5.951718091964721680e-01 -2.590461373329162598e-01 -1.720849275588989258e-01 -1.874114423990249634e-01 -9.700708091259002686e-02 2.370406836271286011e-01 6.055382490158081055e-01
4.076354503631591797e-01 3.040783703327178955e-01 9.188346564769744873e-02 3.764749467372894287e-01 5.643752589821815491e-02 -3.796911239624023438e-01 4.899218976497650146e-01 4.514643847942352295e-01
4.956422150135040283e-01 6.365647912025451660e-02 -1.931804269552230835e-01 -2.325702905654907227e-01 -9.635211527347564697e-02 -6.868972629308700562e-02 -2.828514575958251953e-01 7.515798211097717285e-01
7.315564751625061035e-01 2.069962024688720703e-01 2.964431047439575195e-01 1.973013160750269890e-03 -2.705000042915344238e-01 -2.005326449871063232e-01 3.991819322109222412e-01 2.477207034826278687e-01
5.908852219581604004e-01 -4.083662331104278564e-01 4.802474007010459900e-02 -2.963151969015598297e-02 -2.429279536008834839e-01 -4.010974168777465820e-01 4.681890606880187988e-01 2.044828832149505615e-01
3.936591744422912598e-01 -2.060791999101638794e-01 -6.618532538414001465e-01 -1.690118461847305298e-01 1.891727000474929810e-01 -1.683193147182464600e-01 9.435732662677764893e-02 5.127653479576110840e-01
2.839927971363067627e-01 6.300539970397949219e-01 1.022625938057899475e-01 -2.400709688663482666e-01 3.318064808845520020e-01 -4.405037164688110352e-01 1.144381090998649597e-01 3.702070415019989014e-01
3.597224354743957520e-01 3.914115428924560547e-01 8.112962241284549236e-04 -2.159206718206405640e-01 5.957406163215637207e-01 -5.236048698425292969e-01 -1.028067097067832947e-01 1.764542609453201294e-01
4.985008537769317627e-01 -4.103119373321533203e-01 -4.086325764656066895e-01 -2.144601643085479736e-01 1.488184928894042969e-01 -1.388256996870040894e-01 -1.757677048444747925e-01 5.457593798637390137e-01
4.271253943443298340e-01 7.229753583669662476e-02 -5.059534311294555664e-01 2.055709809064865112e-01 7.495531439781188965e-02 -3.108302652835845947e-01 -6.028876900672912598e-01 2.199579030275344849e-01
1.591645628213882446e-01 3.463591039180755615e-01 -2.395882159471511841e-01 3.709243610501289368e-02 3.714397549629211426e-02 -5.977061986923217773e-01 -6.166524887084960938e-01 2.388118654489517212e-01
7.324344515800476074e-01 4.645129144191741943e-01 -2.585014700889587402e-01 1.484455466270446777e-01 7.623412460088729858e-02 5.757196992635726929e-02 -2.951646149158477783e-01 2.503197491168975830e-01
6.110507249832153320e-01 -1.733529269695281982e-01 2.562053203582763672e-01 4.587642103433609009e-02 2.801393866539001465e-01 -5.329282283782958984e-01 -3.907404243946075439e-01 -1.168388426303863525e-01
4.212366342544555664e-01 -5.624373555183410645e-01 1.947116106748580933e-01 -1.807566918432712555e-02 4.395899921655654907e-02 -6.301816701889038086e-01 -1.791318506002426147e-01 1.919243484735488892e-01
2.539992928504943848e-01 -2.120762020349502563e-01 2.716480195522308350e-01 1.966680735349655151e-01 -5.999913811683654785e-02 -7.276301980018615723e-01 -4.277364313602447510e-01 2.490643411874771118e-01
4.474656879901885986e-01 1.684222817420959473e-01 -1.343601495027542114e-01 -3.779544234275817871e-01 -2.325231730937957764e-01 -6.560700386762619019e-02 -1.928084716200828552e-02 7.428078055381774902e-01
2.745134532451629639e-01 1.284679491072893143e-02 -2.171598076820373535e-01 1.174745708703994751e-02 2.414144724607467651e-01 -6.902940273284912109e-01 5.843318700790405273e-01 -3.082933090627193451e-02
8.144149184226989746e-01 -2.814595103263854980e-01 -2.545309662818908691e-01 -2.102981209754943848e-01 -1.369452178478240967e-01 2.717461623251438141e-02 -2.573146224021911621e-01 2.505875527858734131e-01
3.026290535926818848e-01 3.845593631267547607e-01 -5.382134914398193359e-01 -5.496491864323616028e-02 -1.908050626516342163e-01 -5.328586697578430176e-01 -3.077549040317535400e-01 -2.297320067882537842e-01
7.370817065238952637e-01 -6.031968072056770325e-02 -1.929252296686172485e-01 3.211775720119476318e-01 -1.371238231658935547e-01 -4.242447670549154282e-03 -4.877591729164123535e-01 2.365732789039611816e-01
6.282722353935241699e-01 5.482180789113044739e-02 2.501707673072814941e-01 -1.354491412639617920e-01 1.636725151911377907e-03 -5.834085345268249512e-01 -2.557654380798339844e-01 -3.399304747581481934e-01
4.115495979785919189e-01 3.649565204977989197e-02 -5.174308419227600098e-01 3.825968801975250244e-01 2.144133746623992920e-01 -2.606866359710693359e-01 -4.800423681735992432e-01 2.660987079143524170e-01
5.138902068138122559e-01 3.602230846881866455e-01 -1.472655087709426880e-01 -2.434116750955581665e-01 1.650377213954925537e-01 -5.824398398399353027e-01 -1.204140111804008484e-02 -3.982476294040679932e-01
3.369897603988647461e-01 2.480959445238113403e-01 -3.458107411861419678e-01 2.024130076169967651e-01 4.919720888137817383e-01 -5.483159422874450684e-01 -3.470989465713500977e-01 -3.414400666952133179e-02
5.452679991722106934e-01 -1.321294605731964111e-01 -3.936157822608947754e-01 -4.284733235836029053e-01 -4.196671396493911743e-02 -8.096801489591598511e-02 -7.459701597690582275e-02 5.769055485725402832e-01
4.835130870342254639e-01 1.421647518873214722e-01 -7.640218138694763184e-01 -5.259539932012557983e-02 1.468491107225418091e-01 -1.706619709730148315e-01 -3.544577211141586304e-02 3.279668092727661133e-01
4.590682983398437500e-01 6.315522789955139160e-01 1.118079572916030884e-01 -2.444854676723480225e-01 3.381574451923370361e-01 -3.137944042682647705e-01 -5.741916969418525696e-02 3.193891346454620361e-01
1.021557673811912537e-01 4.670796394348144531e-01 -2.125379741191864014e-01 -9.613299369812011719e-02 1.128268912434577942e-01 -6.906780004501342773e-01 -4.540342688560485840e-01 1.451677829027175903e-01
5.852019190788269043e-01 1.796302646398544312e-01 4.021365344524383545e-01 4.236890375614166260e-01 7.398878782987594604e-02 -2.818126678466796875e-01 1.862989664077758789e-01 4.055188000202178955e-01
7.060353159904479980e-01 -2.340129613876342773e-01 2.680798768997192383e-01 -4.595537483692169189e-01 -1.236026585102081299e-01 -3.647295832633972168e-01 -1.238436326384544373e-01 7.299865595996379852e-03
6.526849269866943359e-01 3.347989022731781006e-01 -5.403547286987304688e-01 3.592103347182273865e-02 1.950644403696060181e-01 -1.139084026217460632e-01 -3.062244951725006104e-01 1.544017046689987183e-01
4.071905016899108887e-01 -6.035455465316772461e-01 1.178339794278144836e-01 5.256088823080062866e-02 -2.723053470253944397e-02 -6.561107039451599121e-01 -1.273976415395736694e-01 7.634268701076507568e-02
6.384550929069519043e-01 1.786501407623291016e-01 -5.906930565834045410e-01 3.685690835118293762e-02 1.456629186868667603e-01 -1.334102153778076172e-01 -4.049471914768218994e-01 8.475994318723678589e-02
7.019004225730895996e-01 -7.648006081581115723e-02 -1.684295237064361572e-01 5.398262292146682739e-02 -3.440183103084564209e-01 -2.558175325393676758e-01 5.329568982124328613e-01 4.868125542998313904e-02
7.042571306228637695e-01 -1.393780261278152466e-01 -5.627677440643310547e-01 -2.257817983627319336e-01 1.018201634287834167e-01 1.278653834015130997e-02 -9.195806831121444702e-02 3.129276335239410400e-01
3.984437584877014160e-01 3.028234541416168213e-01 -6.122528761625289917e-02 5.731073617935180664e-01 7.703372277319431305e-03 -5.147615075111389160e-01 3.732163012027740479e-01 1.140651181340217590e-01
2.513352930545806885e-01 -2.448861747980117798e-01 -5.873910188674926758e-01 1.156143471598625183e-02 1.160910874605178833e-01 -1.833497732877731323e-01 5.346895009279251099e-02 6.940793395042419434e-01
5.225694775581359863e-01 -3.972533941268920898e-01 -1.228706985712051392e-01 4.715231955051422119e-01 2.513507306575775146e-01 -3.773925900459289551e-01 3.427032828330993652e-01 9.290662407875061035e-02
3.958955407142639160e-01 5.389928817749023438e-01 -2.988845705986022949e-01 -9.062843769788742065e-02 1.241065263748168945e-01 -5.201377272605895996e-01 -4.090191423892974854e-01 -4.433545097708702087e-02
4.155673384666442871e-01 1.338703781366348267e-01 1.406071335077285767e-01 2.436306029558181763e-01 -3.004365563392639160e-01 -3.832415938377380371e-01 4.445100724697113037e-01 5.436276793479919434e-01
3.679099082946777344e-01 2.980479300022125244e-01 -2.112058401107788086e-01 4.701952636241912842e-01 9.000799804925918579e-02 -3.343588709831237793e-01 4.688605368137359619e-01 4.127843677997589111e-01
4.329360127449035645e-01 2.696532309055328369e-01 -5.099154114723205566e-01 -4.580340906977653503e-02 -6.190641224384307861e-02 -2.640145123004913330e-01 -5.541978478431701660e-01 3.115612268447875977e-01
4.552149474620819092e-01 -1.128879040479660034e-01 8.665437996387481689e-02 4.482753276824951172e-01 -3.481566607952117920e-01 -4.837054014205932617e-01 3.300296962261199951e-01 3.278298079967498779e-01
4.842982292175292969e-01 6.292069554328918457e-01 1.048076078295707703e-01 -2.319170832633972168e-01 -1.636517643928527832e-01 -5.077348351478576660e-01 -1.336943637579679489e-02 -1.415209472179412842e-01
3.728989362716674805e-01 5.473750829696655273e-01 -4.188062548637390137e-01 3.781880140304565430e-01 2.824105918407440186e-01 -2.908071279525756836e-01 -2.063554227352142334e-01 1.897234469652175903e-01
4.323644042015075684e-01 -2.231796234846115112e-01 -7.691242098808288574e-01 1.247098445892333984e-01 5.981960147619247437e-02 -2.292150408029556274e-01 -2.972567081451416016e-01 1.080181077122688293e-01
2.668849527835845947e-01 -1.155011579394340515e-01 2.131583690643310547e-01 3.934645056724548340e-01 -3.644209206104278564e-01 -6.175085902214050293e-01 -3.478377461433410645e-01 2.829676270484924316e-01
2.762776613235473633e-01 5.771112442016601562e-01 -3.891771733760833740e-01 -1.656197160482406616e-01 -2.444664239883422852e-01 -1.688192337751388550e-01 2.365852743387222290e-01 5.171927809715270996e-01
1.237505152821540833e-01 -2.662721872329711914e-01 -2.435568422079086304e-01 8.268691599369049072e-02 2.231602072715759277e-01 -4.903262853622436523e-01 -4.460717141628265381e-01 5.986881852149963379e-01
5.263532400131225586e-01 -3.326507285237312317e-02 -7.568545341491699219e-01 -5.745059251785278320e-02 2.486868053674697876e-01 -1.347168385982513428e-01 -6.011819094419479370e-02 2.492160499095916748e-01
3.731765747070312500e-01 3.128353059291839600e-01 -1.208445727825164795e-01 -6.066310405731201172e-01 -1.162376478314399719e-01 -6.023226976394653320e-01 -5.482580512762069702e-02 -3.097235411405563354e-02
3.004454076290130615e-01 9.329552203416824341e-02 -1.121194139122962952e-01 6.004063040018081665e-02 4.838675260543823242e-01 -5.861501693725585938e-01 5.391651391983032227e-01 1.282728910446166992e-01
3.586980998516082764e-01 1.561064720153808594e-01 -9.222289547324180603e-03 5.618093609809875488e-01 7.834207266569137573e-02 -4.766450226306915283e-01 3.473428785800933838e-01 4.210426211357116699e-01
1.454538665711879730e-03 -3.990029990673065186e-01 -1.119992788881063461e-02 -2.760743722319602966e-02 9.145001322031021118e-02 -5.886220335960388184e-01 1.122796833515167236e-01 6.873579621315002441e-01
5.617752671241760254e-01 2.598607242107391357e-01 2.058133780956268311e-01 2.612865567207336426e-01 -3.385424613952636719e-01 -9.702298045158386230e-02 2.570424675941467285e-01 5.622773170471191406e-01
2.960275709629058838e-01 2.495961338281631470e-01 -1.350187957286834717e-01 3.216818273067474365e-01 9.838141500949859619e-02 -2.477535307407379150e-01 -5.592212080955505371e-01 5.870016813278198242e-01
3.571293056011199951e-01 1.994182467460632324e-01 -6.597002148628234863e-01 1.630775630474090576e-01 2.987928092479705811e-01 -3.888952732086181641e-01 -3.083862662315368652e-01 1.878129243850708008e-01
-3.004844300448894501e-02 1.018425151705741882e-01 -4.843771457672119141e-01 -2.051471918821334839e-01 2.174874991178512573e-01 -8.068087697029113770e-01 -2.003520540893077850e-02 1.156543046236038208e-01
2.417246699333190918e-01 2.651151036843657494e-03 -8.176262974739074707e-01 -2.543041482567787170e-02 9.596377611160278320e-02 -3.815851509571075439e-01 -5.483751371502876282e-02 3.384956717491149902e-01
9.777607023715972900e-02 -4.532646834850311279e-01 5.933713912963867188e-02 5.878200754523277283e-02 2.077374160289764404e-01 -5.063714385032653809e-01 -3.363043442368507385e-02 6.908811926841735840e-01
5.866501331329345703e-01 -1.970249712467193604e-01 -1.491550803184509277e-01 -5.011885166168212891e-01 -2.467305064201354980e-01 -1.527186781167984009e-01 -2.146378755569458008e-01 4.618627429008483887e-01
3.319289684295654297e-01 6.239208206534385681e-02 -6.223495006561279297e-01 -3.892782032489776611e-01 6.162534654140472412e-02 -3.443146049976348877e-01 -2.166087031364440918e-01 4.216685593128204346e-01
3.567545413970947266e-01 7.162400335073471069e-02 1.019522994756698608e-01 4.328136146068572998e-01 -4.879651069641113281e-01 -4.707413911819458008e-01 2.081027179956436157e-01 4.084852337837219238e-01
5.126770138740539551e-01 -2.945819795131683350e-01 -3.189894556999206543e-01 -1.841829419136047363e-01 1.479147374629974365e-01 -7.244003564119338989e-02 -1.734624952077865601e-01 6.763805150985717773e-01
3.032881021499633789e-01 5.478374958038330078e-01 1.324307173490524292e-01 5.428582057356834412e-02 1.071467772126197815e-01 -4.859259426593780518e-01 -3.965783417224884033e-01 4.272314310073852539e-01
7.847299575805664062e-01 -1.308180391788482666e-01 2.955191731452941895e-01 -4.467919468879699707e-02 1.289468351751565933e-02 -3.709646761417388916e-01 -3.206074237823486328e-01 -1.928406208753585815e-01
3.964268565177917480e-01 -1.006186828017234802e-01 -1.796880662441253662e-01 -1.868354827165603638e-01 4.596019685268402100e-01 -5.649502277374267578e-01 4.693972468376159668e-01 -1.216142401099205017e-01
6.521689891815185547e-01 1.884525865316390991e-01 2.562886476516723633e-01 2.462612241506576538e-01 -3.484280705451965332e-01 -2.230041623115539551e-01 2.690038383007049561e-01 4.115054011344909668e-01
1.841052919626235962e-01 -3.757773339748382568e-01 3.330060839653015137e-02 -2.449916601181030273e-01 -9.311398863792419434e-02 -7.228937149047851562e-01 -3.927240967750549316e-01 2.798013687133789062e-01
6.262544989585876465e-01 -1.554893553256988525e-01 2.899886667728424072e-01 -1.637215912342071533e-02 5.190269276499748230e-02 -5.771260857582092285e-01 -3.578641414642333984e-01 -1.882333606481552124e-01
4.325742125511169434e-01 -3.341203331947326660e-01 -1.285828799009323120e-01 4.071611166000366211e-01 -3.812918663024902344e-01 -4.361938536167144775e-01 3.655712306499481201e-01 2.227975875139236450e-01
4.292101263999938965e-01 -1.120458617806434631e-01 -1.156026050448417664e-01 1.801379323005676270e-01 1.476899087429046631e-01 -6.963303685188293457e-01 4.622037708759307861e-01 -1.925877034664154053e-01
4.238761663436889648e-01 -3.189200460910797119e-01 2.659858167171478271e-01 1.229801177978515625e-01 3.767096698284149170e-01 -4.376028180122375488e-01 3.397620618343353271e-01 4.288378059864044189e-01
7.372339367866516113e-01 2.335307374596595764e-02 -2.523001283407211304e-02 2.700547873973846436e-01 -3.432471454143524170e-01 -1.817030757665634155e-01 4.206598997116088867e-01 2.336347252130508423e-01
2.751619517803192139e-01 -3.484405279159545898e-01 1.283415853977203369e-01 4.907638430595397949e-01 -7.142862677574157715e-02 -3.608253896236419678e-01 7.996603101491928101e-02 6.355020403861999512e-01
1.327822357416152954e-01 -4.579606950283050537e-01 1.424222439527511597e-01 -2.934153191745281219e-02 3.190979361534118652e-02 -6.687980294227600098e-01 -1.198938190937042236e-01 5.374126434326171875e-01
6.110420227050781250e-01 1.060565710067749023e-01 -6.837077736854553223e-01 -3.705593943595886230e-02 -5.529171973466873169e-02 -1.492900103330612183e-01 -3.298794627189636230e-01 1.112880334258079529e-01
2.854618132114410400e-01 -2.965689077973365784e-02 7.867084443569183350e-02 -2.914451658725738525e-01 4.141262173652648926e-01 -5.340766310691833496e-01 5.269532203674316406e-01 3.034546077251434326e-01
3.893785178661346436e-01 8.641195297241210938e-02 -3.284500837326049805e-01 6.078847218304872513e-03 5.211596488952636719e-01 -5.337866544723510742e-01 -4.182539582252502441e-01 -3.910448029637336731e-02
3.875859975814819336e-01 1.403640806674957275e-01 -8.161404170095920563e-03 -7.930708676576614380e-02 -1.360502839088439941e-01 -2.179095000028610229e-01 -4.481937885284423828e-01 7.462218403816223145e-01
2.350467592477798462e-01 -3.877456188201904297e-01 -1.335392296314239502e-01 -4.711699485778808594e-02 -1.453661452978849411e-02 -6.637427806854248047e-01 -5.362819433212280273e-01 2.144514620304107666e-01
2.323046475648880005e-01 -5.962094664573669434e-02 4.693121835589408875e-02 9.546702494844794273e-04 5.048638582229614258e-01 -7.750910520553588867e-01 2.850603163242340088e-01 5.799724534153938293e-02
2.447727918624877930e-01 -5.759264826774597168e-01 1.072845384478569031e-01 8.647178113460540771e-02 1.011639162898063660e-01 -5.492393970489501953e-01 5.385598540306091309e-02 5.240316987037658691e-01
5.648216009140014648e-01 -3.401380479335784912e-01 -5.143628716468811035e-01 -1.774367541074752808e-01 2.660031989216804504e-02 -1.992126554250717163e-01 -4.063499271869659424e-01 2.524203956127166748e-01
2.648552656173706055e-01 -3.294087648391723633e-01 3.579080104827880859e-01 -1.257088631391525269e-01 5.353220179677009583e-02 -7.363982200622558594e-01 -1.028048470616340637e-01 3.488894701004028320e-01
6.074097156524658203e-01 -1.087696477770805359e-01 -2.095045298337936401e-01 -1.028780415654182434e-01 -3.032972812652587891e-01 -3.267901539802551270e-01 6.028499603271484375e-01 5.037354677915573120e-02
4.693089723587036133e-01 1.092098504304885864e-01 -7.929616570472717285e-01 -3.452878212556242943e-03 1.523822098970413208e-01 -1.267514675855636597e-01 -9.329215623438358307e-03 3.156720101833343506e-01
1.740799397230148315e-01 3.700718879699707031e-01 2.109026722609996796e-02 -2.034218758344650269e-01 5.395371317863464355e-01 -5.209873914718627930e-01 4.656546935439109802e-02 4.756272137165069580e-01
4.409321248531341553e-01 2.471742182970046997e-01 9.379121661186218262e-02 4.668913483619689941e-01 -1.557576283812522888e-02 -3.557300567626953125e-01 4.215936362743377686e-01 4.617051780223846436e-01
7.045500874519348145e-01 -2.140043489634990692e-02 1.842405050992965698e-01 3.968574851751327515e-02 -3.593687713146209717e-01 -2.900238335132598877e-01 4.487802684307098389e-01 2.301479578018188477e-01
2.649742960929870605e-01 3.816786110401153564e-01 3.221762776374816895e-01 -4.459274709224700928e-01 1.040844172239303589e-01 -6.041281223297119141e-01 8.350616693496704102e-02 3.141394257545471191e-01
5.212310552597045898e-01 7.013961672782897949e-01 -4.823635332286357880e-03 1.691856533288955688e-01 1.943995654582977295e-01 -2.435715347528457642e-01 -3.275369703769683838e-01 5.758268758654594421e-02
3.063524365425109863e-01 4.693323373794555664e-01 -3.860273063182830811e-01 4.098714143037796021e-02 -3.324982821941375732e-01 -7.568260282278060913e-02 1.005240380764007568e-01 6.393670439720153809e-01
5.615248680114746094e-01 -8.112601935863494873e-02 1.985274255275726318e-01 2.131822854280471802e-01 -4.618546068668365479e-01 -5.136992931365966797e-01 3.230005502700805664e-01 1.082718595862388611e-01
7.636467218399047852e-01 -7.733885198831558228e-02 2.756933271884918213e-01 6.084542348980903625e-02 2.280308157205581665e-01 -4.110963344573974609e-01 -2.318690717220306396e-01 -2.374695390462875366e-01
7.068958282470703125e-01 2.214963883161544800e-01 -4.607583880424499512e-01 7.883840054273605347e-02 2.068683654069900513e-01 -5.974581465125083923e-02 -4.089399874210357666e-01 1.383037865161895752e-01
8.044635653495788574e-01 -3.263014182448387146e-02 -2.172766625881195068e-01 -4.388512969017028809e-01 5.400164425373077393e-02 -2.169091999530792236e-01 -2.182861268520355225e-01 -1.198315694928169250e-01
4.641292989253997803e-01 3.079780042171478271e-01 -2.225813642144203186e-02 5.196366310119628906e-01 -1.550552248954772949e-01 -3.616179823875427246e-01 4.236668646335601807e-01 2.913976907730102539e-01
4.743144810199737549e-01 2.990951240062713623e-01 -7.146443724632263184e-01 -2.673260271549224854e-01 -7.714808732271194458e-02 -2.603286802768707275e-01 -1.453673243522644043e-01 -9.237809479236602783e-02
6.222872138023376465e-01 -1.512055397033691406e-01 4.577901959419250488e-01 3.689301013946533203e-02 1.160791516304016113e-01 -5.248892307281494141e-01 -2.999423146247863770e-01 -3.771655960008502007e-03
1.562007069587707520e-01 2.183585800230503082e-02 4.000439345836639404e-01 1.573292762041091919e-01 -2.513669431209564209e-01 -6.270070672035217285e-01 -1.830985844135284424e-01 5.481683611869812012e-01
5.905986428260803223e-01 -1.899705678224563599e-01 1.116483286023139954e-01 1.973546296358108521e-01 1.941458582878112793e-01 -5.940310359001159668e-01 3.697929978370666504e-01 -1.907301992177963257e-01
6.059151291847229004e-01 3.569332063198089600e-01 -5.330011844635009766e-01 -5.880553275346755981e-03 2.209520339965820312e-02 -8.843158185482025146e-02 -3.322389125823974609e-01 3.203898668289184570e-01
1.861253231763839722e-01 2.337135225534439087e-01 -1.890491545200347900e-01 6.131169199943542480e-01 6.046357750892639160e-02 -4.987517893314361572e-01 2.316078394651412964e-01 4.393540620803833008e-01
5.375034213066101074e-01 4.061565399169921875e-01 -4.256717264652252197e-01 -2.432059943675994873e-01 3.757386803627014160e-01 -2.850296199321746826e-01 -2.584051191806793213e-01 1.287893354892730713e-01
5.529562234878540039e-01 6.636523641645908356e-03 8.461160957813262939e-02 2.596583217382431030e-02 5.060808360576629639e-02 -3.300074338912963867e-01 6.954109072685241699e-01 3.021582365036010742e-01
4.474602341651916504e-01 -3.734007850289344788e-02 1.884808093309402466e-01 4.321593642234802246e-01 -4.238642454147338867e-01 -4.976362586021423340e-01 2.543334662914276123e-01 2.900171875953674316e-01
2.975222170352935791e-01 2.969391942024230957e-01 -3.499323427677154541e-01 -3.762527704238891602e-01 2.915912568569183350e-01 -5.322149395942687988e-01 -3.872356414794921875e-01 2.026307731866836548e-01
6.132860779762268066e-01 -1.991788446903228760e-01 3.596383631229400635e-01 -4.290264844894409180e-01 -1.792472749948501587e-01 -4.360054433345794678e-01 -1.930843740701675415e-01 1.062665060162544250e-01
7.196360826492309570e-01 -1.579593494534492493e-02 -7.696238160133361816e-02 2.323326021432876587e-01 -3.586527109146118164e-01 -2.481692880392074585e-01 4.579109251499176025e-01 1.485619992017745972e-01
5.170300602912902832e-01 -1.321992371231317520e-02 2.620056867599487305e-01 2.011851072311401367e-01 -1.403302252292633057e-01 -2.301703840494155884e-01 3.509449064731597900e-01 6.538726091384887695e-01
7.100198864936828613e-01 -3.470258414745330811e-02 -7.317691296339035034e-02 2.530598044395446777e-01 -3.530684709548950195e-01 -2.442405074834823608e-01 4.593222141265869141e-01 1.731639653444290161e-01
2.336782664060592651e-01 -8.720109611749649048e-02 -1.957357972860336304e-01 3.032395541667938232e-01 4.078336358070373535e-01 -6.494173407554626465e-01 4.386936426162719727e-01 1.643183231353759766e-01
4.672082662582397461e-01 3.629375994205474854e-01 2.993913888931274414e-01 5.332551151514053345e-02 4.796119034290313721e-01 -5.152653455734252930e-01 -2.489649802446365356e-01 2.132610883563756943e-03
3.319216966629028320e-01 -2.394363731145858765e-01 -8.098606765270233154e-02 -6.680777072906494141e-01 -1.917526721954345703e-01 -5.759837627410888672e-01 -1.517119258642196655e-02 1.041876897215843201e-01
3.653017058968544006e-02 -3.266336321830749512e-01 -1.027526929974555969e-01 -2.261368036270141602e-01 2.056890167295932770e-02 -7.397351861000061035e-01 -2.924361228942871094e-01 4.439930021762847900e-01
3.619638383388519287e-01 -6.257969141006469727e-01 1.538787633180618286e-01 1.091087684035301208e-01 -1.700864434242248535e-01 -5.352206230163574219e-01 5.913926288485527039e-02 3.505551218986511230e-01
1.726093590259552002e-01 -4.593184292316436768e-01 -1.609105616807937622e-01 1.592201143503189087e-01 8.430432528257369995e-02 -6.396905779838562012e-01 -4.366793632507324219e-01 3.177879750728607178e-01
2.904112040996551514e-01 -1.959279477596282959e-01 -1.427669078111648560e-01 6.341660022735595703e-01 6.607563048601150513e-02 -6.114788651466369629e-01 2.350444793701171875e-01 1.456244289875030518e-01
2.966205179691314697e-01 1.747694015502929688e-01 -6.727734208106994629e-01 1.912206411361694336e-01 -8.281705528497695923e-02 -1.350225806236267090e-01 1.516152024269104004e-01 5.866903066635131836e-01
7.157495617866516113e-01 -1.542555242776870728e-01 -1.315132528543472290e-01 9.490407258272171021e-02 -2.514269351959228516e-01 -2.675833702087402344e-01 5.457308888435363770e-01 7.047425955533981323e-02
2.548292875289916992e-01 1.100979223847389221e-01 -1.799411028623580933e-01 6.605714559555053711e-01 1.060312986373901367e-01 -5.018854737281799316e-01 2.570358216762542725e-01 3.535645008087158203e-01
3.909870386123657227e-01 -3.405165374279022217e-01 2.522708177566528320e-01 2.600584924221038818e-01 -1.683852076530456543e-01 -5.920623540878295898e-01 -3.175334036350250244e-01 3.466811478137969971e-01
2.607263922691345215e-01 1.137790456414222717e-01 -5.424485802650451660e-01 -5.264363288879394531e-01 2.617341578006744385e-01 -4.370492398738861084e-01 -5.223052576184272766e-02 2.923109829425811768e-01
6.688607335090637207e-01 -5.798040702939033508e-02 -1.174109280109405518e-01 1.044074371457099915e-01 -3.439026772975921631e-01 -2.993488907814025879e-01 5.313642621040344238e-01 1.853385716676712036e-01
1.565105766057968140e-01 -3.924412131309509277e-01 -1.758535802364349365e-01 -6.804115325212478638e-02 -1.291360855102539062e-01 -7.133547663688659668e-01 -4.659298062324523926e-01 2.080831825733184814e-01
6.730906367301940918e-01 1.810127943754196167e-01 2.524481117725372314e-01 -8.862853050231933594e-02 -2.853473722934722900e-01 -4.074179232120513916e-01 4.406041502952575684e-01 3.246212005615234375e-02
2.057869136333465576e-01 3.921632766723632812e-01 5.933530163019895554e-03 -3.583903908729553223e-01 4.633900225162506104e-01 -6.222084760665893555e-01 -1.128500048071146011e-02 2.708870172500610352e-01
4.063085019588470459e-01 2.265579402446746826e-01 -4.576028510928153992e-02 5.498452186584472656e-01 -7.726834714412689209e-02 -4.271168708801269531e-01 4.048665165901184082e-01 3.561532497406005859e-01
8.028721213340759277e-01 4.154031351208686829e-02 -3.145072236657142639e-02 -2.773144543170928955e-01 2.068790793418884277e-02 9.651371836662292480e-02 -2.572224438190460205e-01 4.470704495906829834e-01
2.160577923059463501e-01 2.753385305404663086e-01 -4.622826874256134033e-01 -3.808577060699462891e-01 -1.419132202863693237e-01 -6.056352853775024414e-01 -3.599267601966857910e-01 4.763476550579071045e-02
1.785494834184646606e-01 3.672395944595336914e-01 -1.338486820459365845e-01 -5.549914240837097168e-01 3.496390283107757568e-01 -5.407832264900207520e-01 -2.112586516886949539e-03 3.043447434902191162e-01
2.223766595125198364e-01 3.467995822429656982e-01 -1.207794547080993652e-01 6.808853149414062500e-01 3.032898716628551483e-02 -5.006994009017944336e-01 1.653399318456649780e-01 2.704240679740905762e-01
-1.246922463178634644e-01 1.695292443037033081e-01 -5.497106313705444336e-01 3.443484008312225342e-02 -1.221340000629425049e-01 -7.484864592552185059e-01 -2.423192858695983887e-01 1.359296143054962158e-01
6.148200035095214844e-01 6.758599728345870972e-02 2.494621127843856812e-01 2.423491626977920532e-01 -5.233152508735656738e-01 -2.591527700424194336e-01 1.424128562211990356e-01 3.676458001136779785e-01
7.375329732894897461e-02 3.137367069721221924e-01 2.449502348899841309e-01 -4.259224236011505127e-01 -2.131753228604793549e-02 -6.163988709449768066e-01 6.819047033786773682e-02 5.192950963973999023e-01
5.808257460594177246e-01 -7.595652341842651367e-02 2.595458924770355225e-01 2.959907054901123047e-01 -1.854863464832305908e-01 -1.650357693433761597e-01 2.884533107280731201e-01 5.975368022918701172e-01
4.676661491394042969e-01 -1.769419908523559570e-01 -3.101439476013183594e-01 -6.369535326957702637e-01 -1.368916630744934082e-01 -4.625412225723266602e-01 6.502129137516021729e-02 -1.056846678256988525e-01
1.676193326711654663e-01 1.406456828117370605e-01 -5.842267274856567383e-01 1.525015085935592651e-01 -5.860465392470359802e-02 -2.389260679483413696e-01 1.557900160551071167e-01 7.090516090393066406e-01
4.173189401626586914e-01 3.518190383911132812e-01 -3.773340880870819092e-01 1.940988898277282715e-01 3.590116500854492188e-01 -3.388086855411529541e-01 -4.845908582210540771e-01 2.085760980844497681e-01
6.495237350463867188e-01 -8.316682651638984680e-03 2.141289114952087402e-01 -1.786906272172927856e-01 -3.304533362388610840e-01 -5.211159586906433105e-01 -2.300472259521484375e-01 -2.580412030220031738e-01
3.866839408874511719e-01 -1.903099268674850464e-01 -6.626524925231933594e-01 2.373179644346237183e-01 3.989859819412231445e-01 -3.187290728092193604e-01 -2.391301244497299194e-01 2.946592308580875397e-02
3.170220553874969482e-01 7.558026313781738281e-01 -7.146764546632766724e-03 -9.100568294525146484e-02 2.357167750597000122e-02 -4.937272071838378906e-01 -2.660127580165863037e-01 6.957935541868209839e-02
1.160717755556106567e-01 4.976620152592658997e-02 -7.546282410621643066e-01 9.152879565954208374e-02 5.437108501791954041e-02 -5.987368822097778320e-01 -2.075022906064987183e-01 4.135531932115554810e-02
5.532256141304969788e-02 1.287911832332611084e-01 2.064225636422634125e-02 -2.089317440986633301e-01 4.719255566596984863e-01 -6.767004132270812988e-01 3.397429287433624268e-01 3.744479119777679443e-01
5.653676986694335938e-01 4.596448838710784912e-01 3.310513123869895935e-02 -3.667213916778564453e-01 1.462669670581817627e-01 2.769488096237182617e-02 1.888736896216869354e-02 5.576627254486083984e-01
4.480261504650115967e-01 2.819084227085113525e-01 -5.582313537597656250e-01 -2.459424585103988647e-01 -1.048976629972457886e-01 -3.736977875232696533e-01 -4.438392221927642822e-01 -6.599482614547014236e-03
4.251596033573150635e-01 4.859339445829391479e-02 -7.327378988265991211e-01 3.066410422325134277e-01 3.322349861264228821e-02 -1.544492989778518677e-01 -2.509930133819580078e-01 3.130314946174621582e-01
-6.052337959408760071e-02 -1.799843460321426392e-02 -6.508517265319824219e-01 -3.330681473016738892e-02 5.170967429876327515e-02 -7.517104744911193848e-01 -8.147863671183586121e-03 5.905012413859367371e-02
3.431524038314819336e-01 -3.577750325202941895e-01 -6.649371981620788574e-02 -7.764706388115882874e-04 4.248010367155075073e-02 -4.992659389972686768e-01 -5.021050572395324707e-01 4.966295659542083740e-01
1.422957628965377808e-01 2.732130289077758789e-01 3.066223263740539551e-01 -3.434377014636993408e-01 1.614934802055358887e-01 -5.448611378669738770e-01 1.833453029394149780e-01 5.801470875740051270e-01
5.857608914375305176e-01 -3.409475684165954590e-01 -2.571820318698883057e-01 4.454998373985290527e-01 4.362446814775466919e-02 -3.876709342002868652e-01 3.502346873283386230e-01 -3.420736268162727356e-02
3.299006223678588867e-01 -4.741635024547576904e-01 2.744295597076416016e-01 -1.622077673673629761e-01 -1.089508086442947388e-01 -6.709078550338745117e-01 -3.239582851529121399e-02 3.188644349575042725e-01
3.110162317752838135e-01 1.705291271209716797e-01 3.727258369326591492e-02 3.304738998413085938e-01 1.572813689708709717e-01 -4.370484054088592529e-01 4.997719228267669678e-01 5.459541678428649902e-01
6.032540202140808105e-01 -1.122466176748275757e-01 4.443392753601074219e-01 1.208923384547233582e-01 1.669600009918212891e-01 -4.774557948112487793e-01 -3.856558501720428467e-01 8.284376561641693115e-02
5.456763505935668945e-01 3.665076494216918945e-01 -5.086714029312133789e-01 1.179633513092994690e-01 3.824778795242309570e-01 -1.962295174598693848e-01 -2.667312026023864746e-01 1.982589811086654663e-01
2.056819647550582886e-01 1.289232522249221802e-01 3.271974623203277588e-01 -1.974404901266098022e-01 -3.753738105297088623e-01 -6.235757470130920410e-01 2.012182176113128662e-01 4.741220474243164062e-01
6.527184247970581055e-01 -7.615096867084503174e-02 1.344208121299743652e-01 -7.497946918010711670e-02 -5.280466675758361816e-01 -4.485712945461273193e-01 -2.218803912401199341e-01 -1.232416257262229919e-01
5.068962574005126953e-01 -2.886317968368530273e-01 -1.234829574823379517e-01 5.379189252853393555e-01 -8.084936439990997314e-02 -8.661572821438312531e-03 -2.956265807151794434e-01 5.110149979591369629e-01
4.927738308906555176e-01 -1.614935398101806641e-01 -1.268142759799957275e-01 2.587511837482452393e-01 2.568572759628295898e-01 -6.297681927680969238e-01 3.671776354312896729e-01 -2.250705510377883911e-01
5.721870660781860352e-01 3.734546005725860596e-01 -9.347482770681381226e-02 -3.834430575370788574e-01 1.292691528797149658e-01 3.875601803883910179e-03 1.441391278058290482e-02 6.003618240356445312e-01
4.798955619335174561e-01 5.001847743988037109e-01 -2.007104605436325073e-01 -6.845328956842422485e-02 -1.269325315952301025e-01 -2.005982697010040283e-01 -5.481249094009399414e-01 3.431509733200073242e-01
2.859147079288959503e-02 2.076475322246551514e-02 3.861755132675170898e-02 -3.492936491966247559e-01 2.731248438358306885e-01 -6.487045884132385254e-01 3.088215291500091553e-01 5.333557724952697754e-01
5.653775930404663086e-01 4.623496532440185547e-01 -9.014347195625305176e-02 -1.316452175378799438e-01 4.286771118640899658e-01 -3.801700770854949951e-01 -3.354219496250152588e-01 -1.798958145081996918e-02
6.145422458648681641e-01 -2.659952938556671143e-01 -6.644230335950851440e-02 -3.049687147140502930e-01 -7.347030937671661377e-02 -2.344934791326522827e-01 -4.839932620525360107e-01 3.994114696979522705e-01
4.508482515811920166e-01 -1.126787438988685608e-02 1.569696366786956787e-01 -2.769071757793426514e-01 -5.726805925369262695e-01 -5.968320965766906738e-01 -7.458525896072387695e-02 -7.454688847064971924e-02
1.074183434247970581e-01 -1.601403057575225830e-01 1.022371277213096619e-01 2.959593534469604492e-01 1.822749823331832886e-01 -6.807606220245361328e-01 -4.020560085773468018e-01 4.543829262256622314e-01
8.288938999176025391e-01 -3.076740801334381104e-01 -4.142969250679016113e-01 -1.087802425026893616e-01 1.575625501573085785e-04 7.086096704006195068e-02 -1.121146902441978455e-01 1.311701238155364990e-01
3.142745494842529297e-01 5.314118415117263794e-02 2.638774216175079346e-01 3.359385132789611816e-01 1.023174971342086792e-01 -4.096196591854095459e-01 -5.285534858703613281e-01 5.082280635833740234e-01
5.045490860939025879e-01 -2.002828121185302734e-01 -1.645386964082717896e-01 -5.928885340690612793e-01 -1.319522559642791748e-01 -3.183794915676116943e-01 -3.086013793945312500e-01 3.357313275337219238e-01
2.795468270778656006e-01 -1.524084806442260742e-02 -1.533786356449127197e-01 -5.666642189025878906e-01 -4.569724574685096741e-02 -6.783912777900695801e-01 3.377205729484558105e-01 2.509775757789611816e-02
4.649790823459625244e-01 -1.790133118629455566e-01 -7.289077341556549072e-02 1.571748778223991394e-02 3.110364377498626709e-01 -4.057376980781555176e-01 8.368858695030212402e-02 6.912438273429870605e-01
3.465858995914459229e-01 -4.714960455894470215e-01 -3.009766340255737305e-01 -1.607924997806549072e-01 2.893206179141998291e-01 -5.727406144142150879e-01 3.578363358974456787e-01 -3.665176406502723694e-02
6.753133535385131836e-01 2.949028313159942627e-01 -4.858911335468292236e-01 -3.601224124431610107e-01 2.541570663452148438e-01 -7.795780897140502930e-02 -1.428132206201553345e-01 1.170538831502199173e-02
4.651814103126525879e-01 4.073219895362854004e-01 -3.348962962627410889e-01 1.855306178331375122e-01 5.936218500137329102e-01 -3.387373983860015869e-01 -5.348437651991844177e-02 -3.357638418674468994e-02
3.447372019290924072e-01 -1.880098730325698853e-01 -9.053901582956314087e-02 1.034974958747625351e-02 5.486102104187011719e-01 -6.460824012756347656e-01 3.448802828788757324e-01 1.289307978004217148e-02
4.404735267162322998e-01 8.128717541694641113e-02 4.250524938106536865e-01 1.572325080633163452e-01 1.648925244808197021e-01 -6.615027785301208496e-01 -3.569550216197967529e-01 -4.232355207204818726e-02
4.629378020763397217e-01 4.586233496665954590e-01 -2.555964291095733643e-01 4.619233906269073486e-01 2.283273264765739441e-02 -3.248639106750488281e-01 4.329645633697509766e-01 5.598445236682891846e-02
3.852361142635345459e-01 -1.222847029566764832e-01 -1.985404640436172485e-01 6.302108764648437500e-01 2.030680328607559204e-01 -5.185148119926452637e-01 2.628163099288940430e-01 1.445295810699462891e-01
1.910280734300613403e-01 2.257970124483108521e-01 -1.828925609588623047e-01 5.254690721631050110e-02 2.689331397414207458e-02 -3.778835237026214600e-01 -5.060363411903381348e-01 6.904498338699340820e-01
6.981353759765625000e-01 -1.878200471401214600e-02 -1.619123667478561401e-01 -9.953479468822479248e-02 -2.245016098022460938e-01 -2.698174417018890381e-01 5.882335901260375977e-01 -8.312781900167465210e-02
7.218238115310668945e-01 8.391942828893661499e-02 3.205780088901519775e-01 -7.314129173755645752e-02 1.180732324719429016e-01 -4.786296784877777100e-01 -2.089320868253707886e-01 -2.777188718318939209e-01
5.873817205429077148e-01 -1.284206192940473557e-02 -2.745936214923858643e-01 9.586641192436218262e-02 -3.207274675369262695e-01 -3.634604215621948242e-01 5.716205835342407227e-01 -9.222868829965591431e-02
1.872472763061523438e-01 -2.546607553958892822e-01 -1.649520695209503174e-01 2.328045964241027832e-01 4.189660251140594482e-01 -7.849953770637512207e-01 1.433096826076507568e-01 -7.994557172060012817e-02
7.701875567436218262e-01 1.511668115854263306e-01 2.393871694803237915e-01 4.880708456039428711e-02 -3.843913078308105469e-01 -3.016337156295776367e-01 2.892824709415435791e-01 4.298314824700355530e-02
4.848130047321319580e-01 6.887907981872558594e-01 7.617804408073425293e-02 -3.345983326435089111e-01 1.130550503730773926e-01 -3.711202144622802734e-01 7.657191902399063110e-02 1.280215829610824585e-01
3.868935704231262207e-01 2.509676665067672729e-02 -1.834576576948165894e-01 4.915447235107421875e-01 2.563925683498382568e-01 -5.387488603591918945e-01 4.304726719856262207e-01 1.819793283939361572e-01
4.095570445060729980e-01 4.467898905277252197e-01 -5.033963546156883240e-02 -3.539041280746459961e-01 5.680503696203231812e-02 -6.582377552986145020e-01 9.208359755575656891e-03 -2.612869739532470703e-01
3.223337531089782715e-01 4.894880950450897217e-01 -6.533225066959857941e-03 -1.185245439410209656e-01 1.200289800763130188e-01 -7.240554690361022949e-01 -2.150136232376098633e-01 -2.398279756307601929e-01
4.703811109066009521e-01 1.508274674415588379e-01 3.507195115089416504e-01 2.499270290136337280e-01 -1.060346588492393494e-01 -4.614138305187225342e-01 4.237121343612670898e-01 4.084691405296325684e-01
1.015340685844421387e-01 3.548821210861206055e-01 -2.830825746059417725e-01 -9.798668324947357178e-02 -6.447509676218032837e-02 -7.006238698959350586e-01 -5.252536535263061523e-01 5.558856949210166931e-02
3.604062795639038086e-01 1.377599537372589111e-01 -3.454213142395019531e-01 6.064958572387695312e-01 6.537826359272003174e-02 -4.887771904468536377e-01 3.398915827274322510e-01 7.261313498020172119e-02
5.364435315132141113e-01 1.719504408538341522e-02 -4.232178628444671631e-01 3.371365070343017578e-01 4.077962636947631836e-01 -1.945433169603347778e-01 -4.383982717990875244e-01 1.510644853115081787e-01
4.130507707595825195e-01 -3.055520951747894287e-01 2.146589607000350952e-01 -4.646245837211608887e-01 -5.434590950608253479e-02 -6.783128380775451660e-01 1.035125330090522766e-01 -1.720516197383403778e-02
6.406409144401550293e-01 1.614588350057601929e-01 -6.524581313133239746e-01 -7.015590369701385498e-02 8.076041936874389648e-02 7.348782569169998169e-02 1.386303752660751343e-01 3.189758360385894775e-01
4.215999543666839600e-01 -1.462026834487915039e-01 1.566938497126102448e-02 -6.779835224151611328e-01 -2.399345785379409790e-01 -4.312719702720642090e-01 -1.982220858335494995e-01 2.410703003406524658e-01
3.881447911262512207e-01 2.004580385982990265e-02 -1.588630527257919312e-01 -2.618294954299926758e-01 -1.732385307550430298e-01 -1.918214559555053711e-01 -3.527691364288330078e-01 7.509305477142333984e-01
1.924296319484710693e-01 -1.511953473091125488e-01 -1.704128533601760864e-01 2.899400889873504639e-01 -6.354714930057525635e-02 -3.157130181789398193e-01 -4.769328534603118896e-01 7.041500210762023926e-01
4.902935028076171875e-01 -5.936541557312011719e-01 -1.552320867776870728e-01 -3.548823297023773193e-01 1.191762909293174744e-01 -4.630804359912872314e-01 6.740280240774154663e-02 1.547863036394119263e-01
5.579141974449157715e-01 4.048847258090972900e-01 -5.427184700965881348e-01 -2.009030198678374290e-03 -3.665093481540679932e-01 -1.531653851270675659e-01 -2.662408947944641113e-01 -3.974895179271697998e-02
4.781782161444425583e-03 3.337106406688690186e-01 -3.217625916004180908e-01 -3.072894811630249023e-01 -4.916323423385620117e-01 -4.635130167007446289e-01 2.735020816326141357e-01 3.991317152976989746e-01
4.890002608299255371e-01 6.731381416320800781e-01 -1.481135934591293335e-01 1.663844883441925049e-01 2.436095289885997772e-02 -1.383648216724395752e-01 -3.925001919269561768e-01 2.904267907142639160e-01
5.480839014053344727e-01 3.416821360588073730e-01 -8.496831357479095459e-02 -2.417523860931396484e-01 -1.341050863265991211e-01 -3.658216074109077454e-02 -2.936660647392272949e-01 6.415849924087524414e-01
3.917697072029113770e-01 1.137889027595520020e-01 -4.786122739315032959e-01 -6.743273138999938965e-01 1.581668257713317871e-01 -2.841655313968658447e-01 1.186695322394371033e-01 1.730090677738189697e-01
-1.452957540750503540e-01 -9.209439158439636230e-02 -3.716252148151397705e-01 -1.157088577747344971e-01 -3.135660663247108459e-02 -8.985636830329895020e-01 -1.000671461224555969e-01 2.236966602504253387e-02
4.082359075546264648e-01 -2.517491765320301056e-02 -8.425279855728149414e-01 4.882225301116704941e-03 1.898892223834991455e-01 -2.354026436805725098e-01 -4.773652181029319763e-02 1.705330908298492432e-01
-6.580024026334285736e-03 -3.318073749542236328e-01 3.379934653639793396e-02 -1.047546789050102234e-02 2.202492356300354004e-01 -6.986430883407592773e-01 -1.509448587894439697e-01 5.737699270248413086e-01
4.176611304283142090e-01 3.517754375934600830e-01 -2.734465897083282471e-01 -8.300976455211639404e-02 -3.258485719561576843e-02 -4.298520386219024658e-01 -6.518748402595520020e-01 9.682091325521469116e-02
6.420696377754211426e-01 2.641491889953613281e-01 -6.529113650321960449e-01 -1.196786388754844666e-01 -1.317544430494308472e-01 -7.728026807308197021e-02 -2.212337553501129150e-01 7.127244770526885986e-02
6.503808498382568359e-01 -1.184633746743202209e-01 -2.465748637914657593e-01 4.563751518726348877e-01 9.411141276359558105e-02 -3.732865750789642334e-01 3.297221362590789795e-01 -1.922941803932189941e-01
7.258718013763427734e-01 7.174794562160968781e-03 4.373078942298889160e-01 1.068737804889678955e-01 -1.689575314521789551e-01 -2.985245883464813232e-01 3.171210289001464844e-01 2.284055650234222412e-01
6.417688727378845215e-01 -1.226860731840133667e-01 3.970457613468170166e-01 1.823689937591552734e-01 -4.242730736732482910e-01 -4.128733873367309570e-01 -1.360377669334411621e-01 1.148852333426475525e-01
5.742995142936706543e-01 3.876477181911468506e-01 -4.508566260337829590e-01 -2.341536432504653931e-01 -3.234992623329162598e-01 -2.181674242019653320e-01 -2.993623316287994385e-01 -1.412193626165390015e-01
5.511102080345153809e-01 -1.020106822252273560e-01 -5.689077824354171753e-02 -7.122792005538940430e-01 -4.494516551494598389e-02 -4.116983711719512939e-01 6.766779813915491104e-03 -6.108842417597770691e-02
9.155811369419097900e-02 9.905988723039627075e-02 1.421422958374023438e-01 -3.169677555561065674e-01 2.037007659673690796e-01 -6.793752312660217285e-01 1.675031185150146484e-01 5.744819045066833496e-01
4.455915987491607666e-01 -6.104116439819335938e-01 1.274041682481765747e-01 -1.789838969707489014e-01 -1.794079095125198364e-01 -4.808660745620727539e-01 -1.143683791160583496e-01 3.226130306720733643e-01
1.741667687892913818e-01 -9.239351749420166016e-02 -5.215577483177185059e-01 -1.867437511682510376e-01 3.684991300106048584e-01 -4.643220901489257812e-01 3.118917942047119141e-01 4.533989727497100830e-01
4.025588929653167725e-01 -5.387378334999084473e-01 1.808544546365737915e-01 -3.021403588354587555e-02 -8.920160681009292603e-02 -5.959500670433044434e-01 -2.736100852489471436e-01 2.758818864822387695e-01
6.948036551475524902e-01 3.486642837524414062e-01 -4.402179419994354248e-01 -3.407359421253204346e-01 1.215457078069448471e-02 -1.375134736299514771e-01 -2.493682950735092163e-01 -6.742336601018905640e-02
4.420658051967620850e-01 4.161562770605087280e-02 -6.846399903297424316e-01 -2.283952534198760986e-01 -2.642856240272521973e-01 -3.126755952835083008e-01 -3.003112077713012695e-01 1.554021835327148438e-01
-5.301059037446975708e-02 -1.914433389902114868e-01 -8.338953554630279541e-02 -4.109051823616027832e-02 -1.533165276050567627e-01 -7.232036590576171875e-01 -4.048334062099456787e-01 4.914037287235260010e-01
3.623035252094268799e-01 4.168225526809692383e-01 -4.707472026348114014e-01 -1.785408556461334229e-01 2.034515291452407837e-01 -5.029108524322509766e-01 -3.659435808658599854e-01 1.152773723006248474e-01
4.129590392112731934e-01 3.195461332798004150e-01 -6.360767483711242676e-01 4.584774002432823181e-02 2.817677855491638184e-01 -3.255895972251892090e-01 -3.615947067737579346e-01 6.713570654392242432e-02
4.368007779121398926e-01 4.068480134010314941e-01 -5.638886690139770508e-01 -4.802609980106353760e-02 2.276535332202911377e-02 -3.603094518184661865e-01 -4.276991188526153564e-01 1.006746068596839905e-01
5.980910658836364746e-01 -1.011366471648216248e-01 2.055607587099075317e-01 -1.888690590858459473e-01 -4.571207985281944275e-02 -6.424425244331359863e-01 1.108114793896675110e-01 -3.564135134220123291e-01
6.144626736640930176e-01 8.865004032850265503e-02 -4.844593405723571777e-01 -3.537798523902893066e-01 2.167365849018096924e-01 -1.925114095211029053e-01 -3.223542869091033936e-01 2.583952546119689941e-01
2.826702296733856201e-01 4.794239103794097900e-01 -2.041986733675003052e-01 -5.335865616798400879e-01 8.919085562229156494e-02 -4.893095195293426514e-01 -8.700149506330490112e-02 3.299857676029205322e-01
6.132851243019104004e-01 9.465467929840087891e-02 1.322513371706008911e-01 1.484009623527526855e-01 1.199590265750885010e-01 -6.050819158554077148e-01 -1.502050310373306274e-01 -4.151296317577362061e-01
4.132721424102783203e-01 -1.115386858582496643e-01 -7.031993865966796875e-01 -3.208789527416229248e-01 2.791771590709686279e-01 -2.952021658420562744e-01 6.554571539163589478e-02 2.234550416469573975e-01
5.462601780891418457e-02 2.387502789497375488e-01 -1.278647184371948242e-01 -5.943623185157775879e-01 2.400005161762237549e-01 -6.402333378791809082e-01 1.177977919578552246e-01 2.983675897121429443e-01
6.075843572616577148e-01 -8.583921939134597778e-02 -1.861833482980728149e-01 -4.395501017570495605e-01 -2.145258933305740356e-01 -1.941163279116153717e-02 -5.764142796397209167e-02 5.881187915802001953e-01
4.894222319126129150e-01 4.253650009632110596e-01 -7.805506139993667603e-02 -1.055009737610816956e-01 2.090088790282607079e-03 -4.456743597984313965e-01 -5.967630147933959961e-01 8.689926564693450928e-02
5.358923077583312988e-01 -2.567960321903228760e-01 -1.562376022338867188e-01 1.964028775691986084e-01 -3.468843996524810791e-01 -4.759270846843719482e-01 4.866971373558044434e-01 -1.346475258469581604e-02
4.239880740642547607e-01 -7.324794679880142212e-02 -2.144311368465423584e-01 2.775174975395202637e-01 1.986367702484130859e-01 -6.489636898040771484e-01 4.194217324256896973e-01 -2.352596819400787354e-01
3.706683218479156494e-01 1.735991835594177246e-01 2.077157422900199890e-02 5.642322897911071777e-01 9.382018446922302246e-02 -4.329302012920379639e-01 3.792836070060729980e-01 4.166436493396759033e-01
7.116892933845520020e-01 4.082820415496826172e-01 -1.302937716245651245e-01 -3.565932214260101318e-01 2.245176285505294800e-01 1.027457267045974731e-01 -7.060490548610687256e-02 3.416416943073272705e-01
6.250065565109252930e-01 2.971563935279846191e-01 -7.132141590118408203e-01 -9.007935225963592529e-02 -5.059389024972915649e-02 -1.645874790847301483e-02 2.580698393285274506e-02 2.792106568813323975e-02
3.821425437927246094e-01 4.113239347934722900e-01 -3.429019153118133545e-01 1.878640502691268921e-01 4.925066530704498291e-01 -3.477358222007751465e-01 -3.398129940032958984e-01 2.301067709922790527e-01
1.646973043680191040e-01 -1.961533129215240479e-01 3.061292767524719238e-01 1.723037809133529663e-01 -2.276295274496078491e-01 -7.075524926185607910e-01 -2.817833423614501953e-01 4.232582151889801025e-01
3.173306882381439209e-01 -3.189519047737121582e-01 -6.242711842060089111e-02 -3.917429596185684204e-02 -1.062660887837409973e-01 -5.697849988937377930e-01 -6.385894417762756348e-01 2.199890911579132080e-01
5.730563402175903320e-01 -3.939167559146881104e-01 -2.652386724948883057e-01 2.378534525632858276e-01 1.411983519792556763e-01 -4.426925480365753174e-01 3.291580975055694580e-01 -2.554440796375274658e-01
6.472159028053283691e-01 -2.979544401168823242e-01 4.317248612642288208e-02 5.232495069503784180e-01 -2.589606344699859619e-01 -2.981209456920623779e-01 -2.425725758075714111e-01 4.362055659294128418e-02
5.215196609497070312e-01 -2.260582149028778076e-01 1.056360304355621338e-01 3.967532813549041748e-01 -1.516722440719604492e-01 -1.562677323818206787e-01 -4.649326205253601074e-01 4.947284758090972900e-01
6.352475881576538086e-01 5.458140745759010315e-02 5.904692225158214569e-03 -4.175540208816528320e-01 2.917810715734958649e-02 2.539856545627117157e-02 -1.271552443504333496e-01 6.335851550102233887e-01
3.349023461341857910e-01 -4.825512170791625977e-01 -8.920579403638839722e-02 -2.786168456077575684e-01 -1.591187343001365662e-02 -6.655625104904174805e-01 2.458012700080871582e-01 2.564270794391632080e-01
5.141376256942749023e-01 4.722459614276885986e-02 1.153290271759033203e-01 2.719043195247650146e-01 -1.674500405788421631e-01 -2.877644598484039307e-01 5.421812534332275391e-01 4.913158714771270752e-01
2.118492871522903442e-01 2.655628323554992676e-01 2.780982553958892822e-01 4.242982715368270874e-02 -1.050054579973220825e-01 -6.323081851005554199e-01 -5.514382719993591309e-01 3.008877635002136230e-01
3.699830770492553711e-01 -4.542141556739807129e-01 -4.469777941703796387e-01 -1.021256521344184875e-01 1.421200186014175415e-01 -1.736299544572830200e-01 -1.258854418992996216e-01 6.167582273483276367e-01
5.030975937843322754e-01 3.811810314655303955e-01 -3.685684502124786377e-01 1.174773275852203369e-01 2.654192447662353516e-01 -2.503949701786041260e-01 -5.246502757072448730e-01 2.086795270442962646e-01
6.235164403915405273e-01 1.525781452655792236e-01 -4.466501474380493164e-01 -5.081552863121032715e-01 1.544606536626815796e-01 -1.493812799453735352e-01 -2.439416348934173584e-01 1.566800773143768311e-01
1.227295994758605957e-01 -2.332441955804824829e-01 8.087982237339019775e-02 -3.661196529865264893e-01 -1.848505437374114990e-01 -7.706521749496459961e-01 -2.664031386375427246e-01 3.015034198760986328e-01
3.575081527233123779e-01 -1.435689032077789307e-01 -1.878045871853828430e-02 2.934266254305839539e-02 4.850180447101593018e-01 -7.259576320648193359e-01 2.419192641973495483e-01 -1.719895899295806885e-01
3.755303919315338135e-01 -8.646140992641448975e-02 2.223094850778579712e-01 -1.203220561146736145e-01 -8.576974272727966309e-02 -3.811460137367248535e-01 -6.196847558021545410e-01 5.009635686874389648e-01
7.361016869544982910e-01 -6.193800829350948334e-03 1.391759663820266724e-01 -1.271506547927856445e-01 -5.019396543502807617e-01 -3.139725029468536377e-01 -1.917336434125900269e-01 -1.878688931465148926e-01
-4.782299324870109558e-02 4.192659258842468262e-02 -5.169513821601867676e-01 -1.528848409652709961e-01 5.255390331149101257e-02 -8.283778429031372070e-01 8.309256285429000854e-03 -1.276787668466567993e-01
3.665295541286468506e-01 1.978989541530609131e-01 -4.416811168193817139e-01 -6.500505805015563965e-01 1.722484081983566284e-01 -2.522399425506591797e-01 1.438183933496475220e-01 3.080029487609863281e-01
5.769512057304382324e-01 -1.267281081527471542e-02 2.147444039583206177e-01 -1.059618070721626282e-01 -2.733314931392669678e-01 -4.623804241418838501e-02 -3.422186970710754395e-01 6.447184681892395020e-01
1.306491345167160034e-01 -4.514968097209930420e-01 -4.158413112163543701e-01 -3.750693425536155701e-02 6.643282622098922729e-02 -7.568045854568481445e-01 -1.565901190042495728e-02 1.653448194265365601e-01
4.917297065258026123e-01 1.647382080554962158e-01 1.007634550333023071e-01 -2.911170721054077148e-01 -1.479854881763458252e-01 8.673290722072124481e-03 3.117806836962699890e-02 7.830796837806701660e-01
5.056882500648498535e-01 5.860286951065063477e-01 -4.535593092441558838e-01 5.979616567492485046e-02 6.738148629665374756e-02 -1.346533596515655518e-01 -2.150162756443023682e-01 3.502205908298492432e-01
7.397786378860473633e-01 4.300288259983062744e-01 -4.508663415908813477e-01 1.245195195078849792e-01 -8.307030797004699707e-02 1.651802510023117065e-01 1.098631136119365692e-02 1.212903857231140137e-01
4.627912044525146484e-01 3.829950094223022461e-01 -3.879323601722717285e-01 8.023663610219955444e-02 2.628192603588104248e-01 -5.130106210708618164e-01 -2.612994015216827393e-01 -2.857944071292877197e-01
5.438912510871887207e-01 2.508550696074962616e-02 -9.662028402090072632e-02 5.938016176223754883e-01 2.619722671806812286e-02 -4.216287434101104736e-01 3.880025744438171387e-01 1.123122796416282654e-01
6.767142415046691895e-01 -1.749719530344009399e-01 -6.924874335527420044e-02 -3.542266413569450378e-02 -2.233580201864242554e-01 -4.338469728827476501e-02 -4.685004949569702148e-01 4.838684797286987305e-01
4.242974817752838135e-01 4.428933262825012207e-01 -1.783867478370666504e-01 -2.034606039524078369e-01 -8.820352703332901001e-02 -6.186670064926147461e-01 -2.562682330608367920e-01 -3.072411119937896729e-01
1.689489483833312988e-01 -1.740361899137496948e-01 -5.766235589981079102e-01 -4.780023097991943359e-01 2.776977978646755219e-02 -4.942077100276947021e-01 1.764879561960697174e-02 3.672367036342620850e-01
6.182490587234497070e-01 -3.890426754951477051e-01 1.402777880430221558e-01 1.484501659870147705e-01 -1.161801367998123169e-01 -5.547809600830078125e-01 3.109064102172851562e-01 -8.219619840383529663e-02
2.890906035900115967e-01 -2.471935003995895386e-01 2.988268435001373291e-01 2.530753612518310547e-01 -2.776871323585510254e-01 -6.035266518592834473e-01 -3.677050769329071045e-01 3.541408479213714600e-01
1.934026777744293213e-01 -1.538213640451431274e-01 -1.458408832550048828e-01 1.577996276319026947e-02 4.977835416793823242e-01 -6.792253851890563965e-01 4.269524216651916504e-01 1.612199842929840088e-01
4.169792830944061279e-01 3.949121236801147461e-01 -1.936489045619964600e-01 -1.857218295335769653e-01 1.371130645275115967e-01 -6.453025937080383301e-01 -2.534093260765075684e-01 -3.142425417900085449e-01
4.579131603240966797e-01 2.979973554611206055e-01 -6.829155087471008301e-01 -2.224200814962387085e-01 -7.496751844882965088e-02 -3.717826306819915771e-01 -1.662319451570510864e-01 1.191365569829940796e-01
1.297317445278167725e-01 -4.885165020823478699e-02 -1.511876732110977173e-01 2.618158757686614990e-01 5.007492899894714355e-01 -7.077788710594177246e-01 2.987904846668243408e-01 2.200034856796264648e-01
4.345262348651885986e-01 -1.355290114879608154e-01 -4.606048762798309326e-01 -3.738585114479064941e-01 3.532385826110839844e-01 -1.624365448951721191e-01 -6.915270537137985229e-02 5.338038206100463867e-01
5.834887027740478516e-01 1.241761893033981323e-01 5.275816321372985840e-01 1.098798215389251709e-01 2.537842392921447754e-01 -4.184575378894805908e-01 -3.227152824401855469e-01 1.002353504300117493e-01
6.393702030181884766e-01 -5.134636759757995605e-01 -1.543705612421035767e-01 2.786071039736270905e-02 -1.937241405248641968e-01 -3.790676295757293701e-01 -3.480911254882812500e-01 -2.378208562731742859e-02
1.915092468261718750e-01 -3.917631804943084717e-01 2.509103715419769287e-01 -3.318046778440475464e-02 -5.249656364321708679e-02 -7.528442740440368652e-01 -8.572649210691452026e-02 4.109860658645629883e-01
2.006589472293853760e-01 -2.171799093484878540e-01 9.112128173001110554e-04 -3.131757378578186035e-01 2.186954170465469360e-01 -7.762314677238464355e-01 3.296597301959991455e-01 2.354793399572372437e-01
5.520277023315429688e-01 3.070847988128662109e-01 -3.480526506900787354e-01 -2.301525473594665527e-01 2.656739354133605957e-01 -4.144912660121917725e-01 -2.782779335975646973e-01 -3.271536529064178467e-01
6.249506473541259766e-01 -1.688812859356403351e-02 2.837084829807281494e-01 1.295623648911714554e-02 -4.945956468582153320e-01 -5.093181133270263672e-01 -1.232454925775527954e-01 -9.630069881677627563e-02
7.227646112442016602e-01 6.030312180519104004e-01 -1.802971810102462769e-01 -2.053177803754806519e-01 1.208204478025436401e-01 -9.955400228500366211e-02 -5.520178750157356262e-02 1.083799898624420166e-01
-5.102945957332849503e-03 -2.223220095038414001e-02 -4.098570346832275391e-01 1.163057703524827957e-02 4.392509162425994873e-01 -7.818099856376647949e-01 -9.399311244487762451e-02 1.354952156543731689e-01
1.899358034133911133e-01 1.940692812204360962e-01 -1.366147249937057495e-01 -6.108986139297485352e-01 4.125360250473022461e-01 -5.415210723876953125e-01 1.743540316820144653e-01 2.014209479093551636e-01
3.492026329040527344e-01 2.874807119369506836e-01 2.693489491939544678e-01 3.697488903999328613e-01 1.128882020711898804e-01 -4.866936802864074707e-01 3.583422303199768066e-01 4.562081098556518555e-01
4.154293537139892578e-01 -6.091799736022949219e-01 -1.390778422355651855e-01 -1.514284219592809677e-02 3.441786766052246094e-01 -2.914938628673553467e-01 1.412217170000076294e-01 4.619252979755401611e-01
1.098805591464042664e-01 -3.302412107586860657e-02 1.115746423602104187e-01 9.304579347372055054e-03 -9.510170668363571167e-03 -7.256924510002136230e-01 -5.201490521430969238e-01 4.207437932491302490e-01
3.094553649425506592e-01 6.068931221961975098e-01 -1.280175894498825073e-01 -5.821040272712707520e-02 3.663269281387329102e-01 -4.635770320892333984e-01 -3.443146646022796631e-01 2.202031612396240234e-01
5.880852937698364258e-01 2.075705379247665405e-01 4.295467138290405273e-01 1.664871722459793091e-01 -3.113196194171905518e-01 -2.361133098602294922e-01 2.490458786487579346e-01 4.291252493858337402e-01
4.177628755569458008e-01 2.209203094244003296e-01 -3.108817934989929199e-01 -6.083419919013977051e-01 -4.029402136802673340e-01 -1.941663324832916260e-01 3.179287910461425781e-01 9.381329268217086792e-02
6.110671162605285645e-01 4.480451643466949463e-01 -2.300149798393249512e-01 -8.049608021974563599e-02 2.060954645276069641e-02 -1.416636258363723755e-01 -5.414055585861206055e-01 2.298976033926010132e-01
5.715580582618713379e-01 3.477138876914978027e-01 -6.465709209442138672e-01 1.076662912964820862e-01 5.171732977032661438e-03 -1.711081415414810181e-01 -2.990044057369232178e-01 6.373465806245803833e-02
6.024646162986755371e-01 -2.227874696254730225e-01 -1.189272627234458923e-01 -3.074967488646507263e-02 -3.358717262744903564e-01 -3.884937763214111328e-01 5.492760539054870605e-01 8.289320021867752075e-02
1.155301630496978760e-01 4.395891427993774414e-01 -2.416166961193084717e-01 -1.298375725746154785e-01 -1.746093630790710449e-01 -8.010449409484863281e-01 7.930032163858413696e-02 -1.993182748556137085e-01
5.869796276092529297e-01 1.239520832896232605e-01 -4.141557216644287109e-01 -5.053277015686035156e-01 -1.255580484867095947e-01 -4.114038646221160889e-01 1.652655005455017090e-01 -2.965189144015312195e-02
7.293794155120849609e-01 -2.418385297060012817e-01 -7.152952253818511963e-02 -3.521683514118194580e-01 -3.838833570480346680e-01 -1.844615191221237183e-01 -3.051762580871582031e-01 7.652216404676437378e-02
6.158999800682067871e-01 -2.114177197217941284e-01 5.168733000755310059e-02 4.860655963420867920e-01 -2.183546423912048340e-01 -2.137966454029083252e-01 1.449797600507736206e-01 4.718383550643920898e-01
5.578386187553405762e-01 6.245968341827392578e-01 -2.087449878454208374e-01 -2.238458395004272461e-01 2.164923101663589478e-01 -3.581399619579315186e-01 -1.622402667999267578e-01 -5.965199694037437439e-02
5.327074527740478516e-01 3.020699620246887207e-01 -6.907515525817871094e-01 -2.737017571926116943e-01 -4.792818054556846619e-02 -2.234026491641998291e-01 6.140721216797828674e-02 -1.301901936531066895e-01
5.931380391120910645e-01 -1.336396187543869019e-01 1.098428145051002502e-01 -4.568168818950653076e-01 -3.052259385585784912e-01 -2.575123906135559082e-01 -3.945574462413787842e-01 3.072939813137054443e-01
4.572044312953948975e-01 -1.288252025842666626e-01 5.769937112927436829e-02 -2.793073654174804688e-02 4.208294153213500977e-01 -6.650674343109130859e-01 3.761983811855316162e-01 -9.654837101697921753e-02
4.735407829284667969e-01 3.199456334114074707e-01 1.376450210809707642e-01 6.767755001783370972e-02 1.473891884088516235e-01 -5.927805304527282715e-01 4.990541636943817139e-01 -1.664335578680038452e-01
4.842025041580200195e-01 7.191548943519592285e-01 -3.059812486171722412e-01 -2.116365134716033936e-01 3.363922610878944397e-02 -2.107893228530883789e-01 -1.783210337162017822e-01 1.805203109979629517e-01
2.998724579811096191e-01 3.366232216358184814e-01 1.043245270848274231e-01 4.618280231952667236e-01 1.362731158733367920e-01 -4.752370715141296387e-01 3.423861265182495117e-01 4.592861235141754150e-01
4.996756911277770996e-01 1.480858474969863892e-01 -2.981755435466766357e-01 1.308830678462982178e-01 4.260028302669525146e-01 -3.899039328098297119e-01 -5.267589688301086426e-01 1.066637933254241943e-01
5.266066789627075195e-01 6.199781298637390137e-01 -2.852548658847808838e-01 -3.379200398921966553e-01 -2.962567470967769623e-02 -1.747314631938934326e-01 -3.136669471859931946e-02 3.322041630744934082e-01
6.911141872406005859e-01 1.861949078738689423e-02 3.522690236568450928e-01 -3.119858205318450928e-01 -2.981555759906768799e-01 -4.142296910285949707e-01 -1.419223994016647339e-01 -1.412833482027053833e-01
1.279067397117614746e-01 1.283399760723114014e-01 1.151870861649513245e-01 2.072696536779403687e-01 4.531132522970438004e-03 -4.807964265346527100e-01 4.518002271652221680e-01 6.896597743034362793e-01
2.921859025955200195e-01 -2.684675157070159912e-01 -4.343714416027069092e-01 -4.297870397567749023e-01 6.261280924081802368e-02 -5.969189405441284180e-01 -2.333871275186538696e-01 2.333562374114990234e-01
6.334624290466308594e-01 -1.700460165739059448e-01 -7.706879824399948120e-02 -5.242699384689331055e-01 -3.932460770010948181e-02 -4.958862066268920898e-01 -1.353884190320968628e-01 -1.524188816547393799e-01
2.412072420120239258e-01 -4.596955776214599609e-01 -2.393230944871902466e-01 -1.540746837854385376e-01 -1.004510149359703064e-01 -6.584765911102294922e-01 -4.423260986804962158e-01 1.007488593459129333e-01
2.200942039489746094e-01 2.027892619371414185e-01 3.567703440785408020e-02 6.509606540203094482e-02 -2.477604299783706665e-01 -3.619455695152282715e-01 -5.220023393630981445e-01 6.633613109588623047e-01
3.367369771003723145e-01 2.152186930179595947e-01 -7.043368220329284668e-01 -6.551024317741394043e-02 2.562961876392364502e-01 -4.591391384601593018e-01 -2.082043439149856567e-01 -1.416390091180801392e-01
6.580885052680969238e-01 8.512930572032928467e-02 -4.703437387943267822e-01 -4.765629172325134277e-01 2.883710665628314018e-03 -1.716475486755371094e-01 -2.732360363006591797e-01 8.489940315485000610e-02
2.588842809200286865e-01 2.109936773777008057e-01 -2.094296663999557495e-01 -1.271099001169204712e-01 2.085947692394256592e-01 -8.185377120971679688e-01 -2.494459003210067749e-01 -2.295732945203781128e-01
1.687822639942169189e-01 2.367329597473144531e-01 -7.232491672039031982e-02 -6.786565482616424561e-02 8.713105320930480957e-02 -9.185221195220947266e-01 -1.198578923940658569e-01 -1.999824494123458862e-01
6.312796473503112793e-01 3.237075805664062500e-01 6.577575951814651489e-02 -4.276026785373687744e-02 3.075639717280864716e-02 -5.341747999191284180e-01 -3.366463482379913330e-01 -3.015381395816802979e-01
3.740066587924957275e-01 -1.327085644006729126e-01 -4.468950442969799042e-03 -5.398983955383300781e-01 9.754967689514160156e-02 -6.289432644844055176e-01 -3.804703056812286377e-01 3.396992385387420654e-02
6.078582406044006348e-01 2.821777164936065674e-01 1.544049941003322601e-02 -2.625531256198883057e-01 1.452120542526245117e-01 -5.317143201828002930e-01 -1.141786128282546997e-01 -4.060394763946533203e-01
1.858145557343959808e-02 -6.954673677682876587e-02 2.596768140792846680e-01 1.045532077550888062e-01 -1.390605866909027100e-01 -7.929266095161437988e-01 -2.503333985805511475e-01 4.535606503486633301e-01
3.962164521217346191e-01 5.902104079723358154e-02 -5.639959126710891724e-02 2.758258879184722900e-01 -4.783070981502532959e-01 -4.317085742950439453e-01 -5.788299441337585449e-01 1.003689318895339966e-01
5.275114178657531738e-01 -1.739605367183685303e-01 -3.426306843757629395e-01 2.093115299940109253e-01 3.313120007514953613e-01 -4.645207226276397705e-01 4.041416347026824951e-01 -2.034324407577514648e-01
6.236120462417602539e-01 -5.797358602285385132e-02 1.866237968206405640e-01 -2.872958965599536896e-02 -5.995773673057556152e-01 -3.906249105930328369e-01 -2.370628863573074341e-01 -6.175484880805015564e-02
5.496242642402648926e-01 5.130591243505477905e-02 1.509062349796295166e-01 2.519297301769256592e-01 -1.894378066062927246e-01 -3.879404962062835693e-01 5.458072423934936523e-01 3.531990945339202881e-01
5.453690886497497559e-01 -5.683300495147705078e-01 -1.364303827285766602e-01 -2.868593931198120117e-01 -2.563475072383880615e-01 -3.416619002819061279e-01 -2.507705092430114746e-01 1.825904250144958496e-01
3.495432734489440918e-01 3.501171469688415527e-01 -1.363744884729385376e-01 -3.378931283950805664e-01 9.871367365121841431e-02 -7.247697710990905762e-01 5.320694670081138611e-02 -2.908627390861511230e-01
7.291482090950012207e-01 -8.028161525726318359e-02 2.771879732608795166e-01 3.277521952986717224e-02 1.188631951808929443e-01 -4.942682385444641113e-01 -2.921200692653656006e-01 -2.005659490823745728e-01
5.069158673286437988e-01 -8.930020034313201904e-02 1.270992401987314224e-02 -4.662421047687530518e-01 -2.545225620269775391e-01 -1.982081085443496704e-01 -2.481319904327392578e-01 5.931954383850097656e-01
5.171002149581909180e-01 1.004758924245834351e-01 -3.479240834712982178e-02 3.752528131008148193e-01 -4.390808045864105225e-01 -7.646525651216506958e-02 -4.672125279903411865e-01 4.044260084629058838e-01
2.792046666145324707e-01 4.996581673622131348e-01 9.975491464138031006e-02 -5.333911776542663574e-01 -8.286139369010925293e-02 -3.685101866722106934e-01 3.300091624259948730e-01 3.554679155349731445e-01
6.436138749122619629e-01 -3.017058074474334717e-01 -3.284671902656555176e-01 -3.638468384742736816e-01 3.219909667968750000e-01 -2.428960204124450684e-01 -2.910378575325012207e-01 8.414155989885330200e-02
2.275880575180053711e-01 2.496431618928909302e-01 -9.792448580265045166e-02 -7.074959278106689453e-01 2.436432689428329468e-01 -4.515183866024017334e-01 1.451684832572937012e-01 3.023862242698669434e-01
5.546444058418273926e-01 -4.372262954711914062e-01 1.798627972602844238e-01 -4.611974954605102539e-02 -3.491241037845611572e-01 -5.331652760505676270e-01 2.244090586900711060e-01 1.010584607720375061e-01
2.055696398019790649e-01 5.759970545768737793e-01 -1.365187466144561768e-01 -1.807251423597335815e-01 9.419026225805282593e-02 -5.764092803001403809e-01 -4.114218056201934814e-01 2.535392045974731445e-01
6.556355357170104980e-01 2.001124322414398193e-01 1.047935783863067627e-01 3.098438978195190430e-01 -4.795674681663513184e-01 -3.845686018466949463e-01 1.898745447397232056e-01 9.582102298736572266e-02
3.580417335033416748e-01 1.614298075437545776e-01 -4.880555570125579834e-01 -3.268328905105590820e-01 -2.247088849544525146e-01 -5.693002343177795410e-01 -2.384631931781768799e-01 -2.631860971450805664e-01
2.034113556146621704e-01 5.659590363502502441e-01 -2.499668002128601074e-01 -2.528274059295654297e-01 9.499540925025939941e-02 -6.917396783828735352e-01 1.055091768503189087e-01 -1.151043698191642761e-01
6.813157200813293457e-01 -3.393615484237670898e-01 8.270143717527389526e-02 1.945401579141616821e-01 -4.744445681571960449e-01 -7.343827188014984131e-02 9.734622389078140259e-02 3.687683939933776855e-01
7.956765890121459961e-01 4.455112293362617493e-02 -2.293124198913574219e-01 -2.210773229598999023e-01 9.347659349441528320e-02 2.315877974033355713e-01 2.337727844715118408e-01 3.826668560504913330e-01
6.190187335014343262e-01 8.368359878659248352e-03 1.749242693185806274e-01 3.434107005596160889e-01 -5.528656840324401855e-01 -3.835631310939788818e-01 -7.907289266586303711e-02 9.582615643739700317e-02
6.585174798965454102e-01 -5.778599902987480164e-02 -1.233303770422935486e-01 6.121182441711425781e-01 4.780680313706398010e-02 -3.459385633468627930e-01 2.197853475809097290e-01 -5.340194329619407654e-02
2.518738508224487305e-01 -2.617574036121368408e-01 1.166903078556060791e-01 -3.974882662296295166e-01 -2.150720357894897461e-01 -6.364638805389404297e-01 -4.068259894847869873e-01 2.820985615253448486e-01
4.417543411254882812e-01 5.512467622756958008e-01 -4.120153486728668213e-01 -1.644016802310943604e-01 2.796099893748760223e-02 -4.468169510364532471e-01 -2.502504885196685791e-01 -2.028373926877975464e-01
5.114918947219848633e-01 3.135692477226257324e-01 2.467031776905059814e-01 -3.469140082597732544e-02 7.930094748735427856e-02 -6.576773524284362793e-01 -2.755294442176818848e-01 -2.514755427837371826e-01
4.175471067428588867e-01 6.535132527351379395e-01 1.137898638844490051e-01 -4.538174271583557129e-01 2.314493758603930473e-03 -3.284716904163360596e-01 1.206569671630859375e-01 2.392058819532394409e-01
6.437879800796508789e-01 5.663863420486450195e-01 -2.100302428007125854e-01 -1.762119680643081665e-01 2.030878812074661255e-01 5.209441483020782471e-02 2.270504087209701538e-02 3.809279501438140869e-01
2.577934563159942627e-01 4.968239367008209229e-01 4.824517667293548584e-02 -3.797428682446479797e-02 -8.992172032594680786e-02 -7.938785552978515625e-01 -6.600338965654373169e-02 -2.006326913833618164e-01
4.704713821411132812e-01 5.571312308311462402e-01 -7.142759114503860474e-02 -3.355771899223327637e-01 1.877867877483367920e-01 -3.901197612285614014e-01 -3.666315078735351562e-01 1.693270951509475708e-01
6.004133224487304688e-01 -1.390275657176971436e-01 -7.511959969997406006e-02 -6.250752210617065430e-01 -2.064775079488754272e-01 -4.065203070640563965e-01 -1.259946227073669434e-01 6.847163662314414978e-03
3.751557767391204834e-01 -1.227937415242195129e-01 -4.382131993770599365e-01 -7.086251974105834961e-01 -1.232861652970314026e-01 -3.402497172355651855e-01 4.914824664592742920e-02 1.288980692625045776e-01
-3.384342044591903687e-02 4.421459138393402100e-02 -8.161614090204238892e-02 -4.750365391373634338e-02 2.468425184488296509e-01 -6.946572661399841309e-01 4.555842280387878418e-01 4.867699742317199707e-01
4.783829152584075928e-01 3.609476089477539062e-01 -8.546249568462371826e-02 1.071089282631874084e-01 5.192834734916687012e-01 -5.044831633567810059e-01 -2.407519221305847168e-01 -1.999259293079376221e-01
5.462970733642578125e-01 -3.257791325449943542e-02 -2.211726009845733643e-01 -1.249630674719810486e-01 -1.494942884892225266e-02 -1.418586522340774536e-01 -5.687261223793029785e-01 5.405261516571044922e-01
2.195618599653244019e-01 1.131763309240341187e-01 -1.425826102495193481e-01 -3.674898147583007812e-01 5.904070734977722168e-01 -3.616974055767059326e-01 2.598229646682739258e-01 4.865097403526306152e-01
5.727946758270263672e-01 4.497049748897552490e-01 -3.987737596035003662e-01 1.000147461891174316e-01 6.342262774705886841e-02 -1.013407483696937561e-01 -4.471300542354583740e-01 2.939906716346740723e-01
7.881188392639160156e-01 3.788345456123352051e-01 -1.352711766958236694e-01 -9.267691522836685181e-02 2.762312889099121094e-01 -2.677855789661407471e-01 -2.456593960523605347e-01 -1.021923031657934189e-02
3.920239210128784180e-01 1.178076118230819702e-01 1.237814426422119141e-01 6.676831096410751343e-02 2.954614162445068359e-01 -5.097197890281677246e-01 6.429415345191955566e-01 2.284151166677474976e-01
5.736503005027770996e-01 -4.618883132934570312e-01 -3.649965226650238037e-01 -4.753560125827789307e-01 9.579970687627792358e-02 -2.352766096591949463e-01 9.408011287450790405e-02 1.581609398126602173e-01
5.004943013191223145e-01 3.275630474090576172e-01 -5.115963816642761230e-01 -1.256145536899566650e-01 7.252443581819534302e-02 -4.437399804592132568e-01 -3.839468359947204590e-01 -1.229553073644638062e-01
2.312623709440231323e-01 3.858159780502319336e-01 -5.773189663887023926e-01 -1.103785727173089981e-02 -3.509786725044250488e-01 -2.259413003921508789e-01 7.971962541341781616e-02 5.325917601585388184e-01
-5.281969904899597168e-03 -3.721340894699096680e-01 -9.532378613948822021e-02 5.531252548098564148e-02 -1.237021572887897491e-02 -7.178818583488464355e-01 -3.133559525012969971e-01 4.854308664798736572e-01
4.465776681900024414e-01 -3.767352998256683350e-01 -3.629952371120452881e-01 -7.269977778196334839e-02 2.711113095283508301e-01 -5.235717892646789551e-01 4.014570116996765137e-01 -1.130996868014335632e-01
-3.914555069059133530e-03 4.800448715686798096e-01 -1.180631890892982483e-01 -3.407593071460723877e-01 2.546620965003967285e-01 -5.568702220916748047e-01 2.344595827162265778e-02 5.137887597084045410e-01
5.538679957389831543e-01 -8.844402432441711426e-02 -7.093763351440429688e-02 -2.558030188083648682e-01 -6.602022051811218262e-01 -3.940648436546325684e-01 -6.737100332975387573e-02 -1.387361586093902588e-01
-2.134089171886444092e-01 -5.615774914622306824e-02 -8.256834745407104492e-02 3.640674799680709839e-02 -4.270672053098678589e-02 -7.777133584022521973e-01 -4.585309699177742004e-02 5.782694220542907715e-01
4.482488334178924561e-01 3.000632524490356445e-01 -5.453681349754333496e-01 1.221559420228004456e-01 3.874191641807556152e-01 -4.166067838668823242e-01 -1.452450007200241089e-01 -2.278935760259628296e-01
4.839522540569305420e-01 3.438299298286437988e-01 -1.501405686140060425e-01 -2.611748576164245605e-01 3.237635195255279541e-01 -5.758965015411376953e-01 -2.206818610429763794e-01 -2.676501870155334473e-01
2.966851592063903809e-01 3.973653614521026611e-01 -8.541063219308853149e-02 -4.491013586521148682e-01 1.401944756507873535e-01 -7.131887674331665039e-01 -1.044345125555992126e-01 -7.676181942224502563e-02
2.785042487084865570e-02 -2.824827432632446289e-01 -2.492497907951474190e-03 1.065843030810356140e-01 -7.330123335123062134e-02 -7.891809344291687012e-01 -4.232671260833740234e-01 3.173749744892120361e-01
3.639258742332458496e-01 1.787811517715454102e-01 1.723727881908416748e-01 -2.609665989875793457e-01 3.476932644844055176e-01 -7.202456593513488770e-01 3.112341165542602539e-01 -3.561298176646232605e-02
7.531287074089050293e-01 1.878583133220672607e-01 -8.060923218727111816e-02 -4.654873609542846680e-01 1.933853179216384888e-01 -3.116297423839569092e-01 5.809025466442108154e-02 -1.909049004316329956e-01
3.504549264907836914e-01 -3.264450728893280029e-01 -6.001952886581420898e-01 -3.802701085805892944e-02 -1.118225082755088806e-01 -2.838217020034790039e-01 -3.031971454620361328e-01 4.732304513454437256e-01
-6.732971966266632080e-02 -3.754734098911285400e-01 -2.286292016506195068e-01 4.800714179873466492e-02 6.517133861780166626e-02 -8.680328130722045898e-01 1.042792871594429016e-01 1.769406795501708984e-01
6.128292083740234375e-01 -1.888213157653808594e-01 1.652079522609710693e-01 -3.712005317211151123e-01 -5.385074019432067871e-01 -2.842898964881896973e-01 -1.109985485672950745e-01 2.014245837926864624e-01
7.774931192398071289e-01 6.548580527305603027e-02 -4.639354944229125977e-01 -2.573806643486022949e-01 6.132011860609054565e-02 -1.588631272315979004e-01 -2.509400844573974609e-01 1.332920491695404053e-01
5.037751197814941406e-01 1.754075884819030762e-01 -5.005982518196105957e-02 2.918136119842529297e-01 -8.850281685590744019e-02 -9.306117892265319824e-02 -5.291460156440734863e-01 5.755805373191833496e-01
3.996022343635559082e-01 -3.918110430240631104e-01 -1.280610710382461548e-01 1.029804497957229614e-01 5.286294817924499512e-01 -5.324100852012634277e-01 3.028944432735443115e-01 7.171566039323806763e-02
6.219341158866882324e-01 2.747688591480255127e-01 -5.191609263420104980e-01 1.213442534208297729e-02 8.462439477443695068e-02 -3.646666407585144043e-01 -3.049969375133514404e-01 -1.867044419050216675e-01
7.320265173912048340e-01 -2.966680526733398438e-01 2.879491150379180908e-01 1.591355502605438232e-01 2.437980920076370239e-01 -2.629033327102661133e-01 -2.488906830549240112e-01 2.781805396080017090e-01
4.955563545227050781e-01 2.642034888267517090e-01 3.737531304359436035e-01 8.988851308822631836e-02 3.969382047653198242e-01 -5.352615714073181152e-01 -3.045919537544250488e-01 -2.799781272187829018e-03
6.857848167419433594e-01 -1.100694388151168823e-01 -2.129307091236114502e-01 1.851508766412734985e-01 2.841783165931701660e-01 -3.995908796787261963e-01 3.802411556243896484e-01 -2.301088422536849976e-01
6.224105358123779297e-01 3.010847568511962891e-01 1.123185977339744568e-01 4.872483909130096436e-01 -1.230080649256706238e-01 -4.076834619045257568e-01 3.008763194084167480e-01 7.965422235429286957e-03
5.539921522140502930e-01 -3.294001221656799316e-01 -2.383350133895874023e-01 3.495400846004486084e-01 2.350284010171890259e-01 -4.951529204845428467e-01 2.993787825107574463e-01 -1.247554197907447815e-01
5.623604059219360352e-01 -2.345269173383712769e-01 -9.856323152780532837e-02 -5.499302148818969727e-01 -1.856840029358863831e-02 -2.868657708168029785e-01 -3.355223238468170166e-01 3.484220206737518311e-01
1.211921349167823792e-01 4.666441679000854492e-01 -2.738105952739715576e-01 -5.714722275733947754e-01 5.281548947095870972e-02 -5.671157240867614746e-01 9.236796200275421143e-02 1.818277388811111450e-01
7.595188021659851074e-01 3.891929090023040771e-01 -6.230521202087402344e-02 -2.949487864971160889e-01 9.089590609073638916e-02 -3.851943016052246094e-01 -5.710435286164283752e-02 -1.445191055536270142e-01
6.376309990882873535e-01 -6.710077077150344849e-02 -5.478513836860656738e-01 -3.496713340282440186e-01 1.297335177659988403e-01 6.251420825719833374e-02 3.379893600940704346e-01 1.775877922773361206e-01
2.929605245590209961e-01 2.608557343482971191e-01 -1.318005770444869995e-01 -6.138321757316589355e-01 -1.012291312217712402e-01 -6.391012072563171387e-01 1.819291859865188599e-01 1.308184023946523666e-02
2.107867449522018433e-01 1.174657642841339111e-01 3.620779216289520264e-01 -4.923909436911344528e-03 2.526645660400390625e-01 -6.213848590850830078e-01 -4.930897057056427002e-01 3.428561389446258545e-01
5.709758400917053223e-01 6.001012921333312988e-01 -1.877093762159347534e-01 -2.451738715171813965e-02 3.175097107887268066e-01 -2.287156581878662109e-01 -2.858881056308746338e-01 2.077832818031311035e-01
5.405279994010925293e-01 2.122566103935241699e-01 4.872856140136718750e-01 -7.074891030788421631e-02 -1.227113455533981323e-01 -5.731250047683715820e-01 -2.700390815734863281e-01 -6.222884729504585266e-02
4.402406811714172363e-01 -2.139527350664138794e-01 -7.116109728813171387e-01 -1.161696538329124451e-01 2.648101747035980225e-01 -2.467180192470550537e-01 -1.801032721996307373e-01 2.776607871055603027e-01
3.504119813442230225e-01 1.818007677793502808e-01 3.241993784904479980e-01 1.057575568556785583e-01 5.284793674945831299e-02 -5.347886681556701660e-01 -5.700315833091735840e-01 3.378494381904602051e-01
-2.849681675434112549e-02 -1.549969166517257690e-01 -4.021202921867370605e-01 1.146803274750709534e-01 -2.386325225234031677e-02 -8.751761913299560547e-01 -9.278513491153717041e-02 -1.587438285350799561e-01
7.198575735092163086e-01 -4.326745867729187012e-02 3.492779135704040527e-01 -1.598054915666580200e-02 2.541944086551666260e-01 -4.876777231693267822e-01 -6.458046287298202515e-02 -2.259817719459533691e-01
5.232717990875244141e-01 1.543805301189422607e-01 -5.574786663055419922e-01 -3.447342664003372192e-02 2.413462549448013306e-01 -4.622677862644195557e-01 1.495881378650665283e-01 -3.099457025527954102e-01
5.828075483441352844e-02 2.996960878372192383e-01 1.811810135841369629e-01 1.226474940776824951e-01 1.090906560420989990e-01 -7.504795789718627930e-01 3.729580342769622803e-01 3.803924918174743652e-01
7.128419280052185059e-01 6.266368925571441650e-02 -2.917043268680572510e-01 -2.385763823986053467e-01 -6.477725505828857422e-02 -1.194903030991554260e-01 -5.046867132186889648e-01 2.696978151798248291e-01
1.281375437974929810e-01 -3.726004362106323242e-01 -1.162736415863037109e-01 6.293389201164245605e-02 6.389780342578887939e-02 -7.017980813980102539e-01 -3.696914315223693848e-01 4.404477477073669434e-01
6.494662761688232422e-01 -3.335748240351676941e-02 3.444792628288269043e-01 -2.006065659224987030e-02 2.110561728477478027e-01 -6.014985442161560059e-01 -1.452444046735763550e-01 -1.748466491699218750e-01
4.252862334251403809e-01 1.174978390336036682e-01 1.238139420747756958e-01 -4.105522334575653076e-01 8.277529478073120117e-02 -2.314580231904983521e-01 -3.114441931247711182e-01 6.811905503273010254e-01
5.640753507614135742e-01 2.621998488903045654e-01 -6.950691938400268555e-01 3.137038648128509521e-02 -1.775643080472946167e-01 -8.652511239051818848e-02 -2.160477638244628906e-02 2.991362810134887695e-01
2.517828345298767090e-01 2.530433535575866699e-01 -5.530181527137756348e-02 -3.676986396312713623e-01 -4.141088426113128662e-01 -7.090014815330505371e-01 2.380739152431488037e-01 5.886730179190635681e-02
3.713662624359130859e-01 -5.209020525217056274e-02 -2.975662648677825928e-01 -2.741211950778961182e-01 1.242480650544166565e-01 -2.709912657737731934e-01 -4.466139972209930420e-01 6.382378935813903809e-01
4.980382919311523438e-01 -4.003917276859283447e-01 9.134397655725479126e-02 -2.138519845902919769e-02 -2.490779459476470947e-01 -5.855556726455688477e-01 3.940513730049133301e-01 1.505044698715209961e-01
2.410410493612289429e-01 4.419654011726379395e-01 -2.510360479354858398e-01 -2.274820804595947266e-01 -1.213710531592369080e-01 -7.545347809791564941e-01 1.077834144234657288e-01 -1.900731623172760010e-01
6.969754695892333984e-01 3.647968769073486328e-01 3.987802937626838684e-02 -3.221020400524139404e-01 2.954366803169250488e-01 -1.910367906093597412e-01 -1.950591057538986206e-01 3.376130163669586182e-01
6.168289780616760254e-01 -5.480346679687500000e-01 -2.553799748420715332e-01 2.458150833845138550e-01 -4.581449553370475769e-02 -4.369292855262756348e-01 -2.225409634411334991e-02 -5.890004802495241165e-03
6.775584220886230469e-01 -3.852451965212821960e-02 -5.405329167842864990e-02 -3.602848947048187256e-01 2.884535193443298340e-01 -1.266387104988098145e-01 4.340314567089080811e-01 3.450759053230285645e-01
6.394420862197875977e-01 3.418375849723815918e-01 1.302981823682785034e-01 -4.832456111907958984e-01 1.958385258913040161e-01 -2.756332755088806152e-01 3.021859228610992432e-01 1.345892697572708130e-01
8.120883703231811523e-01 5.874957516789436340e-02 3.297301828861236572e-01 9.572653472423553467e-02 2.044627070426940918e-01 -2.312892079353332520e-01 -3.231966793537139893e-01 1.393541842699050903e-01
1.870156973600387573e-01 4.910510778427124023e-01 -2.348021864891052246e-01 -4.711458683013916016e-01 -2.390182763338088989e-01 -5.956983566284179688e-01 -4.478954151272773743e-02 1.810831874608993530e-01
2.413776665925979614e-01 1.561265289783477783e-01 -3.051685690879821777e-01 -5.218929052352905273e-02 -1.568947583436965942e-01 -8.926412463188171387e-01 8.280196227133274078e-03 4.108115565031766891e-03
2.495437711477279663e-01 -8.962970227003097534e-02 -7.723457645624876022e-03 -1.034533455967903137e-01 4.356283247470855713e-01 -6.166682839393615723e-01 5.266192555427551270e-01 2.674928605556488037e-01
4.172520041465759277e-01 -2.665250599384307861e-01 -8.158070594072341919e-02 2.046096920967102051e-01 -4.485954344272613525e-01 -4.702862501144409180e-01 -3.615375608205795288e-02 5.316301584243774414e-01
2.595039904117584229e-01 2.236026972532272339e-01 -2.950453758239746094e-01 -3.829590082168579102e-01 2.199894487857818604e-01 -7.445361614227294922e-01 1.383012235164642334e-01 -1.646007150411605835e-01
2.117671519517898560e-01 5.410574674606323242e-01 -3.489504158496856689e-01 -3.249085545539855957e-01 1.994786411523818970e-01 -5.786045789718627930e-01 1.289053261280059814e-01 2.094948142766952515e-01
2.310405522584915161e-01 -8.140293508768081665e-02 -6.943856477737426758e-01 4.066341817378997803e-01 7.863437384366989136e-02 -5.111488103866577148e-01 7.548771053552627563e-02 1.389824450016021729e-01
3.506748080253601074e-01 1.977259367704391479e-01 -3.804563283920288086e-01 -1.072815507650375366e-01 3.121444582939147949e-01 -5.125638842582702637e-01 -5.570107698440551758e-01 1.061052456498146057e-01
7.009522914886474609e-01 -2.721593677997589111e-01 4.903088882565498352e-02 4.838568270206451416e-01 3.280029073357582092e-02 -1.207339093089103699e-01 3.074060976505279541e-01 2.965176999568939209e-01
5.367759466171264648e-01 4.317625761032104492e-01 -3.377481102943420410e-01 -1.739105582237243652e-01 8.910789340734481812e-02 -4.833349883556365967e-01 -2.102073282003402710e-01 -3.088588416576385498e-01
1.976499408483505249e-01 1.556215733289718628e-01 -2.843335866928100586e-01 -2.840110957622528076e-01 -1.515998840332031250e-01 -8.371569514274597168e-01 3.791193291544914246e-02 -2.235104143619537354e-01
6.832804679870605469e-01 2.107053399085998535e-01 -1.661408990621566772e-01 -3.004835546016693115e-01 -1.038644239306449890e-01 -4.710918068885803223e-01 3.530224561691284180e-01 1.161803379654884338e-01
7.921953797340393066e-01 -1.712232679128646851e-01 -3.140952438116073608e-02 -2.418568432331085205e-01 -2.920207679271697998e-01 -2.952306866645812988e-01 -2.544262707233428955e-01 2.155404239892959595e-01
7.675328850746154785e-01 3.710682317614555359e-02 -2.579275369644165039e-01 -4.002756178379058838e-01 1.209409534931182861e-01 4.974528402090072632e-02 2.205680459737777710e-01 3.420784175395965576e-01
5.969694256782531738e-01 3.815416991710662842e-01 -1.147572975605726242e-02 -4.478178322315216064e-01 -2.411963194608688354e-01 -4.761658012866973877e-01 3.846905753016471863e-02 -1.048412024974822998e-01
1.066799759864807129e-01 1.485665589570999146e-01 1.408654004335403442e-01 -2.492998093366622925e-01 -5.522200465202331543e-01 -6.491191983222961426e-01 -9.867841750383377075e-02 3.853749632835388184e-01
6.744622588157653809e-01 1.170653328299522400e-01 -4.417588114738464355e-01 -8.674937486648559570e-02 2.559995651245117188e-02 -4.669307768344879150e-01 2.005379498004913330e-01 -2.642440199851989746e-01
2.724291682243347168e-01 -1.129853427410125732e-01 -9.379179216921329498e-03 -1.397638581693172455e-02 -3.952606767416000366e-02 -8.768715262413024902e-01 3.763468861579895020e-01 2.510820515453815460e-02
3.634307682514190674e-01 -2.222445607185363770e-01 -1.449196636676788330e-01 5.413745045661926270e-01 3.505707979202270508e-01 -5.721102356910705566e-01 2.178671807050704956e-01 8.222690224647521973e-02
4.496370255947113037e-01 1.807724088430404663e-01 -3.605366945266723633e-01 -6.223199516534805298e-02 -6.063536182045936584e-02 -8.956506848335266113e-02 -2.317337691783905029e-01 7.522560954093933105e-01
9.639836847782135010e-02 1.021119207143783569e-01 5.084482580423355103e-02 -4.240147173404693604e-01 2.253158390522003174e-01 -7.530988454818725586e-01 -8.684712648391723633e-02 4.152581095695495605e-01
5.356369614601135254e-01 -2.494479119777679443e-01 -4.712229222059249878e-02 -3.312658667564392090e-01 3.075965940952301025e-01 -4.463196098804473877e-01 -3.915646672248840332e-01 3.029381334781646729e-01
5.345100760459899902e-01 -1.468297094106674194e-01 1.397345066070556641e-01 -8.968964219093322754e-02 -9.441079199314117432e-02 -7.213068008422851562e-01 -3.309779167175292969e-01 -1.625635027885437012e-01
3.293960392475128174e-01 -1.530342176556587219e-02 2.099478542804718018e-01 -2.085193544626235962e-01 3.346447050571441650e-01 -8.134950399398803711e-01 -3.372472524642944336e-02 1.697262376546859741e-01
6.438645720481872559e-01 3.121641650795936584e-02 -3.073679981753230095e-03 3.194085359573364258e-01 1.944771707057952881e-01 -6.934359669685363770e-02 -4.239802658557891846e-01 5.099444389343261719e-01
4.800025224685668945e-01 -3.841676712036132812e-01 -4.074378311634063721e-02 1.714154183864593506e-01 -3.270820677280426025e-01 -6.334961056709289551e-01 2.579617798328399658e-01 1.269847154617309570e-01
7.366123795509338379e-01 -7.482496649026870728e-02 -3.651123344898223877e-01 3.593931794166564941e-01 -1.573287248611450195e-01 -2.367478311061859131e-01 -2.638113200664520264e-01 -1.973187327384948730e-01
4.374698698520660400e-01 -1.563809663057327271e-01 5.874983966350555420e-02 -3.910121619701385498e-01 2.811301350593566895e-01 -6.703375577926635742e-01 -2.430500239133834839e-01 2.009056955575942993e-01
1.870481967926025391e-01 3.642451167106628418e-01 -3.814848363399505615e-01 -2.465352416038513184e-01 -4.080117046833038330e-01 -5.508742332458496094e-01 1.042095106095075607e-02 3.949479460716247559e-01
3.410846292972564697e-01 -6.012553721666336060e-02 -4.721520841121673584e-02 1.274712979793548584e-01 5.159000158309936523e-01 -7.014694809913635254e-01 2.987762093544006348e-01 -1.186954081058502197e-01
2.532926797866821289e-01 3.151942789554595947e-02 -2.658904194831848145e-01 1.434759497642517090e-01 8.945366740226745605e-02 -7.094233036041259766e-01 5.662125349044799805e-01 1.081038564443588257e-01
