# Supplementary material for: Where is your field going? A machine learning approach to study the relative motion of the domains of physics
Source: PLoS One. 2020 Jun 18;15(6):e0233997. doi: 10.1371/journal.pone.0233997 (PMC7302634; doi:10.1371/journal.pone.0233997)
Supplement: S2 Data — (ZIP) [file pone.0233997.s002.zip › 1/Pacs4Run_1_VS_500_embeddings1988-1992ED8.txt]

-2.689433693885803223e-01 2.882486581802368164e-01 3.488207161426544189e-01 4.446992576122283936e-01 -6.002547740936279297e-01 -7.636257261037826538e-02 -3.887128531932830811e-01 8.896232396364212036e-02
-6.556431055068969727e-01 3.591813445091247559e-01 -3.965016007423400879e-01 -8.514893054962158203e-02 -3.092530965805053711e-01 -4.089842140674591064e-01 -1.038618236780166626e-01 5.444467812776565552e-02
-1.775210201740264893e-01 -1.819351166486740112e-01 -2.447007596492767334e-01 -2.327980846166610718e-01 -1.660703271627426147e-01 -5.841366052627563477e-01 -5.690978169441223145e-01 3.586714267730712891e-01
-3.914103507995605469e-01 3.964524567127227783e-01 -6.197733432054519653e-02 1.120169460773468018e-01 -5.294269416481256485e-03 6.522615998983383179e-02 -5.650360584259033203e-01 5.913428664207458496e-01
-7.128776516765356064e-03 4.999409615993499756e-01 1.339860707521438599e-01 -3.044348657131195068e-01 6.883333623409271240e-02 -2.139448225498199463e-01 -6.687662601470947266e-01 3.763199448585510254e-01
-5.489667654037475586e-01 1.944083124399185181e-01 -7.760163396596908569e-02 -1.118690446019172668e-01 -6.112225651741027832e-01 2.766577899456024170e-01 -3.390056788921356201e-01 2.779329419136047363e-01
-2.944014668464660645e-01 2.536561191082000732e-01 -1.191034242510795593e-01 -9.022662788629531860e-02 -5.987755060195922852e-01 -6.120913624763488770e-01 8.163073658943176270e-02 2.946328222751617432e-01
-1.633812934160232544e-01 6.260681748390197754e-01 5.080317854881286621e-01 -1.481607705354690552e-01 -4.398478865623474121e-01 -3.215276598930358887e-01 6.072129681706428528e-02 -2.764165773987770081e-02
-6.625494956970214844e-01 1.194027438759803772e-02 -1.643970012664794922e-01 1.158280149102210999e-01 1.806802302598953247e-02 1.160654723644256592e-01 -5.879629254341125488e-01 4.011794328689575195e-01
-4.226793646812438965e-01 5.244501233100891113e-01 1.673167496919631958e-01 3.636791110038757324e-01 -6.026050448417663574e-02 -1.271928101778030396e-02 -1.085814684629440308e-01 6.086492538452148438e-01
-3.246207162737846375e-02 8.725062608718872070e-01 1.145251691341400146e-01 1.863403767347335815e-01 -1.575012207031250000e-01 -3.448755443096160889e-01 -2.046712338924407959e-01 6.484097987413406372e-02
-3.312148153781890869e-01 2.855436503887176514e-01 -3.791515231132507324e-01 -3.543170094490051270e-01 -4.114457666873931885e-01 -3.950533270835876465e-01 -4.229083061218261719e-01 1.877740621566772461e-01
-1.917064636945724487e-01 4.114795029163360596e-01 7.810197025537490845e-02 3.355436027050018311e-01 -1.278404798358678818e-02 -2.089625410735607147e-02 -4.518361389636993408e-01 6.859213113784790039e-01
-5.109956860542297363e-01 3.455865383148193359e-01 -1.672190576791763306e-01 -3.430387079715728760e-01 1.070995926856994629e-01 -3.318763673305511475e-01 -5.319496989250183105e-01 2.631216347217559814e-01
-4.665445387363433838e-01 2.064971625804901123e-01 6.598787754774093628e-02 -4.713884890079498291e-01 -4.692733585834503174e-01 -4.021888971328735352e-01 -1.613858789205551147e-01 3.242143690586090088e-01
-7.821836471557617188e-01 -6.425160914659500122e-02 -2.510790824890136719e-01 -1.813992112874984741e-01 -1.926601380109786987e-01 -2.164462506771087646e-01 -3.674394190311431885e-01 2.629359960556030273e-01
-4.827612638473510742e-01 2.158240973949432373e-01 -2.274193763732910156e-01 -3.238935768604278564e-01 1.517633348703384399e-01 -3.329200148582458496e-01 -6.402424573898315430e-01 1.412681490182876587e-01
-1.993608176708221436e-01 4.534316658973693848e-01 1.825986504554748535e-01 8.332858234643936157e-02 -4.141391217708587646e-01 -2.718662098050117493e-02 -4.144724905490875244e-01 -6.085484027862548828e-01
-4.131091237068176270e-01 4.074177742004394531e-01 1.581382751464843750e-02 -2.881540358066558838e-01 -1.615969389677047729e-01 -4.921884834766387939e-01 -1.812073588371276855e-01 5.280809998512268066e-01
-5.886854529380798340e-01 3.969989120960235596e-01 1.328017860651016235e-01 -1.886388212442398071e-01 -2.178698927164077759e-01 -4.829536080360412598e-01 1.145395487546920776e-01 3.857326805591583252e-01
-3.165636062622070312e-01 4.431408643722534180e-01 -3.215520083904266357e-01 -2.698293924331665039e-01 -3.822301924228668213e-01 -3.988722562789916992e-01 -3.635323643684387207e-01 2.997583746910095215e-01
-6.734192967414855957e-01 3.632749617099761963e-01 8.662451058626174927e-03 -4.947347939014434814e-01 -2.783942520618438721e-01 -1.598637253046035767e-01 -2.380013465881347656e-01 9.997833520174026489e-02
-5.740987658500671387e-01 4.781387746334075928e-01 3.213441967964172363e-01 -2.773188650608062744e-01 -4.116363525390625000e-01 -1.397744566202163696e-01 -9.215040504932403564e-02 -2.532844543457031250e-01
-2.625992596149444580e-01 4.417493641376495361e-01 -3.057331144809722900e-01 -1.364265680313110352e-01 -6.209416985511779785e-01 -1.449154019355773926e-01 -2.605189085006713867e-01 3.864905238151550293e-01
-6.816927194595336914e-01 3.029467165470123291e-01 6.576223671436309814e-02 -4.129839837551116943e-01 -4.812569320201873779e-01 -1.385275721549987793e-01 -1.099605560302734375e-01 7.581755518913269043e-02
6.596673280000686646e-03 7.191411852836608887e-01 4.978881478309631348e-01 3.876958787441253662e-02 -1.353144496679306030e-01 -1.923083215951919556e-01 -1.332745403051376343e-01 4.004276692867279053e-01
-2.677702158689498901e-02 -4.322309046983718872e-03 3.064558506011962891e-01 -2.742019891738891602e-01 -2.629430592060089111e-01 -3.954056501388549805e-01 -4.313568472862243652e-01 6.469997763633728027e-01
-7.002550959587097168e-01 5.765503272414207458e-02 1.231199204921722412e-01 -4.757655262947082520e-01 -2.776739597320556641e-01 -9.471639990806579590e-02 -3.080776631832122803e-01 2.895195782184600830e-01
-3.104182183742523193e-01 1.248824223875999451e-01 -1.492822766304016113e-01 -3.252164274454116821e-02 -4.633783996105194092e-01 1.828821599483489990e-01 -5.704097151756286621e-01 5.396011471748352051e-01
-4.821561872959136963e-01 -1.195461228489875793e-01 -1.677853241562843323e-02 -2.457937300205230713e-01 -5.959720015525817871e-01 -1.745115220546722412e-01 -3.273396193981170654e-01 4.469338655471801758e-01
-5.996924266219139099e-02 4.667028486728668213e-01 -4.494102299213409424e-01 -1.676835417747497559e-01 -3.689374327659606934e-01 -3.620060384273529053e-01 -4.837553799152374268e-01 2.175369709730148315e-01
-6.386567950248718262e-01 6.327621638774871826e-02 -1.696804463863372803e-01 2.685076557099819183e-02 -5.705389976501464844e-01 1.463263779878616333e-01 -2.827084958553314209e-01 3.629752993583679199e-01
-1.609316468238830566e-01 3.799804449081420898e-01 -1.363344211131334305e-02 3.146054148674011230e-01 1.439928412437438965e-01 -7.012308239936828613e-01 -4.500600695610046387e-01 -1.246627569198608398e-01
2.647574543952941895e-01 4.768691062927246094e-01 -1.379213333129882812e-01 -1.483211368322372437e-01 -6.104416251182556152e-01 -2.377172857522964478e-01 -4.795451164245605469e-01 -4.864050820469856262e-02
-4.383099973201751709e-01 -1.836698502302169800e-01 5.605531111359596252e-02 -1.992449760437011719e-01 4.369726404547691345e-02 -5.774166584014892578e-01 -3.995218575000762939e-01 4.861808717250823975e-01
3.507115319371223450e-02 4.122879728674888611e-02 -7.826136052608489990e-02 5.391964316368103027e-01 -5.518653392791748047e-01 -3.709155917167663574e-01 -4.930707216262817383e-01 -1.223108246922492981e-01
-1.259425431489944458e-01 2.645924091339111328e-01 -2.192730009555816650e-01 -1.971133798360824585e-01 -9.558887779712677002e-02 -6.031494140625000000e-01 -4.943022429943084717e-01 4.581852257251739502e-01
5.919681861996650696e-02 1.185414195060729980e-01 -4.775584861636161804e-02 6.368274688720703125e-01 -4.107232093811035156e-01 -4.700950086116790771e-01 -3.301830291748046875e-01 2.755179703235626221e-01
4.306404665112495422e-02 5.972358584403991699e-01 -6.934633012861013412e-03 2.680250704288482666e-01 1.234257668256759644e-01 -5.291036963462829590e-01 -5.238174796104431152e-01 1.165896755992434919e-04
-6.760509312152862549e-02 1.808995455503463745e-01 -1.847414672374725342e-01 -7.534024864435195923e-02 -1.167779788374900818e-01 -5.574132204055786133e-01 -5.095433592796325684e-01 5.821669101715087891e-01
1.224508211016654968e-01 7.360882759094238281e-01 -4.278009384870529175e-02 1.094883233308792114e-01 -4.353873804211616516e-02 -4.073171019554138184e-01 -3.397209048271179199e-01 3.822943270206451416e-01
-2.359666973352432251e-01 2.597581446170806885e-01 -3.979727923870086670e-01 -3.386409580707550049e-01 -4.273623824119567871e-01 -3.890631496906280518e-01 -4.716739356517791748e-01 2.174864411354064941e-01
-1.798314042389392853e-02 4.255365729331970215e-01 2.386934906244277954e-01 1.863052397966384888e-01 2.152072340250015259e-01 -6.807287931442260742e-01 -3.909593224525451660e-01 2.536849081516265869e-01
-2.250741980969905853e-02 5.352400243282318115e-02 4.583041965961456299e-01 5.430430769920349121e-01 -4.635818004608154297e-01 -4.797509014606475830e-01 -1.101367175579071045e-01 1.857172697782516479e-01
-4.021202027797698975e-01 4.246670305728912354e-01 -1.162657421082258224e-02 -1.766629815101623535e-01 -2.721028625965118408e-01 -6.220766901969909668e-01 8.858365938067436218e-03 4.068349003791809082e-01
-1.618954986333847046e-01 8.108092844486236572e-02 -2.010829150676727295e-01 -3.914091587066650391e-01 -6.986998915672302246e-01 -1.623708009719848633e-01 -4.479068517684936523e-01 2.416893243789672852e-01
-3.877460360527038574e-01 4.973586201667785645e-01 -1.575871556997299194e-01 2.882574200630187988e-01 1.979305446147918701e-01 -8.953284472227096558e-02 -4.891916215419769287e-01 4.559167921543121338e-01
-3.203347921371459961e-01 3.927451074123382568e-01 -1.075849309563636780e-01 -1.860229521989822388e-01 1.486579328775405884e-01 -2.614082396030426025e-01 -6.829961538314819336e-01 3.742200434207916260e-01
-3.928419947624206543e-01 8.375558257102966309e-02 -2.600096166133880615e-01 1.050620004534721375e-01 -6.375018954277038574e-01 -1.725365519523620605e-01 -1.523683667182922363e-01 5.482912659645080566e-01
-2.031969279050827026e-01 2.838380336761474609e-01 -3.857180476188659668e-02 2.333638370037078857e-01 -8.358443975448608398e-01 1.963584311306476593e-02 -2.431919574737548828e-01 -2.530548572540283203e-01
-6.294620037078857422e-01 3.282035589218139648e-01 1.522100251168012619e-02 -4.055952429771423340e-01 -4.069434702396392822e-01 -3.643441796302795410e-01 -1.081330552697181702e-01 -1.458712518215179443e-01
-2.097720652818679810e-01 1.731892228126525879e-01 -2.887656390666961670e-01 2.486696466803550720e-02 -8.810365796089172363e-01 -1.005597412586212158e-01 -1.620979309082031250e-01 1.714171469211578369e-01
-2.410818077623844147e-02 -7.610040903091430664e-02 1.664450317621231079e-01 9.142700582742691040e-02 -3.339946269989013672e-02 -6.306658387184143066e-01 -6.887380480766296387e-01 -2.904302477836608887e-01
-1.226704195141792297e-01 -6.111184135079383850e-02 2.705177962779998779e-01 5.065398216247558594e-01 -4.920143783092498779e-01 -6.328788995742797852e-01 -9.250815212726593018e-02 -1.683389209210872650e-02
-2.191921472549438477e-01 -4.800352733582258224e-03 2.698898911476135254e-01 2.232000529766082764e-01 1.036503985524177551e-01 -5.425583124160766602e-01 -6.525443196296691895e-01 -3.136015534400939941e-01
-4.441516995429992676e-01 3.856645822525024414e-01 -1.414903439581394196e-02 -1.337186694145202637e-01 -3.406848609447479248e-01 -5.749838948249816895e-01 5.209442973136901855e-02 4.318850636482238770e-01
-6.655803322792053223e-01 2.284701615571975708e-01 7.719139009714126587e-02 -4.358347058296203613e-01 -4.483065009117126465e-01 -3.236804902553558350e-01 -4.061312600970268250e-02 3.868789598345756531e-02
-4.612659215927124023e-01 2.248895615339279175e-01 2.098738700151443481e-01 4.550096392631530762e-01 1.332999616861343384e-01 -2.949690520763397217e-01 -4.457534253597259521e-01 -4.267386198043823242e-01
-3.710826635360717773e-01 3.379948139190673828e-01 -3.285220265388488770e-01 -2.533951997756958008e-01 -1.833581924438476562e-01 -5.238497257232666016e-01 -3.774834275245666504e-01 3.541029691696166992e-01
-5.044155120849609375e-01 4.294978380203247070e-01 -3.065257966518402100e-01 1.088890731334686279e-01 -5.418695211410522461e-01 1.996336281299591064e-01 -2.864726185798645020e-01 1.993462294340133667e-01
-5.423213839530944824e-01 2.210954874753952026e-01 -6.589438021183013916e-02 -2.026080340147018433e-01 -2.757214307785034180e-01 -6.370158195495605469e-01 3.169506043195724487e-02 3.588819503784179688e-01
-1.259515285491943359e-01 2.720685601234436035e-01 2.759634852409362793e-01 -1.177867501974105835e-02 -1.570036076009273529e-02 -5.315435528755187988e-01 -1.394431293010711670e-01 7.291028499603271484e-01
-1.902264952659606934e-01 7.154684662818908691e-01 2.775511741638183594e-01 2.353376150131225586e-01 -1.437800824642181396e-01 2.080730907618999481e-02 -2.338369935750961304e-01 4.936749935150146484e-01
-1.262239664793014526e-01 1.738783270120620728e-01 4.651189446449279785e-01 3.431296944618225098e-01 2.613031864166259766e-01 -3.833918869495391846e-01 -5.910665988922119141e-01 2.348018288612365723e-01
-3.453442454338073730e-01 2.018042355775833130e-01 1.241305097937583923e-01 3.703703582286834717e-01 -3.838293999433517456e-02 -6.464512348175048828e-01 -3.216939270496368408e-01 -4.056729376316070557e-01
-5.905006527900695801e-01 -3.955983743071556091e-02 -2.626129686832427979e-01 -7.005095481872558594e-02 -4.760463833808898926e-01 1.120003163814544678e-01 -5.235642790794372559e-01 2.501749098300933838e-01
1.072989404201507568e-01 1.821984201669692993e-01 4.572497606277465820e-01 -1.528250575065612793e-01 -6.070863008499145508e-01 1.294731944799423218e-01 -5.804265737533569336e-01 2.541368268430233002e-02
-2.467601597309112549e-01 2.669530212879180908e-01 -1.977455615997314453e-01 -4.471594691276550293e-01 -9.268797934055328369e-02 -5.206844806671142578e-01 -5.443372130393981934e-01 2.297479361295700073e-01
-5.852748751640319824e-01 2.909237146377563477e-01 -2.444821298122406006e-01 1.562582701444625854e-01 -3.568620383739471436e-01 3.415940701961517334e-01 -4.569071233272552490e-01 1.892815232276916504e-01
-4.185287952423095703e-01 2.958537638187408447e-01 -1.511941850185394287e-01 -5.623594522476196289e-01 -2.970713376998901367e-01 -4.434087872505187988e-01 -3.327527046203613281e-01 5.108097568154335022e-02
-5.276478081941604614e-02 5.521070957183837891e-01 1.716571301221847534e-01 4.177563488483428955e-01 -8.053125441074371338e-02 4.690479859709739685e-02 -4.221555888652801514e-01 5.490958690643310547e-01
-3.959778547286987305e-01 1.328887194395065308e-01 1.680372059345245361e-01 7.041366100311279297e-01 -4.093592166900634766e-01 -2.443232834339141846e-01 -1.577253639698028564e-01 -2.221512049436569214e-01
-4.604170322418212891e-01 5.521777272224426270e-02 2.038341313600540161e-01 -1.230541989207267761e-01 -4.638360440731048584e-01 1.803996274247765541e-04 -2.394921928644180298e-01 6.751120686531066895e-01
2.276716567575931549e-02 4.156188070774078369e-01 2.602023184299468994e-01 -1.681118309497833252e-01 -5.670342445373535156e-01 -1.296031922101974487e-01 -4.786952137947082520e-01 -4.041061699390411377e-01
-3.656837344169616699e-02 1.201870143413543701e-01 7.230065464973449707e-01 -1.861767321825027466e-01 -3.096899092197418213e-01 9.749177098274230957e-02 -5.654715895652770996e-01 4.058614000678062439e-02
-6.107035875320434570e-01 1.440852284431457520e-01 2.388683259487152100e-01 -2.448464930057525635e-01 -1.412205249071121216e-01 3.531175553798675537e-01 -5.634743571281433105e-01 1.647242754697799683e-01
-3.755184412002563477e-01 2.263558954000473022e-01 5.682502388954162598e-01 1.381940543651580811e-01 -9.540542215108871460e-02 3.589483499526977539e-01 -5.213122963905334473e-01 2.367072850465774536e-01
-2.368708848953247070e-01 2.315217852592468262e-01 -3.750018477439880371e-01 -3.154379725456237793e-01 -1.646171361207962036e-01 -5.590726137161254883e-01 -5.386587381362915039e-01 1.426466107368469238e-01
-5.837156176567077637e-01 4.027131944894790649e-02 1.741048395633697510e-01 -5.038155317306518555e-01 -4.194099605083465576e-01 -4.253312647342681885e-01 -1.184092983603477478e-01 5.176666751503944397e-02
1.404398977756500244e-01 2.071008086204528809e-02 5.071968305855989456e-03 5.422395467758178711e-01 -5.313625335693359375e-01 -3.836618065834045410e-01 -4.789195656776428223e-01 1.639875173568725586e-01
-4.630896151065826416e-01 3.710529804229736328e-01 -9.748561680316925049e-02 3.401049673557281494e-01 -2.319212257862091064e-01 3.500927984714508057e-01 -5.178594589233398438e-01 2.795745432376861572e-01
4.127375781536102295e-02 2.825550734996795654e-01 1.345712691545486450e-01 1.014794595539569855e-02 -8.979446291923522949e-01 -8.309815824031829834e-02 -2.842607796192169189e-01 -7.894730567932128906e-02
-3.261064887046813965e-01 -9.410792589187622070e-02 7.038900256156921387e-02 -1.705134361982345581e-01 -8.462901711463928223e-01 -7.302571088075637817e-02 -1.468240171670913696e-01 3.281333446502685547e-01
-5.790637135505676270e-01 1.797647476196289062e-01 -2.618335783481597900e-01 -1.042608097195625305e-01 -4.787731766700744629e-01 -4.931158721446990967e-01 5.305765662342309952e-03 2.837737500667572021e-01
-2.352118343114852905e-01 2.425463199615478516e-01 2.717771939933300018e-02 7.674109190702438354e-02 -3.024568557739257812e-01 3.493564426898956299e-01 -7.341716289520263672e-01 3.559224307537078857e-01
-3.460301458835601807e-01 -7.639508694410324097e-02 -2.005127668380737305e-01 -1.642014682292938232e-01 -4.412650763988494873e-01 8.897057175636291504e-02 -6.929309964179992676e-01 3.528110086917877197e-01
-1.510427743196487427e-01 1.465695500373840332e-01 1.377183645963668823e-01 -4.394838809967041016e-01 -2.447071820497512817e-01 -1.094748452305793762e-01 -6.121149659156799316e-01 5.450138449668884277e-01
-5.472624897956848145e-01 -9.912430495023727417e-02 2.727130353450775146e-01 4.762780666351318359e-01 1.249733939766883850e-01 -5.770477652549743652e-01 -1.775554269552230835e-01 9.662707895040512085e-02
-1.800584942102432251e-01 4.919658005237579346e-01 2.697746753692626953e-01 2.390912473201751709e-01 -1.955504566431045532e-01 -9.134486317634582520e-02 -1.133627593517303467e-01 7.322367429733276367e-01
-6.543132066726684570e-01 -1.067997887730598450e-01 8.192741125822067261e-02 -4.451498761773109436e-02 -1.799764484167098999e-01 1.531069912016391754e-02 -4.144610464572906494e-01 5.893813967704772949e-01
-1.406763345003128052e-01 5.525993704795837402e-01 -2.940175831317901611e-01 -1.460116952657699585e-01 -5.695404410362243652e-01 8.614163100719451904e-02 -4.730530679225921631e-01 1.072492152452468872e-01
-3.123590648174285889e-01 3.723985552787780762e-01 5.502251982688903809e-01 -4.029704928398132324e-01 -3.157796263694763184e-01 -1.009977310895919800e-01 -3.091949522495269775e-01 -3.051216900348663330e-01
-4.535597264766693115e-01 3.442810773849487305e-01 -6.793384999036788940e-02 5.168001055717468262e-01 -1.565856933593750000e-01 -4.714944958686828613e-01 -1.789153516292572021e-01 -3.538644313812255859e-01
-5.560119748115539551e-01 3.956879377365112305e-01 -3.938935697078704834e-02 -4.041050076484680176e-01 -3.271577656269073486e-01 -4.185075163841247559e-01 -1.660050302743911743e-01 2.443171739578247070e-01
-6.961174011230468750e-01 4.031684100627899170e-01 7.144910097122192383e-02 -3.824775516986846924e-01 -2.839000523090362549e-01 -3.476058840751647949e-01 4.634296055883169174e-03 5.583869758993387222e-03
1.508078575134277344e-01 2.404825985431671143e-01 2.543027400970458984e-01 -2.137911021709442139e-01 -6.821175217628479004e-01 -2.922694683074951172e-01 -4.190878570079803467e-01 -2.875901460647583008e-01
-6.382866501808166504e-01 2.509652972221374512e-01 1.669662147760391235e-01 1.024933010339736938e-01 -1.620610356330871582e-01 3.439695835113525391e-01 -4.629145562648773193e-01 3.638063967227935791e-01
-3.930214941501617432e-01 1.667330265045166016e-01 2.476224601268768311e-01 -6.149626970291137695e-01 -2.855872809886932373e-01 -2.798459231853485107e-01 -3.475365936756134033e-01 3.123823106288909912e-01
-4.651212990283966064e-01 1.029466837644577026e-01 6.553259491920471191e-01 3.879029750823974609e-01 -1.765544414520263672e-01 1.890369504690170288e-01 -1.574246287345886230e-01 3.185188174247741699e-01
-5.014988407492637634e-02 1.408304870128631592e-01 1.565808206796646118e-01 3.561327233910560608e-02 -1.348467916250228882e-01 -5.269383788108825684e-01 -2.423947453498840332e-01 7.728279829025268555e-01
-4.176684021949768066e-01 1.295048892498016357e-01 1.558039337396621704e-01 1.721855551004409790e-01 7.393195480108261108e-02 -8.041540980339050293e-01 -2.753373086452484131e-01 -1.640686392784118652e-01
-7.913050055503845215e-02 -2.067057229578495026e-02 8.587845414876937866e-02 7.127351760864257812e-01 -4.051720499992370605e-01 -2.247278690338134766e-01 -5.079719424247741699e-01 7.240238785743713379e-02
-5.672788619995117188e-01 4.040691852569580078e-01 -1.798035800457000732e-01 -3.739811778068542480e-01 2.431628294289112091e-03 -1.437565535306930542e-01 -5.626911520957946777e-01 7.374485582113265991e-02
-2.587117254734039307e-01 9.231095202267169952e-03 1.561426185071468353e-02 4.108141583856195211e-04 -3.586012721061706543e-01 1.750752329826354980e-01 -5.969920754432678223e-01 6.458276510238647461e-01
-1.478101164102554321e-01 1.951539367437362671e-01 -4.721436277031898499e-02 4.958295822143554688e-01 -3.202516436576843262e-01 -7.452865839004516602e-01 -1.832054108381271362e-01 -2.033218741416931152e-02
-2.099339216947555542e-01 4.629353582859039307e-01 2.442072890698909760e-02 2.578777968883514404e-01 -5.246753692626953125e-01 1.750099062919616699e-01 -2.211752980947494507e-01 5.654114484786987305e-01
-7.423254251480102539e-01 3.455618396401405334e-02 -2.296618372201919556e-01 -1.342091411352157593e-01 -3.375298380851745605e-01 -3.579184412956237793e-02 -3.437101542949676514e-01 3.790225386619567871e-01
5.112712271511554718e-03 -2.287870943546295166e-01 9.251898527145385742e-02 2.102753221988677979e-01 -1.013206541538238525e-01 -5.009043812751770020e-01 -7.787855863571166992e-01 -1.648539155721664429e-01
-4.358130693435668945e-01 3.029468357563018799e-01 6.914247870445251465e-01 1.738608032464981079e-01 -1.340357214212417603e-01 4.302055388689041138e-02 -1.931983232498168945e-01 3.909635543823242188e-01
-2.178400754928588867e-01 7.499071210622787476e-02 -3.045781850814819336e-01 1.325535476207733154e-01 -7.495441436767578125e-01 3.638479975052177906e-04 -3.155184090137481689e-01 4.185874462127685547e-01
-6.318651437759399414e-01 -5.913336575031280518e-02 -9.345819801092147827e-02 -2.071296274662017822e-01 -3.078848719596862793e-01 -3.239718824625015259e-02 -4.858314990997314453e-01 4.623176157474517822e-01
-8.618962019681930542e-02 1.187405176460742950e-02 1.367836445569992065e-01 4.376243352890014648e-01 -4.643042385578155518e-01 -6.636994481086730957e-01 -2.810597121715545654e-01 -2.171071618795394897e-01
-5.157182812690734863e-01 5.266405642032623291e-03 -1.018790155649185181e-01 -4.655230045318603516e-01 -2.751190364360809326e-01 3.268735855817794800e-02 -6.470906734466552734e-01 1.069140210747718811e-01
8.103016763925552368e-02 6.202007830142974854e-02 6.237790584564208984e-01 3.089744746685028076e-01 6.206999719142913818e-02 -4.337432086467742920e-01 -5.177872776985168457e-01 2.119731605052947998e-01
-2.957082986831665039e-01 6.249307841062545776e-02 2.398136421106755733e-04 3.089179098606109619e-01 -1.903308369219303131e-02 -7.792600989341735840e-01 -3.976221382617950439e-01 -2.179654985666275024e-01
2.192467749118804932e-01 7.031616568565368652e-01 -1.507326662540435791e-01 -1.722947135567665100e-02 -3.962723612785339355e-01 -2.475623786449432373e-01 -4.649028182029724121e-01 -4.874643404036760330e-03
-1.443137377500534058e-01 3.575274944305419922e-01 5.264694094657897949e-01 2.500310540199279785e-01 1.538632214069366455e-01 -5.810643732547760010e-02 -6.547455191612243652e-01 -2.364743351936340332e-01
-1.145452484488487244e-01 -5.949308723211288452e-02 6.937148571014404297e-01 4.204432480037212372e-03 -6.329061985015869141e-01 4.728198423981666565e-02 -3.101484179496765137e-01 -5.553499236702919006e-02
-1.132724732160568237e-01 4.805358350276947021e-01 -1.790512651205062866e-01 1.035108789801597595e-01 4.552195221185684204e-02 2.807346172630786896e-02 -7.931307554244995117e-01 2.855938076972961426e-01
-1.455055475234985352e-01 5.038806796073913574e-01 2.673622965812683105e-01 3.319132626056671143e-01 2.700189352035522461e-01 -2.934057116508483887e-01 -6.160479187965393066e-01 -6.907296180725097656e-02
-1.341269612312316895e-01 2.025662809610366821e-01 7.833975553512573242e-02 2.242818325757980347e-01 -9.239475727081298828e-01 -5.154199525713920593e-02 -1.366940438747406006e-01 -9.755200147628784180e-02
-3.236621618270874023e-01 1.115861162543296814e-01 -2.014695107936859131e-01 -3.325508236885070801e-01 4.320544004440307617e-02 -1.993277221918106079e-01 -8.157780766487121582e-01 1.565858721733093262e-01
-3.175301253795623779e-01 7.513413578271865845e-02 -1.573300957679748535e-01 -1.627750247716903687e-01 -1.883185058832168579e-01 7.653391361236572266e-02 -7.956224083900451660e-01 4.098104834556579590e-01
-3.401587307453155518e-01 5.841733217239379883e-01 2.269086614251136780e-02 -1.843016245402395725e-03 -5.787408947944641113e-01 7.397729158401489258e-02 -2.632041871547698975e-01 -3.644517362117767334e-01
-2.697478234767913818e-01 -1.138084903359413147e-01 -6.938891857862472534e-02 -1.054936870932579041e-01 -2.976655662059783936e-01 -5.656085014343261719e-01 -2.929784059524536133e-01 6.355989575386047363e-01
4.713733494281768799e-02 4.001738727092742920e-01 1.258874684572219849e-01 5.797513946890830994e-02 -1.335372030735015869e-01 -5.211219191551208496e-01 -5.581258535385131836e-01 -4.663962721824645996e-01
-2.738938331604003906e-01 1.662873625755310059e-01 -3.334787115454673767e-02 -4.805330634117126465e-01 -1.933258920907974243e-01 -2.192051559686660767e-01 -6.885560154914855957e-01 3.252252638339996338e-01
1.621259450912475586e-01 3.763611018657684326e-01 3.193754851818084717e-01 9.919831156730651855e-02 1.280864477157592773e-01 -2.622726559638977051e-01 -7.968596220016479492e-01 -6.936713121831417084e-03
-4.560261368751525879e-01 1.810726672410964966e-01 -1.497084349393844604e-01 5.491970777511596680e-01 -3.768726587295532227e-01 -5.340406298637390137e-01 1.902998774312436581e-03 -8.936854451894760132e-02
1.812698543071746826e-01 6.154198646545410156e-01 -2.229077219963073730e-01 -5.063951760530471802e-02 -4.311678409576416016e-01 -2.831567227840423584e-01 -5.034927129745483398e-01 -1.286821365356445312e-01
-4.465699791908264160e-01 3.331645205616950989e-02 -2.470114454627037048e-02 5.902783274650573730e-01 -4.331942796707153320e-01 -5.067624449729919434e-01 -4.941447451710700989e-02 -5.932475998997688293e-02
1.158897951245307922e-01 -1.970852911472320557e-01 6.987427175045013428e-02 3.441023528575897217e-01 -4.342778325080871582e-01 -5.721988677978515625e-01 -5.510151386260986328e-01 -6.936576217412948608e-02
-7.966379635035991669e-03 6.666067838668823242e-01 3.449638485908508301e-01 9.806619025766849518e-03 1.876692771911621094e-01 -3.852410018444061279e-01 -5.021541714668273926e-01 -2.619642391800880432e-02
1.306369602680206299e-01 6.029113531112670898e-01 1.081370096653699875e-02 -1.888266950845718384e-02 -6.248682141304016113e-01 -1.631801575422286987e-01 -4.108564853668212891e-01 -1.818438172340393066e-01
4.797308146953582764e-02 4.653708040714263916e-01 -1.351113151758909225e-02 -5.813249200582504272e-02 -4.151516854763031006e-01 -4.301819801330566406e-01 -4.648483693599700928e-01 -4.517468512058258057e-01
-3.518892526626586914e-01 4.457196295261383057e-01 -1.938141584396362305e-01 -3.617352545261383057e-01 -4.106572270393371582e-01 -4.951462745666503906e-01 -2.197834104299545288e-01 2.167441248893737793e-01
-4.460802972316741943e-01 2.322318404912948608e-01 -1.191804707050323486e-01 1.460595875978469849e-01 -1.402052789926528931e-01 3.413780033588409424e-01 -7.244778275489807129e-01 2.246749997138977051e-01
-9.982733428478240967e-02 3.307500388473272324e-03 1.218861266970634460e-01 3.972064256668090820e-01 -5.326949954032897949e-01 -7.105835080146789551e-01 -1.349435150623321533e-01 -1.024291142821311951e-01
8.183550089597702026e-02 3.162644803524017334e-01 -3.104183077812194824e-01 1.276756376028060913e-01 -4.643716216087341309e-01 -3.915165662765502930e-01 -5.535492300987243652e-01 -3.244630098342895508e-01
-1.194897294044494629e-01 5.772544443607330322e-02 5.196684002876281738e-01 -7.262989133596420288e-02 -6.088274121284484863e-01 1.894172579050064087e-01 -5.181511640548706055e-01 -1.789669394493103027e-01
-2.498913407325744629e-01 -7.581446319818496704e-02 2.185728028416633606e-02 6.903095245361328125e-01 -4.061941504478454590e-01 -3.649882972240447998e-01 -3.954593241214752197e-01 -1.425760705024003983e-02
-5.022433400154113770e-01 4.384410977363586426e-01 -1.581836044788360596e-01 -2.019046247005462646e-02 -5.236955285072326660e-01 2.027574628591537476e-01 -3.145183324813842773e-01 -3.402970731258392334e-01
-7.668046355247497559e-01 -2.663054466247558594e-01 4.383809398859739304e-03 -2.012266367673873901e-01 -1.239734813570976257e-01 -1.291070431470870972e-01 -4.098258018493652344e-01 3.171520233154296875e-01
-3.913095593452453613e-01 1.838065683841705322e-01 4.132138192653656006e-02 4.195812642574310303e-01 -6.234903633594512939e-02 -7.029005289077758789e-01 -2.509577870368957520e-01 -2.727634608745574951e-01
-6.795408129692077637e-01 -1.537988185882568359e-01 -4.946576058864593506e-02 -1.552074402570724487e-01 -2.893852591514587402e-01 -3.194719925522804260e-02 -4.566461145877838135e-01 4.412978887557983398e-01
3.349720966070890427e-03 9.590911120176315308e-02 1.614547520875930786e-01 6.816968917846679688e-01 -4.384569823741912842e-01 -1.738532483577728271e-01 -5.256004333496093750e-01 3.587026149034500122e-02
1.620630770921707153e-01 7.269576191902160645e-01 -4.861625283956527710e-02 1.966505050659179688e-01 -1.559322327375411987e-01 -1.296911984682083130e-01 -4.281718432903289795e-01 4.239901304244995117e-01
-4.466760754585266113e-01 3.609513640403747559e-01 -3.638916611671447754e-01 5.647188797593116760e-02 -6.049908399581909180e-01 -3.302408158779144287e-01 -5.460325255990028381e-02 2.377687543630599976e-01
-4.867174029350280762e-01 -7.344328612089157104e-02 1.281026601791381836e-01 4.920336306095123291e-01 -5.022475495934486389e-02 -6.820384263992309570e-01 -1.745115369558334351e-01 -3.243155404925346375e-02
1.436012238264083862e-01 5.731444954872131348e-01 2.406736314296722412e-01 -6.473304331302642822e-02 -5.688093900680541992e-01 -2.888851165771484375e-01 -3.365936279296875000e-01 -2.616789042949676514e-01
-5.158906057476997375e-02 7.025393247604370117e-01 5.516327619552612305e-01 2.326900213956832886e-01 -2.149680107831954956e-01 -1.652811020612716675e-01 -9.113058447837829590e-02 2.519918680191040039e-01
-6.024319529533386230e-01 5.691104531288146973e-01 -1.255181580781936646e-01 3.172039985656738281e-02 -4.439073801040649414e-02 2.271764427423477173e-01 -4.674179553985595703e-01 1.561055630445480347e-01
2.069846261292695999e-03 -8.759238570928573608e-02 4.933761656284332275e-01 4.512915611267089844e-01 -1.066163405776023865e-01 -3.056713640689849854e-01 -6.636372208595275879e-01 4.766548983752727509e-03
-6.610988974571228027e-01 1.528453826904296875e-01 -7.189453393220901489e-02 -5.119613409042358398e-01 -2.867434024810791016e-01 -1.559319496154785156e-01 -3.929762244224548340e-01 -1.065197065472602844e-01
-3.388749659061431885e-01 -6.083847954869270325e-02 2.094060331583023071e-01 3.647031784057617188e-01 -3.603456318378448486e-01 2.327114641666412354e-01 -3.906283080577850342e-01 6.066376566886901855e-01
-4.333254098892211914e-01 2.192521281540393829e-02 -2.003275323659181595e-03 -3.921826779842376709e-01 -1.134862303733825684e-01 -1.607239693403244019e-01 -6.309862136840820312e-01 4.701937139034271240e-01
-8.002888560295104980e-01 5.992611125111579895e-02 1.288016885519027710e-01 -1.851464807987213135e-01 1.776504963636398315e-01 1.824160851538181305e-02 -4.112261533737182617e-01 3.226112127304077148e-01
-4.681539535522460938e-01 -4.306801781058311462e-02 5.318286828696727753e-03 2.518394887447357178e-01 8.744717389345169067e-02 -7.340717315673828125e-01 -4.023039340972900391e-01 -8.467058837413787842e-02
-3.869915604591369629e-01 3.651348054409027100e-01 5.721833705902099609e-01 -1.446292921900749207e-02 -3.300065398216247559e-01 -3.697826992720365524e-03 -2.194447368383407593e-01 -4.819099307060241699e-01
1.215614080429077148e-01 -1.704151928424835205e-02 6.713944673538208008e-01 -3.766260296106338501e-02 -5.743116736412048340e-01 -5.929545313119888306e-02 -4.063883721828460693e-01 1.850461363792419434e-01
-7.094081044197082520e-01 -3.691992536187171936e-02 2.356643602252006531e-02 -1.594712287187576294e-01 -2.349666208028793335e-01 -4.741454124450683594e-02 -2.981308400630950928e-01 5.683758854866027832e-01
-1.365555673837661743e-01 5.161111950874328613e-01 8.400261402130126953e-02 3.958387374877929688e-01 -7.086756229400634766e-01 -9.491343051195144653e-02 -1.238451972603797913e-01 -1.570659279823303223e-01
-4.673331379890441895e-01 6.463899016380310059e-01 4.364811629056930542e-02 3.841051161289215088e-01 2.002293169498443604e-01 -3.430984914302825928e-02 -2.145841866731643677e-01 3.564023375511169434e-01
-4.239085018634796143e-01 5.247523784637451172e-01 -1.928331330418586731e-02 -3.104612231254577637e-01 1.600232720375061035e-01 -1.368461549282073975e-01 -5.960571765899658203e-01 2.203635871410369873e-01
-8.650673925876617432e-02 3.290820121765136719e-01 1.346599757671356201e-01 6.808488368988037109e-01 -1.444716006517410278e-01 -3.259958326816558838e-01 -4.864201545715332031e-01 -1.969347745180130005e-01
-4.270572364330291748e-01 -7.777656614780426025e-02 4.261503741145133972e-02 2.832385897636413574e-01 1.249603852629661560e-01 -7.057404518127441406e-01 -4.602380990982055664e-01 -6.347440183162689209e-02
-1.649576127529144287e-01 -2.104686386883258820e-02 1.229198500514030457e-01 7.067786455154418945e-01 -5.142971873283386230e-01 -3.039448857307434082e-01 -3.107165396213531494e-01 6.535917520523071289e-02
-7.260128110647201538e-02 -3.655780106782913208e-02 1.923481076955795288e-01 3.613314926624298096e-01 -5.992178916931152344e-01 -6.201719641685485840e-01 -1.818824261426925659e-01 -2.215355932712554932e-01
9.097094833850860596e-02 7.648810744285583496e-02 4.857131838798522949e-01 -1.289185881614685059e-01 -6.322007179260253906e-01 6.227415427565574646e-02 -5.571668148040771484e-01 -1.390897929668426514e-01
-4.739134386181831360e-02 3.211340010166168213e-01 3.057779669761657715e-01 4.401530921459197998e-01 -4.422070980072021484e-01 2.488153278827667236e-01 -4.739403128623962402e-01 3.540008962154388428e-01
-6.202397942543029785e-01 3.369968831539154053e-01 1.942764595150947571e-02 -4.032576456665992737e-02 -9.011860936880111694e-02 2.815985083580017090e-01 -4.971654415130615234e-01 4.063738286495208740e-01
-4.591028392314910889e-02 -6.890662759542465210e-02 3.181562423706054688e-01 5.252065658569335938e-01 -5.931286215782165527e-01 -4.630116224288940430e-01 -2.144732624292373657e-01 6.243919581174850464e-02
-1.781568676233291626e-01 -6.303574144840240479e-02 1.087045520544052124e-01 7.191293239593505859e-01 -3.851900398731231689e-01 -3.169935941696166992e-01 -4.129330515861511230e-01 1.263061463832855225e-01
-2.512634694576263428e-01 1.864562630653381348e-01 4.227135181427001953e-01 7.471476793289184570e-01 -3.393810093402862549e-01 -1.424214839935302734e-01 -1.722293794155120850e-01 7.610493805259466171e-03
-1.937510222196578979e-01 -3.405191004276275635e-02 2.956425398588180542e-02 7.335245609283447266e-01 -3.990499079227447510e-01 -3.361046016216278076e-01 -3.387125730514526367e-01 1.882426589727401733e-01
1.049390509724617004e-01 2.781708836555480957e-01 5.386355146765708923e-02 6.670472770929336548e-02 -5.780087113380432129e-01 -3.607113063335418701e-01 -4.720230698585510254e-01 -4.660960435867309570e-01
-7.651826143264770508e-01 2.093343138694763184e-01 4.081152379512786865e-01 -3.042869567871093750e-01 -2.079819291830062866e-01 -1.076285392045974731e-01 -1.113051995635032654e-01 2.104678303003311157e-01
-1.829159408807754517e-01 8.073059320449829102e-01 -8.583946526050567627e-02 4.789883643388748169e-02 -4.597619473934173584e-01 5.416131578385829926e-03 -2.724540233612060547e-01 -1.396236121654510498e-01
-1.367833465337753296e-01 6.803137809038162231e-02 2.342958599328994751e-01 2.840462028980255127e-01 2.745827436447143555e-01 -5.159042477607727051e-01 -7.067083120346069336e-01 -9.782795794308185577e-03
-2.859953641891479492e-01 2.895030565559864044e-02 2.263540178537368774e-01 2.838236987590789795e-01 -1.409184336662292480e-01 -8.127647042274475098e-01 -2.531136572360992432e-01 -2.026463299989700317e-01
-3.309578895568847656e-01 5.116166472434997559e-01 -2.261172533035278320e-01 4.969397187232971191e-02 -5.905942320823669434e-01 1.176213696599006653e-01 -3.801549673080444336e-01 -2.606965303421020508e-01
-2.862063646316528320e-01 2.939149737358093262e-01 4.908284172415733337e-02 3.016130626201629639e-01 -5.992492437362670898e-01 1.006405055522918701e-01 -3.458418846130371094e-01 -4.994852542877197266e-01
-2.795580625534057617e-01 6.772768497467041016e-01 1.233441531658172607e-01 3.864028453826904297e-01 1.151933446526527405e-01 -5.502895638346672058e-02 -3.025221526622772217e-01 4.368124902248382568e-01
-4.399929046630859375e-01 4.988217949867248535e-01 -1.387789547443389893e-01 -1.718742027878761292e-02 -5.590281486511230469e-01 1.528003662824630737e-01 -2.985549271106719971e-01 -3.362031579017639160e-01
-1.303886342793703079e-02 -1.766509562730789185e-01 2.068815827369689941e-01 1.461731791496276855e-01 -7.816244661808013916e-02 -7.124732732772827148e-01 -6.121959090232849121e-01 -1.262792646884918213e-01
-9.875732660293579102e-02 8.106201887130737305e-02 9.919131174683570862e-03 7.088292241096496582e-01 -4.979834556579589844e-01 -2.969062030315399170e-01 -3.689313232898712158e-01 9.427399933338165283e-02
-7.192273139953613281e-01 4.686893820762634277e-01 -4.094946384429931641e-02 6.957795005291700363e-03 -3.018965013325214386e-02 2.627039849758148193e-01 -4.158350527286529541e-01 1.359166502952575684e-01
-4.397447407245635986e-01 2.647996544837951660e-01 2.375432848930358887e-01 3.886673748493194580e-01 -2.046383619308471680e-01 2.759078741073608398e-01 -3.797751367092132568e-01 5.165126919746398926e-01
-9.082319587469100952e-02 -2.742634713649749756e-02 1.188880577683448792e-01 7.024937272071838379e-01 -3.991813063621520996e-01 -2.659758031368255615e-01 -4.964932799339294434e-01 8.229564875364303589e-02
-7.774652242660522461e-01 1.404147446155548096e-01 1.742588430643081665e-01 -2.614397406578063965e-01 -1.517175436019897461e-01 2.633817791938781738e-01 -3.701902031898498535e-01 2.183709591627120972e-01
-2.039916664361953735e-01 2.803227305412292480e-01 -2.369429767131805420e-01 8.047813922166824341e-02 -1.426857709884643555e-01 2.828799188137054443e-01 -8.435819149017333984e-01 7.195337116718292236e-02
-3.974885214120149612e-03 8.213374018669128418e-01 3.486319482326507568e-01 1.178801432251930237e-01 -2.159201353788375854e-01 -2.032942175865173340e-01 -1.483144909143447876e-01 2.828457653522491455e-01
-6.458592414855957031e-01 1.113619953393936157e-01 -8.513364940881729126e-03 5.266379565000534058e-03 -5.669927597045898438e-01 1.163141801953315735e-01 -1.484038382768630981e-01 4.618774056434631348e-01
-2.456101030111312866e-01 -4.765566065907478333e-02 -1.432951446622610092e-02 4.562413692474365234e-01 -6.993613839149475098e-01 -4.768273234367370605e-01 5.009119585156440735e-02 1.003161817789077759e-01
-2.023482471704483032e-01 2.681841850280761719e-01 -2.060350924730300903e-01 4.985618889331817627e-01 -4.410330653190612793e-01 -5.474661588668823242e-01 -2.286031395196914673e-01 -2.227765023708343506e-01
-1.782047748565673828e-01 3.332571387290954590e-01 1.066671591252088547e-02 3.475785553455352783e-01 -1.394625194370746613e-02 -6.778523921966552734e-01 -4.175335466861724854e-01 -3.197584748268127441e-01
-5.192153528332710266e-02 4.726196527481079102e-01 -1.998456120491027832e-01 1.243684515357017517e-01 -6.991267204284667969e-01 1.266246885061264038e-01 -4.607515335083007812e-01 -3.775086626410484314e-02
1.297573447227478027e-01 8.164623379707336426e-01 2.027162313461303711e-01 1.398363709449768066e-01 -2.652675509452819824e-01 -1.761500388383865356e-01 -2.922692596912384033e-01 2.628440260887145996e-01
-8.739076554775238037e-02 4.849148392677307129e-01 2.831084728240966797e-01 -4.347917158156633377e-03 -5.793581008911132812e-01 -2.999052107334136963e-01 -2.278420776128768921e-01 -4.466991126537322998e-01
-1.341949999332427979e-01 -4.353594183921813965e-01 2.040407359600067139e-01 2.988485693931579590e-01 -8.000458776950836182e-02 -4.091421663761138916e-01 -6.913432478904724121e-01 9.877822548151016235e-02
-5.674980878829956055e-01 -4.733871668577194214e-02 2.739525437355041504e-01 2.759546637535095215e-01 1.239118874073028564e-01 -6.845238804817199707e-01 -1.955709159374237061e-01 -4.825751483440399170e-02
1.116664782166481018e-01 6.830692291259765625e-01 2.306329905986785889e-01 2.045426815748214722e-01 1.310680806636810303e-01 -4.221366643905639648e-01 -3.987515568733215332e-01 2.674638926982879639e-01
-2.254085987806320190e-01 1.701775640249252319e-01 -2.563471496105194092e-01 5.435801148414611816e-01 -3.955654501914978027e-01 -6.131706237792968750e-01 -1.609879434108734131e-01 -2.588637173175811768e-02
6.513284146785736084e-02 6.024815440177917480e-01 6.589832901954650879e-02 9.977630525827407837e-02 -1.461143493652343750e-01 -6.215755939483642578e-01 -4.381847083568572998e-01 1.369834989309310913e-01
-2.907484769821166992e-01 -6.297667324542999268e-02 -1.777079850435256958e-01 -2.402983009815216064e-01 -1.812844425439834595e-01 8.465354144573211670e-02 -8.682159185409545898e-01 1.683643311262130737e-01
-6.818734407424926758e-01 1.253513842821121216e-01 8.549901843070983887e-02 -1.433767676353454590e-01 -3.274180889129638672e-01 -5.002047419548034668e-01 1.780611425638198853e-01 3.199307620525360107e-01
-2.273298427462577820e-02 1.068890988826751709e-01 -2.230304926633834839e-01 -9.241253882646560669e-02 -1.836523413658142090e-01 -5.027779340744018555e-01 -5.649694204330444336e-01 5.692723393440246582e-01
-5.412372350692749023e-01 1.546867042779922485e-01 -1.279377639293670654e-01 4.756184294819831848e-02 -2.489816248416900635e-01 2.681516110897064209e-01 -5.785792469978332520e-01 4.425528943538665771e-01
-3.254812359809875488e-01 -9.795303642749786377e-02 7.156307101249694824e-01 -1.756010204553604126e-02 -4.256142675876617432e-01 1.795865222811698914e-02 -3.229394555091857910e-01 -2.937202453613281250e-01
1.375665217638015747e-01 1.417033523321151733e-01 3.545760214328765869e-01 9.797962382435798645e-03 -7.329395413398742676e-01 1.381221264600753784e-01 -5.247685313224792480e-01 -5.929111689329147339e-02
-1.974702626466751099e-01 2.918289043009281158e-02 -1.515827775001525879e-01 -2.791829705238342285e-01 -1.455397456884384155e-01 -5.906744003295898438e-01 -4.983782768249511719e-01 4.906878769397735596e-01
-3.164986371994018555e-01 6.168208643794059753e-02 -1.676042526960372925e-01 -1.919515132904052734e-01 -9.206423163414001465e-02 1.104105934500694275e-01 -8.780727982521057129e-01 1.985177099704742432e-01
-4.135151207447052002e-01 3.766847401857376099e-02 -4.598967730998992920e-02 -4.201758652925491333e-02 -2.457841485738754272e-01 8.115056902170181274e-02 -5.931529998779296875e-01 6.363019347190856934e-01
-5.529111623764038086e-01 -1.036629900336265564e-01 4.373148679733276367e-01 2.375447005033493042e-01 2.466392703354358673e-02 -6.473259329795837402e-01 -7.583212107419967651e-02 -1.023813709616661072e-01
-5.593756437301635742e-01 4.580136835575103760e-01 4.624325335025787354e-01 -2.490244954824447632e-01 -2.652051746845245361e-01 -2.507739365100860596e-01 -4.046983644366264343e-02 -2.580813765525817871e-01
-3.516817837953567505e-02 4.172479808330535889e-01 -6.552807241678237915e-02 -1.618876457214355469e-01 -5.050853639841079712e-02 1.569350212812423706e-01 -8.670445680618286133e-01 1.233682930469512939e-01
-4.181821942329406738e-01 4.551315903663635254e-01 2.136701196432113647e-01 1.854511350393295288e-02 -1.563929170370101929e-01 -3.962665200233459473e-01 1.174075603485107422e-01 6.137667894363403320e-01
-1.379069387912750244e-01 6.573702692985534668e-01 2.251167297363281250e-01 3.952933251857757568e-01 -4.289456307888031006e-01 -3.933475315570831299e-01 4.484479129314422607e-02 -3.440989553928375244e-02
-2.380977421998977661e-01 -1.777658015489578247e-01 -1.226063892245292664e-01 -3.326261043548583984e-01 -3.976890444755554199e-01 -5.372138321399688721e-02 -6.871340274810791016e-01 3.909482657909393311e-01
4.312572069466114044e-03 8.597378730773925781e-01 2.089806199073791504e-01 1.252266168594360352e-01 1.592241413891315460e-02 -2.744300961494445801e-01 -3.536930680274963379e-01 -2.852213196456432343e-02
-8.078446388244628906e-01 1.978898644447326660e-01 7.216799259185791016e-02 -9.954798221588134766e-02 1.214925348758697510e-01 -1.019417867064476013e-01 -1.844545900821685791e-01 4.836657941341400146e-01
-5.132542848587036133e-01 3.257002234458923340e-01 9.150601923465728760e-02 3.287021219730377197e-01 -1.642276346683502197e-01 2.357711791992187500e-01 -4.333831071853637695e-01 4.936511516571044922e-01
-1.456034332513809204e-01 1.479025930166244507e-01 5.653899312019348145e-01 3.749157069250941277e-03 1.955175101757049561e-01 -2.613219320774078369e-01 -6.922141909599304199e-01 -2.270857542753219604e-01
-4.940414428710937500e-01 -2.455487474799156189e-02 2.421720921993255615e-01 -5.801736116409301758e-01 -3.820676505565643311e-01 -4.156863689422607422e-01 -1.716875135898590088e-01 1.087382808327674866e-01
-6.482040882110595703e-01 2.492115348577499390e-01 3.993257880210876465e-02 -2.711138725280761719e-01 -6.552729606628417969e-01 -1.025183275341987610e-01 -5.128964409232139587e-02 -1.022867206484079361e-02
-1.227869465947151184e-01 1.840362846851348877e-01 -2.952723205089569092e-02 1.286762207746505737e-01 -1.561774462461471558e-01 1.910571157932281494e-01 -7.563046216964721680e-01 5.483918190002441406e-01
-4.848846793174743652e-02 -1.351674050092697144e-01 4.685654342174530029e-01 3.997500836849212646e-01 1.393143832683563232e-02 -2.888672053813934326e-01 -7.096340656280517578e-01 1.131648123264312744e-01
-5.357940793037414551e-01 2.743945419788360596e-01 6.794529557228088379e-01 -3.066591322422027588e-01 -1.740152202546596527e-02 -2.402266710996627808e-01 -1.166621521115303040e-01 1.015610322356224060e-01
-5.304802060127258301e-01 3.107579350471496582e-01 -3.368164300918579102e-01 9.209483861923217773e-03 -6.068277955055236816e-01 9.546864032745361328e-02 -2.900674343109130859e-01 2.167872488498687744e-01
2.015108615159988403e-02 4.507171455770730972e-03 7.070800662040710449e-01 -8.461784571409225464e-02 -5.162808299064636230e-01 5.480493977665901184e-02 -4.719466269016265869e-01 1.296382211148738861e-02
-5.103904753923416138e-02 -2.088710665702819824e-01 -1.801885664463043213e-01 -2.632419764995574951e-01 -7.730363011360168457e-01 -3.190574944019317627e-01 -3.726371526718139648e-01 1.173138469457626343e-01
-7.520243525505065918e-01 4.581327140331268311e-01 8.322835713624954224e-02 -3.631438612937927246e-01 -1.676102131605148315e-01 -1.619551628828048706e-01 -9.240945428609848022e-02 -1.513639837503433228e-01
-3.671198710799217224e-02 -7.451669871807098389e-02 2.250318080186843872e-01 7.182831168174743652e-01 -3.378930389881134033e-01 -1.436845213174819946e-01 -5.017988085746765137e-01 1.997770965099334717e-01
8.182779699563980103e-02 5.896947532892227173e-02 3.364472389221191406e-01 7.600548118352890015e-02 -6.585449576377868652e-01 2.599604427814483643e-01 -6.000237464904785156e-01 9.779484570026397705e-02
-2.219445407390594482e-01 5.098721385002136230e-01 6.325447559356689453e-01 -1.604400724172592163e-01 1.139921247959136963e-01 -3.501681685447692871e-01 -3.051091134548187256e-01 1.902991533279418945e-01
-5.545830130577087402e-01 2.486970424652099609e-01 -5.623323470354080200e-02 1.631917208433151245e-01 -2.319815903902053833e-01 4.565294086933135986e-01 -5.770335197448730469e-01 7.477633655071258545e-02
-3.721197247505187988e-01 5.199983716011047363e-01 -2.450300157070159912e-01 -9.589152038097381592e-02 -6.548629999160766602e-01 -2.319051511585712433e-02 -2.770985960960388184e-01 -1.254063248634338379e-01
-3.800981938838958740e-01 2.527114152908325195e-01 4.156662225723266602e-01 2.994807660579681396e-01 -2.609878182411193848e-01 4.289396405220031738e-01 -4.906890690326690674e-01 1.905668526887893677e-01
-3.936730623245239258e-01 -1.151120066642761230e-01 5.667279362678527832e-01 -1.435935050249099731e-01 -5.268923640251159668e-01 -3.177551329135894775e-01 -1.167807281017303467e-01 -3.126490712165832520e-01
-3.353990316390991211e-01 4.087429940700531006e-01 5.446749925613403320e-01 3.048815727233886719e-01 -1.220276877284049988e-01 -2.180094271898269653e-02 -1.368897855281829834e-01 5.447089672088623047e-01
-2.289932072162628174e-01 2.900030612945556641e-01 -2.092673331499099731e-01 1.940505057573318481e-01 -8.344368338584899902e-01 1.008892804384231567e-01 -2.651297152042388916e-01 7.249019294977188110e-02
9.233622252941131592e-02 1.376556754112243652e-01 4.449752271175384521e-01 6.013230606913566589e-02 -1.910798996686935425e-01 -5.477402806282043457e-01 -5.969412252306938171e-02 6.563626527786254883e-01
-4.521247446537017822e-01 5.368186235427856445e-01 6.440791487693786621e-02 -1.345900595188140869e-01 -3.021402060985565186e-01 -4.503675401210784912e-01 6.611082702875137329e-02 4.320368170738220215e-01
-2.744637131690979004e-01 3.418331444263458252e-01 5.721254944801330566e-01 -1.154088824987411499e-01 -3.264380693435668945e-01 -1.586150079965591431e-01 -3.027632832527160645e-01 -4.937478303909301758e-01
-3.814261853694915771e-01 -8.053008466958999634e-03 1.351065933704376221e-01 5.408458039164543152e-02 -5.547947287559509277e-01 1.276086419820785522e-01 -2.596258819103240967e-01 6.646682024002075195e-01
-4.176929295063018799e-01 2.931520938873291016e-01 6.124805212020874023e-01 3.121997117996215820e-01 -1.457577347755432129e-01 2.985961437225341797e-01 -3.752546012401580811e-01 1.255889981985092163e-01
-2.201720476150512695e-01 4.755236506462097168e-01 2.647055126726627350e-02 4.234498143196105957e-01 -1.763913780450820923e-01 -5.938073992729187012e-01 -2.456455677747726440e-01 -3.183211982250213623e-01
-4.073358476161956787e-01 4.012685716152191162e-01 6.085452437400817871e-01 -3.197334408760070801e-01 -3.957687020301818848e-01 2.042296715080738068e-02 -1.966459155082702637e-01 6.917165964841842651e-02
-3.398699220269918442e-03 2.493216842412948608e-01 4.920376837253570557e-01 -4.395731538534164429e-02 1.838071197271347046e-01 -3.369174003601074219e-01 -7.369198799133300781e-01 -5.868962779641151428e-02
-2.860544025897979736e-01 5.434902906417846680e-01 3.611411154270172119e-01 -2.362254858016967773e-01 -3.702434003353118896e-01 -4.208188951015472412e-01 -2.336996495723724365e-01 -2.603491544723510742e-01
-3.778711557388305664e-01 9.074820205569267273e-03 2.395179718732833862e-01 6.252439618110656738e-01 -5.384454131126403809e-01 -2.935341298580169678e-01 -1.023381128907203674e-01 -1.492432951927185059e-01
-2.769697606563568115e-01 -4.002678394317626953e-02 2.632473409175872803e-01 3.505626916885375977e-01 1.645756959915161133e-01 -5.437573790550231934e-01 -6.276974081993103027e-01 -1.128311976790428162e-01
-4.703682363033294678e-01 -2.589715421199798584e-01 2.834426164627075195e-01 2.727115154266357422e-01 1.196306049823760986e-01 -5.808638334274291992e-01 -4.505166113376617432e-01 -4.792417958378791809e-02
-1.249596253037452698e-01 -1.532414555549621582e-01 2.987865805625915527e-01 6.561529040336608887e-01 -4.515095353126525879e-01 -5.482774972915649414e-02 -4.839200377464294434e-01 -6.820830982178449631e-03
-4.995616152882575989e-02 -2.332971394062042236e-01 1.674550026655197144e-01 1.504991203546524048e-01 -1.080767530947923660e-02 -6.533606648445129395e-01 -6.783228516578674316e-01 -7.257249951362609863e-02
-3.160843551158905029e-01 1.060858666896820068e-01 1.929289400577545166e-01 -4.318215250968933105e-01 -1.759550124406814575e-01 -3.310711681842803955e-01 -4.109010994434356689e-01 5.964372754096984863e-01
-1.658476740121841431e-01 1.758168339729309082e-01 -2.028194218873977661e-01 -1.723490655422210693e-01 -8.493116497993469238e-01 -2.936198003590106964e-02 -3.021588027477264404e-01 2.392713874578475952e-01
-3.209006488323211670e-01 2.424766495823860168e-02 6.776036024093627930e-01 -1.878205686807632446e-01 -4.668445885181427002e-01 -3.842973709106445312e-01 -4.236755520105361938e-02 -1.859788298606872559e-01
1.505565792322158813e-01 6.911960840225219727e-01 -1.757194697856903076e-01 6.158883869647979736e-02 -4.583474099636077881e-01 -1.713276356458663940e-01 -4.579310715198516846e-01 -1.255941838026046753e-01
-1.243090629577636719e-01 5.522841811180114746e-01 -1.491659283638000488e-01 -1.247222498059272766e-01 -7.513282299041748047e-01 -1.270709373056888580e-02 -2.669952511787414551e-01 -7.603631913661956787e-02
-6.200574040412902832e-01 6.688745617866516113e-01 1.275454647839069366e-02 2.530920505523681641e-01 2.937853708863258362e-02 9.449592977762222290e-02 -1.576497554779052734e-01 2.631949484348297119e-01
-6.840201616287231445e-01 -2.542670369148254395e-01 1.520631909370422363e-01 -2.130568027496337891e-01 -6.350548565387725830e-02 -1.685218364000320435e-01 -3.778889477252960205e-01 4.729860126972198486e-01
-8.232592046260833740e-02 1.140004992485046387e-01 6.627454161643981934e-01 -1.243567988276481628e-01 1.600907295942306519e-01 -5.370698571205139160e-01 -4.594625234603881836e-01 1.874811388552188873e-02
-2.435110360383987427e-01 -4.319950640201568604e-01 5.052756071090698242e-01 3.183012008666992188e-01 -9.990521520376205444e-02 -4.084558784961700439e-01 -4.624147713184356689e-01 8.257839083671569824e-02
-6.705709099769592285e-01 2.212148159742355347e-02 -8.090124279260635376e-02 -2.977710030972957611e-02 -1.609469205141067505e-01 1.009023934602737427e-01 -5.208165049552917480e-01 4.848490655422210693e-01
-5.471341684460639954e-02 -1.544609069824218750e-01 4.903230667114257812e-01 3.961691558361053467e-01 8.416316658258438110e-02 -2.610306143760681152e-01 -6.846336722373962402e-01 1.784314215183258057e-01
-4.885001778602600098e-01 5.207786560058593750e-01 9.075800329446792603e-02 -3.660557568073272705e-01 2.118835300207138062e-01 -1.658269762992858887e-01 -5.130481719970703125e-01 1.109572350978851318e-01
-5.926439166069030762e-01 1.369829028844833374e-01 -1.512938141822814941e-01 -2.712061069905757904e-02 -4.726591706275939941e-01 -4.675264358520507812e-01 8.110956102609634399e-02 3.972622156143188477e-01
-7.335301041603088379e-01 3.077535331249237061e-01 -5.273153260350227356e-02 2.658430039882659912e-01 -4.035003781318664551e-01 2.923757731914520264e-01 -1.442593187093734741e-01 1.570387929677963257e-01
1.021883822977542877e-02 1.168308705091476440e-01 5.863167643547058105e-01 1.260608285665512085e-01 1.265861988067626953e-01 -1.954382508993148804e-01 -7.561190724372863770e-01 2.552053518593311310e-02
-5.945634245872497559e-01 -3.238235712051391602e-01 3.464792668819427490e-01 -2.031902521848678589e-01 -1.429302245378494263e-01 5.992802977561950684e-02 -4.087665379047393799e-01 4.349576532840728760e-01
-7.735136151313781738e-01 -6.321995519101619720e-03 -1.491305232048034668e-01 2.314104884862899780e-02 -2.957183420658111572e-01 -7.544281892478466034e-03 -2.764817476272583008e-01 4.635871946811676025e-01
-1.723298579454421997e-01 -1.429512202739715576e-01 2.139737606048583984e-01 5.023725330829620361e-02 -7.233821153640747070e-01 -4.845219552516937256e-01 -1.505884081125259399e-01 -3.476190567016601562e-01
-8.522869348526000977e-01 1.420043408870697021e-01 1.419125646352767944e-01 -2.216147035360336304e-01 6.933856010437011719e-02 -7.354948669672012329e-02 -2.793795466423034668e-01 3.097084760665893555e-01
-3.729706704616546631e-01 -1.758794635534286499e-01 -1.711849123239517212e-01 -1.050422564148902893e-01 -5.081986188888549805e-01 1.055770888924598694e-01 -6.104595065116882324e-01 3.841198384761810303e-01
-4.486062824726104736e-01 3.149480223655700684e-01 1.516350060701370239e-01 -9.095976501703262329e-02 -8.570126444101333618e-02 2.606950998306274414e-01 -6.101197600364685059e-01 4.698303639888763428e-01
-7.649142146110534668e-01 1.878305524587631226e-01 6.450763903558254242e-03 1.031720936298370361e-01 -3.632083237171173096e-01 3.511430323123931885e-01 -2.418364882469177246e-01 2.350175678730010986e-01
-3.825870454311370850e-01 2.282202243804931641e-01 -9.696557372808456421e-02 5.552040785551071167e-02 -2.191382944583892822e-01 2.445866763591766357e-01 -6.238685250282287598e-01 5.403720736503601074e-01
-3.329511284828186035e-01 4.197912663221359253e-02 1.974780857563018799e-02 -4.251708388328552246e-01 -1.920731812715530396e-01 -1.166452653706073761e-02 -7.189791202545166016e-01 3.902077376842498779e-01
-3.206552565097808838e-01 9.659577161073684692e-02 5.663370490074157715e-01 5.218161344528198242e-01 -1.319770663976669312e-01 -5.194345116615295410e-01 -8.634568005800247192e-02 -1.157736498862504959e-02
1.692093461751937866e-01 8.085111379623413086e-01 1.021189615130424500e-01 1.694083809852600098e-01 -1.670908331871032715e-01 -1.996560245752334595e-01 -3.956620395183563232e-01 2.328524589538574219e-01
-3.788434714078903198e-02 4.394636750221252441e-01 -1.352246999740600586e-01 2.272149175405502319e-01 -2.582150995731353760e-01 2.274894863367080688e-01 -7.845213413238525391e-01 -4.029750823974609375e-02
-3.019731640815734863e-01 8.804099559783935547e-01 -1.431901846081018448e-02 1.791280508041381836e-01 1.037789881229400635e-01 -1.281620562076568604e-01 -2.298114895820617676e-01 1.462523639202117920e-01
-3.662751019001007080e-01 1.893011629581451416e-01 -4.429860413074493408e-02 3.611002266407012939e-01 6.060140952467918396e-02 -7.365012168884277344e-01 -3.378632664680480957e-01 -1.933742761611938477e-01
-5.705096125602722168e-01 4.669796228408813477e-01 -2.312941551208496094e-01 -8.730191737413406372e-02 -5.328573584556579590e-01 -2.434860318899154663e-01 -2.122925594449043274e-02 2.272821664810180664e-01
-1.571818068623542786e-02 9.423997253179550171e-02 7.601489424705505371e-01 1.488816272467374802e-02 -1.966520547866821289e-01 -1.121794357895851135e-01 -5.583901405334472656e-01 -2.230877131223678589e-01
-7.151084542274475098e-01 -1.221678182482719421e-01 1.734349727630615234e-01 -3.741748332977294922e-01 -1.694904416799545288e-01 1.575360260903835297e-02 -4.772934317588806152e-01 2.163893431425094604e-01
-8.079613447189331055e-01 4.108330309391021729e-01 -9.772474318742752075e-02 -2.072662413120269775e-01 -6.901168078184127808e-02 -1.553069055080413818e-01 -2.239600718021392822e-01 2.164821922779083252e-01
-6.036509871482849121e-01 5.668680071830749512e-01 3.691348731517791748e-01 -2.849929034709930420e-01 -1.952618211507797241e-01 -1.560111045837402344e-01 -1.654467172920703888e-02 -1.845112293958663940e-01
-5.579127073287963867e-01 3.418025672435760498e-01 5.956807136535644531e-01 -2.496626526117324829e-01 -2.156733162701129913e-02 8.235752582550048828e-02 -3.023254275321960449e-01 -2.368309944868087769e-01
-1.929338127374649048e-01 4.046918153762817383e-01 1.389316320419311523e-01 -8.581803739070892334e-02 -6.261633038520812988e-01 -2.396387606859207153e-01 -2.511013150215148926e-01 -5.096815228462219238e-01
-2.104814499616622925e-01 -2.771965861320495605e-01 2.476089745759963989e-01 3.499232828617095947e-01 -9.957388788461685181e-02 -4.625667631626129150e-01 -6.423797607421875000e-01 -2.420091629028320312e-01
-5.945666432380676270e-01 -1.626528054475784302e-01 -4.692158848047256470e-02 5.888466536998748779e-02 2.965817973017692566e-02 2.322143130004405975e-02 -6.189549565315246582e-01 4.794177412986755371e-01
-3.727017343044281006e-01 4.246074259281158447e-01 1.341156214475631714e-01 3.152445256710052490e-01 -7.169706225395202637e-01 2.008872181177139282e-01 1.498546078801155090e-02 9.385559707880020142e-02
-8.326463699340820312e-01 -1.314563900232315063e-01 2.976363003253936768e-01 1.609437516890466213e-03 -7.554914802312850952e-02 5.017177015542984009e-02 -2.173853516578674316e-01 3.812455534934997559e-01
-1.238847821950912476e-01 4.944019913673400879e-01 4.899827539920806885e-01 -2.631562352180480957e-01 -2.845472991466522217e-01 -5.574047565460205078e-01 -1.691587716341018677e-01 -1.029706895351409912e-01
-4.078257977962493896e-01 3.650162220001220703e-01 -1.100636902265250683e-03 5.133417248725891113e-02 -8.265519142150878906e-01 -7.204753905534744263e-02 6.481315195560455322e-02 -7.228508591651916504e-02
-6.146105527877807617e-01 2.894713543355464935e-02 -1.817760318517684937e-01 2.994051389396190643e-02 -2.585923075675964355e-01 5.051023885607719421e-02 -4.475136399269104004e-01 5.637263655662536621e-01
-2.105062305927276611e-01 3.786783516407012939e-01 1.242622584104537964e-01 3.037665039300918579e-02 -6.393094062805175781e-01 -6.406924128532409668e-02 -3.153370618820190430e-01 -5.326041579246520996e-01
-4.309664368629455566e-01 2.654617130756378174e-01 7.562932372093200684e-02 -4.285990595817565918e-01 3.772791475057601929e-02 -1.613577753305435181e-01 -6.466566324234008789e-01 3.297824859619140625e-01
-8.475942611694335938e-01 3.639349937438964844e-01 -7.972375489771366119e-03 -1.556402742862701416e-01 -7.767669111490249634e-02 -1.996264755725860596e-01 -1.429517865180969238e-01 2.419261336326599121e-01
1.348079461604356766e-02 -2.052652984857559204e-01 2.433745712041854858e-01 5.755819082260131836e-01 -4.028282761573791504e-01 -3.006878495216369629e-01 -5.528053045272827148e-01 9.424026310443878174e-02
6.728155910968780518e-02 -7.842085510492324829e-02 6.943310499191284180e-01 -9.172374010086059570e-02 -2.826515734195709229e-01 -1.817860268056392670e-02 -6.235988736152648926e-01 1.723851114511489868e-01
-2.224637418985366821e-01 4.094015657901763916e-01 -2.650582790374755859e-01 -4.086192548274993896e-01 -4.476810097694396973e-01 -5.094245076179504395e-01 -2.874255478382110596e-01 5.594198405742645264e-02
-6.165485978126525879e-01 1.795092374086380005e-01 8.561857044696807861e-02 -2.631470561027526855e-01 -6.814025640487670898e-01 -1.934529989957809448e-01 5.754911899566650391e-02 7.760100811719894409e-02
-7.395734190940856934e-01 7.167434692382812500e-02 2.744705975055694580e-01 1.555986106395721436e-01 -4.960711114108562469e-03 1.216420680284500122e-01 -2.554414570331573486e-01 5.179549455642700195e-01
3.794910619035363197e-03 6.907008886337280273e-01 -1.460755020380020142e-01 -8.161498606204986572e-02 -5.973296239972114563e-02 -4.619691669940948486e-01 -3.635527789592742920e-01 3.817917704582214355e-01
-4.658861160278320312e-01 4.428875744342803955e-01 -8.502006530761718750e-02 -1.386074125766754150e-01 -6.523925662040710449e-01 1.720027923583984375e-01 -2.459559142589569092e-01 -2.113408446311950684e-01
-2.264944911003112793e-01 2.808482646942138672e-01 2.570986151695251465e-01 3.050183318555355072e-02 -4.764652252197265625e-01 -5.037993788719177246e-01 2.829931378364562988e-01 4.918094575405120850e-01
-1.360631138086318970e-01 -4.020134508609771729e-01 3.690166771411895752e-01 2.415157109498977661e-01 -5.749573186039924622e-02 -1.961628943681716919e-01 -7.639250755310058594e-01 -1.271609449759125710e-03
-6.421234607696533203e-01 2.229595333337783813e-01 1.562590450048446655e-01 5.844051018357276917e-02 2.746254764497280121e-02 -4.233116209506988525e-01 1.274800300598144531e-01 5.603001713752746582e-01
-3.037900030612945557e-01 -8.259469270706176758e-02 6.421793699264526367e-01 -7.011540234088897705e-02 -3.608807027339935303e-01 -1.516023129224777222e-01 -4.243980646133422852e-01 -3.876176476478576660e-01
-4.649859964847564697e-01 3.111038506031036377e-01 -1.476545035839080811e-01 4.965760186314582825e-02 -6.601587533950805664e-01 -4.298009872436523438e-01 1.935799717903137207e-01 6.872468441724777222e-02
-5.739673972129821777e-01 -2.519280314445495605e-01 3.182942569255828857e-01 -2.331970036029815674e-01 2.269450202584266663e-02 -7.070873677730560303e-02 -4.678672254085540771e-01 4.764319062232971191e-01
-4.205747246742248535e-01 1.897095441818237305e-01 1.796984970569610596e-01 2.045514136552810669e-01 -7.017102837562561035e-02 3.467770814895629883e-01 -6.633661389350891113e-01 3.843972384929656982e-01
-2.143348157405853271e-01 4.289457201957702637e-01 6.827120203524827957e-03 3.044487535953521729e-01 -6.522420048713684082e-01 1.172565221786499023e-01 -3.374063968658447266e-01 -3.525888025760650635e-01
-3.591577112674713135e-01 6.284948438405990601e-02 9.075134247541427612e-02 6.913466453552246094e-01 -4.940927922725677490e-01 -2.688728272914886475e-01 -1.882254332304000854e-01 -1.703247427940368652e-01
-3.533699512481689453e-01 6.565896272659301758e-01 8.815468847751617432e-02 1.378399729728698730e-01 -5.036781430244445801e-01 6.426451355218887329e-02 -1.282539963722229004e-01 -3.781242668628692627e-01
-4.473048448562622070e-02 2.692074477672576904e-01 -5.132986232638359070e-02 -2.715882360935211182e-01 -3.072112798690795898e-01 -3.236701190471649170e-01 -7.991899251937866211e-01 -1.062341853976249695e-01
1.043055132031440735e-01 -3.346315398812294006e-02 3.513688743114471436e-01 4.543402194976806641e-01 -4.088728427886962891e-01 -2.209992110729217529e-01 -6.584827899932861328e-01 -9.218566119670867920e-02
-2.587220668792724609e-01 -3.848330676555633545e-02 -2.766528427600860596e-01 1.901538111269474030e-02 -8.822352290153503418e-01 -2.253245711326599121e-01 -1.596861034631729126e-01 8.588208816945552826e-03
-5.897479057312011719e-01 -1.960209161043167114e-01 1.899740695953369141e-01 -8.439166098833084106e-02 -7.052174210548400879e-02 -2.361919432878494263e-01 -2.124557793140411377e-01 6.816624402999877930e-01
-4.672899544239044189e-01 1.272102072834968567e-02 5.516174435615539551e-01 2.140371948480606079e-01 -1.174820140004158020e-01 3.398919701576232910e-01 -5.026452541351318359e-01 2.222693711519241333e-01
-4.138626158237457275e-01 6.153237223625183105e-01 8.555065840482711792e-02 -3.360331058502197266e-01 1.427977681159973145e-01 -2.394647896289825439e-01 -4.279560148715972900e-01 2.626336216926574707e-01
-2.119589149951934814e-01 2.073260843753814697e-01 -6.023793295025825500e-02 6.615618467330932617e-01 -2.667986154556274414e-01 -5.371648669242858887e-01 -3.153313994407653809e-01 -1.078664362430572510e-01
-5.494437217712402344e-01 9.449185431003570557e-02 3.827292621135711670e-01 3.246644735336303711e-01 -7.021953910589218140e-02 4.013773500919342041e-01 -5.113601684570312500e-01 9.884563833475112915e-02
-6.941429972648620605e-01 2.057299315929412842e-01 1.451115757226943970e-01 8.168483525514602661e-02 4.686051513999700546e-03 -1.994263567030429840e-02 -2.203316092491149902e-01 6.317793726921081543e-01
1.227254569530487061e-01 1.444492638111114502e-01 2.609463632106781006e-01 5.460913851857185364e-02 -6.578812599182128906e-01 2.129211574792861938e-01 -6.355133056640625000e-01 1.047720387578010559e-01
-1.452887803316116333e-01 3.072014749050140381e-01 3.357566595077514648e-01 4.102805629372596741e-02 3.239133358001708984e-01 -4.354991614818572998e-01 -6.891393065452575684e-01 -2.470406144857406616e-02
-5.130520462989807129e-01 2.265120744705200195e-01 -8.382446318864822388e-02 -3.613492548465728760e-01 -3.626519739627838135e-01 -6.365157365798950195e-01 -5.901956558227539062e-02 8.785185962915420532e-02
-3.197452723979949951e-01 1.411619037389755249e-01 1.342770457267761230e-01 4.074808657169342041e-01 -1.989598199725151062e-02 -7.499222159385681152e-01 -2.972837984561920166e-01 -2.064181417226791382e-01
4.264750331640243530e-02 5.050104856491088867e-01 2.561066448688507080e-01 -3.818901181221008301e-01 -1.599408537149429321e-01 -6.026139259338378906e-01 -3.721501529216766357e-01 6.704125553369522095e-02
-4.583966732025146484e-01 1.355919241905212402e-01 3.243651613593101501e-02 -1.151923462748527527e-01 -1.969409286975860596e-01 8.459816873073577881e-02 -6.737875342369079590e-01 5.071823596954345703e-01
-1.015286371111869812e-01 3.628450632095336914e-01 2.842752635478973389e-02 1.680682785809040070e-02 7.404946256428956985e-03 2.860449552536010742e-01 -8.802926540374755859e-01 -1.237701531499624252e-02
-8.810342103242874146e-02 2.116653174161911011e-01 6.914247274398803711e-01 -3.807927966117858887e-01 -1.458043009042739868e-01 -4.068715572357177734e-01 -5.939276888966560364e-02 3.661058247089385986e-01
-1.051164418458938599e-01 -7.032141555100679398e-03 6.077495813369750977e-01 -3.467606008052825928e-01 -4.343212842941284180e-01 -4.376976490020751953e-01 -2.498666793107986450e-01 -2.380147278308868408e-01
-7.806700468063354492e-01 9.846970438957214355e-02 3.706540763378143311e-01 -2.564024627208709717e-01 -3.752019107341766357e-01 -1.170005053281784058e-01 4.785779491066932678e-02 -1.448288708925247192e-01
-4.515859484672546387e-01 1.644684374332427979e-01 3.212768435478210449e-01 6.037389039993286133e-01 2.229986339807510376e-02 -5.231002569198608398e-01 -1.644178330898284912e-01 -1.168789993971586227e-02
2.006183713674545288e-01 2.559266984462738037e-01 5.238619446754455566e-01 2.198477648198604584e-02 7.974369078874588013e-02 -3.006148338317871094e-01 -7.228394150733947754e-01 1.067842170596122742e-02
-3.852103352546691895e-01 6.495149135589599609e-01 -2.744422256946563721e-01 3.076398670673370361e-01 -4.212177991867065430e-01 1.571420431137084961e-01 -2.286986708641052246e-01 -7.322192937135696411e-02
-3.657422363758087158e-01 7.881780862808227539e-01 2.628290653228759766e-01 1.383773684501647949e-01 1.146769523620605469e-01 -5.013791099190711975e-02 -2.400187849998474121e-01 2.889753282070159912e-01
-5.752116441726684570e-01 1.508329659700393677e-01 3.028748631477355957e-01 -2.906695008277893066e-01 -5.814663171768188477e-01 -2.754311263561248779e-01 6.320343911647796631e-02 -2.284710258245468140e-01
-2.751331627368927002e-01 -1.677386164665222168e-01 1.031754910945892334e-01 -2.664652466773986816e-01 -5.831172466278076172e-01 -2.013713866472244263e-01 -5.074757337570190430e-01 -4.200105369091033936e-01
-1.971636563539505005e-01 2.795432209968566895e-01 8.856922388076782227e-02 2.482435554265975952e-01 -8.138534426689147949e-01 2.536217682063579559e-02 -2.511804997920989990e-01 -2.956695854663848877e-01
-2.322298884391784668e-01 -3.237167298793792725e-01 2.321428209543228149e-01 1.994666308164596558e-01 -8.203448057174682617e-01 -1.897999495267868042e-01 -1.860832273960113525e-01 -6.311158835887908936e-02
-5.712041258811950684e-01 3.805364947766065598e-03 -3.251645714044570923e-02 -1.173346489667892456e-01 -3.459064066410064697e-01 7.692897692322731018e-03 -4.122626483440399170e-01 6.076312065124511719e-01
-1.932355388998985291e-02 -1.161244362592697144e-01 1.555344164371490479e-01 6.063811779022216797e-01 -5.228464603424072266e-01 -1.682288646697998047e-01 -5.397276282310485840e-01 3.574083745479583740e-02
-1.371277570724487305e-01 -5.317009240388870239e-02 6.206129789352416992e-01 3.363373130559921265e-02 -4.899234473705291748e-01 -4.820137917995452881e-01 -1.689377129077911377e-01 -3.019518852233886719e-01
-9.322310239076614380e-02 5.664300918579101562e-01 6.960197091102600098e-01 -3.416019305586814880e-02 -2.711849845945835114e-02 -3.304652869701385498e-01 -2.454763799905776978e-01 -1.210565194487571716e-01
-3.042964637279510498e-01 -2.288031876087188721e-01 5.401071310043334961e-01 -2.416309565305709839e-01 -4.671346545219421387e-01 -3.676314949989318848e-01 -2.399352639913558960e-01 -3.066187202930450439e-01
-1.713830828666687012e-01 3.199513852596282959e-01 -2.433514893054962158e-01 5.521354079246520996e-01 -3.757213652133941650e-01 -5.657949447631835938e-01 -1.888120472431182861e-01 -8.511819690465927124e-02
-5.613340735435485840e-01 4.218012094497680664e-01 -2.942582070827484131e-01 -3.276770412921905518e-01 4.449753090739250183e-03 -3.387586176395416260e-01 -4.300223290920257568e-01 1.154615432024002075e-01
-6.088097095489501953e-01 9.182510524988174438e-02 3.829729557037353516e-01 7.396306097507476807e-02 -1.268788427114486694e-01 -2.792768180370330811e-02 -1.733866184949874878e-01 6.494914293289184570e-01
-3.363534510135650635e-01 -1.418096828274428844e-03 5.150550007820129395e-01 3.220494687557220459e-01 -5.179784297943115234e-01 3.151660263538360596e-01 -3.293017148971557617e-01 2.044405788183212280e-01
-1.984570175409317017e-01 6.118132472038269043e-01 9.600070118904113770e-02 4.320502877235412598e-01 5.645223334431648254e-02 -6.023993492126464844e-01 -1.519774943590164185e-01 -3.530894592404365540e-02
-1.331496983766555786e-01 -2.637112438678741455e-01 1.233835369348526001e-01 1.816332489252090454e-01 -6.180455684661865234e-01 -6.578955650329589844e-01 -1.601862758398056030e-01 1.550709754228591919e-01
-3.952378332614898682e-01 5.433762669563293457e-01 9.713858366012573242e-02 -4.684921503067016602e-01 7.722401525825262070e-03 -9.401050209999084473e-02 -5.299770832061767578e-01 1.727292984724044800e-01
-6.367726922035217285e-01 1.370726376771926880e-01 2.116881608963012695e-01 3.069871366024017334e-01 -1.020190641283988953e-01 -9.885832667350769043e-02 -9.025382995605468750e-02 6.390243172645568848e-01
-1.727400273084640503e-01 4.559271335601806641e-01 3.822684586048126221e-01 6.307256221771240234e-02 3.044945299625396729e-01 -3.632666170597076416e-01 -6.085859537124633789e-01 -1.308731883764266968e-01
-4.790813922882080078e-01 3.612066507339477539e-01 6.579767167568206787e-02 -1.893439888954162598e-01 -2.994443476200103760e-01 -6.315671205520629883e-01 1.457223594188690186e-01 3.000855147838592529e-01
-3.264111578464508057e-01 1.164693981409072876e-01 2.980782464146614075e-02 6.140332221984863281e-01 -5.072712898254394531e-01 -4.761202335357666016e-01 -7.957746833562850952e-02 -1.077880039811134338e-01
-3.029414415359497070e-01 3.677067458629608154e-01 2.447831183671951294e-01 2.718748450279235840e-01 -2.332419157028198242e-01 4.649101495742797852e-01 -6.016609072685241699e-01 8.151344954967498779e-02
-5.938689708709716797e-01 -2.259377390146255493e-01 1.377865821123123169e-01 -1.492234319448471069e-01 -1.716133207082748413e-01 7.465741038322448730e-02 -5.266769528388977051e-01 4.925500750541687012e-01
-3.208540678024291992e-01 -1.626964211463928223e-01 3.826789185404777527e-02 -5.710549280047416687e-02 -8.193160295486450195e-01 2.123926579952239990e-01 -3.854028582572937012e-01 3.053537197411060333e-02
-1.119662150740623474e-01 5.545920133590698242e-01 -2.260886281728744507e-01 9.412114322185516357e-02 -1.169713139533996582e-01 1.496043801307678223e-01 -7.265684008598327637e-01 2.365400344133377075e-01
-4.790635406970977783e-01 4.006979465484619141e-01 4.642351269721984863e-01 2.969111204147338867e-01 -8.740731328725814819e-02 -3.904780745506286621e-02 1.551697961986064911e-02 5.448517203330993652e-01
-8.907707929611206055e-01 2.525866925716400146e-01 -9.987340122461318970e-02 -9.911005944013595581e-02 -8.142635226249694824e-03 -1.756972372531890869e-01 -2.054224759340286255e-01 2.231498211622238159e-01
-5.857990384101867676e-01 2.486269623041152954e-01 5.973807573318481445e-01 -2.565444707870483398e-01 -2.063276916742324829e-01 1.037437235936522484e-03 -3.037069141864776611e-01 -1.937397569417953491e-01
-3.128848075866699219e-01 -2.547894716262817383e-01 4.663580954074859619e-01 -1.242267712950706482e-01 -5.412391424179077148e-01 -3.595692813396453857e-01 -1.903014332056045532e-01 -3.818624019622802734e-01
-6.025462746620178223e-01 -1.432385202497243881e-02 3.765996396541595459e-01 -1.411258131265640259e-01 1.109849736094474792e-01 5.412289407104253769e-03 -4.955516755580902100e-01 4.659084677696228027e-01
-3.641680777072906494e-01 5.354883074760437012e-01 1.008873209357261658e-01 -3.320798575878143311e-01 -6.280775666236877441e-01 1.074239090085029602e-01 -2.148667275905609131e-01 -8.938510715961456299e-02
-4.239896833896636963e-01 4.207955300807952881e-01 -1.667390577495098114e-02 2.785506844520568848e-01 -1.777714341878890991e-01 2.275052666664123535e-01 -4.583885371685028076e-01 5.213579535484313965e-01
-1.276560425758361816e-01 3.383126556873321533e-01 7.118578553199768066e-01 -3.076194822788238525e-01 -1.674478799104690552e-01 -4.257400333881378174e-01 -1.303294599056243896e-01 2.039562761783599854e-01
-5.882892012596130371e-01 1.476102042943239212e-04 2.488317154347896576e-02 6.921295076608657837e-02 1.580072492361068726e-01 1.751592755317687988e-01 -7.070934176445007324e-01 3.047591149806976318e-01
-3.371676504611968994e-01 6.102323532104492188e-01 5.391803756356239319e-02 -1.010588333010673523e-01 -5.730633735656738281e-01 1.508858706802129745e-02 -2.051481306552886963e-01 -3.606927990913391113e-01
-4.976028501987457275e-01 1.717807948589324951e-01 -5.796255078166723251e-03 -5.490159988403320312e-02 -4.956938326358795166e-01 3.484248518943786621e-01 -5.329164862632751465e-01 2.621509134769439697e-01
-2.512457668781280518e-01 1.626937687397003174e-01 5.908129811286926270e-01 2.119441330432891846e-01 -1.391043215990066528e-01 2.900780141353607178e-01 -5.942913889884948730e-01 2.444350272417068481e-01
-2.523888945579528809e-01 -2.454737573862075806e-01 2.736776135861873627e-02 -1.184563189744949341e-01 -8.589679598808288574e-01 -1.297225803136825562e-01 -1.610837280750274658e-01 2.840065360069274902e-01
-2.188354432582855225e-01 1.239600498229265213e-02 7.561747431755065918e-01 -3.041751980781555176e-01 -4.066866040229797363e-01 -1.596521139144897461e-01 -2.633461356163024902e-01 -1.655305176973342896e-01
-7.259297966957092285e-01 4.613065347075462341e-02 3.072761595249176025e-01 2.188141644001007080e-01 8.739794045686721802e-02 2.980740666389465332e-01 -4.610133767127990723e-01 1.399273574352264404e-01
-7.732921838760375977e-01 3.233520388603210449e-01 2.631862461566925049e-01 -6.204567849636077881e-02 3.861728310585021973e-02 1.664386503398418427e-02 -4.606731534004211426e-01 1.017741262912750244e-01
-3.090736865997314453e-01 5.118584036827087402e-01 -2.568342983722686768e-01 -3.285840526223182678e-02 -6.360166668891906738e-01 7.503049820661544800e-02 -3.449389338493347168e-01 -2.151771932840347290e-01
-1.142361685633659363e-01 4.498015344142913818e-01 6.700686216354370117e-01 4.329181089997291565e-02 -6.434378027915954590e-02 -3.011002838611602783e-01 -2.629452943801879883e-02 4.881286919116973877e-01
-1.070347204804420471e-01 2.531549930572509766e-01 5.277331471443176270e-01 6.280173659324645996e-01 -4.986720159649848938e-02 -3.249244689941406250e-01 -3.786391019821166992e-01 -1.087090466171503067e-02
-3.505065143108367920e-01 3.212656974792480469e-01 -1.712410300970077515e-01 7.829968631267547607e-02 -7.878946661949157715e-01 4.587059095501899719e-02 -1.320261508226394653e-01 3.133147358894348145e-01
-4.325033426284790039e-01 7.006305456161499023e-01 -7.133333384990692139e-02 -1.903403103351593018e-01 -2.755329608917236328e-01 -2.180083543062210083e-01 -3.963605463504791260e-01 -1.387087814509868622e-02
1.685515195131301880e-01 1.665829569101333618e-01 2.488059252500534058e-01 3.333683907985687256e-01 -6.852387189865112305e-01 -4.073793292045593262e-01 -3.585520088672637939e-01 -8.204864710569381714e-02
-4.851741790771484375e-01 5.506768822669982910e-01 4.391331970691680908e-01 -1.070886850357055664e-02 -3.882085680961608887e-01 1.975657790899276733e-01 -2.421251237392425537e-01 -1.415828764438629150e-01
-4.557364284992218018e-01 5.219902843236923218e-02 6.439387202262878418e-01 1.515109837055206299e-01 -3.872665390372276306e-02 2.960797250270843506e-01 -5.011309981346130371e-01 1.080357953906059265e-01
-2.145648896694183350e-01 2.433779239654541016e-01 3.333115577697753906e-01 4.244219362735748291e-01 -3.403113186359405518e-01 4.125289022922515869e-01 -5.610986948013305664e-01 5.172027274966239929e-02
-2.581658065319061279e-01 -2.295929491519927979e-01 6.049253344535827637e-01 2.484433054924011230e-01 1.602957844734191895e-01 -2.495850622653961182e-01 -5.886014699935913086e-01 1.361596733331680298e-01
-2.838661670684814453e-01 1.157415136694908142e-01 -2.395503222942352295e-02 6.387342810630798340e-01 -2.661336958408355713e-01 -5.969130396842956543e-01 -2.609806954860687256e-01 -4.717540368437767029e-02
-2.201487310230731964e-02 2.926503717899322510e-01 -2.003237605094909668e-01 6.625238656997680664e-01 -3.052555024623870850e-01 -4.035063087940216064e-01 -4.201985299587249756e-01 4.731312394142150879e-02
-6.362317800521850586e-01 2.357343584299087524e-01 5.025995969772338867e-01 -1.392308473587036133e-01 -2.325168997049331665e-01 2.203910201787948608e-01 -3.227847814559936523e-01 2.466184496879577637e-01
-5.527223944664001465e-01 2.881754338741302490e-01 1.971514225006103516e-01 1.388339400291442871e-01 -2.808479964733123779e-01 2.625951766967773438e-01 -3.648986220359802246e-01 5.218490362167358398e-01
-6.182729601860046387e-01 1.944180279970169067e-01 -9.168706834316253662e-02 -2.158343195915222168e-01 -3.917299509048461914e-01 -6.051813364028930664e-01 5.136905238032341003e-02 5.112506821751594543e-02
-7.235757112503051758e-01 2.098159044981002808e-01 2.756105363368988037e-01 -3.085958063602447510e-01 -1.682065576314926147e-01 -2.662876248359680176e-01 -1.950480192899703979e-01 3.521032631397247314e-01
-2.479043751955032349e-01 1.819784790277481079e-01 4.937337040901184082e-01 4.439324438571929932e-01 -3.023685812950134277e-01 3.725767135620117188e-01 -4.599830210208892822e-01 1.508428007364273071e-01
3.306492697447538376e-03 1.251927316188812256e-01 5.563381910324096680e-01 8.698843419551849365e-02 -6.246193647384643555e-01 1.986878365278244019e-01 -2.722817361354827881e-01 4.043180942535400391e-01
-4.674487709999084473e-01 1.613281369209289551e-01 3.486462235450744629e-01 1.662976741790771484e-01 -1.869924664497375488e-01 1.749801486730575562e-01 -4.446083605289459229e-01 5.856577157974243164e-01
-3.885900676250457764e-01 2.431631535291671753e-01 1.828687191009521484e-01 -4.754367768764495850e-01 -6.089919209480285645e-01 -2.181750535964965820e-01 -2.423900514841079712e-01 -2.305732965469360352e-01
-6.179739907383918762e-02 6.911207735538482666e-02 6.995275616645812988e-01 -2.264523953199386597e-01 -4.388425350189208984e-01 -4.253591895103454590e-01 -2.323635667562484741e-01 -1.525746881961822510e-01
-2.966997213661670685e-02 -5.368310958147048950e-04 6.499250531196594238e-01 -1.337449103593826294e-01 -5.240985155105590820e-01 7.669902592897415161e-02 -5.261142849922180176e-01 3.835286200046539307e-02
-6.347194910049438477e-01 -8.836069144308567047e-03 2.104035913944244385e-01 1.756057590246200562e-01 3.297106595709919930e-03 2.402666360139846802e-01 -5.262377858161926270e-01 4.327598810195922852e-01
-1.315339207649230957e-01 2.341953665018081665e-01 7.012066841125488281e-01 2.331876382231712341e-02 -2.708132565021514893e-01 1.725654602050781250e-01 -3.535972535610198975e-01 4.554855823516845703e-01
-3.179149925708770752e-01 3.822827339172363281e-01 2.926664352416992188e-01 -6.289862394332885742e-01 -1.074871420860290527e-01 -2.178042978048324585e-01 -4.505745172500610352e-01 -9.748429805040359497e-02
-5.253506898880004883e-01 -5.469248816370964050e-02 2.596350014209747314e-01 -1.674650758504867554e-01 -4.205211624503135681e-02 2.468711584806442261e-01 -7.003058791160583496e-01 2.691067457199096680e-01
-3.858252167701721191e-01 3.065586984157562256e-01 -2.277920395135879517e-02 3.173528015613555908e-01 5.177519470453262329e-02 -7.303485274314880371e-01 -3.034536540508270264e-01 -1.665990501642227173e-01
-2.415672242641448975e-01 -6.971392780542373657e-02 5.527486801147460938e-01 -3.319120109081268311e-01 -4.384163916110992432e-01 -4.788520932197570801e-01 -2.072007060050964355e-01 -2.380088418722152710e-01
-3.046836555004119873e-01 3.478769361972808838e-01 5.515633225440979004e-01 3.248733282089233398e-01 -1.773689640685915947e-03 1.683141440153121948e-01 -4.122222661972045898e-01 4.220483303070068359e-01
-5.642271041870117188e-01 1.849053204059600830e-01 1.419092062860727310e-02 -5.064350739121437073e-02 -1.195971518754959106e-01 -5.564038157463073730e-01 -4.653752967715263367e-02 5.644797682762145996e-01
-2.412451058626174927e-01 -1.638155579566955566e-01 2.583109736442565918e-01 1.729827523231506348e-01 -5.966229438781738281e-01 -5.792703628540039062e-01 -1.543802469968795776e-01 -3.208915293216705322e-01
-2.869624830782413483e-02 2.170138806104660034e-02 6.845141053199768066e-01 1.164318844676017761e-01 -6.404413580894470215e-01 5.877412110567092896e-02 -2.422992289066314697e-01 2.103833109140396118e-01
-4.736716747283935547e-01 4.141895845532417297e-02 -2.074355930089950562e-01 -2.245862632989883423e-01 -2.143702656030654907e-01 -9.402594529092311859e-03 -6.653540730476379395e-01 4.378492236137390137e-01
-5.322782322764396667e-02 4.146105051040649414e-01 6.503538787364959717e-02 3.072054684162139893e-01 1.788955032825469971e-01 -6.972156167030334473e-01 -4.454974532127380371e-01 1.003939360380172729e-01
-5.535539984703063965e-01 6.381497383117675781e-01 3.520605862140655518e-01 -1.630767136812210083e-01 -2.851275503635406494e-01 -1.358778625726699829e-01 2.285348810255527496e-02 -1.884657144546508789e-01
-1.095942929387092590e-01 1.705028414726257324e-01 1.655541956424713135e-01 2.153449803590774536e-01 -2.097204476594924927e-01 3.172987699508666992e-01 -7.140132188796997070e-01 4.802709221839904785e-01
1.183150112628936768e-01 2.498671561479568481e-01 6.364209949970245361e-02 -3.202791512012481689e-01 -2.010882943868637085e-01 -6.823445558547973633e-01 -4.779988825321197510e-01 2.870984375476837158e-01
-2.700430452823638916e-01 -1.359779536724090576e-01 -2.053306996822357178e-01 3.994026780128479004e-01 -6.714649796485900879e-01 -4.886526167392730713e-01 -4.899843782186508179e-02 1.218849495053291321e-01
-3.430257737636566162e-01 8.707290291786193848e-01 2.239965051412582397e-01 1.118867099285125732e-02 1.828357018530368805e-02 -1.241482049226760864e-01 -7.055835425853729248e-02 2.305191606283187866e-01
-7.204427123069763184e-01 2.633161842823028564e-01 -1.888527870178222656e-01 -1.639150083065032959e-01 -4.207518994808197021e-01 -3.667740523815155029e-01 1.254243194125592709e-03 1.937429457902908325e-01
-7.677363753318786621e-01 1.749202460050582886e-01 -2.436293214559555054e-01 5.269296467304229736e-02 1.077549606561660767e-01 -2.721578180789947510e-01 -3.462521135807037354e-01 3.350827097892761230e-01
-4.187470674514770508e-01 1.433522999286651611e-01 6.016302704811096191e-01 3.220521509647369385e-01 -1.733915656805038452e-01 1.920440047979354858e-01 -3.372503817081451416e-01 3.971666097640991211e-01
2.319929562509059906e-02 4.509963095188140869e-01 7.478904128074645996e-01 1.955783814191818237e-01 -8.800659328699111938e-02 -2.192353457212448120e-01 -2.206777185201644897e-01 3.065374791622161865e-01
-3.568827807903289795e-01 3.766585290431976318e-01 3.726192712783813477e-01 -5.875415205955505371e-01 6.111001223325729370e-02 -3.070172071456909180e-01 -3.818327486515045166e-01 -5.406154692173004150e-02
-2.657355368137359619e-01 5.304152965545654297e-01 3.055145964026451111e-02 4.328314065933227539e-01 -6.365162134170532227e-01 1.692876964807510376e-01 -7.316141575574874878e-02 1.435405015945434570e-01
-3.666698634624481201e-01 -3.945312798023223877e-01 4.423631429672241211e-01 3.362323939800262451e-01 -1.059960573911666870e-01 -4.347698390483856201e-01 -4.437683224678039551e-01 -6.301318109035491943e-02
-7.013779878616333008e-01 1.542677581310272217e-01 1.699405610561370850e-01 2.300424426794052124e-01 -2.411240525543689728e-02 3.989773094654083252e-01 -4.827361404895782471e-01 9.834885597229003906e-02
-2.908382713794708252e-01 4.069301187992095947e-01 5.373482108116149902e-01 5.339318141341209412e-02 -2.827095091342926025e-01 2.734862565994262695e-01 -3.415150642395019531e-01 4.322904646396636963e-01
-7.859184145927429199e-01 -1.876022219657897949e-01 3.022702634334564209e-01 2.210696339607238770e-01 -9.275741130113601685e-02 1.953977718949317932e-02 -2.822134494781494141e-01 3.439016938209533691e-01
5.125780776143074036e-02 1.898918747901916504e-01 4.244717955589294434e-01 3.170858919620513916e-01 -4.871191382408142090e-01 2.732571661472320557e-01 -5.437127947807312012e-01 2.702145874500274658e-01
2.497531324625015259e-01 5.332580208778381348e-01 1.708446256816387177e-02 -2.015798836946487427e-01 -3.112261593341827393e-01 -3.618035614490509033e-01 -6.159893870353698730e-01 -7.159981131553649902e-02
-2.066274285316467285e-01 3.159317076206207275e-01 7.448664903640747070e-01 -6.327316910028457642e-02 -1.936629563570022583e-01 -2.181403636932373047e-01 -1.009727418422698975e-01 4.509731829166412354e-01
-4.770670533180236816e-01 3.351861238479614258e-01 -2.205691337585449219e-01 -4.043657183647155762e-01 -5.752665400505065918e-01 -2.109984904527664185e-01 -2.628990113735198975e-01 -5.768294632434844971e-02
-4.025020599365234375e-01 2.576642632484436035e-01 1.415179520845413208e-01 5.861895680427551270e-01 -4.703277647495269775e-01 -4.232022464275360107e-01 5.497335270047187805e-02 -6.800875067710876465e-02
-5.472915172576904297e-01 -7.717854529619216919e-02 4.799172654747962952e-02 3.135895729064941406e-02 8.961255103349685669e-02 1.288777738809585571e-01 -7.192306518554687500e-01 3.863885998725891113e-01
3.063342161476612091e-02 7.541508078575134277e-01 -1.585933119058609009e-01 1.682760417461395264e-01 -2.710143625736236572e-01 -2.272010445594787598e-01 -3.449684977531433105e-01 3.643860816955566406e-01
6.412713974714279175e-02 -1.729103475809097290e-01 7.686725258827209473e-02 -2.133051306009292603e-01 -1.174363419413566589e-01 -4.145929813385009766e-01 -6.876660585403442383e-01 5.059831142425537109e-01
-2.767058908939361572e-01 4.868374764919281006e-01 -2.409913204610347748e-02 4.066486358642578125e-01 -6.002939343452453613e-01 2.683791220188140869e-01 -2.946446835994720459e-01 3.582496568560600281e-02
-3.038140833377838135e-01 1.566319763660430908e-01 5.542765259742736816e-01 -1.977907568216323853e-01 -4.026233255863189697e-01 -4.420509636402130127e-01 -8.790174126625061035e-02 -4.142203629016876221e-01
-5.185348391532897949e-01 5.378531217575073242e-01 5.049861669540405273e-01 -2.443906813859939575e-01 -3.332634568214416504e-01 2.777246572077274323e-02 -1.205891966819763184e-01 -2.683858200907707214e-02
-1.232114434242248535e-01 3.190211057662963867e-01 6.125421524047851562e-01 -3.466869890689849854e-01 -4.680983722209930420e-01 -3.496052920818328857e-01 -1.700759083032608032e-01 -1.318293958902359009e-01
-3.245339989662170410e-01 7.233037352561950684e-01 2.067231088876724243e-01 2.864956259727478027e-01 5.839110165834426880e-02 1.350689381361007690e-01 -3.563661575317382812e-01 3.131217062473297119e-01
-5.072346925735473633e-01 1.072776615619659424e-01 -3.524667397141456604e-02 5.256715789437294006e-02 -6.892477869987487793e-01 -5.537078902125358582e-02 9.815561585128307343e-03 4.989728629589080811e-01
-2.432153373956680298e-01 3.214586153626441956e-02 3.765438199043273926e-01 -1.790208071470260620e-01 1.852168291807174683e-01 -4.064490199089050293e-01 -7.343811988830566406e-01 -1.647954434156417847e-01
-3.981325775384902954e-02 4.767584502696990967e-01 2.186614573001861572e-01 2.671454250812530518e-01 2.979571819305419922e-01 -4.134665131568908691e-01 -6.035541296005249023e-01 1.671108603477478027e-01
-3.702441155910491943e-01 -1.113470047712326050e-01 6.856859326362609863e-01 3.589608371257781982e-01 6.122646480798721313e-02 -1.229373514652252197e-01 -4.821188747882843018e-01 1.421826332807540894e-02
-6.163957715034484863e-01 5.585887283086776733e-02 2.069364786148071289e-01 1.165505871176719666e-01 -1.472814530134201050e-01 3.477872908115386963e-02 -2.315043509006500244e-01 6.957252621650695801e-01
-7.186517715454101562e-01 2.601425051689147949e-01 -1.008510068058967590e-01 2.841974198818206787e-01 1.261227726936340332e-01 -2.947246730327606201e-01 -4.092764109373092651e-02 4.695549905300140381e-01
-3.619773983955383301e-01 4.873999580740928650e-02 1.751583963632583618e-01 -1.407168358564376831e-01 -9.776555746793746948e-02 -2.469487488269805908e-01 -4.466911554336547852e-01 7.389455437660217285e-01
-5.913172960281372070e-01 -1.367482393980026245e-01 6.267966818995773792e-04 5.303438007831573486e-02 6.475587189197540283e-02 -7.682894915342330933e-02 -6.585669517517089844e-01 4.301444590091705322e-01
-1.485423147678375244e-01 4.906707257032394409e-02 4.781203866004943848e-01 9.900467842817306519e-02 -5.685390830039978027e-01 -5.786880850791931152e-01 -1.993355900049209595e-01 -1.981804072856903076e-01
-4.103391170501708984e-01 -1.131442189216613770e-02 3.445801734924316406e-01 5.730651617050170898e-01 -1.663146615028381348e-01 -5.569108724594116211e-01 -1.895874589681625366e-01 -1.029604822397232056e-01
-1.118316128849983215e-01 6.266444921493530273e-01 3.143112063407897949e-01 1.585984602570533752e-02 -9.375234693288803101e-02 -9.965100884437561035e-02 -5.850212574005126953e-01 -3.671477735042572021e-01
1.296802759170532227e-01 -4.130004718899726868e-02 6.149377226829528809e-01 -9.485288709402084351e-02 -4.563052952289581299e-01 -8.575940132141113281e-02 -6.135346889495849609e-01 4.835322499275207520e-02
-8.926960825920104980e-01 2.060037851333618164e-02 6.061959639191627502e-02 -1.921598762273788452e-01 -3.132188916206359863e-01 -1.450188755989074707e-01 -8.079335838556289673e-02 1.908015906810760498e-01
-1.100507006049156189e-01 1.265554875135421753e-01 5.007641911506652832e-01 -2.422540336847305298e-01 1.188179552555084229e-01 -4.852868914604187012e-01 -6.274271607398986816e-01 -1.383294910192489624e-01
-6.458653211593627930e-01 5.103390812873840332e-01 -2.417630255222320557e-01 -1.985991150140762329e-01 -3.411995172500610352e-01 -3.217705786228179932e-01 -3.813365474343299866e-02 5.579907819628715515e-02
-1.348174810409545898e-01 -7.995574176311492920e-02 4.754215478897094727e-01 1.842187047004699707e-01 -5.317049473524093628e-02 -6.590361595153808594e-01 -4.576859176158905029e-01 2.623679041862487793e-01
-1.619355529546737671e-01 -9.514468163251876831e-02 5.812782645225524902e-01 -3.036113455891609192e-02 -4.235799312591552734e-01 -3.346173763275146484e-01 -4.007475674152374268e-01 -4.170504510402679443e-01
-2.749536633491516113e-01 4.555353820323944092e-01 2.318104952573776245e-01 2.007520198822021484e-01 -3.572379052639007568e-01 2.775886654853820801e-01 -3.331648409366607666e-01 5.542357563972473145e-01
-4.205120205879211426e-01 2.677701413631439209e-01 -2.901798188686370850e-01 -3.725320994853973389e-01 -1.502996534109115601e-01 -1.838659495115280151e-01 -6.655940413475036621e-01 1.705055683851242065e-01
-8.798627853393554688e-01 2.846015393733978271e-01 -7.435331493616104126e-02 1.652472279965877533e-02 -1.181451082229614258e-01 -3.342190980911254883e-01 -6.729280203580856323e-02 9.408928453922271729e-02
-2.249396443367004395e-01 3.490680158138275146e-01 2.495534345507621765e-02 2.206163853406906128e-01 -1.442892849445343018e-01 3.309250175952911377e-01 -7.662961483001708984e-01 -2.464116662740707397e-01
-5.936479568481445312e-01 5.697753429412841797e-01 1.227860525250434875e-01 -3.793371617794036865e-01 -3.604971468448638916e-01 -1.154538616538047791e-01 -1.073022931814193726e-01 -9.572532773017883301e-02
-5.996966958045959473e-01 1.490997374057769775e-01 1.875932812690734863e-01 3.157160282135009766e-01 9.036413580179214478e-02 3.302391767501831055e-01 -6.048851013183593750e-01 1.247706357389688492e-02
-5.587404370307922363e-01 3.268833756446838379e-01 5.046336650848388672e-01 3.839748352766036987e-02 -6.235741451382637024e-02 -7.669371366500854492e-02 -1.783543527126312256e-01 5.322089195251464844e-01
-1.115783900022506714e-01 -3.643576800823211670e-02 6.510562300682067871e-01 -1.129671111702919006e-01 -6.043462157249450684e-01 -3.058705031871795654e-01 -1.653856784105300903e-01 2.518797218799591064e-01
-3.930656611919403076e-01 6.276379823684692383e-01 -2.415601909160614014e-02 -1.672109067440032959e-01 -5.472785234451293945e-01 -2.335117608308792114e-01 -1.957954913377761841e-01 -1.750700324773788452e-01
2.988495826721191406e-01 3.134939968585968018e-01 -3.365606768056750298e-03 -3.691782429814338684e-02 -6.897205710411071777e-01 -1.969593167304992676e-01 -4.198414087295532227e-01 3.467881083488464355e-01
-3.168469965457916260e-01 5.620423555374145508e-01 6.956645846366882324e-01 1.835902184247970581e-01 -5.018767341971397400e-02 -9.830547869205474854e-02 -1.032452061772346497e-01 2.078933566808700562e-01
1.218012496829032898e-01 3.472822904586791992e-01 6.512283682823181152e-01 2.979454696178436279e-01 -2.098786085844039917e-01 2.500185556709766388e-02 -5.340349674224853516e-01 1.477243900299072266e-01
-1.590023785829544067e-01 4.571322202682495117e-01 6.297450661659240723e-01 -6.458113342523574829e-02 -2.461114376783370972e-01 1.637708246707916260e-01 -3.682339191436767578e-01 3.768434822559356689e-01
-3.858925700187683105e-01 4.337002038955688477e-01 6.298946738243103027e-01 2.125033289194107056e-01 -1.551431976258754730e-02 1.041027233004570007e-01 -3.533475697040557861e-01 2.917764782905578613e-01
-3.447896838188171387e-01 4.592380523681640625e-01 3.308115005493164062e-01 3.972556889057159424e-01 2.704029679298400879e-01 -4.963344037532806396e-01 -2.783191204071044922e-01 -7.774869352579116821e-02
-7.242128849029541016e-01 1.630038172006607056e-01 -3.823450803756713867e-01 1.146682128310203552e-01 1.152394898235797882e-02 -4.427672028541564941e-01 -2.971833646297454834e-01 7.152159512042999268e-02
8.274895139038562775e-03 4.520913362503051758e-01 3.983280360698699951e-01 2.629314363002777100e-01 -3.655984997749328613e-01 1.059809327125549316e-01 -3.432582914829254150e-01 5.522918105125427246e-01
3.388842334970831871e-03 2.800228893756866455e-01 4.116728305816650391e-01 -4.538725689053535461e-02 -1.264699995517730713e-01 -2.704285681247711182e-01 -7.258805632591247559e-01 3.660769760608673096e-01
-5.562072247266769409e-02 -8.370676077902317047e-03 4.796227216720581055e-01 -7.049595564603805542e-02 -4.099507927894592285e-01 -5.830787420272827148e-01 -3.677901923656463623e-01 -3.442654609680175781e-01
-5.087965726852416992e-01 -2.744978070259094238e-01 3.838757574558258057e-01 6.082181259989738464e-02 -1.439667791128158569e-01 2.260264940559864044e-02 -4.964036643505096436e-01 4.970544874668121338e-01
-5.807024836540222168e-01 -1.176547631621360779e-01 9.774181991815567017e-02 1.088133156299591064e-01 -2.500169873237609863e-01 -3.813672363758087158e-01 -4.751741588115692139e-01 -4.402365386486053467e-01
2.695338241755962372e-02 1.971722245216369629e-01 6.292421221733093262e-01 -3.724925965070724487e-02 -3.117926120758056641e-01 -1.464442312717437744e-01 -6.552116870880126953e-01 1.228848770260810852e-01
-3.003575503826141357e-01 2.836832404136657715e-01 5.772169232368469238e-01 -2.520822286605834961e-01 -3.394890725612640381e-01 -3.889228105545043945e-01 -4.035114943981170654e-01 -5.700097233057022095e-02
-2.344746738672256470e-01 -2.877062931656837463e-02 3.564633131027221680e-01 5.712969899177551270e-01 -5.776078701019287109e-01 1.043930426239967346e-01 -3.803655505180358887e-01 -3.925172612071037292e-02
-2.195850312709808350e-01 1.542626470327377319e-01 1.496597230434417725e-01 -1.026071682572364807e-01 -7.327290177345275879e-01 2.958520948886871338e-01 -5.202274322509765625e-01 1.546279992908239365e-03
-2.309563755989074707e-01 2.625750005245208740e-01 7.463628053665161133e-01 1.621450036764144897e-01 -3.067340552806854248e-01 1.893293261528015137e-01 -3.656384944915771484e-01 1.753343641757965088e-01
-3.860337734222412109e-01 4.836237728595733643e-01 2.376929223537445068e-01 1.306860744953155518e-01 -7.993746548891067505e-02 8.738853782415390015e-02 -6.035841703414916992e-01 4.064097106456756592e-01
-2.667725980281829834e-01 4.259465932846069336e-01 2.862251400947570801e-01 4.108380526304244995e-02 3.444613516330718994e-01 -4.039946198463439941e-01 -5.920992493629455566e-01 -1.770375669002532959e-01
2.330123633146286011e-01 4.822076261043548584e-01 5.752150341868400574e-02 3.624771237373352051e-01 -5.582222342491149902e-01 -3.388921320438385010e-01 -3.376459181308746338e-01 1.949820816516876221e-01
-3.562113642692565918e-01 2.273002713918685913e-01 1.509081721305847168e-01 3.953906595706939697e-01 1.125947535037994385e-01 4.920937493443489075e-02 -6.323108673095703125e-01 4.768907427787780762e-01
-1.399043053388595581e-01 3.457620739936828613e-01 4.290836751461029053e-01 2.024993747472763062e-01 2.853667140007019043e-01 -2.348964959383010864e-01 -6.978610157966613770e-01 -1.101637408137321472e-01
-2.890599966049194336e-01 -9.398392587900161743e-02 3.801524341106414795e-01 -7.734785228967666626e-02 5.837975814938545227e-02 -6.406082510948181152e-01 -3.145655691623687744e-01 4.943419992923736572e-01
9.205605834722518921e-03 -1.703975796699523926e-01 1.553003638982772827e-01 5.277189016342163086e-01 -2.186230272054672241e-01 -5.125454068183898926e-01 -5.970050096511840820e-01 3.689085692167282104e-02
-2.439049929380416870e-01 1.968164145946502686e-01 5.164999142289161682e-02 3.900706470012664795e-01 -2.638170123100280762e-01 -7.647009491920471191e-01 -1.448379755020141602e-01 -2.675925195217132568e-01
-1.392319351434707642e-01 6.947401762008666992e-01 4.730339050292968750e-01 -2.497839033603668213e-01 -2.715375041589140892e-03 -2.334596961736679077e-01 -3.775251805782318115e-01 1.214962005615234375e-01
-4.709659218788146973e-01 6.322955489158630371e-01 6.825313717126846313e-02 1.522327661514282227e-01 -2.251356542110443115e-01 -3.185226917266845703e-01 -2.494456321001052856e-01 3.690451681613922119e-01
-1.397748757153749466e-02 2.926359176635742188e-01 -1.552181839942932129e-01 3.117487430572509766e-01 -5.173916816711425781e-01 -7.537308335304260254e-02 -5.752799510955810547e-01 4.342427849769592285e-01
-1.194636002182960510e-01 4.028636217117309570e-01 2.366780936717987061e-01 2.787125408649444580e-01 -2.244742512702941895e-01 1.668055653572082520e-01 -7.806639671325683594e-01 4.564153030514717102e-02
-3.573728203773498535e-01 4.228312373161315918e-01 -1.718325316905975342e-01 -2.464495003223419189e-01 -6.498876214027404785e-02 -5.890552997589111328e-01 -4.081122279167175293e-01 2.923518419265747070e-01
-7.232654690742492676e-01 2.619892358779907227e-01 -2.338559031486511230e-01 3.405776321887969971e-01 -3.069190680980682373e-01 -3.044588565826416016e-01 -2.137833684682846069e-01 -7.049291580915451050e-02
