# Supplementary material for: Where is your field going? A machine learning approach to study the relative motion of the domains of physics
Source: PLoS One. 2020 Jun 18;15(6):e0233997. doi: 10.1371/journal.pone.0233997 (PMC7302634; doi:10.1371/journal.pone.0233997)
Supplement: S2 Data — (ZIP) [file pone.0233997.s002.zip › 1/Pacs4Run_1_VS_500_embeddings1989-1993ED8.txt]

-2.051513195037841797e-01 7.028828561305999756e-02 -7.818738818168640137e-01 -2.049962878227233887e-01 -3.426417112350463867e-01 3.091448843479156494e-01 -2.943395674228668213e-01 3.557115793228149414e-03
5.312438011169433594e-01 -2.542256414890289307e-01 -6.108940243721008301e-01 1.865965276956558228e-01 -1.963339298963546753e-01 4.535679891705513000e-02 1.864887475967407227e-01 4.120161533355712891e-01
-1.432438343763351440e-01 9.983804076910018921e-02 -5.061108469963073730e-01 9.233377128839492798e-02 -8.357964158058166504e-01 -8.763547986745834351e-03 1.902686432003974915e-02 7.645538449287414551e-02
3.211389780044555664e-01 -5.575589090585708618e-02 -4.145976901054382324e-01 -2.818610668182373047e-01 -4.752120375633239746e-01 -3.031595647335052490e-01 3.637986779212951660e-01 4.385686516761779785e-01
9.453789889812469482e-02 5.513477325439453125e-01 -6.162796020507812500e-01 -8.839480578899383545e-02 -3.609483242034912109e-01 -3.278052508831024170e-01 -2.429412156343460083e-01 5.199830979108810425e-02
2.528086602687835693e-01 -4.855378568172454834e-01 -3.027506470680236816e-01 1.589330495335161686e-03 -7.647559642791748047e-01 1.134737208485603333e-01 -1.008217185735702515e-01 -2.805836312472820282e-02
3.297082185745239258e-01 1.482213139533996582e-01 -3.708636462688446045e-01 -1.105179861187934875e-01 5.431765224784612656e-03 7.184246182441711426e-02 -8.015905022621154785e-01 2.680124044418334961e-01
-1.481815427541732788e-01 -2.036560475826263428e-01 -5.820747613906860352e-01 -1.607692539691925049e-01 -6.760987639427185059e-01 -2.223653495311737061e-01 9.500463306903839111e-02 -2.373331934213638306e-01
-2.022593617439270020e-01 -9.322414547204971313e-02 -2.369988262653350830e-01 2.230109125375747681e-01 -7.440790534019470215e-01 3.415191769599914551e-01 -2.578908205032348633e-01 3.281790912151336670e-01
3.800986409187316895e-01 -1.898555308580398560e-01 -5.450020432472229004e-01 3.063982427120208740e-01 -4.492261707782745361e-01 2.045580372214317322e-02 -1.387267112731933594e-01 4.550881385803222656e-01
1.294669508934020996e-01 2.561758458614349365e-01 -3.283849656581878662e-01 2.345823049545288086e-01 -2.886492013931274414e-01 5.795863866806030273e-01 -2.832744121551513672e-01 5.052360892295837402e-01
-2.091511785984039307e-01 1.350855380296707153e-01 -3.778916001319885254e-01 4.012667387723922729e-02 -8.639708161354064941e-01 2.089937776327133179e-01 1.935496926307678223e-02 5.565004423260688782e-02
2.979784309864044189e-01 1.655696332454681396e-01 -7.574626803398132324e-01 3.503125160932540894e-02 -4.224406182765960693e-01 -2.318740189075469971e-01 2.421400696039199829e-01 1.340341418981552124e-01
1.652052551507949829e-01 8.624520152807235718e-02 -7.473718523979187012e-01 2.241475880146026611e-02 -4.111752808094024658e-01 -2.564281821250915527e-01 3.773168623447418213e-01 1.703335940837860107e-01
6.581171154975891113e-01 -2.762880362570285797e-02 -6.208568215370178223e-01 1.202394347637891769e-02 -3.996112644672393799e-01 -1.090165153145790100e-01 -5.604069307446479797e-02 7.613527774810791016e-02
3.728904128074645996e-01 -1.548207849264144897e-01 -4.525950253009796143e-01 -5.725747905671596527e-03 -4.398690164089202881e-02 7.222740650177001953e-01 -3.147232532501220703e-01 9.717501699924468994e-02
3.673886954784393311e-01 -3.038770258426666260e-01 -4.612233638763427734e-01 -1.145626679062843323e-01 -5.202896595001220703e-01 -4.188787937164306641e-01 -3.061991333961486816e-01 8.315008133649826050e-02
5.191965103149414062e-01 -1.757606863975524902e-01 -4.900939166545867920e-01 -4.395977780222892761e-02 -3.073585629463195801e-01 -3.205501139163970947e-01 -2.755002975463867188e-01 4.292978942394256592e-01
3.684573471546173096e-01 1.411222219467163086e-01 -4.993380904197692871e-01 7.265868037939071655e-02 -5.137665867805480957e-01 -2.941366732120513916e-01 -2.628554105758666992e-01 4.124809503555297852e-01
3.265863358974456787e-01 -2.100839018821716309e-01 -3.297875523567199707e-01 1.275223642587661743e-01 -3.423383533954620361e-01 -9.527591615915298462e-02 -3.636250793933868408e-01 6.824135184288024902e-01
3.497574329376220703e-01 -3.676663041114807129e-01 -6.101206541061401367e-01 1.770287305116653442e-01 -1.544905360788106918e-02 2.343618273735046387e-01 -5.306214094161987305e-01 4.670755937695503235e-02
6.361801028251647949e-01 2.037207596004009247e-02 -5.288211703300476074e-01 4.121357202529907227e-02 -5.255395174026489258e-01 -3.505255281925201416e-02 -8.517368882894515991e-02 1.698073148727416992e-01
-1.456208080053329468e-01 1.650628596544265747e-01 -3.096385002136230469e-01 1.637778580188751221e-01 -4.827300906181335449e-01 1.932953447103500366e-01 -5.956768989562988281e-01 4.512508213520050049e-01
4.978112876415252686e-01 -1.805135905742645264e-01 -6.430716514587402344e-01 1.638370305299758911e-01 -3.333954811096191406e-01 -2.147810012102127075e-01 -3.487175107002258301e-01 -1.811057887971401215e-02
2.985682189464569092e-01 1.138827726244926453e-01 -1.204170733690261841e-01 -3.657800853252410889e-01 -7.222409248352050781e-01 -1.466204375028610229e-01 -7.336873561143875122e-02 4.484193325042724609e-01
6.171241402626037598e-01 -9.254896640777587891e-02 -4.736359715461730957e-01 1.093776598572731018e-01 -5.823337435722351074e-01 1.130387261509895325e-01 8.970639109611511230e-02 1.198350191116333008e-01
4.604871571063995361e-01 -2.894306480884552002e-01 -3.769744634628295898e-01 -1.380559951066970825e-01 -4.995506405830383301e-01 -3.536127805709838867e-01 -4.100790321826934814e-01 1.595593802630901337e-02
6.294820904731750488e-01 3.058688342571258545e-01 -5.087466239929199219e-01 1.281840726733207703e-02 -4.722724258899688721e-01 1.550959944725036621e-01 2.626800909638404846e-02 5.850558727979660034e-02
2.376655638217926025e-01 -5.707955956459045410e-01 -4.460665583610534668e-01 1.041741520166397095e-01 -6.291973590850830078e-01 3.451966121792793274e-02 7.288903743028640747e-02 7.406865060329437256e-02
1.193206161260604858e-01 -3.266989886760711670e-01 -3.447676599025726318e-01 -1.568049788475036621e-01 -8.471682667732238770e-01 -7.636820524930953979e-02 -7.903832593001425266e-04 -1.097771748900413513e-01
4.191953241825103760e-01 -4.439831376075744629e-01 -5.515739917755126953e-01 1.893968433141708374e-01 -2.942062318325042725e-01 -1.203322932124137878e-01 -4.110385179519653320e-01 1.306123137474060059e-01
3.907362222671508789e-01 3.194371461868286133e-01 -3.103077709674835205e-01 -2.549558281898498535e-01 -6.319386959075927734e-01 -8.614211529493331909e-02 1.270111501216888428e-01 4.013637900352478027e-01
7.090751528739929199e-01 2.115842998027801514e-01 -3.535850048065185547e-01 -3.151683509349822998e-01 -2.138066738843917847e-01 4.028810560703277588e-01 -1.365272104740142822e-01 3.774932026863098145e-02
4.745857790112495422e-02 4.402621984481811523e-01 -6.183457374572753906e-01 -3.057897090911865234e-01 -6.257992237806320190e-02 3.831318318843841553e-01 2.232859134674072266e-01 3.570647537708282471e-01
3.553091287612915039e-01 2.400366961956024170e-02 -4.733732044696807861e-01 1.934036314487457275e-01 -3.442374169826507568e-01 -6.734642386436462402e-02 -2.621150016784667969e-01 6.480375528335571289e-01
1.950622163712978363e-02 -3.367179930210113525e-01 -4.906877279281616211e-01 -4.652431011199951172e-01 2.410634160041809082e-01 2.723967730998992920e-01 -2.541500627994537354e-01 4.817791581153869629e-01
2.339585721492767334e-01 5.408936142921447754e-01 -3.607573211193084717e-01 9.521377831697463989e-02 -5.115997195243835449e-01 1.528281122446060181e-01 -2.055831104516983032e-01 4.314290285110473633e-01
-1.395702064037322998e-01 -2.158897519111633301e-01 -7.687171697616577148e-01 -1.747972071170806885e-01 2.462858706712722778e-01 3.000468015670776367e-01 -8.348915725946426392e-02 3.934164941310882568e-01
-4.202913865447044373e-02 5.334116220474243164e-01 -4.513061642646789551e-01 -9.553564339876174927e-02 -2.648625373840332031e-01 4.204588532447814941e-01 -1.043855771422386169e-02 5.038397312164306641e-01
-1.364226639270782471e-01 2.785226404666900635e-01 -1.995703130960464478e-01 -6.386793851852416992e-01 -3.549747169017791748e-01 3.610686063766479492e-01 7.401243597269058228e-02 4.407028257846832275e-01
6.686387658119201660e-01 1.892398484051227570e-02 -5.631201863288879395e-01 -5.461344122886657715e-02 -4.634050130844116211e-01 -8.901676535606384277e-02 4.800472036004066467e-02 8.662846684455871582e-02
2.548124194145202637e-01 -4.505478739738464355e-01 -3.712905645370483398e-01 1.061977520585060120e-01 -6.661705374717712402e-01 1.013215258717536926e-01 1.715458631515502930e-01 3.153816759586334229e-01
8.696697652339935303e-02 2.860800921916961670e-01 -6.869677901268005371e-01 -2.139803208410739899e-02 -5.974899530410766602e-01 -1.792345046997070312e-01 2.052162736654281616e-01 8.354064822196960449e-02
3.460794985294342041e-01 -4.670444726943969727e-01 -3.461253345012664795e-01 -3.396037817001342773e-01 -4.399020373821258545e-01 -3.702411055564880371e-01 -6.153300032019615173e-02 3.042801320552825928e-01
4.599445760250091553e-01 3.576050400733947754e-01 -4.221605062484741211e-01 -1.145455166697502136e-01 -5.710981488227844238e-01 -1.948189735412597656e-02 1.303438842296600342e-01 3.545523285865783691e-01
3.998373746871948242e-01 -1.437130868434906006e-01 -4.490780532360076904e-01 2.125312089920043945e-01 -3.870218098163604736e-01 -2.293380908668041229e-03 -1.605427563190460205e-01 6.301357150077819824e-01
1.346894651651382446e-01 3.281821012496948242e-01 -4.155059754848480225e-01 -7.456681132316589355e-01 -1.241463124752044678e-01 3.443717062473297119e-01 4.165683314204216003e-02 9.873961657285690308e-02
-1.088394001126289368e-01 5.780434608459472656e-01 -6.167662739753723145e-01 -4.351243376731872559e-02 -2.094793468713760376e-01 1.156380325555801392e-01 -4.372905008494853973e-03 4.630906879901885986e-01
1.506560891866683960e-01 -3.741474449634552002e-02 -3.975199759006500244e-01 -2.993461787700653076e-01 -5.062050223350524902e-01 -4.585380852222442627e-01 6.206585094332695007e-03 5.115989446640014648e-01
5.627058148384094238e-01 -4.077689051628112793e-01 -5.128368735313415527e-01 5.783454515039920807e-03 -1.372831612825393677e-01 -1.522964239120483398e-01 -3.295628428459167480e-01 3.215573728084564209e-01
7.312104105949401855e-01 -1.859896928071975708e-01 -4.014155566692352295e-01 -2.269648313522338867e-01 -4.604921340942382812e-01 -4.661215096712112427e-02 4.885606095194816589e-02 -3.845951333642005920e-02
-1.770392209291458130e-01 2.971578836441040039e-01 -4.573643207550048828e-01 9.385529160499572754e-02 -7.706603407859802246e-01 2.155556827783584595e-01 1.266331225633621216e-01 7.710946351289749146e-02
5.291463732719421387e-01 -3.489635586738586426e-01 -6.630424261093139648e-01 1.915761977434158325e-01 -1.023218333721160889e-01 -4.151253774762153625e-02 -3.050698339939117432e-01 1.290010511875152588e-01
5.053845643997192383e-01 -3.229045867919921875e-01 -1.274407505989074707e-01 -3.515415787696838379e-01 -3.429118394851684570e-01 5.834099650382995605e-01 -1.338221281766891479e-01 1.569470614194869995e-01
-3.568983078002929688e-01 3.137229084968566895e-01 -7.379750013351440430e-01 -1.804293990135192871e-01 -1.482778638601303101e-01 4.093655049800872803e-01 6.790862977504730225e-02 -5.349452793598175049e-02
-2.965991385281085968e-02 4.584878385066986084e-01 -6.004052758216857910e-01 -6.197417974472045898e-01 1.426640246063470840e-02 1.672842912375926971e-02 -4.749767854809761047e-02 2.039689868688583374e-01
5.811482667922973633e-01 -4.691643118858337402e-01 -2.186014354228973389e-01 -1.069148331880569458e-01 -4.866261482238769531e-01 3.329319357872009277e-01 3.468752652406692505e-02 1.846142858266830444e-01
4.713101387023925781e-01 1.991552114486694336e-01 -5.654801726341247559e-01 5.308182910084724426e-02 -4.524852037429809570e-01 -1.548848897218704224e-01 -1.827525347471237183e-02 4.319170117378234863e-01
-4.472036063671112061e-01 -2.247077077627182007e-01 -5.745911598205566406e-01 -2.810995876789093018e-01 5.470347404479980469e-02 1.814609020948410034e-02 -1.465971022844314575e-01 5.617214441299438477e-01
2.374826669692993164e-01 -3.647938370704650879e-01 -3.792891800403594971e-01 1.793759167194366455e-01 -6.850522756576538086e-01 4.015362262725830078e-01 3.385406360030174255e-02 -5.307652428746223450e-02
-1.825247555971145630e-01 -3.066013753414154053e-01 -4.840804040431976318e-01 -4.795011579990386963e-01 9.948508441448211670e-02 7.335739582777023315e-02 2.126475555996876210e-05 6.270140409469604492e-01
2.120923548936843872e-01 8.544475585222244263e-02 -2.230281010270118713e-03 -2.345691174268722534e-01 -6.474351286888122559e-01 -4.965678602457046509e-02 -1.909466534852981567e-01 6.592342853546142578e-01
-1.859378665685653687e-01 1.016738936305046082e-01 -2.567066252231597900e-01 1.815661787986755371e-01 -7.276096343994140625e-01 2.775821685791015625e-01 -3.978214263916015625e-01 3.024820387363433838e-01
2.332677841186523438e-01 -4.586607813835144043e-01 -5.439434051513671875e-01 -1.531100869178771973e-01 -5.742112398147583008e-01 -1.514191031455993652e-01 1.934332847595214844e-01 -1.607379615306854248e-01
2.552202939987182617e-01 -2.131010442972183228e-01 -5.586032867431640625e-01 1.797108203172683716e-01 -3.057226240634918213e-01 -2.611467838287353516e-01 -2.271626293659210205e-01 5.760641694068908691e-01
-7.818199694156646729e-02 2.302868664264678955e-01 -4.031990468502044678e-01 -4.716728925704956055e-01 -1.200649961829185486e-01 2.975701689720153809e-01 1.395687311887741089e-01 6.583066582679748535e-01
-1.236313115805387497e-02 -3.777111768722534180e-01 -4.526505768299102783e-01 6.541866809129714966e-02 -7.307996153831481934e-01 2.626159191131591797e-01 3.935855627059936523e-02 -2.083864063024520874e-01
1.259244978427886963e-01 -1.189510673284530640e-01 -3.978110253810882568e-01 -2.516795396804809570e-01 -3.263188302516937256e-01 5.175929665565490723e-01 -4.277847111225128174e-01 -4.370483458042144775e-01
3.837876915931701660e-01 -1.915453188121318817e-02 -2.972304522991180420e-01 -5.285720825195312500e-01 -4.127028584480285645e-01 -3.363949656486511230e-01 2.342483550310134888e-01 3.824242949485778809e-01
5.858267545700073242e-01 2.036515623331069946e-01 -5.918949246406555176e-01 -1.614187508821487427e-01 -2.991481125354766846e-01 -9.685945510864257812e-02 2.758279144763946533e-01 2.529527246952056885e-01
6.274893879890441895e-01 -7.529363036155700684e-02 -6.568877696990966797e-01 7.769767660647630692e-03 -1.859471499919891357e-01 -2.145161777734756470e-01 -1.244905497878789902e-02 2.971153557300567627e-01
4.317486584186553955e-01 2.139052450656890869e-01 -6.868799328804016113e-01 -4.863145202398300171e-02 -3.224767744541168213e-01 -3.118365108966827393e-01 1.177454292774200439e-01 2.803058028221130371e-01
-4.792308807373046875e-01 -2.894223034381866455e-01 -5.558100342750549316e-01 1.488814502954483032e-01 -4.136534929275512695e-01 3.813089430332183838e-01 -1.939318925142288208e-01 -3.697017207741737366e-02
-1.699680835008621216e-01 2.057725340127944946e-01 -2.173899114131927490e-01 -5.668360367417335510e-02 -8.264213204383850098e-01 2.344689369201660156e-01 -3.663486838340759277e-01 7.834429293870925903e-02
-2.777250409126281738e-01 -1.609300673007965088e-01 -4.422004818916320801e-01 6.288794428110122681e-02 -7.428992986679077148e-01 3.349119722843170166e-01 9.022378921508789062e-02 -1.589598506689071655e-01
-9.876164793968200684e-02 -3.256597220897674561e-01 -6.230489611625671387e-01 1.511357724666595459e-01 -4.859080910682678223e-01 -5.689701437950134277e-02 -2.911957502365112305e-01 -3.860321938991546631e-01
-5.095063149929046631e-02 -1.893071383237838745e-01 -4.582986831665039062e-01 -2.896772623062133789e-01 -2.174871414899826050e-01 2.276651859283447266e-01 -6.219034790992736816e-01 -4.262865781784057617e-01
-2.471647411584854126e-01 -3.292001783847808838e-01 -2.660545706748962402e-01 -5.808195471763610840e-01 -9.536962211132049561e-02 4.040061831474304199e-01 -1.451814323663711548e-01 4.785461723804473877e-01
4.258823767304420471e-02 -3.921600282192230225e-01 -1.999925076961517334e-01 -1.739462018013000488e-01 -6.884980201721191406e-01 -3.245322108268737793e-01 -2.287047356367111206e-01 3.774730563163757324e-01
-5.651083588600158691e-02 -1.446722541004419327e-02 -3.771371245384216309e-01 -2.611795663833618164e-01 -7.613484859466552734e-01 2.201029798015952110e-03 -2.536971271038055420e-01 -3.770032227039337158e-01
-3.284057676792144775e-01 6.342454254627227783e-02 -4.202696979045867920e-01 -6.440218687057495117e-01 -2.971945405006408691e-01 1.900684982538223267e-01 3.358570933341979980e-01 2.438967525959014893e-01
6.107150316238403320e-01 8.161062374711036682e-03 -2.370582669973373413e-01 -1.540189385414123535e-01 -6.671828627586364746e-01 2.203033417463302612e-01 -2.136433571577072144e-01 -8.793190121650695801e-02
4.615005254745483398e-01 -3.844127655029296875e-01 -4.290928840637207031e-01 -1.589585691690444946e-01 -1.708478331565856934e-01 -3.227550685405731201e-01 -4.434894919395446777e-01 3.159316182136535645e-01
5.474465489387512207e-01 -7.567067444324493408e-02 -4.116476476192474365e-01 -2.937684953212738037e-01 -6.313618272542953491e-03 5.659322142601013184e-01 -3.416553437709808350e-01 -4.213162884116172791e-02
4.903372228145599365e-01 -1.811594218015670776e-01 -8.803629130125045776e-02 -5.221464037895202637e-01 -2.778839170932769775e-01 5.027279853820800781e-01 -3.147358000278472900e-01 1.317185759544372559e-01
4.372417926788330078e-01 -4.025175571441650391e-01 -5.303569436073303223e-01 1.910841166973114014e-01 -1.787614226341247559e-01 -9.422284364700317383e-02 -4.408514797687530518e-01 3.063069283962249756e-01
-3.371141850948333740e-02 -1.793535798788070679e-01 -6.604043841361999512e-01 -3.932462632656097412e-01 2.861959636211395264e-01 2.216064035892486572e-01 -2.974486351013183594e-01 3.955075740814208984e-01
4.604273661971092224e-02 -1.387765109539031982e-01 -7.786120176315307617e-01 2.201470285654067993e-01 -4.021341502666473389e-01 -2.384642809629440308e-01 2.889787256717681885e-01 1.477626860141754150e-01
-1.661001294851303101e-01 1.884508877992630005e-02 -1.442189365625381470e-01 -8.843991905450820923e-03 -7.238263487815856934e-01 -1.543757226318120956e-02 -4.549718499183654785e-01 4.690586030483245850e-01
2.408389300107955933e-01 3.608396649360656738e-02 -4.304609298706054688e-01 -2.456897646188735962e-01 -6.939618587493896484e-01 -4.299854040145874023e-01 -8.053590357303619385e-02 1.485861837863922119e-01
3.902820050716400146e-01 -6.025127172470092773e-01 -1.428747028112411499e-01 -4.422431886196136475e-01 -3.976803123950958252e-01 -1.293515413999557495e-01 -6.894915550947189331e-02 2.983802556991577148e-01
1.164442524313926697e-01 2.615571022033691406e-01 -5.982500910758972168e-01 -4.750481247901916504e-01 1.205403823405504227e-02 2.431584708392620087e-02 1.520258933305740356e-01 5.573205947875976562e-01
-8.763526380062103271e-02 -3.132117390632629395e-01 -5.064132809638977051e-01 -5.808452144265174866e-02 -6.873864531517028809e-01 -3.729330897331237793e-01 -1.099965348839759827e-01 1.034982502460479736e-01
5.517001748085021973e-01 -9.785582125186920166e-02 -4.015960693359375000e-01 -2.276449650526046753e-02 -3.950658142566680908e-01 -2.159475386142730713e-01 -4.399435520172119141e-01 3.577607572078704834e-01
-3.387311100959777832e-01 -2.449810802936553955e-01 -4.529003202915191650e-01 7.757014036178588867e-02 -4.726833403110504150e-01 9.323865175247192383e-03 -5.810938477516174316e-01 2.300501763820648193e-01
8.237389847636222839e-03 -2.247976958751678467e-01 -3.726007416844367981e-02 -5.955431982874870300e-02 -8.650416731834411621e-01 2.741869986057281494e-01 -2.767123878002166748e-01 2.107547223567962646e-01
-2.084177732467651367e-01 -2.444609701633453369e-01 -5.112064480781555176e-01 6.762905418872833252e-02 -6.908870935440063477e-01 4.561948589980602264e-03 -2.837771773338317871e-01 -2.702220082283020020e-01
1.590534299612045288e-01 -4.830592274665832520e-01 -5.024365782737731934e-01 6.044843047857284546e-02 -6.381081882864236832e-03 2.881744503974914551e-01 -6.274992227554321289e-01 9.175287187099456787e-02
1.402040868997573853e-01 1.401212811470031738e-01 -8.466111868619918823e-02 -2.732716798782348633e-01 -6.982076764106750488e-01 -1.319247037172317505e-01 -1.186763495206832886e-01 5.999014377593994141e-01
-1.771268248558044434e-01 3.881528675556182861e-01 -4.448726177215576172e-01 -3.349694013595581055e-01 -3.055499792098999023e-01 5.922303199768066406e-01 -2.451188564300537109e-01 -6.055277958512306213e-02
3.037451207637786865e-01 -4.422038793563842773e-01 -4.333081841468811035e-01 5.268628243356943130e-03 -6.000466346740722656e-01 2.341236770153045654e-01 3.270460367202758789e-01 5.081438273191452026e-02
5.246689915657043457e-01 -1.379413008689880371e-01 -4.841999709606170654e-01 -3.819152116775512695e-01 1.274200975894927979e-01 4.250507950782775879e-01 -3.431679606437683105e-01 -1.035252436995506287e-01
-3.078016079962253571e-02 -2.718628644943237305e-01 -2.920763492584228516e-01 -3.004565536975860596e-01 -8.337178230285644531e-01 -2.105398476123809814e-01 -5.312432348728179932e-02 -8.559221029281616211e-02
-2.991056740283966064e-01 2.885997891426086426e-01 -7.171694636344909668e-01 -1.288957297801971436e-01 -1.244985684752464294e-01 5.261358618736267090e-01 -2.182223647832870483e-02 -5.920280516147613525e-02
3.781394064426422119e-01 -2.062687575817108154e-01 -5.904539823532104492e-01 -1.535107046365737915e-01 -4.495996832847595215e-01 -3.747119903564453125e-01 -1.791820228099822998e-01 -2.600134909152984619e-01
-9.203820675611495972e-02 6.167702674865722656e-01 -5.135383605957031250e-01 -3.371105492115020752e-01 -2.005550861358642578e-01 1.958434879779815674e-01 -3.936893045902252197e-01 1.377985160797834396e-02
4.873010814189910889e-01 -1.676012873649597168e-01 -5.341799259185791016e-01 -1.994970440864562988e-01 -2.986235618591308594e-01 -4.257520437240600586e-01 -5.278037488460540771e-02 3.688817918300628662e-01
-1.129161268472671509e-01 -7.180034369230270386e-02 -3.716183602809906006e-01 -2.710696756839752197e-01 -2.374905794858932495e-01 5.876823067665100098e-01 3.034074306488037109e-01 5.260108709335327148e-01
3.663393482565879822e-02 1.721446812152862549e-01 -5.488270521163940430e-01 -5.138137340545654297e-01 -5.995807796716690063e-02 3.206076920032501221e-01 2.967394888401031494e-01 4.575694501399993896e-01
8.989269845187664032e-03 2.309839576482772827e-01 -6.936778426170349121e-01 -6.544447541236877441e-01 1.680420190095901489e-01 6.978899240493774414e-02 -4.931426420807838440e-02 3.922113031148910522e-02
3.547794744372367859e-02 -1.464101076126098633e-01 -4.710386395454406738e-01 -2.563932836055755615e-01 4.604069888591766357e-02 3.348158895969390869e-01 5.741657316684722900e-02 7.564208507537841797e-01
2.266429066658020020e-01 -5.010939836502075195e-01 -5.704267024993896484e-01 9.630930423736572266e-02 -5.536744594573974609e-01 -2.160468250513076782e-01 6.452064961194992065e-02 7.403684407472610474e-02
-2.075947076082229614e-01 -2.605597972869873047e-01 -6.736880540847778320e-01 -3.498676717281341553e-01 2.160909175872802734e-01 4.265027046203613281e-01 -2.208006680011749268e-01 1.881413757801055908e-01
4.066632390022277832e-01 -3.584471046924591064e-01 -5.950927734375000000e-01 2.299819290637969971e-01 -3.172587156295776367e-01 -4.495169594883918762e-02 8.334295451641082764e-02 4.353088736534118652e-01
1.364473700523376465e-01 -4.090366661548614502e-01 -4.195898175239562988e-01 -2.468519806861877441e-01 -6.397616267204284668e-01 -4.011625945568084717e-01 -8.266614377498626709e-02 -4.425524268299341202e-03
3.125809133052825928e-01 -2.069694548845291138e-01 -4.571833312511444092e-01 -2.697180807590484619e-01 -6.799862384796142578e-01 -1.863163262605667114e-01 5.620406195521354675e-02 -2.782772481441497803e-01
2.524023056030273438e-01 7.956392318010330200e-02 -7.272491455078125000e-01 -1.154230386018753052e-01 -4.348834156990051270e-01 -2.447428852319717407e-01 3.724144995212554932e-01 5.797228775918483734e-03
2.789587378501892090e-01 4.242639243602752686e-01 -4.340511858463287354e-01 -2.876981496810913086e-01 -1.129812076687812805e-01 6.077534556388854980e-01 -7.082788646221160889e-02 2.895961701869964600e-01
4.681801497936248779e-01 -4.566324055194854736e-01 -5.349742174148559570e-01 1.207390129566192627e-01 -3.356097042560577393e-01 -1.287661194801330566e-01 -3.724763691425323486e-01 5.971247330307960510e-02
5.416457056999206543e-01 4.653295874595642090e-01 -2.849074304103851318e-01 -2.604589164257049561e-01 -3.209216296672821045e-01 3.438251912593841553e-01 -3.445212244987487793e-01 3.429256752133369446e-02
2.772858366370201111e-02 -2.059479206800460815e-01 -4.939475059509277344e-01 -4.508582353591918945e-01 1.203132346272468567e-01 2.576296627521514893e-01 1.425633430480957031e-01 6.390513181686401367e-01
-1.453372370451688766e-02 -3.797719478607177734e-01 -4.945569634437561035e-01 -2.603753507137298584e-01 -9.299005568027496338e-02 4.717041850090026855e-01 -4.434857666492462158e-01 -3.396303057670593262e-01
-1.723215728998184204e-02 2.994946837425231934e-01 -3.911677896976470947e-01 -1.202685311436653137e-01 -7.995883822441101074e-01 2.666384577751159668e-01 1.773338764905929565e-01 2.538622915744781494e-02
1.553506851196289062e-01 4.795751348137855530e-02 -4.312827289104461670e-01 -4.075761437416076660e-01 -7.092510461807250977e-01 -2.740635573863983154e-01 1.877931877970695496e-03 -2.080667018890380859e-01
4.160226583480834961e-01 -3.449268937110900879e-01 2.770958095788955688e-02 -4.506883621215820312e-01 -3.634138405323028564e-01 4.739330708980560303e-01 -1.838466823101043701e-01 3.370176255702972412e-01
3.844260871410369873e-01 2.710796706378459930e-02 -2.496596723794937134e-01 -5.461800098419189453e-01 -3.444628119468688965e-01 -3.345915377140045166e-01 5.868491530418395996e-02 5.067438483238220215e-01
5.122408270835876465e-01 -2.427816987037658691e-01 -1.763256639242172241e-01 -1.185562238097190857e-01 -3.248456120491027832e-01 4.606042802333831787e-01 -5.398874282836914062e-01 1.560795754194259644e-01
-2.120877802371978760e-01 4.941506683826446533e-01 -5.827925801277160645e-01 -2.328932285308837891e-01 -3.252034485340118408e-01 4.412928819656372070e-01 -3.503940999507904053e-02 1.233817785978317261e-01
-5.515192747116088867e-01 -3.680439591407775879e-01 -3.695249557495117188e-01 -8.089112490415573120e-02 -4.006414413452148438e-01 2.301383465528488159e-01 -4.490280747413635254e-01 4.663242772221565247e-02
9.395157545804977417e-02 -1.722412556409835815e-02 -4.850131869316101074e-01 -1.504959762096405029e-01 -6.608694791793823242e-01 3.665008023381233215e-02 -1.975917369127273560e-01 -5.058214664459228516e-01
1.161891780793666840e-02 8.561541140079498291e-02 -4.692989885807037354e-01 -4.934763610363006592e-01 -8.741859346628189087e-02 3.389653861522674561e-01 2.750251293182373047e-01 5.749750733375549316e-01
6.035923957824707031e-01 9.150277823209762573e-02 -1.945233941078186035e-01 -3.515594303607940674e-01 -2.622992992401123047e-01 4.893148243427276611e-01 -3.869690597057342529e-01 8.885471522808074951e-02
-9.723137319087982178e-02 3.891494572162628174e-01 -3.861776590347290039e-01 1.294734179973602295e-01 -7.079598307609558105e-01 3.121431469917297363e-01 -2.217662930488586426e-01 1.593471169471740723e-01
5.970843434333801270e-01 2.407191991806030273e-01 -4.996244609355926514e-01 -2.252358347177505493e-01 -7.845601066946983337e-03 5.174443125724792480e-01 -1.316866725683212280e-01 -6.102860905230045319e-03
9.386069327592849731e-02 -1.258734017610549927e-01 -7.099926471710205078e-01 -5.033200383186340332e-01 3.112232387065887451e-01 2.680268585681915283e-01 1.584866829216480255e-02 2.213052213191986084e-01
3.214058876037597656e-01 -1.405370831489562988e-01 -6.865504384040832520e-01 -1.294788867235183716e-01 -4.442297816276550293e-01 -3.764219582080841064e-01 2.003764808177947998e-01 9.821927547454833984e-02
6.192773580551147461e-01 3.509118854999542236e-01 -3.693418204784393311e-01 -2.307491451501846313e-01 -2.488736957311630249e-01 4.420778751373291016e-01 -2.152318507432937622e-01 1.489817630499601364e-03
1.702109910547733307e-02 5.385552644729614258e-01 -5.578196644783020020e-01 9.452584385871887207e-02 -2.428458333015441895e-01 4.773815870285034180e-01 -1.498380601406097412e-01 2.832877337932586670e-01
-1.402208358049392700e-01 -3.435000181198120117e-01 -4.064868688583374023e-01 -4.579011499881744385e-01 -4.067961499094963074e-02 4.315482378005981445e-01 9.823981672525405884e-02 5.384247899055480957e-01
2.737212181091308594e-01 -1.229589655995368958e-01 -2.722806632518768311e-01 -2.208881080150604248e-01 -6.642584800720214844e-01 -1.558650434017181396e-01 1.337541937828063965e-01 5.510045289993286133e-01
-4.009933769702911377e-02 -3.026946485042572021e-01 -3.799550235271453857e-01 -4.607273638248443604e-01 -1.064983680844306946e-01 5.357540845870971680e-01 1.947646439075469971e-01 4.624119102954864502e-01
8.349573612213134766e-02 -3.796404302120208740e-01 -4.683198034763336182e-01 -2.390618175268173218e-01 -3.318219482898712158e-01 -5.739790201187133789e-01 -3.625533282756805420e-01 3.775071725249290466e-02
-1.764961034059524536e-01 2.624723911285400391e-01 -4.407475590705871582e-01 2.582450807094573975e-01 -6.432678699493408203e-01 1.224074736237525940e-01 -4.377484619617462158e-01 1.364089846611022949e-01
-1.971831917762756348e-01 -6.477829068899154663e-02 -4.452335238456726074e-01 -5.973491072654724121e-01 -1.660002619028091431e-01 2.242598235607147217e-01 3.891882300376892090e-01 4.153885543346405029e-01
6.253709197044372559e-01 -2.779116332530975342e-01 -2.035354524850845337e-01 -2.357281744480133057e-01 -4.280633926391601562e-01 2.315570712089538574e-01 -4.141819179058074951e-01 -1.621058583259582520e-01
4.630495011806488037e-01 1.224991902709007263e-01 -3.536929488182067871e-01 -4.216719865798950195e-01 -1.698191463947296143e-01 6.163904070854187012e-01 1.996538192033767700e-01 1.379700899124145508e-01
-1.637368276715278625e-02 -3.000568449497222900e-01 -3.906656503677368164e-01 -3.571685254573822021e-01 4.050799459218978882e-02 1.233698204159736633e-01 5.252101644873619080e-02 7.809541821479797363e-01
-1.989345997571945190e-01 1.577077656984329224e-01 -1.866324692964553833e-01 -6.766095757484436035e-02 -4.035685062408447266e-01 2.865169644355773926e-01 -7.137727737426757812e-01 3.764473795890808105e-01
-2.376948297023773193e-01 -2.685845792293548584e-01 -6.817288994789123535e-01 -3.011531233787536621e-01 2.048045098781585693e-01 3.805149495601654053e-01 -3.144309520721435547e-01 1.741051375865936279e-01
1.343450993299484253e-01 3.762764856219291687e-02 -4.652593731880187988e-01 1.210962086915969849e-01 -7.053310275077819824e-01 9.576489776372909546e-02 -3.861256539821624756e-01 -3.060216307640075684e-01
-1.923756599426269531e-01 -3.393691480159759521e-01 -5.832743644714355469e-01 -4.718736410140991211e-01 1.161523312330245972e-01 4.585218727588653564e-01 -3.792428970336914062e-02 2.444882690906524658e-01
1.294514536857604980e-01 -1.776770055294036865e-01 -5.590928792953491211e-01 9.515745192766189575e-02 1.460677292197942734e-02 3.825462162494659424e-01 -6.947443485260009766e-01 2.843837440013885498e-02
-3.882839977741241455e-01 1.607985794544219971e-01 -6.671530008316040039e-01 -4.772726893424987793e-01 2.849516458809375763e-02 3.530752658843994141e-01 -1.581739783287048340e-01 -1.979985274374485016e-03
4.753539711236953735e-02 2.067291289567947388e-01 -6.390457153320312500e-01 -4.858720600605010986e-01 -1.064868569374084473e-01 1.494437456130981445e-01 3.884266912937164307e-01 3.549708724021911621e-01
1.384801715612411499e-01 -3.729594945907592773e-01 -4.104741811752319336e-01 -2.514694929122924805e-01 -2.097392529249191284e-01 4.940297305583953857e-01 -4.026768803596496582e-01 -3.997424542903900146e-01
6.520789265632629395e-01 -1.917939633131027222e-02 -5.585635304450988770e-01 6.683249771595001221e-02 -3.070583343505859375e-01 -1.049519330263137817e-01 -1.838988065719604492e-01 3.447416126728057861e-01
-2.781169721856713295e-03 1.345747709274291992e-01 -8.031414151191711426e-01 2.393110245466232300e-01 -4.619635343551635742e-01 -2.428939193487167358e-01 4.128292575478553772e-02 7.391797751188278198e-02
3.619341179728507996e-02 -4.916017949581146240e-01 -5.452229380607604980e-01 -1.631311327219009399e-02 -4.749701321125030518e-01 -4.226419031620025635e-01 -5.517194047570228577e-02 2.285099327564239502e-01
4.428921937942504883e-01 1.304426342248916626e-01 -3.141976594924926758e-01 -2.383612096309661865e-01 -9.511783719062805176e-02 5.955339670181274414e-01 -4.800186157226562500e-01 1.927924007177352905e-01
-9.777646511793136597e-02 -2.265084087848663330e-01 -6.779587268829345703e-01 6.416072696447372437e-02 -4.913482069969177246e-01 -4.423222243785858154e-01 -1.865733265876770020e-01 -5.922610685229301453e-02
-3.033466637134552002e-01 -3.785690963268280029e-01 -1.753516942262649536e-01 -2.543779015541076660e-01 -8.159368038177490234e-01 4.357431083917617798e-02 -3.733296692371368408e-02 1.282944437116384506e-02
-1.150517463684082031e-01 4.616572856903076172e-01 -6.376824378967285156e-01 -4.992945492267608643e-01 -1.569249927997589111e-01 2.998906373977661133e-01 3.870862722396850586e-02 4.054243862628936768e-02
4.374100267887115479e-01 -3.667799532413482666e-01 -4.337340295314788818e-01 2.039014697074890137e-01 -4.715062975883483887e-01 2.686451673507690430e-01 1.801920384168624878e-01 3.427626788616180420e-01
4.135864675045013428e-01 -4.667314589023590088e-01 -3.422726094722747803e-01 -3.893402218818664551e-01 -4.611225128173828125e-01 -2.906248569488525391e-01 9.131156839430332184e-03 2.125829905271530151e-01
5.162353813648223877e-02 2.125410437583923340e-01 -6.196213960647583008e-01 -4.243438243865966797e-01 -1.899124085903167725e-01 1.178674846887588501e-01 4.329632520675659180e-01 3.882606923580169678e-01
-4.751116782426834106e-02 -8.891533315181732178e-02 -5.541217327117919922e-01 3.081841766834259033e-02 -7.081767320632934570e-01 -1.155341267585754395e-01 -3.045306503772735596e-01 -2.724607884883880615e-01
2.046080082654953003e-01 9.715204685926437378e-02 -4.931038618087768555e-01 -2.576467692852020264e-01 -5.656499862670898438e-01 -5.322815775871276855e-01 -1.846693009138107300e-01 4.215708374977111816e-02
-4.258784055709838867e-01 -2.097662389278411865e-01 -3.152431845664978027e-01 -4.462343156337738037e-01 -6.249761208891868591e-02 2.365314215421676636e-01 -3.155939280986785889e-01 5.627340078353881836e-01
-5.481670796871185303e-02 -2.729686498641967773e-01 -5.336628556251525879e-01 -2.890844345092773438e-01 -9.764093160629272461e-02 5.183309912681579590e-01 -2.984919548034667969e-01 -4.322259426116943359e-01
2.019950300455093384e-01 -1.430403292179107666e-01 5.440506711602210999e-02 -2.883417904376983643e-01 -4.011519253253936768e-01 6.475533246994018555e-01 -2.398505061864852905e-01 4.635302424430847168e-01
-3.320864439010620117e-01 8.075071126222610474e-02 -4.762433767318725586e-01 -3.412030935287475586e-01 -4.051808267831802368e-02 4.870797395706176758e-01 -1.637755036354064941e-01 5.236982107162475586e-01
6.429848074913024902e-01 -1.969100087881088257e-01 -5.950395464897155762e-01 -9.797945618629455566e-02 -2.482527643442153931e-01 -2.058548033237457275e-01 -2.501940727233886719e-01 -1.323717683553695679e-01
1.401012241840362549e-01 -2.173110991716384888e-01 -4.129648506641387939e-01 -3.389862775802612305e-01 -1.594385057687759399e-01 5.872234702110290527e-01 -4.038284420967102051e-01 -3.381813168525695801e-01
-2.208429127931594849e-01 -1.046642363071441650e-01 -1.074757613241672516e-02 -4.626989066600799561e-01 -6.787626147270202637e-01 3.264784514904022217e-01 -3.942193984985351562e-01 -5.789685994386672974e-02
5.321794152259826660e-01 5.431474652141332626e-03 -5.741349458694458008e-01 -2.275600284337997437e-01 2.232025116682052612e-01 5.119844079017639160e-01 -1.389987319707870483e-01 6.382063031196594238e-02
2.700388245284557343e-02 -2.553747594356536865e-01 -4.505476057529449463e-01 -4.419582486152648926e-01 1.358319520950317383e-01 1.076257452368736267e-01 5.059910938143730164e-02 7.093239426612854004e-01
8.526993542909622192e-02 -7.066292762756347656e-01 -3.762760758399963379e-01 8.322523534297943115e-02 -5.604516267776489258e-01 8.537082932889461517e-03 -8.406478166580200195e-02 1.537802964448928833e-01
-4.773575663566589355e-01 6.593928486108779907e-02 -3.789651393890380859e-01 -4.513671100139617920e-01 -1.986303776502609253e-01 3.368729352951049805e-02 -9.233008325099945068e-02 6.093613505363464355e-01
-1.999649554491043091e-01 -3.751012682914733887e-01 -4.651336669921875000e-01 -5.508581995964050293e-01 8.952647447586059570e-02 2.892841100692749023e-01 -1.714760214090347290e-01 4.223915934562683105e-01
-1.276442781090736389e-02 1.553877443075180054e-01 -4.652277529239654541e-01 -6.279451847076416016e-01 -9.208573400974273682e-02 1.740044653415679932e-01 1.731744557619094849e-01 5.442360043525695801e-01
-4.325425624847412109e-01 -2.287804484367370605e-01 -3.962056636810302734e-01 -1.672866381704807281e-02 -7.204954624176025391e-01 2.865298688411712646e-01 -4.801536444574594498e-03 -4.551446437835693359e-02
6.314788460731506348e-01 -1.381598263978958130e-01 -1.638317555189132690e-01 -3.596515655517578125e-01 -4.905312955379486084e-01 2.581343054771423340e-01 -3.168018162250518799e-01 -1.354199647903442383e-01
9.841468185186386108e-02 -2.735988497734069824e-01 -5.640938282012939453e-01 1.029882580041885376e-01 -1.975120902061462402e-01 8.115237578749656677e-03 -7.399581074714660645e-01 -5.907868500798940659e-03
-3.170911967754364014e-01 -3.133314251899719238e-01 -6.114417910575866699e-01 -3.760702311992645264e-01 7.371461391448974609e-02 4.694216549396514893e-01 -1.255537271499633789e-01 2.107903063297271729e-01
-2.201659828424453735e-01 -3.533754646778106689e-01 -6.389279365539550781e-01 -3.138311207294464111e-01 1.774551421403884888e-01 4.137981235980987549e-01 -1.714510619640350342e-01 2.963432371616363525e-01
4.245558381080627441e-01 -9.992465376853942871e-02 -2.613358432427048683e-03 -3.369073569774627686e-01 -6.442511677742004395e-01 4.887511432170867920e-01 -2.032729089260101318e-01 -3.157338872551918030e-02
-2.833549380302429199e-01 2.266097366809844971e-01 -3.133011758327484131e-01 1.030030250549316406e-01 -7.125687599182128906e-01 3.024767935276031494e-01 -3.605154752731323242e-01 1.742782145738601685e-01
-3.184966277331113815e-03 -2.133647948503494263e-01 -4.359179139137268066e-01 -2.548076584935188293e-02 -8.283628821372985840e-01 -1.503543555736541748e-02 -1.086189001798629761e-01 -2.560909688472747803e-01
5.313625335693359375e-01 8.108209073543548584e-02 -7.170116156339645386e-02 -1.993067115545272827e-01 -5.211617350578308105e-01 3.531529903411865234e-01 -5.031642913818359375e-01 1.292842775583267212e-01
-4.286657273769378662e-02 4.066314995288848877e-01 -5.382281541824340820e-01 -7.087133079767227173e-02 -4.541893899440765381e-01 4.496915340423583984e-01 1.054984629154205322e-01 3.441809117794036865e-01
1.054159328341484070e-01 -4.369511604309082031e-01 -4.311162829399108887e-01 -2.405311614274978638e-01 -5.952147841453552246e-01 -4.047194123268127441e-01 -1.895173788070678711e-01 1.578730903565883636e-02
-2.304270863533020020e-02 2.985411882400512695e-01 -3.296441435813903809e-01 1.729624718427658081e-01 -4.740480482578277588e-01 5.220018625259399414e-01 -4.201832115650177002e-01 3.130491673946380615e-01
3.782747387886047363e-01 -2.351415753364562988e-01 -7.925665378570556641e-02 -5.224704146385192871e-01 -2.879651784896850586e-01 5.957856178283691406e-01 -1.850828677415847778e-01 2.240975946187973022e-01
1.294881105422973633e-01 2.599711120128631592e-01 -6.127091050148010254e-01 -6.540368199348449707e-01 8.100880682468414307e-02 2.966428399085998535e-01 1.018082648515701294e-01 8.687315136194229126e-02
-2.817687094211578369e-01 -4.007056057453155518e-01 -5.714218616485595703e-01 -3.754016160964965820e-01 1.181814670562744141e-01 2.198700010776519775e-01 -1.471716016530990601e-01 4.567525386810302734e-01
2.037557028234004974e-02 3.186853528022766113e-01 -2.579032480716705322e-01 9.384727478027343750e-02 -3.976598680019378662e-01 4.294456541538238525e-01 -5.171177983283996582e-01 4.612323641777038574e-01
2.753148078918457031e-01 8.460190147161483765e-03 -4.797762334346771240e-01 -3.476773202419281006e-01 -5.103464722633361816e-01 -1.940973997116088867e-01 -1.135291829705238342e-01 -5.119075179100036621e-01
4.682408571243286133e-01 -1.956430077552795410e-01 -4.190925359725952148e-01 -1.987373679876327515e-01 9.983172267675399780e-02 5.395160913467407227e-01 -4.241563677787780762e-01 2.153756767511367798e-01
8.223943412303924561e-02 -1.013653725385665894e-01 -4.585496485233306885e-01 1.029599308967590332e-01 -5.816518068313598633e-01 -8.642292022705078125e-02 -5.981338620185852051e-01 -2.419531494379043579e-01
-8.877247571945190430e-02 -3.917696774005889893e-01 -6.444822549819946289e-01 1.209832951426506042e-01 -4.302748143672943115e-01 -2.968525290489196777e-01 -2.948050200939178467e-01 -2.201680541038513184e-01
-1.829820126295089722e-01 -2.495110034942626953e-01 -6.800138354301452637e-01 -3.865176439285278320e-01 2.242760360240936279e-01 4.168771505355834961e-01 -2.118866592645645142e-01 1.531821787357330322e-01
5.833461284637451172e-01 -2.688377201557159424e-01 -9.922327846288681030e-02 -2.346610277891159058e-01 -4.468845427036285400e-01 3.050015270709991455e-01 -4.785757362842559814e-01 2.749659121036529541e-02
8.147790282964706421e-02 1.448223143815994263e-01 -5.238111615180969238e-01 -1.405262649059295654e-01 -5.919294357299804688e-01 2.668294608592987061e-01 3.073478937149047852e-01 -4.027664661407470703e-01
-2.017676085233688354e-01 8.978901058435440063e-02 -4.446234107017517090e-01 -7.267282605171203613e-01 -1.676377654075622559e-01 -6.404513120651245117e-02 1.852417588233947754e-01 3.986038565635681152e-01
9.789948165416717529e-02 2.421078085899353027e-01 -4.752848148345947266e-01 -4.047502279281616211e-01 -9.228836745023727417e-02 4.128336012363433838e-01 1.829335689544677734e-01 5.741670131683349609e-01
2.249873578548431396e-01 -4.323673546314239502e-01 -4.346520602703094482e-01 1.618292033672332764e-01 -2.423980683088302612e-01 -2.115920931100845337e-01 -2.474465668201446533e-01 6.185226440429687500e-01
-3.153006732463836670e-01 -2.163835763931274414e-01 -1.898991465568542480e-01 -1.435826867818832397e-01 -4.643418490886688232e-01 -1.453914046287536621e-01 -6.850020885467529297e-01 3.018377125263214111e-01
-2.800679802894592285e-01 -3.984263241291046143e-01 -6.282505989074707031e-01 -3.606231808662414551e-01 1.045184433460235596e-01 4.273064434528350830e-01 -7.773835957050323486e-02 1.962463408708572388e-01
2.129023335874080658e-02 -6.676529049873352051e-01 -4.205791354179382324e-01 -2.271301895380020142e-01 -3.005405701696872711e-02 3.199861645698547363e-01 1.435127407312393188e-01 4.487997889518737793e-01
7.302688062191009521e-02 -3.811717033386230469e-02 -3.023090064525604248e-01 -2.789456844329833984e-01 -8.494341969490051270e-01 -2.369257956743240356e-01 -2.001829594373703003e-01 -7.916601747274398804e-02
-3.426948562264442444e-02 2.077276818454265594e-02 -8.190858364105224609e-01 -3.933044970035552979e-01 1.211752220988273621e-01 2.698862850666046143e-01 1.584450006484985352e-01 -2.453106492757797241e-01
3.329874202609062195e-02 -2.603429257869720459e-01 -6.496646404266357422e-01 8.638289570808410645e-02 -1.497667580842971802e-01 -2.700157463550567627e-01 -6.295355558395385742e-01 9.966623038053512573e-02
-1.003245115280151367e-01 5.239927768707275391e-01 -6.220006942749023438e-01 2.453981339931488037e-01 -2.869400978088378906e-01 1.976921260356903076e-01 -2.934125363826751709e-01 2.464831024408340454e-01
3.586311936378479004e-01 2.723271846771240234e-01 -2.794906497001647949e-01 -2.474002987146377563e-01 -6.760187149047851562e-01 -6.267059594392776489e-02 1.434049904346466064e-01 4.200068414211273193e-01
-8.055977523326873779e-02 -2.096417844295501709e-01 -5.173447728157043457e-01 -3.525561988353729248e-01 5.691018328070640564e-02 1.382883042097091675e-01 -6.756752133369445801e-01 -2.805699706077575684e-01
-3.270848095417022705e-02 -3.312337696552276611e-01 -5.537050962448120117e-01 -1.734578460454940796e-01 1.676566526293754578e-02 5.705484151840209961e-01 2.791599333286285400e-01 3.857471644878387451e-01
3.427563235163688660e-02 3.661301434040069580e-01 -7.207701802253723145e-01 -2.120396792888641357e-01 -2.013009600341320038e-02 4.517667293548583984e-01 -1.642116308212280273e-01 -2.623732686042785645e-01
-1.396023929119110107e-01 -2.685489133000373840e-02 -3.992907404899597168e-01 2.904630601406097412e-01 -4.797610640525817871e-01 -1.694654822349548340e-01 -2.834413945674896240e-01 6.298888921737670898e-01
1.755472570657730103e-01 7.819221913814544678e-02 -4.145773649215698242e-01 -4.198635220527648926e-01 -7.101072669029235840e-01 -1.498033553361892700e-01 2.073286771774291992e-01 -2.126756161451339722e-01
-2.387771159410476685e-01 -2.167105525732040405e-01 -6.061428785324096680e-01 9.269963949918746948e-02 -5.442767143249511719e-01 2.879450619220733643e-01 1.861798018217086792e-01 -3.258945941925048828e-01
1.338717937469482422e-01 -1.796648204326629639e-01 -5.282735824584960938e-01 1.075452379882335663e-02 4.457400366663932800e-02 4.850848317146301270e-01 -6.474393606185913086e-01 1.189049035310745239e-01
-3.515531420707702637e-01 2.356812506914138794e-01 -4.341359734535217285e-01 -6.953722834587097168e-01 -2.382654398679733276e-01 2.201410830020904541e-01 -1.568035930395126343e-01 -1.379426419734954834e-01
-2.314488440752029419e-01 3.906861841678619385e-01 -6.034919619560241699e-01 -4.224658310413360596e-01 -1.462974101305007935e-01 2.089228332042694092e-01 -4.014024436473846436e-01 -1.579245030879974365e-01
-1.115409061312675476e-01 5.093738436698913574e-01 -5.739602446556091309e-01 -3.639153242111206055e-01 -1.762545853853225708e-01 3.534916043281555176e-01 -3.008373081684112549e-01 -1.403815299272537231e-01
4.193293154239654541e-01 -2.544511854648590088e-01 -4.861472547054290771e-01 -2.517835795879364014e-01 -6.168087124824523926e-01 -1.617814898490905762e-01 1.463360041379928589e-01 -1.778849363327026367e-01
5.457740426063537598e-01 -5.427076816558837891e-01 -4.731158614158630371e-01 2.835596539080142975e-02 -2.699353992938995361e-01 1.402836889028549194e-01 -2.996420860290527344e-01 -2.502568438649177551e-02
1.848147995769977570e-02 9.872537851333618164e-02 -3.053750395774841309e-01 -3.251950144767761230e-01 -1.927594542503356934e-01 6.065111160278320312e-01 9.629616886377334595e-02 6.136946082115173340e-01
1.504272073507308960e-01 4.459728300571441650e-01 -3.680595457553863525e-01 1.341651380062103271e-01 -3.275632858276367188e-01 4.940881133079528809e-01 -4.233017265796661377e-01 3.072566390037536621e-01
4.127423465251922607e-01 -2.385695651173591614e-02 -7.670718431472778320e-01 5.865606293082237244e-02 -7.702459581196308136e-03 3.226125836372375488e-01 -3.586673736572265625e-01 6.674141436815261841e-02
1.167762950062751770e-01 -3.532924950122833252e-01 -3.485037982463836670e-01 -3.205201327800750732e-01 -6.442963480949401855e-01 -4.271397590637207031e-01 -1.968971937894821167e-01 3.201491385698318481e-02
-2.062217332422733307e-03 1.448044627904891968e-01 -3.547696173191070557e-01 -2.668587565422058105e-01 -8.234584927558898926e-01 -7.178656756877899170e-02 -1.620432138442993164e-01 -2.691789567470550537e-01
4.015638530254364014e-01 -3.606083691120147705e-01 -4.583748877048492432e-01 -3.043453097343444824e-01 -2.051183581352233887e-02 -4.165639281272888184e-01 -1.118756905198097229e-01 4.685213267803192139e-01
3.140085041522979736e-01 -4.067115485668182373e-01 -3.657650351524353027e-01 1.412238329648971558e-01 -7.199063301086425781e-01 2.514210939407348633e-01 -2.646188437938690186e-02 8.846495300531387329e-03
4.119778275489807129e-01 -7.398281246423721313e-02 -9.182161837816238403e-02 -5.434266924858093262e-01 -4.881863892078399658e-01 -1.300072968006134033e-01 1.245620697736740112e-01 5.003135204315185547e-01
1.206649318337440491e-01 -2.115621864795684814e-01 -1.898366063833236694e-01 -4.674943983554840088e-01 -3.357523977756500244e-01 6.046274900436401367e-01 -3.899743556976318359e-01 -2.360264509916305542e-01
-1.150035932660102844e-01 2.797065079212188721e-01 -4.444292783737182617e-01 -6.418730616569519043e-01 -2.794234752655029297e-01 7.594431191682815552e-02 2.514537572860717773e-01 3.898023962974548340e-01
-1.932482868432998657e-01 -1.899237036705017090e-01 -2.004985511302947998e-01 -2.535316348075866699e-01 -8.792608976364135742e-01 5.011615902185440063e-02 -2.035735994577407837e-01 7.108146697282791138e-02
4.022427797317504883e-01 -3.793456256389617920e-01 -6.717483997344970703e-01 2.872579693794250488e-01 -8.476941287517547607e-02 -1.578844152390956879e-02 -3.694918155670166016e-01 1.287452131509780884e-01
-6.825657561421394348e-03 3.703645467758178711e-01 -7.593407034873962402e-01 2.193833440542221069e-01 -9.883281588554382324e-02 1.145743429660797119e-01 -4.538808465003967285e-01 9.567106515169143677e-02
-2.326975017786026001e-02 6.144493073225021362e-02 1.477850251831114292e-03 -1.276337504386901855e-01 -5.912933349609375000e-01 1.481532752513885498e-01 -6.117089837789535522e-02 7.772202491760253906e-01
-4.712629616260528564e-01 -2.220354229211807251e-01 -4.911317229270935059e-01 1.567812860012054443e-01 -4.143009185791015625e-01 4.386262893676757812e-01 -3.125829100608825684e-01 3.277743235230445862e-02
4.152328372001647949e-01 1.798193007707595825e-01 -4.480435550212860107e-01 -2.446540892124176025e-01 -4.941227436065673828e-01 -3.027544617652893066e-01 7.388629764318466187e-02 4.397401213645935059e-01
7.378316670656204224e-02 -1.916946619749069214e-01 -1.957252025604248047e-01 -4.303323328495025635e-01 -3.856376707553863525e-01 4.309234321117401123e-01 -5.305224657058715820e-01 -3.441647887229919434e-01
-7.387343794107437134e-02 -2.534427344799041748e-01 -4.862753450870513916e-01 -3.396499752998352051e-01 -1.504100561141967773e-01 4.300089180469512939e-01 -4.322912693023681641e-01 -4.290419816970825195e-01
2.888568043708801270e-01 -2.691347897052764893e-01 9.401469677686691284e-02 -2.972161769866943359e-01 -6.596130728721618652e-01 5.041406154632568359e-01 -6.231012195348739624e-02 2.319960892200469971e-01
-4.540195465087890625e-01 -1.943806409835815430e-01 -6.929357647895812988e-01 -3.614280223846435547e-01 1.319227963685989380e-01 2.087001204490661621e-01 -2.538823783397674561e-01 1.409847289323806763e-01
6.024245023727416992e-01 -3.943322896957397461e-01 -5.321401953697204590e-01 1.066662594676017761e-01 -3.238482773303985596e-01 2.545585483312606812e-02 3.470928594470024109e-02 2.833824455738067627e-01
-4.436245262622833252e-01 -3.351294994354248047e-01 -3.896961808204650879e-01 -1.073278635740280151e-01 -5.748889446258544922e-01 3.729730546474456787e-01 -1.692343503236770630e-01 -1.710456460714340210e-01
-1.112919524312019348e-01 3.368487954139709473e-02 -3.965694308280944824e-01 2.347573935985565186e-01 -7.066279649734497070e-01 7.691054791212081909e-02 -5.184293985366821289e-01 9.686787612736225128e-03
-1.306284964084625244e-01 -5.011607408523559570e-01 -2.245925664901733398e-01 -1.149122491478919983e-01 -8.092817068099975586e-01 -1.125296205282211304e-02 -8.548276126384735107e-02 7.587187737226486206e-02
3.263284265995025635e-01 -1.664146780967712402e-02 -3.580704033374786377e-01 -3.770222663879394531e-01 -4.922968745231628418e-01 -4.683695435523986816e-01 -1.846053404733538628e-03 4.014260470867156982e-01
5.093321576714515686e-02 -2.403103560209274292e-01 -2.743877172470092773e-01 -3.858304917812347412e-01 -4.565910398960113525e-01 -5.429701805114746094e-01 -4.387627542018890381e-01 1.403505951166152954e-01
7.470671087503433228e-03 -5.620753169059753418e-01 -5.276811718940734863e-01 8.631522208452224731e-02 -5.682690143585205078e-01 -2.449109107255935669e-01 -4.869527183473110199e-03 1.232183501124382019e-01
3.483404591679573059e-02 5.864922329783439636e-02 -1.023138016462326050e-01 -1.182183846831321716e-01 -2.564074695110321045e-01 5.249487161636352539e-01 -3.706675171852111816e-01 7.015644907951354980e-01
2.227993607521057129e-01 -2.015815675258636475e-01 -7.582162022590637207e-01 1.960179507732391357e-01 6.916080415248870850e-02 1.278229504823684692e-01 -5.244051218032836914e-01 -1.696067117154598236e-02
1.441143602132797241e-01 -1.795017272233963013e-01 -2.945472300052642822e-01 -2.093877196311950684e-01 -7.219713926315307617e-01 -2.640249729156494141e-01 -4.587868154048919678e-01 -1.223587021231651306e-01
-9.844759106636047363e-02 2.332202196121215820e-01 -5.534346103668212891e-01 -7.370227575302124023e-01 -1.278037428855895996e-01 -1.035339292138814926e-02 2.252955585718154907e-01 1.386531591415405273e-01
6.227279305458068848e-01 -3.573192358016967773e-01 -3.232498466968536377e-01 -4.788198471069335938e-01 -2.310594320297241211e-01 3.480421751737594604e-02 2.977961599826812744e-01 8.655451983213424683e-02
-4.245566725730895996e-01 -2.104555442929267883e-02 -3.539856374263763428e-01 -5.753573179244995117e-01 -3.016993701457977295e-01 1.761723458766937256e-01 1.712928116321563721e-01 4.599633812904357910e-01
1.829495728015899658e-01 3.264110386371612549e-01 -3.281360268592834473e-01 -2.994761466979980469e-01 -7.556424140930175781e-01 1.596847921609878540e-01 1.334066540002822876e-01 -2.198498994112014771e-01
-4.086778461933135986e-01 -3.825732767581939697e-01 -5.190396308898925781e-01 1.635538935661315918e-01 -5.288993120193481445e-01 -2.052239924669265747e-01 -1.436655670404434204e-01 2.190361618995666504e-01
6.739110946655273438e-01 -3.547543287277221680e-01 -2.581265568733215332e-01 -1.675948798656463623e-01 -4.811316132545471191e-01 3.055345416069030762e-01 9.321048855781555176e-03 1.871010661125183105e-02
-1.951470226049423218e-01 -2.438219040632247925e-01 -6.548042893409729004e-01 1.660228371620178223e-01 -4.327579438686370850e-01 -4.391376674175262451e-01 -2.270562350749969482e-01 1.202515065670013428e-01
-3.429247736930847168e-01 -2.622776925563812256e-01 -4.993641078472137451e-01 -6.266327500343322754e-01 1.191653758287429810e-01 1.288033127784729004e-01 -3.367408514022827148e-01 1.655138134956359863e-01
3.797016739845275879e-01 -2.140879780054092407e-01 -4.008334279060363770e-01 -3.288275599479675293e-01 -6.553986072540283203e-01 -3.149854540824890137e-01 1.007789373397827148e-01 -4.773265868425369263e-02
8.705613017082214355e-02 -1.862450689077377319e-01 -4.490985274314880371e-01 -2.358693033456802368e-01 2.443016879260540009e-02 6.292238831520080566e-01 9.799592196941375732e-02 5.424828529357910156e-01
5.952358841896057129e-01 2.273791283369064331e-01 -3.121116757392883301e-01 -1.874600052833557129e-01 -3.630198240280151367e-01 5.192974805831909180e-01 -2.398553639650344849e-01 -4.953985288739204407e-02
6.244625449180603027e-01 -1.883719861507415771e-01 -1.181338503956794739e-01 -2.284561246633529663e-01 -5.478615760803222656e-01 3.054882586002349854e-01 -3.333157896995544434e-01 6.196602806448936462e-02
7.090315818786621094e-01 -2.085390686988830566e-01 -8.349531888961791992e-02 -2.040453404188156128e-01 -4.672145247459411621e-01 3.285171687602996826e-01 -2.382483333349227905e-01 1.490118354558944702e-01
2.982076704502105713e-01 5.261375755071640015e-02 -1.476179994642734528e-02 -4.747913181781768799e-01 -5.456349849700927734e-01 -5.838572978973388672e-02 1.797153241932392120e-02 6.174220442771911621e-01
-9.346614032983779907e-02 6.865569390356540680e-03 -3.673046231269836426e-01 -4.923496246337890625e-01 1.311659906059503555e-02 -5.499643459916114807e-02 -7.785742878913879395e-01 -6.724355369806289673e-02
3.838804364204406738e-01 2.375760115683078766e-02 -1.798465549945831299e-01 -6.733608841896057129e-01 -3.964816033840179443e-01 -2.666854858398437500e-01 1.391557157039642334e-01 3.444250226020812988e-01
7.404141873121261597e-02 2.293262928724288940e-01 -7.063328623771667480e-01 -5.131466388702392578e-01 1.142060384154319763e-03 3.141629397869110107e-01 2.811338007450103760e-01 4.433703050017356873e-02
2.823291160166263580e-02 -1.394921690225601196e-01 -5.111516118049621582e-01 -2.957777082920074463e-01 1.076089218258857727e-01 6.413793563842773438e-02 -7.771362662315368652e-01 -1.065377816557884216e-01
-2.695921109989285469e-03 1.690031439065933228e-01 -5.376126170158386230e-01 -4.690928757190704346e-01 -1.172177568078041077e-01 3.393019735813140869e-01 3.067275285720825195e-01 4.892929792404174805e-01
5.637253448367118835e-02 1.156495288014411926e-01 -7.888857722282409668e-01 9.429825097322463989e-02 1.027431711554527283e-01 -1.200590655207633972e-01 -5.592263936996459961e-01 -1.204564645886421204e-01
-1.636955514550209045e-02 1.364089399576187134e-01 -4.847191870212554932e-01 -4.945577979087829590e-01 -1.025889217853546143e-01 2.187418192625045776e-01 2.290038168430328369e-01 6.251155138015747070e-01
2.068383395671844482e-01 -1.017556060105562210e-02 -5.666787028312683105e-01 3.039036095142364502e-01 -4.249158501625061035e-01 -1.108503714203834534e-01 -3.528131544589996338e-01 4.757246971130371094e-01
-2.634212374687194824e-01 -5.508801341056823730e-01 -3.453751206398010254e-01 -4.264412224292755127e-01 -6.243402883410453796e-02 3.142203688621520996e-01 -1.203556209802627563e-01 4.570409655570983887e-01
-8.547380566596984863e-02 4.024952650070190430e-01 -6.185479760169982910e-01 -6.357414722442626953e-01 -9.016042947769165039e-02 1.261037141084671021e-01 6.164791435003280640e-02 1.268522441387176514e-01
-5.435438752174377441e-01 -2.187566161155700684e-01 -4.096924066543579102e-01 1.867545209825038910e-02 -4.775512516498565674e-01 3.569994568824768066e-01 -3.581558763980865479e-01 6.877069175243377686e-02
-2.980079874396324158e-02 -3.943261206150054932e-01 -6.206886768341064453e-01 2.875518500804901123e-01 -5.454902350902557373e-02 2.408638447523117065e-01 -5.609697103500366211e-01 -6.675379117950797081e-04
2.337717264890670776e-01 -5.106757208704948425e-02 -4.634721875190734863e-01 -2.462413012981414795e-01 -6.816111207008361816e-01 -3.991724252700805664e-01 -1.465572714805603027e-01 -1.479543149471282959e-01
2.305414825677871704e-01 -1.020896285772323608e-01 -2.891006767749786377e-01 2.202513366937637329e-01 -3.478158414363861084e-01 1.161085292696952820e-01 -3.422203958034515381e-01 7.434827685356140137e-01
-2.678634822368621826e-01 2.796641588211059570e-01 -4.894723892211914062e-01 -6.786473393440246582e-01 -1.613983809947967529e-01 2.624875009059906006e-01 -2.014844864606857300e-01 -1.197778582572937012e-01
1.510791573673486710e-02 -5.648959279060363770e-01 -3.858422935009002686e-01 2.023839019238948822e-02 -6.170608997344970703e-01 1.629551351070404053e-01 -2.515898644924163818e-01 -2.465040534734725952e-01
-2.775489985942840576e-01 -1.929122582077980042e-02 -4.546003937721252441e-01 -8.396109938621520996e-01 -8.930496126413345337e-02 5.072068423032760620e-02 1.983424648642539978e-02 -6.712006404995918274e-03
5.364788770675659180e-01 -3.219497203826904297e-01 -2.518506646156311035e-01 -3.658166527748107910e-01 -9.351774305105209351e-02 5.138213038444519043e-01 -3.531950116157531738e-01 1.174036785960197449e-01
1.440852582454681396e-01 -4.979846179485321045e-01 -4.119014143943786621e-01 -5.381565690040588379e-01 3.891998156905174255e-02 1.527371555566787720e-01 -4.852209687232971191e-01 -1.081320270895957947e-01
-6.370127946138381958e-02 3.861489295959472656e-01 -4.666561186313629150e-01 2.910742163658142090e-01 -2.821615636348724365e-01 1.783991754055023193e-01 -5.783292055130004883e-01 3.137404620647430420e-01
8.598806336522102356e-03 1.824479699134826660e-01 -8.650247454643249512e-01 2.385651171207427979e-01 -2.168252021074295044e-01 -2.934949994087219238e-01 4.636664688587188721e-02 1.617263406515121460e-01
2.511249855160713196e-02 -2.019469290971755981e-01 -5.542383790016174316e-01 -1.125730648636817932e-01 6.093083322048187256e-02 6.234208345413208008e-01 1.804209798574447632e-01 4.624025821685791016e-01
1.979726180434226990e-02 -2.609233558177947998e-01 -4.672134816646575928e-01 -5.729451775550842285e-02 -8.135890960693359375e-01 -1.860894709825515747e-01 1.021853908896446228e-01 -5.438312515616416931e-02
-9.821026027202606201e-02 2.152345143258571625e-02 -5.296064019203186035e-01 7.963769882917404175e-02 -7.782372832298278809e-01 -1.610587537288665771e-01 -2.519079148769378662e-01 -8.952921628952026367e-02
5.115671157836914062e-01 -5.649448037147521973e-01 -4.435208737850189209e-01 3.757624328136444092e-02 -2.092376500368118286e-01 -7.582187652587890625e-02 -2.866573333740234375e-01 2.988508343696594238e-01
9.687250107526779175e-02 4.668209254741668701e-01 -5.771628618240356445e-01 -4.854833483695983887e-01 -5.964341014623641968e-02 3.542681038379669189e-01 -2.039202600717544556e-01 -1.823075711727142334e-01
6.274629235267639160e-01 -2.352645397186279297e-01 -4.006707072257995605e-01 -1.458706557750701904e-01 -5.873413085937500000e-01 -5.599522218108177185e-02 -5.925504863262176514e-02 -1.323225498199462891e-01
-2.136579006910324097e-01 -5.710179209709167480e-01 -4.940886795520782471e-01 -8.621131628751754761e-02 -3.589459657669067383e-01 -3.806475698947906494e-01 -3.127433955669403076e-01 7.203987985849380493e-02
8.816310763359069824e-02 4.355763494968414307e-01 -3.497442603111267090e-01 8.230345696210861206e-02 -4.940180778503417969e-01 5.138052105903625488e-01 -3.962343335151672363e-01 9.140259027481079102e-02
-5.297264829277992249e-02 1.147399395704269409e-01 -5.445846915245056152e-01 -7.216625213623046875e-01 -3.178901597857475281e-02 3.588436841964721680e-01 1.267728209495544434e-01 1.442526131868362427e-01
1.256147623062133789e-01 -1.479448527097702026e-01 -7.919966578483581543e-01 2.313332557678222656e-01 -3.064067363739013672e-01 -2.998020052909851074e-01 -3.031870424747467041e-01 7.661963254213333130e-02
-3.945675194263458252e-01 -1.739455461502075195e-01 -4.442008137702941895e-01 2.633663453161716461e-02 -7.141760587692260742e-01 -1.876585781574249268e-01 -2.746177278459072113e-02 2.646391987800598145e-01
2.247187346220016479e-01 -3.518681228160858154e-01 -2.463964223861694336e-01 -7.448220252990722656e-01 -2.620574086904525757e-02 3.586885333061218262e-01 -1.749229878187179565e-01 2.242252975702285767e-01
2.074493169784545898e-01 1.577986329793930054e-01 -2.569694519042968750e-01 -4.762429296970367432e-01 -6.284483671188354492e-01 4.470817148685455322e-01 -3.995874524116516113e-02 -2.068761438131332397e-01
-5.343500375747680664e-01 -3.853183090686798096e-01 -5.327137112617492676e-01 -1.114918738603591919e-01 -3.738948404788970947e-01 1.680008322000503540e-01 -2.800606489181518555e-01 -1.527414619922637939e-01
5.827566385269165039e-01 -4.539631605148315430e-01 -1.826429814100265503e-01 -1.082009300589561462e-01 -3.529420495033264160e-01 4.269309639930725098e-01 5.262674391269683838e-02 3.156555891036987305e-01
-1.643604636192321777e-01 -1.414739936590194702e-01 -4.032828211784362793e-01 -6.649975478649139404e-02 -8.698094487190246582e-01 -7.627846300601959229e-02 -1.195482537150382996e-01 -9.608747810125350952e-02
3.430539667606353760e-01 -4.192315340042114258e-01 -3.994399905204772949e-01 1.742720007896423340e-01 -4.647143781185150146e-01 -2.312982454895973206e-02 -4.376723989844322205e-02 5.461006164550781250e-01
2.112552821636199951e-01 -6.541174054145812988e-01 -4.668567776679992676e-01 1.563133485615253448e-02 -9.409051388502120972e-02 -1.219318583607673645e-01 -5.328803658485412598e-01 4.025102034211158752e-02
-9.562414884567260742e-02 -5.231447815895080566e-01 -5.529441237449645996e-01 1.522690355777740479e-01 -5.911225676536560059e-01 6.703381985425949097e-02 1.392692094668745995e-03 -1.852599382400512695e-01
5.034315586090087891e-01 -3.975361287593841553e-01 -4.133725464344024658e-01 1.494291424751281738e-01 -4.530297517776489258e-01 1.625438034534454346e-01 5.874032154679298401e-02 4.002608656883239746e-01
1.823327839374542236e-01 -2.781035304069519043e-01 -3.245741128921508789e-01 -3.054059445858001709e-01 -3.922570943832397461e-01 -4.209423065185546875e-01 -5.946655869483947754e-01 -7.814688235521316528e-02
-2.006278634071350098e-01 -1.366902291774749756e-01 -3.842539787292480469e-01 -3.115839064121246338e-01 -7.632648348808288574e-01 -3.256014883518218994e-01 -4.031000286340713501e-02 -7.819183170795440674e-02
1.679245233535766602e-01 -1.277363747358322144e-01 -4.953727424144744873e-01 -3.047786355018615723e-01 8.058641850948333740e-02 1.108751259744167328e-02 -7.776920795440673828e-01 -7.601637393236160278e-02
-1.050705909729003906e-01 -2.954234480857849121e-01 -6.802525520324707031e-01 2.043202072381973267e-01 -3.848631083965301514e-01 -4.048561453819274902e-01 -2.821991741657257080e-01 7.436468452215194702e-02
3.014921844005584717e-01 5.245751142501831055e-01 -4.435009658336639404e-01 1.676114797592163086e-01 -4.761873483657836914e-01 1.284468322992324829e-01 -2.508572638034820557e-01 3.208652138710021973e-01
-2.524440363049507141e-02 -4.435952305793762207e-01 -4.250520765781402588e-01 -1.232272312045097351e-01 -4.895345270633697510e-01 -5.022156238555908203e-01 -3.213126063346862793e-01 1.078209504485130310e-01
3.143939077854156494e-01 1.252355724573135376e-01 -6.685954332351684570e-01 9.862870909273624420e-03 7.299792766571044922e-02 3.794333338737487793e-01 -4.415619373321533203e-01 3.067248761653900146e-01
-8.104541897773742676e-02 1.903427648358047009e-03 -6.066961288452148438e-01 -2.447813004255294800e-01 -1.395850032567977905e-01 3.833284974098205566e-01 -3.845794200897216797e-01 -5.011027455329895020e-01
5.421181917190551758e-01 -3.830896914005279541e-01 -3.793283700942993164e-01 -2.299062311649322510e-01 6.778118014335632324e-02 4.153100252151489258e-01 -3.871669471263885498e-01 1.887544095516204834e-01
-1.604908257722854614e-01 6.919369101524353027e-02 -5.219014883041381836e-01 -3.686976134777069092e-01 -5.038620531558990479e-02 4.707797169685363770e-01 -5.245513916015625000e-01 -2.486149370670318604e-01
2.794517278671264648e-01 2.433888316154479980e-01 -7.147850394248962402e-01 5.717748031020164490e-02 -6.420738250017166138e-02 -1.927583105862140656e-02 -5.779690742492675781e-01 9.969642758369445801e-02
-3.001643121242523193e-01 -1.108520403504371643e-01 -6.630565524101257324e-01 -5.207705497741699219e-01 1.503788232803344727e-01 3.640443682670593262e-01 -1.777356415987014771e-01 5.927729420363903046e-03
-1.928804628551006317e-02 -2.258378863334655762e-01 -6.418014764785766602e-01 3.605227917432785034e-02 -4.562695622444152832e-01 -4.406026303768157959e-01 -3.271416127681732178e-01 1.614995151758193970e-01
3.688282072544097900e-01 -2.057145684957504272e-01 -1.492207646369934082e-01 -6.839615851640701294e-02 -3.030354678630828857e-01 4.158400297164916992e-01 -6.684875488281250000e-01 2.882242798805236816e-01
-1.437760591506958008e-01 1.766302287578582764e-01 -5.300950407981872559e-01 -7.178168296813964844e-01 -8.506087958812713623e-02 1.224593631923198700e-02 -1.792100667953491211e-01 -3.352117836475372314e-01
-8.393420279026031494e-02 -3.258976042270660400e-01 -3.739448487758636475e-01 -1.817248910665512085e-01 -4.972608387470245361e-01 -5.444094538688659668e-01 -9.983660280704498291e-02 4.003371298313140869e-01
6.824847310781478882e-02 -5.116938352584838867e-01 5.476795136928558350e-02 -1.367004066705703735e-01 -6.108390092849731445e-01 3.498939871788024902e-01 -4.015089273452758789e-01 2.346605658531188965e-01
4.418377280235290527e-01 -5.891332626342773438e-01 -1.421912163496017456e-01 -4.109540581703186035e-02 -4.264230132102966309e-01 3.404562771320343018e-01 -2.469259947538375854e-01 2.776235938072204590e-01
-3.063399493694305420e-01 -1.783844083547592163e-01 -4.224714338779449463e-01 -1.752617955207824707e-01 -6.215320825576782227e-01 -1.767995059490203857e-01 -4.312803745269775391e-01 -2.481389790773391724e-01
-2.007434219121932983e-01 -2.096398770809173584e-01 -5.840020775794982910e-01 -6.044444441795349121e-01 2.328976392745971680e-01 1.243220344185829163e-01 -3.039703667163848877e-01 2.173620164394378662e-01
-5.086833238601684570e-01 -3.180850744247436523e-01 -4.532886743545532227e-01 -1.603514850139617920e-01 -5.185373425483703613e-01 1.127835661172866821e-01 -3.081257939338684082e-01 -1.798256337642669678e-01
-4.884456098079681396e-02 -2.146105840802192688e-02 -2.546085715293884277e-01 -6.689365506172180176e-01 -3.054222650825977325e-02 2.316477298736572266e-01 -6.393994688987731934e-01 1.463794857263565063e-01
-1.258158236742019653e-01 4.757561683654785156e-01 -6.170046329498291016e-01 -3.572434782981872559e-01 -2.410783022642135620e-01 4.373626410961151123e-01 -9.898072108626365662e-03 -2.468432532623410225e-03
1.128076836466789246e-01 -1.742285937070846558e-01 -7.636929750442504883e-01 2.658668458461761475e-01 -3.378328979015350342e-01 -3.393363952636718750e-01 -2.585445940494537354e-01 8.295191824436187744e-02
6.902276277542114258e-01 2.532581984996795654e-02 -5.860538482666015625e-01 8.803046494722366333e-02 -3.508880734443664551e-01 -2.678496949374675751e-02 -2.069030553102493286e-01 7.132653892040252686e-02
5.610878467559814453e-01 -4.635589122772216797e-01 -1.344646513462066650e-01 -2.060757726430892944e-01 -3.940674960613250732e-01 1.993110179901123047e-01 -4.618042707443237305e-01 -3.831862285733222961e-02
-1.768430508673191071e-02 3.904280662536621094e-01 -4.866152703762054443e-01 -8.051595091819763184e-02 -2.328086793422698975e-01 5.018928647041320801e-01 1.033345013856887817e-01 5.359119176864624023e-01
-1.004999950528144836e-01 1.632167696952819824e-01 -8.002939820289611816e-01 2.906797826290130615e-01 -3.124146461486816406e-01 -2.658740580081939697e-01 -5.620014294981956482e-02 2.585427761077880859e-01
-5.660606920719146729e-02 -5.055619031190872192e-02 -3.519191443920135498e-01 -5.641875863075256348e-01 -4.837153106927871704e-02 4.559445008635520935e-02 -7.344560027122497559e-01 -9.078065305948257446e-02
1.308381110429763794e-01 -2.183820605278015137e-01 -6.533933281898498535e-01 2.755444347858428955e-01 2.520044893026351929e-02 8.414147794246673584e-02 -6.396898031234741211e-01 1.241983175277709961e-01
5.817508101463317871e-01 3.918874561786651611e-01 -4.919300973415374756e-01 -2.020799368619918823e-01 -3.825654089450836182e-01 -4.196380078792572021e-02 1.314401328563690186e-01 2.444689422845840454e-01
4.192153215408325195e-01 1.449959632009267807e-02 -3.122498989105224609e-01 -7.718033194541931152e-01 -3.349895477294921875e-01 6.522725522518157959e-02 -8.545605093240737915e-02 8.421716094017028809e-02
-2.867268025875091553e-01 -2.769560217857360840e-01 -5.863409638404846191e-01 -4.683602452278137207e-01 2.082681357860565186e-01 1.765159368515014648e-01 -3.753778934478759766e-01 2.499683499336242676e-01
3.331576287746429443e-01 -1.729149520397186279e-01 -1.346172858029603958e-02 -4.157086610794067383e-01 -3.695213496685028076e-01 6.436039805412292480e-01 -2.633869647979736328e-01 2.568396329879760742e-01
1.053059920668601990e-01 -1.462558209896087646e-01 -9.962812066078186035e-02 -5.308917760848999023e-01 -4.844354093074798584e-01 4.758920669555664062e-01 -3.529518544673919678e-01 -3.000371754169464111e-01
-6.841181963682174683e-02 -1.654066592454910278e-01 -4.387091398239135742e-01 1.929338276386260986e-01 -3.934005498886108398e-01 -3.649106323719024658e-01 -3.049155473709106445e-01 5.978077650070190430e-01
-7.067160308361053467e-02 -2.955287694931030273e-01 -3.366373181343078613e-01 -2.875731587409973145e-01 -6.121056079864501953e-01 -5.390110015869140625e-01 -1.589497476816177368e-01 1.455129832029342651e-01
-3.513531684875488281e-01 -4.647370576858520508e-01 -3.196739852428436279e-01 -2.235723286867141724e-01 -4.378954768180847168e-01 5.157755017280578613e-01 -1.265833675861358643e-01 -1.859953403472900391e-01
8.318011462688446045e-02 2.128547430038452148e-01 -7.683095335960388184e-01 4.584191739559173584e-02 -4.237152338027954102e-01 -3.266668915748596191e-01 -1.153040528297424316e-01 2.362881749868392944e-01
2.065170407295227051e-01 1.298279166221618652e-01 -2.255401611328125000e-01 5.990300700068473816e-02 -4.392651021480560303e-01 -1.155114546418190002e-02 -6.308537125587463379e-01 5.431159734725952148e-01
-1.228033378720283508e-01 -1.281143128871917725e-01 -5.572677254676818848e-01 -4.282805025577545166e-01 5.800344422459602356e-02 4.913607239723205566e-01 8.879919350147247314e-02 4.710090756416320801e-01
3.713712990283966064e-01 -2.594648897647857666e-01 -1.704329065978527069e-02 -1.540116816759109497e-01 -6.674787998199462891e-01 4.838241636753082275e-01 -2.855858802795410156e-01 9.786874055862426758e-02
4.669184982776641846e-01 3.239893913269042969e-01 -5.164685249328613281e-01 1.116566583514213562e-01 -7.498696446418762207e-02 3.564589321613311768e-01 -2.568022310733795166e-01 4.462934136390686035e-01
5.390217900276184082e-01 -4.281684458255767822e-01 -2.532296776771545410e-01 1.022180449217557907e-02 -2.434484958648681641e-01 1.825592368841171265e-01 -9.264813363552093506e-02 6.005988121032714844e-01
-4.235333576798439026e-02 -2.918882668018341064e-01 -4.266530871391296387e-01 -1.653223484754562378e-01 -7.578372359275817871e-01 -3.255881071090698242e-01 -8.159900456666946411e-02 1.290733367204666138e-01
-1.492360532283782959e-01 3.540867865085601807e-01 -4.383162260055541992e-01 2.504963576793670654e-01 -5.284478664398193359e-01 2.403707653284072876e-01 -4.983119666576385498e-01 1.101436465978622437e-01
-4.059934914112091064e-01 -2.975119948387145996e-01 -3.646593987941741943e-01 1.030201241374015808e-01 -4.328143596649169922e-01 -1.150392889976501465e-01 -5.129596590995788574e-01 3.733315169811248779e-01
-1.516297459602355957e-01 2.025880515575408936e-01 -2.346947342157363892e-01 -4.440985918045043945e-01 -7.225759625434875488e-01 2.990070879459381104e-01 1.745539605617523193e-01 -2.041348069906234741e-01
2.112881839275360107e-01 -4.066821634769439697e-01 -2.080006897449493408e-01 -3.720868229866027832e-01 -7.486462593078613281e-01 -1.655883938074111938e-01 -1.042332351207733154e-01 -9.746088087558746338e-02
-1.703581959009170532e-01 5.515018701553344727e-01 -5.299450159072875977e-01 -3.353315889835357666e-01 -2.817125320434570312e-01 3.443552851676940918e-01 -2.705995440483093262e-01 4.866433516144752502e-02
8.423862606287002563e-02 4.141381382942199707e-01 -5.870801806449890137e-01 -6.762091070413589478e-02 8.903417736291885376e-03 3.742441833019256592e-01 -5.298531055450439453e-01 2.264406234025955200e-01
4.588155746459960938e-01 -5.425835251808166504e-01 -3.971469402313232422e-01 -4.068401828408241272e-02 -4.443418681621551514e-01 2.832393944263458252e-01 -3.471868112683296204e-02 -2.384135425090789795e-01
4.165708422660827637e-01 -4.694497287273406982e-01 -6.115177869796752930e-01 -2.988172769546508789e-01 1.122307106852531433e-01 1.008651182055473328e-01 -1.059513241052627563e-01 -3.299162387847900391e-01
5.860385894775390625e-01 -2.470514923334121704e-01 -4.922991693019866943e-01 1.165457349270582199e-02 -2.345743030309677124e-01 -1.513726711273193359e-01 -1.278382986783981323e-01 5.086736083030700684e-01
3.173893988132476807e-01 -3.160722851753234863e-01 -7.000038772821426392e-02 -3.774016797542572021e-01 -2.762125134468078613e-01 6.523161530494689941e-01 -2.602357864379882812e-01 2.872247695922851562e-01
1.891197450459003448e-02 -1.669586151838302612e-01 -4.128018021583557129e-01 -1.556271612644195557e-01 -7.593289613723754883e-01 -3.064441978931427002e-01 -3.104629814624786377e-01 -1.013223081827163696e-01
-2.322625517845153809e-01 -1.822454482316970825e-01 -5.862927436828613281e-01 -3.444279432296752930e-01 5.312279239296913147e-02 4.642310738563537598e-01 8.910329639911651611e-02 4.734966158866882324e-01
3.444644510746002197e-01 -3.477953076362609863e-01 -4.055999517440795898e-01 -7.061778306961059570e-01 -4.728358983993530273e-02 1.538947075605392456e-01 5.217415839433670044e-02 2.618067264556884766e-01
1.795793473720550537e-01 1.750111579895019531e-01 -8.090680241584777832e-01 2.201245427131652832e-01 -3.969438076019287109e-01 -2.378787696361541748e-01 -6.169036403298377991e-02 1.269657909870147705e-01
4.477868080139160156e-01 -2.080027908086776733e-01 -5.391426086425781250e-01 -1.181271672248840332e-01 -6.269218921661376953e-01 -2.387269884347915649e-01 3.889381512999534607e-02 7.669962476938962936e-03
1.688319891691207886e-01 -1.358665823936462402e-01 -5.049889683723449707e-01 2.407994717359542847e-01 -1.465936303138732910e-01 1.196545213460922241e-01 -7.496873140335083008e-01 2.054261416196823120e-01
-9.567669779062271118e-02 4.532712996006011963e-01 -5.572101473808288574e-01 -1.522172987461090088e-01 -2.376165986061096191e-01 6.282390952110290527e-01 3.059982554987072945e-03 2.413610927760601044e-02
-2.172902822494506836e-01 -1.529865413904190063e-01 -2.857671380043029785e-01 3.053767979145050049e-02 -6.585776805877685547e-01 -2.323051840066909790e-01 -4.326842427253723145e-01 4.145825505256652832e-01
4.767554104328155518e-01 -3.292928040027618408e-01 -1.194932609796524048e-01 -2.823609411716461182e-01 -6.116657853126525879e-01 2.100293189287185669e-01 1.738752126693725586e-01 3.489761650562286377e-01
5.110312104225158691e-01 -7.251072674989700317e-02 -5.866486430168151855e-01 -2.234382182359695435e-01 1.428111493587493896e-01 2.762289047241210938e-01 -4.867769181728363037e-01 7.654275000095367432e-02
-2.391258925199508667e-01 -3.348616957664489746e-01 -4.248468279838562012e-01 -5.370892882347106934e-01 -9.803351014852523804e-03 5.233139395713806152e-01 -9.460334479808807373e-02 2.807549834251403809e-01
6.999836564064025879e-01 -9.149430692195892334e-02 -3.120830655097961426e-01 -1.989272981882095337e-01 -3.680022060871124268e-01 2.246340662240982056e-01 -4.038316905498504639e-01 -1.253693848848342896e-01
3.522412776947021484e-01 -4.755102694034576416e-01 -6.043202280998229980e-01 1.580528616905212402e-01 -3.026209771633148193e-02 -3.140342980623245239e-02 -4.902659654617309570e-01 1.317952126264572144e-01
2.927563190460205078e-01 8.153945207595825195e-02 -8.060335516929626465e-01 1.593013703823089600e-01 -3.107400238513946533e-01 -2.500183582305908203e-01 1.670283824205398560e-01 2.135674059391021729e-01
2.555846273899078369e-01 -4.722078796476125717e-03 -5.461519956588745117e-01 4.278950989246368408e-01 -2.728311121463775635e-01 9.067674726247787476e-02 -2.514993548393249512e-01 5.544067621231079102e-01
5.586031079292297363e-02 -4.103944301605224609e-01 -3.602874875068664551e-01 -2.939053773880004883e-01 -5.333580970764160156e-01 -4.294743835926055908e-01 -3.678113520145416260e-01 -8.980189263820648193e-02
1.195326596498489380e-01 2.349230200052261353e-01 -3.103808760643005371e-01 -3.081963658332824707e-01 -8.259243965148925781e-01 8.952312916517257690e-02 -6.706412881612777710e-02 -2.110424041748046875e-01
-3.538853824138641357e-01 -3.534438312053680420e-01 -5.531231164932250977e-01 -2.024395018815994263e-01 -4.807333350181579590e-01 -3.787640333175659180e-01 -4.642201215028762817e-02 1.618457734584808350e-01
1.287168264389038086e-01 -3.567071557044982910e-01 -7.256160378456115723e-01 1.882837712764739990e-01 -1.490524262189865112e-01 2.421760261058807373e-01 -4.578720927238464355e-01 -6.091023609042167664e-02
-3.947176933288574219e-01 -2.140526473522186279e-01 -6.238331198692321777e-01 -1.432538311928510666e-02 -3.231424987316131592e-01 2.971869111061096191e-01 -2.996857762336730957e-01 -3.556033968925476074e-01
5.793241262435913086e-01 -2.743186354637145996e-01 -1.517533510923385620e-01 -2.222853153944015503e-01 -2.932357192039489746e-01 3.386734426021575928e-01 -5.457583069801330566e-01 1.347368210554122925e-01
3.318687528371810913e-02 -2.609080076217651367e-01 -3.844774067401885986e-01 -1.856885403394699097e-01 -8.055733442306518555e-01 -6.908228248357772827e-02 -2.629440724849700928e-01 -1.601937413215637207e-01
-4.041725397109985352e-01 -2.021314054727554321e-01 -3.956221938133239746e-01 -1.044361367821693420e-01 -6.104758381843566895e-01 -2.652148008346557617e-01 -2.063389867544174194e-01 3.778468966484069824e-01
1.142761975643225014e-04 -1.775038838386535645e-01 -4.614337086677551270e-01 -2.869254052639007568e-01 7.912067696452140808e-03 1.625794321298599243e-01 -7.838115096092224121e-01 -1.799721270799636841e-01
-4.870319962501525879e-01 -3.059949874877929688e-01 -1.870115101337432861e-01 -2.836421728134155273e-01 -5.610523223876953125e-01 3.837428390979766846e-01 -3.007123470306396484e-01 -3.569919615983963013e-02
-2.792557477951049805e-01 2.321996092796325684e-01 -4.995711743831634521e-01 -6.102746129035949707e-01 -2.505056858062744141e-01 2.772959768772125244e-01 -1.362905353307723999e-01 -2.964319288730621338e-01
5.727903246879577637e-01 -1.518191844224929810e-01 -1.036058887839317322e-01 -4.685334563255310059e-01 -2.546970248222351074e-01 -7.909460365772247314e-02 -5.848706960678100586e-01 7.351293414831161499e-02
-9.216000884771347046e-02 8.914717286825180054e-02 -2.568563520908355713e-01 -7.450221180915832520e-01 -5.978725478053092957e-02 1.729188263416290283e-01 -5.713530778884887695e-01 5.105337873101234436e-02
2.999938428401947021e-01 -2.084935903549194336e-01 -6.526563763618469238e-01 -3.488810062408447266e-01 3.430047333240509033e-01 3.394633829593658447e-01 -2.598726749420166016e-01 1.357727646827697754e-01
-2.920172512531280518e-01 -6.256621330976486206e-02 -3.849307298660278320e-01 -2.848946452140808105e-01 -6.548641324043273926e-01 2.701478004455566406e-01 -2.242009043693542480e-01 -3.596967756748199463e-01
6.061630845069885254e-01 -3.487462997436523438e-01 -4.940203130245208740e-01 -2.500808835029602051e-01 -9.385570883750915527e-03 -4.723491147160530090e-03 -4.459249675273895264e-01 -7.339193671941757202e-02
-3.320639207959175110e-02 -1.645883768796920776e-01 -7.283781766891479492e-01 -1.594353318214416504e-01 -3.465604186058044434e-01 -2.117842733860015869e-01 -4.658127427101135254e-01 1.841620057821273804e-01
-2.568001151084899902e-01 -9.112829715013504028e-02 -5.785822272300720215e-01 -2.470715343952178955e-01 -5.735870003700256348e-01 -2.873371839523315430e-01 -4.139788821339607239e-02 -3.415688574314117432e-01
3.053506612777709961e-01 -6.441633105278015137e-01 -1.195562481880187988e-01 -5.570361614227294922e-01 -9.881892800331115723e-02 3.147251904010772705e-01 -1.544985920190811157e-01 1.858625411987304688e-01
4.619621038436889648e-01 -8.130469918251037598e-02 -4.292432963848114014e-01 -3.235251903533935547e-01 -2.077019512653350830e-01 -2.210322916507720947e-01 -5.757451653480529785e-01 2.599696516990661621e-01
-2.387525588274002075e-01 -3.620332479476928711e-01 -1.634751260280609131e-01 -2.098911106586456299e-01 -5.983327031135559082e-01 5.900708436965942383e-01 -1.764386296272277832e-01 -6.192425638437271118e-02
7.721595000475645065e-03 -2.498666495084762573e-01 -3.785525560379028320e-01 -6.863772869110107422e-01 6.360773742198944092e-02 8.303178846836090088e-02 -5.375978350639343262e-01 -1.521174460649490356e-01
-2.889128923416137695e-01 -2.054242640733718872e-01 -2.626689076423645020e-01 -1.957130432128906250e-01 -7.415431737899780273e-01 6.897626072168350220e-02 -4.607845544815063477e-01 8.091109804809093475e-03
5.230553746223449707e-01 -3.905308544635772705e-01 -1.263112276792526245e-01 -3.313209116458892822e-02 -6.099902987480163574e-01 2.635735273361206055e-01 -8.711981773376464844e-02 3.281728625297546387e-01
-2.122023999691009521e-01 -4.499710202217102051e-01 -5.741798877716064453e-01 1.292060464620590210e-01 -3.872179388999938965e-01 6.329862028360366821e-02 -4.721423089504241943e-01 1.710463315248489380e-01
-5.008829832077026367e-01 -2.529007792472839355e-01 -4.928744137287139893e-01 9.483391046524047852e-02 -3.122762441635131836e-01 4.228834807872772217e-01 -3.944080770015716553e-01 3.652636706829071045e-02
1.827051192522048950e-01 -1.692412495613098145e-01 -5.368460416793823242e-01 -4.031520485877990723e-01 1.656397432088851929e-01 -3.375153616070747375e-02 -6.598011851310729980e-01 -1.527342647314071655e-01
2.046317309141159058e-01 -1.764648258686065674e-01 -8.204470276832580566e-01 3.072580099105834961e-01 -2.931277155876159668e-01 -2.044447958469390869e-01 -1.770452558994293213e-01 1.946840994060039520e-02
3.379425108432769775e-01 1.278090476989746094e-01 -8.518174290657043457e-01 2.798549532890319824e-01 7.221019268035888672e-02 1.190070137381553650e-01 -1.708467900753021240e-01 -1.303166300058364868e-01
-5.595861077308654785e-01 -1.162088885903358459e-01 -4.668943881988525391e-01 -6.369721144437789917e-02 -5.058612823486328125e-01 4.209655523300170898e-01 -4.948646202683448792e-02 -1.255177557468414307e-01
-4.251328706741333008e-01 -2.105541229248046875e-01 -6.398882865905761719e-01 -1.037479117512702942e-01 -4.231501817703247070e-01 -1.302168965339660645e-01 -2.199656814336776733e-01 -3.321308195590972900e-01
-5.063344240188598633e-01 -2.412806153297424316e-01 -5.236888527870178223e-01 1.696608960628509521e-01 -3.889814317226409912e-01 4.570968747138977051e-01 -1.436236500740051270e-01 3.875802829861640930e-02
1.806650906801223755e-01 -2.522899806499481201e-01 -3.721535205841064453e-01 -5.061699822545051575e-02 -2.730306386947631836e-01 5.026666820049285889e-02 -8.231180906295776367e-01 -8.974273502826690674e-02
-2.818045020103454590e-02 1.205835193395614624e-01 -5.717476606369018555e-01 -2.933688461780548096e-01 -1.625309139490127563e-01 2.211706042289733887e-01 3.893848657608032227e-01 5.871554017066955566e-01
-3.419714272022247314e-01 -1.737935990095138550e-01 -6.116514801979064941e-01 2.328052669763565063e-01 -6.303044557571411133e-01 1.177858337759971619e-01 -1.152551397681236267e-01 -9.727841243147850037e-03
3.216125369071960449e-01 -2.364288568496704102e-01 -5.851195454597473145e-01 3.158892095088958740e-01 -1.663264632225036621e-01 5.404088879004120827e-04 -3.229230344295501709e-01 5.163059830665588379e-01
-1.820540577173233032e-01 -4.829458594322204590e-01 -1.905135065317153931e-01 -1.647591292858123779e-01 -5.319604873657226562e-01 5.001868009567260742e-01 -3.335670530796051025e-01 -1.604462713003158569e-01
1.038453653454780579e-01 -3.861889541149139404e-01 -4.292435348033905029e-01 -5.855492949485778809e-01 7.656848430633544922e-02 7.320437580347061157e-03 -5.143927931785583496e-01 -2.060093134641647339e-01
-1.827944517135620117e-01 -3.538489341735839844e-02 -5.161011219024658203e-01 9.080181270837783813e-02 -8.162311911582946777e-01 4.189168289303779602e-02 -7.714944332838058472e-02 -1.295710206031799316e-01
-5.706418156623840332e-01 1.793402433395385742e-01 -4.711501598358154297e-01 -3.576917052268981934e-01 -2.160011976957321167e-01 2.200192958116531372e-01 -2.120609879493713379e-01 3.901850581169128418e-01
-7.401173561811447144e-02 -3.717343211174011230e-01 -1.599376797676086426e-01 -4.779334068298339844e-01 -2.090885490179061890e-01 5.771410465240478516e-01 1.349315419793128967e-02 4.747038185596466064e-01
-6.360543370246887207e-01 -3.298295289278030396e-02 -5.209147930145263672e-01 -1.237997505813837051e-02 -4.412060976028442383e-01 7.702293992042541504e-02 -3.471755087375640869e-01 4.141577333211898804e-02
8.411296457052230835e-02 3.831256031990051270e-01 -3.149490654468536377e-01 1.032075211405754089e-01 -5.328874588012695312e-01 1.802663505077362061e-01 -5.920402407646179199e-01 2.632837891578674316e-01
-1.904513835906982422e-01 7.760749012231826782e-02 -1.071248203516006470e-01 -4.809487238526344299e-02 -4.328947365283966064e-01 1.318495571613311768e-01 -6.593474745750427246e-01 5.517201423645019531e-01
-5.858848094940185547e-01 -3.294334411621093750e-01 -4.966444969177246094e-01 -4.246835410594940186e-02 -3.590908646583557129e-01 3.546894192695617676e-01 -2.113062441349029541e-01 1.876626722514629364e-02
-1.134631335735321045e-01 2.910634577274322510e-01 -5.935187339782714844e-01 -5.976792573928833008e-01 -1.253677159547805786e-01 3.357448279857635498e-01 -6.497134268283843994e-02 -2.454799115657806396e-01
-2.020273506641387939e-01 -1.606929153203964233e-01 -6.572622656822204590e-01 -2.543505430221557617e-01 1.988166868686676025e-01 3.665578961372375488e-01 -1.881659328937530518e-01 4.768391549587249756e-01
4.586162269115447998e-01 -2.307188212871551514e-01 -3.603095114231109619e-01 -4.939379990100860596e-01 -1.519136875867843628e-01 -2.523445188999176025e-01 -2.426021993160247803e-01 4.658659100532531738e-01
-3.566527962684631348e-01 2.474400848150253296e-01 -5.142140984535217285e-01 -5.591738820075988770e-01 -1.924964934587478638e-01 3.902308940887451172e-01 -1.975436508655548096e-01 -7.824523746967315674e-02
-4.263502359390258789e-02 3.873244822025299072e-01 -4.591419696807861328e-01 -2.717571854591369629e-01 -7.278656959533691406e-01 1.238634884357452393e-01 9.854560345411300659e-02 -9.304205328226089478e-02
4.552722275257110596e-01 -5.489580035209655762e-01 -4.710440635681152344e-01 8.724634349346160889e-02 -2.368849366903305054e-01 -1.584940776228904724e-02 -1.924885064363479614e-02 4.529257416725158691e-01
-2.218780964612960815e-01 -1.909631192684173584e-01 -5.854585170745849609e-01 -2.890810668468475342e-01 -5.746803879737854004e-01 -3.214642107486724854e-01 -1.231873407959938049e-01 -1.979941278696060181e-01
-4.426399767398834229e-01 2.355210781097412109e-01 -4.831700921058654785e-01 -1.045774742960929871e-01 -2.697989940643310547e-01 4.338830411434173584e-01 -4.904823303222656250e-01 5.090294405817985535e-02
-1.558544696308672428e-03 -3.630426228046417236e-01 -7.422001361846923828e-01 -3.541991412639617920e-01 1.893232911825180054e-01 1.956126391887664795e-01 3.045947551727294922e-01 1.580951064825057983e-01
1.955142021179199219e-01 -9.738166630268096924e-02 -5.838956832885742188e-01 1.281964778900146484e-01 -4.093646705150604248e-01 -2.488136589527130127e-01 -5.130143091082572937e-02 6.023312211036682129e-01
-3.235816210508346558e-02 1.486991811543703079e-02 -3.405904769897460938e-01 -2.576413750648498535e-01 -7.252102494239807129e-01 1.723949462175369263e-01 -3.651190400123596191e-01 -3.569158613681793213e-01
6.066684052348136902e-02 -2.250427156686782837e-01 -1.833208836615085602e-03 9.491535834968090057e-03 -6.747580766677856445e-01 4.116519689559936523e-01 -4.699277877807617188e-01 3.162181973457336426e-01
3.252287209033966064e-01 2.388606369495391846e-01 -6.809797883033752441e-01 2.063492313027381897e-02 -3.191508948802947998e-01 -2.027048170566558838e-02 3.158119022846221924e-01 4.135302007198333740e-01
1.013250425457954407e-01 1.082217693328857422e-01 -9.176417589187622070e-01 2.171281129121780396e-01 7.531148195266723633e-02 -2.249266803264617920e-01 -1.384753286838531494e-01 1.156328693032264709e-01
4.236335679888725281e-02 -2.024220973253250122e-01 -5.161364078521728516e-01 -1.372636556625366211e-01 -1.952206492424011230e-01 5.431813597679138184e-01 -3.667625784873962402e-01 -4.520182907581329346e-01
5.933904647827148438e-02 -3.731459081172943115e-01 -3.749426901340484619e-01 -7.369899749755859375e-01 1.884540915489196777e-02 3.466027677059173584e-01 -1.076344102621078491e-01 2.035458981990814209e-01
-2.403368502855300903e-01 -2.239381521940231323e-01 -3.316568732261657715e-01 -1.130669787526130676e-01 -6.986966133117675781e-01 -3.100583851337432861e-01 -4.024384617805480957e-01 1.517884731292724609e-01
-6.141202896833419800e-02 -1.139895059168338776e-02 -3.433788120746612549e-01 -6.847851872444152832e-01 -2.762747369706630707e-02 2.495779991149902344e-01 -5.821602940559387207e-01 -8.541429042816162109e-02
-5.066786408424377441e-01 -1.742040961980819702e-01 -3.178870677947998047e-01 -1.325893849134445190e-01 -7.229402065277099609e-01 -3.402990521863102913e-03 -2.609693408012390137e-01 5.948449671268463135e-02
5.841587111353874207e-02 -4.284693598747253418e-01 -3.864709436893463135e-01 -2.743605375289916992e-01 -2.799829244613647461e-01 4.708317518234252930e-01 -3.452768921852111816e-01 -4.111919701099395752e-01
-3.774991929531097412e-01 -4.332396686077117920e-01 -4.932507276535034180e-01 -1.797590553760528564e-01 -4.377731084823608398e-01 -2.003336250782012939e-01 -3.607023060321807861e-01 -1.797306388616561890e-01
1.008156687021255493e-01 -1.028363257646560669e-01 -8.535857200622558594e-01 6.205463036894798279e-02 -3.161459267139434814e-01 -3.605966866016387939e-01 4.342000186443328857e-02 1.222218796610832214e-01
-4.385579526424407959e-01 -3.761569559574127197e-01 -5.750319361686706543e-01 1.325355172157287598e-01 -4.374589920043945312e-01 1.969788223505020142e-02 -3.549541234970092773e-01 -1.394925359636545181e-02
1.846326440572738647e-01 -2.014855295419692993e-01 -6.212652325630187988e-01 8.046703785657882690e-02 -6.616296172142028809e-01 -2.941504418849945068e-01 -5.462888628244400024e-02 -7.487638294696807861e-02
-1.937354207038879395e-01 -1.747254431247711182e-01 -3.356385827064514160e-01 -4.979064762592315674e-01 -6.537957191467285156e-01 -3.627219200134277344e-01 -1.107070744037628174e-01 1.006888318806886673e-02
-3.851902782917022705e-01 -1.109851971268653870e-01 -4.344190657138824463e-01 -1.856008768081665039e-01 -6.567205190658569336e-01 -3.093593120574951172e-01 -2.860033512115478516e-01 8.579163253307342529e-02
1.513693779706954956e-01 4.793692231178283691e-01 -4.271742701530456543e-01 -2.568858265876770020e-01 -3.065272569656372070e-01 3.539559841156005859e-01 9.422393888235092163e-02 5.202908515930175781e-01
1.050518229603767395e-01 2.235693931579589844e-01 -6.138499379158020020e-01 -2.240523397922515869e-01 -1.321212649345397949e-01 2.789402604103088379e-01 -6.341420412063598633e-01 -1.207062825560569763e-01
-3.104050755500793457e-01 3.110277056694030762e-01 -3.542455434799194336e-01 1.807454228401184082e-01 -5.002025365829467773e-01 2.058085501194000244e-01 -4.761046767234802246e-01 3.598839044570922852e-01
-5.589703321456909180e-01 -3.200107812881469727e-01 -4.948115348815917969e-01 1.037480309605598450e-01 -4.325328469276428223e-01 3.278525173664093018e-01 -1.554534733295440674e-01 1.039480268955230713e-01
7.069702744483947754e-01 -7.754384726285934448e-02 -3.391932249069213867e-01 -2.630312442779541016e-01 -4.369112253189086914e-01 -1.716607958078384399e-01 -2.991555631160736084e-01 9.469223208725452423e-03
1.067067403346300125e-02 -3.167596161365509033e-01 -4.871496856212615967e-01 -4.603950083255767822e-01 1.596529781818389893e-01 3.739592134952545166e-01 -2.806035876274108887e-01 4.540906548500061035e-01
4.295468330383300781e-02 -3.640726506710052490e-01 -9.261500835418701172e-02 -1.209181249141693115e-01 -6.151869893074035645e-01 3.563539385795593262e-01 -5.685831904411315918e-01 1.169501245021820068e-01
-3.871727883815765381e-01 -3.078715801239013672e-01 -5.910843014717102051e-01 -4.647611826658248901e-02 -4.902669787406921387e-01 -7.236857432872056961e-03 -1.769363135099411011e-01 -3.633885979652404785e-01
1.823187768459320068e-01 -9.860863536596298218e-02 -5.884174108505249023e-01 -1.373447179794311523e-01 1.005578190088272095e-01 4.154014885425567627e-01 -6.255791783332824707e-01 1.338578909635543823e-01
1.762609481811523438e-01 -3.758765757083892822e-01 -5.101161003112792969e-01 5.158910155296325684e-02 -2.076155096292495728e-01 4.203764349222183228e-02 -7.208593487739562988e-01 -1.610860601067543030e-02
-2.397210597991943359e-01 -2.893583476543426514e-01 -3.487339317798614502e-01 -5.000388994812965393e-02 -6.592891812324523926e-01 1.697918325662612915e-01 -5.206928253173828125e-01 -8.786006830632686615e-03
2.670034170150756836e-01 -5.062745809555053711e-01 -2.152539938688278198e-01 4.196337237954139709e-02 -6.777474284172058105e-01 9.104152768850326538e-02 1.525108236819505692e-02 3.955215215682983398e-01
-1.794040352106094360e-01 -1.610500961542129517e-01 -1.900126487016677856e-01 -3.750717937946319580e-01 -5.071355104446411133e-01 3.660526573657989502e-01 -5.757341980934143066e-01 -2.060160189867019653e-01
-1.548357009887695312e-01 6.087082624435424805e-01 -3.764806985855102539e-01 -2.380028218030929565e-01 -3.479069471359252930e-01 1.709702610969543457e-01 -2.936475574970245361e-01 4.130596518516540527e-01
2.486241310834884644e-01 9.387587010860443115e-02 -2.331622242927551270e-01 -3.708732724189758301e-01 -7.518306374549865723e-01 -1.364150643348693848e-01 2.406259924173355103e-01 3.093582689762115479e-01
-4.634589701890945435e-02 1.227445527911186218e-01 -6.231617927551269531e-01 -3.634220957756042480e-01 -5.261695981025695801e-01 -3.231090307235717773e-01 1.611559391021728516e-01 -2.348497658967971802e-01
-3.561261892318725586e-01 -1.639970242977142334e-01 -5.275833010673522949e-01 2.451404035091400146e-01 -5.076413750648498535e-01 3.276965022087097168e-01 -3.761724829673767090e-01 3.536628931760787964e-02
-8.672302216291427612e-02 -1.120394244790077209e-01 -6.203043460845947266e-01 3.034815192222595215e-01 -3.556057810783386230e-01 4.535495042800903320e-01 -4.113098084926605225e-01 -4.134374484419822693e-02
-3.038512766361236572e-01 -7.397995889186859131e-02 -3.184836506843566895e-01 -4.931090474128723145e-01 -6.325995326042175293e-01 -3.269032835960388184e-01 -2.208287864923477173e-01 -4.242348298430442810e-02
-7.099885493516921997e-02 1.606022119522094727e-01 -2.263758778572082520e-01 -6.617982983589172363e-01 -5.666744112968444824e-01 2.722291052341461182e-01 -6.923879683017730713e-02 -2.827021479606628418e-01
1.613147407770156860e-01 -8.831305801868438721e-02 -7.145150303840637207e-01 -6.401149183511734009e-02 -1.572754979133605957e-01 -5.547220110893249512e-01 -1.751904338598251343e-01 2.973307371139526367e-01
-2.821731269359588623e-01 1.545700877904891968e-01 -5.149286389350891113e-01 1.808183789253234863e-01 -3.922549784183502197e-01 -7.299532741308212280e-02 -6.527498364448547363e-01 1.156069487333297729e-01
1.377171576023101807e-01 -4.777008295059204102e-02 -4.595183432102203369e-01 -3.804378211498260498e-02 -6.956952810287475586e-01 -3.436148911714553833e-02 -3.609166443347930908e-01 -3.882191181182861328e-01
4.370441138744354248e-01 -2.533831000328063965e-01 -5.226897001266479492e-01 2.493406981229782104e-01 -2.109827101230621338e-01 1.168862059712409973e-01 -1.217181608080863953e-01 5.800196528434753418e-01
-1.371346861124038696e-01 -3.256083652377128601e-02 -7.384411692619323730e-01 2.333789914846420288e-01 -3.265072703361511230e-01 -2.917385101318359375e-01 1.033688113093376160e-01 4.218641519546508789e-01
-2.804302573204040527e-01 5.881883949041366577e-02 -8.004962205886840820e-01 -2.608095109462738037e-01 -4.936071112751960754e-02 4.198055863380432129e-01 4.413038119673728943e-02 -1.687096953392028809e-01
-3.543709218502044678e-01 -2.534813582897186279e-01 -4.301469027996063232e-01 -5.456283092498779297e-01 -1.722012832760810852e-02 3.904848694801330566e-01 -1.978093534708023071e-01 3.681419193744659424e-01
-1.258478127419948578e-02 -8.725044876337051392e-02 -3.353331983089447021e-01 -3.494015336036682129e-01 -6.743715703487396240e-02 5.709489583969116211e-01 1.855312730185687542e-03 6.535786390304565430e-01
-3.425700366497039795e-01 -1.743998229503631592e-01 -5.544245243072509766e-01 -3.332267999649047852e-01 1.339087486267089844e-01 1.021168828010559082e-01 -3.797727823257446289e-01 5.110939145088195801e-01
2.881161272525787354e-01 2.081036269664764404e-01 -6.210206747055053711e-01 -9.948422014713287354e-02 -1.443407684564590454e-01 6.002650037407875061e-02 -6.620658636093139648e-01 -1.238932609558105469e-01
1.093385964632034302e-01 -8.149325847625732422e-02 -8.196356296539306641e-01 1.194088682532310486e-01 -2.174263894557952881e-01 -3.810414075851440430e-01 -2.510743401944637299e-02 3.197589218616485596e-01
1.174688115715980530e-01 4.584987163543701172e-01 -6.423577666282653809e-01 -4.253671169281005859e-01 -4.012126103043556213e-02 2.959550917148590088e-01 -1.992982178926467896e-01 -2.313014715909957886e-01
-2.758317589759826660e-01 3.295044600963592529e-02 -6.000438928604125977e-01 3.260568678379058838e-01 -4.583543539047241211e-01 1.799190640449523926e-01 -3.168639242649078369e-01 3.370503783226013184e-01
7.460588216781616211e-02 3.069702982902526855e-01 -8.605801463127136230e-01 -1.760234236717224121e-01 6.034020707011222839e-02 3.411613106727600098e-01 -4.643251746892929077e-02 -8.020421117544174194e-02
-2.886782288551330566e-01 -3.348119184374809265e-02 -6.320073604583740234e-01 3.868215680122375488e-01 -2.565819621086120605e-01 4.599134027957916260e-01 -1.958644837141036987e-01 2.253049165010452271e-01
3.754141032695770264e-01 -3.415133953094482422e-01 -7.646283507347106934e-01 1.041570454835891724e-01 -2.450230419635772705e-01 -2.419897019863128662e-01 -4.469719901680946350e-02 1.622790247201919556e-01
3.341542184352874756e-01 -9.870276600122451782e-02 -5.324332118034362793e-01 -4.378851056098937988e-01 2.473016083240509033e-01 1.588844358921051025e-01 -5.425818562507629395e-01 1.502432525157928467e-01
-1.191630139946937561e-01 1.313100196421146393e-02 -2.062380015850067139e-01 -7.742949128150939941e-01 -1.720494329929351807e-01 2.728241682052612305e-01 3.543690778315067291e-03 4.894019663333892822e-01
-7.870313525199890137e-02 3.505292534828186035e-01 -2.948100268840789795e-01 9.030247479677200317e-02 -7.272754907608032227e-01 2.866865098476409912e-01 -3.999203741550445557e-01 6.937114894390106201e-02
-1.011712849140167236e-01 -2.533500194549560547e-01 -5.208292603492736816e-01 -6.367182731628417969e-01 1.834346503019332886e-01 1.914571225643157959e-02 -3.239786922931671143e-01 3.315534591674804688e-01
4.053895175457000732e-01 2.864617705345153809e-01 -3.477988243103027344e-01 -3.910740315914154053e-01 -3.212041854858398438e-01 2.100588083267211914e-01 -2.688821256160736084e-01 5.100016593933105469e-01
-4.345610439777374268e-01 -1.852514594793319702e-01 -5.416448712348937988e-01 1.895580142736434937e-01 -4.150013327598571777e-01 4.470774233341217041e-01 -2.729108631610870361e-01 3.070027567446231842e-02
-3.410910069942474365e-01 1.426036059856414795e-01 -4.371250271797180176e-01 -2.293754965066909790e-01 -4.827363491058349609e-01 1.225132346153259277e-01 -6.021715402603149414e-01 -9.473811835050582886e-02
-1.340685039758682251e-01 -1.141076758503913879e-01 -6.049296259880065918e-01 1.788172423839569092e-01 -6.238592863082885742e-01 -1.772581636905670166e-01 -1.853823103010654449e-02 3.874596953392028809e-01
-2.374550849199295044e-01 -3.249954581260681152e-01 -3.291472792625427246e-01 -3.091065287590026855e-01 -3.408222198486328125e-01 -4.328167438507080078e-01 -4.912970662117004395e-01 2.987396717071533203e-01
6.644079089164733887e-02 1.169161032885313034e-02 -9.276954531669616699e-01 -6.153202801942825317e-02 6.442890316247940063e-02 -2.800223231315612793e-01 2.095016390085220337e-01 6.774556636810302734e-02
1.175039559602737427e-01 -1.083348169922828674e-01 -4.902234971523284912e-01 -2.250339835882186890e-01 -3.306614458560943604e-01 6.175501346588134766e-01 -2.021534442901611328e-01 -3.897766470909118652e-01
-3.790149986743927002e-01 -1.897342801094055176e-01 -6.903995275497436523e-01 -8.385479450225830078e-02 -4.537325501441955566e-01 1.020090505480766296e-01 -1.040221937000751495e-02 -3.468113839626312256e-01
