# Supplementary material for: Where is your field going? A machine learning approach to study the relative motion of the domains of physics
Source: PLoS One. 2020 Jun 18;15(6):e0233997. doi: 10.1371/journal.pone.0233997 (PMC7302634; doi:10.1371/journal.pone.0233997)
Supplement: S2 Data — (ZIP) [file pone.0233997.s002.zip › 1/Pacs4Run_1_VS_500_embeddings1990-1994ED8.txt]

-5.506386160850524902e-01 -2.511017918586730957e-01 1.419596560299396515e-02 3.262897133827209473e-01 2.989337146282196045e-01 -3.639321625232696533e-01 -5.197212100028991699e-01 -1.875114291906356812e-01
-3.102223575115203857e-01 -2.177253663539886475e-01 -3.549945056438446045e-01 -5.384664237499237061e-02 -3.107532858848571777e-01 -6.505002975463867188e-01 -3.537166118621826172e-01 2.874084711074829102e-01
-1.437224596738815308e-01 -5.747363567352294922e-01 -3.344652354717254639e-01 -1.510423421859741211e-01 7.523462921380996704e-02 -5.027403235435485840e-01 -1.752328574657440186e-01 -4.745802581310272217e-01
-5.743761658668518066e-01 1.980434544384479523e-02 -2.435000091791152954e-01 4.725617170333862305e-01 6.767976284027099609e-02 -3.092773556709289551e-01 -3.595629334449768066e-01 3.969563543796539307e-01
-2.233264781534671783e-02 -5.353308320045471191e-01 2.747387439012527466e-02 2.198770791292190552e-01 -1.324697732925415039e-01 -8.004618287086486816e-01 -3.168526664376258850e-02 6.730683892965316772e-02
-1.997740715742111206e-01 -2.054356224834918976e-02 -2.472820580005645752e-01 -4.888573586940765381e-01 4.160904884338378906e-02 -4.599909782409667969e-01 -3.989109396934509277e-01 -5.358035564422607422e-01
-3.403306007385253906e-01 -2.151287794113159180e-01 1.046440973877906799e-01 -2.771756947040557861e-01 -6.606196165084838867e-01 -4.663952291011810303e-01 -1.958742737770080566e-01 -2.404337078332901001e-01
-3.998434245586395264e-01 1.385447829961776733e-01 -5.608536601066589355e-01 2.083018422126770020e-01 4.200565442442893982e-02 -2.662090361118316650e-01 -5.993180871009826660e-01 -1.765507608652114868e-01
-3.104820549488067627e-01 -4.349400699138641357e-01 -4.411391913890838623e-01 9.458903223276138306e-02 2.950696051120758057e-01 -5.725124478340148926e-01 -5.168715864419937134e-02 -3.055638968944549561e-01
-5.799145698547363281e-01 -3.744534775614738464e-02 -1.970822513103485107e-01 2.612410783767700195e-01 -3.744490146636962891e-01 -6.408505439758300781e-01 -6.695895455777645111e-03 6.528434157371520996e-02
2.323815599083900452e-02 -6.165557503700256348e-01 2.232312709093093872e-01 -2.419652342796325684e-01 2.994225174188613892e-02 -6.509088873863220215e-01 -1.015664935111999512e-01 -2.757627964019775391e-01
-8.728039264678955078e-02 -2.713971734046936035e-01 -8.785820752382278442e-02 -4.243017733097076416e-01 -4.950138926506042480e-01 -4.120966792106628418e-01 -5.509723424911499023e-01 -1.119902357459068298e-01
-5.023404210805892944e-02 -3.851545155048370361e-01 -1.583241522312164307e-01 -4.098327755928039551e-01 -3.555567562580108643e-01 -5.262719988822937012e-01 -4.735833406448364258e-01 -1.686388254165649414e-01
-8.872210979461669922e-02 -6.102399826049804688e-01 -3.439549803733825684e-01 4.145998507738113403e-03 1.887711286544799805e-01 -3.969299793243408203e-01 -2.529998123645782471e-01 -4.941827356815338135e-01
-7.015293836593627930e-02 1.704536676406860352e-01 -1.430108794011175632e-03 1.663547903299331665e-01 2.712275087833404541e-01 -4.298493266105651855e-01 -7.887077331542968750e-01 2.407354563474655151e-01
-9.316127747297286987e-02 -7.304558064788579941e-03 -6.437973678112030029e-02 -1.656737923622131348e-01 -3.560523688793182373e-01 -8.453000187873840332e-01 -3.133221268653869629e-01 -1.421229988336563110e-01
-4.516875147819519043e-01 -6.523174792528152466e-02 -4.554359316825866699e-01 4.092199206352233887e-01 2.236390411853790283e-01 -4.163804650306701660e-01 -1.762939542531967163e-01 -4.029560983180999756e-01
-4.455954134464263916e-01 -8.481545001268386841e-02 2.585401535034179688e-01 -3.312750756740570068e-01 -1.828719973564147949e-01 -7.637305855751037598e-01 -1.659498549997806549e-02 2.574679069221019745e-02
-7.143477201461791992e-01 -2.729520797729492188e-01 -5.047104135155677795e-02 -4.634647071361541748e-01 -1.562420278787612915e-01 -2.996477782726287842e-01 -1.965863071382045746e-02 -2.885669767856597900e-01
-3.770184218883514404e-01 1.629712730646133423e-01 -1.773391850292682648e-02 -1.800099462270736694e-01 -2.151264548301696777e-01 -8.525400757789611816e-01 -1.596098542213439941e-01 -3.406126052141189575e-04
-5.106706023216247559e-01 7.440625876188278198e-02 -1.904520988464355469e-01 -2.268129587173461914e-02 2.122778147459030151e-01 -5.677877664566040039e-01 -3.943180441856384277e-01 4.170867800712585449e-01
-5.039705038070678711e-01 -6.889519095420837402e-02 -2.311653345823287964e-01 -2.752727568149566650e-01 -2.383049875497817993e-01 -6.607078313827514648e-01 -9.084364771842956543e-02 -3.323823809623718262e-01
-1.481223702430725098e-01 8.749873959459364414e-04 -1.256902962923049927e-01 1.228381507098674774e-02 -4.768654108047485352e-01 -7.877784371376037598e-01 -2.388474196195602417e-01 -2.388859689235687256e-01
-5.859634876251220703e-01 -1.470916531980037689e-02 -3.360469639301300049e-01 -1.697924174368381500e-02 -1.447222530841827393e-01 -7.194195389747619629e-01 -5.896925926208496094e-02 -3.504503145813941956e-02
-3.715548515319824219e-01 -7.180566340684890747e-02 -2.013430185616016388e-02 -4.414608478546142578e-01 -1.541599929332733154e-01 -6.582457423210144043e-01 -3.268161714076995850e-01 3.124680519104003906e-01
-1.526896953582763672e-01 -2.063834518194198608e-01 -7.075282931327819824e-02 -6.174657493829727173e-02 -6.398835778236389160e-01 -6.055436134338378906e-01 -3.664738535881042480e-01 1.218022778630256653e-01
-1.158703863620758057e-01 -6.024414896965026855e-01 -1.547430176287889481e-02 1.224528625607490540e-01 -2.479082345962524414e-01 -7.223532199859619141e-01 -3.754775598645210266e-02 1.540833860635757446e-01
-3.328222408890724182e-02 5.155690759420394897e-02 -1.490654647350311279e-01 -2.031609416007995605e-02 -4.178669154644012451e-01 -6.999443173408508301e-01 -3.774473369121551514e-01 -4.081661701202392578e-01
-3.955651223659515381e-01 -1.584809720516204834e-01 -1.190642565488815308e-01 -3.332044184207916260e-01 -4.969913363456726074e-01 -3.704454600811004639e-01 -2.996617257595062256e-01 -4.681700468063354492e-01
-4.546735584735870361e-01 -9.975602477788925171e-02 1.546547561883926392e-01 -4.719813466072082520e-01 -4.354167729616165161e-02 -7.072267532348632812e-01 -9.443364292383193970e-02 1.601656377315521240e-01
-4.883697330951690674e-01 -1.734535247087478638e-01 -9.886249899864196777e-02 8.062110282480716705e-03 -2.194734215736389160e-01 1.330744922161102295e-01 -7.913852930068969727e-01 -1.714702993631362915e-01
5.537342652678489685e-02 -4.687381088733673096e-01 8.185474574565887451e-02 2.423335565254092216e-03 2.089816704392433167e-02 -8.430948853492736816e-01 -2.275266684591770172e-02 -2.423813492059707642e-01
-4.104808866977691650e-01 -2.746896445751190186e-01 2.448005378246307373e-01 -1.426785141229629517e-01 -1.275347322225570679e-01 1.511820554733276367e-01 -5.281999707221984863e-01 -5.980386734008789062e-01
-4.455627799034118652e-01 -5.951910465955734253e-02 1.936911642551422119e-01 -2.906751632690429688e-01 -5.025887489318847656e-01 -4.498628675937652588e-01 -8.831761777400970459e-02 -4.616826772689819336e-01
-4.205823689699172974e-02 4.357518851757049561e-01 5.118326842784881592e-02 2.353838682174682617e-01 -2.291174381971359253e-01 -5.837381482124328613e-01 -5.425203442573547363e-01 -2.505048811435699463e-01
-2.420215755701065063e-01 5.876601859927177429e-02 5.590165853500366211e-01 4.970482885837554932e-01 -1.301569938659667969e-01 -1.994978040456771851e-01 -4.319461286067962646e-01 -3.675565421581268311e-01
-5.661985874176025391e-01 3.257356584072113037e-02 -3.855131268501281738e-01 1.966824382543563843e-02 -2.785910665988922119e-01 -6.136388182640075684e-01 -1.193797141313552856e-01 -2.468479722738265991e-01
-9.959830343723297119e-02 -2.093090116977691650e-01 2.195734977722167969e-01 5.820946097373962402e-01 -1.089093610644340515e-01 -1.118979156017303467e-01 -7.111093401908874512e-01 -1.707758158445358276e-01
-4.003105163574218750e-01 -2.629995346069335938e-01 -3.579690754413604736e-01 4.080023989081382751e-02 -1.723290979862213135e-01 8.287178725004196167e-02 -7.071758508682250977e-01 -3.226662576198577881e-01
-2.617129683494567871e-01 -2.294765226542949677e-02 -5.460486412048339844e-01 3.961933776736259460e-02 -1.088363006711006165e-01 -3.220665752887725830e-01 -4.553765952587127686e-01 -5.552484393119812012e-01
-5.018490552902221680e-01 -3.523931205272674561e-01 -4.384541809558868408e-01 -2.718608640134334564e-02 -1.422979235649108887e-01 7.634933292865753174e-02 -5.851275324821472168e-01 -2.500666975975036621e-01
-2.335159033536911011e-01 -6.084388494491577148e-01 -3.716555237770080566e-02 7.839526236057281494e-02 -3.255420029163360596e-01 -6.450884342193603516e-01 -4.692736268043518066e-02 2.083901613950729370e-01
-6.033453345298767090e-01 -1.892093867063522339e-01 -3.746210932731628418e-01 1.625848002731800079e-03 -3.755541145801544189e-01 -5.495138764381408691e-01 -1.277329325675964355e-01 2.255145087838172913e-02
-4.006476700305938721e-02 3.389043360948562622e-02 -6.108338013291358948e-02 -2.824230678379535675e-02 -3.111702799797058105e-01 -8.714424967765808105e-01 -2.270398586988449097e-01 -2.914299368858337402e-01
-2.710624039173126221e-01 -6.642922163009643555e-01 -6.278903037309646606e-02 1.645869612693786621e-01 2.060032486915588379e-01 3.551844507455825806e-02 -6.356383562088012695e-01 8.046545088291168213e-02
-2.115150354802608490e-02 -3.846079409122467041e-01 -6.751171499490737915e-02 -3.618995845317840576e-01 -2.358760386705398560e-01 -4.513321518898010254e-01 -4.173960089683532715e-01 -5.315472483634948730e-01
-4.509479105472564697e-01 6.473235040903091431e-02 3.975085169076919556e-02 -2.083847224712371826e-01 -1.256821751594543457e-01 -7.517945170402526855e-01 -2.026008218526840210e-01 3.541372418403625488e-01
-3.421288430690765381e-01 -1.119818612933158875e-01 3.748584687709808350e-01 -2.480058073997497559e-01 -6.745519116520881653e-03 1.136001944541931152e-01 -7.785891294479370117e-01 -2.218798846006393433e-01
-5.268453359603881836e-01 -6.656726449728012085e-02 7.241519540548324585e-02 -9.995047748088836670e-02 -2.987896502017974854e-01 -6.112393140792846680e-01 -1.786683946847915649e-01 4.560240507125854492e-01
-3.835920393466949463e-01 4.226489365100860596e-02 -1.341161727905273438e-01 -1.684495657682418823e-01 -8.952435851097106934e-02 -7.260132431983947754e-01 -3.546030223369598389e-01 3.792828321456909180e-01
-1.489727105945348740e-02 -1.397785693407058716e-01 1.703766584396362305e-01 -2.252187430858612061e-01 -5.153877139091491699e-01 -6.456236243247985840e-01 -4.289598464965820312e-01 1.844658702611923218e-01
-2.304399311542510986e-01 -7.830224931240081787e-03 -2.328170537948608398e-01 -5.424297228455543518e-02 -3.759145736694335938e-01 -7.477155327796936035e-01 -2.022900581359863281e-01 -3.851993381977081299e-01
-5.781983211636543274e-02 -6.130563616752624512e-01 -3.962539732456207275e-01 -5.998828634619712830e-02 2.668378688395023346e-02 -3.814659714698791504e-01 -3.141480088233947754e-01 -4.639888703823089600e-01
-7.280557155609130859e-01 -4.066302180290222168e-01 -2.918280959129333496e-01 -2.287107259035110474e-01 -2.190551012754440308e-01 -2.180467247962951660e-01 -2.637274004518985748e-02 -2.662507593631744385e-01
-1.216939911246299744e-01 -1.629439145326614380e-01 1.229380741715431213e-01 4.133435487747192383e-01 -4.326720833778381348e-01 -6.895460486412048340e-01 -2.065030932426452637e-01 2.595200836658477783e-01
-4.769336283206939697e-01 -7.997088879346847534e-02 2.777957022190093994e-01 -1.853594928979873657e-01 -3.979348838329315186e-01 -4.360247552394866943e-01 2.766043506562709808e-02 -5.526078343391418457e-01
-2.544784732162952423e-02 1.211121794767677784e-03 1.504989415407180786e-01 6.131338477134704590e-01 -3.204260952770709991e-03 -6.326218843460083008e-01 -3.995933532714843750e-01 2.021690905094146729e-01
-6.080698370933532715e-01 -1.046381965279579163e-01 2.285794615745544434e-01 4.057138413190841675e-02 2.398824691772460938e-01 1.460004448890686035e-01 -6.615877747535705566e-01 -2.210187613964080811e-01
-2.392803877592086792e-01 -3.611163794994354248e-01 -4.551700949668884277e-01 4.300419986248016357e-01 2.237664163112640381e-01 -4.393638372421264648e-01 -1.455144733190536499e-01 -3.948889672756195068e-01
1.078100688755512238e-02 -5.597696304321289062e-01 -1.694800555706024170e-01 3.473358750343322754e-01 -1.188755482435226440e-01 -6.772638559341430664e-01 -1.850136816501617432e-01 1.735744625329971313e-01
-7.034105062484741211e-02 -2.344579547643661499e-01 1.372007280588150024e-01 5.642733573913574219e-01 -9.302720427513122559e-02 -1.443254500627517700e-01 -5.612228512763977051e-01 -5.083289742469787598e-01
-4.986874461174011230e-01 -2.366662770509719849e-02 9.994353353977203369e-02 -8.549825102090835571e-02 -2.803234159946441650e-01 -6.475544571876525879e-01 -1.909732520580291748e-01 4.461762607097625732e-01
-3.650339245796203613e-01 -1.482782512903213501e-01 -2.025511264801025391e-01 -1.831963062286376953e-01 -5.800720453262329102e-01 -3.743982911109924316e-01 -3.525383472442626953e-01 -4.113819003105163574e-01
-3.350822329521179199e-01 -1.056849882006645203e-01 2.723533213138580322e-01 5.721945166587829590e-01 -1.973504126071929932e-01 -7.085715234279632568e-02 -4.977294504642486572e-01 -4.280949831008911133e-01
2.454154938459396362e-02 -5.548408031463623047e-01 2.626856863498687744e-01 -3.092621564865112305e-01 -1.799249202013015747e-01 -6.645044088363647461e-01 -2.019386440515518188e-01 1.103821694850921631e-01
-1.076903715729713440e-01 -3.411273285746574402e-02 -6.427935510873794556e-02 -1.612150669097900391e-01 -5.623748302459716797e-01 -6.058482527732849121e-01 -4.085001945495605469e-01 -3.269968628883361816e-01
-5.258024930953979492e-01 -3.912270665168762207e-01 1.156341135501861572e-01 -2.687620222568511963e-01 -4.702533781528472900e-01 -4.133788049221038818e-01 7.388869300484657288e-03 -3.046210408210754395e-01
-5.071553587913513184e-01 8.027191460132598877e-02 -1.216821819543838501e-01 -1.784993857145309448e-01 -5.452804639935493469e-02 -6.952155232429504395e-01 -2.478395700454711914e-01 3.767741620540618896e-01
-1.988840550184249878e-01 -8.657574653625488281e-02 1.473424732685089111e-01 -1.159784272313117981e-01 -9.921205788850784302e-02 -9.507589936256408691e-01 1.019553747028112411e-02 -6.244551390409469604e-02
-5.229944586753845215e-01 5.687479302287101746e-02 -2.439514547586441040e-01 -1.108169183135032654e-01 -2.169854193925857544e-01 -7.700719237327575684e-01 -4.753651842474937439e-02 -9.537369757890701294e-02
-5.095523595809936523e-01 -5.057843327522277832e-01 1.082245334982872009e-01 3.938911259174346924e-01 3.466611802577972412e-01 -3.915466368198394775e-01 1.572510451078414917e-01 -1.395171135663986206e-01
-1.908448189496994019e-01 3.024628162384033203e-01 3.661913871765136719e-01 2.425045967102050781e-01 4.650697410106658936e-01 -5.812334418296813965e-01 -2.893396914005279541e-01 -2.033474147319793701e-01
-2.427061498165130615e-01 5.484358221292495728e-02 -1.088348180055618286e-01 -3.434514403343200684e-01 -2.842355966567993164e-01 -7.627755999565124512e-01 -3.813042342662811279e-01 1.650783233344554901e-02
-5.703283548355102539e-01 -6.450840830802917480e-01 2.905639410018920898e-01 1.521885581314563751e-02 -5.318534746766090393e-02 1.465607732534408569e-01 -3.086117804050445557e-01 -2.332026362419128418e-01
-5.113903284072875977e-01 1.324541121721267700e-01 3.293480575084686279e-01 5.940558761358261108e-02 6.282423138618469238e-01 -4.079441428184509277e-01 -2.035088837146759033e-01 -8.008709549903869629e-02
2.040066942572593689e-02 -8.236735463142395020e-01 -2.184740267693996429e-02 1.069162264466285706e-01 2.684623897075653076e-01 -4.070779383182525635e-01 -2.240866571664810181e-01 -1.457328945398330688e-01
8.929572254419326782e-02 -7.615317702293395996e-01 3.135295957326889038e-02 1.599702239036560059e-01 7.607515156269073486e-02 -5.923933982849121094e-01 -1.696899384260177612e-01 -3.164627822116017342e-03
-3.656639158725738525e-01 -3.723201453685760498e-01 3.727429211139678955e-01 6.188335418701171875e-01 -2.084325104951858521e-01 -1.398516893386840820e-01 -1.918996125459671021e-01 -3.254952132701873779e-01
-7.832229882478713989e-02 -4.360124766826629639e-01 -2.090764641761779785e-01 -3.627895116806030273e-01 -2.155708372592926025e-01 -6.118668317794799805e-01 -4.474375247955322266e-01 8.589246124029159546e-02
-1.395799815654754639e-01 -1.099797338247299194e-01 -1.337436288595199585e-01 -3.130093216896057129e-01 -4.136557877063751221e-01 -6.545698642730712891e-01 -3.962202072143554688e-01 -3.098329901695251465e-01
-8.298340439796447754e-01 -1.325144916772842407e-01 8.924911916255950928e-02 8.370745182037353516e-02 -2.245415002107620239e-01 6.627646833658218384e-02 -4.370153546333312988e-01 -1.817948520183563232e-01
-7.659713178873062134e-02 -5.577402114868164062e-01 9.224484115839004517e-02 -3.550420701503753662e-01 4.704681336879730225e-01 -4.772363603115081787e-01 -2.714892923831939697e-01 1.602915823459625244e-01
1.881527453660964966e-01 -2.392590232193470001e-02 -1.182622238993644714e-01 1.680552661418914795e-01 -9.362818300724029541e-02 -8.259981274604797363e-01 -4.732115566730499268e-01 -8.263886719942092896e-02
-6.385915875434875488e-01 -1.491886973381042480e-01 1.261077821254730225e-01 1.532696783542633057e-01 -2.521984875202178955e-01 1.046164631843566895e-01 -5.577962994575500488e-01 -3.806091845035552979e-01
-1.070114672183990479e-01 -2.679632008075714111e-01 -2.311884760856628418e-01 1.238281056284904480e-01 4.287389218807220459e-01 -4.806758165359497070e-01 -2.290183901786804199e-01 -6.169660091400146484e-01
2.039881199598312378e-01 -3.094041943550109863e-01 2.064407169818878174e-01 -1.033223420381546021e-01 3.140477836132049561e-01 -7.304676771163940430e-01 -2.260860949754714966e-01 -3.550218641757965088e-01
3.759738430380821228e-02 -4.190355241298675537e-01 -2.375169396400451660e-01 3.767378330230712891e-01 2.765259444713592529e-01 -7.097257375717163086e-01 -1.570118069648742676e-01 -1.407833248376846313e-01
-4.239808395504951477e-02 -3.102030754089355469e-01 -1.662359684705734253e-01 -6.396472454071044922e-02 3.507293760776519775e-01 -1.076705455780029297e-01 -8.563666939735412598e-01 -4.777742177248001099e-02
-1.676682531833648682e-01 -1.941177248954772949e-01 5.194921046495437622e-02 -5.951385498046875000e-01 -6.225125491619110107e-02 -6.442084908485412598e-01 -2.559466660022735596e-01 -3.048419952392578125e-01
-1.850792765617370605e-01 4.186377525329589844e-01 1.892629712820053101e-01 1.961988210678100586e-01 1.925853788852691650e-01 -4.768103063106536865e-01 -6.683541536331176758e-01 7.098681479692459106e-02
-7.645372748374938965e-01 -2.860287427902221680e-01 -1.798217445611953735e-01 1.915670000016689301e-02 3.637446463108062744e-01 -4.097100794315338135e-01 1.088245213031768799e-02 -2.601080946624279022e-02
-1.377119421958923340e-01 -6.123457849025726318e-02 4.652398824691772461e-01 5.453236103057861328e-01 -3.153712302446365356e-02 -2.077722102403640747e-01 -6.004298925399780273e-01 -2.424458563327789307e-01
-3.251485526561737061e-01 -4.762820601463317871e-01 1.101671531796455383e-01 -2.967439889907836914e-01 1.772794276475906372e-01 -6.994698643684387207e-01 1.054915934801101685e-01 -1.882160902023315430e-01
-5.621669068932533264e-02 -5.578780174255371094e-01 1.144214794039726257e-01 -1.355906724929809570e-01 4.626676440238952637e-01 -6.252241730690002441e-01 -1.211879551410675049e-01 -1.856919676065444946e-01
-2.075444459915161133e-01 -2.570970058441162109e-01 1.138528287410736084e-01 3.248080238699913025e-02 4.033520817756652832e-02 -9.048714637756347656e-01 1.302416920661926270e-01 -1.985618323087692261e-01
-5.049283504486083984e-01 1.931845545768737793e-01 -1.321549564599990845e-01 -1.599215716123580933e-01 -2.856053411960601807e-01 -7.413290143013000488e-01 -1.526893675327301025e-01 -1.011645048856735229e-01
-1.053542420268058777e-01 2.108707129955291748e-01 1.422669887542724609e-01 6.092061400413513184e-01 2.747039496898651123e-02 -6.004460453987121582e-01 -4.324284493923187256e-01 6.912020593881607056e-02
-8.442140370607376099e-02 -1.130642294883728027e-01 3.214413523674011230e-01 1.278124451637268066e-01 -1.471482366323471069e-01 -8.911885619163513184e-01 -8.681137114763259888e-02 1.924138218164443970e-01
-2.930939793586730957e-01 2.371363192796707153e-01 1.442268639802932739e-01 -1.979520618915557861e-01 6.591932475566864014e-02 -8.492177724838256836e-01 -2.141650170087814331e-01 1.627661883831024170e-01
-3.225563466548919678e-01 -1.278893947601318359e-01 -2.867827713489532471e-01 3.443213105201721191e-01 1.216526851058006287e-01 -5.603726506233215332e-01 6.961721926927566528e-02 -5.874833464622497559e-01
-7.161546349525451660e-01 -3.543260991573333740e-01 -1.168047562241554260e-01 -2.511227726936340332e-01 -2.801267206668853760e-01 -2.414590269327163696e-01 4.013038799166679382e-02 -3.827343583106994629e-01
-1.539576053619384766e-01 -1.007749065756797791e-01 2.214089184999465942e-01 -1.122950389981269836e-01 -3.919290378689765930e-02 -9.499642848968505859e-01 7.471610791981220245e-03 -2.202758193016052246e-02
-6.248575448989868164e-01 -1.991721540689468384e-01 2.357338666915893555e-01 3.654763102531433105e-02 -2.684951126575469971e-01 9.531810879707336426e-02 -6.424528360366821289e-01 -1.380457580089569092e-01
8.206727914512157440e-03 -6.519395709037780762e-01 -4.177874326705932617e-02 4.536421597003936768e-02 -2.719327807426452637e-01 -5.309925675392150879e-01 -3.214644789695739746e-01 3.344612717628479004e-01
-4.837251007556915283e-01 3.333396911621093750e-01 -1.546642836183309555e-02 1.776483841240406036e-02 3.728778064250946045e-01 -5.987430810928344727e-01 -3.537046015262603760e-01 1.780502349138259888e-01
-1.185923814773559570e-01 -5.204249024391174316e-01 -1.311938762664794922e-01 2.634718418121337891e-01 1.948716044425964355e-01 -1.487794145941734314e-02 -7.671887874603271484e-01 -4.110603034496307373e-02
-2.202050983905792236e-01 4.170028269290924072e-01 2.547313272953033447e-01 3.176277577877044678e-01 1.624650694429874420e-02 -4.410959780216217041e-01 -6.417629122734069824e-01 7.178986817598342896e-02
-6.512422859668731689e-02 -3.592185974121093750e-01 -2.191845029592514038e-01 8.763357996940612793e-02 2.006441354751586914e-01 -5.627676099538803101e-02 -8.599413633346557617e-01 -1.675563752651214600e-01
-4.477078318595886230e-01 -3.874689340591430664e-02 3.813017308712005615e-01 1.091555282473564148e-01 2.184991240501403809e-01 6.411811709403991699e-02 -7.673139572143554688e-01 1.126446947455406189e-02
-9.075293689966201782e-02 -1.974099576473236084e-01 2.862222194671630859e-01 -4.017821252346038818e-01 -2.155362255871295929e-02 -8.311375975608825684e-01 -1.116593554615974426e-01 -7.562552392482757568e-02
-2.513291239738464355e-01 -1.548511087894439697e-01 2.280952185392379761e-01 2.265775799751281738e-01 -4.884699285030364990e-01 -2.525890804827213287e-02 -6.318582296371459961e-01 -4.135264456272125244e-01
-4.660798013210296631e-01 -3.895820975303649902e-01 6.307002156972885132e-02 3.405714035034179688e-01 -4.538453221321105957e-01 6.414992362260818481e-02 -5.442661643028259277e-01 -6.864519417285919189e-02
-1.727756708860397339e-01 -5.090943574905395508e-01 9.983371198177337646e-02 -2.384220361709594727e-01 -2.046172469854354858e-01 -7.504345774650573730e-01 -7.292606681585311890e-02 1.839052885770797729e-01
-7.709000259637832642e-02 -5.110636353492736816e-01 1.923705190420150757e-01 -1.408116072416305542e-01 2.968756668269634247e-02 -7.557432055473327637e-01 5.269826203584671021e-02 -3.181673288345336914e-01
-5.848271399736404419e-02 -2.550654709339141846e-01 -4.702933132648468018e-01 1.906928867101669312e-01 1.315196752548217773e-01 -3.655995726585388184e-01 -4.232299029827117920e-01 -5.864282846450805664e-01
2.744883298873901367e-02 -4.292854666709899902e-01 2.196554243564605713e-01 -4.463932812213897705e-01 -1.818338781595230103e-02 -6.532502770423889160e-01 -2.268749177455902100e-01 -2.981717288494110107e-01
-1.721643358469009399e-01 4.999015107750892639e-02 1.684918068349361420e-02 -4.833925664424896240e-01 -1.107083484530448914e-01 -7.840304374694824219e-01 -3.199228942394256592e-01 -6.780489534139633179e-02
2.134177461266517639e-02 -3.950969576835632324e-01 4.502580314874649048e-02 -4.212504029273986816e-01 -3.839057385921478271e-01 -5.235300660133361816e-01 -4.573861062526702881e-01 -1.824668943881988525e-01
-2.924214601516723633e-01 2.769967913627624512e-01 -5.703567713499069214e-02 -2.239478752017021179e-02 -6.803465634584426880e-02 -6.138628721237182617e-02 -8.838668465614318848e-01 -2.106902301311492920e-01
2.065556794404983521e-01 -3.426426649093627930e-01 2.398140877485275269e-01 -7.414426654577255249e-02 3.025697469711303711e-01 -7.213600277900695801e-01 -2.388698011636734009e-01 -3.285653293132781982e-01
-4.578285515308380127e-01 1.910906881093978882e-01 4.836131036281585693e-01 2.608061730861663818e-01 4.187422990798950195e-01 -4.995770454406738281e-01 -1.517796963453292847e-01 6.337392330169677734e-02
-4.192490875720977783e-02 -1.974422633647918701e-01 6.569448113441467285e-01 2.446514368057250977e-01 -1.689603626728057861e-01 -1.779995709657669067e-01 -5.653948187828063965e-01 -2.965219616889953613e-01
-4.054705500602722168e-01 5.011729896068572998e-03 3.421973884105682373e-01 3.608221113681793213e-01 -2.900201082229614258e-01 -1.465513277798891068e-02 -6.381887197494506836e-01 -3.109111785888671875e-01
-6.847700476646423340e-01 -2.528559863567352295e-01 2.523565888404846191e-01 1.881129741668701172e-01 -3.720953464508056641e-01 9.368732571601867676e-02 -4.382806718349456787e-01 -1.695913076400756836e-01
-5.737100169062614441e-02 1.184505149722099304e-01 -1.111403554677963257e-01 2.487640082836151123e-01 1.362364888191223145e-01 -5.895568728446960449e-01 -6.695263385772705078e-01 3.066578507423400879e-01
-1.065482199192047119e-01 -2.824813127517700195e-01 2.123468071222305298e-01 -1.249522715806961060e-01 -1.387267955578863621e-03 -9.117345809936523438e-01 8.378767222166061401e-02 -9.932465851306915283e-02
6.635930389165878296e-02 -1.397303193807601929e-01 1.859756261110305786e-01 5.474909543991088867e-01 4.515586048364639282e-02 -5.694049596786499023e-01 -5.138999223709106445e-01 2.266812622547149658e-01
-2.743159607052803040e-02 -4.443401098251342773e-01 -1.319610923528671265e-01 6.359731405973434448e-02 -1.585811376571655273e-01 -4.298457503318786621e-01 -2.643854320049285889e-01 -7.074856162071228027e-01
-7.416134476661682129e-01 -4.014078080654144287e-01 3.137778937816619873e-01 2.069880068302154541e-01 -2.515307068824768066e-01 1.036232039332389832e-01 -2.439563125371932983e-01 -1.185761988162994385e-01
-5.671736598014831543e-02 -2.822670340538024902e-01 2.629491686820983887e-01 -2.007988244295120239e-01 5.100265890359878540e-02 -8.830768465995788574e-01 -3.688692674040794373e-02 -1.544650793075561523e-01
-4.395858570933341980e-02 3.066067397594451904e-01 -2.603659629821777344e-01 3.401102721691131592e-01 -7.029405981302261353e-02 -4.819010794162750244e-01 -6.024301648139953613e-01 -3.471347689628601074e-01
-8.131875097751617432e-02 3.514697849750518799e-01 -2.188837528228759766e-02 4.206607341766357422e-01 -2.820175513625144958e-02 -5.821923017501831055e-01 -5.884595513343811035e-01 -7.996182143688201904e-02
-1.662374436855316162e-01 -4.325429797172546387e-01 -5.503820180892944336e-01 1.203080415725708008e-01 3.160229325294494629e-01 -4.446736276149749756e-01 -2.763378322124481201e-01 -3.064464628696441650e-01
6.601070985198020935e-03 2.505995929241180420e-01 -8.933395147323608398e-03 1.911075413227081299e-02 -8.412399142980575562e-02 -2.520270049571990967e-01 -9.304959177970886230e-01 -1.714769005775451660e-02
-5.259772539138793945e-01 -3.121180534362792969e-01 9.261038154363632202e-02 4.024000167846679688e-01 -6.300839036703109741e-02 7.931409776210784912e-02 -3.711383640766143799e-01 -5.544577836990356445e-01
-5.626416206359863281e-01 1.063677966594696045e-01 -3.226760625839233398e-01 2.716030478477478027e-01 3.553906083106994629e-01 -3.123292624950408936e-01 -1.900329142808914185e-01 -4.840120971202850342e-01
-5.180908441543579102e-01 -2.542632222175598145e-01 2.760561108589172363e-01 5.575684905052185059e-01 -4.254001379013061523e-01 -1.057510673999786377e-01 -2.955394685268402100e-01 -1.871982216835021973e-02
-1.062448844313621521e-01 3.937535285949707031e-01 -1.603464186191558838e-01 3.426394760608673096e-01 -8.681385964155197144e-02 -5.120717287063598633e-01 -5.462666749954223633e-01 -3.498512208461761475e-01
-5.366919040679931641e-01 1.862380653619766235e-01 -1.622093655169010162e-02 2.795866876840591431e-02 4.786743819713592529e-01 -4.050814211368560791e-01 -4.653126895427703857e-01 2.578690052032470703e-01
-6.814005225896835327e-02 -4.359195828437805176e-01 -3.414380848407745361e-01 -4.120075404644012451e-01 -4.766301065683364868e-02 -5.228082537651062012e-01 -4.699629843235015869e-01 -1.501185297966003418e-01
-2.014652490615844727e-01 1.687752269208431244e-02 4.927564263343811035e-01 2.975241243839263916e-01 -8.657090365886688232e-02 -4.371958225965499878e-02 -7.582931518554687500e-01 -2.082857936620712280e-01
-6.036714091897010803e-02 -1.266172528266906738e-01 1.079945415258407593e-01 -5.877256989479064941e-01 -9.532082080841064453e-02 -6.883680224418640137e-01 -3.639316558837890625e-01 -8.863782137632369995e-02
-7.714110612869262695e-01 -3.574509024620056152e-01 1.468352377414703369e-01 -6.993673741817474365e-02 -1.975100338459014893e-01 1.288430839776992798e-01 -4.409929215908050537e-01 2.483046054840087891e-02
-4.504145681858062744e-01 -9.666907042264938354e-02 3.924453258514404297e-01 -3.082571625709533691e-01 2.930072508752346039e-02 -7.099602818489074707e-01 1.549909114837646484e-01 -9.910439699888229370e-02
-2.653469443321228027e-01 -1.241087093949317932e-01 -4.775632917881011963e-01 -6.613330543041229248e-02 1.043484061956405640e-01 -7.336641103029251099e-02 -7.690686583518981934e-01 -2.720476984977722168e-01
-3.603769242763519287e-01 -3.299687504768371582e-01 3.242902159690856934e-01 5.486675500869750977e-01 -4.273069798946380615e-01 -1.165206283330917358e-01 -3.583304584026336670e-01 -1.745851784944534302e-01
8.338940143585205078e-02 -4.974674060940742493e-02 9.460286051034927368e-02 2.054898887872695923e-01 -3.202800154685974121e-01 -2.696977555751800537e-01 -8.704955577850341797e-01 7.947915792465209961e-02
-2.242881804704666138e-01 -3.359182775020599365e-01 3.400581479072570801e-01 2.985329627990722656e-01 3.923316597938537598e-01 5.747667700052261353e-02 -6.606757640838623047e-01 -1.958880871534347534e-01
-1.407268792390823364e-01 -3.213140666484832764e-01 5.947537422180175781e-01 3.299886584281921387e-01 -2.762939333915710449e-01 -1.226956769824028015e-01 -4.911442399024963379e-01 -2.858555018901824951e-01
-4.295213818550109863e-01 -3.696185052394866943e-01 1.481641232967376709e-01 -1.713498085737228394e-01 1.743275970220565796e-01 1.126331239938735962e-01 -7.585396170616149902e-01 -9.550727903842926025e-02
1.072214469313621521e-01 -3.350509703159332275e-01 -2.251031845808029175e-01 -7.272224873304367065e-02 3.947657048702239990e-01 -7.366033792495727539e-01 -3.300136029720306396e-01 -1.138024479150772095e-01
-2.695176303386688232e-01 -3.770765960216522217e-01 2.419408112764358521e-01 3.660846650600433350e-01 -1.618361771106719971e-01 4.631517454981803894e-02 -5.385411381721496582e-01 -5.236959457397460938e-01
-3.562871217727661133e-01 -3.719584643840789795e-01 -2.201806306838989258e-01 -5.004955828189849854e-02 2.836073637008666992e-01 4.076552018523216248e-02 -7.509428858757019043e-01 -1.941950768232345581e-01
-3.312751054763793945e-01 -3.265438675880432129e-01 -2.327844649553298950e-01 -3.745098784565925598e-02 -3.129189610481262207e-01 -7.212756872177124023e-01 -2.071860581636428833e-01 2.587502598762512207e-01
-5.957863330841064453e-01 -3.508204221725463867e-02 -4.317796230316162109e-02 -5.700617656111717224e-02 4.071716070175170898e-01 -6.181069612503051758e-01 -1.581240147352218628e-01 2.566038966178894043e-01
-5.582175850868225098e-01 -4.353469312191009521e-01 8.042753487825393677e-02 1.603468693792819977e-02 6.212159395217895508e-01 -2.434243559837341309e-01 -3.654302656650543213e-02 -2.136358469724655151e-01
-7.646270394325256348e-01 -4.195556342601776123e-01 1.522192358970642090e-01 -1.316402107477188110e-01 -2.317596822977066040e-01 1.017091497778892517e-01 -3.654811382293701172e-01 -3.442376106977462769e-02
1.281343400478363037e-01 -3.856276571750640869e-01 2.797608971595764160e-01 -1.366863548755645752e-01 -1.049286797642707825e-01 -8.192979693412780762e-01 -9.099487215280532837e-02 -2.176802307367324829e-01
-3.905328214168548584e-01 -1.060827895998954773e-01 2.000740766525268555e-01 4.270829558372497559e-01 -3.658282458782196045e-01 -2.212138473987579346e-02 -5.317905545234680176e-01 -4.434865713119506836e-01
-2.577475905418395996e-01 -4.059490561485290527e-01 2.221311926841735840e-01 6.134275197982788086e-01 -1.274602953344583511e-02 -1.008833199739456177e-01 -2.707665264606475830e-01 -5.093933343887329102e-01
-3.820098340511322021e-01 -4.359040558338165283e-01 9.376640617847442627e-02 -3.736416101455688477e-01 -4.378072544932365417e-02 -7.152204513549804688e-01 4.414683952927589417e-02 1.580890826880931854e-02
-6.292906589806079865e-03 -1.715633720159530640e-01 6.384224295616149902e-01 3.071955144405364990e-01 -1.469327360391616821e-01 -2.407358139753341675e-01 -5.381765365600585938e-01 -3.152731657028198242e-01
-2.638956010341644287e-01 5.562934651970863342e-02 4.787803888320922852e-01 2.529838085174560547e-01 5.472046732902526855e-01 -4.884008765220642090e-01 -2.877177000045776367e-01 1.152526289224624634e-01
-2.486603707075119019e-01 4.056077003479003906e-01 -3.350711427628993988e-03 3.808544874191284180e-01 5.703886970877647400e-02 -3.863003551959991455e-01 -6.878632903099060059e-01 -5.432924628257751465e-02
-6.711657643318176270e-01 -2.254369109869003296e-01 1.143250241875648499e-01 -2.377511262893676758e-01 -3.334484398365020752e-01 -3.461402654647827148e-01 8.163085579872131348e-02 -4.375551044940948486e-01
-1.866126805543899536e-01 -3.592561781406402588e-01 8.532277494668960571e-02 -5.889673829078674316e-01 2.168358713388442993e-01 -6.304875016212463379e-01 -1.580757498741149902e-01 -1.114815548062324524e-01
-6.062306165695190430e-01 -5.275548696517944336e-01 -5.659036710858345032e-02 -2.441896796226501465e-01 -4.518299102783203125e-01 -2.914817035198211670e-01 -2.368053048849105835e-02 -4.082578048110008240e-02
1.247438937425613403e-01 4.855499416589736938e-02 1.279772818088531494e-01 5.523965135216712952e-02 1.130251213908195496e-01 -7.485672235488891602e-01 -5.405778288841247559e-01 3.119292557239532471e-01
-2.566133141517639160e-01 1.346092373132705688e-01 -2.204187959432601929e-01 -6.895969808101654053e-02 -2.384494543075561523e-01 -8.507251143455505371e-01 -2.840090990066528320e-01 -3.791724890470504761e-02
6.319957971572875977e-02 -3.335825204849243164e-01 2.367064058780670166e-01 -2.079251706600189209e-01 -1.933430880308151245e-01 -8.412484526634216309e-01 -1.112305670976638794e-01 -1.673709154129028320e-01
-4.068213105201721191e-01 1.418213844299316406e-01 5.984758138656616211e-01 2.651077210903167725e-01 4.236023128032684326e-01 -4.196725189685821533e-01 -1.445922553539276123e-01 -9.724707156419754028e-02
-1.636437624692916870e-01 -5.480105280876159668e-01 1.310968846082687378e-01 3.466824889183044434e-01 1.364274770021438599e-01 -6.097111105918884277e-01 2.302324175834655762e-01 -3.035835325717926025e-01
2.429583482444286346e-02 -4.676043093204498291e-01 -5.101704038679599762e-03 -2.098567783832550049e-01 3.326364755630493164e-01 -7.177160978317260742e-01 -1.745985448360443115e-01 -2.836230397224426270e-01
6.448937952518463135e-02 -1.033688560128211975e-01 -7.170016318559646606e-02 6.540539860725402832e-01 9.626320004463195801e-02 -4.299950003623962402e-01 -5.932028889656066895e-01 7.859040051698684692e-02
-1.162690818309783936e-01 -5.392034053802490234e-01 -2.970257773995399475e-02 1.499560624361038208e-01 7.136286795139312744e-02 -7.858707904815673828e-01 -2.081453101709485054e-03 2.228949218988418579e-01
-1.973383873701095581e-01 -4.106247425079345703e-01 -2.799501121044158936e-01 2.196336537599563599e-01 -4.298302531242370605e-01 -5.906860828399658203e-01 -2.675439417362213135e-01 2.461507320404052734e-01
-2.962826490402221680e-01 -2.822949290275573730e-01 -1.703834086656570435e-01 -1.019737049937248230e-01 -3.862120211124420166e-01 -7.361064553260803223e-01 -2.317363768815994263e-01 2.199608087539672852e-01
-5.850522220134735107e-02 2.506174743175506592e-01 1.517349183559417725e-01 1.951957345008850098e-01 -5.829925090074539185e-02 -2.273369431495666504e-01 -8.961407542228698730e-01 1.203909963369369507e-01
-4.338314533233642578e-01 -2.248883694410324097e-01 -3.172520101070404053e-01 2.479902096092700958e-02 -1.055614128708839417e-01 -1.378266960382461548e-01 -7.205239534378051758e-01 -3.326521515846252441e-01
-2.630805075168609619e-01 -1.185091957449913025e-01 7.975037395954132080e-02 -5.752694606781005859e-01 -8.096596598625183105e-02 -6.671359539031982422e-01 -1.395205557346343994e-01 -3.291769027709960938e-01
-7.121376395225524902e-01 -1.156772375106811523e-01 2.825700640678405762e-01 2.126425951719284058e-01 -2.032841742038726807e-01 1.095422878861427307e-01 -4.791528582572937012e-01 -2.674031853675842285e-01
-1.952300071716308594e-01 -7.049970626831054688e-01 -3.839185461401939392e-02 2.529297173023223877e-01 3.424671590328216553e-01 -4.452092349529266357e-01 -5.017798766493797302e-02 -2.853140532970428467e-01
1.071428954601287842e-01 -5.136003494262695312e-01 -4.347169771790504456e-03 -4.509259760379791260e-02 1.085763573646545410e-01 -8.007005453109741211e-01 -1.169319003820419312e-01 -2.368535697460174561e-01
-5.525873899459838867e-01 -2.544219195842742920e-01 2.813159525394439697e-01 -1.669244766235351562e-01 1.528756171464920044e-01 1.307673901319503784e-01 -6.821938157081604004e-01 -1.305935233831405640e-01
-3.031420409679412842e-01 1.145489066839218140e-01 -1.902687996625900269e-01 -2.434741109609603882e-01 -4.447145760059356689e-01 -4.597833454608917236e-01 -4.305164515972137451e-01 -4.527530968189239502e-01
-2.417463958263397217e-01 2.966754436492919922e-01 4.121930003166198730e-01 2.557780444622039795e-01 4.893008470535278320e-01 -4.915756881237030029e-01 -3.653439581394195557e-01 -6.065163388848304749e-02
-7.154827117919921875e-01 -3.907445445656776428e-02 7.692444324493408203e-02 -7.619769126176834106e-02 -3.143321275711059570e-01 -3.308472931385040283e-01 1.090976297855377197e-01 -5.046456456184387207e-01
-2.953494787216186523e-01 -3.041786849498748779e-01 3.914129137992858887e-01 6.421573162078857422e-01 -1.254311800003051758e-01 -1.384064555168151855e-01 -3.649374842643737793e-01 -2.942878305912017822e-01
-3.841074183583259583e-02 -1.932820528745651245e-01 5.774978399276733398e-01 3.276668190956115723e-01 -3.116311132907867432e-01 -2.334641665220260620e-01 -5.250940918922424316e-01 -3.048839867115020752e-01
-4.886614382266998291e-01 -5.864284560084342957e-02 3.233117163181304932e-01 -3.586429059505462646e-01 -3.315909504890441895e-01 -4.151983261108398438e-01 -3.300815820693969727e-02 -4.911048114299774170e-01
-5.561994388699531555e-02 -3.438147306442260742e-01 4.341264069080352783e-02 3.252385556697845459e-02 5.406610965728759766e-01 -1.400561183691024780e-01 -7.500228285789489746e-01 3.593278303742408752e-02
-5.996420383453369141e-01 -3.964156508445739746e-01 2.090109325945377350e-02 1.662984490394592285e-01 5.674732327461242676e-01 -2.823689579963684082e-01 4.300344735383987427e-03 -2.311179339885711670e-01
-1.656645089387893677e-01 -4.600924625992774963e-02 6.375738978385925293e-02 3.540601730346679688e-01 4.462907016277313232e-01 -6.119562983512878418e-01 -2.565475739538669586e-02 -5.164209604263305664e-01
1.798914968967437744e-01 -6.886714696884155273e-02 6.151992082595825195e-02 5.473175048828125000e-01 1.045146659016609192e-01 -7.013103961944580078e-01 -3.780589401721954346e-01 -1.177593171596527100e-01
1.630755662918090820e-01 -8.100716769695281982e-02 4.780020937323570251e-02 1.488262042403221130e-02 -1.615459024906158447e-01 -8.870141506195068359e-01 -3.889205753803253174e-01 -1.368316821753978729e-02
-1.947976499795913696e-01 -1.237601973116397858e-02 -4.893800616264343262e-01 3.272236585617065430e-01 2.180254012346267700e-01 -4.218497872352600098e-01 -3.931696712970733643e-01 -4.850340485572814941e-01
-6.725586652755737305e-01 -9.292966872453689575e-02 3.356556594371795654e-02 7.474950700998306274e-02 -3.171400725841522217e-01 1.390448063611984253e-01 -5.725533366203308105e-01 -2.908369898796081543e-01
-4.568761885166168213e-01 7.071960717439651489e-02 3.649331927299499512e-01 4.445419311523437500e-01 -3.148856163024902344e-01 -7.835753262042999268e-02 -4.992832839488983154e-01 -3.176358044147491455e-01
-4.703636467456817627e-01 -1.369235813617706299e-01 3.709174990653991699e-01 -1.053236722946166992e-01 4.341128095984458923e-02 1.001608148217201233e-01 -7.741832733154296875e-01 -7.765620946884155273e-03
-5.628182888031005859e-01 -4.929600656032562256e-01 2.318556755781173706e-01 2.923161387443542480e-01 -1.252450793981552124e-01 9.634004533290863037e-02 -2.825994491577148438e-01 -4.429333806037902832e-01
-1.876984536647796631e-02 1.022166088223457336e-01 -3.121046721935272217e-01 3.752148449420928955e-01 1.999357528984546661e-02 -6.892792582511901855e-01 -5.239763259887695312e-01 3.077750466763973236e-02
-2.111683040857315063e-01 4.302519187331199646e-02 1.651142686605453491e-01 -3.516206741333007812e-01 -2.434374094009399414e-01 -7.251176238059997559e-01 -3.725514113903045654e-01 2.807224690914154053e-01
-7.289869785308837891e-01 -3.587973713874816895e-01 3.494790494441986084e-01 5.100974347442388535e-03 3.533073887228965759e-02 1.158349290490150452e-01 -2.558962106704711914e-01 -3.708530962467193604e-01
-3.475710749626159668e-02 -1.831796914339065552e-01 2.706490457057952881e-01 4.954818487167358398e-01 -1.345954984426498413e-01 -1.186512038111686707e-01 -6.667595505714416504e-01 -4.119731783866882324e-01
-1.385874748229980469e-01 -3.229196965694427490e-01 -1.149353161454200745e-01 -8.160208165645599365e-02 4.403350353240966797e-01 -6.189538910984992981e-02 -8.092201352119445801e-01 -6.391002237796783447e-02
-6.662609577178955078e-01 -1.171468198299407959e-01 -1.002389565110206604e-01 6.131673231720924377e-02 3.878431618213653564e-01 -4.772848784923553467e-01 1.581711322069168091e-01 -3.540113270282745361e-01
-3.171813488006591797e-01 3.509236574172973633e-01 6.163644418120384216e-02 2.423332333564758301e-01 7.217919081449508667e-02 -3.465706408023834229e-01 -7.326180934906005859e-01 2.273187637329101562e-01
-1.206269487738609314e-01 -3.208732903003692627e-01 6.140288710594177246e-01 3.190791904926300049e-01 -2.073662281036376953e-01 -1.364431977272033691e-01 -5.120351910591125488e-01 -2.825759351253509521e-01
-2.105989903211593628e-01 -4.932824969291687012e-01 7.796232402324676514e-02 -5.172241926193237305e-01 3.043289482593536377e-01 -5.534170269966125488e-01 -1.279017180204391479e-01 1.532187014818191528e-01
-2.571429014205932617e-01 -7.730942964553833008e-02 -5.845279693603515625e-01 4.033393859863281250e-01 1.635255366563796997e-01 -3.469377160072326660e-01 -4.630603194236755371e-01 -2.490261197090148926e-01
3.672718256711959839e-02 -4.873797297477722168e-02 2.651227116584777832e-01 4.252303838729858398e-01 9.956463426351547241e-02 -4.351257681846618652e-01 -6.973236799240112305e-01 2.442474216222763062e-01
-3.091613352298736572e-01 -2.880814075469970703e-01 -4.879420697689056396e-01 2.185224145650863647e-01 3.133348226547241211e-01 -3.218380808830261230e-01 -2.818447053432464600e-01 -5.043747425079345703e-01
2.803151905536651611e-01 8.273216895759105682e-03 6.909682601690292358e-02 1.154231652617454529e-01 9.710478782653808594e-02 -7.161846160888671875e-01 -6.152791380882263184e-01 4.837303981184959412e-02
-9.566123783588409424e-02 -2.145761251449584961e-01 6.408964991569519043e-01 3.008960187435150146e-01 -1.519446671009063721e-01 -1.650367677211761475e-01 -5.696885585784912109e-01 -2.620115578174591064e-01
-6.094975024461746216e-02 -3.627709746360778809e-01 3.436416983604431152e-01 -1.265529692173004150e-01 4.474670290946960449e-01 -6.755165755748748779e-02 -7.052745819091796875e-01 -1.684487015008926392e-01
-4.677504301071166992e-01 -1.984626501798629761e-01 5.260245800018310547e-01 2.463649213314056396e-01 3.264750540256500244e-01 1.195529475808143616e-02 -5.292996764183044434e-01 1.324297189712524414e-01
-8.476454615592956543e-01 -2.531446814537048340e-01 -1.421314626932144165e-01 1.152767911553382874e-01 -2.592696547508239746e-01 -1.875571012496948242e-01 1.499386578798294067e-01 -2.429917305707931519e-01
1.350921094417572021e-01 -8.672784268856048584e-02 3.910866379737854004e-01 -2.777875065803527832e-01 1.209988594055175781e-01 -7.573267817497253418e-01 -1.634797453880310059e-01 -3.594486713409423828e-01
3.515431284904479980e-02 -8.614017367362976074e-01 1.059530898928642273e-01 -1.940455846488475800e-02 2.468095570802688599e-01 -3.691102266311645508e-01 -2.190364897251129150e-01 -3.793747164309024811e-03
-3.718296885490417480e-01 -6.418693065643310547e-01 7.397093623876571655e-02 -1.896919012069702148e-01 -2.694330364465713501e-02 -5.864532589912414551e-01 6.284626573324203491e-02 2.443125993013381958e-01
-6.837296299636363983e-03 -3.244529366493225098e-01 -1.637473255395889282e-01 -2.116959393024444580e-01 5.112028717994689941e-01 -6.601805090904235840e-01 -3.322424888610839844e-01 -1.245133429765701294e-01
5.763416364789009094e-02 6.081705167889595032e-02 -2.272684685885906219e-02 2.091003507375717163e-01 1.120817959308624268e-01 -7.683866024017333984e-01 -5.186082124710083008e-01 2.771376073360443115e-01
-6.466259956359863281e-01 2.975473105907440186e-01 4.072243273258209229e-01 7.647587358951568604e-02 4.009091854095458984e-01 -2.953715324401855469e-01 -2.711175680160522461e-01 -1.352607645094394684e-02
-3.186826407909393311e-01 -4.213653802871704102e-01 -5.856389403343200684e-01 7.907589524984359741e-02 1.450130790472030640e-01 -1.013933047652244568e-01 -5.329393148422241211e-01 -2.373458892107009888e-01
-5.260210037231445312e-01 -2.155844420194625854e-01 -4.542932808399200439e-01 2.835066057741641998e-02 -8.329460769891738892e-02 -6.120511293411254883e-01 1.454301737248897552e-02 -2.964508235454559326e-01
-3.740676641464233398e-01 5.733396857976913452e-02 2.896350435912609100e-02 -1.892312914133071899e-01 7.022684067487716675e-02 -4.309628605842590332e-01 -6.410750746726989746e-01 4.674404859542846680e-01
-4.875032603740692139e-01 -8.227220922708511353e-02 -5.953056737780570984e-02 3.508757054805755615e-01 -3.917419612407684326e-01 3.997621312737464905e-02 -6.535537242889404297e-01 -2.161523699760437012e-01
3.988026827573776245e-02 -2.154122292995452881e-01 1.143038719892501831e-01 -8.073396235704421997e-02 5.691440775990486145e-02 -8.427254557609558105e-01 -4.308330267667770386e-02 -4.659852087497711182e-01
-3.869620263576507568e-01 -2.714496254920959473e-01 5.245340242981910706e-02 -3.042988777160644531e-01 -5.066614747047424316e-01 -4.275444746017456055e-01 -1.898291707038879395e-01 -4.535318911075592041e-01
-4.478968381881713867e-01 -1.147888004779815674e-01 1.004828140139579773e-01 3.736679628491401672e-02 -4.061760902404785156e-01 6.454052776098251343e-02 -7.030941843986511230e-01 -3.335161209106445312e-01
1.522845923900604248e-01 -6.622394323348999023e-01 1.833001673221588135e-01 -2.016084194183349609e-01 -6.585777550935745239e-02 -3.537270128726959229e-01 -3.777426183223724365e-01 -4.380114376544952393e-01
-6.129589080810546875e-01 -7.385029643774032593e-02 -2.281941175460815430e-01 -6.742890924215316772e-02 -1.370742321014404297e-01 -7.236821055412292480e-01 -4.836079664528369904e-03 1.402848660945892334e-01
-6.912046670913696289e-01 4.261221885681152344e-01 1.839320361614227295e-01 -1.491159852594137192e-02 2.349928915500640869e-01 -2.303852885961532593e-01 -2.667837142944335938e-01 -3.565529286861419678e-01
1.212479025125503540e-01 -3.320413529872894287e-01 2.491118609905242920e-01 -1.646074056625366211e-01 -2.904920876026153564e-01 -6.055684089660644531e-01 -2.569439113140106201e-01 -5.184362530708312988e-01
-2.313707470893859863e-01 -2.813047766685485840e-01 2.888587415218353271e-01 3.659363687038421631e-01 -5.706340074539184570e-01 -1.112697720527648926e-01 -5.585187077522277832e-01 6.246928591281175613e-03
-1.505484730005264282e-01 -2.591984272003173828e-01 5.923840999603271484e-01 3.982066810131072998e-01 -2.487772703170776367e-01 -1.629477292299270630e-01 -5.010026097297668457e-01 -2.474230676889419556e-01
2.486776188015937805e-02 -4.888824820518493652e-01 -2.064040005207061768e-01 2.321349531412124634e-01 -7.978556305170059204e-02 -7.683402299880981445e-01 -1.987208873033523560e-01 1.663855165243148804e-01
-1.033350527286529541e-01 -4.552678167819976807e-01 -4.022104740142822266e-01 5.290596187114715576e-02 4.739527702331542969e-01 -5.452266335487365723e-01 -2.993427813053131104e-01 -7.727529853582382202e-02
-8.611680567264556885e-02 -3.150626718997955322e-01 5.692654475569725037e-02 -6.634588539600372314e-02 3.877585530281066895e-01 -1.289272159337997437e-01 -8.058097958564758301e-01 2.633793652057647705e-01
-8.032588362693786621e-01 3.229805827140808105e-01 1.833257079124450684e-01 1.118440032005310059e-01 2.835681140422821045e-01 -2.748589515686035156e-01 -2.121473848819732666e-01 -5.810854211449623108e-02
-6.052593588829040527e-01 4.547553062438964844e-01 -7.383852452039718628e-02 5.842160061001777649e-02 2.711666822433471680e-01 -3.428710103034973145e-01 -4.754955768585205078e-01 -2.838016860187053680e-02
-2.554962038993835449e-01 -5.828407779335975647e-02 -5.150008574128150940e-02 1.351716555655002594e-02 1.497019175440073013e-02 -8.154930472373962402e-01 -3.163577616214752197e-01 4.039237797260284424e-01
3.764915093779563904e-02 -2.686443328857421875e-01 1.016044914722442627e-01 -7.813683897256851196e-02 1.131875663995742798e-01 -6.549147367477416992e-01 -6.902505457401275635e-02 -6.808044910430908203e-01
-4.017096757888793945e-01 2.542615532875061035e-01 4.574846327304840088e-01 1.669652014970779419e-01 4.981482028961181641e-01 -4.443336129188537598e-01 -1.639069318771362305e-01 -2.536959052085876465e-01
-6.125341057777404785e-01 -1.101055070757865906e-01 -3.183942437171936035e-01 -1.734616011381149292e-01 4.033458530902862549e-01 -1.833513379096984863e-01 -5.042041540145874023e-01 -1.751787513494491577e-01
-2.928806655108928680e-02 -2.674723565578460693e-01 1.859884262084960938e-01 6.277762055397033691e-01 -3.860278427600860596e-01 -3.122805058956146240e-01 -4.803081154823303223e-01 -1.472198963165283203e-01
-1.897914409637451172e-01 2.404916584491729736e-01 1.829595714807510376e-01 -3.694509863853454590e-01 1.731572486460208893e-02 -8.001466989517211914e-01 -2.989176809787750244e-01 7.929903268814086914e-02
-7.588627934455871582e-01 -2.751892209053039551e-01 2.638677954673767090e-01 -9.001547843217849731e-02 -7.017297297716140747e-02 1.135781928896903992e-01 -3.764757513999938965e-01 -3.333330154418945312e-01
-3.498494997620582581e-02 -2.588642537593841553e-01 1.488794088363647461e-01 1.015350446105003357e-01 3.012200593948364258e-01 -7.749277353286743164e-01 2.158795110881328583e-02 -4.556075930595397949e-01
-2.213069647550582886e-01 6.687432527542114258e-02 -5.948181748390197754e-01 2.396926134824752808e-01 9.410718828439712524e-02 -3.421447873115539551e-01 -5.920795798301696777e-01 -2.425125092267990112e-01
-1.488939374685287476e-01 2.673326730728149414e-01 3.059072494506835938e-01 4.709930717945098877e-01 3.819213807582855225e-01 -6.040650606155395508e-01 -2.281005680561065674e-01 -1.678143590688705444e-01
-2.385794073343276978e-01 -1.067269220948219299e-01 -8.472143858671188354e-02 -3.948961794376373291e-01 1.717680245637893677e-01 -8.257757425308227539e-01 -1.849576532840728760e-01 -1.514905095100402832e-01
-5.155231952667236328e-01 -5.857234001159667969e-01 -8.829725533723831177e-02 -2.768900990486145020e-01 2.890891134738922119e-01 -4.431391656398773193e-01 1.274660974740982056e-01 -1.025044173002243042e-01
8.952174335718154907e-02 -1.517854928970336914e-01 2.203491330146789551e-02 5.681191086769104004e-01 3.360969945788383484e-02 -7.767134904861450195e-01 -2.024444341659545898e-01 1.746203750371932983e-02
-4.078519642353057861e-01 -2.226572632789611816e-01 1.973455250263214111e-01 4.930277466773986816e-01 -4.500896334648132324e-01 -5.218870565295219421e-02 -5.443529486656188965e-01 -2.084707841277122498e-02
5.630852654576301575e-02 -1.890831142663955688e-01 8.868424594402313232e-02 1.731535345315933228e-01 -4.150771200656890869e-01 -7.277858257293701172e-01 -3.847241997718811035e-01 2.706581652164459229e-01
-5.092495679855346680e-01 5.878362804651260376e-02 -5.400665476918220520e-02 -3.041814565658569336e-01 -1.015068739652633667e-01 -5.083782672882080078e-01 -3.926295340061187744e-01 4.678207039833068848e-01
-5.379627346992492676e-01 -4.088006913661956787e-01 7.039801776409149170e-02 3.180095553398132324e-01 5.471879839897155762e-01 -3.184263408184051514e-01 3.564734384417533875e-02 -1.879139542579650879e-01
-2.071478664875030518e-01 -6.162892580032348633e-01 -2.567450143396854401e-02 4.872277379035949707e-03 1.341561079025268555e-01 -7.405906915664672852e-01 9.908944368362426758e-02 -1.741067133843898773e-02
-1.515594571828842163e-01 1.933695673942565918e-01 2.551386058330535889e-01 2.292474657297134399e-01 5.849649310111999512e-01 -5.880731344223022461e-01 -2.864860594272613525e-01 -2.278149276971817017e-01
-3.578074276447296143e-01 -5.160466581583023071e-02 1.141740158200263977e-01 -3.288998007774353027e-01 -5.173316001892089844e-01 -4.956709742546081543e-01 -1.784944236278533936e-01 -4.504642486572265625e-01
7.888895273208618164e-02 -3.136407732963562012e-01 5.612716078758239746e-01 1.949431896209716797e-01 -1.087857484817504883e-01 -1.223167255520820618e-01 -6.107309460639953613e-01 -3.776101469993591309e-01
-6.441710144281387329e-02 -6.434525251388549805e-01 -2.001939117908477783e-01 4.711424931883811951e-02 1.616123467683792114e-01 -2.854215912520885468e-02 -7.084328532218933105e-01 1.034966334700584412e-01
-2.950090765953063965e-01 -1.926475018262863159e-02 8.204874396324157715e-02 -5.153453350067138672e-01 -1.897810399532318115e-01 -6.665597558021545410e-01 -1.523892879486083984e-01 -3.697896599769592285e-01
-6.006740927696228027e-01 -3.677457869052886963e-01 1.256286501884460449e-01 5.969110503792762756e-02 -2.923978269100189209e-01 1.336558759212493896e-01 -6.174474954605102539e-01 2.478214446455240250e-03
-6.794543266296386719e-01 -3.913856744766235352e-01 4.029337465763092041e-01 -9.455437213182449341e-02 1.538558155298233032e-01 1.351837068796157837e-01 -3.936073780059814453e-01 -1.303453296422958374e-01
-7.209930419921875000e-01 1.664746254682540894e-01 -1.805044114589691162e-01 -1.937482208013534546e-01 2.751686275005340576e-01 -3.705270290374755859e-01 -3.906020522117614746e-01 -1.294492334127426147e-01
-5.764709115028381348e-01 -1.009296625852584839e-01 -4.580983147025108337e-02 -2.567241787910461426e-01 5.410235524177551270e-01 -3.761976957321166992e-01 -2.682406008243560791e-01 2.886248826980590820e-01
-4.931432306766510010e-01 -2.130118459463119507e-01 2.538104951381683350e-01 -4.627822041511535645e-01 5.049587041139602661e-02 -6.493986845016479492e-01 8.429336547851562500e-02 -3.839964419603347778e-02
1.286858767271041870e-01 2.036124467849731445e-01 -9.893428534269332886e-02 2.369720190763473511e-01 -1.232791766524314880e-01 -5.479050278663635254e-01 -7.377032041549682617e-01 -1.281967610120773315e-01
-2.577987611293792725e-01 -5.119640231132507324e-01 2.202028185129165649e-01 2.393964082002639771e-01 5.926087498664855957e-01 -4.563784599304199219e-01 -3.167720139026641846e-02 -7.185322791337966919e-02
-4.365324378013610840e-01 -3.094994463026523590e-02 -3.871971964836120605e-01 6.795439720153808594e-01 -3.531659394502639771e-02 -2.025629878044128418e-01 -3.679646849632263184e-01 -1.382126957178115845e-01
-4.385853111743927002e-01 -5.445869639515876770e-02 -5.021070837974548340e-01 3.155593276023864746e-01 2.259149551391601562e-01 -3.240949511528015137e-01 -4.245606064796447754e-01 -3.415569663047790527e-01
-5.034500733017921448e-03 1.387902349233627319e-01 2.224618941545486450e-01 2.113006114959716797e-01 1.940379440784454346e-01 -4.417948722839355469e-01 -7.620168328285217285e-01 2.703175842761993408e-01
-2.136056423187255859e-01 -2.568492591381072998e-01 1.723181009292602539e-01 -1.861141026020050049e-01 1.460839956998825073e-01 -8.416116833686828613e-01 6.472219526767730713e-02 -3.003817796707153320e-01
-2.822788357734680176e-01 -1.015603616833686829e-01 2.066621035337448120e-01 -3.283159136772155762e-01 1.608631759881973267e-01 -6.127614378929138184e-01 -2.895336151123046875e-01 5.237557888031005859e-01
-4.772459268569946289e-01 -1.866307407617568970e-01 3.826331496238708496e-01 -9.422388859093189240e-03 -1.340421102941036224e-02 9.249176084995269775e-02 -7.538793087005615234e-01 1.176443994045257568e-01
-6.859669089317321777e-01 -4.614545777440071106e-02 -3.901249468326568604e-01 2.262617051601409912e-01 -1.424480825662612915e-01 -5.496369004249572754e-01 1.136827841401100159e-02 -3.750558197498321533e-02
-6.058355420827865601e-02 -1.742141693830490112e-01 1.045309305191040039e-01 2.101137489080429077e-02 -2.494880259037017822e-01 -8.919614553451538086e-01 1.150438096374273300e-02 -3.108682930469512939e-01
4.774747788906097412e-02 -3.725859150290489197e-02 -2.501663863658905029e-01 3.511536121368408203e-01 -2.156961709260940552e-01 -5.966565012931823730e-01 -5.745319128036499023e-01 2.789788246154785156e-01
1.077497228980064392e-01 -8.284957706928253174e-02 4.450258016586303711e-01 -7.623007148504257202e-02 -4.641355872154235840e-01 -6.142925620079040527e-01 -4.059489369392395020e-01 1.417576372623443604e-01
-5.710861086845397949e-01 -1.146184951066970825e-01 -9.447600692510604858e-02 -1.364296972751617432e-01 3.159820139408111572e-01 -7.150504589080810547e-01 -6.591027230024337769e-02 1.330361217260360718e-01
-1.881230920553207397e-01 -4.186334311962127686e-01 2.272935956716537476e-01 6.771889328956604004e-01 -3.386408686637878418e-01 -2.202125340700149536e-01 -2.538304328918457031e-01 -2.269522100687026978e-01
-4.037747681140899658e-01 -4.113594293594360352e-01 5.344715714454650879e-01 1.083538681268692017e-01 2.987708449363708496e-01 8.660502731800079346e-02 -5.044414997100830078e-01 -1.382873505353927612e-01
-6.822735071182250977e-02 -3.404321074485778809e-01 5.663698315620422363e-01 5.159225463867187500e-01 1.715670824050903320e-01 -2.158129513263702393e-01 -3.199725151062011719e-01 -3.377974927425384521e-01
-4.512092471122741699e-01 7.698962092399597168e-02 -4.039189219474792480e-01 1.458438392728567123e-02 -1.489194780588150024e-01 -7.470611929893493652e-01 -1.420034915208816528e-01 -1.633314937353134155e-01
-7.276504039764404297e-01 -2.510007619857788086e-01 1.576144397258758545e-01 1.712120324373245239e-01 -2.529651522636413574e-01 1.251265257596969604e-01 -4.592769742012023926e-01 -2.505676448345184326e-01
-7.101830840110778809e-01 3.964530825614929199e-01 1.835427582263946533e-01 2.048421204090118408e-01 1.928743571043014526e-01 -2.354631274938583374e-01 -2.182124555110931396e-01 -3.500806391239166260e-01
-4.713671505451202393e-01 -6.751342117786407471e-02 -3.678384423255920410e-02 3.569203615188598633e-02 -6.145597994327545166e-02 -7.973189353942871094e-01 -9.067212045192718506e-02 3.505884706974029541e-01
-3.261210322380065918e-01 -4.209684729576110840e-01 6.922184024006128311e-03 -2.009889781475067139e-01 1.831013709306716919e-01 8.688046038150787354e-02 -7.962099313735961914e-01 -3.100934997200965881e-02
2.317689545452594757e-02 1.034880653023719788e-01 -3.955547139048576355e-02 3.003019094467163086e-01 -2.061227522790431976e-02 -8.330706954002380371e-01 -4.499674737453460693e-01 1.024380698800086975e-02
-1.357461661100387573e-01 -3.391243517398834229e-01 2.241759300231933594e-01 -5.002867579460144043e-01 -9.039938449859619141e-02 -7.203142046928405762e-01 -1.169703826308250427e-01 -1.591206043958663940e-01
-4.466051161289215088e-01 -2.479856908321380615e-01 4.830450415611267090e-01 8.591528981924057007e-02 4.596988484263420105e-02 1.077959910035133362e-01 -6.814053654670715332e-01 -1.424312740564346313e-01
-2.904414832592010498e-01 -6.485313177108764648e-01 -1.425130665302276611e-01 -2.142286747694015503e-01 1.866679340600967407e-01 -5.881657004356384277e-01 -3.261654824018478394e-02 -2.167936414480209351e-01
1.081426907330751419e-02 -4.836217463016510010e-01 1.155941467732191086e-02 1.090438961982727051e-01 3.369901180267333984e-01 -7.806135416030883789e-01 -1.070067733526229858e-01 1.399953067302703857e-01
-7.187364250421524048e-02 -6.078711152076721191e-01 -4.137654975056648254e-02 -1.812557429075241089e-01 -8.649512380361557007e-02 -7.380997538566589355e-01 -4.967943206429481506e-02 -1.897906810045242310e-01
-6.913989782333374023e-01 3.804204761981964111e-01 1.087726652622222900e-01 3.428193032741546631e-01 9.665041416883468628e-02 -2.347231209278106689e-01 -2.100507020950317383e-01 -3.732743263244628906e-01
-3.307359814643859863e-01 -2.892366945743560791e-01 2.211154624819755554e-02 -4.575875997543334961e-01 2.536745369434356689e-01 -7.029504776000976562e-01 -8.494405075907707214e-03 -1.962608247995376587e-01
-7.025367021560668945e-01 -1.696759015321731567e-01 3.525380492210388184e-01 1.751731522381305695e-02 2.279379367828369141e-01 1.301461905241012573e-01 -4.805687069892883301e-01 -2.306996732950210571e-01
-3.996082544326782227e-01 -2.861844003200531006e-01 -2.051793038845062256e-01 8.510131388902664185e-02 -4.696468412876129150e-01 -5.933844447135925293e-01 -2.275213003158569336e-01 2.909155189990997314e-01
-6.365434080362319946e-02 -3.404189646244049072e-01 2.533349990844726562e-01 -3.838848471641540527e-01 -3.285734951496124268e-01 -7.186217904090881348e-01 -1.667464971542358398e-01 -1.278073489665985107e-01
-1.304389089345932007e-01 -5.386112332344055176e-01 -2.750977575778961182e-01 -1.406988501548767090e-01 1.085257753729820251e-01 2.677831426262855530e-02 -7.383764982223510742e-01 -1.992831081151962280e-01
4.888786002993583679e-02 -2.475574016571044922e-01 9.763944149017333984e-02 -1.609692424535751343e-01 -4.223683848977088928e-02 -4.505359232425689697e-01 -3.073198795318603516e-01 -7.756731510162353516e-01
-4.806294664740562439e-02 -1.135256364941596985e-01 5.499929189682006836e-01 4.537332057952880859e-01 1.360070053488016129e-02 -2.133049070835113525e-01 -5.206763148307800293e-01 -3.995596766471862793e-01
-2.019655406475067139e-01 -4.309925138950347900e-01 -6.028447672724723816e-02 -1.564221531152725220e-01 2.584884762763977051e-01 3.823890164494514465e-02 -7.642644643783569336e-01 -3.049173951148986816e-01
-2.540604472160339355e-01 -1.204533427953720093e-01 -6.310998201370239258e-01 1.994299143552780151e-01 2.883360087871551514e-01 -3.725838065147399902e-01 -4.728296101093292236e-01 -1.932891011238098145e-01
-5.426455140113830566e-01 -4.207422584295272827e-02 3.222528398036956787e-01 -2.479799538850784302e-01 1.629562228918075562e-01 -6.576525568962097168e-01 2.144557982683181763e-01 -1.826797127723693848e-01
-2.147804014384746552e-02 -2.238412797451019287e-01 -6.145280203782021999e-04 4.925738573074340820e-01 4.582026302814483643e-01 -6.803180575370788574e-01 -1.735522300004959106e-01 6.246375665068626404e-02
-4.686949253082275391e-01 -5.705289244651794434e-01 2.727471292018890381e-01 3.421799093484878540e-02 5.426912307739257812e-01 -2.541268765926361084e-01 2.387133799493312836e-02 -1.399850696325302124e-01
-1.730288714170455933e-01 -4.328804910182952881e-01 -2.331081628799438477e-01 -5.471196174621582031e-01 -6.914449483156204224e-02 -5.332474708557128906e-01 -3.448004722595214844e-01 -1.448275297880172729e-01
-4.195607006549835205e-01 -4.609107971191406250e-03 4.768075644969940186e-01 -9.112001210451126099e-02 6.389308571815490723e-01 -2.488948404788970947e-01 -2.591987550258636475e-01 -2.256851494312286377e-01
-5.812579989433288574e-01 -2.984067201614379883e-01 2.081931084394454956e-01 -8.696320652961730957e-02 1.840745955705642700e-01 1.463185548782348633e-01 -6.686330437660217285e-01 -1.407932639122009277e-01
8.095671981573104858e-02 -6.030768752098083496e-01 7.539285719394683838e-02 -1.343966126441955566e-01 2.435010522603988647e-01 -6.367769241333007812e-01 -1.788718700408935547e-01 -3.304918706417083740e-01
-5.221104621887207031e-01 -5.574154257774353027e-01 3.047978579998016357e-01 -2.654102146625518799e-01 1.121535375714302063e-01 -4.407912492752075195e-01 1.426086276769638062e-01 1.616531014442443848e-01
-4.552891850471496582e-02 -3.294009864330291748e-01 -1.476329267024993896e-01 -5.267034769058227539e-01 -2.263333648443222046e-01 -5.134744644165039062e-01 -5.236267447471618652e-01 -3.380021080374717712e-02
-1.219843924045562744e-01 -2.867454290390014648e-01 2.604051232337951660e-01 -2.103646844625473022e-01 5.866354703903198242e-01 -5.991970896720886230e-01 -7.138095051050186157e-02 -2.873314023017883301e-01
-4.309261143207550049e-01 -1.479849815368652344e-01 2.828067243099212646e-01 4.942757189273834229e-01 -4.597637057304382324e-01 -1.061777397990226746e-01 -4.953753948211669922e-01 -7.868292741477489471e-03
-5.263575911521911621e-02 1.009562797844409943e-02 -2.235782742500305176e-01 4.023029804229736328e-01 2.080586999654769897e-01 -5.368135571479797363e-01 -6.355860233306884766e-01 2.233069539070129395e-01
-3.131262362003326416e-01 -1.675752922892570496e-02 -4.903606176376342773e-01 3.181049972772598267e-02 -3.423377871513366699e-01 -5.160899162292480469e-01 -4.527967274188995361e-01 -2.676506042480468750e-01
-3.790260553359985352e-01 2.468551509082317352e-03 -1.218001544475555420e-01 -3.025408387184143066e-01 -8.670333772897720337e-02 -7.691494822502136230e-01 -3.855415284633636475e-01 -4.707714915275573730e-02
1.112327072769403458e-02 -1.994412243366241455e-01 -3.728731721639633179e-02 4.427036643028259277e-01 -2.935229241847991943e-01 -6.550781130790710449e-01 -4.008944332599639893e-01 2.944881021976470947e-01
-3.852320611476898193e-01 -3.964287638664245605e-01 2.641226053237915039e-01 -3.799338638782501221e-01 -1.068663373589515686e-01 -6.101469397544860840e-01 1.475454270839691162e-01 -2.736070454120635986e-01
9.926126152276992798e-02 -2.193200401961803436e-02 1.770938783884048462e-01 1.375281959772109985e-01 2.401141216978430748e-03 -5.384711027145385742e-01 -5.355165004730224609e-01 -6.022085547447204590e-01
-6.454771757125854492e-01 -2.326350100338459015e-02 -2.102214545011520386e-01 5.159757658839225769e-02 1.915614455938339233e-01 -3.566582798957824707e-01 -3.910668194293975830e-01 4.681115150451660156e-01
-1.036657169461250305e-01 -4.951553046703338623e-01 -1.427288055419921875e-01 -2.765742838382720947e-01 3.550648391246795654e-01 -6.191229820251464844e-01 -1.881327927112579346e-01 -3.200492262840270996e-01
-7.742420583963394165e-02 -4.446984529495239258e-01 -1.641673594713211060e-01 5.713091418147087097e-02 3.014968931674957275e-01 -1.020518783479928970e-02 -8.073439598083496094e-01 -1.523985564708709717e-01
1.766053400933742523e-02 5.132926255464553833e-02 2.861099690198898315e-02 1.423370987176895142e-01 2.254940122365951538e-01 -8.284187316894531250e-01 -3.908066451549530029e-01 2.934619188308715820e-01
-6.014801263809204102e-01 -1.619598418474197388e-01 -2.491396814584732056e-01 2.134808152914047241e-02 3.145426213741302490e-01 -3.998528122901916504e-01 -2.787622809410095215e-01 4.614505171775817871e-01
-5.649427771568298340e-01 -3.438624739646911621e-01 -1.990052610635757446e-01 8.098548650741577148e-02 -4.082787334918975830e-01 -5.619251132011413574e-01 -2.668815106153488159e-02 1.824088096618652344e-01
-7.156697511672973633e-01 -5.188982933759689331e-02 -1.892066597938537598e-01 -2.740573287010192871e-01 1.871157288551330566e-01 -4.093431234359741211e-01 -3.664161264896392822e-01 1.933461725711822510e-01
-5.484645366668701172e-01 4.505196809768676758e-01 2.163593918085098267e-01 -5.508753471076488495e-03 1.249585077166557312e-01 -3.865378201007843018e-01 -5.043541193008422852e-01 1.731405258178710938e-01
-7.604172080755233765e-02 -2.095587998628616333e-01 5.330089926719665527e-01 5.016049742698669434e-01 6.987399607896804810e-02 -1.653573662042617798e-01 -5.804100036621093750e-01 -2.132970541715621948e-01
1.774508357048034668e-01 -3.430378809571266174e-02 2.152536213397979736e-01 -8.585764467716217041e-02 -3.842786699533462524e-02 -5.680115818977355957e-01 -7.107485532760620117e-01 -2.904333770275115967e-01
-4.223364889621734619e-01 5.873598530888557434e-02 -2.797354944050312042e-02 5.443794280290603638e-02 8.321534097194671631e-02 -2.648496031761169434e-01 -7.649376392364501953e-01 3.901746869087219238e-01
-6.303063780069351196e-02 -2.873198986053466797e-01 3.802718818187713623e-01 4.793249964714050293e-01 3.048969209194183350e-01 -9.836215525865554810e-02 -6.511519551277160645e-01 -1.117101162672042847e-01
-7.541810721158981323e-02 -7.263285517692565918e-01 -2.705417387187480927e-02 -1.194505318999290466e-01 2.431464046239852905e-01 -5.609031915664672852e-01 -1.477364897727966309e-01 2.370655834674835205e-01
-1.707447767257690430e-01 -1.561607569456100464e-01 -1.067192107439041138e-01 5.183569788932800293e-01 -1.291886717081069946e-01 -7.399191260337829590e-01 -1.549472063779830933e-01 2.796394526958465576e-01
-7.166123390197753906e-01 2.774787545204162598e-01 3.024566769599914551e-01 2.987899780273437500e-01 1.204241067171096802e-01 -1.306655704975128174e-01 -1.660584509372711182e-01 -4.117836654186248779e-01
-4.787131845951080322e-01 1.387024670839309692e-01 2.532832324504852295e-01 1.178539320826530457e-01 6.121017932891845703e-01 -1.508609503507614136e-01 -4.570635259151458740e-01 -2.592656016349792480e-01
-8.677703142166137695e-02 -2.872078716754913330e-01 -2.709102034568786621e-01 -4.298248142004013062e-02 2.004466950893402100e-01 -6.273550540208816528e-02 -8.664230108261108398e-01 -1.998449563980102539e-01
-4.957225620746612549e-01 -4.441491365432739258e-01 2.617137134075164795e-01 -4.736288189888000488e-01 1.605198085308074951e-01 -4.570183753967285156e-01 7.860807329416275024e-02 1.528422534465789795e-01
-1.987624168395996094e-01 -4.484612047672271729e-01 2.411988675594329834e-01 4.031134396791458130e-02 6.185285449028015137e-01 -4.659482538700103760e-01 -4.147285595536231995e-02 -3.133192956447601318e-01
-5.502969622611999512e-01 2.685636878013610840e-01 3.723021745681762695e-01 4.679675698280334473e-01 -2.801340520381927490e-01 -2.482888549566268921e-01 -3.092840611934661865e-01 -1.779478490352630615e-01
-3.662508130073547363e-01 -2.760996818542480469e-01 2.902173697948455811e-01 4.617553949356079102e-01 -2.249684184789657593e-01 5.662966147065162659e-02 -6.327272057533264160e-01 -1.949968189001083374e-01
-3.032190799713134766e-01 -3.263770341873168945e-01 4.284965991973876953e-01 4.554268121719360352e-01 4.368415474891662598e-01 -4.664039015769958496e-01 -8.765893056988716125e-03 -4.553606733679771423e-02
-1.124979108572006226e-01 -6.148350611329078674e-02 -1.368212401866912842e-01 1.057989895343780518e-02 -4.147014617919921875e-01 -8.374711871147155762e-01 -2.966938018798828125e-01 -5.804600194096565247e-02
-9.294527173042297363e-01 1.180683970451354980e-01 -1.699284315109252930e-01 -9.889723360538482666e-02 2.674993127584457397e-03 -2.793751955032348633e-01 -6.483460962772369385e-02 -3.549736365675926208e-02
-7.148061394691467285e-01 -3.331482410430908203e-01 -2.793684229254722595e-02 3.165579140186309814e-01 4.280373454093933105e-01 -2.154218256473541260e-01 5.044953152537345886e-02 -2.119132131338119507e-01
-6.954926252365112305e-02 2.233732491731643677e-01 3.316667675971984863e-01 3.348343968391418457e-01 4.223108589649200439e-01 -6.606508493423461914e-01 -1.949212700128555298e-01 -2.652362883090972900e-01
-2.557141184806823730e-01 -4.751332998275756836e-01 -5.359696149826049805e-01 1.207322403788566589e-01 3.656361401081085205e-01 -3.270260691642761230e-01 -3.827767670154571533e-01 -1.409429162740707397e-01
-6.339429616928100586e-01 -4.485914111137390137e-01 -2.074889093637466431e-01 3.468265756964683533e-02 2.997005283832550049e-01 -4.228109121322631836e-01 1.556351780891418457e-01 -2.445729225873947144e-01
-2.193271517753601074e-01 -3.610305488109588623e-01 3.725076019763946533e-01 -1.993784755468368530e-01 3.862964510917663574e-01 4.128306731581687927e-02 -6.975455880165100098e-01 -7.442875951528549194e-02
-7.376127839088439941e-01 -2.358721494674682617e-01 2.636273205280303955e-01 -1.018121764063835144e-01 1.561845391988754272e-01 1.291368752717971802e-01 -4.347034692764282227e-01 -3.006485402584075928e-01
-1.325293630361557007e-01 -5.511493682861328125e-01 2.241473197937011719e-01 -2.746178507804870605e-01 9.431611001491546631e-02 -5.785660743713378906e-01 2.418606728315353394e-02 -4.569402039051055908e-01
-2.447802573442459106e-01 -4.500868320465087891e-01 2.993088774383068085e-02 -3.507643938064575195e-01 -1.760250888764858246e-02 -7.782692909240722656e-01 -5.524155870079994202e-02 -6.714491546154022217e-02
-3.354532718658447266e-01 -7.133933901786804199e-02 -4.017215967178344727e-01 -8.926974982023239136e-02 -2.227711528539657593e-01 -1.799794286489486694e-01 -7.537609934806823730e-01 2.507138252258300781e-01
-1.780229955911636353e-01 -4.454682171344757080e-01 1.153055950999259949e-01 2.732695341110229492e-01 -4.463174343109130859e-01 -5.124627351760864258e-01 -2.014555186033248901e-01 4.236658811569213867e-01
3.516718745231628418e-03 -1.374750733375549316e-01 -1.910863816738128662e-01 -4.978142976760864258e-01 7.955281436443328857e-02 -5.681232213973999023e-01 -4.854166209697723389e-01 -3.633637726306915283e-01
3.624725714325904846e-02 -4.679743573069572449e-02 -9.655878692865371704e-02 6.005676388740539551e-01 1.942075192928314209e-01 -4.692543745040893555e-01 -6.042995452880859375e-01 5.828212201595306396e-02
-1.793595254421234131e-01 2.372222989797592163e-01 1.280281543731689453e-01 1.404522955417633057e-01 1.449850946664810181e-01 -4.106371998786926270e-01 -7.469576597213745117e-01 3.575587570667266846e-01
-6.029961705207824707e-01 -2.830615341663360596e-01 -1.846931874752044678e-01 1.749648302793502808e-01 -3.118564784526824951e-01 1.268478035926818848e-01 -5.628389120101928711e-01 -2.478205114603042603e-01
3.552566468715667725e-02 -1.521995514631271362e-01 3.298189043998718262e-01 -1.492912024259567261e-01 3.565070405602455139e-02 -2.830770611763000488e-01 -2.635822296142578125e-01 -8.328419327735900879e-01
-4.195621013641357422e-01 -8.247325569391250610e-02 -3.770706653594970703e-01 1.331302821636199951e-01 -1.805864125490188599e-01 4.010453447699546814e-02 -7.478883266448974609e-01 -2.523947656154632568e-01
1.091566160321235657e-01 -2.618634700775146484e-01 -2.863139510154724121e-01 4.262562990188598633e-01 2.076374888420104980e-01 -5.996139049530029297e-01 -4.750134050846099854e-01 1.659950166940689087e-01
-5.411021113395690918e-01 -4.683220386505126953e-01 5.384821817278862000e-02 2.926746010780334473e-01 4.527438580989837646e-01 -4.193009436130523682e-01 1.248185262084007263e-01 -5.435998737812042236e-02
-6.880546361207962036e-02 -3.978851735591888428e-01 4.766877591609954834e-01 -5.092730373144149780e-02 3.878926634788513184e-01 -1.107511669397354126e-01 -6.510055661201477051e-01 1.435040682554244995e-01
5.949551612138748169e-02 -4.586974680423736572e-01 -2.253400348126888275e-02 5.250442028045654297e-02 4.254877865314483643e-01 -1.508294045925140381e-01 -7.609201669692993164e-01 1.856696209870278835e-03
-1.691057384014129639e-01 -2.371763139963150024e-01 2.866072952747344971e-01 2.610527873039245605e-01 -4.111484289169311523e-01 3.825810563284903765e-04 -7.026427984237670898e-01 -3.195438981056213379e-01
5.967913195490837097e-02 -7.484540343284606934e-02 1.143308952450752258e-01 5.552758574485778809e-01 2.287151515483856201e-01 -4.660696387290954590e-01 -6.070914268493652344e-01 1.770371347665786743e-01
-4.731963276863098145e-01 7.105270773172378540e-02 -6.592359393835067749e-02 7.141069322824478149e-02 8.310123533010482788e-02 -6.779472827911376953e-01 -2.406667917966842651e-01 4.869828820228576660e-01
-5.431356430053710938e-01 -9.031491726636886597e-02 -2.828787267208099365e-01 -1.154774799942970276e-01 9.797309525310993195e-03 -7.201811075210571289e-01 8.666971325874328613e-02 -2.778901755809783936e-01
-3.543674647808074951e-01 -2.194561958312988281e-01 -1.486570481210947037e-02 -5.689569115638732910e-01 2.285826802253723145e-01 -6.580280661582946777e-01 -9.959324449300765991e-02 -8.461613953113555908e-02
-7.303829193115234375e-01 3.766928911209106445e-01 2.352220118045806885e-01 7.121061533689498901e-02 2.767921984195709229e-01 -3.074561953544616699e-01 -2.858422696590423584e-01 -1.067424342036247253e-01
-2.998711466789245605e-01 -9.169586747884750366e-02 7.593470066785812378e-02 -3.824605643749237061e-01 -5.160905793309211731e-02 -8.556622266769409180e-01 -6.981552392244338989e-02 -9.965795278549194336e-02
-3.255599439144134521e-01 -4.005234539508819580e-01 3.451638817787170410e-01 -5.380514264106750488e-01 1.975047737360000610e-01 -5.331261157989501953e-01 4.091629013419151306e-02 -6.972199771553277969e-03
-7.989472150802612305e-02 -3.587452769279479980e-01 -1.297484524548053741e-02 -9.388294816017150879e-02 1.600942015647888184e-01 -8.495982885360717773e-01 -5.505525693297386169e-02 -3.247427940368652344e-01
-4.893405735492706299e-01 -1.250333059579133987e-02 -3.269080817699432373e-01 3.191259801387786865e-01 3.042277395725250244e-01 -8.834527432918548584e-02 -6.717559099197387695e-01 -7.993504405021667480e-03
-2.586852014064788818e-01 -1.949727088212966919e-01 6.270875930786132812e-01 3.670765087008476257e-02 -2.781383097171783447e-01 -2.280669659376144409e-01 -4.915316998958587646e-01 3.598641753196716309e-01
-6.158235669136047363e-01 -4.450543224811553955e-01 -1.407157778739929199e-01 -2.648964524269104004e-01 2.321758568286895752e-01 -4.993467926979064941e-01 1.455315649509429932e-01 -9.102070331573486328e-02
-3.004006743431091309e-01 -2.071117609739303589e-01 -8.540514856576919556e-03 1.558737158775329590e-01 3.586287498474121094e-01 -5.699972435832023621e-02 -8.053728938102722168e-01 2.490090727806091309e-01
9.512985497713088989e-02 8.571754395961761475e-02 -7.018233835697174072e-02 1.640109270811080933e-01 6.932447198778390884e-03 -8.121241927146911621e-01 -5.200111269950866699e-01 1.475547403097152710e-01
-7.713329195976257324e-01 3.410255014896392822e-01 2.583152949810028076e-01 5.996185168623924255e-02 1.785219609737396240e-01 -3.572535216808319092e-01 -2.304769605398178101e-01 7.618993520736694336e-02
-3.192873001098632812e-01 2.287919372320175171e-01 5.478144288063049316e-01 -1.714975088834762573e-01 5.559744313359260559e-02 -4.770075678825378418e-01 -4.406348168849945068e-01 3.023432791233062744e-01
-2.239672988653182983e-01 -1.798439770936965942e-01 2.604447007179260254e-01 -1.785943508148193359e-01 5.414742827415466309e-01 -3.195083886384963989e-02 -7.032246589660644531e-01 -1.703736782073974609e-01
-4.858858883380889893e-01 -1.321483254432678223e-01 -3.340650200843811035e-01 7.948862388730049133e-03 2.072114795446395874e-01 -4.118911921977996826e-01 -4.337573051452636719e-01 4.837901592254638672e-01
-4.077908992767333984e-01 -3.924947381019592285e-01 1.535267978906631470e-01 1.879335939884185791e-01 -5.620318651199340820e-01 -5.397136211395263672e-01 -1.427591312676668167e-02 1.157174035906791687e-01
-2.468997985124588013e-01 -8.231715857982635498e-02 1.953576654195785522e-01 -4.942322373390197754e-01 7.389720529317855835e-02 -7.785307168960571289e-01 -1.735235452651977539e-01 -9.029329568147659302e-02
-4.279805719852447510e-01 -1.448679268360137939e-01 -3.047804832458496094e-01 2.513187229633331299e-01 -4.371156394481658936e-01 -5.226502418518066406e-01 -2.721439003944396973e-01 3.185874223709106445e-01
-4.781890809535980225e-01 -3.587751090526580811e-01 2.300188541412353516e-01 -3.686648095026612282e-03 6.766149401664733887e-01 -3.157061338424682617e-01 -3.466661274433135986e-02 -1.761060655117034912e-01
-5.767626762390136719e-01 2.041099369525909424e-01 -3.242681026458740234e-01 5.456361453980207443e-03 3.083467483520507812e-03 -7.054500579833984375e-01 -1.169210970401763916e-01 -9.573196619749069214e-02
-5.668833255767822266e-01 -5.601603388786315918e-01 2.597136497497558594e-01 -4.030585587024688721e-01 1.454871892929077148e-01 -3.236266970634460449e-01 9.476666897535324097e-02 -8.645716123282909393e-03
-5.098490715026855469e-01 -2.019977867603302002e-01 -2.592587657272815704e-02 -3.181316852569580078e-01 3.515333831310272217e-01 -4.424453079700469971e-01 -3.222451210021972656e-01 4.173673391342163086e-01
-5.974358916282653809e-01 -6.049063801765441895e-02 -2.796031236648559570e-01 -8.328364044427871704e-02 -8.760114014148712158e-02 -6.490347981452941895e-01 -1.645145565271377563e-01 3.135472238063812256e-01
-2.594651579856872559e-01 -2.142605632543563843e-01 2.242390811443328857e-01 2.653222084045410156e-01 6.576566696166992188e-01 -5.600275993347167969e-01 -1.121034845709800720e-01 -8.591139316558837891e-02
-5.203907489776611328e-01 9.420210868120193481e-02 3.149360045790672302e-02 -2.513323128223419189e-01 -4.107160568237304688e-01 -6.464645266532897949e-01 -2.155941724777221680e-01 1.519037038087844849e-01
-9.761074185371398926e-02 1.746010929346084595e-01 -7.941617816686630249e-02 3.441901504993438721e-01 3.602094203233718872e-02 -6.498659253120422363e-01 -5.477598309516906738e-01 3.339892327785491943e-01
-1.658766120672225952e-01 -3.440971374511718750e-01 2.457163333892822266e-01 7.470271736383438110e-02 4.885815978050231934e-01 2.234138734638690948e-02 -7.017146944999694824e-01 -2.377196699380874634e-01
-4.547110497951507568e-01 -2.040324956178665161e-01 3.297856450080871582e-01 -2.351372838020324707e-01 1.861993223428726196e-01 -7.036501765251159668e-01 2.191421538591384888e-01 -9.870823472738265991e-02
-1.883548349142074585e-01 -4.268242418766021729e-01 -2.660997807979583740e-01 3.496708273887634277e-01 -2.188566327095031738e-01 -6.560239791870117188e-01 -1.830562502145767212e-01 2.783692181110382080e-01
-1.428761892020702362e-02 -1.628807336091995239e-01 -2.152309566736221313e-01 -4.233624935150146484e-01 -2.377577424049377441e-01 -5.930657982826232910e-01 -5.825663805007934570e-01 8.134220726788043976e-03
-3.819338977336883545e-01 -7.050462961196899414e-01 5.160836130380630493e-02 -8.550564944744110107e-02 3.212942779064178467e-01 -4.581877589225769043e-01 9.096722304821014404e-02 -1.600640863180160522e-01
-3.298515379428863525e-01 -4.447163641452789307e-01 2.211815267801284790e-01 -5.969696491956710815e-02 4.878071546554565430e-01 -5.603784322738647461e-01 1.030147373676300049e-01 -2.799077928066253662e-01
-2.074799872934818268e-02 -4.002554416656494141e-01 1.814180612564086914e-01 3.069661185145378113e-02 5.162348747253417969e-01 -1.095815449953079224e-01 -7.131943702697753906e-01 1.354894787073135376e-01
-4.251974821090698242e-01 -2.272920608520507812e-01 -1.513791382312774658e-01 -2.974972724914550781e-01 -1.050452068448066711e-01 -6.352922916412353516e-01 -2.624323666095733643e-01 4.154801368713378906e-01
-7.253995537757873535e-01 -4.604361653327941895e-01 1.360941827297210693e-01 2.871398441493511200e-02 2.187947928905487061e-01 -3.757062554359436035e-01 1.079102531075477600e-01 2.043944597244262695e-01
-3.256408274173736572e-01 -3.973043859004974365e-01 2.071688771247863770e-01 4.218944907188415527e-01 5.348997116088867188e-01 -4.013532102108001709e-01 2.164142392575740814e-02 -2.598521709442138672e-01
-5.431363582611083984e-01 -3.926325142383575439e-01 2.263423651456832886e-01 2.264970988035202026e-01 5.828766822814941406e-01 -3.006519079208374023e-01 -4.981365054845809937e-03 -1.347183287143707275e-01
-4.343392848968505859e-01 2.356323152780532837e-01 -2.917738556861877441e-01 2.766485214233398438e-01 9.379579871892929077e-02 -3.205294013023376465e-01 -6.764586567878723145e-01 1.582002490758895874e-01
1.113118976354598999e-02 -1.816460192203521729e-01 -2.252052724361419678e-01 -1.674112677574157715e-01 -4.472336173057556152e-01 -6.128959059715270996e-01 -5.589538812637329102e-01 -6.950696930289268494e-03
-3.934897482395172119e-01 -5.067378282546997070e-01 6.571525335311889648e-02 -8.779312670230865479e-02 2.740956544876098633e-01 -5.659418106079101562e-01 1.038744524121284485e-01 -4.124898612499237061e-01
-3.723329901695251465e-01 -4.286389350891113281e-01 -2.198697179555892944e-01 4.322379827499389648e-02 2.007815241813659668e-01 5.874443426728248596e-02 -7.547693252563476562e-01 1.182588562369346619e-01
8.570729196071624756e-02 -3.906392455101013184e-01 9.879675507545471191e-02 -1.847386360168457031e-01 5.719869863241910934e-03 -4.708698689937591553e-01 -3.104979693889617920e-01 -6.913797855377197266e-01
-7.609223723411560059e-01 2.136327028274536133e-01 2.111626416444778442e-01 3.007006049156188965e-01 2.936839163303375244e-01 -3.762007653713226318e-01 -1.107416525483131409e-01 1.751306466758251190e-02
-7.635802626609802246e-01 6.753656268119812012e-02 -2.978672981262207031e-01 -2.189526520669460297e-02 3.581577241420745850e-01 -2.448540329933166504e-01 -9.233657270669937134e-02 -3.555603027343750000e-01
-8.501993119716644287e-02 -2.620703876018524170e-01 3.335185050964355469e-01 7.365596294403076172e-02 5.484554171562194824e-01 -4.863524138927459717e-01 -1.001731827855110168e-01 -5.099552273750305176e-01
-2.958850860595703125e-01 -3.785271346569061279e-01 4.302982687950134277e-01 5.450559854507446289e-01 -2.928927838802337646e-01 -1.152570173144340515e-01 -4.095726907253265381e-01 -1.417972296476364136e-01
-1.404179483652114868e-01 -6.663818955421447754e-01 2.839171588420867920e-01 -2.232527732849121094e-01 3.250564932823181152e-01 -5.392889976501464844e-01 -8.595585823059082031e-02 -4.340951889753341675e-02
-6.834556460380554199e-01 3.397275209426879883e-01 3.368670046329498291e-01 3.117848336696624756e-01 1.643007993698120117e-01 -2.136587798595428467e-01 -3.143287599086761475e-01 -1.879815012216567993e-01
1.173974499106407166e-01 -3.648877739906311035e-01 -5.334357544779777527e-02 -1.385841052979230881e-02 1.925603896379470825e-01 -8.322851657867431641e-01 -1.843708604574203491e-01 -2.937116026878356934e-01
-2.717809975147247314e-01 -1.700606495141983032e-01 1.541058272123336792e-01 1.740201264619827271e-01 4.357707202434539795e-01 -6.953418254852294922e-01 7.781346887350082397e-02 -4.046374261379241943e-01
-3.701572418212890625e-01 3.182307183742523193e-01 -7.093826681375503540e-02 -4.858763217926025391e-01 2.074851095676422119e-02 -5.302705168724060059e-01 -4.739931523799896240e-01 -1.196573972702026367e-01
-2.783689796924591064e-01 -4.358909726142883301e-01 -1.453558355569839478e-01 -2.136168926954269409e-01 -1.094961762428283691e-01 -2.936537265777587891e-01 -3.067032694816589355e-01 -6.880846619606018066e-01
4.308002814650535583e-02 2.427867203950881958e-01 9.001804143190383911e-02 -2.499227672815322876e-01 1.496486514806747437e-01 -7.634069323539733887e-01 -4.937514960765838623e-01 -1.402093470096588135e-01
5.986951291561126709e-02 -3.847825527191162109e-01 1.658010482788085938e-01 4.600078761577606201e-01 4.147360324859619141e-01 -5.684609413146972656e-01 -1.772732734680175781e-01 -2.875434756278991699e-01
5.963109061121940613e-02 2.302804887294769287e-01 4.726380109786987305e-02 -4.664780199527740479e-02 1.167308911681175232e-01 -7.772177457809448242e-01 -5.351229310035705566e-01 1.869629472494125366e-01
-1.960923671722412109e-01 -5.443273782730102539e-01 3.700360655784606934e-01 -4.842508211731910706e-02 3.381049931049346924e-01 -5.333644747734069824e-01 5.244719237089157104e-02 -3.527611196041107178e-01
-3.384640673175454140e-03 -4.854528009891510010e-01 -1.145706400275230408e-01 -1.133602708578109741e-01 4.265667200088500977e-01 -6.225496530532836914e-01 -1.925343126058578491e-01 -3.629745841026306152e-01
-1.696189306676387787e-02 -5.349857807159423828e-01 3.969315588474273682e-01 -2.341366410255432129e-01 1.947494745254516602e-01 -5.216066837310791016e-01 -2.424043416976928711e-02 -4.365082979202270508e-01
-7.582010626792907715e-01 3.787789344787597656e-01 2.823024988174438477e-01 3.414210863411426544e-03 8.685832470655441284e-02 -3.093727231025695801e-01 -3.050134181976318359e-01 7.524772733449935913e-02
-1.403087228536605835e-01 1.801197230815887451e-01 4.904402494430541992e-01 3.581520617008209229e-01 -4.059016704559326172e-03 -2.677396833896636963e-01 -7.080366611480712891e-01 -7.777556777000427246e-02
-1.913672983646392822e-01 -1.016025990247726440e-01 -6.081202626228332520e-01 9.747651964426040649e-02 2.597315013408660889e-01 -4.688050746917724609e-01 -4.376351833343505859e-01 -3.081890642642974854e-01
-2.840043604373931885e-01 2.505019009113311768e-01 1.600501537322998047e-01 -1.472593396902084351e-01 5.408545490354299545e-03 -6.791819334030151367e-01 -4.950561821460723877e-01 3.207664787769317627e-01
-4.976776540279388428e-01 -4.669994115829467773e-01 1.511774957180023193e-01 4.230084419250488281e-01 4.664105474948883057e-01 -3.302005827426910400e-01 7.220932096242904663e-02 -2.553663402795791626e-02
-6.778386831283569336e-01 3.053296804428100586e-01 3.241184353828430176e-01 3.189996182918548584e-01 1.913915872573852539e-01 -2.235282659530639648e-01 -2.136168777942657471e-01 -3.290395736694335938e-01
-2.710857093334197998e-01 -4.938349127769470215e-02 3.999967873096466064e-01 5.073607563972473145e-01 -2.919783890247344971e-01 -1.281753778457641602e-01 -5.594531893730163574e-01 -3.033037781715393066e-01
-7.691285610198974609e-01 -1.650011539459228516e-01 -1.689822040498256683e-02 1.498178094625473022e-01 3.139755427837371826e-01 -5.088001489639282227e-01 -2.774732559919357300e-02 -1.602790504693984985e-02
-4.937768876552581787e-01 1.475730389356613159e-01 4.129270836710929871e-02 2.618608772754669189e-01 4.052525758743286133e-01 -6.394075155258178711e-01 -2.116703093051910400e-01 2.150690406560897827e-01
-1.324302107095718384e-01 -5.220142006874084473e-01 3.271152675151824951e-01 -3.953279554843902588e-01 2.971239387989044189e-01 -5.450782775878906250e-01 -1.376546323299407959e-01 -2.057500332593917847e-01
-4.036355614662170410e-01 -2.458650618791580200e-01 -2.900508940219879150e-01 2.893483340740203857e-01 5.762805938720703125e-01 -1.360839903354644775e-01 -4.385544359683990479e-01 -2.565708756446838379e-01
-2.038083672523498535e-01 -2.397885173559188843e-01 6.152652502059936523e-01 4.031200110912322998e-01 -2.894916534423828125e-01 -1.788339167833328247e-01 -4.940842092037200928e-01 5.159302381798624992e-04
-1.583639383316040039e-01 -4.367043673992156982e-01 3.594226539134979248e-01 5.002018809318542480e-01 -1.778476387262344360e-01 -1.376739144325256348e-01 -2.899381816387176514e-01 -5.197842717170715332e-01
-2.989212274551391602e-01 1.270195394754409790e-01 4.775376021862030029e-01 1.650001108646392822e-01 4.961480498313903809e-01 -6.152254343032836914e-01 -8.418671786785125732e-02 -8.655811101198196411e-02
-4.721287786960601807e-01 -4.629586040973663330e-01 -1.231340691447257996e-01 1.273326873779296875e-01 4.565593600273132324e-01 -3.071598708629608154e-01 -2.674277126789093018e-02 -4.773670434951782227e-01
-4.912855625152587891e-01 -5.093166828155517578e-01 6.443903595209121704e-02 1.697848886251449585e-01 5.547224879264831543e-01 -1.846328079700469971e-01 -7.837622612714767456e-02 -3.439571857452392578e-01
-4.640074670314788818e-01 -2.498688697814941406e-01 1.417400985956192017e-01 -1.186922043561935425e-01 -1.141873598098754883e-01 -8.130852580070495605e-01 -1.536610536277294159e-02 1.170550584793090820e-01
-2.276359945535659790e-01 -2.151484191417694092e-01 -3.107579052448272705e-01 -5.061573386192321777e-01 -1.668742299079895020e-01 -4.892014563083648682e-01 -5.283789038658142090e-01 5.270712450146675110e-02
-1.891657561063766479e-01 -4.219429790973663330e-01 -1.025212928652763367e-01 3.026872277259826660e-01 9.910918772220611572e-02 3.935188055038452148e-02 -5.136944651603698730e-01 -6.393724083900451660e-01
-2.724640369415283203e-01 -1.267852634191513062e-01 -1.841555833816528320e-01 -3.598900139331817627e-01 -5.127764940261840820e-01 -4.136199653148651123e-01 -5.158537626266479492e-01 -2.147749066352844238e-01
-7.500021457672119141e-01 -4.137012660503387451e-01 9.156448394060134888e-02 3.984623029828071594e-02 -2.978766560554504395e-01 1.288206428289413452e-01 -3.650369942188262939e-01 -1.334127634763717651e-01
1.171350553631782532e-01 -1.590296924114227295e-01 1.240835115313529968e-01 -1.222380399703979492e-01 -2.140088826417922974e-01 -3.697247207164764404e-01 -4.946174621582031250e-01 -7.095825672149658203e-01
-1.351478248834609985e-01 -2.954181134700775146e-01 -1.920348703861236572e-01 5.804614424705505371e-01 3.446480929851531982e-01 -6.273595094680786133e-01 -9.014147520065307617e-02 -1.275210827589035034e-02
-1.706420481204986572e-01 -6.076536178588867188e-01 -2.825251221656799316e-01 1.540363878011703491e-01 4.450629055500030518e-01 -5.021010041236877441e-01 -1.133247092366218567e-01 -1.872484833002090454e-01
-1.899244338274002075e-01 -3.190541565418243408e-01 3.809603154659271240e-01 6.594995260238647461e-01 -3.084382414817810059e-01 -2.425528466701507568e-01 -2.457299679517745972e-01 -2.602181434631347656e-01
-2.138779759407043457e-01 -4.713899493217468262e-01 -1.994472444057464600e-01 8.777664601802825928e-02 -2.455591596662998199e-02 -8.214710354804992676e-01 3.065191209316253662e-03 9.558556228876113892e-02
-6.454476714134216309e-02 -5.366057753562927246e-01 3.400310128927230835e-02 -5.250525474548339844e-01 -1.430910527706146240e-01 -3.662972748279571533e-01 -3.493246138095855713e-01 -3.929063975811004639e-01
-3.457596600055694580e-01 -5.466623306274414062e-01 2.304743975400924683e-01 -2.710460871458053589e-02 3.047395050525665283e-01 -5.680772066116333008e-01 1.539379805326461792e-01 -2.974602580070495605e-01
-5.404053926467895508e-01 -1.755056083202362061e-01 -9.669659286737442017e-02 9.457733482122421265e-02 4.549239873886108398e-01 -2.409894317388534546e-01 -5.850902199745178223e-01 2.269422113895416260e-01
-3.040844202041625977e-01 -1.984457522630691528e-01 -5.592371225357055664e-01 1.201316863298416138e-01 3.939431309700012207e-01 -3.862065076828002930e-01 -3.235391378402709961e-01 -3.632493019104003906e-01
-4.372944310307502747e-02 2.915997058153152466e-02 5.804625153541564941e-01 2.863880395889282227e-01 -5.996445193886756897e-02 -4.881425499916076660e-01 -5.039082765579223633e-01 2.871932983398437500e-01
-2.004997581243515015e-01 -4.082051515579223633e-01 1.964790560305118561e-02 9.034334123134613037e-02 1.570150852203369141e-01 -7.569361329078674316e-01 1.731013655662536621e-01 -3.962958455085754395e-01
-5.430799722671508789e-01 -4.168971180915832520e-01 3.266472741961479187e-02 -3.740776777267456055e-01 -3.627564609050750732e-01 -2.607199549674987793e-01 -7.411654293537139893e-02 -4.303480982780456543e-01
-3.469840586185455322e-01 -2.605281770229339600e-01 -3.514972329139709473e-01 -7.308843487408012152e-05 -1.529357433319091797e-01 -7.453320026397705078e-01 -2.296958714723587036e-01 2.377127110958099365e-01
-4.727029800415039062e-01 -4.834521561861038208e-02 -1.524453759193420410e-01 -5.755745992064476013e-02 -2.955598533153533936e-01 1.849014498293399811e-02 -6.323708891868591309e-01 -5.099719762802124023e-01
-7.187311053276062012e-01 -5.066406913101673126e-03 -1.887546926736831665e-01 2.702837996184825897e-02 -1.264994405210018158e-02 -6.442504525184631348e-01 1.225359737873077393e-01 -1.296442598104476929e-01
-4.390143156051635742e-01 -3.364275991916656494e-01 1.855522394180297852e-02 8.870609104633331299e-02 5.497893095016479492e-01 -5.026143789291381836e-01 9.229274466633796692e-03 -3.617942929267883301e-01
-3.125582039356231689e-01 -2.057153433561325073e-01 -2.234099246561527252e-02 -3.137345314025878906e-01 -1.811133474111557007e-01 -8.411040902137756348e-01 -1.200509592890739441e-01 -7.993537932634353638e-02
4.753782879561185837e-03 -4.786447584629058838e-01 1.354405432939529419e-01 -3.494077026844024658e-01 -2.209210991859436035e-01 -7.199562788009643555e-01 -1.861436069011688232e-01 -1.692754775285720825e-01
2.008363080676645041e-04 -2.528434433043003082e-02 4.969166517257690430e-01 3.863751143217086792e-02 3.892593681812286377e-01 -2.721967101097106934e-01 -3.197472691535949707e-01 -6.504534482955932617e-01
-7.511107325553894043e-01 3.896315991878509521e-01 3.048641793429851532e-02 -2.240039259195327759e-01 9.322359412908554077e-02 -2.416886091232299805e-01 -4.054149687290191650e-01 -3.804563730955123901e-02
4.278197418898344040e-03 -3.051805496215820312e-01 1.868029087781906128e-01 5.081987008452415466e-02 3.273161649703979492e-01 -2.718499302864074707e-01 -8.021868467330932617e-01 2.117226421833038330e-01
-2.649609148502349854e-01 -1.046535447239875793e-01 2.736974656581878662e-01 -5.316346287727355957e-01 -1.704921573400497437e-01 -6.892894506454467773e-01 -1.898940354585647583e-01 -1.450878083705902100e-01
-3.439409136772155762e-01 -5.088269710540771484e-01 1.048959568142890930e-01 2.078119963407516479e-01 1.935855448246002197e-01 -5.967595577239990234e-01 9.746492654085159302e-02 -4.068342447280883789e-01
-1.574721485376358032e-01 -4.093998372554779053e-01 2.011510282754898071e-01 -2.312126159667968750e-01 3.543998599052429199e-01 6.559405475854873657e-03 -7.258144021034240723e-01 -2.474357336759567261e-01
-2.744761705398559570e-01 -1.634413003921508789e-02 2.098647207021713257e-01 2.291051447391510010e-01 6.055946350097656250e-01 -5.999231934547424316e-01 -5.430998653173446655e-02 -3.134659528732299805e-01
-2.217302918434143066e-01 -2.714012190699577332e-02 -3.008135780692100525e-02 -2.987079918384552002e-01 -4.996084421873092651e-02 -8.770776987075805664e-01 -2.960210144519805908e-01 -2.404503151774406433e-02
-1.364202797412872314e-01 -1.408345103263854980e-01 -1.761517375707626343e-01 4.424055814743041992e-01 5.406281352043151855e-01 -2.169138044118881226e-01 -4.945770502090454102e-01 -3.884146809577941895e-01
-4.148532748222351074e-01 2.158118933439254761e-01 3.741270601749420166e-01 -7.045864313840866089e-02 -3.250352442264556885e-01 -7.001340389251708984e-01 -1.076616197824478149e-01 1.701762825250625610e-01
-7.552083134651184082e-01 -1.365432143211364746e-01 1.232286170125007629e-01 -2.453232556581497192e-01 2.958487570285797119e-01 -4.498897194862365723e-01 1.498232185840606689e-01 -1.525565683841705322e-01
-6.448045372962951660e-02 -4.138953685760498047e-01 4.072194099426269531e-01 4.591014385223388672e-01 -1.150393411517143250e-01 -1.279243677854537964e-01 -6.404541730880737305e-01 -9.028314054012298584e-02
-6.158649921417236328e-01 4.367007017135620117e-01 3.816326856613159180e-01 -1.259925812482833862e-01 1.966621279716491699e-01 -3.569931089878082275e-01 -2.803902029991149902e-01 -1.540987938642501831e-01
-2.437776178121566772e-01 -5.817912817001342773e-01 1.182696968317031860e-02 -2.298760116100311279e-01 5.390502214431762695e-01 -4.249093830585479736e-01 -2.299929708242416382e-01 -1.583938449621200562e-01
4.286798834800720215e-02 -2.997304499149322510e-01 3.143434524536132812e-01 4.596670269966125488e-01 -7.854547351598739624e-02 -2.064114212989807129e-01 -4.270222783088684082e-01 -6.058839559555053711e-01
-1.858653277158737183e-01 -6.791119575500488281e-01 3.345018327236175537e-01 -4.461154714226722717e-02 3.945652544498443604e-01 -4.202452898025512695e-01 3.963252156972885132e-02 -2.377414256334304810e-01
-7.371836304664611816e-01 1.675295978784561157e-01 -1.420662552118301392e-01 1.567365527153015137e-01 1.836421936750411987e-01 -3.421825170516967773e-01 -4.709077477455139160e-01 -1.057239174842834473e-01
-4.291660785675048828e-01 -3.505526781082153320e-01 1.411937922239303589e-01 2.853239476680755615e-01 3.761800527572631836e-01 -5.201483964920043945e-01 7.821464538574218750e-02 -4.164138734340667725e-01
-5.718649625778198242e-01 -3.590869307518005371e-01 -9.227945655584335327e-02 2.220066189765930176e-01 4.663531482219696045e-01 -3.767200410366058350e-01 5.610607936978340149e-02 -3.516723215579986572e-01
-3.184206485748291016e-01 -4.641109332442283630e-02 -4.340099692344665527e-01 -2.208001315593719482e-01 -2.529089748859405518e-01 -5.690374374389648438e-01 -4.929213523864746094e-01 1.691119819879531860e-01
-5.289753079414367676e-01 -3.866863548755645752e-01 -1.641931384801864624e-01 1.519651710987091064e-01 4.567176103591918945e-01 -2.626130282878875732e-01 -1.297836452722549438e-01 -4.756109416484832764e-01
-3.437222838401794434e-01 -3.268166482448577881e-01 -3.262082040309906006e-01 2.465262264013290405e-01 3.134594298899173737e-03 1.899120397865772247e-02 -5.294950008392333984e-01 -5.719469785690307617e-01
3.628691285848617554e-02 -2.580874264240264893e-01 1.368797868490219116e-01 4.103294909000396729e-01 2.037875950336456299e-01 -6.723983287811279297e-01 -3.885776177048683167e-02 -4.998089373111724854e-01
-3.388603925704956055e-01 -4.560901522636413574e-01 1.288692653179168701e-01 3.546314239501953125e-01 5.613951086997985840e-01 -3.415910899639129639e-01 -1.306338161230087280e-01 -2.930368483066558838e-01
-6.851606965065002441e-01 -3.558551967144012451e-01 1.959488354623317719e-02 2.578657567501068115e-01 4.812193810939788818e-01 -2.931883633136749268e-01 -1.041225790977478027e-01 -9.311431646347045898e-02
-8.725152611732482910e-01 8.977065980434417725e-02 -2.367003262042999268e-01 9.778816998004913330e-02 1.220515444874763489e-01 -2.858176529407501221e-01 1.450570486485958099e-02 -2.612854242324829102e-01
-3.979755043983459473e-01 -4.302257597446441650e-01 1.571980714797973633e-01 -2.607907652854919434e-01 2.311156988143920898e-01 -6.231021881103515625e-01 1.006188988685607910e-01 -3.346687555313110352e-01
-6.990350037813186646e-02 -2.040257155895233154e-01 1.819278299808502197e-01 2.663442790508270264e-01 -4.881015717983245850e-01 -3.276278078556060791e-02 -7.621325254440307617e-01 -1.711358428001403809e-01
-4.052760079503059387e-02 -2.684260308742523193e-01 -2.174757607281208038e-02 5.580091476440429688e-01 4.133962690830230713e-01 -5.971316695213317871e-01 -2.756122350692749023e-01 1.050385013222694397e-01
-1.146869510412216187e-01 -3.310059010982513428e-01 3.838195800781250000e-01 -3.483995050191879272e-02 1.792079955339431763e-02 -6.463619470596313477e-01 3.412476181983947754e-02 -5.563104152679443359e-01
-2.864096760749816895e-01 -3.849963247776031494e-01 -1.181868556886911392e-02 -3.116214275360107422e-01 -2.051853388547897339e-01 -7.566028833389282227e-01 -2.181259542703628540e-01 1.018416807055473328e-01
-4.882771670818328857e-01 -1.260192543268203735e-01 1.798402070999145508e-01 -9.771388769149780273e-02 3.457675576210021973e-01 -5.190384387969970703e-01 -2.920196056365966797e-01 4.791477024555206299e-01
-2.110966295003890991e-01 -4.234419465065002441e-01 -8.611392974853515625e-02 2.247631847858428955e-01 6.467032432556152344e-01 -4.669039547443389893e-01 -2.832843661308288574e-01 4.155280441045761108e-02
