# Supplementary material for: Where is your field going? A machine learning approach to study the relative motion of the domains of physics
Source: PLoS One. 2020 Jun 18;15(6):e0233997. doi: 10.1371/journal.pone.0233997 (PMC7302634; doi:10.1371/journal.pone.0233997)
Supplement: S2 Data — (ZIP) [file pone.0233997.s002.zip › 1/Pacs4Run_1_VS_500_embeddings1991-1995ED8.txt]

-3.415822088718414307e-01 2.183326333761215210e-01 3.104209005832672119e-01 4.839223027229309082e-01 -3.883079160004854202e-03 6.991215348243713379e-01 -6.313511729240417480e-02 -1.110788658261299133e-01
-1.274384111166000366e-01 1.294418722391128540e-01 2.544099092483520508e-01 -9.722144901752471924e-02 7.336250692605972290e-02 4.418364167213439941e-01 -6.427403688430786133e-01 5.283097624778747559e-01
-6.597625017166137695e-01 -9.657057374715805054e-02 2.205455303192138672e-01 3.547723889350891113e-01 1.425751745700836182e-01 2.688540220260620117e-01 1.018322259187698364e-01 5.271659493446350098e-01
-3.812999725341796875e-01 -2.148710936307907104e-01 2.556147873401641846e-01 3.089166581630706787e-01 -3.278062939643859863e-01 4.581739604473114014e-01 -5.516328811645507812e-01 -1.612239032983779907e-01
-6.481468081474304199e-01 1.478643864393234253e-01 2.541005313396453857e-01 -1.897361725568771362e-01 -3.304102718830108643e-01 4.871904551982879639e-01 4.087631031870841980e-02 3.305730819702148438e-01
-4.108119904994964600e-01 7.521077990531921387e-02 -4.119824618101119995e-02 5.696122646331787109e-01 -7.157270610332489014e-02 2.651373744010925293e-01 -1.308026611804962158e-01 6.378806233406066895e-01
-4.339236766099929810e-02 -2.086661458015441895e-01 4.038960933685302734e-01 4.118196368217468262e-01 6.163221970200538635e-02 3.805082142353057861e-01 -6.729511022567749023e-01 1.428277194499969482e-01
-4.673928022384643555e-01 -2.671605646610260010e-01 6.547765731811523438e-01 5.895406752824783325e-02 3.243381977081298828e-01 2.741344571113586426e-01 -1.493636667728424072e-01 2.744208276271820068e-01
-4.158215224742889404e-01 3.617032170295715332e-01 4.802429378032684326e-01 1.783820539712905884e-01 -1.010308563709259033e-01 2.417260855436325073e-01 -5.556964278221130371e-01 2.374288290739059448e-01
-6.068938970565795898e-01 -1.134611740708351135e-01 -1.467252075672149658e-01 -6.219770759344100952e-02 3.197059333324432373e-01 5.304077863693237305e-01 1.088813021779060364e-01 4.449831843376159668e-01
-4.390372931957244873e-01 2.140106409788131714e-01 -3.487387299537658691e-01 3.855104148387908936e-01 2.615222036838531494e-01 3.723218142986297607e-01 -3.740242421627044678e-01 3.798648715019226074e-01
-3.819588720798492432e-01 1.309761106967926025e-01 -1.987377852201461792e-01 1.307812929153442383e-01 3.509099781513214111e-01 4.048344194889068604e-01 -3.182203471660614014e-01 6.261465549468994141e-01
1.488963216543197632e-01 1.751568168401718140e-02 1.882409900426864624e-01 9.268455207347869873e-02 -1.663657575845718384e-01 6.890323162078857422e-01 -6.334484219551086426e-01 -1.726206243038177490e-01
-5.608506202697753906e-01 -1.908663511276245117e-01 4.650310277938842773e-01 3.243340551853179932e-01 1.807234138250350952e-01 2.715189456939697266e-01 9.676676988601684570e-02 4.602420926094055176e-01
-3.392269909381866455e-01 -3.813148476183414459e-03 7.610102891921997070e-01 4.338684976100921631e-01 -2.287312597036361694e-02 1.549548804759979248e-01 -3.026078343391418457e-01 -3.776433691382408142e-02
-1.895976364612579346e-01 6.041371226310729980e-01 -4.473079741001129150e-02 1.232056021690368652e-01 2.875981628894805908e-01 3.793658018112182617e-01 -3.148727491497993469e-02 5.952041745185852051e-01
-4.055456817150115967e-01 4.122138023376464844e-01 -1.866348534822463989e-01 2.110135555267333984e-01 -1.957724690437316895e-01 4.840821623802185059e-01 -4.367413520812988281e-01 3.504965007305145264e-01
-4.864967465400695801e-01 6.081242561340332031e-01 2.134763449430465698e-01 5.256694555282592773e-01 2.164804935455322266e-01 1.195931956171989441e-01 7.645630091428756714e-02 6.777472048997879028e-02
-1.765516251325607300e-01 6.036482453346252441e-01 5.381618067622184753e-02 1.926569640636444092e-02 4.941852390766143799e-01 3.526631593704223633e-01 -6.624606251716613770e-02 4.776946306228637695e-01
-4.577730894088745117e-01 -1.189403459429740906e-01 4.010660573840141296e-02 5.374840646982192993e-02 -4.870742931962013245e-02 5.361537337303161621e-01 -6.623964309692382812e-01 -2.078396975994110107e-01
-4.746031463146209717e-01 4.406434893608093262e-01 2.575674355030059814e-01 3.176811933517456055e-01 5.553181096911430359e-02 2.089781165122985840e-01 -4.521959424018859863e-01 4.025990366935729980e-01
-6.530638337135314941e-01 4.466280639171600342e-01 9.378034621477127075e-03 -1.094450950622558594e-01 2.376831024885177612e-01 4.394764006137847900e-01 -2.989027202129364014e-01 1.516225486993789673e-01
-2.809837758541107178e-01 5.785797238349914551e-01 6.806595623493194580e-02 -5.459629371762275696e-02 8.344671875238418579e-02 4.933438897132873535e-01 -5.413238406181335449e-01 1.878743022680282593e-01
-3.254423439502716064e-01 3.827586472034454346e-01 8.425396680831909180e-02 2.330677062273025513e-01 -1.707044541835784912e-01 3.900564908981323242e-01 -4.583276808261871338e-01 5.429692864418029785e-01
-2.705172896385192871e-01 5.399642586708068848e-01 7.381454110145568848e-02 6.351478099822998047e-01 2.876941263675689697e-01 1.649418175220489502e-01 -1.517890840768814087e-01 3.055878579616546631e-01
-5.299290418624877930e-01 1.348106563091278076e-01 2.617938220500946045e-01 -2.819555997848510742e-01 -1.275033801794052124e-01 5.268712043762207031e-01 -7.151123881340026855e-02 5.039861798286437988e-01
-2.352067083120346069e-01 5.542098879814147949e-01 4.827539622783660889e-01 1.103341579437255859e-01 -4.598079249262809753e-02 2.827304303646087646e-01 -5.232504010200500488e-01 1.909518241882324219e-01
2.596577107906341553e-01 -1.438338160514831543e-01 8.289818465709686279e-02 5.912172794342041016e-01 2.209064364433288574e-01 6.349997520446777344e-01 -7.737936079502105713e-02 3.121981024742126465e-01
1.554360836744308472e-01 -2.538580596446990967e-01 2.557594776153564453e-01 3.185518682003021240e-01 2.355260103940963745e-01 6.368332505226135254e-01 2.787750363349914551e-01 4.536108970642089844e-01
-6.006441712379455566e-01 1.855313330888748169e-01 -1.997947692871093750e-01 5.039238929748535156e-02 -4.409030452370643616e-02 4.909253716468811035e-01 -5.527576804161071777e-01 1.177055239677429199e-01
-2.505638301372528076e-01 2.804374694824218750e-01 -2.242378592491149902e-01 4.665019810199737549e-01 -1.588807255029678345e-01 4.279585778713226318e-01 -3.909200429916381836e-01 4.790154993534088135e-01
-3.368467390537261963e-01 3.575856089591979980e-01 7.168157398700714111e-02 3.270627930760383606e-02 -3.465666472911834717e-01 4.650079905986785889e-01 -2.435451298952102661e-01 5.973304510116577148e-01
-6.899280548095703125e-01 4.905129075050354004e-01 -1.175272092223167419e-01 -6.839869543910026550e-03 7.962315529584884644e-02 4.138506352901458740e-01 -3.021535575389862061e-01 2.505815587937831879e-02
6.986730545759201050e-02 -1.189540550112724304e-01 3.093442916870117188e-01 7.848289608955383301e-01 1.382235884666442871e-01 3.456523120403289795e-01 -1.445051431655883789e-01 3.314438462257385254e-01
-2.830145359039306641e-01 6.877153515815734863e-01 1.430171728134155273e-01 1.983087211847305298e-01 1.990196257829666138e-01 3.306517302989959717e-01 4.705175757408142090e-02 4.858155846595764160e-01
1.688525676727294922e-01 -1.499483287334442139e-01 1.477660387754440308e-01 -1.150345727801322937e-01 4.453256428241729736e-01 8.456726074218750000e-01 -3.317234572023153305e-03 -2.118205465376377106e-02
3.258929029107093811e-02 9.045439213514328003e-02 2.257644087076187134e-01 8.491950035095214844e-01 1.556799411773681641e-01 2.515680789947509766e-01 -4.459173977375030518e-02 3.593648672103881836e-01
-3.185697197914123535e-01 4.446519315242767334e-01 4.445619285106658936e-01 2.441353201866149902e-01 1.328601092100143433e-01 2.077733725309371948e-01 -5.568832159042358398e-01 2.694811820983886719e-01
-1.434489935636520386e-01 4.389927163720130920e-02 -2.839937806129455566e-02 7.504609823226928711e-01 4.868806898593902588e-01 3.928488790988922119e-01 1.040503457188606262e-01 -1.062429621815681458e-01
2.778070271015167236e-01 4.745857417583465576e-02 3.788635134696960449e-01 6.864454597234725952e-02 1.819975674152374268e-01 8.282157182693481445e-01 -2.777177840471267700e-02 -2.290974408388137817e-01
-6.395750641822814941e-01 2.283186465501785278e-01 7.165570557117462158e-02 -4.577592387795448303e-02 -1.970834136009216309e-01 4.689634740352630615e-01 2.175347805023193359e-01 4.748624563217163086e-01
-1.914156824350357056e-01 4.338160157203674316e-02 2.366648763418197632e-01 7.492983341217041016e-01 -4.812363535165786743e-02 1.603700965642929077e-01 -4.498662948608398438e-01 3.370545506477355957e-01
-5.649644732475280762e-01 2.923691570758819580e-01 3.989248722791671753e-02 -1.215804293751716614e-01 -1.867042481899261475e-01 5.302797555923461914e-01 -5.120772719383239746e-01 2.615510672330856323e-02
-3.219841420650482178e-01 4.047291874885559082e-01 -1.654295176267623901e-01 1.536087244749069214e-01 -1.046956479549407959e-01 4.879277944564819336e-01 -3.721624612808227539e-01 5.422346591949462891e-01
-3.525515198707580566e-01 3.834128379821777344e-01 4.142453074455261230e-01 -1.839086562395095825e-01 -2.310477048158645630e-01 4.167207181453704834e-01 4.970201849937438965e-02 5.420064926147460938e-01
-4.634782075881958008e-01 1.350690424442291260e-01 -1.584124565124511719e-01 4.656514227390289307e-01 3.997932970523834229e-01 2.756210565567016602e-01 -1.157640516757965088e-01 5.251814126968383789e-01
-2.982386052608489990e-01 3.604533374309539795e-01 4.425922930240631104e-01 1.476988643407821655e-01 -3.333288803696632385e-02 2.986681163311004639e-01 -5.700592398643493652e-01 3.848933875560760498e-01
-4.180051982402801514e-01 4.135723412036895752e-01 2.921522781252861023e-02 -1.051309853792190552e-01 -3.527004271745681763e-02 5.399368405342102051e-01 -5.906196832656860352e-01 2.675962261855602264e-02
1.594315171241760254e-01 -2.367619574069976807e-01 -1.468097269535064697e-01 4.084605574607849121e-01 8.377756178379058838e-02 7.985176444053649902e-01 2.268948554992675781e-01 1.843957751989364624e-01
-3.418087065219879150e-01 4.502479732036590576e-01 9.779581427574157715e-02 2.743493616580963135e-01 5.568089336156845093e-02 3.186289370059967041e-01 -5.027815699577331543e-01 4.880553185939788818e-01
-3.799752295017242432e-01 2.476769089698791504e-01 3.196111321449279785e-02 -1.056101322174072266e-01 -3.982013463973999023e-02 5.523193478584289551e-01 -6.876765489578247070e-01 5.058300867676734924e-02
-2.045594155788421631e-01 6.513400077819824219e-01 5.624274611473083496e-01 3.832586705684661865e-01 -4.014895856380462646e-02 1.008997038006782532e-01 -3.981252759695053101e-02 2.394203096628189087e-01
-1.391219943761825562e-01 8.268013596534729004e-02 -1.927469670772552490e-01 4.046030342578887939e-01 -5.730674862861633301e-01 5.812391042709350586e-01 -2.773659229278564453e-01 1.725604087114334106e-01
-4.572799503803253174e-01 -2.838836908340454102e-01 1.870586723089218140e-01 3.010511398315429688e-01 4.429998099803924561e-01 2.659500837326049805e-01 -5.406432971358299255e-02 5.610535740852355957e-01
-3.167190551757812500e-01 4.262968897819519043e-01 -2.401951849460601807e-01 -3.517779335379600525e-02 -2.655113935470581055e-01 5.936175584793090820e-01 -1.765974164009094238e-01 4.527296125888824463e-01
1.695138216018676758e-01 1.089602410793304443e-01 4.637827724218368530e-02 6.323609948158264160e-01 -8.302901685237884521e-02 6.446208953857421875e-01 3.263067603111267090e-01 1.686876416206359863e-01
-5.186206698417663574e-01 -1.748089641332626343e-01 6.045528054237365723e-01 4.891135096549987793e-01 -1.102875620126724243e-01 1.588350832462310791e-01 -1.342617720365524292e-01 2.008483707904815674e-01
-1.824316680431365967e-01 3.134098052978515625e-01 3.029022514820098877e-01 -1.681836545467376709e-01 -5.645140409469604492e-01 5.602723956108093262e-01 -1.350652724504470825e-01 3.124635219573974609e-01
5.440382659435272217e-02 -1.150042470544576645e-02 3.296439647674560547e-01 -1.246286854147911072e-01 -4.826656281948089600e-01 7.809249758720397949e-01 -1.245275437831878662e-01 1.199731603264808655e-01
-4.421566128730773926e-01 -7.829057425260543823e-02 3.681749403476715088e-01 -1.370664238929748535e-01 -3.818615078926086426e-01 5.054574608802795410e-01 -9.178715944290161133e-02 4.840432107448577881e-01
8.033846318721771240e-02 2.359770685434341431e-01 1.414114236831665039e-01 4.576604664325714111e-01 4.545840919017791748e-01 5.074184536933898926e-01 3.878577351570129395e-01 3.063597977161407471e-01
-5.990747213363647461e-01 2.692493200302124023e-01 -8.039936423301696777e-02 -1.987583190202713013e-01 -1.125012263655662537e-01 5.520736575126647949e-01 1.281608194112777710e-01 4.344861507415771484e-01
1.015413105487823486e-01 4.425827041268348694e-02 6.469073891639709473e-01 8.315847069025039673e-02 1.661757230758666992e-01 6.439971327781677246e-01 3.183442354202270508e-01 -1.365149170160293579e-01
-3.997586071491241455e-01 2.383938431739807129e-01 1.444409340620040894e-01 -1.181056872010231018e-01 1.602800004184246063e-02 4.967513978481292725e-01 -7.078914642333984375e-01 2.049519680440425873e-02
3.828007280826568604e-01 1.171502470970153809e-01 2.847520112991333008e-01 4.151169955730438232e-01 -6.123764812946319580e-02 6.207408308982849121e-01 -4.912306554615497589e-03 4.441173374652862549e-01
-3.424702584743499756e-01 5.270341634750366211e-01 5.094484984874725342e-02 -3.485783338546752930e-01 1.012655943632125854e-01 5.829884409904479980e-01 -1.226262822747230530e-01 3.401167988777160645e-01
2.806510329246520996e-01 2.082932181656360626e-02 5.938628911972045898e-01 8.375772833824157715e-02 1.473715305328369141e-01 7.222695946693420410e-01 1.235015913844108582e-01 -4.968187212944030762e-02
-3.044068217277526855e-01 3.350110352039337158e-01 2.834644019603729248e-01 1.952551901340484619e-01 -4.971900880336761475e-01 5.357796549797058105e-01 7.124689966440200806e-02 -3.705315291881561279e-01
-5.506548285484313965e-01 -6.053596269339323044e-03 -3.160817176103591919e-02 8.084684610366821289e-02 1.781365275382995605e-01 4.075587689876556396e-01 -3.646270632743835449e-01 5.986800193786621094e-01
-5.062909126281738281e-01 -3.136927783489227295e-01 5.607098340988159180e-01 -1.390279084444046021e-01 1.570938676595687866e-01 4.861094057559967041e-01 4.888226464390754700e-02 -2.194809168577194214e-01
-5.395587086677551270e-01 2.708309590816497803e-01 2.703479826450347900e-01 3.679519295692443848e-01 -2.395893037319183350e-01 3.536687493324279785e-01 -4.803473874926567078e-02 -4.921975731849670410e-01
-9.138965606689453125e-02 4.037213623523712158e-01 -1.725378036499023438e-01 3.299217224121093750e-01 1.078429743647575378e-01 4.239208698272705078e-01 -4.380480051040649414e-01 5.539083480834960938e-01
-5.541750788688659668e-01 -1.691249310970306396e-01 2.437740266323089600e-01 -1.275644749402999878e-01 -2.645571231842041016e-01 5.386548638343811035e-01 1.814845800399780273e-01 4.421672821044921875e-01
-2.450781166553497314e-01 -4.467275440692901611e-01 -1.041775289922952652e-02 5.692759752273559570e-01 2.392394095659255981e-01 5.816327333450317383e-01 -9.523970074951648712e-03 -1.434035450220108032e-01
-2.669435739517211914e-01 3.487556278705596924e-01 -2.618424296379089355e-01 3.760640323162078857e-02 1.784704476594924927e-01 5.097758173942565918e-01 -5.608566403388977051e-01 3.617341816425323486e-01
1.610408276319503784e-01 2.200187742710113525e-01 5.371705293655395508e-01 1.346202045679092407e-01 5.346452593803405762e-01 5.676450729370117188e-01 1.028777286410331726e-01 -1.823689229786396027e-02
-6.018152832984924316e-01 -1.040220707654953003e-01 5.978732705116271973e-01 7.462383061647415161e-02 -2.470774054527282715e-01 3.111620843410491943e-01 -4.318123683333396912e-03 3.257126510143280029e-01
-5.867077708244323730e-01 -3.146403431892395020e-01 3.152342736721038818e-01 2.567135356366634369e-02 -1.400022804737091064e-01 5.313753485679626465e-01 2.261811792850494385e-01 3.219088912010192871e-01
-3.892083168029785156e-01 4.632746577262878418e-01 3.355701267719268799e-01 -1.634721271693706512e-02 2.161450088024139404e-01 3.079275488853454590e-01 -5.553593635559082031e-01 2.665652632713317871e-01
-7.160602807998657227e-01 -3.574847802519798279e-02 -1.278770267963409424e-01 2.351919263601303101e-01 -2.560403645038604736e-01 4.898714721202850342e-01 2.637450695037841797e-01 1.980397254228591919e-01
-5.159656405448913574e-01 3.775557279586791992e-01 1.180533617734909058e-01 -1.549577862024307251e-01 -1.878940165042877197e-01 5.233252644538879395e-01 -4.912159740924835205e-01 5.306671932339668274e-02
-8.532295227050781250e-01 -1.593420207500457764e-01 -3.545097261667251587e-02 2.900268137454986572e-02 -7.772987335920333862e-02 4.811514317989349365e-01 8.097445219755172729e-02 -2.015515603125095367e-02
-8.401950001716613770e-01 -2.047623544931411743e-01 9.110676497220993042e-02 6.523485481739044189e-02 6.179719045758247375e-02 4.600983858108520508e-01 1.309538483619689941e-01 8.325088024139404297e-02
-3.205999135971069336e-01 -5.771349649876356125e-03 -6.706748902797698975e-02 1.188902407884597778e-01 -5.376476049423217773e-01 6.024397015571594238e-01 -2.022607922554016113e-01 4.308615624904632568e-01
-6.704512238502502441e-01 4.075243175029754639e-01 -1.636853367090225220e-01 3.062947392463684082e-01 1.137558072805404663e-01 3.430123031139373779e-01 -6.897737085819244385e-02 3.584051132202148438e-01
-2.575215995311737061e-01 3.917787969112396240e-01 -1.452544033527374268e-01 2.762333154678344727e-01 1.442437469959259033e-01 3.978531360626220703e-01 -4.006357192993164062e-01 5.858207941055297852e-01
-6.581517457962036133e-01 3.037049621343612671e-02 4.942013323307037354e-01 1.235992535948753357e-01 2.148331403732299805e-01 3.290593326091766357e-01 -1.952583044767379761e-01 -3.374065160751342773e-01
-4.356944561004638672e-01 -2.497060596942901611e-01 6.140227913856506348e-01 4.843604564666748047e-01 1.695187240839004517e-01 2.270658910274505615e-01 2.386857941746711731e-02 2.352086305618286133e-01
1.781676858663558960e-01 -7.111530005931854248e-02 2.971606552600860596e-01 -2.331726066768169403e-02 1.842179745435714722e-01 8.828061223030090332e-01 2.104207314550876617e-02 -2.462212145328521729e-01
-8.119063377380371094e-01 2.111408263444900513e-01 1.445536464452743530e-01 -1.110909953713417053e-01 2.980675697326660156e-01 3.661943078041076660e-01 -2.284649992361664772e-03 2.001074701547622681e-01
2.832212150096893311e-01 -1.268166750669479370e-01 3.583448827266693115e-01 3.548641800880432129e-01 1.869173049926757812e-01 6.583668589591979980e-01 1.368963867425918579e-01 4.027878642082214355e-01
-3.593713417649269104e-02 3.369181975722312927e-02 -1.085419878363609314e-01 2.368451505899429321e-01 -3.404907882213592529e-01 7.387647628784179688e-01 -3.943573534488677979e-01 -3.353676497936248779e-01
3.586266040802001953e-01 1.060607209801673889e-01 5.735734105110168457e-02 4.317365288734436035e-01 1.999684572219848633e-01 6.827289462089538574e-01 -1.731844060122966766e-02 4.050256907939910889e-01
-2.372811883687973022e-01 -1.446960270404815674e-01 1.923982426524162292e-02 8.755187988281250000e-01 -2.390913665294647217e-02 3.904501497745513916e-01 2.939070574939250946e-02 -4.439060389995574951e-02
-4.262359142303466797e-01 5.339565873146057129e-01 -4.756771959364414215e-03 1.557301282882690430e-01 -3.168703988194465637e-02 4.263220429420471191e-01 -5.489609837532043457e-01 1.575634181499481201e-01
-5.023913979530334473e-01 1.171335056424140930e-01 7.639943361282348633e-01 3.219463229179382324e-01 3.748180717229843140e-02 1.342065781354904175e-01 -3.833702951669692993e-02 1.601863950490951538e-01
-4.158111810684204102e-01 -2.235350161790847778e-01 5.287321209907531738e-01 5.331698060035705566e-01 7.097794115543365479e-02 3.150200843811035156e-01 -1.344950944185256958e-01 3.015642166137695312e-01
-8.999839425086975098e-02 -2.927930094301700592e-03 1.481554210186004639e-01 7.535386085510253906e-01 4.205043017864227295e-01 4.128268361091613770e-01 6.985083222389221191e-02 -2.235895395278930664e-01
-5.741484165191650391e-01 4.727745056152343750e-01 3.553544580936431885e-01 -2.175356298685073853e-01 5.131418257951736450e-02 4.643830657005310059e-01 1.092023216187953949e-02 2.341689020395278931e-01
2.256569415330886841e-01 8.003244549036026001e-02 -4.380884394049644470e-02 4.855800569057464600e-01 -9.566342830657958984e-02 7.825789451599121094e-01 2.493758201599121094e-01 -1.455921232700347900e-01
6.032212078571319580e-02 -2.319929748773574829e-02 2.548850476741790771e-01 5.344636365771293640e-02 -5.492231249809265137e-01 7.613064050674438477e-01 -2.002318203449249268e-01 8.169312030076980591e-02
-2.948918938636779785e-01 2.650002837181091309e-01 2.493849843740463257e-01 -1.881521642208099365e-01 -3.019036352634429932e-01 5.181130170822143555e-01 1.208083406090736389e-01 6.091288924217224121e-01
-1.837635785341262817e-01 5.508050918579101562e-01 2.303848266601562500e-01 -3.786810934543609619e-01 -2.266822010278701782e-01 6.226500868797302246e-01 -5.318034905940294266e-03 1.651118397712707520e-01
-7.439799904823303223e-01 2.381472587585449219e-01 4.608193412423133850e-02 -1.672796159982681274e-01 1.645671874284744263e-01 5.048477053642272949e-01 4.978738259524106979e-03 2.787388861179351807e-01
-2.176510393619537354e-01 4.321637153625488281e-01 -3.371921926736831665e-02 6.720212697982788086e-01 1.263114660978317261e-01 2.066333740949630737e-01 -2.226039767265319824e-01 4.526682794094085693e-01
-2.736800014972686768e-01 5.433402657508850098e-01 -5.695765092968940735e-02 -2.414443939924240112e-01 1.110149994492530823e-01 5.783898234367370605e-01 -4.656697809696197510e-01 -6.807094812393188477e-02
3.075869381427764893e-01 1.766047254204750061e-02 4.387964904308319092e-01 1.341269165277481079e-01 4.220212996006011963e-01 5.714232325553894043e-01 -1.163821741938591003e-01 4.199696779251098633e-01
2.823929488658905029e-01 -1.913311630487442017e-01 5.230715498328208923e-02 5.881208181381225586e-01 -4.469104483723640442e-02 6.262565255165100098e-01 -3.281052410602569580e-01 1.821456700563430786e-01
-3.949087560176849365e-01 5.561339855194091797e-01 4.090363383293151855e-01 4.510934352874755859e-01 2.315323799848556519e-01 9.906592220067977905e-02 9.844566695392131805e-03 3.169350326061248779e-01
-1.582093350589275360e-02 1.048665642738342285e-01 -1.148851215839385986e-01 2.983287572860717773e-01 -4.469526708126068115e-01 7.327920794486999512e-01 -2.281891852617263794e-01 -3.126226961612701416e-01
3.727584779262542725e-01 1.483786553144454956e-01 2.438493221998214722e-01 2.867468893527984619e-01 2.703096270561218262e-01 6.783280968666076660e-01 7.595243304967880249e-02 3.979745209217071533e-01
-2.574129402637481689e-01 6.959710717201232910e-01 9.596145898103713989e-02 3.617455065250396729e-01 -1.325874775648117065e-02 2.735137939453125000e-01 2.308020144701004028e-01 4.254869222640991211e-01
-3.095954954624176025e-01 1.394241303205490112e-02 1.493659019470214844e-01 8.334840089082717896e-02 -1.086550205945968628e-01 6.016271710395812988e-01 -5.568711161613464355e-01 -4.368438124656677246e-01
1.266967505216598511e-01 -4.664281755685806274e-02 -1.638201922178268433e-01 5.408754348754882812e-01 8.051283657550811768e-02 7.262954711914062500e-01 2.849918007850646973e-01 2.172123044729232788e-01
-7.114080190658569336e-01 3.174903690814971924e-01 -2.990761995315551758e-01 -5.803006514906883240e-02 -2.330330014228820801e-02 5.078639388084411621e-01 -1.023167148232460022e-01 1.770505309104919434e-01
-7.146818637847900391e-01 2.407867312431335449e-01 -1.845450401306152344e-01 1.540096104145050049e-01 -3.966037556529045105e-02 4.258365929126739502e-01 2.774437367916107178e-01 3.370329737663269043e-01
1.250074356794357300e-01 1.808525472879409790e-01 7.067046761512756348e-01 3.695002198219299316e-01 1.133621186017990112e-01 4.570375084877014160e-01 2.931771576404571533e-01 8.953490108251571655e-02
-4.190081059932708740e-01 6.184728145599365234e-01 3.538777306675910950e-02 -2.381015717983245850e-01 9.118846803903579712e-02 5.326477885246276855e-01 -1.663116812705993652e-01 2.535555958747863770e-01
-5.800908803939819336e-02 4.735734760761260986e-01 -8.545169234275817871e-02 4.551376402378082275e-01 1.099493503570556641e-01 3.233915865421295166e-01 -4.001004397869110107e-01 5.302448868751525879e-01
3.587357103824615479e-01 -1.067781150341033936e-01 2.845370769500732422e-01 3.724656701087951660e-01 1.586088091135025024e-01 6.408649086952209473e-01 3.240140387788414955e-03 4.520398676395416260e-01
-7.093044519424438477e-01 2.269713133573532104e-01 3.092910349369049072e-02 1.190581452101469040e-02 9.622266888618469238e-02 4.135383963584899902e-01 3.831580877304077148e-01 3.423299491405487061e-01
-6.170837283134460449e-01 2.400531768798828125e-01 7.529436796903610229e-02 -2.650180459022521973e-01 9.726934134960174561e-02 4.948050677776336670e-01 -1.617610156536102295e-01 4.530104100704193115e-01
-6.721786856651306152e-01 -2.468513995409011841e-01 -1.908280849456787109e-01 1.202315837144851685e-01 -1.357740350067615509e-02 5.652613043785095215e-01 2.402641624212265015e-01 2.427707612514495850e-01
-2.173082903027534485e-02 -1.802550541469827294e-04 -9.526097774505615234e-02 5.655434131622314453e-01 -4.300658404827117920e-01 4.831836521625518799e-01 -4.423499405384063721e-01 2.377336323261260986e-01
3.409729897975921631e-01 4.561208784580230713e-01 3.196246325969696045e-01 3.295493721961975098e-01 1.786427050828933716e-01 5.283734798431396484e-01 1.465544998645782471e-01 3.638108968734741211e-01
3.773271441459655762e-01 -2.334816195070743561e-02 4.588581919670104980e-01 2.150315344333648682e-01 2.918037772178649902e-01 7.021061182022094727e-01 -1.464986205101013184e-01 2.693394012749195099e-02
-4.238398969173431396e-01 1.823631376028060913e-01 -3.053961396217346191e-01 2.583603858947753906e-01 2.472050786018371582e-01 4.334170818328857422e-01 -1.766478717327117920e-01 5.890002250671386719e-01
-2.093439996242523193e-01 3.142701089382171631e-01 4.739881753921508789e-01 -1.199398189783096313e-02 -2.893190681934356689e-01 5.678554177284240723e-01 -7.599141448736190796e-02 -4.697453677654266357e-01
-6.269105672836303711e-01 -3.857230842113494873e-01 3.387604057788848877e-01 2.850172519683837891e-01 3.797618448734283447e-01 2.202001661062240601e-01 -2.398721426725387573e-01 1.093690469861030579e-01
1.405185163021087646e-01 2.602824270725250244e-01 1.033966541290283203e-01 1.273105442523956299e-01 4.310586154460906982e-01 7.482669353485107422e-01 -3.101000376045703888e-02 -3.727361857891082764e-01
-2.577375434339046478e-02 -4.138945937156677246e-01 4.394854977726936340e-02 -6.913858652114868164e-02 -1.656609922647476196e-01 7.811180353164672852e-01 -4.225434660911560059e-01 7.199497520923614502e-02
-3.211214840412139893e-01 4.717869162559509277e-01 -2.479502409696578979e-01 4.883330687880516052e-02 2.412035912275314331e-01 4.787718653678894043e-01 -4.978463649749755859e-01 2.741920053958892822e-01
-4.264745395630598068e-03 -1.910260692238807678e-02 2.650499939918518066e-01 -8.048851788043975830e-02 -5.840308070182800293e-01 7.401915192604064941e-01 5.896444246172904968e-02 1.744555830955505371e-01
-6.286790966987609863e-01 4.108212515711784363e-02 1.124552860856056213e-01 1.805700361728668213e-01 -2.974575944244861603e-02 4.072540998458862305e-01 -5.324932336807250977e-01 -3.279229104518890381e-01
-4.764483273029327393e-01 6.325238198041915894e-02 3.387923538684844971e-01 5.414472818374633789e-01 -2.027536928653717041e-02 3.120050430297851562e-01 1.996923685073852539e-01 4.726682901382446289e-01
-6.312893033027648926e-01 -1.085366830229759216e-01 -1.431705430150032043e-02 2.587799727916717529e-01 2.048647552728652954e-01 3.059394955635070801e-01 -3.170464038848876953e-01 5.351958870887756348e-01
2.807345092296600342e-01 1.821991205215454102e-01 6.389693915843963623e-02 5.183028578758239746e-01 2.589482367038726807e-01 6.099848151206970215e-01 7.453255821019411087e-03 4.196186065673828125e-01
3.866715133190155029e-01 -1.272048335522413254e-02 3.169059455394744873e-01 3.351432085037231445e-02 1.526634246110916138e-01 8.327310681343078613e-01 7.903055846691131592e-02 1.605545431375503540e-01
7.338800467550754547e-03 4.321705549955368042e-02 1.811456531286239624e-01 5.703396797180175781e-01 2.338465452194213867e-01 6.216624975204467773e-01 2.871031165122985840e-01 -3.411755859851837158e-01
2.466654479503631592e-01 3.009331822395324707e-01 -1.072095111012458801e-01 3.751787543296813965e-01 -3.232516050338745117e-01 6.453530788421630859e-01 -4.186583161354064941e-01 -9.765634313225746155e-03
-3.755303621292114258e-01 6.695810556411743164e-01 3.487436473369598389e-01 5.276708677411079407e-02 3.058116137981414795e-01 2.527948021888732910e-01 3.868289059028029442e-03 3.588741719722747803e-01
-5.721956491470336914e-01 2.894621491432189941e-01 -2.328177690505981445e-01 -4.130772501230239868e-02 -1.102379262447357178e-01 5.368788838386535645e-01 1.081932410597801208e-01 4.698897898197174072e-01
2.576774060726165771e-01 1.678663939237594604e-01 8.468063920736312866e-02 4.536117315292358398e-01 2.956560850143432617e-01 6.169161796569824219e-01 1.324651110917329788e-02 4.736192524433135986e-01
2.575042843818664551e-02 -4.512414336204528809e-02 -1.310613900423049927e-01 7.133763432502746582e-01 1.418963074684143066e-01 6.249517202377319336e-01 2.043938785791397095e-01 1.369011253118515015e-01
2.454712428152561188e-02 -8.126170933246612549e-02 -6.243630498647689819e-02 2.963444292545318604e-01 -5.228257775306701660e-01 6.764574050903320312e-01 -4.012764096260070801e-01 9.545460343360900879e-02
-2.965551018714904785e-01 8.021159470081329346e-02 6.561836600303649902e-01 5.224072337150573730e-01 1.651326417922973633e-01 1.296435296535491943e-01 -3.551018238067626953e-01 -1.787775605916976929e-01
-1.095811487175524235e-03 -1.955205947160720825e-02 6.444101333618164062e-01 1.085127666592597961e-01 4.341464042663574219e-01 5.423373579978942871e-01 2.844496071338653564e-01 -9.514535963535308838e-02
2.007871419191360474e-01 3.221441805362701416e-01 2.856209278106689453e-01 2.099726945161819458e-01 4.231220781803131104e-01 6.949304938316345215e-01 4.118806868791580200e-02 -2.580360770225524902e-01
1.504115909337997437e-01 -1.665292084217071533e-01 5.500957369804382324e-01 3.086096942424774170e-01 4.204676151275634766e-01 5.951308012008666992e-01 1.398917436599731445e-01 3.543689474463462830e-02
1.626646369695663452e-01 9.873864054679870605e-02 5.290638804435729980e-01 3.231085538864135742e-01 3.720647990703582764e-01 5.463533997535705566e-01 2.706387937068939209e-01 2.632560133934020996e-01
-2.649149596691131592e-01 1.546072028577327728e-02 3.011944591999053955e-01 5.572986230254173279e-02 -7.059945911169052124e-02 5.892937183380126953e-01 -4.829848110675811768e-01 -5.002313256263732910e-01
-4.085571467876434326e-01 3.209184408187866211e-01 2.626235187053680420e-01 -1.401272267103195190e-01 -1.368272205581888556e-04 4.343536198139190674e-01 -5.073159933090209961e-01 4.421012103557586670e-01
-6.943290829658508301e-01 -3.340242803096771240e-01 2.119678258895874023e-02 1.841898858547210693e-01 -1.420797705650329590e-01 4.385824799537658691e-01 -2.395016998052597046e-01 3.194643259048461914e-01
-4.751776158809661865e-01 2.056708037853240967e-01 -2.165936380624771118e-01 -8.553703129291534424e-02 -3.328630626201629639e-01 6.413264870643615723e-01 -2.210470139980316162e-01 3.266759216785430908e-01
-6.819762289524078369e-02 -2.817463874816894531e-01 2.016168236732482910e-01 7.738471031188964844e-01 1.627980321645736694e-01 3.579532504081726074e-01 -3.215179741382598877e-01 1.359120160341262817e-01
-5.850971937179565430e-01 3.286017477512359619e-01 -3.025387525558471680e-01 6.265173852443695068e-02 2.117916792631149292e-01 4.779312908649444580e-01 -1.945448368787765503e-01 3.782928287982940674e-01
-3.164339065551757812e-01 6.023721694946289062e-01 4.138511121273040771e-01 2.560358643531799316e-01 3.376711606979370117e-01 2.024652212858200073e-01 -8.021450042724609375e-02 3.724807798862457275e-01
2.944573163986206055e-01 -1.097254753112792969e-01 -1.398135572671890259e-01 1.623881906270980835e-01 2.064637243747711182e-01 8.951236605644226074e-01 2.370108850300312042e-02 -1.044132784008979797e-01
1.012360379099845886e-01 2.845052480697631836e-01 1.039412990212440491e-01 -1.083629857748746872e-02 3.930479288101196289e-01 7.603994011878967285e-01 -9.092158824205398560e-02 -3.961389362812042236e-01
-2.800827026367187500e-01 7.084608674049377441e-01 -6.887509021908044815e-03 1.896000653505325317e-01 3.425202667713165283e-01 3.797817528247833252e-01 5.041184648871421814e-02 3.457538187503814697e-01
-5.720333456993103027e-01 -9.496488422155380249e-02 6.048161983489990234e-01 1.058874428272247314e-01 1.594005525112152100e-01 3.915360569953918457e-01 1.977827101945877075e-01 -2.625218927860260010e-01
-3.734503388404846191e-01 3.045398294925689697e-01 2.023580819368362427e-01 1.337930560111999512e-01 -4.482387602329254150e-01 5.669895410537719727e-01 4.768358170986175537e-02 -4.292694330215454102e-01
-3.389662206172943115e-01 -3.603151142597198486e-01 -1.269192099571228027e-01 6.140385270118713379e-01 3.188337981700897217e-01 4.991102218627929688e-01 -1.100988406687974930e-02 -1.059992015361785889e-01
-7.356827259063720703e-01 2.467146068811416626e-01 1.432209014892578125e-01 -2.107346653938293457e-01 2.909329831600189209e-01 3.924762904644012451e-01 -1.744003146886825562e-01 2.527573704719543457e-01
-6.792901754379272461e-01 3.524809479713439941e-01 -5.063930526375770569e-02 -1.421858966350555420e-01 4.510261118412017822e-01 3.939950168132781982e-01 -1.711069941520690918e-01 -6.005507707595825195e-02
4.016471207141876221e-01 3.842167556285858154e-01 4.584302604198455811e-01 1.410162746906280518e-01 2.776881456375122070e-01 5.740579366683959961e-01 -2.080822438001632690e-01 1.051753312349319458e-01
2.837332487106323242e-01 3.357201516628265381e-01 4.825793206691741943e-01 -4.660316556692123413e-02 3.748215436935424805e-01 6.329218149185180664e-01 -5.194817483425140381e-02 1.671916693449020386e-01
3.515582680702209473e-01 7.955530658364295959e-03 5.416632890701293945e-01 7.457951456308364868e-02 1.237112209200859070e-01 7.365265488624572754e-01 -4.861696157604455948e-03 1.399387419223785400e-01
3.901417553424835205e-02 3.134645521640777588e-02 -5.781899392604827881e-02 5.435754060745239258e-01 -4.763135612010955811e-01 5.223758816719055176e-01 -3.875061273574829102e-01 2.208303064107894897e-01
3.490133583545684814e-01 1.794390529394149780e-01 5.699777603149414062e-02 3.411799073219299316e-01 -2.856012582778930664e-01 7.677468061447143555e-01 -1.627603769302368164e-01 1.698373705148696899e-01
-7.944102883338928223e-01 2.128358930349349976e-02 -2.036722302436828613e-01 1.010684296488761902e-02 2.574628293514251709e-01 4.458226263523101807e-01 -1.502449363470077515e-01 1.981323212385177612e-01
5.509524419903755188e-02 -9.233926236629486084e-02 1.122390702366828918e-01 3.663033843040466309e-01 -4.113492369651794434e-01 6.783874630928039551e-01 -4.263643026351928711e-01 -1.745217740535736084e-01
-7.720738649368286133e-01 -2.448593080043792725e-01 -2.615449391305446625e-02 3.571031615138053894e-02 1.226199567317962646e-01 4.840041697025299072e-01 7.755459845066070557e-02 2.944083213806152344e-01
-2.123382240533828735e-01 -1.933409422636032104e-01 -2.044208496809005737e-01 -1.011930704116821289e-01 -3.536921143531799316e-01 7.970486879348754883e-01 -3.183459639549255371e-01 6.144093349575996399e-02
-6.594767570495605469e-01 3.326931595802307129e-01 -1.099796071648597717e-01 -2.084798216819763184e-01 1.474958062171936035e-01 5.430748462677001953e-01 1.285376101732254028e-01 2.562013864517211914e-01
3.691472709178924561e-01 1.887868791818618774e-01 2.054997980594635010e-01 3.914702832698822021e-01 4.675198718905448914e-02 6.686738729476928711e-01 2.050477862358093262e-01 3.758397400379180908e-01
-2.658948600292205811e-01 -2.021211683750152588e-01 -1.047116443514823914e-01 7.813574075698852539e-01 1.779862679541110992e-02 5.026187896728515625e-01 6.418917328119277954e-02 -9.950138628482818604e-02
-5.980519652366638184e-01 -1.078230738639831543e-01 5.246615409851074219e-01 4.813035205006599426e-02 5.719506740570068359e-02 4.038565158843994141e-01 3.811005353927612305e-01 2.037466168403625488e-01
-3.112142682075500488e-01 -8.442491292953491211e-02 -8.989120274782180786e-02 6.634407639503479004e-01 1.203345507383346558e-01 5.426533222198486328e-01 1.013067662715911865e-01 -3.585637509822845459e-01
-2.904416024684906006e-01 3.563608825206756592e-01 3.873572349548339844e-01 8.120635896921157837e-02 -2.530390620231628418e-01 5.559690594673156738e-01 2.075576186180114746e-01 -4.645427763462066650e-01
-2.972564101219177246e-01 4.588122665882110596e-01 7.323073595762252808e-02 1.093006581068038940e-01 -1.189728155732154846e-01 4.201982617378234863e-01 -6.116683483123779297e-01 3.449076414108276367e-01
1.543716192245483398e-01 -7.271557301282882690e-02 3.837889432907104492e-01 6.580166220664978027e-01 -3.523169457912445068e-02 5.100144147872924805e-01 -2.014717906713485718e-01 2.977500557899475098e-01
-7.539064288139343262e-01 -8.595675975084304810e-02 1.106857135891914368e-01 2.918931422755122185e-03 3.116531856358051300e-02 4.607028961181640625e-01 1.576197296380996704e-01 4.170303642749786377e-01
-5.475138425827026367e-01 2.053611427545547485e-01 4.311406612396240234e-01 -3.443972766399383545e-01 -1.837919354438781738e-01 4.810371100902557373e-01 -8.968714624643325806e-02 2.834496200084686279e-01
6.792500149458646774e-03 -2.996169030666351318e-01 9.562424570322036743e-02 7.166005969047546387e-01 2.493179142475128174e-01 5.651518702507019043e-01 -4.749599844217300415e-03 7.710098475217819214e-02
2.573989033699035645e-01 3.120085783302783966e-02 -1.490859389305114746e-01 4.513804018497467041e-01 9.547833353281021118e-02 7.912535071372985840e-01 2.319092750549316406e-01 1.334970742464065552e-01
1.656957268714904785e-01 1.364424675703048706e-01 4.081798791885375977e-01 1.942258514463901520e-02 4.553932249546051025e-01 7.276215553283691406e-01 2.153473496437072754e-01 -6.123548001050949097e-02
-2.295506000518798828e-01 -1.344237774610519409e-01 5.319094061851501465e-01 7.022344470024108887e-01 -1.109106913208961487e-01 2.575279176235198975e-01 -2.635119259357452393e-01 7.152250409126281738e-02
2.309718728065490723e-01 -2.560553699731826782e-02 5.087634325027465820e-01 7.941494137048721313e-02 -4.277724027633666992e-01 6.675919890403747559e-01 -1.631461828947067261e-01 1.598889678716659546e-01
-6.534984111785888672e-01 9.883499890565872192e-02 4.688482284545898438e-01 -4.190380126237869263e-02 -1.086046248674392700e-01 3.681172728538513184e-01 3.577461242675781250e-01 2.575060725212097168e-01
-1.098576784133911133e-01 9.388106875121593475e-03 2.369265854358673096e-01 2.583036758005619049e-02 -5.921980738639831543e-01 7.106186151504516602e-01 1.539399847388267517e-03 2.745214402675628662e-01
-1.652043014764785767e-01 3.813208341598510742e-01 2.505983114242553711e-01 2.001022398471832275e-01 -5.156569480895996094e-01 5.612366795539855957e-01 -1.248871441930532455e-02 -3.787040710449218750e-01
-6.703373193740844727e-01 1.629397422075271606e-01 4.942482113838195801e-01 2.764961719512939453e-01 3.141291439533233643e-01 1.438478976488113403e-01 -9.961284697055816650e-02 -2.721678316593170166e-01
1.420844048261642456e-01 3.248531222343444824e-01 2.811672389507293701e-01 -5.421474575996398926e-02 3.345403671264648438e-01 7.629150152206420898e-01 -5.986507236957550049e-02 -3.078114390373229980e-01
-2.308749854564666748e-01 3.497709035873413086e-01 4.137906134128570557e-01 -5.480467528104782104e-02 -3.628591299057006836e-01 3.911741971969604492e-01 -2.247793823480606079e-01 5.611782670021057129e-01
3.595546483993530273e-01 -9.542843326926231384e-03 3.621865212917327881e-01 -1.043635159730911255e-01 1.541457027196884155e-01 7.958735823631286621e-01 8.690924197435379028e-02 2.526457309722900391e-01
1.577125787734985352e-01 2.031924128532409668e-01 2.645308971405029297e-01 4.086794853210449219e-01 1.713963896036148071e-01 5.694761872291564941e-01 4.173759222030639648e-01 4.110491275787353516e-01
-1.355866640806198120e-01 4.782301485538482666e-01 2.620223462581634521e-01 5.010632276535034180e-01 -1.269931439310312271e-02 3.667773604393005371e-01 -2.778032124042510986e-01 -4.704578220844268799e-01
-6.908254623413085938e-01 3.618261516094207764e-01 -2.680019736289978027e-01 2.614658772945404053e-01 2.530872523784637451e-01 3.288203179836273193e-01 -1.756961792707443237e-01 2.204708904027938843e-01
-1.967768222093582153e-01 -1.708631403744220734e-02 -9.396208822727203369e-02 5.884644985198974609e-01 -6.106304749846458435e-02 5.957283973693847656e-01 4.621756374835968018e-01 -1.834133863449096680e-01
-5.072271227836608887e-01 8.497444540262222290e-02 6.755608916282653809e-01 3.233643472194671631e-01 -1.581146866083145142e-01 2.762278020381927490e-01 2.704384028911590576e-01 -1.067657582461833954e-02
-8.323237895965576172e-01 -5.210084840655326843e-02 -4.489905014634132385e-02 -1.398009806871414185e-01 1.532354056835174561e-01 4.676419198513031006e-01 -9.835980087518692017e-02 1.764019280672073364e-01
-1.884008496999740601e-01 -2.443204671144485474e-01 2.637693285942077637e-02 7.781693935394287109e-01 4.648079164326190948e-03 4.797694981098175049e-01 2.005011886358261108e-01 1.678334772586822510e-01
-6.311148405075073242e-01 -1.259578764438629150e-01 4.937489032745361328e-01 1.722261756658554077e-01 2.553534805774688721e-01 3.483345806598663330e-01 1.917555481195449829e-01 -2.984395325183868408e-01
-6.118046045303344727e-01 2.911363542079925537e-01 -1.955331116914749146e-01 -6.901489198207855225e-02 -8.801963180303573608e-02 5.309583544731140137e-01 2.047445178031921387e-01 4.078650772571563721e-01
-1.120258942246437073e-01 4.484121501445770264e-01 2.432855516672134399e-01 4.030099511146545410e-01 -9.173036366701126099e-02 4.008987247943878174e-01 -3.786003589630126953e-01 -5.022940039634704590e-01
1.278861165046691895e-01 3.434157371520996094e-01 2.662495672702789307e-01 2.070018798112869263e-01 4.689792096614837646e-01 6.547098159790039062e-01 7.238847017288208008e-02 -3.132823407649993896e-01
-2.860854864120483398e-01 7.320370078086853027e-01 2.693499326705932617e-01 2.964492142200469971e-01 -5.802803114056587219e-02 2.313989102840423584e-01 1.474919617176055908e-01 3.783899843692779541e-01
-5.522789359092712402e-01 1.370229572057723999e-01 9.319244325160980225e-02 5.108776092529296875e-01 1.931364834308624268e-02 2.959578037261962891e-01 -5.335493087768554688e-01 -1.841001361608505249e-01
4.110171496868133545e-01 1.176765561103820801e-01 4.224917888641357422e-01 1.377286761999130249e-01 2.848114669322967529e-01 6.732117533683776855e-01 -2.750144898891448975e-01 9.891529381275177002e-02
-8.026165962219238281e-01 1.437786519527435303e-01 -3.988109529018402100e-02 1.020056009292602539e-01 6.765954196453094482e-02 4.162012636661529541e-01 -3.682255744934082031e-01 9.872879832983016968e-02
-3.568536639213562012e-01 3.584713339805603027e-01 3.237648308277130127e-01 -1.320843100547790527e-01 -4.280557110905647278e-02 4.229747354984283447e-01 -4.617436528205871582e-01 4.774270951747894287e-01
-7.021626234054565430e-01 -4.251402616500854492e-01 3.076752424240112305e-01 9.437564015388488770e-02 1.138212606310844421e-01 3.679754436016082764e-01 -1.893514543771743774e-01 1.960547268390655518e-01
3.891973793506622314e-01 -8.902998268604278564e-02 4.655822217464447021e-01 4.366258382797241211e-01 7.013486325740814209e-02 5.558369755744934082e-01 -2.479807436466217041e-01 2.404619902372360229e-01
1.725905388593673706e-01 2.582966983318328857e-01 -3.966283798217773438e-02 5.609358549118041992e-01 -8.047501742839813232e-02 6.141284704208374023e-01 3.236004412174224854e-01 3.145245313644409180e-01
1.330323368310928345e-01 -1.839274466037750244e-01 6.864612456411123276e-03 2.021055221557617188e-01 -1.881850659847259521e-01 7.934544086456298828e-01 -3.936503231525421143e-01 -2.960327863693237305e-01
-2.057808935642242432e-01 -1.324075460433959961e-01 1.381041407585144043e-01 8.174405097961425781e-01 3.053253889083862305e-01 3.524578809738159180e-01 1.369732618331909180e-01 1.289526373147964478e-01
1.783422231674194336e-01 3.750545904040336609e-02 5.349393486976623535e-01 2.753546647727489471e-02 1.852524429559707642e-01 7.652485966682434082e-01 1.416199654340744019e-01 -1.997224539518356323e-01
-6.440784335136413574e-01 -3.349670767784118652e-01 7.368078082799911499e-02 -9.281189739704132080e-02 -1.487771123647689819e-01 5.843954086303710938e-01 2.271004170179367065e-01 2.090214490890502930e-01
2.928098738193511963e-01 6.622923165559768677e-02 -1.540216952562332153e-01 2.430855184793472290e-01 -1.987755447626113892e-01 7.858132719993591309e-01 -3.794769346714019775e-01 -1.613868474960327148e-01
-6.296909451484680176e-01 9.177418798208236694e-02 3.012356162071228027e-01 -3.580885529518127441e-01 1.291185021400451660e-01 4.621182084083557129e-01 -1.375173926353454590e-01 3.563153147697448730e-01
1.412560790777206421e-01 3.757356107234954834e-01 -1.312320977449417114e-01 4.964200854301452637e-01 2.068008780479431152e-01 6.635858416557312012e-01 1.310707479715347290e-01 -2.737193703651428223e-01
-2.600932121276855469e-01 -2.219439893960952759e-01 5.163192152976989746e-01 5.716380476951599121e-01 -8.573784679174423218e-02 2.356281131505966187e-01 -4.466250538825988770e-01 1.655030548572540283e-01
-2.802605330944061279e-01 4.062637984752655029e-01 2.745432853698730469e-01 2.775186598300933838e-01 -1.068438068032264709e-01 4.529161155223846436e-01 -1.987799108028411865e-01 -5.898736715316772461e-01
-7.590598464012145996e-01 -3.950089812278747559e-01 1.234662979841232300e-01 1.278186589479446411e-01 1.306101828813552856e-01 3.706047236919403076e-01 -2.353326827287673950e-01 1.625618487596511841e-01
-5.140895843505859375e-01 -2.809667289257049561e-01 5.611352324485778809e-01 4.811638891696929932e-01 2.144087702035903931e-01 1.568825691938400269e-01 -1.340261548757553101e-01 1.477555483579635620e-01
-4.860498309135437012e-01 2.900457680225372314e-01 -3.237235546112060547e-01 -3.642708063125610352e-02 -3.037554398179054260e-02 5.788832306861877441e-01 -4.772150814533233643e-01 9.870340675115585327e-02
-2.949363887310028076e-01 5.202608704566955566e-01 6.338670849800109863e-01 3.663089573383331299e-01 2.951057255268096924e-01 7.337149977684020996e-02 -1.178958341479301453e-01 1.090476638637483120e-03
1.525369435548782349e-01 2.979479730129241943e-01 8.191837370395660400e-02 1.286702007055282593e-01 3.919910788536071777e-01 7.656668424606323242e-01 2.195510547608137131e-03 -3.532495796680450439e-01
-4.525108635425567627e-01 -3.875477984547615051e-02 -1.712315529584884644e-01 6.913287937641143799e-02 -5.283802375197410583e-02 6.656174659729003906e-01 -4.991806745529174805e-01 -2.541897296905517578e-01
-3.940954506397247314e-01 -1.313996464014053345e-01 5.193781256675720215e-01 5.866441726684570312e-01 3.131182864308357239e-02 2.234334498643875122e-01 -4.013628065586090088e-01 -3.902249410748481750e-02
-4.741656184196472168e-01 -1.392315700650215149e-02 3.453160226345062256e-01 -2.916634082794189453e-01 -2.067501097917556763e-01 5.397542715072631836e-01 -1.560063213109970093e-01 4.606995582580566406e-01
-1.527588218450546265e-01 -2.421888560056686401e-01 -1.536811739206314087e-01 -1.694952398538589478e-01 -2.958780825138092041e-01 7.823993563652038574e-01 -3.776589930057525635e-01 1.527877002954483032e-01
1.907713711261749268e-01 -2.629085443913936615e-02 2.374988794326782227e-01 1.507746800780296326e-02 -4.358845651149749756e-01 8.391321301460266113e-01 -1.064007282257080078e-01 2.868458628654479980e-02
-3.231876194477081299e-01 4.229495525360107422e-01 3.883553743362426758e-01 2.225596606731414795e-01 -3.264590203762054443e-01 4.572444856166839600e-01 8.127179741859436035e-02 -4.405198991298675537e-01
-2.072723805904388428e-01 -7.804500311613082886e-02 -2.778915166854858398e-01 5.367405414581298828e-01 2.307040542364120483e-01 6.064994335174560547e-01 -8.163778483867645264e-02 -3.973692059516906738e-01
-6.613738536834716797e-01 3.334778845310211182e-01 3.791582211852073669e-02 4.813181981444358826e-02 1.206475310027599335e-02 4.644865989685058594e-01 -2.388959825038909912e-01 4.179214239120483398e-01
-7.240832448005676270e-01 1.377691747620701790e-03 3.424285650253295898e-01 4.190227389335632324e-02 1.312158405780792236e-01 4.421783089637756348e-01 3.300217688083648682e-01 1.871759444475173950e-01
-4.843227565288543701e-02 -2.611000239849090576e-01 4.830614849925041199e-02 1.079856082797050476e-01 -3.252655565738677979e-01 6.306011080741882324e-01 -5.586827397346496582e-01 3.160773217678070068e-01
2.065877616405487061e-01 1.974429041147232056e-01 1.693848073482513428e-01 5.117695331573486328e-01 1.459933221340179443e-01 5.597255229949951172e-01 2.713698744773864746e-01 4.684976041316986084e-01
-6.551689505577087402e-01 -6.006745249032974243e-02 3.593792617321014404e-01 -2.198104113340377808e-01 5.114173293113708496e-01 3.445375561714172363e-01 8.029768243432044983e-03 9.673228859901428223e-02
-6.832345575094223022e-02 -2.004648149013519287e-01 -1.063808277249336243e-01 -2.424828708171844482e-02 -3.639257252216339111e-01 8.164099454879760742e-01 -2.184225171804428101e-01 3.107499182224273682e-01
-5.352309346199035645e-01 2.388164848089218140e-01 5.471968054771423340e-01 3.231878578662872314e-01 1.478944867849349976e-01 8.744750916957855225e-02 -3.812887966632843018e-01 2.787808775901794434e-01
-7.010576128959655762e-01 1.862014979124069214e-01 -2.611015737056732178e-02 2.327149212360382080e-01 -5.661181733012199402e-02 4.154124557971954346e-01 1.710284352302551270e-01 4.625865519046783447e-01
-6.235843896865844727e-01 2.253427952527999878e-01 -4.096733927726745605e-01 9.527140855789184570e-02 -1.249859556555747986e-01 5.465292930603027344e-01 2.379089146852493286e-01 1.119722947478294373e-01
3.460484147071838379e-01 -9.869111329317092896e-02 2.541300654411315918e-01 4.158025085926055908e-01 2.319075167179107666e-01 6.527208089828491211e-01 -1.296059936285018921e-01 3.693420588970184326e-01
-3.904384672641754150e-01 -2.788903117179870605e-01 2.261099219322204590e-01 7.160180211067199707e-01 1.099743917584419250e-01 2.615586817264556885e-01 -3.226885795593261719e-01 1.460662633180618286e-01
-9.543781727552413940e-02 4.571205377578735352e-02 2.011408805847167969e-01 3.060187399387359619e-01 9.177455678582191467e-03 5.519472956657409668e-01 -5.028169751167297363e-01 -5.451073050498962402e-01
-1.482860445976257324e-01 3.898259401321411133e-01 -2.461570352315902710e-01 -1.727380454540252686e-01 3.548348546028137207e-01 5.776593089103698730e-01 -4.969258606433868408e-01 1.705340892076492310e-01
3.779857754707336426e-01 3.781887888908386230e-01 3.542976975440979004e-01 5.729652196168899536e-02 3.123922646045684814e-01 6.478390693664550781e-01 -2.551445960998535156e-01 5.391611903905868530e-02
3.716056048870086670e-01 1.584480702877044678e-01 1.015312522649765015e-01 4.488067924976348877e-01 1.751532554626464844e-01 6.421790122985839844e-01 -2.822237089276313782e-02 4.256739914417266846e-01
2.370419055223464966e-01 -9.916344285011291504e-02 3.844345510005950928e-01 5.987805724143981934e-01 1.447943300008773804e-01 5.009102225303649902e-01 -7.649189792573451996e-03 3.946069777011871338e-01
-1.898054629564285278e-01 -1.712496280670166016e-01 1.464044898748397827e-01 8.707761764526367188e-01 8.384974300861358643e-02 3.801533281803131104e-01 -5.674102529883384705e-02 -1.396930962800979614e-02
1.490350514650344849e-01 2.666816413402557373e-01 -3.762388974428176880e-02 5.372526049613952637e-01 8.814237266778945923e-02 6.076491475105285645e-01 3.528257608413696289e-01 3.392946422100067139e-01
1.562594324350357056e-01 1.584866493940353394e-01 1.462184730917215347e-02 5.923434495925903320e-01 7.691216655075550079e-03 5.892960429191589355e-01 3.302218019962310791e-01 3.781600594520568848e-01
-2.336711138486862183e-01 5.232577919960021973e-01 3.429272770881652832e-01 -1.667381227016448975e-01 2.085460573434829712e-01 3.832524120807647705e-01 -5.591553449630737305e-01 1.522162705659866333e-01
-4.781129658222198486e-01 -1.525534987449645996e-01 2.491446137428283691e-01 -7.203490287065505981e-02 2.397862225770950317e-01 5.084648728370666504e-01 -4.276350736618041992e-01 -4.265767335891723633e-01
-1.289597898721694946e-01 2.893504202365875244e-01 4.222591817378997803e-01 1.921439170837402344e-01 -6.123235821723937988e-01 5.132595300674438477e-01 7.184284180402755737e-02 -2.022055238485336304e-01
-1.104527860879898071e-01 -1.405223971232771873e-03 4.586347639560699463e-01 -1.124957427382469177e-01 -5.643548369407653809e-01 5.632767677307128906e-01 -8.036212623119354248e-02 3.500885665416717529e-01
-5.644234418869018555e-01 8.576986938714981079e-02 -5.302881449460983276e-02 -2.700949907302856445e-01 -4.013487696647644043e-02 6.122683286666870117e-01 -4.332308173179626465e-01 -1.847542375326156616e-01
-3.976838588714599609e-01 1.118296757340431213e-01 -3.184272721409797668e-02 1.437513716518878937e-02 -2.404914796352386475e-02 5.142598748207092285e-01 -7.503612637519836426e-01 6.113474257290363312e-03
-6.818599700927734375e-01 1.920061185956001282e-02 1.729695312678813934e-02 3.542735278606414795e-01 6.871783640235662460e-03 3.835477232933044434e-01 3.482262790203094482e-01 3.747955262660980225e-01
-4.334677457809448242e-01 7.125709950923919678e-02 4.632005933672189713e-03 2.079195380210876465e-01 -4.153996407985687256e-01 4.856244921684265137e-01 4.337268173694610596e-01 4.089856743812561035e-01
-3.007126748561859131e-01 6.574787497520446777e-01 -8.805271238088607788e-02 1.580119282007217407e-01 2.420308142900466919e-01 3.683350682258605957e-01 -4.574208334088325500e-02 4.982273876667022705e-01
-4.777449965476989746e-01 -1.075927633792161942e-02 1.033351644873619080e-01 7.030668854713439941e-01 1.325132101774215698e-01 2.416124790906906128e-01 -3.534675836563110352e-01 -2.564899325370788574e-01
-6.259092092514038086e-01 -1.328684687614440918e-01 3.789445161819458008e-01 4.885716736316680908e-02 1.184826437383890152e-02 4.738908708095550537e-01 4.362440407276153564e-01 -1.719762980937957764e-01
-3.631788119673728943e-02 -1.850023716688156128e-01 -8.496529608964920044e-02 6.814031600952148438e-01 1.987407207489013672e-01 6.256937384605407715e-01 2.255115658044815063e-01 1.052597686648368835e-01
-2.809746861457824707e-01 3.521182835102081299e-01 1.098368167877197266e-01 -1.655369400978088379e-01 -4.609648287296295166e-01 5.979452133178710938e-01 -1.860060691833496094e-01 3.911190629005432129e-01
-6.737062931060791016e-01 2.054373621940612793e-01 4.014245271682739258e-01 -1.239804103970527649e-01 -7.006300985813140869e-02 3.681869804859161377e-01 2.712482511997222900e-01 3.366845846176147461e-01
4.775557667016983032e-02 3.568851947784423828e-01 2.448212206363677979e-01 -2.993991039693355560e-02 3.317699730396270752e-01 7.351155281066894531e-01 2.434208542108535767e-01 -3.159093260765075684e-01
-2.667899429798126221e-01 3.405848443508148193e-01 4.233429133892059326e-01 2.166751772165298462e-01 -5.073025822639465332e-01 4.724906682968139648e-01 1.364686936140060425e-01 -2.956870496273040771e-01
-5.126217007637023926e-01 -2.111656516790390015e-01 6.057660579681396484e-01 6.398829817771911621e-02 1.013713777065277100e-01 4.459462463855743408e-01 8.045163005590438843e-02 -3.255216777324676514e-01
-2.364066541194915771e-01 6.690795421600341797e-01 -7.398974150419235229e-02 3.307218551635742188e-01 1.668734997510910034e-01 3.453221619129180908e-01 -1.287287026643753052e-01 4.668274819850921631e-01
-5.559063553810119629e-01 2.090192139148712158e-01 -2.101241797208786011e-01 1.732695698738098145e-01 2.317423745989799500e-02 5.784102678298950195e-01 2.282629758119583130e-01 4.311670660972595215e-01
-3.762291073799133301e-01 2.472560256719589233e-01 6.105247512459754944e-02 -2.103720009326934814e-01 -2.341737896203994751e-01 5.993559956550598145e-01 -5.733747482299804688e-01 8.067815005779266357e-02
1.992493569850921631e-01 3.711408376693725586e-01 2.398667931556701660e-01 1.773608177900314331e-01 4.191204607486724854e-01 6.846606731414794922e-01 2.868356928229331970e-02 -2.971805632114410400e-01
2.736106514930725098e-01 2.640079706907272339e-02 -2.301556169986724854e-01 4.310642480850219727e-01 1.722938269376754761e-01 7.989042401313781738e-01 5.050297453999519348e-02 1.231621578335762024e-01
-1.072348877787590027e-01 -2.872368991374969482e-01 3.664921820163726807e-01 5.319635272026062012e-01 -6.850862503051757812e-02 3.463294506072998047e-01 -5.963067412376403809e-01 9.205813705921173096e-02
-3.222005367279052734e-01 5.680938959121704102e-01 4.046823829412460327e-02 4.181874692440032959e-01 2.435159534215927124e-01 2.629635334014892578e-01 2.636935003101825714e-02 5.174866914749145508e-01
-9.222106635570526123e-02 4.860962629318237305e-01 3.615503311157226562e-01 4.754688143730163574e-01 1.844485476613044739e-02 3.183957636356353760e-01 -2.902762591838836670e-01 -4.609123170375823975e-01
-3.437021672725677490e-01 3.262573778629302979e-01 3.370518088340759277e-01 -3.504608869552612305e-01 -1.295826435089111328e-01 5.487315654754638672e-01 -4.700801670551300049e-01 -1.118302345275878906e-02
-7.371566891670227051e-01 4.711381494998931885e-01 2.181909978389739990e-02 -1.743681542575359344e-02 3.429725170135498047e-01 3.123238086700439453e-01 -1.309764236211776733e-01 -3.895622864365577698e-02
-4.408257007598876953e-01 -2.469115108251571655e-01 5.784958600997924805e-01 -2.475995011627674103e-02 -3.333580195903778076e-01 5.425289273262023926e-01 -5.282800272107124329e-02 -3.436302766203880310e-02
2.921820878982543945e-01 7.465819269418716431e-02 5.116178989410400391e-01 -1.963460445404052734e-01 1.088999733328819275e-01 7.655536532402038574e-01 -9.681527316570281982e-02 3.803047910332679749e-02
-2.132863998413085938e-01 4.066652655601501465e-01 6.733447909355163574e-01 1.488509923219680786e-01 -1.021053120493888855e-01 2.173290401697158813e-01 -4.822438955307006836e-01 1.528588682413101196e-01
-2.705672979354858398e-01 -1.198434922844171524e-02 7.033046334981918335e-02 8.386828303337097168e-01 2.135051488876342773e-01 3.406985700130462646e-01 1.657257825136184692e-01 -1.708488613367080688e-01
2.246524989604949951e-01 1.833464801311492920e-01 -7.562026847153902054e-03 5.025888681411743164e-01 1.720137894153594971e-01 7.390034198760986328e-01 2.893475890159606934e-01 -6.185233592987060547e-02
-3.699571192264556885e-01 -4.811542108654975891e-02 3.757625818252563477e-02 6.778215169906616211e-01 2.438628524541854858e-01 4.152835011482238770e-01 1.327100098133087158e-01 -3.878416121006011963e-01
7.637863606214523315e-02 -2.396004348993301392e-01 7.221412658691406250e-01 3.027965426445007324e-01 -1.298963278532028198e-01 4.065279960632324219e-01 -3.720944821834564209e-01 5.469550937414169312e-02
-1.157546862959861755e-01 -2.284998893737792969e-01 -2.223221026360988617e-02 1.641954109072685242e-02 -4.297190010547637939e-01 6.288681626319885254e-01 -4.257035255432128906e-01 4.150512814521789551e-01
-8.853360414505004883e-01 2.316772490739822388e-01 -1.222448144108057022e-02 1.813150346279144287e-01 1.347943395376205444e-01 3.215238153934478760e-01 -5.489276722073554993e-02 7.014887034893035889e-02
-7.470471411943435669e-02 -2.343235537409782410e-02 -2.083164453506469727e-01 5.351866483688354492e-01 2.121572382748126984e-02 6.913361549377441406e-01 4.168862104415893555e-01 -1.089020445942878723e-01
3.726500272750854492e-02 -1.286386977881193161e-02 -2.212215512990951538e-01 4.063519239425659180e-01 -4.389759302139282227e-01 6.217232346534729004e-01 -3.844177424907684326e-01 2.395167052745819092e-01
7.528504729270935059e-02 5.412628054618835449e-01 4.517821669578552246e-01 5.164945125579833984e-01 -3.788201138377189636e-02 3.359717130661010742e-01 -1.287502795457839966e-01 -3.156014382839202881e-01
4.861186444759368896e-02 2.556302547454833984e-01 -5.124163348227739334e-03 3.674344420433044434e-01 1.257395595312118530e-01 6.551174521446228027e-01 5.913882255554199219e-01 -5.026221647858619690e-02
-4.005241692066192627e-01 -1.776983439922332764e-01 7.310968637466430664e-01 1.136409416794776917e-01 2.410373389720916748e-01 3.426786363124847412e-01 -4.266861081123352051e-02 -2.885106801986694336e-01
3.577649891376495361e-01 5.167771503329277039e-02 3.540298640727996826e-01 2.504797875881195068e-01 2.954009473323822021e-01 7.668765187263488770e-01 -2.089719660580158234e-02 -7.388002425432205200e-02
-6.616326570510864258e-01 9.533662348985671997e-03 4.196095168590545654e-01 -8.318622410297393799e-02 3.383022248744964600e-01 3.854298889636993408e-01 1.109577566385269165e-01 3.222467601299285889e-01
1.352834850549697876e-01 -7.873769849538803101e-02 5.165229737758636475e-02 1.023453776724636555e-03 -3.128892183303833008e-01 8.457468748092651367e-01 -3.732132315635681152e-01 -1.426684558391571045e-01
-7.735052108764648438e-01 3.703489005565643311e-01 -1.338881403207778931e-01 6.880743056535720825e-02 -1.993465423583984375e-02 4.194993972778320312e-01 2.867419086396694183e-02 2.543060779571533203e-01
-1.564268767833709717e-02 2.266599386930465698e-01 2.810661792755126953e-01 -1.314076036214828491e-01 3.835646212100982666e-01 7.095639109611511230e-01 4.474777579307556152e-01 -3.571308031678199768e-02
-6.080505847930908203e-01 -1.365628093481063843e-01 5.879378318786621094e-01 -9.421794861555099487e-02 4.595153033733367920e-02 4.342729747295379639e-01 1.459995359182357788e-01 -2.122654765844345093e-01
1.786802113056182861e-01 3.700419068336486816e-01 6.301371455192565918e-01 7.075975835323333740e-02 3.461867570877075195e-01 5.352212786674499512e-01 3.517644107341766357e-02 -1.466902047395706177e-01
6.575111299753189087e-02 3.941362202167510986e-01 5.326153039932250977e-01 4.657786786556243896e-01 -9.770996123552322388e-02 3.662777841091156006e-01 -2.816628515720367432e-01 -3.415610492229461670e-01
2.275212109088897705e-02 1.456548869609832764e-01 2.046569436788558960e-01 -1.463696807622909546e-01 3.665778934955596924e-01 8.141520023345947266e-01 1.957975625991821289e-01 -2.817778587341308594e-01
-5.208387970924377441e-01 -1.531254202127456665e-01 2.922792136669158936e-01 7.865023612976074219e-02 -5.046488344669342041e-02 4.551214277744293213e-01 -5.996396541595458984e-01 -2.107525914907455444e-01
-6.715694665908813477e-01 -9.615815430879592896e-02 3.126147687435150146e-01 -2.467037588357925415e-01 -2.104616612195968628e-01 5.365521311759948730e-01 3.608622821047902107e-03 2.212731689214706421e-01
3.466621041297912598e-01 8.797311782836914062e-02 3.132225871086120605e-01 3.797771334648132324e-01 1.954877674579620361e-01 6.100795269012451172e-01 7.061600685119628906e-02 4.629774391651153564e-01
-6.362686157226562500e-01 2.037789486348628998e-02 -3.927450627088546753e-02 1.704631149768829346e-01 4.933602213859558105e-01 2.642696797847747803e-01 -3.215777575969696045e-01 3.840466141700744629e-01
-6.804509758949279785e-01 -1.822923123836517334e-01 3.350840508937835693e-01 1.382001023739576340e-02 1.490069180727005005e-01 4.613352715969085693e-01 1.278558075428009033e-01 -3.740365803241729736e-01
-3.194414377212524414e-01 -4.389543235301971436e-01 3.293001949787139893e-01 4.325859546661376953e-01 7.818557322025299072e-02 2.680013775825500488e-01 -5.701721310615539551e-01 8.168933540582656860e-02
-2.520509064197540283e-01 2.801851630210876465e-01 4.363128542900085449e-01 -7.241950184106826782e-02 -2.932045459747314453e-01 4.302917420864105225e-01 -4.801205694675445557e-01 4.008959829807281494e-01
-1.633021980524063110e-01 2.409731149673461914e-01 -5.322323646396398544e-03 2.053816914558410645e-01 -2.110409289598464966e-01 6.261512637138366699e-01 -5.232413411140441895e-01 -4.033228158950805664e-01
1.254042088985443115e-01 6.945621222257614136e-02 2.469635605812072754e-01 3.728095591068267822e-01 2.415097206830978394e-01 7.329562902450561523e-01 1.712965220212936401e-01 -3.931629657745361328e-01
-1.041762903332710266e-02 5.635459423065185547e-01 -1.919157505035400391e-01 -4.372712224721908569e-02 -3.833687305450439453e-01 6.110176444053649902e-01 1.115734204649925232e-01 3.328681588172912598e-01
-3.017962872982025146e-01 -6.223934143781661987e-02 4.756068810820579529e-02 1.321543008089065552e-01 -4.990859627723693848e-01 6.375694274902343750e-01 -3.637651205062866211e-01 3.121084868907928467e-01
-7.976715564727783203e-01 -6.394855678081512451e-02 3.325124457478523254e-02 2.143514752388000488e-01 2.465612255036830902e-02 4.144211113452911377e-01 3.505124151706695557e-01 -1.317831724882125854e-01
-7.152463793754577637e-01 -3.351782914251089096e-03 -1.477328091859817505e-01 -1.637493520975112915e-01 2.845852077007293701e-01 4.958105981349945068e-01 -2.766284644603729248e-01 1.908733397722244263e-01
-3.615269362926483154e-01 3.870254456996917725e-01 3.005765974521636963e-01 3.685754239559173584e-01 -1.248098239302635193e-01 3.991429805755615234e-01 3.190445303916931152e-01 -4.654390811920166016e-01
-4.989717006683349609e-01 -2.890724502503871918e-02 -2.065925449132919312e-01 1.786132305860519409e-01 3.421292006969451904e-01 4.098835587501525879e-01 -3.924219608306884766e-01 4.863706231117248535e-01
-5.053761973977088928e-02 2.309489250183105469e-01 -1.798817068338394165e-01 5.212922096252441406e-01 -5.708579421043395996e-01 5.282769203186035156e-01 -1.841647028923034668e-01 3.366868942975997925e-02
-1.767992228269577026e-01 -3.809654116630554199e-01 5.110353231430053711e-02 3.489417433738708496e-01 -9.418249130249023438e-02 5.956577062606811523e-01 -5.552952885627746582e-01 -1.649372577667236328e-01
-4.218052029609680176e-01 2.648208737373352051e-01 3.887098133563995361e-01 1.823490411043167114e-01 1.512766331434249878e-01 2.422543913125991821e-01 -6.344050168991088867e-01 2.890712022781372070e-01
-6.352255344390869141e-01 3.988812565803527832e-01 1.082438826560974121e-01 -1.313295960426330566e-01 4.900383949279785156e-01 3.534868061542510986e-01 1.740307174623012543e-02 2.074239403009414673e-01
-7.008755207061767578e-01 -2.087038755416870117e-01 1.551687810570001602e-02 1.923307627439498901e-01 -3.219239786267280579e-02 4.220475852489471436e-01 2.848702669143676758e-01 4.094785749912261963e-01
-7.904762029647827148e-01 3.834283947944641113e-01 7.370354980230331421e-02 4.387968778610229492e-02 2.397791147232055664e-01 2.852837145328521729e-01 -1.863730847835540771e-01 -2.171558588743209839e-01
9.204409271478652954e-02 4.181945323944091797e-01 3.834241032600402832e-01 -1.855880469083786011e-01 -4.041094779968261719e-01 5.649584531784057617e-01 -2.319326400756835938e-01 3.144980370998382568e-01
-7.125915288925170898e-01 1.590986102819442749e-01 6.316695362329483032e-02 -2.206399105489253998e-02 4.182584118098020554e-03 4.032645523548126221e-01 1.848609745502471924e-01 5.153742432594299316e-01
-5.424930527806282043e-02 -4.198011457920074463e-01 1.176616922020912170e-01 9.633864276111125946e-03 -2.906578481197357178e-01 7.292018532752990723e-01 -4.307037293910980225e-01 7.186171412467956543e-02
-6.367034912109375000e-01 9.971596300601959229e-02 2.737430632114410400e-01 -2.766504883766174316e-01 5.217122435569763184e-01 3.821922838687896729e-01 -8.139424771070480347e-02 -9.118722379207611084e-02
-8.174251317977905273e-01 -9.676243364810943604e-02 6.296919286251068115e-02 2.844713032245635986e-01 1.835847049951553345e-01 3.289121985435485840e-01 1.933582723140716553e-01 2.414336055517196655e-01
-4.051058888435363770e-01 6.533394753932952881e-02 5.871789455413818359e-01 -1.798940598964691162e-01 -1.258886605501174927e-01 5.489495396614074707e-01 3.041397631168365479e-01 -2.116248011589050293e-01
-7.138543128967285156e-01 -1.304725743830204010e-02 5.032676458358764648e-01 5.561628937721252441e-02 4.361162185668945312e-01 1.872517019510269165e-01 -6.082823500037193298e-02 -7.006836682558059692e-02
1.400139182806015015e-01 2.332659624516963959e-02 -2.393169328570365906e-02 6.771674752235412598e-01 1.515153050422668457e-01 6.430152654647827148e-01 1.749797314405441284e-01 2.316892445087432861e-01
-6.601774692535400391e-01 -1.964722871780395508e-01 1.857810914516448975e-01 -2.682149708271026611e-01 -3.111732192337512970e-02 5.329646468162536621e-01 -6.241231411695480347e-02 3.608263134956359863e-01
-6.723994612693786621e-01 -2.213087826967239380e-01 3.122886121273040771e-01 2.527376450598239899e-02 2.508254945278167725e-01 4.553875327110290527e-01 3.318551480770111084e-01 -1.425461918115615845e-01
-7.563903331756591797e-01 2.470481693744659424e-01 7.415816932916641235e-02 -1.971026211977005005e-01 3.810230195522308350e-01 3.905730545520782471e-01 -1.457114368677139282e-01 5.944999307394027710e-02
-2.567796707153320312e-01 7.984277606010437012e-02 3.120783865451812744e-01 -3.266186714172363281e-01 -3.931661248207092285e-01 6.440618038177490234e-01 -3.110265135765075684e-01 2.397581934928894043e-01
8.927386254072189331e-02 1.470448672771453857e-01 -8.112489432096481323e-02 6.418187022209167480e-01 -1.102805584669113159e-01 5.805574655532836914e-01 -4.375926256179809570e-01 -1.058285608887672424e-01
-7.250208258628845215e-01 -3.164994418621063232e-01 2.657496184110641479e-02 -1.117493584752082825e-01 2.342572063207626343e-01 5.411469936370849609e-01 7.949995994567871094e-02 -8.331839740276336670e-02
-4.387534856796264648e-01 1.250982135534286499e-01 1.763387918472290039e-01 5.575608611106872559e-01 -2.685973346233367920e-01 2.330544441938400269e-01 -4.261368513107299805e-01 3.765965104103088379e-01
-7.050811648368835449e-01 1.891674101352691650e-01 -7.753811776638031006e-02 1.755655705928802490e-01 9.733024984598159790e-03 4.307343065738677979e-01 -4.801479578018188477e-01 1.186254397034645081e-01
-1.660691499710083008e-01 3.070674836635589600e-01 3.725987970829010010e-01 5.919753313064575195e-01 -2.418342679738998413e-01 3.524955511093139648e-01 1.950260996818542480e-01 -4.099926948547363281e-01
-7.260115742683410645e-01 1.426112055778503418e-01 9.229208528995513916e-02 -1.038970053195953369e-01 4.371888339519500732e-01 4.103272259235382080e-01 -2.134652882814407349e-01 1.678897589445114136e-01
3.740389049053192139e-01 7.604267448186874390e-02 3.315321505069732666e-01 2.546060085296630859e-01 3.423827588558197021e-01 7.431602478027343750e-01 -9.930197149515151978e-02 -1.416378840804100037e-02
-5.024756193161010742e-01 -9.239479899406433105e-02 1.639623790979385376e-01 -2.397131770849227905e-01 -3.422783613204956055e-01 5.762761831283569336e-01 -3.366654515266418457e-01 3.033860027790069580e-01
-1.317730545997619629e-01 1.156775429844856262e-01 -3.695867061614990234e-01 4.246397912502288818e-01 -3.179853036999702454e-02 7.000657916069030762e-01 3.336878120899200439e-01 -2.233618348836898804e-01
-3.393380641937255859e-01 8.065671473741531372e-02 4.301363602280616760e-02 4.966607689857482910e-01 -5.687833428382873535e-01 4.353803694248199463e-01 2.750385999679565430e-01 2.027447223663330078e-01
-4.175337553024291992e-01 3.837571740150451660e-01 3.637309074401855469e-01 4.873115420341491699e-01 5.412076041102409363e-02 1.419748365879058838e-01 -4.472294449806213379e-01 -2.924437522888183594e-01
1.491856127977371216e-01 3.620260953903198242e-01 3.224209323525428772e-02 1.362256854772567749e-01 -8.368242532014846802e-02 8.316619396209716797e-01 3.462067842483520508e-01 -9.252168238162994385e-02
-2.876984179019927979e-01 -5.983944237232208252e-02 -6.862191855907440186e-02 3.662472069263458252e-01 2.302944101393222809e-02 6.181973814964294434e-01 -4.664060771465301514e-01 -4.178155064582824707e-01
2.367544770240783691e-01 2.396701835095882416e-02 4.131801426410675049e-01 -1.986943557858467102e-02 -4.556480944156646729e-01 7.275326848030090332e-01 -1.786447018384933472e-01 5.854252725839614868e-02
-6.150599718093872070e-01 4.889955371618270874e-02 -1.447969824075698853e-01 3.573468029499053955e-01 3.172129094600677490e-01 3.413209915161132812e-01 -3.793585300445556641e-01 3.310743868350982666e-01
-1.129130497574806213e-01 -1.617199927568435669e-01 -2.624971866607666016e-01 1.248125582933425903e-01 4.053745046257972717e-02 8.793297410011291504e-01 -1.855624318122863770e-01 2.594549953937530518e-01
-2.863942384719848633e-01 1.941921859979629517e-01 2.979091107845306396e-01 2.176014333963394165e-01 -6.297488808631896973e-01 5.048357844352722168e-01 2.855582237243652344e-01 -1.057409346103668213e-01
-3.815254867076873779e-01 1.787411719560623169e-01 -1.024562790989875793e-01 4.369576871395111084e-01 -2.523793578147888184e-01 4.022415876388549805e-01 5.483769178390502930e-01 3.079768121242523193e-01
-2.698292732238769531e-01 -1.159644722938537598e-01 -2.183536887168884277e-01 -2.366314232349395752e-01 -2.244865447282791138e-01 7.780390381813049316e-01 -3.925814330577850342e-01 -1.457788795232772827e-02
-3.202553987503051758e-01 3.983475267887115479e-01 4.191481173038482666e-01 -1.733856350183486938e-01 -1.202479656785726547e-02 4.069742560386657715e-01 -4.083236753940582275e-01 4.477800726890563965e-01
-7.666726112365722656e-01 2.508357167243957520e-01 1.911967247724533081e-01 -1.298791766166687012e-01 2.176277488470077515e-01 3.767714202404022217e-01 -1.095447316765785217e-01 3.074915707111358643e-01
1.069070398807525635e-01 4.238252341747283936e-02 1.725267320871353149e-01 -6.764795631170272827e-02 1.657643169164657593e-01 8.894651532173156738e-01 2.811434864997863770e-01 -2.340200394392013550e-01
-6.317288279533386230e-01 2.352398335933685303e-01 3.944222629070281982e-01 4.444584995508193970e-02 3.848659098148345947e-01 1.560565978288650513e-01 -3.938026130199432373e-01 2.459283620119094849e-01
-7.580038309097290039e-01 -1.472724527120590210e-01 1.708807647228240967e-01 -1.135657876729965210e-01 2.465580254793167114e-01 4.885945022106170654e-01 2.205259799957275391e-01 -1.161738410592079163e-01
-7.506063580513000488e-01 1.252059340476989746e-01 -1.392758265137672424e-02 5.486734211444854736e-02 2.750649154186248779e-01 3.705005049705505371e-01 3.019580841064453125e-01 3.370450139045715332e-01
-4.422761499881744385e-01 -1.479528099298477173e-01 6.292580366134643555e-01 -5.083308368921279907e-02 -2.446859031915664673e-01 4.901354908943176270e-01 2.623109519481658936e-01 -1.226414293050765991e-01
-4.967824816703796387e-01 5.471382737159729004e-01 -2.316742688417434692e-01 4.494680464267730713e-02 -1.012421399354934692e-01 4.960064589977264404e-01 1.446090787649154663e-01 3.478070497512817383e-01
3.001357242465019226e-02 -2.345972359180450439e-01 2.919006645679473877e-01 1.267170757055282593e-01 -5.561925172805786133e-01 7.173796296119689941e-01 -5.343269929289817810e-02 1.263394653797149658e-01
-3.177333176136016846e-01 2.919249534606933594e-01 -2.662541866302490234e-01 -5.495835468173027039e-02 -1.686601340770721436e-01 6.965109705924987793e-01 -2.448332309722900391e-01 -4.079174399375915527e-01
1.630135625600814819e-01 1.798611432313919067e-01 -1.771745979785919189e-01 3.405704498291015625e-01 -2.933070659637451172e-01 6.937670111656188965e-01 -4.452632963657379150e-01 -1.676203906536102295e-01
-1.333703100681304932e-01 -4.460501968860626221e-01 2.218968868255615234e-01 -3.872051602229475975e-03 -3.247037827968597412e-01 6.473717689514160156e-01 -3.428983390331268311e-01 3.031441569328308105e-01
-3.418883383274078369e-01 3.090217411518096924e-01 3.128289058804512024e-02 5.624749064445495605e-01 -3.578070998191833496e-01 3.063066601753234863e-01 2.391085475683212280e-01 4.373084604740142822e-01
-3.315314948558807373e-01 1.085796132683753967e-01 1.341837048530578613e-01 -1.842250823974609375e-01 -2.000247985124588013e-01 6.113098859786987305e-01 -6.322885751724243164e-01 -1.133784428238868713e-01
-4.980029761791229248e-01 1.073461375199258327e-03 5.059660077095031738e-01 2.967942953109741211e-01 -4.119479656219482422e-02 4.047835171222686768e-01 3.863787353038787842e-01 -3.050706982612609863e-01
5.934065207839012146e-02 -1.207164600491523743e-01 -7.350664585828781128e-02 -2.991796471178531647e-02 -2.374785095453262329e-01 8.492996096611022949e-01 -3.719239234924316406e-01 -2.440790981054306030e-01
-4.482236504554748535e-02 -1.425564736127853394e-01 2.543902099132537842e-01 6.977631449699401855e-01 7.426217198371887207e-02 4.644921123981475830e-01 -3.971871137619018555e-01 -2.169226706027984619e-01
-6.969835758209228516e-01 9.705751389265060425e-02 2.866410315036773682e-01 1.077186092734336853e-01 1.889274865388870239e-01 3.277036249637603760e-01 -4.896197915077209473e-01 -1.679774820804595947e-01
3.234279453754425049e-01 3.302876353263854980e-01 4.050189554691314697e-01 2.294925004243850708e-01 -1.428778469562530518e-01 6.656309366226196289e-01 -2.642855048179626465e-01 -1.904519349336624146e-01
-6.212904453277587891e-01 -2.010309994220733643e-01 3.245835304260253906e-01 5.882599353790283203e-01 1.925188153982162476e-01 1.696064919233322144e-01 -2.352497428655624390e-01 -3.174972161650657654e-02
-2.698552310466766357e-01 -4.677983373403549194e-02 -1.860846132040023804e-01 7.401216030120849609e-02 -4.245026409626007080e-01 6.880618929862976074e-01 -4.020190834999084473e-01 2.638816833496093750e-01
-7.959956526756286621e-01 1.277595758438110352e-01 3.857016563415527344e-01 4.878871515393257141e-02 2.736877202987670898e-01 2.414622753858566284e-01 -2.559998929500579834e-01 1.331161987036466599e-02
-3.357161879539489746e-01 3.378652036190032959e-01 4.020011425018310547e-01 2.191893458366394043e-01 9.132821857929229736e-02 2.352213561534881592e-01 -6.828095912933349609e-01 1.832867413759231567e-01
2.328620553016662598e-01 -1.895072460174560547e-01 2.919658422470092773e-01 6.131811141967773438e-01 2.321258038282394409e-01 4.826571345329284668e-01 -2.677761018276214600e-01 3.001376092433929443e-01
-5.991594791412353516e-01 3.058751486241817474e-02 -5.137066170573234558e-02 3.494608402252197266e-01 8.461936563253402710e-02 3.860502541065216064e-01 -5.451304316520690918e-01 -2.488938719034194946e-01
-1.520908623933792114e-01 2.753731608390808105e-02 1.112335696816444397e-01 6.681232452392578125e-01 1.045605316758155823e-01 5.287438035011291504e-01 4.073049426078796387e-01 -2.468770146369934082e-01
-4.436665475368499756e-01 2.606376111507415771e-01 -1.967037096619606018e-02 1.123548895120620728e-01 -2.176097184419631958e-01 4.674756526947021484e-01 -5.328393578529357910e-01 4.152256250381469727e-01
-6.814186573028564453e-01 -9.464309364557266235e-02 3.508204519748687744e-01 -7.723864633589982986e-03 1.081344187259674072e-01 4.800266325473785400e-01 1.903162300586700439e-01 -3.538894057273864746e-01
-6.147117018699645996e-01 -7.340516895055770874e-02 2.273296415805816650e-01 -1.310803741216659546e-01 -5.273101478815078735e-02 5.484364032745361328e-01 -4.728006124496459961e-01 -1.441417932510375977e-01
-6.981084942817687988e-01 3.490424454212188721e-01 3.221968933939933777e-02 -2.195810675621032715e-01 3.003617525100708008e-01 4.645549058914184570e-01 1.619445085525512695e-01 -9.646565467119216919e-02
-8.270916342735290527e-01 -1.050325483083724976e-01 -9.659832715988159180e-02 -1.997112110257148743e-02 1.856521368026733398e-01 4.587481617927551270e-01 -1.493415981531143188e-01 1.671465337276458740e-01
-4.817067682743072510e-01 -1.652259938418865204e-02 1.355213075876235962e-01 -2.982120513916015625e-01 4.443420097231864929e-02 5.804141759872436523e-01 -5.284059643745422363e-01 2.057216018438339233e-01
-8.815960586071014404e-02 -8.191602677106857300e-02 -1.967742592096328735e-01 6.932703256607055664e-01 1.258631795644760132e-01 5.932841897010803223e-01 -1.303460896015167236e-01 -2.852298617362976074e-01
-3.871944546699523926e-01 2.529223859310150146e-01 2.706181406974792480e-01 6.816534399986267090e-01 -5.464740097522735596e-02 2.536330521106719971e-01 3.007527291774749756e-01 3.007602691650390625e-01
-6.336687207221984863e-01 1.221778541803359985e-01 4.808657169342041016e-01 -5.318522825837135315e-02 1.732316017150878906e-01 3.861866593360900879e-01 3.761629462242126465e-01 1.697881668806076050e-01
-1.442426145076751709e-01 -3.500689566135406494e-01 -4.337599873542785645e-02 -3.840016201138496399e-02 -3.345331549644470215e-01 7.201400995254516602e-01 -4.480943977832794189e-01 1.482794284820556641e-01
-6.343104243278503418e-01 2.199586480855941772e-01 2.767424285411834717e-01 -2.859387993812561035e-01 3.978857696056365967e-01 4.711126089096069336e-01 3.093578852713108063e-02 -9.850782901048660278e-02
-5.783135294914245605e-01 -9.748622775077819824e-02 6.518471837043762207e-01 -4.247127566486597061e-03 2.923296988010406494e-01 3.687908053398132324e-01 2.766923606395721436e-02 -9.433159977197647095e-02
4.622478410601615906e-02 2.356927841901779175e-01 4.963051676750183105e-01 2.405572533607482910e-01 3.708269000053405762e-01 5.949067473411560059e-01 2.591530084609985352e-01 -2.820262908935546875e-01
-4.161373674869537354e-01 2.227744311094284058e-01 3.729206919670104980e-01 -2.956071682274341583e-02 4.464731737971305847e-02 3.497426807880401611e-01 -7.147178053855895996e-01 4.607015475630760193e-02
-4.157781898975372314e-01 -2.551420331001281738e-01 -4.840419441461563110e-02 5.268468260765075684e-01 -7.686754316091537476e-02 5.245203971862792969e-01 4.150470346212387085e-02 4.465059936046600342e-01
-1.510381549596786499e-01 -1.653977036476135254e-01 -8.303034305572509766e-02 1.036960855126380920e-01 -4.381428062915802002e-01 7.480745911598205566e-01 -3.942566812038421631e-01 1.586229652166366577e-01
-3.953194916248321533e-01 -9.455686062574386597e-02 2.004739269614219666e-02 2.124969661235809326e-01 -1.101290583610534668e-01 5.404407978057861328e-01 -6.534218192100524902e-01 -2.409563958644866943e-01
2.931582331657409668e-01 4.166064411401748657e-02 3.473635911941528320e-01 1.012300848960876465e-01 5.015594959259033203e-01 6.563222408294677734e-01 -2.921034991741180420e-01 1.173391863703727722e-01
-3.768457472324371338e-01 -1.339327394962310791e-01 3.508856892585754395e-01 5.310488343238830566e-01 2.955417037010192871e-01 3.149999976158142090e-01 -2.070787847042083740e-01 -4.532814621925354004e-01
-1.708984524011611938e-01 1.115202903747558594e-02 -9.190849214792251587e-02 6.626359224319458008e-01 -6.551183760166168213e-02 5.700889825820922852e-01 4.092415869235992432e-01 -1.623701155185699463e-01
-7.566958665847778320e-01 3.562215864658355713e-01 7.703877985477447510e-02 -1.317934840917587280e-01 3.183311820030212402e-01 3.974124491214752197e-01 -3.989819437265396118e-02 -1.278664618730545044e-01
-4.615908265113830566e-01 2.582008838653564453e-01 3.832850456237792969e-01 -1.878545880317687988e-01 -1.203073337674140930e-01 4.272756576538085938e-01 -4.603540301322937012e-01 3.593119978904724121e-01
-5.298919081687927246e-01 -5.521323159337043762e-02 -1.819470226764678955e-01 1.991470903158187866e-01 2.645297944545745850e-01 3.837719559669494629e-01 -5.261670351028442383e-01 3.863845765590667725e-01
-7.714024186134338379e-01 1.732057034969329834e-01 -4.826044291257858276e-02 -4.018663614988327026e-02 1.841239929199218750e-01 4.530574381351470947e-01 -3.388758301734924316e-01 1.303627341985702515e-01
-1.669701375067234039e-02 5.327286124229431152e-01 2.842104136943817139e-01 4.110721945762634277e-01 -7.046958059072494507e-02 3.841125369071960449e-01 -2.618412375450134277e-01 -4.950720667839050293e-01
-1.971188932657241821e-01 1.385746896266937256e-01 5.182754397392272949e-01 -2.391013354063034058e-01 -3.251079618930816650e-01 4.923456609249114990e-01 -1.712817102670669556e-01 4.885952770709991455e-01
-6.108390912413597107e-02 1.591535061597824097e-01 -2.359263002872467041e-01 5.916061401367187500e-01 -4.404747113585472107e-02 6.580584049224853516e-01 2.362486124038696289e-01 -2.729202508926391602e-01
-2.209411710500717163e-01 5.950182676315307617e-01 1.024275049567222595e-01 -5.101063475012779236e-02 3.633582592010498047e-02 4.585843980312347412e-01 -5.457254648208618164e-01 2.731459438800811768e-01
-3.851529955863952637e-01 8.383226394653320312e-02 -2.210245728492736816e-01 1.181540936231613159e-01 1.194553896784782410e-01 4.876751899719238281e-01 -4.107980728149414062e-01 6.008040904998779297e-01
-2.201317101716995239e-01 6.399369835853576660e-01 3.277771472930908203e-01 -5.751894414424896240e-02 -3.720366358757019043e-01 4.028068780899047852e-01 2.369223907589912415e-02 3.606252074241638184e-01
-3.175659850239753723e-02 5.335720181465148926e-01 3.013296425342559814e-01 4.676642715930938721e-01 -4.455653578042984009e-02 3.745793700218200684e-01 -2.613688707351684570e-01 -4.406520724296569824e-01
-3.473981618881225586e-01 3.058980591595172882e-02 -1.940372288227081299e-01 6.172002553939819336e-01 1.226813793182373047e-01 5.006636381149291992e-01 1.300306320190429688e-01 -4.209146499633789062e-01
-1.652256399393081665e-01 2.976987361907958984e-01 5.397458672523498535e-01 3.068227767944335938e-01 -2.183838784694671631e-01 3.631758987903594971e-01 -3.611307442188262939e-01 -4.342886507511138916e-01
-8.049782514572143555e-01 -3.127295970916748047e-01 -1.686629094183444977e-02 1.574774235486984253e-01 1.662685275077819824e-01 4.361577332019805908e-01 4.298984259366989136e-02 -9.695246815681457520e-02
-3.888696730136871338e-01 3.607603535056114197e-02 5.410577058792114258e-01 3.382706642150878906e-01 3.772217631340026855e-01 2.117226421833038330e-01 -3.351472020149230957e-01 -3.753157854080200195e-01
-5.563049912452697754e-01 -1.012511625885963440e-01 5.330484509468078613e-01 1.127771735191345215e-01 8.368626981973648071e-02 4.036609530448913574e-01 4.479117393493652344e-01 1.133276969194412231e-01
-5.436714887619018555e-01 -1.727093160152435303e-01 5.375161170959472656e-01 3.140506893396377563e-02 6.607203930616378784e-02 4.767049252986907959e-01 3.344642519950866699e-01 -2.029860913753509521e-01
-6.640643477439880371e-01 -1.239173859357833862e-01 1.930563449859619141e-01 1.288599669933319092e-01 -1.443944424390792847e-01 5.093310475349426270e-01 4.171501398086547852e-01 -1.884287148714065552e-01
-7.297381758689880371e-01 1.535564810037612915e-01 -9.169433265924453735e-02 -1.623097457922995090e-03 3.304117023944854736e-01 4.119705259799957275e-01 -3.694770932197570801e-01 1.417295783758163452e-01
-1.123051345348358154e-01 1.997927203774452209e-02 -2.875076979398727417e-02 7.236518263816833496e-01 -1.297108978033065796e-01 5.546641349792480469e-01 3.308647572994232178e-01 -1.689417660236358643e-01
-5.732990503311157227e-01 -2.085331231355667114e-01 4.104281961917877197e-01 1.222034320235252380e-01 -3.789681941270828247e-02 5.080658793449401855e-01 4.160466492176055908e-01 -1.086055412888526917e-01
-6.684166789054870605e-01 -2.486742585897445679e-01 6.768036633729934692e-02 -2.958774857688695192e-04 2.724970281124114990e-01 5.235362648963928223e-01 3.509754836559295654e-01 -1.235756501555442810e-01
-4.846107214689254761e-02 -3.047692775726318359e-01 -4.699305072426795959e-02 6.958211064338684082e-01 2.992114126682281494e-01 5.578328967094421387e-01 -1.329784840345382690e-01 1.858995296061038971e-03
-8.146982789039611816e-01 -1.703337877988815308e-01 -1.068566292524337769e-01 1.368519365787506104e-01 2.351171970367431641e-01 4.575234353542327881e-01 1.105911210179328918e-01 -1.637198030948638916e-02
-6.818457245826721191e-01 1.349326521158218384e-01 3.216829001903533936e-01 -2.094924822449684143e-02 2.176353186368942261e-01 5.219651460647583008e-01 -1.462734937667846680e-01 -2.678662836551666260e-01
-7.244811654090881348e-01 -1.070096716284751892e-01 -1.713729053735733032e-01 -6.795760989189147949e-02 2.258559763431549072e-01 6.140792965888977051e-01 7.633117493242025375e-03 3.907150030136108398e-02
-3.599454462528228760e-01 -7.650455087423324585e-02 5.705325007438659668e-01 -4.164140298962593079e-02 -2.770877778530120850e-01 5.844476819038391113e-01 3.448831140995025635e-01 6.619272753596305847e-03
-2.040537893772125244e-01 4.021954536437988281e-01 1.805748194456100464e-01 4.414521753787994385e-01 4.399589821696281433e-02 3.936565816402435303e-01 -3.089259266853332520e-01 -5.628297924995422363e-01
-5.428746938705444336e-01 2.027190476655960083e-01 4.990759789943695068e-01 -2.226289659738540649e-01 1.584927439689636230e-01 4.953540265560150146e-01 -1.480844318866729736e-01 -2.704201340675354004e-01
-6.559833884239196777e-02 4.752524495124816895e-01 4.366676211357116699e-01 -8.615409582853317261e-02 -2.793834507465362549e-01 4.466737508773803711e-01 -4.342837333679199219e-01 3.248937129974365234e-01
-5.823011994361877441e-01 -3.349319845438003540e-02 5.222986936569213867e-01 4.207935035228729248e-01 2.243534773588180542e-01 2.312570661306381226e-01 3.164584338665008545e-01 -7.733196020126342773e-02
-8.041461110115051270e-01 -2.225495725870132446e-01 -1.635143160820007324e-01 8.837522566318511963e-02 2.353473901748657227e-01 4.434318244457244873e-01 8.864179998636245728e-02 9.693315625190734863e-02
-7.060204148292541504e-01 2.306703105568885803e-02 4.217201769351959229e-01 3.699574619531631470e-02 4.006251394748687744e-01 3.216420114040374756e-01 1.759107261896133423e-01 1.639751493930816650e-01
-4.573435485363006592e-01 -2.625299990177154541e-01 2.966141998767852783e-01 5.866820216178894043e-01 -9.233390446752309799e-04 1.733414530754089355e-01 -4.856393039226531982e-01 1.544201374053955078e-01
-2.770992517471313477e-01 3.726924657821655273e-01 2.202395051717758179e-01 3.415600955486297607e-01 -1.446469575166702271e-01 4.464226365089416504e-01 -3.908017277717590332e-01 -4.961912333965301514e-01
-7.248619198799133301e-01 -3.460415601730346680e-01 1.878351867198944092e-01 1.137063950300216675e-01 2.711258232593536377e-01 3.518026471138000488e-01 -1.946739852428436279e-01 2.672961652278900146e-01
-1.376919448375701904e-01 5.385833978652954102e-01 1.672734767198562622e-01 3.251259922981262207e-01 -2.147088991478085518e-03 4.393585026264190674e-01 -3.204842805862426758e-01 -5.114009380340576172e-01
-6.807883381843566895e-01 -2.155791968107223511e-01 1.582766920328140259e-01 -6.069754809141159058e-02 2.553413212299346924e-01 4.893227815628051758e-01 1.423519998788833618e-01 3.693469762802124023e-01
-5.007467791438102722e-02 2.503501772880554199e-01 4.586343765258789062e-01 -1.006876379251480103e-01 2.911839485168457031e-01 6.482415199279785156e-01 4.007847011089324951e-01 -2.206812053918838501e-01
-1.682913675904273987e-02 1.538941264152526855e-01 2.482113689184188843e-01 -1.107319146394729614e-01 2.747274041175842285e-01 7.895225882530212402e-01 3.554411232471466064e-01 -2.774946689605712891e-01
-3.232184648513793945e-01 6.941182166337966919e-02 -2.858557403087615967e-01 3.145311176776885986e-01 2.383742332458496094e-01 4.611258208751678467e-01 -6.634542346000671387e-01 -2.092046663165092468e-02
2.126917541027069092e-01 4.469253718852996826e-01 -1.113901287317276001e-01 -6.827891618013381958e-02 2.698675990104675293e-01 7.906498908996582031e-01 -6.688212044537067413e-03 -1.998744457960128784e-01
-6.216781735420227051e-01 -1.011143624782562256e-01 4.599444866180419922e-01 5.646894574165344238e-01 8.210054039955139160e-02 1.297065168619155884e-01 -2.191716134548187256e-01 -3.561680018901824951e-02
-3.514333963394165039e-01 -3.922358751296997070e-01 4.492618441581726074e-01 4.484427273273468018e-01 -1.680099368095397949e-01 2.883282601833343506e-01 -4.480052292346954346e-01 8.740431815385818481e-02
-3.996976613998413086e-01 -2.699655890464782715e-01 1.794104725122451782e-01 -8.101486414670944214e-02 5.728429928421974182e-02 5.136916637420654297e-01 -6.791593432426452637e-01 -1.381844468414783478e-02
-2.565741837024688721e-01 3.982605412602424622e-02 -2.612259089946746826e-01 2.881073392927646637e-02 5.452628806233406067e-02 8.049780726432800293e-01 -4.356602728366851807e-01 1.508371978998184204e-01
2.327532023191452026e-01 -4.460024088621139526e-02 2.393021285533905029e-01 9.543418884277343750e-02 4.284690320491790771e-01 8.124385476112365723e-01 -1.123439595103263855e-01 -1.456036567687988281e-01
-7.117220163345336914e-01 1.217088475823402405e-01 5.972042214125394821e-03 -9.179089963436126709e-02 2.430834174156188965e-01 4.176094233989715576e-01 -4.272249341011047363e-01 2.327427417039871216e-01
-5.052182674407958984e-01 -1.715897470712661743e-01 6.861948966979980469e-01 9.255522489547729492e-02 1.692116707563400269e-01 2.633369565010070801e-01 2.313644587993621826e-01 2.904703319072723389e-01
-4.480054080486297607e-01 1.231143921613693237e-01 3.591837286949157715e-01 -8.087965846061706543e-02 -2.948415279388427734e-01 6.125237941741943359e-01 8.370234817266464233e-02 -4.236229956150054932e-01
-1.163609996438026428e-01 -1.853209435939788818e-01 -3.876732289791107178e-01 -2.384667284786701202e-02 -9.767792373895645142e-02 7.884344458580017090e-01 -3.897029757499694824e-01 1.349763125181198120e-01
5.431694537401199341e-02 9.678944014012813568e-03 5.091091617941856384e-02 1.844980567693710327e-02 -9.948419779539108276e-02 9.243050217628479004e-01 -1.161483377218246460e-01 -3.410224318504333496e-01
-7.609939575195312500e-02 -6.968667358160018921e-02 5.297127366065979004e-01 5.339377522468566895e-01 8.837915956974029541e-02 4.627002775669097900e-01 4.275580644607543945e-01 -1.376931071281433105e-01
3.039072751998901367e-01 3.051242828369140625e-01 4.360017478466033936e-01 2.094120085239410400e-01 4.621930420398712158e-01 5.998944640159606934e-01 -7.387068122625350952e-02 4.044873267412185669e-02
-5.079215168952941895e-01 2.211043536663055420e-01 1.482321918010711670e-01 3.903734982013702393e-01 1.160836517810821533e-01 2.342878729104995728e-01 -6.074914336204528809e-01 2.852233648300170898e-01
-6.980525255203247070e-01 -5.803404375910758972e-02 5.571263432502746582e-01 2.626448273658752441e-01 1.932297497987747192e-01 2.432892620563507080e-01 1.828760206699371338e-01 3.439357737079262733e-03
-5.238757729530334473e-01 -2.268381118774414062e-01 5.690871477127075195e-01 -2.392143383622169495e-02 1.119451895356178284e-01 4.818354845046997070e-01 2.328051328659057617e-01 -2.253238558769226074e-01
-5.473394989967346191e-01 1.805752664804458618e-01 5.384630560874938965e-01 -2.716229557991027832e-01 -5.155545845627784729e-02 4.024053215980529785e-01 -1.636615544557571411e-01 3.357344865798950195e-01
-3.492036163806915283e-01 1.134440600872039795e-01 -6.963969767093658447e-02 5.927439928054809570e-01 -3.665086328983306885e-01 3.654287457466125488e-01 2.742672860622406006e-01 4.073116779327392578e-01
-2.532834112644195557e-01 -3.768267035484313965e-01 6.539041399955749512e-01 -2.784215146675705910e-03 -3.186167478561401367e-01 4.761721491813659668e-01 -5.567701905965805054e-02 1.868004649877548218e-01
-6.027009487152099609e-01 -1.277557909488677979e-01 1.721808165311813354e-01 -2.183513790369033813e-01 -1.257238090038299561e-01 5.631268620491027832e-01 -3.004718720912933350e-01 3.462727665901184082e-01
-3.280926942825317383e-01 3.271226584911346436e-01 4.862828925251960754e-02 4.698768854141235352e-01 1.363356560468673706e-01 3.105736672878265381e-01 -4.728534221649169922e-01 4.728246927261352539e-01
-2.635871767997741699e-01 -1.392732709646224976e-01 5.904033780097961426e-01 6.336111426353454590e-01 -2.048094272613525391e-01 2.542715668678283691e-01 -1.651808321475982666e-01 -1.649240702390670776e-01
-6.856803297996520996e-01 3.096779584884643555e-01 -2.625180482864379883e-01 -7.008497416973114014e-02 -1.732316762208938599e-01 5.669929981231689453e-01 2.447968535125255585e-02 -8.958182483911514282e-02
-6.020238995552062988e-01 1.266908198595046997e-01 -6.456685811281204224e-02 2.602018415927886963e-01 3.688064813613891602e-01 3.459928631782531738e-01 4.175738990306854248e-02 5.405274033546447754e-01
-2.846207916736602783e-01 2.016275972127914429e-01 5.832291394472122192e-02 2.616307698190212250e-02 -3.822053968906402588e-01 6.274370551109313965e-01 -5.645990967750549316e-01 -1.253822147846221924e-01
-5.277007222175598145e-01 -1.974436044692993164e-01 5.050530433654785156e-01 1.545309424400329590e-01 1.078592166304588318e-01 4.599075615406036377e-01 3.610704541206359863e-01 -2.237612307071685791e-01
-7.098889350891113281e-01 -4.216396510601043701e-01 3.495636582374572754e-01 2.425000667572021484e-01 4.705050960183143616e-03 3.530290126800537109e-01 -1.123257204890251160e-01 -2.832681871950626373e-03
-3.379942178726196289e-01 -1.305691599845886230e-01 2.737300693988800049e-01 4.871962592005729675e-02 -3.114076554775238037e-01 6.322042346000671387e-01 -4.141938686370849609e-01 -3.509934842586517334e-01
-7.733591794967651367e-01 -1.836177855730056763e-01 1.352228317409753799e-02 -1.040061004459857941e-02 3.756290972232818604e-01 4.352708160877227783e-01 1.289864908903837204e-02 1.928332597017288208e-01
-4.370182156562805176e-01 7.583663612604141235e-02 2.088154703378677368e-01 6.769224405288696289e-01 1.061252951622009277e-01 2.997864782810211182e-01 4.475391209125518799e-01 3.181532258167862892e-03
-2.870673537254333496e-01 5.837773084640502930e-01 2.935995757579803467e-01 4.134067893028259277e-01 2.359198927879333496e-01 2.047893553972244263e-01 2.539054155349731445e-01 3.970209658145904541e-01
3.052516877651214600e-01 1.722237765789031982e-01 3.057978749275207520e-01 4.694287478923797607e-01 1.735406666994094849e-01 5.300961136817932129e-01 -2.080909209325909615e-03 5.021575689315795898e-01
-4.895180165767669678e-01 2.017881870269775391e-01 4.884996116161346436e-01 3.253386020660400391e-01 -3.380138576030731201e-01 3.490750193595886230e-01 2.973757088184356689e-01 -2.250280380249023438e-01
-8.662049174308776855e-01 4.267113283276557922e-02 2.239606678485870361e-01 4.663545638322830200e-02 7.220767438411712646e-02 3.470054268836975098e-01 -1.715219914913177490e-01 2.012179493904113770e-01
-5.775105953216552734e-01 -2.820085287094116211e-01 5.857958197593688965e-01 1.876260638236999512e-01 -2.065203338861465454e-02 3.977121710777282715e-01 3.335159644484519958e-02 -2.210853695869445801e-01
-4.849321022629737854e-02 -1.902241706848144531e-01 2.070952057838439941e-01 -1.454875618219375610e-01 -3.457525372505187988e-01 8.352963328361511230e-01 -2.740828096866607666e-01 -7.086630165576934814e-02
-6.730511784553527832e-01 1.872973889112472534e-01 2.301939129829406738e-01 -2.632516063749790192e-02 4.332650899887084961e-01 2.942703366279602051e-01 -2.239648103713989258e-01 -3.657399415969848633e-01
7.353444397449493408e-02 2.995997369289398193e-01 3.666091263294219971e-01 1.079433485865592957e-01 5.297055244445800781e-01 6.346864104270935059e-01 2.089426517486572266e-01 -1.780650019645690918e-01
-4.134620428085327148e-01 1.151666864752769470e-01 3.194921016693115234e-01 6.301803588867187500e-01 1.572064459323883057e-01 2.790186107158660889e-01 -3.893485069274902344e-01 -2.498519271612167358e-01
-1.847229152917861938e-01 1.446649283170700073e-01 -1.833860576152801514e-01 5.368480682373046875e-01 8.125527948141098022e-02 6.058927178382873535e-01 4.253708422183990479e-01 -2.616576254367828369e-01
-6.780672669410705566e-01 -3.287019208073616028e-02 2.517924010753631592e-01 2.702318429946899414e-01 1.536606103181838989e-01 3.493595123291015625e-01 4.543724358081817627e-01 2.249481678009033203e-01
-4.200549125671386719e-01 1.476423293352127075e-01 2.404554486274719238e-01 6.442027688026428223e-01 -1.339429020881652832e-01 3.862556219100952148e-01 -2.697674334049224854e-01 -2.983806133270263672e-01
-3.458829820156097412e-01 5.197651982307434082e-01 2.913174629211425781e-01 3.308846056461334229e-02 3.129301667213439941e-01 3.147087991237640381e-01 -5.634130239486694336e-01 9.923414140939712524e-02
-4.526782035827636719e-01 -2.207359522581100464e-01 -2.560564689338207245e-02 2.729299850761890411e-02 1.223972253501415253e-02 5.805100202560424805e-01 -5.772469043731689453e-01 -2.731336355209350586e-01
3.580913245677947998e-01 1.136350855231285095e-01 5.892956852912902832e-01 1.720880120992660522e-01 1.878971159458160400e-01 6.512272953987121582e-01 -5.411883816123008728e-02 1.401525437831878662e-01
-3.262560665607452393e-01 2.287133485078811646e-01 6.005810573697090149e-02 5.043953061103820801e-01 -4.010983705520629883e-01 4.718786180019378662e-01 4.467318058013916016e-01 -1.034835726022720337e-02
-7.232292890548706055e-01 1.743696182966232300e-01 4.684166014194488525e-01 -8.972021937370300293e-02 4.156998172402381897e-02 4.495630264282226562e-01 1.228093728423118591e-01 1.239707693457603455e-02
5.541842430830001831e-03 2.244331538677215576e-01 3.647980093955993652e-01 6.890401244163513184e-01 1.794150918722152710e-01 1.608654856681823730e-01 -2.945000529289245605e-01 4.437875747680664062e-01
-4.418564438819885254e-01 3.577092289924621582e-01 3.206338882446289062e-01 1.616596132516860962e-01 -4.530820846557617188e-01 4.735000133514404297e-01 1.139197573065757751e-01 -3.246595859527587891e-01
-5.897763371467590332e-01 2.983677387237548828e-01 -2.552010864019393921e-02 2.152788639068603516e-01 5.369440913200378418e-01 2.695792913436889648e-01 -3.222567439079284668e-01 2.265235930681228638e-01
-5.178689360618591309e-01 -3.488578200340270996e-01 5.469957590103149414e-01 1.375933885574340820e-01 2.944132983684539795e-01 4.125580191612243652e-01 3.971527889370918274e-02 -1.830659508705139160e-01
-6.763617396354675293e-01 -6.897198408842086792e-02 3.336438238620758057e-01 -4.136024415493011475e-02 1.850868612527847290e-01 5.871840119361877441e-01 1.731483191251754761e-01 -1.254043132066726685e-01
-4.716663658618927002e-01 -2.738768160343170166e-01 5.343728065490722656e-01 6.766589730978012085e-02 5.289981141686439514e-02 5.344714522361755371e-01 9.585256129503250122e-02 -3.387382030487060547e-01
-7.448734641075134277e-01 1.998750120401382446e-01 1.650511324405670166e-01 2.534626126289367676e-01 1.397397518157958984e-01 3.528407216072082520e-01 4.112317264080047607e-01 -2.435062825679779053e-02
-3.346404433250427246e-01 4.521827399730682373e-01 1.539220660924911499e-01 4.205639660358428955e-01 -1.081671044230461121e-01 4.154174327850341797e-01 -2.367503792047500610e-01 -4.926032423973083496e-01
-7.442149519920349121e-01 -2.862510383129119873e-01 1.066499575972557068e-01 -3.684306144714355469e-02 2.639767825603485107e-01 5.025516152381896973e-01 1.699619293212890625e-01 -1.854238286614418030e-02
