# Supplementary material for: Where is your field going? A machine learning approach to study the relative motion of the domains of physics
Source: PLoS One. 2020 Jun 18;15(6):e0233997. doi: 10.1371/journal.pone.0233997 (PMC7302634; doi:10.1371/journal.pone.0233997)
Supplement: S2 Data — (ZIP) [file pone.0233997.s002.zip › 1/Pacs4Run_1_VS_500_embeddings1992-1996ED8.txt]

6.245745420455932617e-01 1.717957705259323120e-01 3.701407015323638916e-01 2.128330618143081665e-01 -1.105953529477119446e-01 -3.444785475730895996e-01 -5.049102306365966797e-01 -1.107233166694641113e-01
5.699290037155151367e-01 2.484608739614486694e-01 3.710855916142463684e-02 4.379086494445800781e-01 2.119085192680358887e-01 -3.784685432910919189e-01 1.447022985666990280e-02 4.816161394119262695e-01
1.991540491580963135e-01 5.019586682319641113e-01 5.230078101158142090e-01 4.166176617145538330e-01 8.258359134197235107e-02 -4.686615765094757080e-01 9.559591859579086304e-02 -1.602038145065307617e-01
6.587637662887573242e-01 2.897822856903076172e-01 2.932572960853576660e-01 -3.356775045394897461e-01 2.091992497444152832e-01 2.300472930073738098e-02 -9.001271426677703857e-02 4.806054830551147461e-01
1.345549225807189941e-01 1.387042459100484848e-02 3.541797697544097900e-01 1.127630844712257385e-01 9.211523830890655518e-02 -8.007645606994628906e-01 1.793880462646484375e-01 4.020627140998840332e-01
9.056657552719116211e-01 -3.710676729679107666e-02 2.440649420022964478e-01 2.914955317974090576e-01 1.546212881803512573e-01 8.250568062067031860e-02 5.538109689950942993e-02 -8.561857976019382477e-03
4.798364043235778809e-01 2.921606600284576416e-01 4.460659027099609375e-01 6.170490980148315430e-01 -2.539363503456115723e-01 -1.965475827455520630e-01 9.192997589707374573e-03 -3.841270133852958679e-02
2.422809749841690063e-01 7.882989645004272461e-01 2.908536195755004883e-01 2.121095657348632812e-01 3.714640140533447266e-01 -1.194468140602111816e-01 -1.949278265237808228e-01 -6.965520791709423065e-03
-1.670529097318649292e-01 3.810634315013885498e-01 3.775237500667572021e-01 3.605415821075439453e-01 3.271462162956595421e-03 -6.528415083885192871e-01 -3.578477799892425537e-01 1.009461097419261932e-02
7.629969120025634766e-01 2.425272017717361450e-01 -6.534150987863540649e-02 8.282975107431411743e-02 2.895458936691284180e-01 -4.489007890224456787e-01 1.741451174020767212e-01 1.794728189706802368e-01
7.258707284927368164e-01 -3.850379884243011475e-01 1.357769221067428589e-01 8.329676091670989990e-02 1.878769844770431519e-01 6.806289893575012684e-04 -3.321088850498199463e-01 3.922871351242065430e-01
1.455119699239730835e-01 4.025066792964935303e-01 9.603215754032135010e-02 5.703976750373840332e-02 6.761210560798645020e-01 -5.872025489807128906e-01 -4.142977297306060791e-02 2.600008994340896606e-02
1.979780495166778564e-01 5.156061053276062012e-01 1.199702918529510498e-01 1.177252680063247681e-01 4.707292616367340088e-01 -6.618250012397766113e-01 2.518935687839984894e-02 8.043736964464187622e-02
2.777219116687774658e-01 2.943611741065979004e-01 6.140291690826416016e-01 5.369220376014709473e-01 -1.512503717094659805e-02 -3.238161802291870117e-01 9.465885162353515625e-02 -2.384506016969680786e-01
8.038908839225769043e-01 3.336503505706787109e-01 3.586634695529937744e-01 2.951619625091552734e-01 -1.595192104578018188e-01 2.268353709951043129e-03 8.186822757124900818e-03 3.403341770172119141e-02
2.402761876583099365e-01 2.347538173198699951e-01 -2.721550464630126953e-01 1.583864390850067139e-01 3.064228296279907227e-01 -7.542572021484375000e-01 -2.461752295494079590e-01 -2.541696131229400635e-01
1.449839174747467041e-01 6.423027068376541138e-02 6.131715774536132812e-01 1.115604043006896973e-01 5.029579401016235352e-01 -8.089861273765563965e-02 -4.097641408443450928e-01 -3.987622261047363281e-01
4.367167353630065918e-01 -1.771059259772300720e-02 5.074533820152282715e-01 -1.907643377780914307e-01 6.162673234939575195e-01 -1.967145055532455444e-01 -1.058078631758689880e-01 -2.922115623950958252e-01
6.730858683586120605e-01 1.537700891494750977e-01 -2.342570200562477112e-02 6.203451752662658691e-02 -1.453571021556854248e-01 -1.848710924386978149e-01 -3.691371977329254150e-01 5.721405148506164551e-01
3.124562501907348633e-01 4.982864856719970703e-01 -1.556769162416458130e-01 2.119094878435134888e-01 2.054097205400466919e-01 -5.847855210304260254e-01 -3.473072946071624756e-01 -2.831099033355712891e-01
3.599880337715148926e-01 2.659652233123779297e-01 -8.441943675279617310e-02 5.695382952690124512e-01 8.664614707231521606e-02 -4.564977586269378662e-01 -2.527045607566833496e-01 -4.340661168098449707e-01
5.539093613624572754e-01 5.063188076019287109e-01 -5.226674675941467285e-02 4.020665585994720459e-01 3.149510920047760010e-01 -3.973113000392913818e-01 -6.602349132299423218e-02 1.050080358982086182e-01
3.503068685531616211e-01 4.284300506114959717e-01 -1.517760008573532104e-01 3.892099261283874512e-01 -4.894726723432540894e-02 -5.081207752227783203e-01 -4.214064776897430420e-01 2.846867144107818604e-01
3.501465618610382080e-01 3.387473523616790771e-01 -9.558749198913574219e-02 4.789116084575653076e-01 4.443705081939697266e-01 -3.876478374004364014e-01 -2.066643387079238892e-01 -3.656609654426574707e-01
4.869063496589660645e-01 4.071583747863769531e-01 -1.254914551973342896e-01 1.834291666746139526e-01 2.439322024583816528e-01 -5.161541104316711426e-01 -2.009003013372421265e-01 4.259941577911376953e-01
6.035189032554626465e-01 1.393108218908309937e-01 5.170657038688659668e-01 -6.060313060879707336e-02 5.249941945075988770e-01 -3.069474734365940094e-02 6.242774426937103271e-02 -2.546948492527008057e-01
1.708499193191528320e-01 -2.138804085552692413e-02 1.886426061391830444e-01 3.659094274044036865e-01 4.304708540439605713e-02 -8.263520002365112305e-01 3.811289370059967041e-02 3.386943936347961426e-01
3.762224018573760986e-01 2.766837179660797119e-01 5.898121371865272522e-02 5.805723071098327637e-01 5.935717225074768066e-01 -1.877739578485488892e-01 -1.550554931163787842e-01 1.724276989698410034e-01
4.975391030311584473e-01 1.046527475118637085e-01 6.197990179061889648e-01 -1.159682720899581909e-01 5.055626630783081055e-01 -1.840126216411590576e-01 2.145423889160156250e-01 -9.176330268383026123e-02
6.158136129379272461e-01 -4.789489507675170898e-01 -9.330298751592636108e-03 1.880951076745986938e-01 2.263677269220352173e-01 -2.599435150623321533e-01 -3.934019207954406738e-01 -2.869439125061035156e-01
7.586750388145446777e-01 1.970603913068771362e-01 -2.288837432861328125e-01 2.726016938686370850e-01 1.068578958511352539e-01 -4.699426591396331787e-01 -1.030356623232364655e-02 1.628159880638122559e-01
3.219776153564453125e-01 3.516735434532165527e-01 -5.847474560141563416e-02 4.589888453483581543e-01 4.771596789360046387e-01 -3.825489580631256104e-01 -2.373615801334381104e-01 3.580511212348937988e-01
4.496968388557434082e-01 2.317321598529815674e-01 -1.058631390333175659e-01 4.937279224395751953e-01 5.119805335998535156e-01 -3.640782833099365234e-01 -1.432122439146041870e-01 2.718673944473266602e-01
3.831606805324554443e-01 5.056719183921813965e-01 1.352388598024845123e-02 6.804951280355453491e-02 2.335151135921478271e-01 -5.101354122161865234e-01 -1.929513365030288696e-01 4.905837774276733398e-01
5.297727584838867188e-01 1.213145479559898376e-01 -1.963611096143722534e-01 -1.133689656853675842e-01 1.147425472736358643e-01 -6.320820450782775879e-01 -1.295961290597915649e-01 4.729956388473510742e-01
5.913132429122924805e-01 -3.476183861494064331e-02 3.775530457496643066e-01 -4.430216848850250244e-01 2.408162504434585571e-01 -4.244456291198730469e-01 -2.774422056972980499e-02 -2.672256231307983398e-01
2.829219996929168701e-01 2.802152633666992188e-01 -2.203369885683059692e-01 4.454546272754669189e-01 4.446159582585096359e-03 -4.986787736415863037e-01 -4.881444871425628662e-01 3.278280198574066162e-01
3.438125848770141602e-01 -3.164640963077545166e-01 1.484093964099884033e-01 3.850360810756683350e-01 3.707902729511260986e-01 -4.389763623476028442e-02 -6.289497017860412598e-01 -2.763605415821075439e-01
2.074340432882308960e-01 -9.505823999643325806e-02 -6.995935738086700439e-02 4.174431264400482178e-01 5.927149057388305664e-01 -5.559526681900024414e-01 -7.512334734201431274e-02 3.205372989177703857e-01
3.033056855201721191e-01 4.228025078773498535e-01 -2.082450091838836670e-01 1.977226436138153076e-01 4.070154130458831787e-01 -5.776097178459167480e-01 -3.062412738800048828e-01 -2.317441105842590332e-01
7.604374885559082031e-01 3.241632282733917236e-01 -8.537892997264862061e-02 2.775222063064575195e-01 2.630176544189453125e-01 -3.830236494541168213e-01 7.158107310533523560e-02 1.064684614539146423e-01
1.123879179358482361e-01 5.506098270416259766e-01 3.205768465995788574e-01 2.062842994928359985e-01 4.927925169467926025e-01 -5.210041999816894531e-01 -7.844075560569763184e-03 -1.566004604101181030e-01
6.547797322273254395e-01 3.553190827369689941e-01 3.360175788402557373e-01 3.634381294250488281e-01 3.886603713035583496e-01 -6.908452138304710388e-03 1.833304911851882935e-01 -1.237014159560203552e-01
2.347564697265625000e-01 7.293906062841415405e-02 4.100020229816436768e-01 -3.165611922740936279e-01 5.625070333480834961e-01 -2.249310612678527832e-01 -4.477647542953491211e-01 -3.221105337142944336e-01
2.111905813217163086e-01 2.643662393093109131e-01 1.463189627975225449e-02 5.403559207916259766e-01 5.020518898963928223e-01 -4.025101363658905029e-01 -2.341890484094619751e-01 3.526971638202667236e-01
3.590942919254302979e-01 -1.370621770620346069e-01 -6.716581527143716812e-03 5.149436593055725098e-01 2.940068766474723816e-02 -7.565512061119079590e-01 5.455965548753738403e-02 1.041275784373283386e-01
4.757721424102783203e-01 7.541589438915252686e-02 -2.675723731517791748e-01 6.656499952077865601e-02 1.527807116508483887e-01 -5.886590480804443359e-01 -3.061521649360656738e-01 4.778459668159484863e-01
6.936184763908386230e-01 2.472306042909622192e-01 -1.058704927563667297e-01 2.004876881837844849e-01 2.224544286727905273e-01 -5.480461120605468750e-01 1.414380967617034912e-01 1.911055743694305420e-01
5.778506770730018616e-02 2.559069693088531494e-01 3.008014857769012451e-01 6.499555110931396484e-01 5.424319207668304443e-02 -5.405099391937255859e-01 -2.317085415124893188e-01 2.635652422904968262e-01
3.955235481262207031e-01 -7.806516718119382858e-03 5.722249150276184082e-01 -4.389636516571044922e-01 3.578751087188720703e-01 -1.031056940555572510e-01 -3.969575762748718262e-01 -1.645874977111816406e-01
6.332081556320190430e-01 3.008815050125122070e-01 -1.877491325139999390e-01 4.667677879333496094e-01 1.290807221084833145e-02 -3.662945926189422607e-01 -1.543758809566497803e-01 -3.118099868297576904e-01
5.994611978530883789e-01 3.796150088310241699e-01 5.733076930046081543e-01 3.134221136569976807e-01 -1.631975919008255005e-01 -1.478604227304458618e-01 1.453322172164916992e-01 2.443663077428936958e-03
1.250143498182296753e-01 1.129448413848876953e-01 -7.008444517850875854e-02 3.437292277812957764e-01 7.601847499608993530e-02 -7.646619677543640137e-01 -3.531210720539093018e-01 3.652012646198272705e-01
5.187354087829589844e-01 4.246726036071777344e-01 -9.317146986722946167e-02 4.231455326080322266e-01 4.786431789398193359e-01 -3.348422050476074219e-01 -9.360513091087341309e-02 1.133716180920600891e-01
5.858291387557983398e-01 1.059744432568550110e-01 -2.109601199626922607e-01 8.952111005783081055e-02 1.355237215757369995e-01 -4.696415066719055176e-01 -2.665564715862274170e-01 5.320461392402648926e-01
-6.246309261769056320e-03 -1.520821154117584229e-01 7.617181539535522461e-01 -9.446757286787033081e-02 3.581400513648986816e-01 -4.109999835491180420e-01 -2.488023042678833008e-01 -1.691313832998275757e-01
2.342067062854766846e-01 3.442526459693908691e-01 5.796579122543334961e-01 5.163021087646484375e-01 1.805057674646377563e-01 -2.641758322715759277e-01 1.542284637689590454e-01 -3.129036724567413330e-01
2.103348821401596069e-01 -2.783233225345611572e-01 3.925132453441619873e-01 2.097026556730270386e-01 2.098807245492935181e-01 -1.203123629093170166e-01 -3.939981460571289062e-01 6.830036640167236328e-01
2.109558433294296265e-01 -1.769248247146606445e-01 6.208092570304870605e-01 -4.664694517850875854e-02 4.561626315116882324e-01 -3.902927935123443604e-01 -2.112032473087310791e-01 -3.627611696720123291e-01
6.264945864677429199e-02 7.678037881851196289e-02 -6.999050080776214600e-02 3.269229531288146973e-01 5.513021945953369141e-01 -5.665401220321655273e-01 -3.278463780879974365e-01 3.821223676204681396e-01
3.702290058135986328e-01 -2.935222387313842773e-01 4.073564708232879639e-01 3.900116980075836182e-01 -6.830070167779922485e-03 1.596341840922832489e-02 -5.936496853828430176e-01 -3.255844414234161377e-01
2.895687520503997803e-01 -1.388236582279205322e-01 4.117827117443084717e-01 4.049768447875976562e-01 3.439654782414436340e-02 -6.320279240608215332e-01 2.251506447792053223e-01 3.346214592456817627e-01
-1.026249155402183533e-01 1.305509954690933228e-01 1.264809966087341309e-01 4.629901051521301270e-01 1.664532423019409180e-01 -7.532660961151123047e-01 -3.007471263408660889e-01 2.377012372016906738e-01
3.587960004806518555e-01 1.923528015613555908e-01 6.133051514625549316e-01 3.778534233570098877e-01 -2.218373864889144897e-01 -4.084715843200683594e-01 1.940261870622634888e-01 2.482791095972061157e-01
3.307714462280273438e-01 -2.981572449207305908e-01 7.343096286058425903e-02 3.241555988788604736e-01 4.025724828243255615e-01 -5.123537778854370117e-01 3.708329983055591583e-03 5.163707137107849121e-01
7.817110419273376465e-01 1.297694146633148193e-01 2.069019377231597900e-01 -3.385159671306610107e-01 3.918820247054100037e-02 -1.814066022634506226e-01 -1.790419816970825195e-01 -3.849495947360992432e-01
6.087821125984191895e-01 1.260060220956802368e-01 -1.868532747030258179e-01 1.106598675251007080e-01 -3.841176256537437439e-02 -4.589952230453491211e-01 -2.352244108915328979e-01 5.466851592063903809e-01
2.289160788059234619e-01 -4.239982068538665771e-01 4.684033691883087158e-01 4.152456521987915039e-01 1.369970440864562988e-01 -3.262352943420410156e-01 -3.649536073207855225e-01 -3.429337739944458008e-01
2.380190193653106689e-01 4.574836194515228271e-01 1.792044043540954590e-01 -1.458424180746078491e-01 2.651172280311584473e-01 -7.443405389785766602e-01 1.652245819568634033e-01 1.704184412956237793e-01
4.565157294273376465e-01 -2.707746252417564392e-02 3.744724988937377930e-01 2.461439520120620728e-01 -6.058675050735473633e-01 -4.001506268978118896e-01 -2.344784885644912720e-01 -8.869981020689010620e-02
4.466465115547180176e-01 3.181811869144439697e-01 1.635998934507369995e-01 -2.026577480137348175e-02 -3.718368411064147949e-01 -4.796254634857177734e-02 -7.229058742523193359e-01 9.453096240758895874e-02
4.198516905307769775e-01 -4.668402671813964844e-01 4.391513764858245850e-01 1.369760036468505859e-01 1.396414935588836670e-01 -7.957584410905838013e-02 -5.403721928596496582e-01 -2.762864232063293457e-01
4.483334422111511230e-01 2.371729165315628052e-01 5.705769658088684082e-01 5.969110727310180664e-01 1.035282984375953674e-01 -3.538048267364501953e-02 5.599399283528327942e-02 -2.139621376991271973e-01
1.248812302947044373e-01 4.803118482232093811e-02 6.986236572265625000e-01 1.651366204023361206e-01 -2.136099040508270264e-01 -6.261645555496215820e-01 9.762820601463317871e-02 1.396772265434265137e-01
1.234628334641456604e-01 4.196477234363555908e-01 1.692562848329544067e-01 3.191222846508026123e-01 -9.752466529607772827e-02 -6.855480074882507324e-01 -3.311420381069183350e-01 2.983689308166503906e-01
2.544738054275512695e-01 8.914110809564590454e-02 5.153387188911437988e-01 -3.913904428482055664e-01 4.772351086139678955e-01 -2.944141626358032227e-01 -3.533140122890472412e-01 -2.631968855857849121e-01
2.886506617069244385e-01 3.161445260047912598e-03 3.385907113552093506e-01 2.594057619571685791e-01 -2.740482687950134277e-01 -1.015482563525438309e-02 -7.594165205955505371e-01 2.877787947654724121e-01
-1.282775849103927612e-01 4.817818105220794678e-01 5.882378816604614258e-01 3.401826620101928711e-01 3.069044835865497589e-02 -2.602332234382629395e-01 -4.381684362888336182e-01 1.703766584396362305e-01
-2.100755646824836731e-02 4.365560784935951233e-02 6.167073845863342285e-01 2.172479927539825439e-01 -4.658487066626548767e-02 -6.976806521415710449e-01 5.992844328284263611e-02 2.785828411579132080e-01
4.025375470519065857e-02 4.015081822872161865e-01 6.151059269905090332e-01 -1.676129410043358803e-03 -2.809995710849761963e-01 -5.485647320747375488e-01 -1.727020442485809326e-01 2.215918898582458496e-01
2.602219879627227783e-01 8.894471079111099243e-02 1.671413034200668335e-01 4.704971611499786377e-01 5.154216885566711426e-01 1.171148717403411865e-01 -4.690064787864685059e-01 4.191982150077819824e-01
3.459531366825103760e-01 -2.267892658710479736e-01 5.393792986869812012e-01 9.222612529993057251e-02 6.020900607109069824e-01 -1.735946387052536011e-01 -2.465723603963851929e-01 -2.756843864917755127e-01
-2.738505601882934570e-02 4.257544875144958496e-01 5.101945400238037109e-01 -1.535625904798507690e-01 -2.057802975177764893e-01 -5.729508399963378906e-01 -1.753119379281997681e-01 3.643499910831451416e-01
3.231801986694335938e-01 4.458027184009552002e-01 -7.886960357427597046e-02 9.459131211042404175e-02 5.016976594924926758e-01 -4.975734353065490723e-01 -2.024725824594497681e-01 3.759941458702087402e-01
4.169571399688720703e-01 4.185056090354919434e-01 1.108298194594681263e-03 4.524118304252624512e-01 6.043134331703186035e-01 -2.501821219921112061e-01 -1.282553672790527344e-01 -4.568129405379295349e-02
3.344016969203948975e-01 -2.096794247627258301e-01 1.494484255090355873e-03 2.187537699937820435e-01 3.793570697307586670e-01 -2.434272468090057373e-01 -6.482932567596435547e-01 -4.158148467540740967e-01
6.625468730926513672e-01 3.537461459636688232e-01 6.603073328733444214e-02 1.336524188518524170e-01 -4.887377023696899414e-01 -3.335112631320953369e-01 -2.516000866889953613e-01 1.659476757049560547e-02
3.849113583564758301e-01 4.073719978332519531e-01 6.523963212966918945e-01 4.177870750427246094e-01 -1.892481744289398193e-01 -7.013019919395446777e-02 -1.056688278913497925e-01 -1.839166879653930664e-01
6.612208485603332520e-01 3.251374959945678711e-01 4.532469511032104492e-01 -3.727101981639862061e-01 7.682687789201736450e-02 -1.562163978815078735e-01 -1.068955957889556885e-01 -2.664479911327362061e-01
2.003859430551528931e-01 -2.204835265874862671e-01 5.260391831398010254e-01 -1.081175059080123901e-01 6.475927233695983887e-01 -2.974488437175750732e-01 -2.900232076644897461e-01 -1.756706535816192627e-01
3.590134084224700928e-01 3.439614474773406982e-01 -4.470706731081008911e-02 3.017920255661010742e-01 7.029797434806823730e-01 -3.596215546131134033e-01 -1.142485588788986206e-01 1.521908640861511230e-01
5.739973783493041992e-01 4.685353636741638184e-01 -1.169119104743003845e-01 2.433400303125381470e-01 9.860473871231079102e-02 -5.232897400856018066e-01 -9.215562790632247925e-02 2.933786809444427490e-01
2.031814604997634888e-01 3.950793668627738953e-02 2.646839022636413574e-01 6.177530288696289062e-01 4.104111492633819580e-01 -1.633060127496719360e-01 -2.556205391883850098e-01 4.950069785118103027e-01
1.728094369173049927e-01 4.555765986442565918e-01 1.651181280612945557e-01 2.811606526374816895e-01 -2.576617896556854248e-01 -7.281076908111572266e-01 -2.391535341739654541e-01 5.046606436371803284e-02
4.231381416320800781e-01 -1.424170136451721191e-01 2.818580567836761475e-01 -4.305323362350463867e-01 3.872698247432708740e-01 -6.460906565189361572e-02 -6.033378839492797852e-01 -1.330430358648300171e-01
8.004616945981979370e-02 5.166146159172058105e-01 8.472730219364166260e-02 4.028892219066619873e-01 3.449797928333282471e-01 -6.071202754974365234e-01 -2.560105621814727783e-01 -6.368719041347503662e-02
6.597723960876464844e-01 -2.915461957454681396e-01 4.109726846218109131e-01 -2.876615524291992188e-01 5.308900773525238037e-02 -3.376293778419494629e-01 -1.071330755949020386e-01 -3.158543705940246582e-01
5.514991879463195801e-01 5.446298122406005859e-01 3.593324720859527588e-01 3.539673388004302979e-01 -2.918820083141326904e-01 -1.950186342000961304e-01 -7.724171876907348633e-02 -1.249827668070793152e-01
5.276344418525695801e-01 3.501599729061126709e-01 -2.612679600715637207e-01 4.372082948684692383e-01 1.987211406230926514e-01 -3.290125429630279541e-01 -3.747485280036926270e-01 2.267202287912368774e-01
3.262198865413665771e-01 -2.983018755912780762e-01 7.596707940101623535e-01 1.884152293205261230e-01 7.236889004707336426e-02 -9.622706472873687744e-02 -2.685653269290924072e-01 -3.246110379695892334e-01
2.453455030918121338e-01 -3.116346299648284912e-01 4.905832707881927490e-01 4.237424135208129883e-01 5.670332908630371094e-01 -1.540143340826034546e-01 -1.818117350339889526e-01 -2.101364433765411377e-01
3.121575117111206055e-01 5.324352979660034180e-01 -2.229813672602176666e-02 2.111900895833969116e-01 6.124860048294067383e-01 -4.141134917736053467e-01 -1.417898684740066528e-01 8.507899940013885498e-02
4.991138577461242676e-01 -7.042831182479858398e-02 6.623606383800506592e-02 8.915080130100250244e-02 2.709324061870574951e-01 1.212268248200416565e-01 -6.731506586074829102e-01 4.385863244533538818e-01
3.393945395946502686e-01 -2.132333517074584961e-01 6.332684159278869629e-01 9.611204266548156738e-02 5.329220294952392578e-01 -8.472386747598648071e-02 -2.779492437839508057e-01 -2.462450712919235229e-01
2.572146654129028320e-01 -3.318668603897094727e-01 5.980086326599121094e-01 1.067149862647056580e-01 5.745671987533569336e-01 -1.935668736696243286e-01 -2.390863597393035889e-01 -1.730453222990036011e-01
3.663007020950317383e-01 1.129061132669448853e-01 2.261957526206970215e-01 5.279647707939147949e-01 4.496565759181976318e-01 1.915483623743057251e-01 -4.645198583602905273e-01 2.617328464984893799e-01
3.602575659751892090e-01 -1.555723398923873901e-01 4.789833426475524902e-01 1.498191952705383301e-01 3.062727451324462891e-01 7.378340512514114380e-02 -4.643532931804656982e-01 5.284600257873535156e-01
6.258303523063659668e-01 7.914283126592636108e-02 3.055683076381683350e-01 -1.215762719511985779e-01 5.828948020935058594e-01 2.062856107950210571e-01 -3.214742541313171387e-01 -9.085350483655929565e-02
2.337478250265121460e-01 3.516447842121124268e-01 9.736804664134979248e-02 3.693755269050598145e-01 -6.174784526228904724e-02 -6.965339183807373047e-01 -2.707378864288330078e-01 3.369242548942565918e-01
2.361980974674224854e-01 -2.174667418003082275e-01 1.378143876791000366e-01 4.785000979900360107e-01 1.178643852472305298e-01 -7.291687130928039551e-01 7.264275848865509033e-02 3.132211565971374512e-01
4.735699594020843506e-01 3.704850673675537109e-01 6.801134943962097168e-01 3.361304998397827148e-01 -1.396329253911972046e-01 -1.360169947147369385e-01 1.433316916227340698e-01 6.627497076988220215e-02
5.989049747586250305e-02 -3.935865759849548340e-01 6.850171089172363281e-01 -1.090202573686838150e-02 3.919072747230529785e-01 -3.734356760978698730e-01 -2.758363187313079834e-01 -5.481086298823356628e-02
3.920314610004425049e-01 3.306432627141475677e-03 9.318916499614715576e-02 -1.844563335180282593e-02 3.196508884429931641e-01 1.433862596750259399e-01 -7.513709664344787598e-01 3.872740268707275391e-01
6.048241630196571350e-02 -3.878777101635932922e-02 -2.126684039831161499e-02 2.021976411342620850e-01 2.472174316644668579e-01 -6.938414573669433594e-01 -3.756231665611267090e-01 5.194960236549377441e-01
6.557467579841613770e-01 3.068605959415435791e-01 5.820605531334877014e-02 -7.217568159103393555e-02 -2.660954594612121582e-01 -3.052428960800170898e-01 -3.086304664611816406e-01 4.560732245445251465e-01
-1.387644559144973755e-01 4.443641901016235352e-01 3.238598704338073730e-01 4.842664003372192383e-01 1.954688131809234619e-01 -5.427065491676330566e-01 -3.328588902950286865e-01 1.876654848456382751e-02
-2.130360603332519531e-01 3.544298708438873291e-01 6.393141746520996094e-01 2.014688998460769653e-01 3.379959613084793091e-02 -4.536034464836120605e-01 -3.604087233543395996e-01 2.070986628532409668e-01
7.242182493209838867e-01 1.229614540934562683e-01 -1.730649545788764954e-02 1.696982234716415405e-02 -1.831685304641723633e-01 -9.600948542356491089e-02 -4.216961860656738281e-01 4.890857338905334473e-01
1.254411228001117706e-02 4.573310315608978271e-01 1.154593899846076965e-01 3.832775056362152100e-01 -2.311393991112709045e-02 -4.744735062122344971e-01 -5.336590409278869629e-01 3.464206159114837646e-01
3.017933964729309082e-01 -1.743599325418472290e-01 3.469683527946472168e-01 -7.473801821470260620e-02 -3.540053665637969971e-01 -1.497525274753570557e-01 -6.815232038497924805e-01 3.746027350425720215e-01
6.240578293800354004e-01 3.186215832829475403e-02 2.934786975383758545e-01 -2.646680176258087158e-01 3.896628692746162415e-02 -4.859456121921539307e-01 4.504024982452392578e-02 -4.622420966625213623e-01
2.131171971559524536e-01 -1.790158748626708984e-01 5.854994058609008789e-01 -1.354988962411880493e-01 6.450600028038024902e-01 -3.777358829975128174e-01 -4.432391002774238586e-02 -2.476882562041282654e-02
2.408995628356933594e-01 -4.425004720687866211e-01 -3.692997992038726807e-02 1.399625390768051147e-01 1.562943905591964722e-01 -4.834725856781005859e-01 -6.398066282272338867e-01 -2.401690930128097534e-01
4.540991485118865967e-01 -5.001433491706848145e-01 3.985323905944824219e-01 1.985430866479873657e-01 3.579293489456176758e-01 -1.980070918798446655e-01 -2.676463127136230469e-01 -3.262642025947570801e-01
4.973875284194946289e-01 3.526405990123748779e-01 -1.258473545312881470e-01 3.344281315803527832e-01 5.824922770261764526e-02 -5.251911282539367676e-01 -1.241949871182441711e-01 -4.537923634052276611e-01
4.567598998546600342e-01 -1.948287785053253174e-01 2.623010277748107910e-01 2.111524939537048340e-01 2.048867344856262207e-01 -4.560533165931701660e-02 -3.527662754058837891e-01 6.866751313209533691e-01
4.895397424697875977e-01 1.485529392957687378e-01 5.067709088325500488e-01 7.974542677402496338e-02 -5.874270796775817871e-01 -2.928254902362823486e-01 -2.010839134454727173e-01 -6.208531185984611511e-02
5.223683118820190430e-01 2.056543678045272827e-01 -8.959121257066726685e-02 2.441590875387191772e-01 2.239596396684646606e-01 -6.523728966712951660e-01 3.866017237305641174e-02 3.741049170494079590e-01
1.411484032869338989e-01 -3.082743287086486816e-01 7.376123666763305664e-01 2.966837286949157715e-01 3.109741806983947754e-01 -2.219071388244628906e-01 -2.475270479917526245e-01 -2.138538509607315063e-01
1.674582958221435547e-01 1.565833240747451782e-01 1.399998832494020462e-02 2.897159159183502197e-01 -2.247096225619316101e-02 -8.568567633628845215e-01 -1.191050410270690918e-01 3.382506370544433594e-01
2.176887691020965576e-01 -1.280046999454498291e-01 6.199967861175537109e-01 -5.848876014351844788e-02 6.851268410682678223e-01 -2.722319960594177246e-01 -6.812348961830139160e-02 1.611006073653697968e-02
-2.870134450495243073e-02 4.018193781375885010e-01 3.363071978092193604e-01 4.913802146911621094e-01 -1.679962500929832458e-02 -6.495001912117004395e-01 -2.470207512378692627e-01 -2.876710845157504082e-03
1.555073633790016174e-02 3.486236929893493652e-01 1.473626047372817993e-01 1.744310855865478516e-01 6.161722540855407715e-01 -6.609873175621032715e-01 -8.659564703702926636e-02 4.479358717799186707e-02
2.056475132703781128e-01 2.714088261127471924e-01 -1.883095800876617432e-01 3.298012018203735352e-01 3.277589380741119385e-01 -6.434256434440612793e-01 -3.505057096481323242e-01 -3.090958297252655029e-01
3.311544060707092285e-01 4.343916475772857666e-01 5.012359023094177246e-01 3.401410579681396484e-01 2.443347722291946411e-01 -3.795832395553588867e-01 -8.743601292371749878e-02 -3.511115014553070068e-01
3.713543117046356201e-01 2.289366573095321655e-01 -1.515552848577499390e-01 2.881617546081542969e-01 2.104354090988636017e-02 -7.595469355583190918e-01 -1.136363670229911804e-01 -3.367640972137451172e-01
3.543170690536499023e-01 3.726372867822647095e-02 -3.498517870903015137e-01 1.684479862451553345e-01 1.249482780694961548e-01 -5.091701745986938477e-01 -5.122699737548828125e-01 4.301311671733856201e-01
-1.309467852115631104e-01 2.134318798780441284e-01 1.283326745033264160e-01 5.059511661529541016e-01 2.550078928470611572e-01 -6.399693489074707031e-01 -3.673454225063323975e-01 2.351845055818557739e-01
3.710044026374816895e-01 1.219179183244705200e-01 4.679514467716217041e-01 -5.075469613075256348e-01 4.411498904228210449e-01 -3.067801892757415771e-01 -2.081428319215774536e-01 -1.971253454685211182e-01
4.829241633415222168e-01 -1.402958631515502930e-01 4.186255633831024170e-01 -2.653931975364685059e-01 -1.065702289342880249e-01 -2.487456798553466797e-01 -5.093124508857727051e-01 -4.108403325080871582e-01
2.147440761327743530e-01 6.382365226745605469e-01 3.243694007396697998e-01 -1.447721850126981735e-02 2.734791636466979980e-01 -5.813478827476501465e-01 1.072083786129951477e-01 1.298626363277435303e-01
4.331645369529724121e-02 -1.579861789941787720e-01 5.551768541336059570e-01 3.346233442425727844e-02 3.464926779270172119e-01 -1.347950249910354614e-01 -3.139956891536712646e-01 6.534543633460998535e-01
5.487098097801208496e-01 2.253933548927307129e-01 -1.502972990274429321e-01 2.494738250970840454e-01 1.049259826540946960e-01 -6.436470746994018555e-01 -4.045717418193817139e-02 -3.692711591720581055e-01
1.767882704734802246e-01 3.381354808807373047e-01 -2.090759575366973877e-01 5.448771268129348755e-02 4.948691427707672119e-01 -6.142218708992004395e-01 -3.437680900096893311e-01 2.595923840999603271e-01
1.430829316377639771e-01 1.348620355129241943e-01 1.129284650087356567e-01 5.326784849166870117e-01 3.163346350193023682e-01 -4.177069067955017090e-01 -2.891894876956939697e-01 5.537717342376708984e-01
3.534610867500305176e-01 -2.793671190738677979e-01 4.651010036468505859e-01 5.312365889549255371e-01 6.414043018594384193e-04 -1.108863800764083862e-01 -2.870227694511413574e-01 -4.514528512954711914e-01
3.086518943309783936e-01 -2.617499828338623047e-01 4.731095135211944580e-01 3.588838577270507812e-01 2.150073349475860596e-01 -1.976898461580276489e-01 -2.982840240001678467e-01 -5.561546683311462402e-01
4.061322808265686035e-01 -5.116989612579345703e-01 4.002305567264556885e-01 1.102017145603895187e-02 4.087765514850616455e-01 -8.530095219612121582e-02 -4.685109257698059082e-01 -1.379776149988174438e-01
6.871647238731384277e-01 3.082764744758605957e-01 4.117428958415985107e-01 2.828505635261535645e-01 -2.270250916481018066e-01 2.317394912242889404e-01 -2.721815109252929688e-01 -6.250745803117752075e-02
4.353435337543487549e-01 -1.520192772150039673e-01 3.957911580801010132e-02 1.759690195322036743e-01 7.043886184692382812e-01 1.037046685814857483e-01 -4.066684842109680176e-01 2.872930467128753662e-01
5.481804609298706055e-01 3.682209178805351257e-03 -2.669970095157623291e-01 -1.687102206051349640e-02 9.737747162580490112e-02 -6.609881520271301270e-01 -1.394875496625900269e-01 4.025765061378479004e-01
1.446909755468368530e-01 4.371877014636993408e-01 6.723406910896301270e-01 3.235171139240264893e-01 9.973534941673278809e-02 -1.543820351362228394e-01 -9.067894518375396729e-02 4.349970519542694092e-01
2.203102707862854004e-01 -2.904517054557800293e-01 6.696881055831909180e-01 -1.141610816121101379e-01 4.178126454353332520e-01 -2.070647031068801880e-01 -4.098400473594665527e-01 -1.420356631278991699e-01
7.003056406974792480e-01 -1.294839978218078613e-01 1.926199495792388916e-01 -2.033809274435043335e-01 -2.790878117084503174e-01 -1.826106160879135132e-01 -2.847897112369537354e-01 4.711663722991943359e-01
2.151682972908020020e-01 -4.253364503383636475e-01 -1.167571768164634705e-01 1.720338314771652222e-01 1.951634734869003296e-01 -5.214945673942565918e-01 -6.160979270935058594e-01 -1.998546570539474487e-01
2.949775755405426025e-01 8.804126828908920288e-02 1.823490858078002930e-01 1.467872411012649536e-01 -2.617104649543762207e-01 -2.292739041149616241e-02 -8.088551163673400879e-01 3.566157221794128418e-01
2.378312647342681885e-01 -4.899151623249053955e-01 2.104100435972213745e-01 1.374749243259429932e-01 1.801132857799530029e-01 -4.294202029705047607e-01 -5.499130487442016602e-01 -3.478515446186065674e-01
4.225652217864990234e-01 -8.207902312278747559e-02 2.457699477672576904e-01 3.025887310504913330e-01 4.667742848396301270e-01 1.817567497491836548e-01 -4.361541569232940674e-01 4.707382917404174805e-01
6.390263438224792480e-01 1.496883928775787354e-01 4.139039516448974609e-01 -3.675364553928375244e-01 2.268576435744762421e-02 -3.026666045188903809e-01 -1.046367436647415161e-01 -3.997107744216918945e-01
5.494455108419060707e-04 3.731355965137481689e-01 -4.457772523164749146e-02 1.804944574832916260e-01 4.180028438568115234e-01 -6.595376729965209961e-01 -4.022110402584075928e-01 2.339102178812026978e-01
1.879551559686660767e-01 5.380704402923583984e-01 7.565177977085113525e-02 1.226395592093467712e-01 -1.269501298666000366e-01 -7.638864517211914062e-01 -1.638831198215484619e-01 1.670112758874893188e-01
4.848441481590270996e-01 -3.898496925830841064e-01 -4.064565896987915039e-02 -8.758919686079025269e-02 4.819873273372650146e-01 -2.229646146297454834e-01 -5.162407159805297852e-01 -2.347122877836227417e-01
8.748454451560974121e-01 1.366579532623291016e-01 2.161289602518081665e-01 1.624747551977634430e-02 3.224595785140991211e-01 3.321144729852676392e-02 6.156206876039505005e-02 -2.451961636543273926e-01
6.416853666305541992e-01 -3.402538597583770752e-02 2.261296808719635010e-01 -3.819099962711334229e-01 -1.777046620845794678e-01 -3.633069097995758057e-01 -3.175017535686492920e-01 -3.545617759227752686e-01
3.075664341449737549e-01 5.941652134060859680e-02 1.853236556053161621e-01 3.274368941783905029e-01 -1.581629961729049683e-01 -7.793923616409301758e-01 1.053311973810195923e-01 3.416871130466461182e-01
-7.810517400503158569e-02 4.168072640895843506e-01 6.202692985534667969e-01 1.393535882234573364e-01 -1.102584823966026306e-01 -5.554762482643127441e-01 -2.069278359413146973e-01 2.291023433208465576e-01
1.672030538320541382e-01 -1.640068180859088898e-02 2.807240486145019531e-01 2.514703273773193359e-01 1.920624077320098877e-01 -1.776559948921203613e-01 -4.702190160751342773e-01 7.349661588668823242e-01
1.622896194458007812e-01 5.386669039726257324e-01 -5.716031044721603394e-02 1.750320792198181152e-01 -2.489516884088516235e-01 -5.084344148635864258e-01 -5.518885254859924316e-01 1.566300094127655029e-01
2.533063590526580811e-01 -5.823956727981567383e-01 4.547587037086486816e-01 2.934627830982208252e-01 2.810479700565338135e-01 -3.070918917655944824e-01 -3.485785722732543945e-01 -9.447126090526580811e-02
1.583252698183059692e-01 -2.503685653209686279e-01 3.661959767341613770e-01 1.086418032646179199e-01 7.234222292900085449e-01 -7.668528705835342407e-02 -3.826620280742645264e-01 3.011571168899536133e-01
6.448118686676025391e-01 1.309939324855804443e-01 5.331108570098876953e-01 -3.968743383884429932e-01 2.181014716625213623e-01 -1.934039890766143799e-01 -6.286072544753551483e-03 -2.008204013109207153e-01
8.084286004304885864e-03 3.523717522621154785e-01 5.953924059867858887e-01 3.962822258472442627e-01 -1.464875340461730957e-01 -5.713366270065307617e-01 -1.111109107732772827e-01 6.330414861440658569e-02
5.025998353958129883e-01 -1.410031169652938843e-01 6.206607818603515625e-01 -3.358803689479827881e-02 5.268921852111816406e-01 -1.114754974842071533e-01 -2.087686061859130859e-01 -8.681626617908477783e-02
2.688685655593872070e-01 -6.132524013519287109e-01 4.446826875209808350e-01 2.664181590080261230e-01 3.415108025074005127e-01 -2.967704534530639648e-01 -2.792428135871887207e-01 -1.519954111427068710e-02
4.451154768466949463e-01 -5.457935929298400879e-01 4.415401220321655273e-01 1.868018209934234619e-01 3.310749530792236328e-01 -1.019831970334053040e-01 -3.557580411434173584e-01 -1.659940481185913086e-01
2.133742421865463257e-01 2.511936128139495850e-01 6.399766206741333008e-01 1.799591481685638428e-01 -3.660590052604675293e-01 -5.388218760490417480e-01 -5.748958513140678406e-02 -1.475954204797744751e-01
3.748684227466583252e-01 1.291999667882919312e-01 2.568818926811218262e-01 4.935787022113800049e-01 4.815841615200042725e-01 2.873546779155731201e-01 -4.176477789878845215e-01 2.103495597839355469e-01
6.316819190979003906e-01 -3.060766309499740601e-02 2.779344022274017334e-01 1.528820097446441650e-01 2.645889818668365479e-01 2.994849681854248047e-01 -4.779166281223297119e-01 3.336431980133056641e-01
3.664510548114776611e-01 5.069776773452758789e-01 5.552017595618963242e-03 3.949424922466278076e-01 5.467296838760375977e-01 -2.313682138919830322e-01 -2.130640447139739990e-01 -2.341707497835159302e-01
7.158523797988891602e-01 1.598877608776092529e-01 4.592182934284210205e-01 4.623977243900299072e-01 5.972541123628616333e-02 4.989070445299148560e-02 3.192178905010223389e-02 -1.738475859165191650e-01
4.817261695861816406e-01 3.150783777236938477e-01 5.090749859809875488e-01 -3.092676699161529541e-01 1.785489469766616821e-01 -2.147146463394165039e-01 -1.906396001577377319e-01 -4.466945528984069824e-01
2.981084883213043213e-01 -2.470619417726993561e-02 2.526620924472808838e-01 6.322297453880310059e-02 -3.757338821887969971e-01 -9.754566103219985962e-02 -8.240156173706054688e-01 1.139868125319480896e-01
5.686575241270475090e-05 6.622205376625061035e-01 2.642421126365661621e-01 1.669090427458286285e-02 -1.046667061746120453e-02 -4.981410205364227295e-01 -3.764147162437438965e-01 3.184644877910614014e-01
3.490202128887176514e-01 -4.209307730197906494e-01 2.921930849552154541e-01 2.978340983390808105e-01 1.767632663249969482e-01 -2.535566091537475586e-01 -5.013858675956726074e-01 -4.242596626281738281e-01
4.426581412553787231e-02 -9.332045167684555054e-02 8.534207344055175781e-01 -4.635756090283393860e-02 3.096547722816467285e-01 -2.194003611803054810e-01 -3.226224780082702637e-01 -1.036726087331771851e-01
2.079265415668487549e-01 -3.121822886168956757e-02 3.582536876201629639e-01 -4.040491282939910889e-01 5.967442393302917480e-01 -1.722618490457534790e-01 -5.238514542579650879e-01 -6.318607181310653687e-02
3.662742972373962402e-01 1.874562501907348633e-01 5.430311560630798340e-01 -3.591038286685943604e-01 -1.074948906898498535e-01 5.881505087018013000e-02 -5.599005818367004395e-01 2.799317836761474609e-01
2.388986498117446899e-01 1.056845933198928833e-01 4.263532161712646484e-01 -3.996042907238006592e-01 -4.700825363397598267e-02 -3.580439686775207520e-01 -5.115867853164672852e-01 -4.451642632484436035e-01
4.219787120819091797e-01 -5.326982140541076660e-01 3.331587910652160645e-01 3.513566255569458008e-01 4.412386119365692139e-01 -1.233845129609107971e-01 -2.896794080734252930e-01 -9.945373982191085815e-02
5.598571300506591797e-01 5.063099265098571777e-01 1.713495850563049316e-01 1.765967905521392822e-01 -4.728278815746307373e-01 -2.536335289478302002e-01 -2.859257459640502930e-01 3.715992206707596779e-03
6.589567065238952637e-01 5.847899913787841797e-01 1.225612983107566833e-01 -1.118903532624244690e-01 -1.289489418268203735e-01 -1.197746545076370239e-01 -2.981989681720733643e-01 2.763322889804840088e-01
3.618717491626739502e-01 -3.276604115962982178e-01 5.838018059730529785e-01 3.016401529312133789e-01 1.979317218065261841e-01 6.875617057085037231e-02 -2.404845058917999268e-01 4.776389002799987793e-01
1.482907235622406006e-01 6.640688776969909668e-01 2.963006794452667236e-01 1.537797152996063232e-01 2.945562452077865601e-02 -3.556302189826965332e-01 -3.284556567668914795e-01 4.362985491752624512e-01
7.685244083404541016e-01 2.294804155826568604e-01 4.260843694210052490e-01 -3.289246559143066406e-01 1.182367280125617981e-01 -6.701052188873291016e-02 -8.246321231126785278e-02 -2.042033523321151733e-01
2.805531024932861328e-01 6.605846881866455078e-01 -1.501517742872238159e-01 8.117044717073440552e-02 1.186941117048263550e-01 -2.789942324161529541e-01 -5.396354198455810547e-01 -2.695390582084655762e-01
8.285488933324813843e-02 -1.645072996616363525e-01 4.697437584400177002e-01 4.792867600917816162e-01 2.129771560430526733e-01 -8.526335656642913818e-02 -4.402201771736145020e-01 5.189167261123657227e-01
4.498388171195983887e-01 1.975687146186828613e-01 4.045889675617218018e-01 -4.210196137428283691e-01 -9.779077023267745972e-02 -1.001301780343055725e-02 -5.334697961807250977e-01 3.512955904006958008e-01
2.383394539356231689e-01 2.565911971032619476e-03 7.001418471336364746e-01 -3.673744499683380127e-01 3.941293358802795410e-01 -9.902763366699218750e-02 -3.905963897705078125e-01 -1.775388419628143311e-02
3.807145059108734131e-01 -4.563318490982055664e-01 4.007072448730468750e-01 1.889803409576416016e-01 3.811790645122528076e-01 4.557364620268344879e-03 -5.437429547309875488e-01 -9.779182821512222290e-02
3.139071464538574219e-01 -4.634261131286621094e-02 2.262096852064132690e-01 1.080565005540847778e-01 -1.041665524244308472e-01 5.142343416810035706e-02 -8.406872153282165527e-01 3.409073650836944580e-01
5.679339170455932617e-01 2.589625418186187744e-01 -1.668225228786468506e-01 3.072068393230438232e-01 3.591960966587066650e-01 -4.107347130775451660e-01 -1.759319901466369629e-01 3.993828892707824707e-01
1.331824511289596558e-01 1.806298643350601196e-01 -1.966395229101181030e-01 3.354717195034027100e-01 1.432655155658721924e-01 -6.106517910957336426e-01 -5.235592126846313477e-01 3.617899119853973389e-01
6.576305031776428223e-01 2.176385372877120972e-02 3.910088539123535156e-01 -2.626702785491943359e-01 2.906224429607391357e-01 -2.164521664381027222e-01 -1.480700075626373291e-01 -4.380948841571807861e-01
1.699532866477966309e-01 -1.517294719815254211e-02 7.550658583641052246e-01 -3.011451065540313721e-01 4.241659641265869141e-01 -2.040559947490692139e-01 -2.953132688999176025e-01 -3.615456074476242065e-02
5.513019561767578125e-01 -3.175099492073059082e-01 5.020406842231750488e-01 1.941355168819427490e-01 5.256456136703491211e-01 3.450498729944229126e-02 -1.016486883163452148e-01 -1.330178231000900269e-01
2.747788429260253906e-01 -4.440408647060394287e-01 3.106570430099964142e-02 3.556615710258483887e-01 1.620067805051803589e-01 -3.974006474018096924e-01 -6.002289056777954102e-01 -2.354057282209396362e-01
6.369592994451522827e-02 4.665867090225219727e-01 2.401559948921203613e-01 -1.125513296574354172e-02 -2.421457171440124512e-01 -6.453694105148315430e-01 -2.841273248195648193e-01 4.056766629219055176e-01
2.213727980852127075e-01 1.087452918291091919e-01 4.447204172611236572e-01 4.436571002006530762e-01 -3.672874867916107178e-01 -6.397694349288940430e-01 1.099373307079076767e-02 -1.533295493572950363e-02
3.793495595455169678e-01 4.018146693706512451e-01 6.508157849311828613e-01 7.152993977069854736e-02 -2.392830103635787964e-01 -3.871039748191833496e-01 1.312075108289718628e-01 2.040589898824691772e-01
7.780280113220214844e-01 2.940081357955932617e-01 4.929467439651489258e-01 2.365983128547668457e-01 -4.368688166141510010e-02 7.513205707073211670e-02 9.449343197047710419e-03 4.016901925206184387e-02
2.297408729791641235e-01 1.600343137979507446e-01 3.926045894622802734e-01 4.413279891014099121e-01 -2.486356347799301147e-01 -6.901069879531860352e-01 5.082499235868453979e-02 1.790227890014648438e-01
1.895747035741806030e-01 4.528165161609649658e-01 6.439002752304077148e-01 3.001003265380859375e-01 -1.249310448765754700e-01 -1.494789570569992065e-01 -1.754247099161148071e-01 4.308424890041351318e-01
8.652799725532531738e-01 1.330708265304565430e-01 1.682219654321670532e-01 2.730751037597656250e-02 2.611871957778930664e-01 1.829638183116912842e-01 -2.232926636934280396e-01 2.301832884550094604e-01
4.258444905281066895e-01 -2.040815353393554688e-01 6.565123796463012695e-01 4.510812833905220032e-02 5.088378190994262695e-01 -9.518720954656600952e-02 -9.009858965873718262e-02 -2.605184018611907959e-01
-2.413548156619071960e-02 1.312302798032760620e-01 6.631283164024353027e-01 -1.678057760000228882e-02 -2.412193864583969116e-01 -6.625507473945617676e-01 -6.157563626766204834e-02 2.030358761548995972e-01
3.272392451763153076e-01 2.628589868545532227e-01 6.028060913085937500e-01 4.184208810329437256e-01 -3.493448197841644287e-01 -3.768192604184150696e-02 -3.578439950942993164e-01 -1.839955449104309082e-01
9.982012957334518433e-02 -4.374433681368827820e-02 8.249805569648742676e-01 -9.484180808067321777e-02 4.514720141887664795e-01 -1.763822287321090698e-01 -2.417901009321212769e-01 -7.165388762950897217e-02
8.390021324157714844e-02 6.423857808113098145e-01 3.341264277696609497e-02 3.950845599174499512e-01 1.963598579168319702e-01 -4.297371804714202881e-01 -4.439871013164520264e-01 5.231886357069015503e-02
3.562826514244079590e-01 1.522826254367828369e-01 3.977480903267860413e-02 -1.787789165973663330e-01 -1.284229904413223267e-01 -5.750137567520141602e-01 -2.701342999935150146e-01 6.294624209403991699e-01
2.259978502988815308e-01 -4.673641026020050049e-01 1.908636838197708130e-01 6.720072776079177856e-02 7.646286487579345703e-02 -5.041534900665283203e-01 -5.690492987632751465e-01 -3.251408934593200684e-01
3.013365864753723145e-01 4.153081476688385010e-01 2.538926303386688232e-01 1.309059709310531616e-01 -4.403553009033203125e-01 -6.644394993782043457e-01 -1.404454112052917480e-01 -1.249207998625934124e-04
2.494965940713882446e-01 4.214768707752227783e-01 9.117000550031661987e-02 5.776770710945129395e-01 1.520698517560958862e-01 -5.117119550704956055e-01 -1.940565407276153564e-01 3.089559078216552734e-01
1.210643276572227478e-01 4.621739685535430908e-01 5.400043725967407227e-01 2.671578228473663330e-01 -2.785277366638183594e-01 -4.760700166225433350e-01 -3.119460046291351318e-01 8.502884954214096069e-02
6.345357298851013184e-01 -1.488809436559677124e-01 1.230020821094512939e-01 -5.486165285110473633e-01 1.094437949359416962e-02 -3.769384324550628662e-01 -2.986268997192382812e-01 -1.664598733186721802e-01
1.754037439823150635e-01 1.721271425485610962e-01 1.633495986461639404e-01 2.670384347438812256e-01 -1.228814944624900818e-01 -8.810344934463500977e-01 -3.439475595951080322e-02 2.216044962406158447e-01
4.555841386318206787e-01 -5.064346790313720703e-01 3.409662842750549316e-01 1.498513817787170410e-01 4.321158304810523987e-02 -1.740546524524688721e-01 -5.354279279708862305e-01 -2.800146043300628662e-01
2.825938165187835693e-01 -3.409702479839324951e-01 5.003074407577514648e-01 -1.523708254098892212e-01 5.621815323829650879e-01 -3.666128218173980713e-01 -2.204186767339706421e-01 -1.769694834947586060e-01
4.622882008552551270e-01 -1.990250945091247559e-01 -2.442337758839130402e-02 4.199908077716827393e-01 3.560914993286132812e-01 -5.828340649604797363e-01 1.590985357761383057e-01 2.790715396404266357e-01
4.429803192615509033e-01 4.358978196978569031e-02 3.168300092220306396e-01 -3.123471140861511230e-01 -2.941103279590606689e-01 -5.509277805685997009e-02 -6.614416837692260742e-01 2.772821784019470215e-01
2.896024882793426514e-01 6.139346957206726074e-02 3.166430592536926270e-01 5.587195977568626404e-02 -3.665280044078826904e-01 -7.735624909400939941e-02 -8.075031042098999023e-01 1.287976056337356567e-01
1.768052577972412109e-01 -3.317814171314239502e-01 5.361500978469848633e-01 1.037400290369987488e-01 2.631365358829498291e-01 -4.796016588807106018e-02 -4.775578677654266357e-01 5.107246637344360352e-01
7.928007096052169800e-02 -3.434409573674201965e-02 7.135146856307983398e-01 -3.670246303081512451e-01 3.868964612483978271e-01 -2.934282124042510986e-01 -3.327611088752746582e-01 4.696746170520782471e-02
4.352380931377410889e-01 -2.677430212497711182e-02 4.355320632457733154e-01 1.369348913431167603e-01 -6.163347959518432617e-01 -4.244891107082366943e-01 -1.858042180538177490e-01 8.263643831014633179e-02
2.505352497100830078e-01 3.069091439247131348e-01 -1.190843433141708374e-01 1.828331947326660156e-01 1.905734390020370483e-01 -4.817198216915130615e-01 -4.686709046363830566e-01 5.544411540031433105e-01
2.022198736667633057e-01 3.150130854919552803e-03 2.521030604839324951e-01 2.212809771299362183e-01 1.233102232217788696e-01 -1.699793785810470581e-01 -4.394928812980651855e-01 7.805919647216796875e-01
6.233902573585510254e-01 -7.424073666334152222e-02 3.540000021457672119e-01 -4.103313684463500977e-01 -2.253170311450958252e-01 -3.448781073093414307e-01 -2.571333348751068115e-01 -2.763312160968780518e-01
6.798631548881530762e-01 2.572110854089260101e-02 3.945826590061187744e-01 -2.883014976978302002e-01 -1.064200922846794128e-01 -3.040499091148376465e-01 -1.223245784640312195e-01 -4.237644672393798828e-01
3.110721409320831299e-01 -3.904203772544860840e-01 3.262461423873901367e-01 -4.786337614059448242e-01 1.741906851530075073e-01 -3.650451898574829102e-01 -4.996138811111450195e-01 -4.543926566839218140e-02
7.610953450202941895e-01 1.941665709018707275e-01 -2.022559493780136108e-01 1.472261995077133179e-01 -1.584756374359130859e-01 -4.019515514373779297e-01 -1.258286684751510620e-01 -3.434207439422607422e-01
6.674398183822631836e-01 -1.640385091304779053e-01 1.149605512619018555e-01 -1.427854448556900024e-01 3.104544579982757568e-01 1.152074560523033142e-01 -4.680020511150360107e-01 4.066092669963836670e-01
4.386195540428161621e-01 9.626132994890213013e-02 4.966742098331451416e-01 -4.906986653804779053e-01 2.827244997024536133e-01 -3.337197303771972656e-01 -1.475091874599456787e-01 -3.127542734146118164e-01
6.304628252983093262e-01 -6.337015889585018158e-03 4.794199764728546143e-02 -3.213187679648399353e-02 -2.289234544150531292e-04 -4.013572335243225098e-01 -3.340789675712585449e-01 5.713572502136230469e-01
5.003892779350280762e-01 4.026276767253875732e-01 6.158012151718139648e-01 4.328767061233520508e-01 -1.427509933710098267e-01 1.243750192224979401e-02 1.551741827279329300e-02 -1.161653082817792892e-02
-2.545916009694337845e-03 4.969705641269683838e-01 3.737129867076873779e-01 6.048936843872070312e-01 9.378111362457275391e-02 -2.544015049934387207e-01 -4.086368083953857422e-01 8.340815454721450806e-02
4.210403561592102051e-01 -3.840442374348640442e-02 5.776499509811401367e-01 2.394747585058212280e-01 -4.423128068447113037e-01 -2.396869808435440063e-01 -1.321845948696136475e-01 3.995738923549652100e-01
7.167126536369323730e-01 2.769313454627990723e-01 5.180504322052001953e-01 -5.279674381017684937e-02 9.564932435750961304e-02 -1.889821439981460571e-01 2.514999210834503174e-01 -1.742215007543563843e-01
2.667105495929718018e-01 -4.653618931770324707e-01 6.514270603656768799e-02 4.626668617129325867e-02 2.040080428123474121e-01 -4.875124096870422363e-01 -6.013689637184143066e-01 -2.549263238906860352e-01
-4.574340209364891052e-02 2.480902373790740967e-01 2.463101781904697418e-02 3.161193132400512695e-01 6.356088072061538696e-02 -7.069341540336608887e-01 -4.739687144756317139e-01 3.276863694190979004e-01
7.348293066024780273e-01 -3.736216947436332703e-02 2.799764089286327362e-02 -1.901730448007583618e-01 -4.110896289348602295e-01 -3.647903800010681152e-01 -1.957139223814010620e-01 2.851487100124359131e-01
6.881207227706909180e-01 5.324299335479736328e-01 1.420042961835861206e-01 1.682682931423187256e-01 -2.104717120528221130e-02 -3.795539140701293945e-01 2.153764516115188599e-01 6.031443551182746887e-02
2.408752590417861938e-01 3.992064893245697021e-01 -1.242493242025375366e-01 -1.316687166690826416e-01 2.882348001003265381e-01 -5.112193822860717773e-01 -4.219340682029724121e-01 4.768499135971069336e-01
4.224429428577423096e-01 -1.865518093109130859e-01 4.464503526687622070e-01 8.945921063423156738e-02 6.603131890296936035e-01 -1.132929250597953796e-01 -1.907845437526702881e-01 -3.068748712539672852e-01
7.400373816490173340e-01 1.817501932382583618e-01 4.635027348995208740e-01 4.122096896171569824e-01 9.913485497236251831e-02 1.458881348371505737e-01 3.298849612474441528e-02 -4.858833551406860352e-02
-1.913836747407913208e-01 4.118299782276153564e-01 2.591253221035003662e-01 4.612092673778533936e-01 9.800674021244049072e-02 -2.954945266246795654e-01 -6.104053854942321777e-01 2.106925696134567261e-01
6.549055576324462891e-01 -7.270686794072389603e-03 3.010624647140502930e-01 2.468871623277664185e-01 -5.532020926475524902e-01 -2.711759507656097412e-01 -1.586831659078598022e-01 -1.212630793452262878e-01
-1.248169094324111938e-01 4.224471747875213623e-02 5.650428533554077148e-01 1.676316857337951660e-01 2.124719768762588501e-01 -7.622338533401489258e-01 -7.960902899503707886e-02 -5.272692814469337463e-02
3.460248112678527832e-01 -5.991656705737113953e-02 7.045782208442687988e-01 -1.432313770055770874e-01 -1.396731436252593994e-01 8.873450011014938354e-02 -5.488927364349365234e-01 1.762542873620986938e-01
2.117096632719039917e-01 1.915829330682754517e-01 1.299088150262832642e-01 6.491809487342834473e-01 4.565029144287109375e-01 -3.308902382850646973e-01 -2.130279988050460815e-01 3.419042527675628662e-01
4.970630109310150146e-01 -2.441237866878509521e-01 5.675074085593223572e-02 -7.826535403728485107e-02 5.155726671218872070e-01 6.737402081489562988e-02 -5.848597288131713867e-01 2.675268352031707764e-01
6.315630674362182617e-01 2.323365211486816406e-02 -2.084328830242156982e-01 5.693822167813777924e-03 8.866418153047561646e-02 -4.369499981403350830e-01 -2.529574930667877197e-01 5.425289273262023926e-01
2.735412716865539551e-01 1.220637857913970947e-01 1.837257891893386841e-01 3.941610753536224365e-01 5.032098889350891113e-01 2.271479368209838867e-01 -5.744070410728454590e-01 2.939347624778747559e-01
2.925975918769836426e-01 -2.375584542751312256e-01 3.645657896995544434e-01 -3.923790454864501953e-01 5.549625754356384277e-01 -3.966515064239501953e-01 -2.996475100517272949e-01 -1.264068037271499634e-01
1.444811075925827026e-01 -2.380524426698684692e-01 5.629608035087585449e-01 4.965560138225555420e-01 8.661820739507675171e-02 -1.945297867059707642e-01 -1.812842786312103271e-01 5.298629999160766602e-01
5.050811171531677246e-01 6.076403334736824036e-02 4.533644020557403564e-01 1.948076188564300537e-01 -5.753802061080932617e-01 -2.679359316825866699e-01 -2.783201038837432861e-01 -1.318996548652648926e-01
5.594156384468078613e-01 1.057661324739456177e-01 -7.914929091930389404e-02 4.962867870926856995e-02 -1.708943694829940796e-01 -5.479408502578735352e-01 -1.529756784439086914e-01 5.606195926666259766e-01
7.144957184791564941e-01 5.331475138664245605e-01 2.802668213844299316e-01 -2.963486313819885254e-01 -4.036751762032508850e-02 7.068918552249670029e-03 -1.928682327270507812e-01 -2.620380837470293045e-04
2.073378562927246094e-01 -1.301548779010772705e-01 4.897167682647705078e-01 2.440551221370697021e-01 -1.776167005300521851e-01 7.586541026830673218e-02 -6.668806672096252441e-01 3.983119428157806396e-01
1.020553261041641235e-01 4.789099693298339844e-01 -1.467513889074325562e-01 2.312192171812057495e-01 4.142406582832336426e-01 -5.710057020187377930e-01 -4.142065346240997314e-01 -1.265770196914672852e-01
1.985192149877548218e-01 6.258595734834671021e-02 6.249461174011230469e-01 7.726313173770904541e-02 -5.219222903251647949e-01 -4.838775694370269775e-01 -2.166688442230224609e-01 -8.161140978336334229e-02
2.544322013854980469e-01 -5.682875514030456543e-01 3.237289190292358398e-01 2.697134017944335938e-01 4.394282698631286621e-01 -2.284357249736785889e-01 -4.334881603717803955e-01 -3.969517350196838379e-02
1.412488669157028198e-01 1.235007867217063904e-01 3.556784093379974365e-01 -5.425979495048522949e-01 1.256829053163528442e-01 -4.546962082386016846e-01 -4.672023952007293701e-01 -3.210199773311614990e-01
2.175624668598175049e-01 -5.209730267524719238e-01 1.428771317005157471e-01 1.534347683191299438e-01 1.958423852920532227e-01 -4.600197374820709229e-01 -5.570703148841857910e-01 -2.774850130081176758e-01
8.533620834350585938e-01 1.181176379323005676e-01 4.077618420124053955e-01 1.219158545136451721e-01 8.984025567770004272e-02 1.600591540336608887e-01 7.609216123819351196e-02 1.928935647010803223e-01
4.182182550430297852e-01 1.366860121488571167e-01 6.112598776817321777e-01 -2.465685456991195679e-01 -1.520733982324600220e-01 9.652344882488250732e-02 -5.374614596366882324e-01 2.250951230525970459e-01
7.907147407531738281e-01 -1.101157888770103455e-01 1.866977661848068237e-01 -2.059262990951538086e-01 -1.375933885574340820e-01 1.795011013746261597e-02 -4.030842781066894531e-01 3.219505250453948975e-01
4.684236943721771240e-01 -4.640956223011016846e-01 3.100201487541198730e-01 9.069518744945526123e-02 4.400124847888946533e-01 -1.544378846883773804e-01 -4.076993167400360107e-01 -2.778052985668182373e-01
2.857156097888946533e-01 4.908806085586547852e-02 3.447405397891998291e-01 3.139394521713256836e-01 -3.506146743893623352e-02 -6.050441861152648926e-01 9.392777830362319946e-02 5.678228139877319336e-01
-1.473094075918197632e-01 3.866967558860778809e-01 3.599332273006439209e-01 2.389800250530242920e-01 4.280371963977813721e-01 -6.391370892524719238e-01 -2.030546665191650391e-01 9.570225328207015991e-02
2.862061262130737305e-01 -3.262325525283813477e-01 3.831643760204315186e-01 -3.596194982528686523e-01 2.708002030849456787e-01 -3.470888733863830566e-01 -5.182977318763732910e-01 -2.703352868556976318e-01
6.656615138053894043e-01 3.261326253414154053e-01 -2.265493571758270264e-01 1.796922236680984497e-01 -3.611582145094871521e-02 -5.487056970596313477e-01 -1.007561460137367249e-01 2.332042157649993896e-01
8.546245098114013672e-01 3.899330645799636841e-02 3.386503756046295166e-01 2.747650444507598877e-01 2.246399223804473877e-01 1.477727591991424561e-01 7.445741444826126099e-02 -8.543018251657485962e-03
2.426125556230545044e-01 -1.009390205144882202e-01 1.545567661523818970e-01 4.758863747119903564e-01 3.214857876300811768e-01 -5.655324459075927734e-01 -8.783391118049621582e-02 4.996999204158782959e-01
4.589279294013977051e-01 -3.336291387677192688e-02 3.255440890789031982e-01 4.679978489875793457e-01 3.343218863010406494e-01 6.259848922491073608e-02 -1.824427396059036255e-01 5.606214404106140137e-01
2.463451176881790161e-01 1.483771502971649170e-01 3.901366591453552246e-01 2.732230126857757568e-01 -2.807040512561798096e-01 6.082943081855773926e-02 -7.145287990570068359e-01 3.120807409286499023e-01
1.253453665412962437e-03 4.752186536788940430e-01 4.183492362499237061e-01 6.011184453964233398e-01 -1.519929966889321804e-03 -2.429625093936920166e-01 -3.871963322162628174e-01 -1.698594242334365845e-01
4.382891654968261719e-01 1.721470504999160767e-01 1.783405542373657227e-01 1.572764851152896881e-02 9.409935772418975830e-02 -4.173629283905029297e-01 -1.056000441312789917e-01 7.429785728454589844e-01
8.434422016143798828e-01 1.779361516237258911e-01 1.146482862532138824e-02 2.962590754032135010e-01 3.399548307061195374e-02 -3.353400230407714844e-01 2.146946340799331665e-01 9.664791077375411987e-02
3.103388249874114990e-01 -2.877276241779327393e-01 3.522584214806556702e-02 4.556644856929779053e-01 -3.939537331461906433e-02 -2.625266015529632568e-01 -6.770771145820617676e-01 -2.883157134056091309e-01
8.252987265586853027e-02 2.299344167113304138e-02 4.013330042362213135e-01 3.397517800331115723e-01 3.651274144649505615e-01 -8.583047240972518921e-02 -4.155397713184356689e-01 6.346673369407653809e-01
7.276335954666137695e-01 1.946039497852325439e-01 2.294906973838806152e-01 -2.372590154409408569e-01 -1.400984376668930054e-01 -2.322486042976379395e-01 -6.962169427424669266e-03 5.001055598258972168e-01
7.288779020309448242e-01 -1.383965462446212769e-01 5.010341405868530273e-01 3.249437808990478516e-01 1.979078203439712524e-01 2.092987596988677979e-01 1.528577879071235657e-03 9.991909563541412354e-02
4.079350829124450684e-01 2.722362577915191650e-01 5.257428884506225586e-01 1.491868216544389725e-02 -5.559405088424682617e-01 -3.398989439010620117e-01 -2.399449944496154785e-01 -2.595118433237075806e-02
5.162175372242927551e-02 5.747427940368652344e-01 2.423384785652160645e-01 -5.918843671679496765e-02 -1.345325447618961334e-02 -5.489017367362976074e-01 -3.119826018810272217e-01 4.538363218307495117e-01
5.430598855018615723e-01 -1.403106003999710083e-01 6.113659739494323730e-01 -5.887289345264434814e-02 -1.237228065729141235e-01 1.895925998687744141e-01 -4.906551539897918701e-01 1.271585971117019653e-01
2.608305215835571289e-01 4.353704154491424561e-01 -1.751111000776290894e-01 3.656498491764068604e-01 4.728743433952331543e-01 -4.325318038463592529e-01 -3.835737407207489014e-01 -1.422455161809921265e-01
4.426904395222663879e-02 4.605956375598907471e-01 8.543727546930313110e-02 4.299478828907012939e-01 2.005324698984622955e-02 -5.930430293083190918e-01 -4.427812993526458740e-01 2.134942114353179932e-01
3.459829688072204590e-01 7.075204979628324509e-03 2.974059879779815674e-01 2.842451035976409912e-01 4.433922171592712402e-01 -1.182751730084419250e-01 -6.550216674804687500e-02 7.043605446815490723e-01
1.446807235479354858e-01 -2.553300559520721436e-01 4.925683140754699707e-01 -3.689835965633392334e-01 7.711495459079742432e-02 -3.182418048381805420e-01 -6.163372397422790527e-01 -2.191016674041748047e-01
-1.582165956497192383e-01 2.489815652370452881e-01 2.344719767570495605e-01 4.850665032863616943e-01 1.459692567586898804e-01 -5.908760428428649902e-01 -4.142371416091918945e-01 2.840338945388793945e-01
4.539642632007598877e-01 -3.004080653190612793e-01 -4.141082987189292908e-02 2.637739479541778564e-01 3.866426646709442139e-02 -3.156309127807617188e-01 -6.046715974807739258e-01 -4.069821238517761230e-01
1.481896638870239258e-01 5.572941303253173828e-01 2.257603853940963745e-01 5.904148221015930176e-01 -9.737174212932586670e-02 -2.199552208185195923e-01 -4.398845136165618896e-01 1.286301314830780029e-01
4.722739756107330322e-01 1.013744473457336426e-01 1.009072512388229370e-01 -2.502611875534057617e-01 7.219917327165603638e-02 -1.372930854558944702e-01 -5.579885840415954590e-01 5.987104773521423340e-01
2.808782458305358887e-01 3.417691886425018311e-01 -1.667954325675964355e-01 3.958830833435058594e-01 -2.347755432128906250e-01 -5.279197096824645996e-01 -5.284264087677001953e-01 8.187781274318695068e-02
4.089343547821044922e-01 1.747592389583587646e-01 3.421454131603240967e-01 -9.340821206569671631e-02 -6.005899906158447266e-01 -5.109151601791381836e-01 -2.319078743457794189e-01 3.032389469444751740e-02
2.707683742046356201e-01 -9.444900602102279663e-02 1.382096111774444580e-01 4.187942147254943848e-01 9.912415407598018646e-03 -1.931665837764739990e-01 -6.268963217735290527e-01 -5.411679148674011230e-01
-4.580366890877485275e-03 3.799881041049957275e-01 4.813214242458343506e-01 8.322606235742568970e-02 -3.935946226119995117e-01 -5.166921019554138184e-01 -4.087847173213958740e-01 1.673281043767929077e-01
3.564294278621673584e-01 5.241459608078002930e-01 -1.622325927019119263e-01 2.500244975090026855e-01 1.189674362540245056e-01 -4.825449883937835693e-01 -3.822197318077087402e-01 -3.410315513610839844e-01
3.758810460567474365e-01 -6.396833062171936035e-01 3.176847398281097412e-01 2.257824689149856567e-01 1.666658371686935425e-01 -1.889539957046508789e-01 -4.838261902332305908e-01 -6.965178065001964569e-03
2.237211912870407104e-01 1.194704249501228333e-01 4.694212079048156738e-01 3.069554567337036133e-01 -3.155713677406311035e-01 -5.391579270362854004e-01 -8.954098820686340332e-02 4.720208644866943359e-01
2.556966245174407959e-01 -5.633376836776733398e-01 4.139781892299652100e-01 4.570066928863525391e-01 4.649705067276954651e-02 -2.617003619670867920e-01 -3.778162896633148193e-01 -1.537613868713378906e-01
4.320298731327056885e-01 -1.550520956516265869e-01 9.503030031919479370e-02 1.514410376548767090e-01 4.736674427986145020e-01 1.410568952560424805e-01 -6.340005993843078613e-01 3.333603441715240479e-01
3.402898907661437988e-01 4.781183898448944092e-01 -1.589454561471939087e-01 2.811121642589569092e-01 3.075275123119354248e-01 -5.109439492225646973e-01 -2.740491032600402832e-01 -3.472437262535095215e-01
3.408533036708831787e-01 1.423084139823913574e-01 1.567084789276123047e-01 -1.195993050932884216e-01 -4.026513993740081787e-01 -1.801542937755584717e-01 -7.614166736602783203e-01 -2.244257032871246338e-01
1.619967669248580933e-01 5.070497393608093262e-01 1.292333006858825684e-01 -1.373769044876098633e-01 4.113446772098541260e-01 -7.124341726303100586e-01 5.556583777070045471e-02 3.506359457969665527e-02
4.818505942821502686e-01 1.271100342273712158e-01 -7.267723977565765381e-02 2.750584483146667480e-01 1.393502950668334961e-01 -6.976548433303833008e-01 5.811697617173194885e-02 4.015041887760162354e-01
1.934477090835571289e-01 6.475052833557128906e-01 2.027612477540969849e-01 -6.738307885825634003e-03 2.116711139678955078e-01 -6.734952926635742188e-01 2.133001573383808136e-02 5.746223032474517822e-02
6.642208248376846313e-02 3.817077875137329102e-01 4.634508192539215088e-01 1.655658036470413208e-01 -4.574731588363647461e-01 -4.643325805664062500e-01 -4.057253897190093994e-01 1.348667591810226440e-01
5.782475471496582031e-01 -6.991804391145706177e-02 -6.088818889111280441e-03 4.026793241500854492e-01 2.815285325050354004e-01 -4.559326469898223877e-01 1.101511791348457336e-01 4.464160799980163574e-01
-9.275182336568832397e-02 3.427846133708953857e-01 6.992031335830688477e-01 3.209569752216339111e-01 -1.073250472545623779e-01 -4.851943254470825195e-01 -1.760325282812118530e-01 6.385856121778488159e-02
4.808714389801025391e-01 -3.242369890213012695e-01 2.802603244781494141e-01 -7.238978147506713867e-02 3.759184479713439941e-02 -2.138399630784988403e-01 -5.969374179840087891e-01 -4.199668169021606445e-01
3.497546613216400146e-01 -4.270337522029876709e-02 1.782563179731369019e-01 4.506835639476776123e-01 5.714959502220153809e-01 1.720396578311920166e-01 -4.255853891372680664e-01 3.219143152236938477e-01
8.011278510093688965e-01 3.624922037124633789e-01 -2.826759219169616699e-02 -1.365746706724166870e-01 -1.135017946362495422e-01 -2.735451050102710724e-02 -4.153465330600738525e-01 1.455961614847183228e-01
1.576616317033767700e-01 3.330075740814208984e-01 5.849716067314147949e-01 1.550040394067764282e-01 -4.913908541202545166e-01 -3.371259570121765137e-01 -3.755570650100708008e-01 -4.322929307818412781e-02
2.875825762748718262e-01 -1.761408746242523193e-01 3.736577033996582031e-01 -2.142030186951160431e-02 -5.665460228919982910e-01 -4.694047570228576660e-01 -4.078758656978607178e-01 1.962495744228363037e-01
1.726418733596801758e-02 4.938075244426727295e-01 5.295402407646179199e-01 1.248132660984992981e-01 -3.509173691272735596e-01 -3.282876014709472656e-01 -4.770503938198089600e-01 3.704309090971946716e-02
2.917379140853881836e-01 4.169979095458984375e-01 3.624230325222015381e-01 2.580929696559906006e-01 -2.563212513923645020e-01 -6.837564110755920410e-01 5.479935184121131897e-02 -8.253995329141616821e-02
2.538046538829803467e-01 -2.329927235841751099e-01 6.541160941123962402e-01 4.845904186367988586e-03 5.585796236991882324e-01 -2.452144175767898560e-01 -1.758127808570861816e-01 -2.243990600109100342e-01
3.133097887039184570e-01 3.332929015159606934e-01 -9.497666358947753906e-02 5.042389035224914551e-01 -2.997640073299407959e-01 -2.908504605293273926e-01 -5.704620480537414551e-01 1.661207377910614014e-01
-7.961837947368621826e-02 -1.191464290022850037e-01 -8.876604959368705750e-03 3.191052973270416260e-01 6.025381088256835938e-01 -4.933651387691497803e-01 -3.695673048496246338e-01 3.667653501033782959e-01
2.447078526020050049e-01 -8.811759948730468750e-02 4.001528024673461914e-01 1.287751346826553345e-01 7.580234855413436890e-02 -3.685674369335174561e-01 -1.123159006237983704e-01 7.755289077758789062e-01
4.474701583385467529e-01 -3.700989484786987305e-01 3.093964457511901855e-01 -2.383891120553016663e-02 1.842740327119827271e-01 -3.293026238679885864e-02 -4.871105551719665527e-01 5.423880219459533691e-01
2.720237374305725098e-01 -6.850167363882064819e-02 4.002357721328735352e-01 2.442867159843444824e-01 1.474168598651885986e-01 -6.155129056423902512e-03 -4.098882973194122314e-01 7.153096795082092285e-01
2.832616269588470459e-01 -1.446819901466369629e-01 2.689923644065856934e-01 -5.086817145347595215e-01 4.402485676109790802e-03 -4.410253465175628662e-01 -5.723367929458618164e-01 -2.135976254940032959e-01
2.801766395568847656e-01 9.823605418205261230e-03 1.262325793504714966e-01 1.948884874582290649e-01 2.364221028983592987e-03 -2.392580509185791016e-01 -4.824904799461364746e-01 7.598956823348999023e-01
7.499411106109619141e-01 -1.482307910919189453e-01 -4.465030878782272339e-02 -2.107324004173278809e-01 4.961248040199279785e-01 -3.209895268082618713e-02 -3.345164954662322998e-01 1.007115766406059265e-01
3.947276771068572998e-01 2.623285949230194092e-01 -3.736682003363966942e-03 1.799541562795639038e-01 -5.483573079109191895e-01 -5.487512946128845215e-01 -3.681716918945312500e-01 7.484772056341171265e-02
2.822610139846801758e-01 -9.314476512372493744e-03 3.027018606662750244e-01 6.280021667480468750e-01 1.777225136756896973e-01 -1.368530392646789551e-01 -2.679168581962585449e-01 5.586889386177062988e-01
4.746838510036468506e-01 5.271604061126708984e-01 3.025295436382293701e-01 1.842907071113586426e-01 -4.246765077114105225e-01 -4.314567744731903076e-01 -4.854714870452880859e-02 -4.927469044923782349e-02
6.210966110229492188e-01 5.877011418342590332e-01 1.855862885713577271e-01 2.595714926719665527e-01 3.805057108402252197e-01 -1.167665272951126099e-01 -9.128987044095993042e-02 1.655878312885761261e-02
4.048996865749359131e-01 -3.056017756462097168e-01 1.501029878854751587e-01 3.271190226078033447e-01 4.033792614936828613e-01 -3.696584403514862061e-01 2.153283171355724335e-02 5.597322583198547363e-01
4.425499141216278076e-01 3.005436956882476807e-01 3.144848644733428955e-01 -8.970925956964492798e-02 -9.346115589141845703e-02 1.488281935453414917e-01 -7.213665843009948730e-01 -2.358387559652328491e-01
1.138492822647094727e-01 -2.096863538026809692e-01 1.837667226791381836e-01 -2.079430520534515381e-01 4.118133783340454102e-01 -3.583264350891113281e-01 -7.308454513549804688e-01 1.842179596424102783e-01
2.917155027389526367e-01 -4.190602898597717285e-01 3.447806239128112793e-01 2.639931142330169678e-01 -3.974718227982521057e-02 -2.986345589160919189e-01 -5.524972081184387207e-01 -3.933308124542236328e-01
1.056350171566009521e-01 4.955469667911529541e-01 -3.425767645239830017e-02 1.446769088506698608e-01 -1.468678563833236694e-01 -7.625222802162170410e-01 -3.378518223762512207e-01 -6.336525827646255493e-02
1.600865274667739868e-02 4.491384327411651611e-01 6.873410940170288086e-01 9.677237272262573242e-02 -2.795826792716979980e-01 -3.232739865779876709e-01 -3.225279450416564941e-01 1.718105822801589966e-01
3.397699594497680664e-01 7.166165858507156372e-02 4.320398569107055664e-01 -3.860806524753570557e-01 -9.754755347967147827e-02 -3.086712658405303955e-01 -4.974493682384490967e-01 -4.375556409358978271e-01
5.151189565658569336e-01 -1.013557910919189453e-01 4.372177720069885254e-01 1.057090908288955688e-01 2.255848646163940430e-01 -2.604013076052069664e-03 -1.912519186735153198e-01 6.592214107513427734e-01
4.642935097217559814e-01 1.395946592092514038e-01 4.118554592132568359e-01 -3.944506123661994934e-02 -5.674574375152587891e-01 -3.691854178905487061e-01 -3.096875250339508057e-01 -1.988768875598907471e-01
3.437594771385192871e-01 -5.963641777634620667e-02 5.209122896194458008e-01 2.846595048904418945e-01 -5.826141834259033203e-01 -2.356079518795013428e-01 -3.228210806846618652e-01 1.634881198406219482e-01
1.978783905506134033e-01 1.771650314331054688e-01 3.886725604534149170e-01 2.218517810106277466e-01 -1.673968732357025146e-01 -7.597140669822692871e-01 9.499171376228332520e-02 3.390599489212036133e-01
2.711381316184997559e-01 -9.604763239622116089e-03 2.937248945236206055e-01 -3.023037910461425781e-01 2.151794545352458954e-02 -6.340016126632690430e-01 1.514240801334381104e-01 5.686650276184082031e-01
3.423992693424224854e-01 -1.062316820025444031e-02 3.281728923320770264e-01 2.063010334968566895e-01 -6.114414930343627930e-01 -4.205807447433471680e-01 -4.200338125228881836e-01 -7.221564650535583496e-02
2.354293018579483032e-01 3.224435150623321533e-01 -1.196360737085342407e-01 2.430004775524139404e-01 -2.785140573978424072e-01 -7.279121279716491699e-01 -3.794713914394378662e-01 1.257638186216354370e-01
3.382678925991058350e-01 -4.194780588150024414e-01 5.193340182304382324e-01 1.571690887212753296e-01 1.718880385160446167e-01 2.374178729951381683e-02 -3.701484203338623047e-01 4.980801343917846680e-01
6.756127476692199707e-01 4.377916157245635986e-01 -3.979897499084472656e-02 3.589894771575927734e-01 8.492925018072128296e-02 -4.303322434425354004e-01 5.331133026629686356e-03 1.702975034713745117e-01
3.041017651557922363e-01 7.974265217781066895e-01 2.085572928190231323e-01 -1.399872303009033203e-01 3.038135766983032227e-01 -3.016355037689208984e-01 -1.524294018745422363e-01 4.493617266416549683e-02
7.898808717727661133e-01 -2.528707263991236687e-03 3.887105360627174377e-02 -3.346822261810302734e-01 1.531612575054168701e-01 -1.425954997539520264e-01 -4.161789119243621826e-01 2.134523540735244751e-01
3.758171200752258301e-01 -4.871354699134826660e-01 3.168346881866455078e-01 2.555687427520751953e-01 4.760139584541320801e-01 -2.459793239831924438e-01 -3.080538511276245117e-01 -2.716036438941955566e-01
2.690306603908538818e-01 6.055818796157836914e-01 2.321888953447341919e-01 1.785282790660858154e-01 1.172971948981285095e-01 -4.575656056404113770e-01 -1.992243528366088867e-01 4.607535302639007568e-01
3.361548781394958496e-01 1.402263194322586060e-01 5.449705719947814941e-01 -4.094058275222778320e-01 5.207134485244750977e-01 -1.450681835412979126e-01 -2.965798079967498779e-01 -1.502785086631774902e-01
4.459325075149536133e-01 -3.351919353008270264e-02 5.278505682945251465e-01 2.918367385864257812e-01 1.167011484503746033e-01 -4.790141806006431580e-02 -7.983282953500747681e-02 6.433808803558349609e-01
8.309932798147201538e-02 6.042541861534118652e-01 5.909255743026733398e-01 1.366824656724929810e-01 -1.508836597204208374e-01 -4.477582275867462158e-01 -1.797868311405181885e-01 -6.722770631313323975e-02
5.125951766967773438e-01 1.316534131765365601e-01 3.261372745037078857e-01 4.522151947021484375e-01 -5.036272406578063965e-01 -3.233159482479095459e-01 -1.712115556001663208e-01 -1.468422412872314453e-01
4.086595773696899414e-02 4.654562473297119141e-01 2.796556353569030762e-01 4.232883453369140625e-01 4.652969166636466980e-02 -6.971469521522521973e-01 -1.328831762075424194e-01 1.358803659677505493e-01
6.458522677421569824e-01 1.069640666246414185e-01 5.902199745178222656e-01 4.126963615417480469e-01 -1.853516250848770142e-01 -7.833836972713470459e-02 8.752237260341644287e-02 -6.784810125827789307e-02
1.370181590318679810e-01 6.225198041647672653e-03 3.042809292674064636e-02 -2.244342416524887085e-01 1.385846361517906189e-02 -4.476552307605743408e-01 -6.748540401458740234e-01 5.233310461044311523e-01
5.486252903938293457e-01 -1.805432885885238647e-01 8.653540909290313721e-02 -5.256604775786399841e-02 1.830367445945739746e-01 -2.734032645821571350e-02 -5.050098896026611328e-01 6.057046651840209961e-01
6.669172048568725586e-01 3.693163990974426270e-01 -7.410107553005218506e-02 3.488051593303680420e-01 2.545745372772216797e-01 -3.666903376579284668e-01 -7.261429913341999054e-03 3.038883209228515625e-01
7.579170465469360352e-01 4.853813052177429199e-01 -7.807638496160507202e-02 2.630922794342041016e-01 5.288295820355415344e-02 -2.804097533226013184e-01 -5.227672308683395386e-02 1.746261715888977051e-01
5.717315673828125000e-01 6.730695366859436035e-01 7.791931927204132080e-02 2.013185620307922363e-01 -2.642191760241985321e-02 -3.887355327606201172e-01 4.291925579309463501e-03 1.472001969814300537e-01
6.119388937950134277e-01 9.805189073085784912e-02 -6.400874350219964981e-03 -9.477012604475021362e-02 3.701864182949066162e-02 -4.220375418663024902e-01 -1.401549577713012695e-01 6.385647058486938477e-01
2.821505963802337646e-01 2.185023128986358643e-01 3.404127657413482666e-01 -4.816716909408569336e-01 1.008799672126770020e-02 -4.256146252155303955e-01 -4.281181991100311279e-01 -4.002805650234222412e-01
-1.827706992626190186e-01 3.603440523147583008e-01 5.966617465019226074e-01 4.887095466256141663e-02 2.685170769691467285e-01 -5.243924260139465332e-01 -3.242195546627044678e-01 -1.616976708173751831e-01
4.296047389507293701e-01 -1.194873526692390442e-01 2.481214255094528198e-01 -5.398060679435729980e-01 -4.909956827759742737e-03 -3.661627173423767090e-01 -5.437617897987365723e-01 -1.357630342245101929e-01
8.650169372558593750e-01 -8.986798673868179321e-02 3.821651041507720947e-01 -2.357300519943237305e-01 3.667669743299484253e-02 5.736389011144638062e-02 -1.686960607767105103e-01 -9.463813155889511108e-02
6.151334047317504883e-01 1.107714325189590454e-01 -6.313520018011331558e-03 2.663593292236328125e-01 1.118948757648468018e-01 -6.253400444984436035e-01 1.771190613508224487e-01 3.215768933296203613e-01
2.060067504644393921e-01 1.702723205089569092e-01 2.966003715991973877e-01 1.016434803605079651e-01 5.222204327583312988e-01 -1.528672128915786743e-01 -6.274558901786804199e-01 3.748095631599426270e-01
1.043119877576828003e-01 1.355892270803451538e-01 5.407901406288146973e-01 2.477834075689315796e-01 -1.451782435178756714e-01 5.575919151306152344e-02 -6.674805283546447754e-01 3.836246132850646973e-01
1.581251323223114014e-01 5.007463097572326660e-01 1.575675457715988159e-01 3.527981340885162354e-01 -1.168411746621131897e-01 -6.980447173118591309e-01 -1.711259037256240845e-01 2.115494906902313232e-01
3.014553189277648926e-01 -3.966436386108398438e-01 4.389400184154510498e-01 -4.610076546669006348e-03 1.773520410060882568e-01 3.094804845750331879e-02 -7.093461155891418457e-01 1.533803641796112061e-01
2.107929438352584839e-01 2.155231833457946777e-01 7.188536524772644043e-01 -4.459841549396514893e-02 3.668780326843261719e-01 -1.748196631669998169e-01 -2.811721265316009521e-01 3.823055922985076904e-01
3.147786483168601990e-02 4.357817173004150391e-01 7.416295409202575684e-01 1.976433843374252319e-01 -2.639655768871307373e-02 -3.055505454540252686e-01 -9.332750737667083740e-02 3.424298167228698730e-01
2.482909113168716431e-01 3.521221578121185303e-01 3.587290942668914795e-01 3.314532339572906494e-01 -2.857144474983215332e-01 -6.713486909866333008e-01 -9.898535162210464478e-02 1.835042536258697510e-01
3.745149672031402588e-01 5.011518597602844238e-01 3.662706911563873291e-01 1.775434464216232300e-01 5.486094579100608826e-02 -4.825141727924346924e-01 -1.642515361309051514e-01 -4.243837893009185791e-01
7.224549055099487305e-01 2.850877940654754639e-01 5.215483307838439941e-01 1.952099949121475220e-01 8.610867708921432495e-02 2.229644209146499634e-01 2.874180488288402557e-02 1.694410890340805054e-01
2.920647859573364258e-01 7.744511961936950684e-02 2.204857766628265381e-01 4.553015530109405518e-01 2.860415279865264893e-01 -8.657418191432952881e-02 -3.564997017383575439e-01 6.605907678604125977e-01
8.678161501884460449e-01 -1.034528687596321106e-01 3.417114615440368652e-01 -4.331192001700401306e-02 -2.840621769428253174e-01 2.443078672513365746e-03 -1.561434119939804077e-01 -1.116773188114166260e-01
2.475236058235168457e-01 2.955115213990211487e-02 7.176330089569091797e-01 9.741374105215072632e-02 -4.673512876033782959e-01 -3.749615550041198730e-01 -1.842646449804306030e-01 -1.428474336862564087e-01
-3.931783884763717651e-02 3.441216945648193359e-01 6.209181547164916992e-01 4.398006945848464966e-02 -3.558759987354278564e-01 -4.075674414634704590e-01 -4.412925243377685547e-01 -7.115389406681060791e-02
2.889602482318878174e-01 3.268011510372161865e-01 1.743706762790679932e-01 -7.979948073625564575e-03 -6.136902794241905212e-02 -5.821344256401062012e-01 -1.577915102243423462e-01 6.416302919387817383e-01
-1.286894734948873520e-02 4.297386705875396729e-01 2.911186814308166504e-01 4.331904947757720947e-01 -1.561571359634399414e-01 -6.550830006599426270e-01 -2.845621407032012939e-01 -9.088817238807678223e-02
8.841121792793273926e-01 1.563908010721206665e-01 -9.646566584706306458e-03 2.352803647518157959e-01 1.003096550703048706e-01 -2.746466100215911865e-01 2.013184279203414917e-01 1.114259585738182068e-01
3.502074480056762695e-01 1.316732317209243774e-01 -1.354442834854125977e-01 4.197784364223480225e-01 5.670340061187744141e-01 -4.883851408958435059e-01 -1.179597824811935425e-01 3.024825155735015869e-01
-1.209555715322494507e-01 4.706914424896240234e-01 6.327149271965026855e-01 1.389620006084442139e-01 -1.368826925754547119e-01 -4.097786247730255127e-01 -3.941785097122192383e-01 4.635456576943397522e-02
3.836891353130340576e-01 -2.781418524682521820e-02 2.605822980403900146e-01 1.611774601042270660e-02 3.375990688800811768e-01 -1.003033667802810669e-01 -2.599101960659027100e-01 7.695835828781127930e-01
5.096214413642883301e-01 -1.950605399906635284e-02 1.937931180000305176e-01 -2.147104442119598389e-01 -2.210119217634201050e-01 -5.683712363243103027e-01 3.759539127349853516e-02 5.319244265556335449e-01
1.207444146275520325e-01 4.858009517192840576e-01 4.659748673439025879e-01 5.321831107139587402e-01 3.526202440261840820e-01 -7.171638309955596924e-02 -3.213399946689605713e-01 -1.277617514133453369e-01
5.131738185882568359e-01 -1.391311883926391602e-01 1.826635301113128662e-01 -4.416152536869049072e-01 -2.458039075136184692e-01 -4.669420123100280762e-01 -3.710395991802215576e-01 -2.697781324386596680e-01
2.416027337312698364e-01 5.034351348876953125e-01 4.391224980354309082e-01 2.623149156570434570e-01 -3.584873378276824951e-01 -3.561284840106964111e-01 -3.531991243362426758e-01 -2.155300378799438477e-01
2.858551740646362305e-01 2.388657331466674805e-01 3.570648133754730225e-01 3.326065540313720703e-01 -4.384412467479705811e-01 -6.284230947494506836e-01 -7.014138251543045044e-02 -1.761861443519592285e-01
5.167905092239379883e-01 -3.151731193065643311e-02 4.761680588126182556e-02 -1.550159156322479248e-01 -5.076832771301269531e-01 -6.279262900352478027e-01 -1.835334599018096924e-01 1.411337405443191528e-01
7.534686923027038574e-01 2.148894369602203369e-01 -1.032057851552963257e-01 6.905399262905120850e-02 -1.105686351656913757e-01 -3.601107001304626465e-01 -1.213753074407577515e-01 4.626557528972625732e-01
3.598290309309959412e-02 5.039547085762023926e-01 3.318319022655487061e-01 5.297162532806396484e-01 -1.092423871159553528e-01 -3.515647351741790771e-01 -4.255240261554718018e-01 1.934444457292556763e-01
7.092400193214416504e-01 1.176389679312705994e-01 4.200913608074188232e-01 1.719373613595962524e-01 -2.428002357482910156e-01 -3.429122865200042725e-01 2.824706137180328369e-01 -1.441184431314468384e-01
4.085475206375122070e-01 2.628564834594726562e-01 -3.113637445494532585e-03 4.421791434288024902e-01 4.468539953231811523e-01 -4.579195678234100342e-01 -8.933783322572708130e-02 3.887330591678619385e-01
3.535737693309783936e-01 2.003822326660156250e-01 5.470341444015502930e-01 -3.733437657356262207e-01 -8.775669336318969727e-02 5.655524507164955139e-02 -5.791063308715820312e-01 2.234653681516647339e-01
8.594115972518920898e-01 2.285982966423034668e-01 1.793196201324462891e-01 2.084368169307708740e-01 -3.178468048572540283e-01 -1.755958236753940582e-02 -1.539021432399749756e-01 -9.236951172351837158e-02
2.565802931785583496e-01 2.397255748510360718e-01 -9.522499144077301025e-02 4.001961052417755127e-01 -3.556828498840332031e-01 -5.513447523117065430e-01 -4.953033030033111572e-01 1.779240518808364868e-01
4.549260735511779785e-01 5.431755185127258301e-01 2.062801271677017212e-01 1.081229224801063538e-01 -3.624899685382843018e-01 -4.710692465305328369e-01 -1.172717809677124023e-01 2.769529223442077637e-01
6.331494450569152832e-01 8.150070905685424805e-02 4.084706008434295654e-01 -5.802839249372482300e-02 5.930542945861816406e-01 1.826438866555690765e-02 -3.427917882800102234e-02 -2.627583742141723633e-01
4.581141471862792969e-01 -2.509362101554870605e-01 -2.649184688925743103e-02 1.717504411935806274e-01 1.685281544923782349e-01 -2.574284076690673828e-01 -6.487622261047363281e-01 -4.259093105792999268e-01
4.838396906852722168e-01 3.602051436901092529e-01 -3.463189303874969482e-01 1.144683808088302612e-01 2.290808260440826416e-01 -5.416116118431091309e-01 -3.287759721279144287e-01 2.218034118413925171e-01
1.145322844386100769e-01 2.159267961978912354e-01 7.293295264244079590e-01 2.047587633132934570e-01 -3.483506739139556885e-01 -1.784039735794067383e-01 -4.571186602115631104e-01 6.539720296859741211e-02
3.643255829811096191e-01 -1.823928058147430420e-01 1.780506968498229980e-01 4.855628013610839844e-01 -1.829158961772918701e-01 -1.700838059186935425e-01 -5.612054467201232910e-01 -4.349576532840728760e-01
1.930040121078491211e-01 5.194798707962036133e-01 1.422744393348693848e-01 2.828218974173069000e-02 4.965572655200958252e-01 -6.136347651481628418e-01 -7.427371293306350708e-02 2.078819870948791504e-01
3.651308119297027588e-01 2.170884609222412109e-01 -6.504155695438385010e-02 -3.390394523739814758e-02 -4.070881605148315430e-01 -7.241914272308349609e-01 -3.422206342220306396e-01 8.296468853950500488e-02
3.112422525882720947e-01 -1.575162708759307861e-01 6.249488592147827148e-01 2.544512748718261719e-01 1.621686816215515137e-01 4.361717775464057922e-02 -2.660950720310211182e-01 5.692124962806701660e-01
5.312275290489196777e-01 4.025967046618461609e-02 2.016501687467098236e-02 2.679557204246520996e-01 5.865560844540596008e-02 -6.336025595664978027e-01 7.564375549554824829e-02 4.830683171749114990e-01
2.491143643856048584e-01 1.003569886088371277e-01 6.758441329002380371e-01 -2.732997536659240723e-01 -8.003680408000946045e-02 2.331649698317050934e-02 -5.248427391052246094e-01 3.376433551311492920e-01
3.723168671131134033e-01 -2.269038707017898560e-01 2.022200375795364380e-01 3.875040411949157715e-01 1.292681545019149780e-01 -5.866964459419250488e-01 1.326623409986495972e-01 4.902245104312896729e-01
6.948384046554565430e-01 -1.075461623258888721e-03 2.248699367046356201e-01 -4.986139237880706787e-01 1.966022253036499023e-01 -1.728899478912353516e-01 -3.470702767372131348e-01 -1.703379452228546143e-01
-1.369786262512207031e-01 4.240181744098663330e-01 5.257900953292846680e-01 7.952591031789779663e-02 -1.956716626882553101e-01 -5.912244319915771484e-01 -3.608666360378265381e-01 2.464375644922256470e-02
1.983264237642288208e-01 6.021715998649597168e-01 1.220209896564483643e-01 1.347507387399673462e-01 -1.316430717706680298e-01 -6.337562203407287598e-01 -3.131925761699676514e-01 2.189587354660034180e-01
3.421673476696014404e-01 4.528966918587684631e-02 4.630833864212036133e-01 9.598553180694580078e-02 -5.944880843162536621e-01 -4.720015823841094971e-01 -2.581135332584381104e-01 -1.199451610445976257e-01
1.043652594089508057e-01 3.681557476520538330e-01 -1.002204790711402893e-02 2.585028111934661865e-01 -2.781043648719787598e-01 -7.129037380218505859e-01 -4.342476129531860352e-01 1.118047833442687988e-01
4.894376695156097412e-01 1.291305422782897949e-01 1.867251545190811157e-01 2.816105782985687256e-01 -1.256813257932662964e-01 -7.359112501144409180e-01 1.338763236999511719e-01 2.330691516399383545e-01
3.153468966484069824e-01 -3.500507771968841553e-01 -1.778417676687240601e-01 4.316158965229988098e-02 3.789179027080535889e-01 -4.109851121902465820e-01 -6.402415037155151367e-01 -1.487734913825988770e-01
4.119071736931800842e-02 4.822264015674591064e-01 1.844317466020584106e-01 1.016481071710586548e-01 5.320355892181396484e-01 -6.195868849754333496e-01 -1.146723628044128418e-01 2.032586336135864258e-01
5.243203639984130859e-01 1.657626926898956299e-01 9.053312987089157104e-02 2.984363771975040436e-02 -4.553452432155609131e-01 -5.740488171577453613e-01 -3.796231150627136230e-01 8.682677149772644043e-02
1.752322353422641754e-02 3.405363559722900391e-01 5.643482208251953125e-01 3.151293396949768066e-01 5.540736317634582520e-01 -2.833673059940338135e-01 -2.635664641857147217e-01 -9.576364606618881226e-02
2.315854877233505249e-01 3.986360430717468262e-01 4.370705187320709229e-01 1.537359356880187988e-01 -3.278214037418365479e-01 -6.684183478355407715e-01 2.613127604126930237e-02 -1.336384862661361694e-01
3.649521172046661377e-01 7.139295805245637894e-03 3.349006772041320801e-01 4.669141471385955811e-01 2.770165167748928070e-02 -5.937415957450866699e-01 1.173769682645797729e-01 4.117254018783569336e-01
2.499021887779235840e-01 1.649121642112731934e-01 6.089370250701904297e-01 4.439189434051513672e-01 -3.705264627933502197e-01 -4.460682868957519531e-01 1.485233847051858902e-02 -7.744222134351730347e-02
2.349748015403747559e-01 -3.587928712368011475e-01 2.555826306343078613e-01 -3.824659585952758789e-01 2.562466263771057129e-01 -3.742272257804870605e-01 -6.215145587921142578e-01 -1.116375476121902466e-01
1.631263643503189087e-01 4.769094288349151611e-01 3.582621514797210693e-01 3.376320600509643555e-01 5.275677442550659180e-01 -3.910932838916778564e-01 -2.258640527725219727e-01 -1.459579169750213623e-01
4.263903200626373291e-01 2.130421847105026245e-01 6.602997779846191406e-01 1.861825734376907349e-01 -3.663347363471984863e-01 -3.840000033378601074e-01 1.161581128835678101e-01 8.363475650548934937e-02
4.804643690586090088e-01 -3.067504167556762695e-01 -6.149652227759361267e-02 3.179674446582794189e-01 -7.693284749984741211e-02 -3.055772483348846436e-01 -5.573990941047668457e-01 -4.002290368080139160e-01
7.471190690994262695e-01 4.328562915325164795e-01 3.783396482467651367e-01 2.951432764530181885e-01 6.468456983566284180e-02 8.798661828041076660e-02 5.194623768329620361e-02 9.784663468599319458e-02
3.878794610500335693e-01 -4.477327466011047363e-01 4.924595952033996582e-01 3.090976178646087646e-01 3.331781625747680664e-01 -1.546853035688400269e-01 -2.809669375419616699e-01 -3.116881251335144043e-01
4.398543834686279297e-01 2.126448154449462891e-01 6.384973526000976562e-01 1.825258880853652954e-01 -4.562048614025115967e-01 -3.239513933658599854e-01 -3.991330787539482117e-02 -7.520215213298797607e-02
7.615242600440979004e-01 -1.065728887915611267e-01 3.077331483364105225e-01 -3.154048621654510498e-01 2.368612140417098999e-01 -2.683439552783966064e-01 1.461409311741590500e-02 -2.936287224292755127e-01
1.914485841989517212e-01 -1.501814126968383789e-01 6.937279701232910156e-01 1.946457028388977051e-01 -4.002079367637634277e-01 -3.021863102912902832e-01 -3.014411926269531250e-01 2.815983593463897705e-01
-1.057982910424470901e-02 5.855085253715515137e-01 3.089724183082580566e-01 6.855220347642898560e-02 1.316842287778854370e-01 -6.840951442718505859e-01 -2.219488024711608887e-01 -1.493861079216003418e-01
3.072693049907684326e-01 -8.134870789945125580e-03 6.904831528663635254e-01 4.473951086401939392e-02 -1.464080214500427246e-01 -8.192478120326995850e-02 -4.259785413742065430e-01 -4.659894406795501709e-01
4.398099780082702637e-01 1.508896201848983765e-01 6.676829457283020020e-01 9.903937578201293945e-02 -4.284489452838897705e-01 -2.378188222646713257e-01 -2.252612560987472534e-01 -1.931874454021453857e-01
2.980055809020996094e-01 5.050320625305175781e-01 8.143692463636398315e-02 1.863559335470199585e-02 -2.543891593813896179e-02 -7.143859863281250000e-01 -1.001717895269393921e-01 3.579484224319458008e-01
5.288730934262275696e-02 4.102900922298431396e-01 4.894436895847320557e-01 3.262176215648651123e-01 -2.264078557491302490e-01 -6.333327889442443848e-01 -1.672564893960952759e-01 5.046003684401512146e-02
2.798199057579040527e-01 -1.640044003725051880e-01 3.772100508213043213e-01 1.276021599769592285e-01 1.743602752685546875e-01 -3.671604692935943604e-01 -3.017789423465728760e-01 6.927877068519592285e-01
2.933238744735717773e-01 -1.051999926567077637e-01 2.422663420438766479e-01 1.876345574855804443e-01 -4.381859004497528076e-01 -1.647397577762603760e-01 -7.242106795310974121e-01 2.556700110435485840e-01
6.509271264076232910e-01 1.062702685594558716e-01 3.903753459453582764e-01 -3.117052614688873291e-01 -2.092412561178207397e-01 6.994817405939102173e-02 -4.623330831527709961e-01 2.302622944116592407e-01
-6.526111811399459839e-02 3.539086282253265381e-01 -9.193898178637027740e-03 4.119717776775360107e-01 3.052904903888702393e-01 -5.532122850418090820e-01 -5.226863026618957520e-01 1.680392771959304810e-01
3.193493485450744629e-01 1.365717947483062744e-01 2.051228135824203491e-01 -4.977868199348449707e-01 5.205336026847362518e-03 -3.255276381969451904e-01 -6.231639981269836426e-01 -3.084934651851654053e-01
6.879506111145019531e-01 3.277842998504638672e-01 -4.774527996778488159e-02 7.323683798313140869e-02 7.747481018304824829e-02 -1.999001502990722656e-01 -3.387951850891113281e-01 5.008928179740905762e-01
-1.167778745293617249e-01 2.920733094215393066e-01 3.716687858104705811e-01 1.774652153253555298e-01 -1.424607783555984497e-01 -6.918213963508605957e-01 -4.769657254219055176e-01 7.082701474428176880e-02
3.306985795497894287e-01 -2.770448327064514160e-01 4.821952879428863525e-01 6.636574864387512207e-02 1.416903287172317505e-01 -8.829716593027114868e-02 -3.613664805889129639e-01 6.469233036041259766e-01
3.310579657554626465e-01 4.547391235828399658e-01 2.828336954116821289e-01 2.680165320634841919e-02 -3.415342420339584351e-02 -2.793553769588470459e-01 -4.399665296077728271e-01 -5.745635032653808594e-01
4.557030498981475830e-01 -2.971396595239639282e-02 3.030495345592498779e-01 -3.963018655776977539e-01 -1.866000741720199585e-01 -1.009939089417457581e-01 -5.648931860923767090e-01 4.224144518375396729e-01
2.697763144969940186e-01 -7.057143747806549072e-02 3.559168577194213867e-01 3.437508344650268555e-01 -5.426038801670074463e-02 -6.133421063423156738e-01 1.086039617657661438e-01 5.352305173873901367e-01
7.546405792236328125e-01 7.864627242088317871e-02 5.931500792503356934e-01 5.944929271936416626e-02 -2.322106361389160156e-01 9.015703201293945312e-02 -7.289126515388488770e-02 -4.009795561432838440e-02
2.600767910480499268e-01 -4.651500582695007324e-01 3.324688076972961426e-01 3.443462252616882324e-01 1.366294324398040771e-01 -3.794946968555450439e-01 -4.808102250099182129e-01 -3.049972355365753174e-01
5.021405220031738281e-01 -2.529181241989135742e-01 7.036162540316581726e-03 1.090727671980857849e-01 2.318457365036010742e-01 -1.347319185733795166e-01 -7.681857347488403320e-01 9.963227063417434692e-02
4.474536776542663574e-01 2.661794237792491913e-02 -1.242555677890777588e-01 4.769672751426696777e-01 1.651724725961685181e-01 -7.198206186294555664e-01 -9.116086363792419434e-02 4.904560372233390808e-02
5.931437611579895020e-01 6.006927490234375000e-01 -1.473131007514894009e-03 6.918334960937500000e-02 2.929448783397674561e-01 -4.318917393684387207e-01 5.826516076922416687e-02 -8.257310837507247925e-02
3.668579459190368652e-01 1.564862877130508423e-01 4.850588440895080566e-01 -3.995917141437530518e-01 -6.430062651634216309e-02 -1.367250680923461914e-01 -5.625915527343750000e-01 -3.265487849712371826e-01
2.744012176990509033e-01 2.716059684753417969e-01 1.793619990348815918e-01 6.444970518350601196e-02 4.088057875633239746e-01 -3.970320895314216614e-02 -5.146526098251342773e-01 6.172874569892883301e-01
7.798394560813903809e-01 3.560100495815277100e-01 1.988591253757476807e-01 -2.362645864486694336e-01 -5.593746155500411987e-02 -2.537895739078521729e-01 -2.065075337886810303e-01 2.440447658300399780e-01
-4.994043707847595215e-02 2.675957381725311279e-01 -4.409655183553695679e-02 4.141797423362731934e-01 4.478772170841693878e-03 -5.283925533294677734e-01 -6.500498652458190918e-01 2.250011563301086426e-01
3.921888470649719238e-01 -1.949628815054893494e-02 6.138207316398620605e-01 5.123407244682312012e-01 -3.551199734210968018e-01 -2.081224173307418823e-01 -2.978857047855854034e-02 1.903324723243713379e-01
5.552095770835876465e-01 -4.309214651584625244e-01 -1.075178012251853943e-01 1.540686041116714478e-01 3.414281010627746582e-01 -3.373518586158752441e-01 -3.798491954803466797e-01 -3.099788427352905273e-01
4.131849110126495361e-01 4.163639247417449951e-01 1.045342255383729935e-02 2.803765535354614258e-01 4.804135486483573914e-02 -6.013710498809814453e-01 -7.440498471260070801e-02 -4.557494819164276123e-01
2.717676460742950439e-01 -4.822305738925933838e-01 4.156514704227447510e-01 3.732191920280456543e-01 3.347229361534118652e-01 -2.581628561019897461e-01 -3.475967347621917725e-01 -2.864021062850952148e-01
4.226678907871246338e-01 5.760880708694458008e-01 -1.337426155805587769e-01 -1.919723600149154663e-01 4.187686741352081299e-01 -4.412451982498168945e-01 -2.533326447010040283e-01 -2.218162454664707184e-02
2.048940807580947876e-01 3.479667901992797852e-01 -2.352616004645824432e-02 1.519606113433837891e-01 5.765045806765556335e-02 -6.334302425384521484e-01 -5.351133346557617188e-01 3.498404622077941895e-01
7.037924528121948242e-01 9.471947699785232544e-02 1.020952910184860229e-01 -2.610151171684265137e-01 -1.631228923797607422e-01 -3.382959663867950439e-01 -8.185912668704986572e-02 5.190355777740478516e-01
1.344266533851623535e-01 3.154258131980895996e-01 1.025865748524665833e-01 -1.829412579536437988e-01 4.934809803962707520e-01 -2.066882401704788208e-01 -5.138059258460998535e-01 5.368467569351196289e-01
4.941467046737670898e-01 2.336833178997039795e-01 3.961408734321594238e-01 -2.430051006376743317e-02 -5.476137399673461914e-01 -4.639043807983398438e-01 -9.123784303665161133e-02 -1.424095630645751953e-01
2.409985512495040894e-01 -2.496009618043899536e-01 6.378421783447265625e-01 2.548292465507984161e-02 6.103116869926452637e-01 -3.036448657512664795e-01 -3.069339133799076080e-02 -8.064886182546615601e-02
-1.922707073390483856e-02 1.144750881940126419e-02 4.983280897140502930e-01 1.438487470149993896e-01 -2.932813391089439392e-02 -7.887682318687438965e-01 7.999933511018753052e-02 3.179002404212951660e-01
4.414143860340118408e-01 -2.714828550815582275e-01 2.532562315464019775e-01 1.582647114992141724e-02 1.407359838485717773e-01 -4.558963701128959656e-02 -5.375892519950866699e-01 5.968031287193298340e-01
1.657537668943405151e-01 5.348882079124450684e-01 3.507359027862548828e-01 5.128476619720458984e-01 -1.141797751188278198e-01 -4.151600301265716553e-01 -2.636767327785491943e-01 2.132409662008285522e-01
6.142094135284423828e-01 2.873590216040611267e-02 4.550607502460479736e-01 1.607528626918792725e-01 -5.225323438644409180e-01 -3.124072849750518799e-01 -1.003047302365303040e-01 -9.110360592603683472e-02
2.891068756580352783e-01 -3.160844743251800537e-01 1.542703211307525635e-01 1.214201450347900391e-01 2.010800391435623169e-01 -2.644070088863372803e-01 -6.759337186813354492e-01 -4.590589106082916260e-01
5.000554323196411133e-01 2.549419999122619629e-01 -1.104119978845119476e-02 -2.196367681026458740e-01 2.331808805465698242e-01 -2.698025405406951904e-01 -3.572207987308502197e-01 6.179107427597045898e-01
4.443179070949554443e-01 -4.609726741909980774e-02 4.695059657096862793e-01 1.535174399614334106e-01 -5.788745284080505371e-01 -4.508007466793060303e-01 -1.237356141209602356e-01 -5.315617471933364868e-02
6.816227436065673828e-01 -4.177819564938545227e-02 -4.444886744022369385e-02 3.790856599807739258e-01 3.315080702304840088e-01 -2.728184759616851807e-01 3.475871682167053223e-02 4.499198198318481445e-01
6.698668003082275391e-02 1.469205021858215332e-01 1.620707362890243530e-01 1.136886775493621826e-01 -1.665128916501998901e-01 -3.920141607522964478e-02 -9.495420455932617188e-01 6.198311969637870789e-02
4.414294362068176270e-01 2.534862756729125977e-01 4.906635582447052002e-01 1.599894165992736816e-01 -4.355140328407287598e-01 -6.135814264416694641e-02 -5.144338011741638184e-01 1.282881945371627808e-01
-2.237531356513500214e-03 6.866140663623809814e-02 1.336454451084136963e-01 5.702893137931823730e-01 1.341599673032760620e-01 -6.713716387748718262e-01 -3.451290428638458252e-01 2.536468803882598877e-01
2.311457097530364990e-01 2.398198246955871582e-01 3.543601036071777344e-01 2.783069759607315063e-02 -4.944773316383361816e-01 -4.893963932991027832e-01 -5.205345153808593750e-01 8.797580748796463013e-02
5.681757926940917969e-01 4.414376914501190186e-01 -4.297365248203277588e-02 -9.699283400550484657e-04 -4.115623831748962402e-01 -4.581799805164337158e-01 -3.103362619876861572e-01 6.957191973924636841e-02
3.172149360179901123e-01 -6.546860933303833008e-02 2.992114424705505371e-01 2.266794145107269287e-01 -8.454603701829910278e-02 -7.797696590423583984e-01 1.928110867738723755e-01 3.190807998180389404e-01
1.390817016363143921e-01 -2.467598319053649902e-01 2.622285187244415283e-01 -2.075409740209579468e-01 2.984350025653839111e-01 -4.982368946075439453e-01 -5.158200860023498535e-01 -4.522774517536163330e-01
5.122395157814025879e-01 3.719393312931060791e-01 2.624717950820922852e-01 2.820791006088256836e-01 -4.247091710567474365e-01 -3.969302177429199219e-01 -2.342764884233474731e-01 -2.408214360475540161e-01
5.567812323570251465e-01 1.856560446321964264e-02 2.694440782070159912e-01 1.938586235046386719e-01 6.816906332969665527e-01 -1.095559522509574890e-01 8.546198159456253052e-02 -3.089663684368133545e-01
8.057510256767272949e-01 2.021633237600326538e-01 2.422275096178054810e-01 -3.125493526458740234e-01 -9.181619435548782349e-02 -2.856812477111816406e-01 -2.333665192127227783e-01 9.502708911895751953e-02
5.494284033775329590e-01 5.601873397827148438e-01 -9.470441192388534546e-02 2.136558592319488525e-01 -5.620246008038520813e-02 -5.059265494346618652e-01 -2.135581374168395996e-01 1.580301821231842041e-01
3.179346919059753418e-01 6.390594840049743652e-01 8.331316709518432617e-02 1.754433810710906982e-01 9.645760059356689453e-02 -4.620600044727325439e-01 -2.698563933372497559e-01 3.964508771896362305e-01
3.351435065269470215e-01 3.027764260768890381e-01 3.893626332283020020e-01 3.422290384769439697e-01 -3.566761314868927002e-01 -5.860901474952697754e-01 -1.664565652608871460e-01 -1.698646545410156250e-01
4.075525403022766113e-01 -1.701252907514572144e-01 1.893502622842788696e-01 7.345741242170333862e-02 2.774155139923095703e-01 -3.390159904956817627e-01 -3.798482120037078857e-01 -6.538599729537963867e-01
3.550670146942138672e-01 -2.942737638950347900e-01 -2.531273756176233292e-03 2.518985271453857422e-01 1.662739515304565430e-01 -2.296890765428543091e-01 -7.073332667350769043e-01 -3.783471882343292236e-01
