# Supplementary material for: Where is your field going? A machine learning approach to study the relative motion of the domains of physics
Source: PLoS One. 2020 Jun 18;15(6):e0233997. doi: 10.1371/journal.pone.0233997 (PMC7302634; doi:10.1371/journal.pone.0233997)
Supplement: S2 Data — (ZIP) [file pone.0233997.s002.zip › 1/Pacs4Run_1_VS_500_embeddings1993-1997ED8.txt]

8.688434958457946777e-01 -1.344337463378906250e-01 1.876346766948699951e-01 -2.730241790413856506e-02 -1.397181153297424316e-01 2.248669974505901337e-02 -4.079700112342834473e-01 -6.797104328870773315e-02
4.068904817104339600e-01 1.972606219351291656e-02 -1.879531145095825195e-02 7.709207534790039062e-01 -6.976599339395761490e-03 4.343520998954772949e-01 -1.939629167318344116e-01 -1.142227575182914734e-01
5.573362708091735840e-01 4.161271154880523682e-01 2.725741267204284668e-01 -1.283916383981704712e-01 3.077250123023986816e-01 2.214849740266799927e-01 -4.767173528671264648e-02 -5.285929441452026367e-01
6.962619423866271973e-01 -4.476625025272369385e-01 -1.874700784683227539e-01 9.985603392124176025e-02 2.989591956138610840e-01 -2.770713716745376587e-02 4.018934369087219238e-01 -1.343076229095458984e-01
7.962087392807006836e-01 1.985599994659423828e-01 9.154136478900909424e-02 2.904880642890930176e-01 2.600751817226409912e-01 -4.296248406171798706e-02 2.609163820743560791e-01 3.103227615356445312e-01
3.481587767601013184e-01 7.934561371803283691e-02 -3.976518213748931885e-01 1.377202272415161133e-01 3.782511353492736816e-01 2.559233009815216064e-01 -3.471598923206329346e-01 -6.052315235137939453e-01
7.460982203483581543e-01 5.625945925712585449e-01 3.053243737667798996e-03 -9.903226792812347412e-02 1.076897680759429932e-01 3.068293929100036621e-01 -5.540224537253379822e-02 -9.053840488195419312e-02
3.951488733291625977e-01 1.098737344145774841e-01 5.755071640014648438e-01 7.437212765216827393e-02 5.756922960281372070e-01 1.779169291257858276e-01 -2.269514463841915131e-02 -3.625660836696624756e-01
3.400719761848449707e-01 -1.451691091060638428e-01 5.504669547080993652e-01 2.906180322170257568e-01 -1.608301326632499695e-02 5.273672342300415039e-01 -2.989826500415802002e-01 -3.286926448345184326e-01
5.135101079940795898e-01 -9.758085012435913086e-02 -7.804603129625320435e-02 4.023769795894622803e-01 4.970102906227111816e-01 5.428963303565979004e-01 1.248011216521263123e-01 -3.815815970301628113e-02
4.393210113048553467e-01 1.726454347372055054e-01 3.381446003913879395e-01 -3.996216692030429840e-03 -1.560472100973129272e-01 1.108447089791297913e-01 -4.008262157440185547e-01 -6.823004484176635742e-01
7.012549042701721191e-01 -7.806784659624099731e-02 -3.601904809474945068e-01 5.224201679229736328e-01 1.246233657002449036e-01 -2.103472054004669189e-01 3.440222516655921936e-02 1.962817460298538208e-01
3.549602925777435303e-01 -1.978200972080230713e-01 3.139972090721130371e-01 2.939886748790740967e-01 6.040261983871459961e-01 8.406119048595428467e-02 9.575266391038894653e-03 -5.271064639091491699e-01
7.598236203193664551e-01 -1.553817186504602432e-03 -1.909005045890808105e-01 -1.170037463307380676e-01 4.607530236244201660e-01 2.749620676040649414e-01 2.684589624404907227e-01 1.120941787958145142e-01
2.710252404212951660e-01 2.352548204362392426e-02 3.285717964172363281e-01 3.209903836250305176e-01 6.182346940040588379e-01 2.177300900220870972e-01 -2.176624238491058350e-01 -4.878526628017425537e-01
5.594077706336975098e-01 5.579259991645812988e-01 3.271665871143341064e-01 -1.945814043283462524e-01 2.600214481353759766e-01 1.607590615749359131e-01 -2.216516882181167603e-01 -2.971490025520324707e-01
5.223600268363952637e-01 1.170056164264678955e-01 4.860434532165527344e-01 3.758869767189025879e-01 -5.422754585742950439e-02 3.942486047744750977e-01 -7.057058811187744141e-02 -4.154125452041625977e-01
5.590478181838989258e-01 -3.428801596164703369e-01 3.751272559165954590e-01 -5.103464797139167786e-02 4.095619618892669678e-01 2.194445282220840454e-01 -2.443293035030364990e-01 3.885616362094879150e-01
6.482794284820556641e-01 -2.978899180889129639e-01 5.706556439399719238e-01 8.742830902338027954e-02 2.258105725049972534e-01 -1.050446704030036926e-01 -1.452594548463821411e-01 2.730911970138549805e-01
7.932315468788146973e-01 -1.981579512357711792e-01 -2.584570646286010742e-01 2.551931440830230713e-01 -2.037037312984466553e-01 3.791656345129013062e-02 2.729138135910034180e-01 -2.866682708263397217e-01
5.194599628448486328e-01 -3.243130147457122803e-01 -2.670878767967224121e-01 4.502712488174438477e-01 1.819874942302703857e-01 3.366969823837280273e-01 3.310626000165939331e-02 -4.509123861789703369e-01
4.679434001445770264e-01 4.607576504349708557e-02 2.866052091121673584e-01 4.797724187374114990e-01 3.876349329948425293e-01 5.274000763893127441e-01 5.197789520025253296e-02 -1.883305758237838745e-01
6.515970230102539062e-01 -6.683637201786041260e-02 3.770179748535156250e-01 -8.166575804352760315e-03 7.233741134405136108e-02 4.428723752498626709e-01 2.257012575864791870e-01 -4.200421571731567383e-01
5.973908305168151855e-01 2.161473035812377930e-02 5.587712526321411133e-01 2.674899399280548096e-01 1.694753170013427734e-01 2.931271791458129883e-01 2.091631591320037842e-01 -3.169956803321838379e-01
7.063120007514953613e-01 -1.557824015617370605e-01 5.589630007743835449e-01 -1.886284649372100830e-01 3.258644640445709229e-01 -6.836234778165817261e-02 8.980148285627365112e-02 9.954704344272613525e-02
4.271030426025390625e-01 8.220339193940162659e-03 -1.462773084640502930e-01 1.388843953609466553e-01 2.406489849090576172e-01 -1.637423634529113770e-01 -8.000375032424926758e-01 2.281360328197479248e-01
5.473412871360778809e-01 -2.285828292369842529e-01 9.088503569364547729e-02 3.191871941089630127e-01 -8.571230620145797729e-02 3.843517303466796875e-01 -4.152781516313552856e-02 -6.174377799034118652e-01
3.128373026847839355e-01 -3.854115903377532959e-01 9.082192182540893555e-02 6.173465251922607422e-01 3.065146505832672119e-01 3.927109837532043457e-01 -2.297707200050354004e-01 -2.515113651752471924e-01
6.587548851966857910e-01 9.371854364871978760e-02 5.823172926902770996e-01 -2.759135365486145020e-01 -1.677642315626144409e-01 -1.884887069463729858e-01 -2.638085484504699707e-01 -9.364506602287292480e-02
3.192070126533508301e-01 1.973895132541656494e-01 -2.409138381481170654e-01 3.252853453159332275e-01 1.983487606048583984e-01 3.999825417995452881e-01 -4.701807796955108643e-01 -5.243054032325744629e-01
6.251463890075683594e-01 -1.188579499721527100e-01 6.150557994842529297e-01 -2.149051278829574585e-01 3.339397907257080078e-01 -2.256566733121871948e-01 5.446284264326095581e-02 -7.200209796428680420e-02
4.305425882339477539e-01 1.859187334775924683e-01 3.273485600948333740e-01 6.974619030952453613e-01 2.379958331584930420e-01 -1.502355094999074936e-02 -7.037825882434844971e-02 -3.530386090278625488e-01
5.125612020492553711e-01 -3.926441669464111328e-01 1.179196685552597046e-02 4.616771638393402100e-01 1.625509858131408691e-01 2.322673648595809937e-01 5.885377898812294006e-02 -5.347822308540344238e-01
4.649230241775512695e-01 1.065469011664390564e-01 3.285070881247520447e-02 3.761123418807983398e-01 4.299865067005157471e-01 1.601181738078594208e-02 -5.357275009155273438e-01 3.972479104995727539e-01
4.700177311897277832e-01 -7.072569429874420166e-02 1.119440328329801559e-02 4.648487567901611328e-01 3.823557794094085693e-01 6.388623118400573730e-01 5.678663728758692741e-04 -5.941694229841232300e-02
4.984314143657684326e-01 -3.180851042270660400e-01 1.406314224004745483e-01 3.004732429981231689e-01 6.291727721691131592e-02 3.554535806179046631e-01 2.749219071120023727e-03 -6.403227448463439941e-01
4.503477811813354492e-01 6.906846910715103149e-02 2.058213055133819580e-01 7.181428074836730957e-01 2.984498441219329834e-01 2.434006631374359131e-01 -9.425045922398567200e-03 -2.931212186813354492e-01
4.352110624313354492e-01 1.568096429109573364e-01 -6.216169521212577820e-02 6.502825021743774414e-01 3.066906630992889404e-01 1.201421767473220825e-01 -1.139569282531738281e-01 -4.876382946968078613e-01
3.763898313045501709e-01 2.035903483629226685e-01 5.132378935813903809e-01 1.946609914302825928e-01 5.127287507057189941e-01 5.466473847627639771e-02 -1.500916332006454468e-01 -4.766226410865783691e-01
2.181113958358764648e-01 -1.771131008863449097e-01 -3.356603533029556274e-02 2.994125187397003174e-01 1.906315684318542480e-01 4.263609647750854492e-01 -5.416367650032043457e-01 -5.646144151687622070e-01
6.399462223052978516e-01 2.287171185016632080e-01 3.615591526031494141e-01 1.801003664731979370e-01 4.553621411323547363e-01 -8.203282952308654785e-02 3.796261548995971680e-01 -1.295985877513885498e-01
3.277968168258666992e-01 2.837090007960796356e-02 3.026653230190277100e-01 7.041060328483581543e-01 2.196666002273559570e-01 1.257564127445220947e-01 -2.577036321163177490e-01 -4.170055091381072998e-01
4.766038358211517334e-01 3.351203501224517822e-01 -1.508362889289855957e-01 3.815802931785583496e-01 1.169352512806653976e-02 5.199576616287231445e-01 -2.599574029445648193e-01 -3.925781250000000000e-01
4.738783836364746094e-01 -6.899996846914291382e-02 1.509547829627990723e-01 5.010408163070678711e-01 4.047878682613372803e-01 5.743517875671386719e-01 5.294831842184066772e-02 -1.767337135970592499e-02
4.477549195289611816e-01 -4.633161723613739014e-01 -1.912106722593307495e-01 4.727318584918975830e-01 2.521845400333404541e-01 3.093282580375671387e-01 2.744094701483845711e-03 -4.068515896797180176e-01
4.323331415653228760e-01 -3.654741123318672180e-02 2.360534667968750000e-01 6.730918884277343750e-01 2.255332618951797485e-01 1.081748530268669128e-01 -6.072755157947540283e-02 -4.865424036979675293e-01
3.710021376609802246e-01 2.298406790941953659e-03 3.476809561252593994e-01 6.488078236579895020e-01 3.687160313129425049e-01 3.561515510082244873e-01 -1.345049142837524414e-01 -1.990765333175659180e-01
6.709530949592590332e-01 2.278470844030380249e-01 3.124814331531524658e-01 2.802400588989257812e-01 -6.845638900995254517e-02 5.003536939620971680e-01 1.984570622444152832e-01 -1.652365475893020630e-01
4.943340718746185303e-01 4.250960797071456909e-02 -4.024641960859298706e-02 4.758128821849822998e-01 3.784854710102081299e-01 6.122603416442871094e-01 4.331962391734123230e-02 -7.627888023853302002e-02
6.757181286811828613e-01 3.769526481628417969e-01 -4.620603471994400024e-02 -2.832219302654266357e-01 4.721656739711761475e-01 2.776789665222167969e-01 9.327673912048339844e-02 -1.010721176862716675e-01
7.194963097572326660e-01 -3.296764791011810303e-01 3.080831468105316162e-01 -1.437104791402816772e-01 -5.872311815619468689e-02 -6.636588834226131439e-03 -3.488972187042236328e-01 3.644842803478240967e-01
6.098653674125671387e-01 -3.020218312740325928e-01 4.699084460735321045e-01 7.102551311254501343e-02 -4.151714220643043518e-02 3.482313081622123718e-02 -4.336463510990142822e-01 3.464144468307495117e-01
4.252521097660064697e-01 9.814174473285675049e-02 5.206041932106018066e-01 5.837013125419616699e-01 3.118388652801513672e-01 1.949912607669830322e-01 -6.651340983808040619e-03 -2.499671876430511475e-01
5.840423703193664551e-01 -3.125368356704711914e-01 -2.449515163898468018e-01 5.699356794357299805e-01 6.463944166898727417e-02 2.600991427898406982e-01 7.897817343473434448e-02 -3.135599493980407715e-01
5.779433846473693848e-01 -3.659705221652984619e-01 3.300554156303405762e-01 4.593017511069774628e-03 5.247313976287841797e-01 -4.456092044711112976e-02 -2.346533536911010742e-01 3.011623322963714600e-01
5.603539347648620605e-01 -3.587425947189331055e-01 5.115677714347839355e-01 1.928184628486633301e-01 -5.427286960184574127e-03 2.388152852654457092e-02 -3.501772582530975342e-01 3.676992654800415039e-01
2.901125550270080566e-01 2.115289568901062012e-01 1.683176010847091675e-01 7.681849598884582520e-02 5.468723773956298828e-01 2.014432549476623535e-01 -6.736131906509399414e-01 2.084576636552810669e-01
3.710123002529144287e-01 -4.732794761657714844e-01 4.238488972187042236e-01 -2.845209836959838867e-01 3.102792799472808838e-01 1.457889378070831299e-01 -5.097534060478210449e-01 1.950064487755298615e-02
5.496568083763122559e-01 6.021072864532470703e-01 3.282146155834197998e-01 -5.911053344607353210e-02 3.962925076484680176e-01 8.709879964590072632e-02 -4.699378088116645813e-02 -2.393387556076049805e-01
4.994532465934753418e-01 -1.035301610827445984e-01 -4.713004231452941895e-01 2.915654480457305908e-01 2.368560284376144409e-01 -4.303332567214965820e-01 -3.566100299358367920e-01 -2.534468173980712891e-01
5.273189544677734375e-01 -2.889959141612052917e-02 -1.153722628951072693e-01 -1.556221842765808105e-01 6.305714845657348633e-01 -1.980560570955276489e-01 -4.559698104858398438e-01 1.970167756080627441e-01
3.911593258380889893e-01 -5.265977606177330017e-02 -5.299607757478952408e-03 -1.445470470935106277e-02 1.183046847581863403e-01 3.524348139762878418e-01 -4.264670312404632568e-01 -7.238120436668395996e-01
2.391187697649002075e-01 1.375688519328832626e-02 1.222502514719963074e-01 2.914796173572540283e-01 6.837608814239501953e-01 3.811578750610351562e-01 -2.931681871414184570e-01 -3.794332146644592285e-01
4.966152906417846680e-01 3.762901127338409424e-01 -4.242506921291351318e-01 3.072641491889953613e-01 2.143259048461914062e-01 1.202159300446510315e-01 -2.595507800579071045e-01 -4.578483104705810547e-01
6.026178002357482910e-01 4.982740283012390137e-01 2.599434852600097656e-01 -4.929045960307121277e-02 5.179442167282104492e-01 -6.807955354452133179e-02 -7.190830260515213013e-02 -2.012531906366348267e-01
3.001715242862701416e-01 -1.205331385135650635e-01 9.807220846414566040e-02 5.502474904060363770e-01 3.007515966892242432e-01 8.177050389349460602e-03 -2.376405447721481323e-01 -6.602929830551147461e-01
3.725278973579406738e-01 1.920762509107589722e-01 8.173649758100509644e-02 2.380520999431610107e-01 8.378232270479202271e-02 1.133363917469978333e-01 -3.904043138027191162e-01 -7.672677636146545410e-01
3.852863311767578125e-01 5.089256912469863892e-02 8.514170534908771515e-03 2.989743947982788086e-01 6.436150055378675461e-03 1.988870352506637573e-01 -3.383994400501251221e-01 -7.780711054801940918e-01
5.506763458251953125e-01 3.721547126770019531e-01 -3.591295480728149414e-01 -1.390299052000045776e-01 4.320386946201324463e-01 2.047155350446701050e-01 -2.073059231042861938e-01 -3.720367848873138428e-01
6.508628129959106445e-01 -4.510153234004974365e-01 1.915789097547531128e-01 -1.040141843259334564e-02 3.770661056041717529e-01 -1.083369776606559753e-01 -2.402825504541397095e-01 3.528465628623962402e-01
6.558066010475158691e-01 2.865510582923889160e-01 -2.233427613973617554e-01 -2.828060984611511230e-01 -2.373702526092529297e-01 4.327594637870788574e-01 -3.265300691127777100e-01 -8.773601800203323364e-02
5.940527319908142090e-01 -3.225834369659423828e-01 -2.289108335971832275e-01 5.340929031372070312e-01 -6.312808394432067871e-02 3.788227736949920654e-01 5.844932049512863159e-02 -2.334045320749282837e-01
7.508232593536376953e-01 2.687241435050964355e-01 4.875031113624572754e-01 1.542018204927444458e-01 -2.380839735269546509e-01 -3.084747865796089172e-02 -1.164892539381980896e-01 1.772265583276748657e-01
7.847498059272766113e-01 -1.630033403635025024e-01 -2.379468679428100586e-01 -2.253991961479187012e-01 -4.320455193519592285e-01 -3.473488613963127136e-02 -1.907753497362136841e-01 -1.609636396169662476e-01
5.744068026542663574e-01 7.747320830821990967e-02 -2.575275599956512451e-01 2.177282124757766724e-01 3.126990497112274170e-01 -5.903757736086845398e-02 -5.132550597190856934e-01 4.308500885963439941e-01
5.015653967857360840e-01 1.386382877826690674e-01 1.328879743814468384e-01 -2.424196600914001465e-01 1.055351197719573975e-01 -1.071776226162910461e-01 -2.839731276035308838e-01 -7.412959337234497070e-01
4.842807352542877197e-01 8.892355114221572876e-02 -1.233571469783782959e-01 -3.566822111606597900e-01 2.484968006610870361e-01 8.165363222360610962e-02 -3.474453985691070557e-01 -6.526786088943481445e-01
6.889566183090209961e-01 5.112609267234802246e-01 2.202934026718139648e-01 -2.814407646656036377e-01 2.461501657962799072e-01 1.988251358270645142e-01 -5.798442661762237549e-02 -1.809132099151611328e-01
3.840776383876800537e-01 7.735422253608703613e-02 -4.811033010482788086e-01 5.331993103027343750e-01 3.903225958347320557e-01 3.187911957502365112e-02 -2.888169884681701660e-01 -3.065216243267059326e-01
3.524192571640014648e-01 -5.471563339233398438e-02 2.145818322896957397e-01 1.050255671143531799e-01 5.573657155036926270e-01 -5.448219180107116699e-02 -6.579315066337585449e-01 2.631204128265380859e-01
5.150883793830871582e-01 -1.688947826623916626e-01 -1.534661203622817993e-01 -2.842516601085662842e-01 1.090110242366790771e-01 4.415915533900260925e-02 -8.663681149482727051e-02 -7.618846297264099121e-01
5.881343483924865723e-01 3.289349675178527832e-01 -2.061554193496704102e-01 -1.465502381324768066e-01 2.244228497147560120e-02 2.118937820196151733e-01 -2.765921652317047119e-01 -6.000143289566040039e-01
7.287251949310302734e-01 -6.309124082326889038e-02 -2.673631012439727783e-01 2.485659532248973846e-02 -4.490801990032196045e-01 -1.969420611858367920e-01 -3.520372509956359863e-01 -1.687860637903213501e-01
3.053317666053771973e-01 -3.855697512626647949e-01 1.248885691165924072e-01 5.404728651046752930e-01 4.262763857841491699e-01 2.595182955265045166e-01 -1.241939067840576172e-01 -4.311784207820892334e-01
7.745828032493591309e-01 -8.509978652000427246e-02 -4.544854536652565002e-02 -1.473483145236968994e-01 -2.189350724220275879e-01 5.096684098243713379e-01 1.725230365991592407e-01 -1.776055991649627686e-01
5.528123378753662109e-01 1.695575565099716187e-01 1.944551020860671997e-01 4.918495714664459229e-01 7.881654053926467896e-02 -5.479919314384460449e-01 -6.097641214728355408e-02 -2.751263678073883057e-01
3.089727461338043213e-01 -1.417311131954193115e-01 6.499523520469665527e-01 3.627484440803527832e-01 4.408695548772811890e-02 4.037714302539825439e-01 -2.655693590641021729e-01 -3.080934882164001465e-01
3.936302661895751953e-01 -8.534796535968780518e-03 1.392435431480407715e-01 -1.105080395936965942e-01 7.755001634359359741e-02 5.931930541992187500e-01 -3.756426274776458740e-01 -5.606978535652160645e-01
5.594698786735534668e-01 -9.141429513692855835e-02 1.850962489843368530e-01 -4.119446575641632080e-01 5.162562727928161621e-01 -8.649684488773345947e-02 -4.131297469139099121e-01 1.732035428285598755e-01
4.902382194995880127e-01 3.016521930694580078e-01 -2.597763836383819580e-01 4.069152101874351501e-02 1.189978271722793579e-01 8.620005100965499878e-02 -3.492024242877960205e-01 -6.752774119377136230e-01
7.939413189888000488e-01 1.231203675270080566e-01 4.137849807739257812e-01 -1.556432712823152542e-02 -4.092350900173187256e-01 -1.119478121399879456e-01 -5.505680665373802185e-02 1.173958647996187210e-03
4.176408648490905762e-01 -1.073248013854026794e-01 3.458046019077301025e-01 1.188183277845382690e-01 4.352270066738128662e-01 2.316264659166336060e-01 6.501987227238714695e-04 -6.612752676010131836e-01
8.355982899665832520e-01 2.607733011245727539e-01 3.903205692768096924e-01 -2.663282211869955063e-03 -2.883691526949405670e-02 -6.442642956972122192e-02 -4.873838275671005249e-02 2.721354961395263672e-01
6.072050929069519043e-01 2.960628867149353027e-01 7.123139500617980957e-02 -2.100424170494079590e-01 3.850944638252258301e-01 5.820006132125854492e-01 -7.605670392513275146e-02 -4.062101617455482483e-02
3.443618714809417725e-01 -1.566487401723861694e-01 6.167421117424964905e-02 5.028259754180908203e-01 2.914282381534576416e-01 6.721585988998413086e-01 -1.977227181196212769e-01 -1.562577784061431885e-01
5.052860975265502930e-01 -2.433748096227645874e-01 8.263425529003143311e-02 4.514767602086067200e-02 7.358559370040893555e-01 -2.013226449489593506e-01 -2.325855940580368042e-01 2.011894136667251587e-01
5.083423256874084473e-01 -5.294656753540039062e-01 4.174650609493255615e-01 1.159618794918060303e-01 3.065099120140075684e-01 -1.290571093559265137e-01 -3.457618057727813721e-01 2.082659602165222168e-01
5.820077061653137207e-01 -4.617252945899963379e-01 8.512090891599655151e-02 -4.284145683050155640e-02 4.420682489871978760e-01 -1.969617903232574463e-01 -3.623435497283935547e-01 2.710807919502258301e-01
7.444809675216674805e-01 5.227348804473876953e-01 -3.457987681031227112e-02 -2.100639492273330688e-01 2.463335543870925903e-01 1.751817911863327026e-01 8.939429372549057007e-02 -1.667733043432235718e-01
4.813191890716552734e-01 -2.938324809074401855e-01 2.180017381906509399e-01 5.872269868850708008e-01 1.418437659740447998e-01 3.982603549957275391e-01 5.573172494769096375e-02 -3.283245563507080078e-01
3.063658475875854492e-01 -8.289751410484313965e-02 4.601951539516448975e-01 6.900746822357177734e-01 3.502660095691680908e-01 1.251863092184066772e-01 -1.574591398239135742e-01 -2.193949967622756958e-01
6.286646723747253418e-01 -2.251319438219070435e-01 1.582976728677749634e-01 1.626379340887069702e-01 -2.079855203628540039e-01 -1.604273915290832520e-01 -5.032584667205810547e-01 4.246447980403900146e-01
4.431614875793457031e-01 1.656211465597152710e-01 -1.189837902784347534e-01 5.007935166358947754e-01 3.305431306362152100e-01 -3.657501637935638428e-01 -1.203464195132255554e-01 -5.036973953247070312e-01
3.011735975742340088e-01 -4.030919820070266724e-02 4.918837249279022217e-01 5.550806522369384766e-01 4.405802190303802490e-01 2.385795116424560547e-01 -1.724544912576675415e-01 -2.771890759468078613e-01
7.410269379615783691e-01 1.981813907623291016e-01 -2.558105289936065674e-01 -3.969943225383758545e-01 -7.902394980192184448e-02 3.711878359317779541e-01 -2.077246159315109253e-01 -3.721463680267333984e-02
5.587844848632812500e-01 -2.686291933059692383e-01 -3.730397522449493408e-01 3.312489390373229980e-01 2.827969193458557129e-01 -4.756943881511688232e-01 -1.866876631975173950e-01 -1.600068509578704834e-01
3.746066391468048096e-01 -5.785184502601623535e-01 1.899408102035522461e-01 -1.615866273641586304e-01 3.645914793014526367e-01 -1.292386054992675781e-01 -5.595833063125610352e-01 5.955525673925876617e-03
3.908702731132507324e-01 -2.705406397581100464e-02 -1.294980794191360474e-01 6.327245235443115234e-01 2.966151833534240723e-01 5.083347558975219727e-01 -1.837097555398941040e-01 -2.219105064868927002e-01
5.801400542259216309e-01 2.891773283481597900e-01 5.113798975944519043e-01 -5.221110302954912186e-03 -3.628279641270637512e-02 -3.765754699707031250e-01 -4.179921448230743408e-01 2.084150165319442749e-02
6.970120072364807129e-01 -1.285600811243057251e-01 -1.436283141374588013e-01 4.153521358966827393e-01 -1.726755797863006592e-01 -4.985403716564178467e-01 -4.458143562078475952e-02 -1.554129123687744141e-01
7.063149213790893555e-01 -2.209100425243377686e-01 2.966225445270538330e-01 3.601610660552978516e-01 1.945573836565017700e-01 -3.166358470916748047e-01 1.030840650200843811e-01 2.930528223514556885e-01
3.008915483951568604e-01 3.662225976586341858e-02 -5.861429125070571899e-02 8.301790058612823486e-02 3.075135648250579834e-01 4.946476519107818604e-01 -5.210057497024536133e-01 -5.358241796493530273e-01
4.295200109481811523e-01 7.016104459762573242e-02 2.893028557300567627e-01 5.938638374209403992e-02 1.651927083730697632e-01 1.178821548819541931e-01 -1.719420850276947021e-01 -8.078479170799255371e-01
7.669053077697753906e-01 -2.858842015266418457e-01 -3.037023544311523438e-01 1.736575663089752197e-01 -1.035783812403678894e-01 3.146694600582122803e-01 1.580783128738403320e-01 -2.701859176158905029e-01
4.158124327659606934e-01 1.986414939165115356e-01 1.365165859460830688e-01 -2.057961970567703247e-01 1.099735945463180542e-01 -1.899016201496124268e-01 -4.498944878578186035e-01 -6.899933815002441406e-01
5.327183604240417480e-01 -1.655956655740737915e-01 4.960162937641143799e-01 2.351364493370056152e-01 7.740894332528114319e-03 3.781957626342773438e-01 5.460478365421295166e-03 -4.943138659000396729e-01
5.858645439147949219e-01 6.654600054025650024e-02 3.093564212322235107e-01 2.321687042713165283e-01 1.606256812810897827e-01 6.568115949630737305e-01 5.745339021086692810e-02 -2.054940313100814819e-01
3.690869510173797607e-01 -2.454800754785537720e-01 2.307546585798263550e-01 1.845913082361221313e-01 -4.745601117610931396e-02 1.383237540721893311e-01 -3.148376941680908203e-01 -7.718058228492736816e-01
7.876553535461425781e-01 -1.723793745040893555e-01 -4.745127558708190918e-01 2.422384172677993774e-01 -1.646099835634231567e-01 9.942038357257843018e-02 1.311476975679397583e-01 -1.089136525988578796e-01
4.578101336956024170e-01 3.131357729434967041e-01 -2.116243839263916016e-01 5.288361310958862305e-01 -3.955628722906112671e-03 1.770645827054977417e-01 -3.014866411685943604e-01 -4.956225752830505371e-01
4.281599819660186768e-01 3.631881251931190491e-02 -1.089385449886322021e-01 5.067764520645141602e-01 2.098871469497680664e-01 1.574224978685379028e-02 -2.061989605426788330e-01 -6.781235933303833008e-01
5.910988450050354004e-01 -6.270457506179809570e-01 3.359428346157073975e-01 -6.487175822257995605e-03 2.389651983976364136e-01 -1.641962230205535889e-01 -2.386394441127777100e-01 5.918249860405921936e-02
4.392170608043670654e-01 2.925392091274261475e-01 6.123647838830947876e-02 2.620128989219665527e-01 2.341626733541488647e-01 -2.446320801973342896e-01 -7.055153846740722656e-01 1.915194690227508545e-01
5.062524676322937012e-01 8.148121088743209839e-02 3.872539401054382324e-01 1.942908912897109985e-01 -3.489840030670166016e-02 6.275070309638977051e-01 -1.067755892872810364e-01 -3.781147897243499756e-01
6.402148008346557617e-01 -2.782497704029083252e-01 -1.110683903098106384e-01 4.225170612335205078e-01 -1.617739647626876831e-01 -5.113291144371032715e-01 -1.171028167009353638e-01 -1.431915163993835449e-01
5.170068144798278809e-01 -2.985889911651611328e-01 1.183474808931350708e-01 -2.191724628210067749e-01 6.570524573326110840e-01 -3.260673955082893372e-02 -3.496553301811218262e-01 1.626830995082855225e-01
2.949586212635040283e-01 -9.064354002475738525e-02 3.653689920902252197e-01 3.455375432968139648e-01 4.905612170696258545e-01 1.271566152572631836e-01 -2.344945073127746582e-01 -5.831688046455383301e-01
6.674257516860961914e-01 -2.156112641096115112e-01 -3.751578330993652344e-01 1.001469641923904419e-01 -4.624647796154022217e-01 5.172274541109800339e-03 -3.769086003303527832e-01 3.635085001587867737e-02
5.943357348442077637e-01 -3.920563161373138428e-01 2.512044608592987061e-01 -1.352777779102325439e-01 4.885328710079193115e-01 1.594960875809192657e-02 -2.825199365615844727e-01 3.048227131366729736e-01
4.746926724910736084e-01 -3.349588438868522644e-02 1.642743796110153198e-01 6.157517433166503906e-01 1.116227805614471436e-01 -4.950006902217864990e-01 -2.665236964821815491e-02 -3.304741084575653076e-01
3.079147636890411377e-01 6.579924374818801880e-02 3.006559908390045166e-01 3.541126847267150879e-01 5.185504630208015442e-02 1.565126478672027588e-01 -4.112637341022491455e-01 -6.991037130355834961e-01
4.576599299907684326e-01 -1.977683044970035553e-02 2.544397115707397461e-01 1.317841559648513794e-01 5.116419792175292969e-01 -2.482351958751678467e-01 -5.721182823181152344e-01 2.394414842128753662e-01
6.662895083427429199e-01 2.474217303097248077e-02 -4.223324954509735107e-01 4.288066923618316650e-01 1.399238258600234985e-01 -2.953827381134033203e-01 9.092055261135101318e-02 -2.794820368289947510e-01
2.353102713823318481e-01 -1.857599616050720215e-01 -3.782900869846343994e-01 3.196640610694885254e-01 3.180264830589294434e-01 1.909888088703155518e-01 -5.900300741195678711e-01 -4.231792688369750977e-01
6.234365701675415039e-01 1.158726811408996582e-01 3.821967840194702148e-01 9.006337076425552368e-02 1.151103675365447998e-01 5.914949774742126465e-01 9.969564527273178101e-02 -2.658168673515319824e-01
6.748707890510559082e-01 1.418048590421676636e-01 6.805959939956665039e-01 -9.509740024805068970e-02 6.806705147027969360e-02 -1.313625276088714600e-01 -1.557744890451431274e-01 7.766278833150863647e-02
5.555755496025085449e-01 -6.252745389938354492e-01 3.916505277156829834e-01 1.434136927127838135e-02 2.797974944114685059e-01 -1.365095674991607666e-01 -2.211667895317077637e-01 3.058752231299877167e-02
3.316940069198608398e-01 1.367811560630798340e-01 1.776352673768997192e-01 7.483153045177459717e-02 7.181161046028137207e-01 3.070745468139648438e-01 -1.583332866430282593e-01 -4.461625218391418457e-01
5.466808676719665527e-01 1.597539484500885010e-01 2.663251161575317383e-01 -1.272984147071838379e-01 5.310137867927551270e-01 -1.475357264280319214e-01 -4.383991658687591553e-01 3.042176365852355957e-01
3.754361271858215332e-01 1.082534417510032654e-01 2.151012867689132690e-01 6.449555754661560059e-01 2.334084212779998779e-01 8.692758157849311829e-03 -2.227795422077178955e-01 -5.300066471099853516e-01
3.996123969554901123e-01 1.212491560727357864e-02 -1.569575816392898560e-01 3.559062480926513672e-01 8.057505637407302856e-02 4.489990770816802979e-01 -3.142227530479431152e-01 -6.180853843688964844e-01
3.398928046226501465e-01 1.903644502162933350e-01 2.312052696943283081e-01 -1.901242323219776154e-02 1.064753457903862000e-01 2.345459908246994019e-01 -4.704762995243072510e-01 -7.118428945541381836e-01
7.416979670524597168e-01 2.954026758670806885e-01 3.593993782997131348e-01 7.353621721267700195e-02 6.468549370765686035e-02 -7.960006594657897949e-02 3.050670623779296875e-01 -3.527884483337402344e-01
6.125614643096923828e-01 1.809307932853698730e-01 -1.335693746805191040e-01 -1.779801845550537109e-01 5.410041809082031250e-01 2.367211692035198212e-02 -3.683042824268341064e-01 3.370769023895263672e-01
8.035919070243835449e-01 2.271754145622253418e-01 3.825837671756744385e-01 2.340938709676265717e-02 -2.617368102073669434e-01 -1.528648566454648972e-02 -1.504768133163452148e-01 2.536337077617645264e-01
7.913568019866943359e-01 1.996331214904785156e-01 1.062795147299766541e-01 2.041457891464233398e-01 -4.236295446753501892e-02 -3.133164644241333008e-01 3.770032227039337158e-01 -1.970705240964889526e-01
3.958058953285217285e-01 -1.804867833852767944e-01 -4.930731058120727539e-01 2.624321281909942627e-01 3.715469241142272949e-01 -3.505973815917968750e-01 -3.605779111385345459e-01 -3.283114135265350342e-01
6.677263379096984863e-01 1.629209816455841064e-01 1.487134397029876709e-01 -1.451312154531478882e-01 -1.931380778551101685e-01 -2.128913104534149170e-01 -5.865067839622497559e-01 2.404249906539916992e-01
2.453947067260742188e-01 -4.657289087772369385e-01 1.716172248125076294e-01 3.304582536220550537e-01 4.958541095256805420e-01 2.408284544944763184e-01 -1.684915125370025635e-01 -5.019599795341491699e-01
7.232623100280761719e-01 1.153607442975044250e-01 5.253136754035949707e-01 -2.428755164146423340e-01 -1.736891828477382660e-02 1.987656056880950928e-01 -1.563822180032730103e-01 2.537237703800201416e-01
6.980373859405517578e-01 -2.716556787490844727e-01 5.122253894805908203e-01 4.603055492043495178e-02 -1.671909838914871216e-01 -5.471543967723846436e-02 -2.704410254955291748e-01 2.652707099914550781e-01
3.896724581718444824e-01 1.463404446840286255e-01 -3.486967682838439941e-01 2.320161163806915283e-01 9.648974239826202393e-02 5.101409554481506348e-01 -3.749506175518035889e-01 -4.910975694656372070e-01
7.087202072143554688e-01 3.165525496006011963e-01 2.933570146560668945e-01 5.017375573515892029e-02 -3.519799411296844482e-01 -2.011465840041637421e-02 -3.761566579341888428e-01 2.077165246009826660e-01
7.554037570953369141e-01 -1.743005067110061646e-01 4.624185860157012939e-01 -3.182338178157806396e-02 3.416697978973388672e-01 -2.183773964643478394e-01 -1.132373698055744171e-02 1.399485468864440918e-01
4.625037610530853271e-01 -5.942439436912536621e-01 2.238457649946212769e-01 -9.473387897014617920e-02 2.877757847309112549e-01 4.045276343822479248e-02 -5.008180737495422363e-01 1.965018361806869507e-01
5.346089601516723633e-01 -7.712695747613906860e-02 1.947043687105178833e-01 6.251344084739685059e-01 4.145666491240262985e-03 -5.144882798194885254e-01 -1.147236377000808716e-01 -4.080279171466827393e-02
4.495072364807128906e-01 1.865271031856536865e-01 7.340133935213088989e-02 9.103067219257354736e-02 3.902781009674072266e-01 -4.202075600624084473e-01 -6.376520991325378418e-01 1.182577162981033325e-01
8.586766123771667480e-01 1.004273593425750732e-01 -5.851988866925239563e-02 -2.064030915498733521e-01 1.602953374385833740e-01 3.435252308845520020e-01 1.900594383478164673e-01 1.635093688964843750e-01
4.208988547325134277e-01 3.799220025539398193e-01 1.488574314862489700e-02 -1.199161931872367859e-01 1.596242636442184448e-01 2.012540400028228760e-01 -4.200749099254608154e-01 -6.491964459419250488e-01
4.460878968238830566e-01 -2.806099057197570801e-01 1.463270038366317749e-01 1.940080821514129639e-01 4.631012082099914551e-01 -1.356710642576217651e-01 -5.701623558998107910e-01 3.244358599185943604e-01
3.066605329513549805e-01 -1.254164576530456543e-01 3.041125461459159851e-02 -2.872852608561515808e-02 2.101451903581619263e-01 6.261731386184692383e-01 -3.291032314300537109e-01 -5.864446759223937988e-01
4.650314748287200928e-01 2.892961502075195312e-01 -8.235964179039001465e-02 2.979618310928344727e-01 2.442700117826461792e-01 -2.822696864604949951e-01 -6.568756699562072754e-01 1.834647208452224731e-01
7.350777983665466309e-01 -1.721412539482116699e-01 -6.002396941184997559e-01 1.743804812431335449e-01 -3.919523581862449646e-02 1.712011843919754028e-01 5.308853927999734879e-03 9.196336567401885986e-02
5.028134584426879883e-01 1.656819283962249756e-01 3.577688336372375488e-01 -6.279142573475837708e-03 -1.776957213878631592e-01 3.085534572601318359e-01 -5.917811393737792969e-01 3.386799395084381104e-01
6.061609983444213867e-01 -1.427667438983917236e-01 -5.271317064762115479e-02 -4.478442370891571045e-01 2.009900659322738647e-01 5.649969577789306641e-01 -5.197007581591606140e-02 -2.156937718391418457e-01
6.693552136421203613e-01 -2.575954198837280273e-01 -3.181969523429870605e-01 1.337471511214971542e-02 -4.089294373989105225e-01 -2.440741956233978271e-01 -2.698267102241516113e-01 -2.908231317996978760e-01
8.057606220245361328e-01 2.366598844528198242e-01 4.581702649593353271e-01 -9.278847835958003998e-03 7.084030658006668091e-02 -9.026340395212173462e-02 2.027967944741249084e-02 2.667559683322906494e-01
2.285413146018981934e-01 -1.659457981586456299e-01 2.707518935203552246e-01 3.075246214866638184e-01 4.156477153301239014e-01 2.042949497699737549e-01 -3.296094238758087158e-01 -6.551419496536254883e-01
5.131170153617858887e-01 -3.002566695213317871e-01 1.115616858005523682e-01 7.166633009910583496e-02 1.881808191537857056e-01 1.484598815441131592e-01 -6.415364146232604980e-02 -7.532641291618347168e-01
5.319731235504150391e-01 1.491489559412002563e-01 1.534887030720710754e-02 -1.730440855026245117e-01 7.290995121002197266e-02 8.355871587991714478e-02 -2.450183779001235962e-01 -7.695762515068054199e-01
6.498173475265502930e-01 3.070815205574035645e-01 -1.169695332646369934e-01 -6.558573991060256958e-02 1.920304298400878906e-01 -8.358830958604812622e-02 2.532722800970077515e-02 -6.488071680068969727e-01
6.080651879310607910e-01 -5.771763324737548828e-01 3.031225800514221191e-01 -1.872288435697555542e-01 6.177279353141784668e-02 7.598739862442016602e-02 -3.470722436904907227e-01 2.003424912691116333e-01
4.869913160800933838e-01 -8.063735067844390869e-02 1.271088570356369019e-01 2.493619769811630249e-01 1.013067364692687988e-01 -2.821408808231353760e-01 -6.919135451316833496e-01 3.307387232780456543e-01
3.488582670688629150e-01 -3.908883035182952881e-01 2.308569848537445068e-01 -2.762060426175594330e-02 -1.384848803281784058e-01 3.683850169181823730e-01 -3.082569837570190430e-01 -6.492599844932556152e-01
5.393161177635192871e-01 -1.382636427879333496e-01 -2.428167164325714111e-01 2.674294710159301758e-01 1.976153701543807983e-01 -3.996790945529937744e-01 -3.663283586502075195e-02 -5.995045900344848633e-01
5.588844418525695801e-01 2.745977044105529785e-01 -6.097596883773803711e-02 -4.142037034034729004e-01 1.005000546574592590e-01 3.893048167228698730e-01 -4.472555518150329590e-01 -2.743455767631530762e-01
8.377836942672729492e-01 -3.441057205200195312e-01 4.373465105891227722e-02 1.493489593267440796e-01 -1.804004609584808350e-01 2.907788157463073730e-01 1.793525218963623047e-01 -7.891763001680374146e-02
4.691242277622222900e-01 1.711228047497570515e-03 -1.268837153911590576e-01 -1.615978591144084930e-02 5.228263735771179199e-01 -8.756067603826522827e-02 -6.385723948478698730e-01 2.734411656856536865e-01
3.478453755378723145e-01 -6.222084164619445801e-01 -9.191056340932846069e-02 4.527436494827270508e-01 1.960370838642120361e-01 2.550950646400451660e-01 -2.140118926763534546e-01 -3.593477606773376465e-01
4.405595660209655762e-01 -1.243234723806381226e-01 -2.034978009760379791e-02 2.507443130016326904e-01 5.978646278381347656e-01 -3.973305225372314453e-01 -4.467131793498992920e-01 1.108947545289993286e-01
5.856621861457824707e-01 8.262227475643157959e-02 -1.162677407264709473e-01 5.509808659553527832e-01 1.582719683647155762e-01 -5.146176218986511230e-01 -6.581462174654006958e-02 -1.971356570720672607e-01
4.212751090526580811e-01 -2.267669588327407837e-01 -1.164580062031745911e-01 4.788551107048988342e-02 6.364399194717407227e-01 -2.493837922811508179e-01 -5.255364775657653809e-01 1.086816564202308655e-01
6.901453137397766113e-01 4.974666237831115723e-01 1.360761821269989014e-01 6.145580112934112549e-02 4.719860851764678955e-01 1.531455665826797485e-01 2.247772552073001862e-02 8.487258851528167725e-02
3.905309736728668213e-01 -2.488842755556106567e-01 1.453361064195632935e-01 1.510889083147048950e-01 6.131410002708435059e-01 -1.276319324970245361e-01 -5.346802473068237305e-01 2.519460022449493408e-01
4.285699129104614258e-01 -5.385389328002929688e-01 3.096746802330017090e-01 -3.003163933753967285e-01 2.468464672565460205e-01 2.257974296808242798e-01 -4.701833724975585938e-01 8.499998599290847778e-02
7.712440490722656250e-01 1.271291375160217285e-01 -1.554163247346878052e-01 2.619164288043975830e-01 2.708277851343154907e-02 -5.405493378639221191e-01 5.488901212811470032e-02 1.807312667369842529e-02
3.566038906574249268e-01 -2.340737283229827881e-01 -4.342294484376907349e-02 4.594213515520095825e-02 6.350497007369995117e-01 -4.059178531169891357e-01 -4.935634136199951172e-01 -4.883451014757156372e-02
4.735540151596069336e-01 -1.835390627384185791e-01 1.070829182863235474e-01 2.570216357707977295e-01 2.953104674816131592e-01 -6.649668812751770020e-01 -3.424707651138305664e-01 -1.336330920457839966e-01
4.727480113506317139e-01 -2.501351237297058105e-01 1.793038994073867798e-01 -6.125903688371181488e-03 -3.060653991997241974e-02 1.257617324590682983e-01 -1.598659455776214600e-01 -7.996528148651123047e-01
4.948480427265167236e-01 -1.062733232975006104e-01 -4.607077538967132568e-01 2.377751171588897705e-01 4.654715955257415771e-01 -4.125908017158508301e-01 -2.515870332717895508e-01 -1.576436758041381836e-01
6.573746204376220703e-01 -5.098010897636413574e-01 2.625542879104614258e-01 -1.431336700916290283e-01 -4.286505281925201416e-02 4.471809789538383484e-02 -3.764489293098449707e-01 2.701640129089355469e-01
6.063874363899230957e-01 -3.955721855163574219e-01 -3.786071836948394775e-01 2.442391067743301392e-01 -6.407923251390457153e-02 2.888839542865753174e-01 3.970101475715637207e-02 -4.285844564437866211e-01
5.037196874618530273e-01 3.661133944988250732e-01 -1.901682615280151367e-01 3.810392320156097412e-02 1.348299682140350342e-01 4.065935015678405762e-01 -3.264380395412445068e-01 -5.334345102310180664e-01
6.239976286888122559e-01 1.305084526538848877e-01 -4.525885283946990967e-01 -3.497162163257598877e-01 -6.258829683065414429e-02 3.826279640197753906e-01 -3.027787208557128906e-01 -1.563973724842071533e-01
5.548468828201293945e-01 1.613890379667282104e-01 2.370141893625259399e-01 5.817168354988098145e-01 1.490485221147537231e-01 -4.885537028312683105e-01 -4.430269449949264526e-02 -9.308816492557525635e-02
7.326719164848327637e-01 -7.690827548503875732e-02 -5.329853296279907227e-02 -5.663719959557056427e-03 -5.924789309501647949e-01 -8.230022341012954712e-02 -2.684889137744903564e-01 -1.565670967102050781e-01
5.306147933006286621e-01 1.399008035659790039e-01 -2.355027198791503906e-01 3.842169940471649170e-01 1.993975788354873657e-01 -4.535090327262878418e-01 -2.297923266887664795e-01 -4.444740712642669678e-01
7.178443670272827148e-01 3.994192183017730713e-01 -2.014312148094177246e-01 -2.070089280605316162e-01 1.803912222385406494e-01 2.107612639665603638e-01 2.344080060720443726e-02 -4.052478373050689697e-01
8.979569673538208008e-01 1.729094386100769043e-01 1.438367366790771484e-01 -1.432967633008956909e-01 1.575636118650436401e-01 1.231032311916351318e-01 2.859057188034057617e-01 -2.880604378879070282e-02
6.208983063697814941e-01 -3.409127295017242432e-01 4.241792261600494385e-01 -8.812841773033142090e-02 4.914796054363250732e-01 -5.098234489560127258e-02 -1.071108654141426086e-01 2.344038486480712891e-01
6.318638324737548828e-01 4.568020105361938477e-01 3.554244935512542725e-01 3.868619352579116821e-02 -2.727300226688385010e-01 -1.760203838348388672e-01 -3.959928154945373535e-01 4.562615975737571716e-02
7.354720234870910645e-01 -4.882128238677978516e-01 -3.244540393352508545e-01 -1.543476283550262451e-01 -9.051944315433502197e-02 4.488857090473175049e-02 -2.059655934572219849e-01 1.974969357252120972e-01
8.000961542129516602e-01 1.056847721338272095e-01 4.054643511772155762e-01 1.757598370313644409e-01 6.303129345178604126e-02 -2.050579525530338287e-02 2.869723439216613770e-01 2.581422924995422363e-01
4.616061151027679443e-01 2.732128202915191650e-01 -1.146668270230293274e-01 2.482595592737197876e-01 4.110806286334991455e-01 -2.058568596839904785e-01 -6.334944367408752441e-01 1.575235724449157715e-01
7.001942992210388184e-01 3.580430746078491211e-01 -8.241758495569229126e-02 -1.842814087867736816e-01 1.131785213947296143e-01 5.694540217518806458e-02 6.653343141078948975e-02 -5.659523606300354004e-01
4.891154766082763672e-01 -5.463376641273498535e-01 4.152791202068328857e-01 1.973177045583724976e-01 -5.080935359001159668e-02 -1.240943670272827148e-01 -4.553159475326538086e-01 1.599896699190139771e-01
3.330483734607696533e-01 1.494991183280944824e-01 2.529853880405426025e-01 4.165962636470794678e-01 1.588529944419860840e-01 3.504384756088256836e-01 -4.586638510227203369e-01 -5.203469395637512207e-01
7.112125158309936523e-01 3.959934711456298828e-01 4.145739376544952393e-01 -4.945635423064231873e-02 -1.946091204881668091e-01 -1.901557147502899170e-01 -2.833186089992523193e-01 9.352634847164154053e-02
3.141440451145172119e-01 -3.689344227313995361e-01 7.196394354104995728e-02 2.778359353542327881e-01 6.008784174919128418e-01 8.139754086732864380e-02 -4.990382492542266846e-01 2.571179568767547607e-01
5.915551781654357910e-01 -2.431915998458862305e-01 2.494582831859588623e-01 5.664413422346115112e-02 5.972331166267395020e-01 -2.428599596023559570e-01 -1.123260930180549622e-01 3.117637634277343750e-01
6.327350139617919922e-01 -2.679568231105804443e-01 -2.891305983066558838e-01 1.264202892780303955e-01 -4.238342046737670898e-01 -3.321897983551025391e-01 -3.434395790100097656e-01 -1.425859481096267700e-01
7.475892901420593262e-01 -6.101339459419250488e-01 -1.448696404695510864e-01 -6.375191360712051392e-02 -1.921772360801696777e-01 3.990966826677322388e-02 2.923854812979698181e-02 6.645004451274871826e-02
8.137980103492736816e-01 2.849878370761871338e-01 -1.539368480443954468e-01 8.193931728601455688e-02 3.245841264724731445e-01 -4.324894770979881287e-02 3.300730586051940918e-01 9.965324401855468750e-02
7.360607385635375977e-01 -1.011794209480285645e-01 -2.212205380201339722e-01 -1.200026720762252808e-01 -5.011011362075805664e-01 -8.673480153083801270e-02 -3.435384333133697510e-01 -8.940918743610382080e-02
5.345860123634338379e-01 2.568748407065868378e-02 1.932600438594818115e-01 5.362384915351867676e-01 -5.697728693485260010e-02 -5.631932616233825684e-01 -7.896842807531356812e-02 -2.489730268716812134e-01
4.694460332393646240e-01 -2.029938697814941406e-01 -1.106014251708984375e-01 -5.691542476415634155e-02 4.179567564278841019e-03 2.623821496963500977e-01 -1.399493515491485596e-01 -7.965514063835144043e-01
7.651152014732360840e-01 1.862709224224090576e-01 -3.830315172672271729e-02 -5.237916707992553711e-01 4.923983290791511536e-02 2.308886498212814331e-02 -2.362394183874130249e-01 -2.128622829914093018e-01
6.711896061897277832e-01 2.126025706529617310e-01 -3.685473203659057617e-01 -1.937659084796905518e-01 -6.520485877990722656e-02 4.936969280242919922e-01 -2.118680626153945923e-01 1.950786411762237549e-01
4.220721125602722168e-01 -4.576346576213836670e-01 -9.124874323606491089e-02 5.253071784973144531e-01 7.772183418273925781e-02 2.309949547052383423e-01 -1.193915978074073792e-01 -5.044781565666198730e-01
4.854528605937957764e-01 -4.382342696189880371e-01 4.695919454097747803e-01 1.514322161674499512e-01 3.067932128906250000e-01 -1.413453817367553711e-01 -4.349251687526702881e-01 1.599294096231460571e-01
6.902208924293518066e-01 2.891591489315032959e-01 -5.421780347824096680e-01 -1.396051198244094849e-01 1.707971096038818359e-02 2.131464183330535889e-01 -2.461599558591842651e-01 -1.421887874603271484e-01
4.383878409862518311e-01 2.498830556869506836e-01 -6.998505443334579468e-03 -2.774643898010253906e-01 1.643124967813491821e-01 2.944523096084594727e-01 -5.340775251388549805e-01 -5.190372467041015625e-01
6.046972274780273438e-01 1.488054394721984863e-01 1.915395259857177734e-02 3.939558863639831543e-01 3.583061695098876953e-01 5.329094529151916504e-01 1.929712444543838501e-01 8.376459032297134399e-02
7.061309814453125000e-01 -1.252394169569015503e-01 5.625474452972412109e-01 4.347271472215652466e-02 -1.807150691747665405e-01 -3.084333613514900208e-02 -2.519648075103759766e-01 2.650457024574279785e-01
3.865535259246826172e-01 7.109054923057556152e-02 -6.529954075813293457e-02 -2.412755340337753296e-01 -4.059299454092979431e-02 6.796278357505798340e-01 -4.519236683845520020e-01 -3.395109176635742188e-01
5.375115275382995605e-01 -6.611101627349853516e-01 2.884940803050994873e-01 -1.505815684795379639e-01 2.571908235549926758e-01 1.049847155809402466e-01 -2.622052729129791260e-01 1.489652842283248901e-01
6.195299029350280762e-01 2.181634753942489624e-01 -2.275055199861526489e-01 -1.696826666593551636e-01 -7.483422756195068359e-02 7.296152412891387939e-02 -1.677515655755996704e-01 -6.700538396835327148e-01
4.858413636684417725e-01 2.308556437492370605e-01 1.000605002045631409e-01 1.039854809641838074e-01 3.151893317699432373e-01 -3.821593821048736572e-01 -6.499893069267272949e-01 1.481973379850387573e-01
5.869947671890258789e-01 1.748910248279571533e-01 3.672769963741302490e-01 3.547235727310180664e-01 -4.604620933532714844e-01 -6.104008480906486511e-02 -3.670296072959899902e-01 1.169059425592422485e-01
4.966569244861602783e-01 -3.527443408966064453e-01 1.055874377489089966e-01 8.086435496807098389e-02 -1.661109328269958496e-01 1.693339943885803223e-01 -1.604781299829483032e-01 -7.274583578109741211e-01
8.038749694824218750e-01 -1.678285747766494751e-01 -2.912814617156982422e-01 4.235473647713661194e-02 -1.628739088773727417e-01 3.407504260540008545e-01 2.795582711696624756e-01 -1.348635405302047729e-01
4.060780107975006104e-01 4.010498523712158203e-01 -1.112587973475456238e-01 -1.593236178159713745e-01 2.002061307430267334e-01 3.549809157848358154e-01 -5.356420278549194336e-01 -4.283584058284759521e-01
4.363268613815307617e-01 -6.024893373250961304e-02 5.669633150100708008e-01 2.497869729995727539e-02 -1.704539358615875244e-01 2.143957167863845825e-01 -6.154221892356872559e-01 1.736466735601425171e-01
3.615422546863555908e-01 1.329839825630187988e-01 9.980879724025726318e-02 1.048444882035255432e-01 3.979102075099945068e-01 -6.616120040416717529e-02 -7.879171967506408691e-01 2.170830965042114258e-01
4.797431528568267822e-01 9.757907688617706299e-02 -2.546857595443725586e-01 7.443795353174209595e-02 -3.705184499267488718e-04 4.613486826419830322e-01 -2.849727869033813477e-01 -6.291795969009399414e-01
5.017893314361572266e-01 -2.616764605045318604e-01 -3.417443931102752686e-01 3.209004104137420654e-01 1.960863769054412842e-01 -3.487472236156463623e-01 -1.766480505466461182e-02 -5.473391413688659668e-01
7.219370603561401367e-01 -3.678807914257049561e-01 -3.459956645965576172e-01 5.694158002734184265e-02 -3.762369453907012939e-01 9.285267442464828491e-02 -2.231378108263015747e-01 1.433488130569458008e-01
5.416703224182128906e-01 -6.336751580238342285e-01 2.954201400279998779e-01 -2.268609553575515747e-01 -3.288210928440093994e-02 7.645755261182785034e-02 -3.979257643222808838e-01 3.222311288118362427e-02
5.755105018615722656e-01 -2.225055545568466187e-01 -4.198789298534393311e-01 2.379983812570571899e-01 3.258105218410491943e-01 -4.767894446849822998e-01 -2.016850709915161133e-01 -1.103620454668998718e-01
7.499267458915710449e-01 -3.167972564697265625e-01 -3.186574280261993408e-01 -1.240313723683357239e-01 -6.302163749933242798e-02 8.742837235331535339e-03 -2.766939103603363037e-01 3.737851977348327637e-01
3.830131888389587402e-01 -2.286858409643173218e-01 4.394993185997009277e-01 1.600134074687957764e-01 3.015489280223846436e-01 2.305408269166946411e-01 -5.663778260350227356e-02 -6.595083475112915039e-01
5.400061011314392090e-01 6.608898285776376724e-03 -1.093521015718579292e-03 -4.560108780860900879e-01 -1.421425938606262207e-01 3.128529489040374756e-01 -2.979267239570617676e-01 -5.418124794960021973e-01
7.529096603393554688e-01 4.534846246242523193e-01 5.695277824997901917e-02 -2.134017497301101685e-01 2.100698649883270264e-01 2.150235623121261597e-01 1.842284351587295532e-01 -2.332170903682708740e-01
4.899485111236572266e-01 2.085056304931640625e-01 2.668325603008270264e-02 2.352612465620040894e-01 2.324920892715454102e-01 -3.499293923377990723e-01 -6.643766164779663086e-01 2.061955183744430542e-01
4.589486420154571533e-01 2.985526323318481445e-01 4.978598058223724365e-01 7.986603677272796631e-02 1.237582489848136902e-01 -2.819856256246566772e-02 -2.431084215641021729e-01 -6.089140176773071289e-01
8.143557906150817871e-01 3.187583088874816895e-01 3.537012934684753418e-01 -2.247612029314041138e-01 6.726612895727157593e-02 5.795399472117424011e-02 2.264530807733535767e-01 2.076678723096847534e-02
5.193530321121215820e-01 -3.731274306774139404e-01 -3.832430839538574219e-01 3.125970363616943359e-01 3.485404700040817261e-02 5.579056143760681152e-01 -1.663806736469268799e-01 -7.937331497669219971e-02
3.696676194667816162e-01 -2.647224366664886475e-01 -3.772011026740074158e-02 6.772578358650207520e-01 3.791925609111785889e-01 3.595084846019744873e-01 -1.416669338941574097e-01 -2.001597136259078979e-01
5.195565819740295410e-01 2.534961700439453125e-01 2.496081031858921051e-02 8.432587981224060059e-02 4.197615087032318115e-01 6.873566508293151855e-01 9.696763753890991211e-02 -2.273120218887925148e-03
6.462877392768859863e-01 -3.160417377948760986e-01 -2.112882435321807861e-01 4.785187244415283203e-01 -2.841577678918838501e-02 2.296883910894393921e-01 2.044778764247894287e-01 -3.367956578731536865e-01
6.879446506500244141e-01 3.215011209249496460e-02 1.406145989894866943e-01 5.372185632586479187e-02 -2.101378701627254486e-02 6.762939691543579102e-01 1.889257282018661499e-01 -9.763228148221969604e-02
3.756805956363677979e-01 -6.638996303081512451e-02 3.472095131874084473e-01 9.707407653331756592e-02 -1.570174545049667358e-01 -1.391619741916656494e-01 -3.216961324214935303e-01 -7.595852613449096680e-01
8.185377717018127441e-01 -1.941518932580947876e-01 -1.434363573789596558e-01 4.062687158584594727e-01 -7.095750421285629272e-02 -2.096702344715595245e-02 1.917913258075714111e-01 -2.537998259067535400e-01
3.210552334785461426e-01 -1.758025288581848145e-01 5.164030790328979492e-01 2.101681083440780640e-01 3.361183106899261475e-01 3.798329830169677734e-01 -1.645793616771697998e-01 -5.204221606254577637e-01
4.329596161842346191e-01 2.708466351032257080e-01 -2.170610576868057251e-01 6.641869544982910156e-01 2.532725930213928223e-01 3.016054332256317139e-01 -1.639555096626281738e-01 -2.625530362129211426e-01
7.847143411636352539e-01 -1.239382401108741760e-01 -2.578746974468231201e-01 3.531439304351806641e-01 3.911814466118812561e-02 -4.034313559532165527e-01 4.490450024604797363e-02 1.065331771969795227e-01
2.833651900291442871e-01 -6.397627592086791992e-01 2.936813235282897949e-02 2.773711383342742920e-01 3.331408202648162842e-01 2.637326121330261230e-01 -2.054910212755203247e-01 -4.580898582935333252e-01
5.061651468276977539e-01 -3.795894682407379150e-01 4.872276484966278076e-01 1.368172168731689453e-01 2.275697328150272369e-02 -2.455011159181594849e-01 -5.105594396591186523e-01 1.487927287817001343e-01
6.852905154228210449e-01 1.916518956422805786e-01 -1.918558180332183838e-01 -4.388504922389984131e-01 -1.768336445093154907e-01 2.547965943813323975e-01 -3.113809525966644287e-01 -2.666431963443756104e-01
3.466850221157073975e-01 1.700207591056823730e-01 -8.450256288051605225e-02 -2.384022623300552368e-02 2.027213424444198608e-01 5.547896027565002441e-01 -5.161300301551818848e-01 -4.774054288864135742e-01
4.553563594818115234e-01 -2.756977640092372894e-02 1.279504597187042236e-01 6.132432818412780762e-01 4.099513888359069824e-01 4.529215097427368164e-01 -4.301387071609497070e-02 -1.562168002128601074e-01
8.027008771896362305e-01 1.531055718660354614e-01 -1.607464700937271118e-01 -4.238946437835693359e-01 -1.385706365108489990e-01 2.858708202838897705e-01 -1.139266788959503174e-01 -1.131405010819435120e-01
3.691454827785491943e-01 9.097672253847122192e-02 -2.298823595046997070e-01 6.288725137710571289e-01 2.619659602642059326e-01 7.749043405055999756e-02 -3.450482785701751709e-01 -4.619946181774139404e-01
4.910115599632263184e-01 -2.333911657333374023e-01 2.241142243146896362e-01 -3.839799016714096069e-02 -2.152715474367141724e-01 -3.686649501323699951e-01 -6.856017112731933594e-01 2.071310207247734070e-02
8.206509351730346680e-01 3.286719322204589844e-01 4.165914654731750488e-02 -1.634461805224418640e-02 3.733811378479003906e-01 -6.496261060237884521e-02 2.689534127712249756e-01 2.312427014112472534e-02
4.798678159713745117e-01 -2.197447717189788818e-01 3.854461908340454102e-01 2.942587435245513916e-02 4.830786958336830139e-03 -1.983121782541275024e-01 -6.941622495651245117e-01 2.253715693950653076e-01
4.346863627433776855e-01 1.779465973377227783e-01 1.097109466791152954e-01 1.966295242309570312e-01 3.431539535522460938e-01 -2.952521145343780518e-01 -6.953753232955932617e-01 2.005190253257751465e-01
4.121538400650024414e-01 2.354929596185684204e-01 -4.013392031192779541e-01 2.915577888488769531e-01 3.580487370491027832e-01 -2.594293355941772461e-01 -3.925603330135345459e-01 -4.230683743953704834e-01
5.797732472419738770e-01 2.784267067909240723e-01 1.556749343872070312e-01 8.151918649673461914e-02 1.301316171884536743e-01 -2.381358742713928223e-01 3.512078151106834412e-02 -6.932426095008850098e-01
5.342236161231994629e-01 1.927864551544189453e-01 -1.269704401493072510e-01 3.762930333614349365e-01 3.739715814590454102e-01 6.076794862747192383e-01 4.142521321773529053e-02 9.420999884605407715e-02
3.624032139778137207e-01 -2.257850319147109985e-01 -6.467970460653305054e-02 5.274218916893005371e-01 8.357909321784973145e-02 6.801060438156127930e-01 -2.545077204704284668e-01 -3.199825808405876160e-02
8.574622869491577148e-01 -2.527514696121215820e-01 1.631378680467605591e-01 -1.773702800273895264e-01 -1.004396192729473114e-02 1.929810494184494019e-01 3.075565993785858154e-01 1.042459011077880859e-01
7.168951034545898438e-01 -4.884181320667266846e-01 -3.095672428607940674e-01 3.512031733989715576e-01 -4.660468921065330505e-02 -1.605698019266128540e-01 1.937009021639823914e-02 -1.929208752699196339e-03
6.187733411788940430e-01 -7.559119164943695068e-02 1.190809719264507294e-02 5.160483717918395996e-01 -7.281978428363800049e-02 -5.540290474891662598e-01 -1.761756092309951782e-01 4.085292667150497437e-02
5.283514857292175293e-01 5.430051684379577637e-02 -1.848217844963073730e-02 -4.403895735740661621e-01 -1.471800655126571655e-01 2.576243579387664795e-01 -3.966945707798004150e-01 -5.274587869644165039e-01
8.004860877990722656e-01 -2.769027352333068848e-01 -3.384782373905181885e-01 -1.857302635908126831e-01 -7.352451235055923462e-02 5.853248760104179382e-02 -1.925325989723205566e-01 2.959443926811218262e-01
7.666085958480834961e-01 -2.669827938079833984e-01 -3.609155416488647461e-01 6.370244175195693970e-02 7.968690991401672363e-02 2.882676422595977783e-01 3.245720565319061279e-01 -1.091699600219726562e-01
7.893287539482116699e-01 6.660322099924087524e-02 5.198706388473510742e-01 3.454338759183883667e-02 -6.052483990788459778e-02 -1.783953607082366943e-01 -9.963002055883407593e-02 2.359049320220947266e-01
4.445292353630065918e-01 -1.429624855518341064e-01 -2.073897235095500946e-02 2.209538221359252930e-01 5.901720523834228516e-01 -3.444499969482421875e-01 -4.837431013584136963e-01 1.781812757253646851e-01
8.131000399589538574e-01 3.263673931360244751e-02 2.241017222404479980e-01 3.792598843574523926e-02 3.751752972602844238e-01 -9.544496983289718628e-02 3.537150621414184570e-01 1.056541427969932556e-01
3.661098182201385498e-01 5.072123929858207703e-02 2.910876870155334473e-01 1.229166388511657715e-01 4.031490385532379150e-01 -8.439335972070693970e-02 -2.225714027881622314e-01 -7.378084063529968262e-01
4.542289376258850098e-01 3.111948370933532715e-01 -1.713957488536834717e-01 1.521394103765487671e-01 2.559841573238372803e-01 1.416629995219409466e-03 -7.279143333435058594e-01 2.211827933788299561e-01
5.357369780540466309e-01 -6.934218853712081909e-02 1.141117289662361145e-01 1.198209300637245178e-01 4.244884550571441650e-01 -3.205914497375488281e-01 -5.401941537857055664e-01 3.256070017814636230e-01
5.605661869049072266e-01 -7.255461812019348145e-02 -2.984946370124816895e-01 3.928660452365875244e-01 1.719286739826202393e-01 -4.590199291706085205e-01 -1.159717440605163574e-01 -4.281944036483764648e-01
6.553266644477844238e-01 -7.313175499439239502e-02 -3.111220896244049072e-01 -3.676775395870208740e-01 -1.395881026983261108e-01 4.499188959598541260e-01 -2.239602506160736084e-01 -2.472748756408691406e-01
4.768755137920379639e-01 3.628343343734741211e-01 4.662831425666809082e-01 1.274956762790679932e-02 -6.647747009992599487e-02 -7.294097542762756348e-02 -2.569856345653533936e-01 -5.895568728446960449e-01
7.412759661674499512e-01 6.515710800886154175e-02 -4.622707664966583252e-01 3.563195466995239258e-03 -1.643535494804382324e-01 -3.450641334056854248e-01 -2.905721664428710938e-01 -4.521019756793975830e-02
7.612321376800537109e-01 4.073085263371467590e-02 -4.143031835556030273e-01 -1.912789046764373779e-01 -2.842511534690856934e-01 -2.463227361440658569e-01 -2.350069284439086914e-01 -1.180257946252822876e-01
5.353482961654663086e-01 -2.831128239631652832e-01 4.545854628086090088e-01 1.767390519380569458e-01 4.742466211318969727e-01 -1.240091249346733093e-01 -1.946923285722732544e-01 3.423031568527221680e-01
4.873633980751037598e-01 3.237668573856353760e-01 -2.874875962734222412e-01 2.191777080297470093e-01 4.072126150131225586e-01 -4.722645133733749390e-02 -5.387147665023803711e-01 2.621028721332550049e-01
7.927178740501403809e-01 -1.539785563945770264e-01 -3.541955351829528809e-01 -8.395959436893463135e-02 2.567375078797340393e-02 -2.833343669772148132e-02 -1.898884177207946777e-01 4.217415750026702881e-01
3.811647295951843262e-01 -2.104945108294487000e-02 3.368832767009735107e-01 1.286854296922683716e-01 1.528288275003433228e-01 1.660335063934326172e-01 -2.615763545036315918e-01 -7.777366042137145996e-01
4.501112699508666992e-01 -2.091424018144607544e-01 2.201277315616607666e-01 -2.170674949884414673e-01 -1.059062555432319641e-01 -3.980978578329086304e-02 -7.857582569122314453e-01 1.669358164072036743e-01
2.656946182250976562e-01 1.549324393272399902e-02 2.936896085739135742e-01 7.191751152276992798e-02 5.280954837799072266e-01 4.158706665039062500e-01 -2.798428833484649658e-01 -5.546128749847412109e-01
6.428079605102539062e-01 3.236982971429824829e-02 2.553504407405853271e-01 -2.848045900464057922e-02 5.748362839221954346e-02 8.889988809823989868e-02 3.195454180240631104e-02 -7.123949527740478516e-01
4.476552903652191162e-01 1.674400866031646729e-01 -3.533666431903839111e-01 7.867038995027542114e-02 5.447894334793090820e-01 9.423328936100006104e-02 -4.771781861782073975e-01 3.273179531097412109e-01
6.237306594848632812e-01 1.251775920391082764e-01 -8.909220993518829346e-02 -4.251089990139007568e-01 -3.837441653013229370e-02 9.549364447593688965e-02 -2.288286387920379639e-01 -5.862435698509216309e-01
7.945217490196228027e-01 -5.317556113004684448e-02 -5.444850400090217590e-02 -4.748037457466125488e-01 -1.934497356414794922e-01 2.751064300537109375e-01 -1.209141593426465988e-02 -1.557297259569168091e-01
4.826636910438537598e-01 6.770256906747817993e-02 -2.491285204887390137e-01 5.043339133262634277e-01 2.966241836547851562e-01 -3.631207644939422607e-01 5.132446531206369400e-03 -4.755685329437255859e-01
5.303224921226501465e-01 -2.487898617982864380e-01 -3.921130597591400146e-01 5.997362136840820312e-01 8.784420788288116455e-02 1.916639208793640137e-01 -7.187110185623168945e-02 -3.062818944454193115e-01
6.104705333709716797e-01 -9.817547351121902466e-02 -1.059650480747222900e-01 4.667399823665618896e-01 5.622388795018196106e-02 -5.068508386611938477e-01 -2.084434032440185547e-01 2.917275428771972656e-01
2.705760896205902100e-01 -8.755754679441452026e-02 1.373210549354553223e-01 1.324816346168518066e-01 6.923201680183410645e-01 3.947726786136627197e-01 -1.971810311079025269e-01 -4.568159878253936768e-01
5.423040390014648438e-01 2.755831927061080933e-02 -6.580913066864013672e-02 -5.950120687484741211e-01 9.285390377044677734e-03 1.886462271213531494e-01 -3.501417636871337891e-01 -4.341705143451690674e-01
5.669546127319335938e-01 3.339614868164062500e-01 -3.737830221652984619e-01 -5.365844070911407471e-02 8.974963426589965820e-02 2.685967087745666504e-01 -3.196084797382354736e-01 -4.920270740985870361e-01
4.158127903938293457e-01 1.119517683982849121e-01 -4.132048487663269043e-01 3.533874750137329102e-01 9.181068092584609985e-02 3.741222023963928223e-01 -3.939741551876068115e-01 -4.640400409698486328e-01
8.577367067337036133e-01 -2.526220679283142090e-01 -2.080795913934707642e-01 2.140846401453018188e-01 -1.304493397474288940e-01 -1.596022769808769226e-02 2.109305709600448608e-01 2.226590961217880249e-01
6.558502316474914551e-01 -2.598761767148971558e-02 -1.728577315807342529e-01 -2.050684243440628052e-01 -4.596079587936401367e-01 2.754559926688671112e-02 -5.327829718589782715e-01 3.736773505806922913e-02
6.876663565635681152e-01 -4.315738752484321594e-02 -1.311031877994537354e-01 1.118701696395874023e-01 6.213483214378356934e-01 -6.963956356048583984e-02 2.297718822956085205e-01 2.276640683412551880e-01
4.649629294872283936e-01 -2.780942320823669434e-01 2.553386688232421875e-01 3.747683018445968628e-02 -3.740368410944938660e-02 5.650538206100463867e-01 -1.520835459232330322e-01 -5.441105961799621582e-01
7.216629981994628906e-01 1.414138674736022949e-01 2.331420332193374634e-01 1.949216127395629883e-01 1.845008581876754761e-01 -1.169182062149047852e-01 4.560075700283050537e-01 -3.334690332412719727e-01
5.733569860458374023e-01 1.952717453241348267e-01 1.484837234020233154e-01 6.367898732423782349e-02 -4.813366755843162537e-02 -3.969442546367645264e-01 -6.131490468978881836e-01 2.668240666389465332e-01
6.613335013389587402e-01 6.227521896362304688e-01 -9.393522888422012329e-02 -3.667244687676429749e-02 2.898427248001098633e-01 2.498563379049301147e-01 -1.349257379770278931e-01 -2.666610293090343475e-03
4.026013612747192383e-01 2.343171834945678711e-01 7.555186003446578979e-02 -3.579955175518989563e-02 4.705429673194885254e-01 -2.113489806652069092e-01 -7.100572586059570312e-01 7.587919384241104126e-02
6.284043788909912109e-01 1.463360339403152466e-01 2.708511352539062500e-01 -2.292287647724151611e-01 -1.981857568025588989e-01 1.822416335344314575e-01 -5.430172681808471680e-01 3.007159829139709473e-01
4.349808990955352783e-01 -6.253744661808013916e-02 6.161541342735290527e-01 4.541670382022857666e-01 1.028814259916543961e-02 1.915553808212280273e-01 -4.560371115803718567e-02 -4.267176687717437744e-01
8.195587992668151855e-01 -3.825182318687438965e-01 -7.851793617010116577e-02 3.520545782521367073e-03 -1.590855866670608521e-01 2.306523621082305908e-01 3.108636736869812012e-01 -2.609049342572689056e-02
3.688260018825531006e-01 -1.321101039648056030e-01 2.641912400722503662e-01 6.948801875114440918e-01 3.101957142353057861e-01 2.683692872524261475e-01 -7.209573686122894287e-02 -3.470122218132019043e-01
3.754346370697021484e-01 -4.854361340403556824e-02 1.074867323040962219e-01 3.605991899967193604e-01 5.214846730232238770e-01 -1.897430121898651123e-01 -6.116239428520202637e-01 1.818644851446151733e-01
4.485804736614227295e-01 3.779710233211517334e-01 1.662486493587493896e-01 -1.652347445487976074e-01 1.495858132839202881e-01 -5.481392145156860352e-02 -3.731566071510314941e-01 -6.605649590492248535e-01
7.422664165496826172e-01 2.148416936397552490e-01 -1.185703128576278687e-01 -7.962514460086822510e-02 5.082759857177734375e-01 -8.484403043985366821e-02 3.406357467174530029e-01 3.014624118804931641e-02
3.354139924049377441e-01 1.386213600635528564e-01 3.282526507973670959e-02 2.923063747584819794e-02 7.105668783187866211e-01 -2.236416041851043701e-01 -5.579954981803894043e-01 -8.362947031855583191e-03
4.466954171657562256e-01 8.682780712842941284e-02 -3.084159791469573975e-01 6.724583506584167480e-01 2.496873140335083008e-01 3.569105863571166992e-01 -1.530403047800064087e-01 -1.801478117704391479e-01
1.895528733730316162e-01 -2.796827852725982666e-01 1.031695902347564697e-01 6.124023199081420898e-01 1.802119463682174683e-01 -2.274475693702697754e-01 -5.004969239234924316e-01 -4.067688286304473877e-01
6.150388717651367188e-01 1.133943796157836914e-01 -1.649708151817321777e-01 4.259929656982421875e-01 1.782685369253158569e-01 -3.047064840793609619e-01 -5.215349141508340836e-03 -5.249103307723999023e-01
5.633970499038696289e-01 -7.090979069471359253e-02 -1.371409595012664795e-01 5.233361721038818359e-01 3.918390870094299316e-01 -3.435333371162414551e-01 8.198338001966476440e-02 -3.264857828617095947e-01
5.270573496818542480e-01 -2.389878481626510620e-01 -4.030296504497528076e-01 3.255926966667175293e-01 1.179566979408264160e-01 -2.116736322641372681e-01 -3.556506708264350891e-02 -5.802305936813354492e-01
6.042989492416381836e-01 3.385699689388275146e-01 -1.151159629225730896e-01 -2.700754702091217041e-01 -2.565206028521060944e-02 5.409763455390930176e-01 -3.750144839286804199e-01 7.184201385825872421e-03
5.683823227882385254e-01 -2.026930451393127441e-03 1.692217588424682617e-01 -4.813118875026702881e-01 -3.502743691205978394e-02 -1.101523172110319138e-02 -2.302343696355819702e-01 -6.019003987312316895e-01
4.630372226238250732e-01 4.395697265863418579e-02 3.323836326599121094e-01 5.829818919301033020e-02 -2.827528715133666992e-01 -9.102043509483337402e-02 -7.528692483901977539e-01 1.214110776782035828e-01
5.407096147537231445e-01 -2.476337701082229614e-01 2.534623742103576660e-01 1.723742634057998657e-01 -2.685189545154571533e-01 3.027715384960174561e-01 -9.551136940717697144e-02 -6.160026192665100098e-01
6.068758368492126465e-01 2.049939930438995361e-01 -1.630713194608688354e-01 -2.967854142189025879e-01 -3.751779496669769287e-01 3.534391820430755615e-01 -4.494646489620208740e-01 -8.549451828002929688e-02
5.599593520164489746e-01 -1.960476636886596680e-01 -4.588519632816314697e-01 -2.948528528213500977e-01 -1.592895537614822388e-01 3.077258765697479248e-01 -4.361863136291503906e-01 -2.005007714033126831e-01
4.404216110706329346e-01 -1.737458407878875732e-01 -1.880538761615753174e-01 3.942829668521881104e-01 2.582077980041503906e-01 -4.653311073780059814e-01 -1.936380267143249512e-01 -5.141184329986572266e-01
6.616033315658569336e-01 -1.727730333805084229e-01 2.349068373441696167e-01 5.561478137969970703e-01 -3.190605714917182922e-02 -2.879331409931182861e-01 -7.202567905187606812e-02 2.807803153991699219e-01
5.714773535728454590e-01 -2.505065314471721649e-02 1.593599915504455566e-01 4.036120772361755371e-01 1.328780353069305420e-01 6.523410081863403320e-01 1.583265066146850586e-01 -1.273397654294967651e-01
8.361319899559020996e-01 -1.439329832792282104e-01 1.682718098163604736e-01 -3.275800943374633789e-01 -2.794498503208160400e-01 -1.942148953676223755e-01 -1.664228886365890503e-01 3.215838968753814697e-02
6.476123332977294922e-01 2.495250552892684937e-01 -5.291439294815063477e-01 -2.494900077581405640e-01 -5.811530351638793945e-02 1.470647603273391724e-01 -3.459581136703491211e-01 -1.772126704454421997e-01
5.532171130180358887e-01 2.423071675002574921e-02 5.645120739936828613e-01 2.559139728546142578e-01 6.851619575172662735e-03 3.700536489486694336e-01 4.472803324460983276e-02 -4.125659763813018799e-01
5.595217347145080566e-01 -1.263091415166854858e-01 -3.729661926627159119e-02 -1.559285670518875122e-01 -3.383895456790924072e-01 6.026383638381958008e-01 -2.086495608091354370e-01 -3.522236943244934082e-01
4.153545200824737549e-01 1.148595884442329407e-01 1.182273775339126587e-01 4.083754420280456543e-01 3.471445143222808838e-01 6.997212767601013184e-01 -1.529254466295242310e-01 -5.849469918757677078e-03
4.358353316783905029e-01 -1.744414679706096649e-02 -6.186229586601257324e-01 2.863993942737579346e-01 3.014009594917297363e-01 -3.323129191994667053e-02 -2.651210725307464600e-01 -4.275373518466949463e-01
5.541213154792785645e-01 2.575213313102722168e-01 -3.540050005540251732e-03 -3.381251096725463867e-01 2.193538546562194824e-01 6.546361446380615234e-01 -1.526914238929748535e-01 -1.109594553709030151e-01
7.169508934020996094e-01 2.215399295091629028e-01 4.589609205722808838e-01 -1.954276710748672485e-01 2.593829669058322906e-02 -2.611506544053554535e-02 1.974765807390213013e-01 -3.843340575695037842e-01
3.894606530666351318e-01 -2.622219324111938477e-01 2.795748710632324219e-01 -7.024022191762924194e-02 6.976125836372375488e-01 1.174311786890029907e-01 7.279460132122039795e-02 -4.367056787014007568e-01
5.335993170738220215e-01 7.935243099927902222e-02 2.694230973720550537e-01 2.546798288822174072e-01 -4.425800442695617676e-01 2.364076115190982819e-02 -5.684135556221008301e-01 2.280228286981582642e-01
6.261192560195922852e-01 1.654236316680908203e-01 3.225646317005157471e-01 -2.366664856672286987e-01 -2.370258420705795288e-01 2.167169749736785889e-01 -4.993020892143249512e-01 2.609607279300689697e-01
2.689392864704132080e-01 -1.850842684507369995e-01 2.183808088302612305e-01 -1.260071694850921631e-01 1.604060977697372437e-01 5.912291407585144043e-01 -3.977653980255126953e-01 -5.443786978721618652e-01
5.198093652725219727e-01 -1.166508346796035767e-01 -5.660268664360046387e-01 2.647637724876403809e-01 1.973505131900310516e-02 1.963353306055068970e-01 -1.212710812687873840e-01 -5.215945839881896973e-01
4.601476788520812988e-01 1.386909186840057373e-01 9.295728802680969238e-02 -4.152875244617462158e-01 5.892898142337799072e-02 -1.303884200751781464e-02 -4.282848536968231201e-01 -6.331298947334289551e-01
4.980006515979766846e-01 -9.866418689489364624e-02 7.455071061849594116e-02 1.899388730525970459e-01 5.415104627609252930e-01 -3.488879501819610596e-01 -4.603781402111053467e-01 2.715173065662384033e-01
3.367549479007720947e-01 6.616043299436569214e-02 -4.074056446552276611e-01 7.234801054000854492e-01 2.575360536575317383e-01 8.661217987537384033e-02 -3.429288566112518311e-01 -3.727576509118080139e-02
6.428551077842712402e-01 2.637763023376464844e-01 -1.722840219736099243e-01 -5.494145750999450684e-01 3.913890197873115540e-02 1.302964836359024048e-01 -3.630202114582061768e-01 -1.879593133926391602e-01
5.123732686042785645e-01 1.561878472566604614e-01 -9.688964486122131348e-02 -4.992754161357879639e-01 1.934957224875688553e-03 -3.710520267486572266e-02 -4.530983865261077881e-01 -4.977315962314605713e-01
4.429286122322082520e-01 -2.590964436531066895e-01 5.969349760562181473e-03 1.247904263436794281e-02 -3.632091358304023743e-02 4.772899746894836426e-01 -2.481840550899505615e-01 -6.676613688468933105e-01
5.166680216789245605e-01 1.569683849811553955e-01 1.464356780052185059e-01 5.038627386093139648e-01 9.248567372560501099e-02 -6.074721217155456543e-01 -1.246637031435966492e-01 -1.999426782131195068e-01
3.935060799121856689e-01 -3.012507557868957520e-01 6.786984205245971680e-02 1.861378103494644165e-01 8.740826696157455444e-02 3.124375641345977783e-01 -7.162137031555175781e-01 3.113324046134948730e-01
5.266979932785034180e-01 -7.594009488821029663e-02 -4.789859354496002197e-01 3.002997338771820068e-01 2.214696705341339111e-01 -4.620432555675506592e-01 -3.601209223270416260e-01 -7.067562639713287354e-02
6.596603393554687500e-01 -1.150485798716545105e-01 -3.669840991497039795e-01 2.676036059856414795e-01 3.990150392055511475e-01 -3.433287441730499268e-01 1.064301207661628723e-01 -2.385538369417190552e-01
6.728903055191040039e-01 -6.802018731832504272e-02 -4.511314630508422852e-01 3.515352308750152588e-01 1.289633214473724365e-01 -4.324038326740264893e-01 -1.048533692955970764e-01 -2.993653155863285065e-02
5.758481025695800781e-01 -4.456255435943603516e-01 -4.298223257064819336e-01 3.361251950263977051e-01 7.175158709287643433e-02 2.985186278820037842e-01 8.339803665876388550e-02 -2.662190496921539307e-01
5.358850359916687012e-01 2.135925590991973877e-01 4.269893169403076172e-01 -4.141540452837944031e-02 4.067173227667808533e-02 -3.816888332366943359e-01 1.607298292219638824e-02 -5.792853832244873047e-01
3.814555704593658447e-01 2.833571434020996094e-01 3.511054441332817078e-02 -1.965787112712860107e-01 1.839359849691390991e-01 5.792047381401062012e-01 -4.760934114456176758e-01 -3.719528317451477051e-01
4.943502843379974365e-01 -4.652146399021148682e-01 -1.863172799348831177e-01 2.255591005086898804e-01 -1.200339868664741516e-01 -1.221328079700469971e-01 -2.483040839433670044e-01 -6.021816134452819824e-01
8.785051107406616211e-01 -1.163563355803489685e-01 -4.905930906534194946e-02 2.844327986240386963e-01 -1.274540573358535767e-01 -3.152905702590942383e-01 4.905528202652931213e-02 1.154214665293693542e-01
4.275696575641632080e-01 -1.666419804096221924e-01 3.205443322658538818e-01 1.484894454479217529e-01 -1.464682072401046753e-01 -2.290430366992950439e-01 -7.599174380302429199e-01 1.150163933634757996e-01
5.043388605117797852e-01 1.819801181554794312e-01 -2.146822810173034668e-01 1.191811934113502502e-01 2.592430915683507919e-03 4.196420609951019287e-01 -2.423819005489349365e-01 -6.460477709770202637e-01
6.268185377120971680e-01 1.477738618850708008e-01 -5.259352326393127441e-01 2.270300239324569702e-01 3.091570436954498291e-01 -2.196787595748901367e-01 3.412763029336929321e-02 -3.348277807235717773e-01
6.412787437438964844e-01 3.491999804973602295e-01 -5.916877463459968567e-02 -1.942480504512786865e-01 7.955297082662582397e-02 -6.794022023677825928e-02 -6.589388474822044373e-03 -6.438941955566406250e-01
5.039854645729064941e-01 -2.806284129619598389e-01 2.963178157806396484e-01 4.319893121719360352e-01 -1.116031855344772339e-01 -3.999447653768584132e-05 -1.530541628599166870e-01 -5.974498987197875977e-01
5.520244836807250977e-01 -3.844585418701171875e-01 -3.163238763809204102e-01 9.434641152620315552e-02 3.462399840354919434e-01 -3.587930202484130859e-01 -3.797443509101867676e-01 2.137246131896972656e-01
3.514328896999359131e-01 3.397016087546944618e-03 1.443325132131576538e-01 6.206833571195602417e-02 1.290089339017868042e-01 5.989612340927124023e-01 -3.547647893428802490e-01 -5.920668840408325195e-01
7.463505864143371582e-01 -2.489333152770996094e-01 -3.510006070137023926e-01 3.505294024944305420e-01 1.899723894894123077e-02 -3.179896473884582520e-01 1.244170516729354858e-01 -1.340264081954956055e-01
5.224254131317138672e-01 -2.394593656063079834e-01 -2.067053616046905518e-01 3.140473663806915283e-01 -1.910106539726257324e-01 2.518028318881988525e-01 -2.148361802101135254e-01 -6.183312535285949707e-01
5.429455041885375977e-01 1.450941711664199829e-01 2.754807472229003906e-01 -2.355000078678131104e-01 1.273392438888549805e-01 1.656577885150909424e-01 -1.588596254587173462e-01 -6.956391334533691406e-01
4.581986069679260254e-01 -2.291318178176879883e-01 -5.337857604026794434e-01 3.818407058715820312e-01 3.351431787014007568e-01 -1.298573017120361328e-01 -3.351461589336395264e-01 -2.555705308914184570e-01
9.146550893783569336e-01 -3.933743387460708618e-02 5.538206920027732849e-02 2.385032549500465393e-02 4.769811034202575684e-02 -1.127302125096321106e-01 1.788304597139358521e-01 3.335557579994201660e-01
3.759919404983520508e-01 6.724278628826141357e-02 -2.644472420215606689e-01 2.326401919126510620e-01 3.163260221481323242e-01 6.982383131980895996e-01 -3.188218772411346436e-01 -2.020116448402404785e-01
7.983564734458923340e-01 4.615876972675323486e-01 3.432142361998558044e-02 5.227819085121154785e-03 -2.253957539796829224e-01 -2.318649366497993469e-02 -1.030734330415725708e-01 2.939276397228240967e-01
2.754643261432647705e-01 1.007857173681259155e-01 -2.840280905365943909e-02 3.352432250976562500e-01 2.012188434600830078e-01 1.176050156354904175e-01 -5.209252834320068359e-01 -6.892632246017456055e-01
5.597088336944580078e-01 -5.343434214591979980e-01 2.965365052223205566e-01 -6.418008357286453247e-02 4.549449086189270020e-01 -1.482696458697319031e-02 -2.375959455966949463e-01 2.133153975009918213e-01
6.161641478538513184e-01 2.729843258857727051e-01 4.724625647068023682e-01 1.908084601163864136e-01 9.668538719415664673e-02 -1.986317783594131470e-01 1.744488179683685303e-01 -4.549257755279541016e-01
5.060359239578247070e-01 -4.295016229152679443e-01 -1.192626208066940308e-01 -2.915821969509124756e-01 1.751135475933551788e-02 4.725489914417266846e-01 -1.889280080795288086e-01 -4.482290446758270264e-01
3.247579336166381836e-01 3.798142820596694946e-02 2.066137492656707764e-01 2.504884898662567139e-01 2.783091366291046143e-01 7.921898961067199707e-01 -2.845735251903533936e-01 -4.065718129277229309e-02
4.556277394294738770e-01 1.142102554440498352e-01 -1.645692735910415649e-01 5.078513026237487793e-01 1.597755104303359985e-01 6.382927298545837402e-01 -1.505660861730575562e-01 -1.968436390161514282e-01
7.144008278846740723e-01 1.114741154015064240e-02 1.525712013244628906e-01 1.298765465617179871e-02 1.467940807342529297e-01 -4.624539613723754883e-01 2.447198778390884399e-01 -4.132319986820220947e-01
6.501221656799316406e-01 -1.916761696338653564e-01 -5.460864901542663574e-01 2.123876065015792847e-01 -2.062493748962879181e-02 2.690804600715637207e-01 4.361435025930404663e-02 -3.500724136829376221e-01
6.290358304977416992e-01 4.632983729243278503e-02 -3.521102070808410645e-01 -2.681464254856109619e-01 -7.981474697589874268e-02 -4.505052864551544189e-01 -3.346367478370666504e-01 -2.915066480636596680e-01
5.501558184623718262e-01 -6.085250526666641235e-03 -6.388244032859802246e-02 2.773255705833435059e-01 4.669727087020874023e-01 -4.795094132423400879e-01 -1.757771968841552734e-01 -3.706894814968109131e-01
5.538687705993652344e-01 3.481802940368652344e-01 3.277110457420349121e-01 1.892535835504531860e-01 -4.310011863708496094e-01 -8.335886150598526001e-02 -4.824160933494567871e-01 5.790028348565101624e-02
4.088743329048156738e-01 1.340761631727218628e-01 -4.960510730743408203e-01 2.552596330642700195e-01 3.586490452289581299e-02 2.971331179141998291e-01 -4.363587200641632080e-01 -4.729037880897521973e-01
7.449116706848144531e-01 1.331669092178344727e-01 -1.754395216703414917e-01 -7.357351481914520264e-02 7.848806679248809814e-02 5.656215548515319824e-01 1.722964793443679810e-01 1.881674677133560181e-01
5.545902848243713379e-01 -3.427584171295166016e-01 -3.315870463848114014e-01 -2.730808556079864502e-01 -4.702365770936012268e-02 5.706083774566650391e-01 -2.128161638975143433e-01 -1.316333264112472534e-01
4.155687391757965088e-01 2.887815237045288086e-01 -2.764298617839813232e-01 -1.610456965863704681e-02 6.036649942398071289e-01 1.812038272619247437e-01 -4.806173741817474365e-01 1.974733620882034302e-01
4.467014670372009277e-01 5.623491480946540833e-02 -6.891734153032302856e-02 3.625159263610839844e-01 2.163753807544708252e-01 -2.337061315774917603e-01 -6.886826157569885254e-01 2.922455370426177979e-01
5.179047584533691406e-01 2.846744954586029053e-01 1.183859631419181824e-02 -2.113952934741973877e-01 1.201547333039343357e-03 5.652183294296264648e-01 -3.258423209190368652e-01 -4.245709478855133057e-01
8.078309297561645508e-01 -4.221539795398712158e-01 -1.713659316301345825e-01 -1.900883316993713379e-01 -1.924184560775756836e-01 -2.764632366597652435e-02 -1.365718394517898560e-01 2.173805236816406250e-01
6.156305074691772461e-01 2.910914123058319092e-01 -2.437315434217453003e-01 3.554829061031341553e-01 1.456877291202545166e-01 1.934107691049575806e-01 -1.445986181497573853e-01 -5.205287337303161621e-01
6.589904427528381348e-01 1.445591896772384644e-01 6.857060641050338745e-02 -5.140521526336669922e-01 4.436708614230155945e-02 2.845201492309570312e-01 -2.893253862857818604e-01 -3.305348157882690430e-01
3.079544901847839355e-01 2.460834234952926636e-01 2.747135758399963379e-01 1.195368096232414246e-01 1.206432655453681946e-01 3.198066949844360352e-01 -4.840581417083740234e-01 -6.353793144226074219e-01
6.278010010719299316e-01 7.111942023038864136e-02 4.142334759235382080e-01 -4.046784713864326477e-02 1.785386651754379272e-01 -2.640034854412078857e-01 1.867606937885284424e-01 -5.395623445510864258e-01
3.960906565189361572e-01 -2.349404692649841309e-01 1.326427310705184937e-01 1.374420076608657837e-01 1.265623271465301514e-01 5.072128176689147949e-01 -2.791267931461334229e-01 -6.326423883438110352e-01
6.280972361564636230e-01 -2.565392255783081055e-01 -2.557131052017211914e-01 4.291730821132659912e-01 2.929067425429821014e-02 5.318443775177001953e-01 7.595267891883850098e-02 2.485103905200958252e-02
3.349644243717193604e-01 5.512836948037147522e-02 -4.375045001506805420e-02 7.877053618431091309e-01 2.514592409133911133e-01 -1.041331514716148376e-01 -2.535187005996704102e-01 -3.521627485752105713e-01
6.399652957916259766e-01 2.908481061458587646e-01 -1.267749816179275513e-01 -5.118504762649536133e-01 2.288605868816375732e-01 2.434308230876922607e-01 -3.098108768463134766e-01 -1.420228332281112671e-01
4.824712872505187988e-01 -4.310086965560913086e-01 1.080467998981475830e-01 5.084807872772216797e-01 1.121042668819427490e-01 4.803858995437622070e-01 4.835793748497962952e-02 -2.560267448425292969e-01
4.923926591873168945e-01 4.735739901661872864e-03 -4.995441436767578125e-01 2.751007378101348877e-01 1.153137013316154480e-01 4.561865627765655518e-01 -1.681954860687255859e-01 -4.273277223110198975e-01
7.476829290390014648e-01 4.558466076850891113e-01 1.642411351203918457e-01 -2.773618698120117188e-02 3.988544344902038574e-01 -3.092409484088420868e-02 1.925124228000640869e-01 9.125564992427825928e-02
5.409210920333862305e-01 1.139519065618515015e-01 2.428813129663467407e-01 -2.694341838359832764e-01 -1.074968278408050537e-01 3.723710402846336365e-02 -1.518853902816772461e-01 -7.258250713348388672e-01
5.449581146240234375e-01 -2.597170174121856689e-01 -3.019900619983673096e-01 3.498135805130004883e-01 3.454818427562713623e-01 -2.856507003307342529e-01 1.160707846283912659e-01 -4.556026160717010498e-01
4.439610540866851807e-01 -2.076426148414611816e-01 6.418138742446899414e-02 2.684406638145446777e-01 -1.701793521642684937e-01 6.110618710517883301e-01 -2.594319880008697510e-01 -4.625374674797058105e-01
5.023405551910400391e-01 5.635025501251220703e-01 6.592641025781631470e-02 -2.229707092046737671e-01 8.939887583255767822e-02 3.449137210845947266e-01 -4.533117413520812988e-01 -2.088242322206497192e-01
6.834029555320739746e-01 1.105624809861183167e-01 -1.319264322519302368e-01 -5.177641510963439941e-01 -2.527122758328914642e-02 -9.978082031011581421e-02 -3.260788023471832275e-01 -3.439908027648925781e-01
2.884820401668548584e-01 -1.567883640527725220e-01 1.720056533813476562e-01 1.788904368877410889e-01 7.659278512001037598e-01 1.921449303627014160e-01 -1.531344950199127197e-01 -4.284770786762237549e-01
5.192413330078125000e-01 -8.732880651950836182e-02 -4.561288282275199890e-02 6.196845173835754395e-01 1.518893241882324219e-01 -3.254174590110778809e-01 -3.986212611198425293e-02 -4.540010094642639160e-01
4.529727995395660400e-01 7.008833438158035278e-02 2.984486520290374756e-01 -1.372833698987960815e-01 5.327001214027404785e-02 2.656776607036590576e-01 -2.490238994359970093e-01 -7.392901182174682617e-01
6.292601823806762695e-01 -4.305121004581451416e-01 -1.159976571798324585e-01 -3.158151507377624512e-01 -4.479020088911056519e-02 4.616872072219848633e-01 -1.040187198668718338e-02 -3.003777563571929932e-01
4.489181041717529297e-01 9.050520509481430054e-02 -2.591438591480255127e-01 6.006996035575866699e-01 1.049335598945617676e-01 4.861595630645751953e-01 -2.034483104944229126e-01 -2.711686789989471436e-01
3.412677943706512451e-01 1.155943498015403748e-01 1.383542865514755249e-01 2.546705603599548340e-01 6.640527844429016113e-01 5.084376335144042969e-01 -9.621109813451766968e-02 -2.782873809337615967e-01
2.226626425981521606e-01 -1.882250010967254639e-01 3.982791006565093994e-01 4.413254857063293457e-01 4.538742899894714355e-01 9.564969688653945923e-02 -2.951255142688751221e-01 -5.092626810073852539e-01
7.261931300163269043e-01 3.521180450916290283e-01 -2.813892662525177002e-01 -2.533123493194580078e-01 4.754830524325370789e-02 3.059749007225036621e-01 -2.534900233149528503e-02 -3.298260569572448730e-01
5.399274230003356934e-01 7.682360708713531494e-02 -2.908335030078887939e-01 -4.712887704372406006e-01 7.214196026325225830e-02 4.250542223453521729e-01 -4.434053897857666016e-01 -1.157385334372520447e-01
6.607947349548339844e-01 -2.734594233334064484e-02 -1.094789803028106689e-01 -1.533008515834808350e-01 8.586146682500839233e-02 6.365133523941040039e-01 4.761256277561187744e-02 -3.351528048515319824e-01
4.155113995075225830e-01 3.502991497516632080e-01 -1.854057312011718750e-01 9.081619232892990112e-02 3.661211729049682617e-01 1.051041111350059509e-01 -6.822533607482910156e-01 2.268408685922622681e-01
6.557730436325073242e-01 6.504107117652893066e-01 1.307750195264816284e-01 3.051299415528774261e-02 3.599728643894195557e-02 3.505032062530517578e-01 -3.554685786366462708e-02 5.901394411921501160e-02
7.581831216812133789e-01 5.452758446335792542e-02 3.705215454101562500e-01 -2.907315194606781006e-01 -1.823845207691192627e-01 -7.743068505078554153e-03 2.618194520473480225e-01 -3.138477504253387451e-01
5.183017849922180176e-01 9.816377609968185425e-02 2.824698090553283691e-01 -1.770447343587875366e-01 -2.516373991966247559e-01 1.983117163181304932e-01 -6.782980561256408691e-01 2.187598943710327148e-01
3.032222092151641846e-01 2.097144126892089844e-01 1.285720616579055786e-01 -2.007310688495635986e-01 1.086898744106292725e-01 4.711123406887054443e-01 -6.604626774787902832e-01 -3.705146610736846924e-01
6.226832270622253418e-01 3.567304462194442749e-02 1.881425231695175171e-01 -3.068678081035614014e-02 -9.059397876262664795e-02 1.607775241136550903e-01 9.131925180554389954e-03 -7.351964712142944336e-01
7.558110356330871582e-01 -5.001439452171325684e-01 -1.513477712869644165e-01 -1.845956593751907349e-01 -1.950776278972625732e-01 -7.186068594455718994e-02 -2.287026941776275635e-01 1.615543514490127563e-01
4.855527877807617188e-01 -1.820351928472518921e-01 1.875507980585098267e-01 1.426656842231750488e-01 6.664481163024902344e-01 -1.360495388507843018e-01 -3.952099978923797607e-01 2.381582558155059814e-01
6.081352233886718750e-01 -1.745557487010955811e-01 -4.468551874160766602e-01 2.681777179241180420e-01 2.641764581203460693e-01 -4.457887411117553711e-01 -8.420121669769287109e-02 -2.291208654642105103e-01
7.686997652053833008e-01 1.483209282159805298e-01 4.163018763065338135e-01 1.368149518966674805e-01 -1.300412714481353760e-01 -2.099054157733917236e-01 -1.991751044988632202e-01 3.073014616966247559e-01
5.171732902526855469e-01 2.474189400672912598e-01 -2.411776930093765259e-01 1.991720348596572876e-01 3.255672454833984375e-01 -9.380438923835754395e-02 -5.642920732498168945e-01 3.745142221450805664e-01
5.128251314163208008e-01 1.635493040084838867e-01 -3.578425943851470947e-01 1.223061308264732361e-01 -3.448009490966796875e-02 3.494191169738769531e-01 -2.754773795604705811e-01 -6.066972613334655762e-01
3.849692046642303467e-01 -2.875228822231292725e-01 1.064952835440635681e-01 -8.118473738431930542e-02 7.564575877040624619e-03 4.136714339256286621e-01 -3.206900358200073242e-01 -6.907776594161987305e-01
5.152129530906677246e-01 9.240541607141494751e-02 1.967371255159378052e-01 -3.447620570659637451e-01 -1.038689687848091125e-01 3.244971632957458496e-01 -3.655878305435180664e-01 -5.645431280136108398e-01
4.704264998435974121e-01 2.653817534446716309e-01 5.110734701156616211e-01 6.645898520946502686e-02 4.198854565620422363e-01 -1.667334288358688354e-01 -4.345038533210754395e-01 2.230720371007919312e-01
4.499265849590301514e-01 -9.545586258172988892e-02 5.457319617271423340e-01 -9.236366301774978638e-02 2.983571290969848633e-01 1.782913058996200562e-01 -8.515593409538269043e-02 -5.950155854225158691e-01
3.992320895195007324e-01 2.356217801570892334e-01 -3.034177720546722412e-01 6.065624356269836426e-01 2.669314853847026825e-02 2.960966825485229492e-01 -4.308272302150726318e-01 -2.260929495096206665e-01
7.746765017509460449e-01 3.161585330963134766e-01 3.368419781327247620e-02 -4.760068953037261963e-01 2.278014086186885834e-02 1.303556561470031738e-01 -2.297877520322799683e-01 -4.346295073628425598e-02
4.311614334583282471e-01 6.434911489486694336e-02 7.328391075134277344e-02 -5.599807947874069214e-03 6.282995343208312988e-01 -1.798790842294692993e-01 -6.043626666069030762e-01 1.103904843330383301e-01
4.949320852756500244e-01 1.837798506021499634e-01 -8.953475207090377808e-02 2.378232628107070923e-01 3.102702200412750244e-01 -4.973153397440910339e-02 -6.290205717086791992e-01 4.028436243534088135e-01
6.654576659202575684e-01 -2.958663702011108398e-01 5.531772971153259277e-01 -7.589260116219520569e-03 5.511335656046867371e-02 -4.243370611220598221e-03 -2.821747660636901855e-01 2.844088673591613770e-01
5.875095129013061523e-01 -2.345873275771737099e-03 -3.374940156936645508e-01 3.490566015243530273e-01 3.263295888900756836e-01 -4.787440001964569092e-01 -1.232336536049842834e-01 -2.611727416515350342e-01
4.964392185211181641e-01 -1.104100025258958340e-03 -1.464304700493812561e-02 5.484506487846374512e-01 3.863546848297119141e-01 1.628297716379165649e-01 -6.207401305437088013e-02 -5.223959684371948242e-01
6.268312931060791016e-01 2.010181248188018799e-01 2.942571938037872314e-01 -4.017916917800903320e-01 1.201555952429771423e-01 2.155677080154418945e-01 -4.150463640689849854e-01 2.923698127269744873e-01
6.736041903495788574e-01 6.688728183507919312e-02 -3.173404037952423096e-01 -2.261258959770202637e-01 -6.748196482658386230e-02 5.628440976142883301e-01 -2.436511516571044922e-01 -9.608491510152816772e-02
6.233623027801513672e-01 -2.550254166126251221e-01 -4.299094378948211670e-01 3.612828552722930908e-01 2.126029133796691895e-01 -3.975939452648162842e-01 -2.487872913479804993e-02 -1.647242903709411621e-01
6.930024027824401855e-01 2.895646691322326660e-01 -3.980539739131927490e-01 -2.119007408618927002e-01 -1.010638661682605743e-02 -3.570809215307235718e-02 -3.739254474639892578e-01 -3.022477030754089355e-01
5.894583463668823242e-01 -1.737862378358840942e-01 6.075821518898010254e-01 2.340371310710906982e-01 3.388508260250091553e-01 -9.100531786680221558e-02 1.146846357733011246e-02 2.741796374320983887e-01
4.982554912567138672e-01 1.105053275823593140e-01 4.040768146514892578e-01 6.929346174001693726e-02 1.387218385934829712e-01 -1.985664367675781250e-01 -6.493572592735290527e-01 3.018495440483093262e-01
7.269921302795410156e-01 9.089399129152297974e-02 -3.196617960929870605e-01 -3.865290284156799316e-01 -3.301307559013366699e-02 4.159573018550872803e-01 -1.887818872928619385e-01 -4.339782893657684326e-02
3.434902429580688477e-01 1.801365464925765991e-01 3.018237352371215820e-01 2.053892612457275391e-01 7.102026343345642090e-01 1.793234050273895264e-01 -1.379605084657669067e-01 -4.008806049823760986e-01
3.698853552341461182e-01 1.568542569875717163e-01 2.084469199180603027e-01 6.337586045265197754e-02 3.101455867290496826e-01 -2.153643816709518433e-01 -7.867223024368286133e-01 1.720779538154602051e-01
7.795559763908386230e-01 -5.242934226989746094e-01 -1.976607739925384521e-01 -7.758876681327819824e-02 -8.065865933895111084e-02 1.206657439470291138e-01 1.322122067213058472e-01 1.837741881608963013e-01
7.092621922492980957e-01 -3.867718279361724854e-01 8.266384154558181763e-02 3.757683932781219482e-01 -3.036820292472839355e-01 1.992073208093643188e-01 1.291391700506210327e-01 -2.252472341060638428e-01
5.631624460220336914e-01 -3.752346383407711983e-03 -9.159143269062042236e-02 -9.018309414386749268e-02 -1.339960694313049316e-01 5.063111335039138794e-02 -3.325789272785186768e-01 -7.315632104873657227e-01
8.390730023384094238e-01 3.186080455780029297e-01 -1.037808507680892944e-01 -2.464212924242019653e-01 -1.261837482452392578e-01 -2.084077596664428711e-01 1.614491268992424011e-02 -2.516636252403259277e-01
7.045599222183227539e-01 -3.294520378112792969e-01 -4.605629444122314453e-01 2.184036821126937866e-01 6.530464440584182739e-02 2.650111913681030273e-01 1.830533146858215332e-01 -1.650274544954299927e-01
5.831799507141113281e-01 -2.314437329769134521e-01 -1.893718838691711426e-01 -3.245311677455902100e-01 6.339600682258605957e-02 4.211941063404083252e-01 -4.645602107048034668e-01 -2.606014311313629150e-01
9.176452755928039551e-01 -1.956565678119659424e-01 -7.368412613868713379e-02 2.208359353244304657e-02 -2.162496000528335571e-02 2.488114237785339355e-01 1.094378530979156494e-01 -1.984371691942214966e-01
6.431605815887451172e-01 1.846241801977157593e-01 4.550985991954803467e-01 -4.502177610993385315e-02 7.812382280826568604e-02 3.873196244239807129e-01 1.755368411540985107e-01 -3.952009081840515137e-01
8.484032750129699707e-01 4.679671227931976318e-01 2.535405568778514862e-02 -1.627360880374908447e-01 6.703256815671920776e-02 -6.391685456037521362e-02 6.308546662330627441e-02 1.467463672161102295e-01
3.162868916988372803e-01 -1.471299827098846436e-01 -1.771474778652191162e-01 2.594775557518005371e-01 -3.415677929297089577e-03 3.069952428340911865e-01 -5.400890111923217773e-01 -6.274167299270629883e-01
4.351049959659576416e-01 1.172088310122489929e-01 1.402289122343063354e-01 3.247727453708648682e-02 2.884884476661682129e-01 -2.469202429056167603e-01 -7.640823721885681152e-01 2.195671647787094116e-01
8.659361004829406738e-01 1.654074788093566895e-01 -1.833679378032684326e-01 -2.365477532148361206e-01 1.946908235549926758e-01 1.551620513200759888e-01 2.239885479211807251e-01 1.451397687196731567e-01
6.681747436523437500e-01 1.006203517317771912e-01 -3.331451416015625000e-01 -4.938963651657104492e-01 -1.833032071590423584e-02 2.307499796152114868e-01 -3.358544707298278809e-01 -1.487241387367248535e-01
6.726688146591186523e-01 -9.011176973581314087e-02 -2.673523128032684326e-01 4.353727400302886963e-02 -4.445823132991790771e-01 -2.706253528594970703e-01 -3.980535566806793213e-01 -1.915349662303924561e-01
7.582377791404724121e-01 -4.718102514743804932e-01 -3.825149238109588623e-01 6.616578251123428345e-02 -6.117436662316322327e-02 8.720819652080535889e-02 -6.698660552501678467e-02 1.895790696144104004e-01
3.781709671020507812e-01 -4.537722170352935791e-01 3.507145121693611145e-02 4.380738139152526855e-01 4.834572970867156982e-01 -1.808441281318664551e-01 -1.324931383132934570e-01 -4.170717895030975342e-01
5.077114701271057129e-01 -2.687708437442779541e-01 -1.633078306913375854e-01 3.440921902656555176e-01 2.312159910798072815e-02 3.815576136112213135e-01 -6.887377798557281494e-02 -6.116027832031250000e-01
7.222358584403991699e-01 -1.467493176460266113e-01 8.358003199100494385e-02 -2.849374413490295410e-01 1.060878485441207886e-01 -4.421878457069396973e-01 -2.391910701990127563e-01 -3.235240876674652100e-01
6.220415234565734863e-01 -5.894707515835762024e-02 -2.593161463737487793e-01 1.520755141973495483e-01 -4.998899102210998535e-01 -1.626935303211212158e-01 -4.264593422412872314e-01 -2.469634115695953369e-01
6.796366572380065918e-01 -5.187493562698364258e-02 -1.140801459550857544e-01 4.241596460342407227e-01 9.808982908725738525e-02 -4.340347349643707275e-01 -3.106895983219146729e-01 2.189554423093795776e-01
3.681207597255706787e-01 -6.176271662116050720e-02 4.974474385380744934e-02 4.786863029003143311e-01 8.707285858690738678e-03 4.065678119659423828e-01 -3.717421591281890869e-01 -5.705190300941467285e-01
4.549708962440490723e-01 1.610382199287414551e-01 -9.609749168157577515e-02 4.266837239265441895e-01 1.330011039972305298e-01 1.826983541250228882e-01 -2.053223401308059692e-01 -6.946576237678527832e-01
7.069483995437622070e-01 3.515006005764007568e-01 1.066585108637809753e-01 -3.310086727142333984e-01 9.236075729131698608e-02 -1.408355869352817535e-02 -1.680752336978912354e-01 -4.677074551582336426e-01
5.490332245826721191e-01 -1.276570111513137817e-01 2.364973723888397217e-01 1.737709641456604004e-01 -1.341201663017272949e-01 -2.950706891715526581e-02 6.845989078283309937e-02 -7.566989660263061523e-01
3.979046344757080078e-01 -2.307670861482620239e-01 8.543379604816436768e-02 -1.143083162605762482e-02 -4.388052821159362793e-01 1.037163659930229187e-01 -7.582503557205200195e-01 -5.232753977179527283e-02
6.007245779037475586e-01 -2.066396176815032959e-01 -3.239154815673828125e-02 2.017575949430465698e-01 4.081680178642272949e-01 -4.724159836769104004e-01 1.862843632698059082e-01 -3.608250319957733154e-01
6.052945852279663086e-01 -1.618010997772216797e-01 1.454370766878128052e-01 2.752361893653869629e-01 2.255355380475521088e-02 6.304120421409606934e-01 1.111706122756004333e-01 -3.166151642799377441e-01
8.569645285606384277e-01 -2.460233122110366821e-01 -2.406186610460281372e-01 -1.765931099653244019e-01 -1.917306333780288696e-01 1.813764572143554688e-01 1.681138128042221069e-01 -1.344673335552215576e-01
6.707233786582946777e-01 -4.054210484027862549e-01 -2.171494811773300171e-01 -1.122386008501052856e-01 -1.005521565675735474e-01 5.100914239883422852e-01 -1.703240573406219482e-01 -1.633958816528320312e-01
5.654323697090148926e-01 6.170682981610298157e-02 1.151998639106750488e-01 -4.358160495758056641e-01 1.291548460721969604e-01 5.700694322586059570e-01 -2.850396037101745605e-01 -2.244198769330978394e-01
8.143469691276550293e-01 -2.804796993732452393e-01 -3.548918962478637695e-01 8.611225523054599762e-03 6.348180025815963745e-02 -2.795605659484863281e-01 1.284571141004562378e-01 -1.829277276992797852e-01
5.321303606033325195e-01 -7.499936223030090332e-02 -2.371033132076263428e-01 6.218188256025314331e-02 -4.504071474075317383e-01 -2.238760739564895630e-01 -5.980956554412841797e-01 -2.010527849197387695e-01
5.438884496688842773e-01 -1.755323559045791626e-01 3.940922319889068604e-01 -1.909200400114059448e-01 5.948558077216148376e-02 -1.012350171804428101e-01 -6.635275483131408691e-01 1.660081595182418823e-01
7.411895394325256348e-01 1.049046516418457031e-01 6.188247203826904297e-01 3.227845206856727600e-02 -3.197871148586273193e-02 -1.308031678199768066e-01 -4.771758243441581726e-02 1.877189278602600098e-01
6.774020791053771973e-01 5.896372795104980469e-01 -3.283829092979431152e-01 -2.556524425745010376e-02 1.425346136093139648e-01 8.596003055572509766e-02 -1.832721531391143799e-01 -1.538555473089218140e-01
5.907883644104003906e-01 2.003379315137863159e-01 2.212404012680053711e-01 -4.493539035320281982e-01 1.652096509933471680e-01 7.616282254457473755e-02 -2.732581794261932373e-01 -5.021976232528686523e-01
7.761775255203247070e-01 1.232354193925857544e-01 -2.816119194030761719e-01 -1.734948754310607910e-01 8.757267892360687256e-02 4.404699206352233887e-01 5.496141687035560608e-02 2.612512111663818359e-01
4.604862034320831299e-01 1.800154894590377808e-02 7.159145176410675049e-02 6.028973683714866638e-02 8.072695732116699219e-01 -2.488444745540618896e-01 -2.407166361808776855e-01 8.553383499383926392e-02
6.376290321350097656e-01 2.840594947338104248e-02 -3.600882291793823242e-01 -4.105282723903656006e-01 2.580470740795135498e-01 4.393315017223358154e-01 -1.862545311450958252e-01 -1.158041693270206451e-02
4.116941094398498535e-01 -1.302933990955352783e-01 -4.915345460176467896e-02 3.692898452281951904e-01 2.744076773524284363e-02 7.595440745353698730e-01 -2.475437074899673462e-01 1.892154812812805176e-01
7.586663961410522461e-01 -1.954139322042465210e-01 -2.778449654579162598e-01 4.708794057369232178e-01 7.272043265402317047e-03 1.624541729688644409e-02 1.846038699150085449e-01 -2.300397753715515137e-01
5.089722275733947754e-01 -5.620378255844116211e-01 3.481367528438568115e-01 5.881576612591743469e-02 4.149798452854156494e-01 -2.154884636402130127e-01 -2.662884593009948730e-01 1.041595414280891418e-01
3.816877603530883789e-01 -2.225489765405654907e-01 7.070586830377578735e-02 2.165908962488174438e-01 3.220676183700561523e-01 7.801458835601806641e-01 -1.873271614313125610e-01 -7.368145883083343506e-02
5.464885830879211426e-01 4.653613269329071045e-02 -1.006225794553756714e-01 -1.672199964523315430e-01 3.500276207923889160e-01 4.175288081169128418e-01 -9.612955898046493530e-02 -5.958245992660522461e-01
7.026501297950744629e-01 -2.378936707973480225e-01 -7.192341238260269165e-02 -3.877742274198681116e-04 -2.131244838237762451e-01 5.765835642814636230e-01 1.266439817845821381e-02 -2.578471899032592773e-01
6.528149247169494629e-01 5.917332172393798828e-01 -6.015728786587715149e-02 2.119757533073425293e-01 9.619551897048950195e-02 3.991930484771728516e-01 4.231233149766921997e-02 -6.879549473524093628e-02
