# Supplementary material for: Where is your field going? A machine learning approach to study the relative motion of the domains of physics
Source: PLoS One. 2020 Jun 18;15(6):e0233997. doi: 10.1371/journal.pone.0233997 (PMC7302634; doi:10.1371/journal.pone.0233997)
Supplement: S2 Data — (ZIP) [file pone.0233997.s002.zip › 1/Pacs4Run_1_VS_500_embeddings1994-1998ED8.txt]

-1.456030309200286865e-01 -7.509508728981018066e-02 -6.540281772613525391e-01 -5.359586477279663086e-01 -3.309682011604309082e-01 3.122460842132568359e-01 1.640371382236480713e-01 1.555968672037124634e-01
-3.786955773830413818e-01 1.893397979438304901e-02 -6.106587648391723633e-01 3.588847219944000244e-01 7.791960984468460083e-02 5.224291086196899414e-01 2.647028565406799316e-01 7.387585937976837158e-02
-6.536032557487487793e-01 -4.239601194858551025e-01 -4.210540950298309326e-01 -4.954873397946357727e-02 -1.788400709629058838e-01 1.503006666898727417e-01 -2.219950705766677856e-01 3.308523595333099365e-01
9.469686076045036316e-03 1.825890094041824341e-01 -3.987114429473876953e-01 2.123786509037017822e-01 -6.095904707908630371e-01 5.549478530883789062e-01 -1.314099878072738647e-01 -2.562413513660430908e-01
-2.925086915493011475e-01 -1.552868448197841644e-02 -7.364181876182556152e-01 -1.787986010313034058e-01 1.394259780645370483e-01 3.907862603664398193e-01 -1.567514985799789429e-01 -3.784076571464538574e-01
-4.705397188663482666e-01 1.774869710206985474e-01 -3.956516087055206299e-01 3.102861344814300537e-01 -1.896369904279708862e-01 2.003975808620452881e-01 -1.455385833978652954e-01 6.300557255744934082e-01
-4.546131491661071777e-01 -2.090030163526535034e-01 -7.846015095710754395e-01 -2.617348432540893555e-01 -1.394823044538497925e-01 -9.190148115158081055e-02 -4.640675336122512817e-02 1.883749812841415405e-01
-1.227113381028175354e-01 4.918187856674194336e-01 -4.928947687149047852e-01 -1.025540530681610107e-01 1.874895021319389343e-02 6.120920777320861816e-01 -6.833548098802566528e-02 -3.315356671810150146e-01
-6.396663188934326172e-01 2.058609127998352051e-01 -4.118254184722900391e-01 2.617062330245971680e-01 -2.838091552257537842e-01 4.743693172931671143e-01 8.345886017195880413e-04 -6.916210055351257324e-02
-6.557482481002807617e-01 -5.111332535743713379e-01 -2.651978433132171631e-01 -2.095493972301483154e-01 -2.900893613696098328e-02 4.239023327827453613e-01 1.018773615360260010e-01 -5.985433235764503479e-02
-5.723253488540649414e-01 -4.048887193202972412e-01 -9.177701175212860107e-02 1.226926222443580627e-01 -1.709505319595336914e-01 6.323673129081726074e-01 1.836032271385192871e-01 1.490291506052017212e-01
-3.568997383117675781e-01 6.977096945047378540e-02 -7.056816220283508301e-01 -1.755698323249816895e-01 -4.598597288131713867e-01 1.169248446822166443e-01 -1.223420053720474243e-01 -3.143779337406158447e-01
-2.589994370937347412e-01 -3.784346878528594971e-01 -9.887558221817016602e-02 -3.856187313795089722e-02 -2.993181049823760986e-01 2.417631745338439941e-01 2.124515622854232788e-01 7.650271058082580566e-01
-5.251650214195251465e-01 -4.048738479614257812e-01 -5.555006265640258789e-01 -3.277550637722015381e-01 -3.656783327460289001e-02 3.926108404994010925e-02 -2.301659286022186279e-01 2.973538041114807129e-01
-7.533535957336425781e-01 2.371578663587570190e-01 4.562871530652046204e-02 -1.862005144357681274e-01 -1.597020588815212250e-02 4.632034003734588623e-01 -1.352629512548446655e-01 3.261188268661499023e-01
-7.114570140838623047e-01 2.932228744029998779e-01 1.717870384454727173e-01 -2.476470470428466797e-01 -2.717893123626708984e-01 4.528475105762481689e-01 1.075960248708724976e-01 1.627643555402755737e-01
-5.683364868164062500e-01 -2.375270277261734009e-01 -7.262557744979858398e-02 2.132972925901412964e-01 -4.538225233554840088e-01 5.547416210174560547e-01 1.922391653060913086e-01 1.384024173021316528e-01
2.775579094886779785e-01 -4.377511441707611084e-01 -5.234106183052062988e-01 -3.552131354808807373e-01 -3.058691620826721191e-01 4.010939300060272217e-01 -1.960082203149795532e-01 1.958290338516235352e-01
3.432637080550193787e-02 -3.761833310127258301e-01 -3.403263390064239502e-01 -3.759345710277557373e-01 -7.316365838050842285e-02 6.371951699256896973e-01 -4.344979822635650635e-01 1.846284721978008747e-04
7.317542284727096558e-02 3.087957501411437988e-01 -7.378687858581542969e-01 2.473038434982299805e-01 -3.867956697940826416e-01 2.815748751163482666e-01 2.544284760951995850e-01 7.205940317362546921e-03
-2.828667163848876953e-01 4.078499972820281982e-01 -3.907355070114135742e-01 3.531279563903808594e-01 -2.749505639076232910e-01 4.537867009639739990e-01 3.732742369174957275e-01 2.354092448949813843e-01
-7.610891014337539673e-02 1.160208135843276978e-01 3.460050374269485474e-02 -5.930182933807373047e-01 1.806639581918716431e-01 6.761825084686279297e-01 3.568579852581024170e-01 1.032902076840400696e-01
-7.578651905059814453e-01 -2.341906167566776276e-02 -4.343991875648498535e-01 1.141581777483224869e-02 2.431722730398178101e-02 4.296906888484954834e-01 2.174229621887207031e-01 -6.132559105753898621e-02
-2.294677644968032837e-01 -4.270942211151123047e-01 -3.680036067962646484e-01 -3.236528038978576660e-01 -2.906116470694541931e-02 5.372697710990905762e-01 -4.776428341865539551e-01 -8.432817459106445312e-02
-7.872914671897888184e-01 1.992018520832061768e-01 -2.063684314489364624e-01 -4.802773296833038330e-01 6.233304738998413086e-02 1.827466189861297607e-01 3.960864618420600891e-02 1.684819757938385010e-01
-3.438003659248352051e-01 -3.091203272342681885e-01 -3.543858230113983154e-01 -3.385373055934906006e-01 2.523543834686279297e-01 4.968069195747375488e-01 -4.845583438873291016e-01 2.743215113878250122e-02
-7.034372091293334961e-01 -5.684495344758033752e-02 -2.379295080900192261e-01 1.342455148696899414e-01 8.336026221513748169e-02 6.465960741043090820e-01 -4.256426542997360229e-02 2.157044783234596252e-02
-4.061225801706314087e-02 -2.552293241024017334e-01 -1.889544129371643066e-01 -5.348207354545593262e-01 -1.272792369127273560e-01 6.880607008934020996e-01 2.783516645431518555e-01 -2.106283754110336304e-01
-7.364957034587860107e-02 -2.054895311594009399e-01 -5.442814528942108154e-02 -4.354946017265319824e-01 -6.593981981277465820e-01 4.179862439632415771e-01 -3.852611780166625977e-01 4.227791354060173035e-02
-8.203874230384826660e-01 8.983257412910461426e-02 -8.210840821266174316e-02 -3.408327996730804443e-01 2.657822333276271820e-02 4.342297017574310303e-01 -7.939828932285308838e-02 -2.049392461776733398e-02
-6.014208793640136719e-01 3.202261030673980713e-01 -1.889386177062988281e-01 -1.714167743921279907e-02 -1.777010113000869751e-01 3.412160575389862061e-01 4.632627665996551514e-01 3.703219890594482422e-01
-3.861842453479766846e-01 3.977551683783531189e-02 -2.236534655094146729e-01 3.286693394184112549e-01 -3.395183384418487549e-01 6.346374154090881348e-01 4.151183664798736572e-01 2.957439236342906952e-02
-6.763104796409606934e-01 -4.230307936668395996e-01 -3.934731706976890564e-02 -4.580289125442504883e-02 -2.104519754648208618e-01 5.149350166320800781e-01 -1.626199111342430115e-02 2.242552936077117920e-01
-4.569168388843536377e-01 2.369813919067382812e-01 -3.386616110801696777e-01 1.895775347948074341e-01 9.689063578844070435e-02 5.612767338752746582e-01 4.632804393768310547e-01 2.130430042743682861e-01
-3.299745619297027588e-01 6.103293038904666901e-03 -4.475214481353759766e-01 3.712368011474609375e-01 -5.111245810985565186e-02 3.092633485794067383e-01 9.276141971349716187e-02 6.679269075393676758e-01
-5.525150299072265625e-01 -1.432925611734390259e-01 -4.564381241798400879e-01 -6.041639298200607300e-02 -1.358278393745422363e-01 4.291860163211822510e-01 -3.738409280776977539e-01 -3.461239635944366455e-01
-5.712062716484069824e-01 3.703315928578376770e-02 -1.483738422393798828e-01 2.549738287925720215e-01 8.232068270444869995e-02 7.093694806098937988e-01 1.281805932521820068e-01 2.427206337451934814e-01
2.120201438665390015e-01 4.648526385426521301e-02 -2.557508647441864014e-01 -2.453100085258483887e-01 -2.087876796722412109e-01 5.509184002876281738e-01 -5.681095123291015625e-01 3.967986106872558594e-01
-5.982788801193237305e-01 3.362967818975448608e-02 -2.575212121009826660e-01 2.850336730480194092e-01 1.433156877756118774e-01 6.194601655006408691e-01 8.932297676801681519e-02 2.848179638385772705e-01
-4.901001751422882080e-01 1.743957996368408203e-01 -2.296516001224517822e-01 2.251753024756908417e-02 -4.668343439698219299e-02 3.390034437179565430e-01 6.211424469947814941e-01 4.161974787712097168e-01
2.170885354280471802e-01 -2.771377861499786377e-01 -5.579767823219299316e-01 -3.458455204963684082e-01 1.078740879893302917e-01 5.955035686492919922e-01 -2.290779948234558105e-01 1.624251008033752441e-01
-3.765957653522491455e-01 2.005195021629333496e-01 -3.211686611175537109e-01 8.745779097080230713e-02 2.118572592735290527e-01 2.890372872352600098e-01 4.438860714435577393e-01 6.178256273269653320e-01
-6.434125900268554688e-01 2.686567604541778564e-01 -5.427637100219726562e-01 9.123588353395462036e-02 -2.495502866804599762e-02 3.264872431755065918e-01 3.140907883644104004e-01 7.111705094575881958e-02
-4.457825422286987305e-01 5.340869352221488953e-02 -5.234117507934570312e-01 2.651342749595642090e-01 8.713416010141372681e-02 2.371648401021957397e-01 1.190031319856643677e-01 6.133254170417785645e-01
-6.841455698013305664e-01 -7.719391584396362305e-02 -7.643868029117584229e-02 3.147637471556663513e-03 7.024787366390228271e-02 7.140648365020751953e-01 7.248496264219284058e-02 -7.465306203812360764e-03
-6.547123789787292480e-01 1.864139735698699951e-01 -1.757457852363586426e-01 1.967489868402481079e-01 -3.032617643475532532e-02 6.725358963012695312e-01 7.527109980583190918e-02 9.008335322141647339e-02
-7.151166796684265137e-01 2.852528169751167297e-02 -2.358336001634597778e-01 1.185744553804397583e-01 5.407201126217842102e-03 6.125575304031372070e-01 1.970451176166534424e-01 6.351605057716369629e-02
-6.827315092086791992e-01 1.999554336071014404e-01 -4.710456728935241699e-01 1.121735498309135437e-01 -5.663188174366950989e-02 4.600380659103393555e-01 2.022419571876525879e-01 -6.070055812597274780e-02
-5.931701660156250000e-01 -1.675514876842498779e-01 -2.041125148534774780e-01 2.685193419456481934e-01 -3.467209339141845703e-01 4.666929244995117188e-01 2.767668962478637695e-01 3.028094172477722168e-01
-2.213007360696792603e-01 3.313436806201934814e-01 -4.150277674198150635e-01 3.225505948066711426e-01 -1.433144360780715942e-01 4.814895689487457275e-01 4.973863959312438965e-01 2.553154826164245605e-01
-7.620406150817871094e-01 3.233006000518798828e-01 -3.796423375606536865e-01 -3.245165944099426270e-01 1.130570694804191589e-01 1.974379122257232666e-01 -1.136283949017524719e-01 2.561979740858078003e-02
1.662286221981048584e-01 -3.339170813560485840e-01 -3.849509358406066895e-01 -6.221464276313781738e-01 -7.516472786664962769e-02 3.805019259452819824e-01 3.612794876098632812e-01 2.113282829523086548e-01
-5.180895924568176270e-01 -6.322097033262252808e-02 -4.018082320690155029e-01 6.730739492923021317e-03 -9.509120881557464600e-02 1.774794757366180420e-01 2.276639789342880249e-01 6.882725954055786133e-01
5.184323340654373169e-02 3.883795440196990967e-01 -5.899623632431030273e-01 2.036188244819641113e-01 2.051692605018615723e-01 5.386111736297607422e-01 -2.191780507564544678e-01 2.769872844219207764e-01
-6.548489332199096680e-01 2.630076706409454346e-01 -5.857245922088623047e-01 1.679394096136093140e-01 -9.641681611537933350e-02 3.346225023269653320e-01 9.272145479917526245e-02 2.928290888667106628e-02
-1.734499484300613403e-01 -3.175565302371978760e-01 -3.115575909614562988e-01 -6.484037041664123535e-01 -3.105647675693035126e-02 4.442332386970520020e-01 3.502100706100463867e-01 -1.749938428401947021e-01
-4.218277335166931152e-01 -2.529041469097137451e-01 -7.170084714889526367e-01 -2.317889630794525146e-01 -3.636506497859954834e-01 -3.272384032607078552e-02 -2.359791100025177002e-01 3.570383042097091675e-02
-4.968413412570953369e-01 -5.228444337844848633e-01 -4.977780580520629883e-01 -4.219453334808349609e-01 -4.748288542032241821e-02 2.074144184589385986e-01 -9.129647165536880493e-02 -1.873818598687648773e-02
2.307423949241638184e-01 -1.219453811645507812e-01 -1.855975389480590820e-01 -5.201800465583801270e-01 -2.966303229331970215e-01 5.123178362846374512e-01 -3.763130903244018555e-01 3.671280443668365479e-01
1.977858990430831909e-01 -4.158936142921447754e-01 -2.008344084024429321e-01 -3.404449224472045898e-01 -2.874557685572654009e-04 5.112491250038146973e-01 -1.302605420351028442e-01 5.944178700447082520e-01
-2.645388543605804443e-01 3.531551361083984375e-01 -4.264933764934539795e-01 3.083738386631011963e-01 -9.341071546077728271e-02 5.608304738998413086e-01 4.420685470104217529e-01 9.812633693218231201e-02
-3.492561280727386475e-01 -1.292429715394973755e-01 -7.880972623825073242e-01 6.413981318473815918e-02 -1.006691679358482361e-01 1.360899885185062885e-03 -2.566600143909454346e-01 4.001182019710540771e-01
-4.304569363594055176e-01 -6.359793245792388916e-02 -1.437548547983169556e-01 1.666801422834396362e-01 -3.168912231922149658e-02 3.533985614776611328e-01 2.095288634300231934e-01 7.696866393089294434e-01
-5.214391946792602539e-01 -5.891264081001281738e-01 -4.035253524780273438e-01 -1.493819355964660645e-01 -2.218092530965805054e-01 1.697278171777725220e-01 -2.373405098915100098e-01 2.480847835540771484e-01
6.788901984691619873e-02 8.507516980171203613e-02 -7.273545265197753906e-01 -1.774337589740753174e-01 -4.410479068756103516e-01 -1.249447837471961975e-01 2.047546021640300751e-02 4.659101665019989014e-01
-2.391339391469955444e-01 -6.003241054713726044e-03 -5.439366698265075684e-01 4.022873044013977051e-01 -1.390228271484375000e-01 2.393551617860794067e-01 -2.607599496841430664e-01 5.834918618202209473e-01
2.631545066833496094e-01 -1.708572804927825928e-01 -2.613475322723388672e-01 -2.306915372610092163e-01 -2.544862926006317139e-01 6.600478887557983398e-01 -4.475440084934234619e-01 2.816282510757446289e-01
-3.922732174396514893e-01 -5.956764891743659973e-02 -1.217600405216217041e-01 1.327141970396041870e-01 2.512450218200683594e-01 6.530512571334838867e-01 3.442852795124053955e-01 4.494469761848449707e-01
-2.671267688274383545e-01 -8.988065272569656372e-02 -9.456024318933486938e-02 -6.505025029182434082e-01 -5.017656683921813965e-01 3.785510957241058350e-01 -3.043157160282135010e-01 -2.814042195677757263e-02
4.965134710073471069e-02 1.394426375627517700e-01 -1.809381395578384399e-01 -6.089403033256530762e-01 -2.484444379806518555e-01 5.816113948822021484e-01 3.842627108097076416e-01 -1.639796495437622070e-01
-2.197003364562988281e-01 3.423045873641967773e-01 -5.349367260932922363e-01 2.441053390502929688e-01 -1.679783016443252563e-01 4.316079914569854736e-01 5.211138129234313965e-01 5.246827378869056702e-02
-7.678900659084320068e-02 6.384723186492919922e-01 -3.971498608589172363e-01 -2.054538428783416748e-01 -5.303462147712707520e-01 1.500618010759353638e-01 -2.224194854497909546e-01 1.823767572641372681e-01
-2.213017493486404419e-01 1.772812604904174805e-01 -1.953222602605819702e-01 1.039437577128410339e-01 1.472053229808807373e-01 8.821229934692382812e-01 -2.638590931892395020e-01 -3.478269279003143311e-02
2.604879140853881836e-01 -2.657047510147094727e-01 -5.230762958526611328e-01 -2.570140063762664795e-01 1.462631970643997192e-01 6.095278263092041016e-01 -1.645125299692153931e-01 3.192186951637268066e-01
-5.145907402038574219e-01 -2.105386108160018921e-01 -6.392205357551574707e-01 -3.801686167716979980e-01 -1.467152833938598633e-01 -6.324695050716400146e-02 -2.430709600448608398e-01 2.304988801479339600e-01
-3.139872550964355469e-01 7.401037216186523438e-02 -1.489174664020538330e-01 -7.000854611396789551e-01 -2.795560956001281738e-01 3.798252642154693604e-01 -3.997969329357147217e-01 3.717245906591415405e-02
-2.969790101051330566e-01 -1.855468750000000000e-01 -3.111691772937774658e-01 -5.512821301817893982e-02 -6.324023604393005371e-01 8.002495393157005310e-03 6.359481811523437500e-02 6.111214160919189453e-01
-5.349731445312500000e-01 -1.255203485488891602e-01 -1.251450628042221069e-01 -1.310440301895141602e-01 -5.094946026802062988e-01 1.267237961292266846e-01 -6.029967963695526123e-02 6.212364435195922852e-01
-5.347795486450195312e-01 -4.250205680727958679e-02 -3.095918297767639160e-01 2.465986907482147217e-01 1.963020563125610352e-01 6.200515627861022949e-01 8.987057954072952271e-02 3.528051674365997314e-01
-2.425601631402969360e-01 -8.224158734083175659e-02 -1.176496073603630066e-01 1.232697889208793640e-01 -7.987713813781738281e-01 1.655944138765335083e-01 3.983510285615921021e-02 4.881804883480072021e-01
-1.830739229917526245e-01 7.357893586158752441e-01 -3.535167276859283447e-01 -2.665055096149444580e-01 -2.082767784595489502e-01 1.731519103050231934e-01 -3.217405676841735840e-01 2.285189330577850342e-01
2.076510041952133179e-01 -4.493702352046966553e-01 -4.509493708610534668e-01 -2.548492550849914551e-01 1.417253315448760986e-01 6.606222987174987793e-01 1.507646888494491577e-01 8.605886250734329224e-02
-2.915896475315093994e-01 2.740605771541595459e-01 -5.196391344070434570e-01 -1.872479617595672607e-01 -7.123466134071350098e-01 -2.771137654781341553e-02 1.623403131961822510e-01 -1.482081227004528046e-02
-1.924197226762771606e-01 -5.313339084386825562e-02 -4.475942254066467285e-01 2.232488691806793213e-01 -4.675452709197998047e-01 6.587630510330200195e-02 -2.037671357393264771e-01 6.674665808677673340e-01
1.368042975664138794e-01 -1.053319349884986877e-01 -3.991162478923797607e-01 -7.030300498008728027e-01 6.517075747251510620e-02 5.289344191551208496e-01 1.762481480836868286e-01 -3.952956199645996094e-02
-2.324705123901367188e-01 -4.360749125480651855e-01 -7.277711629867553711e-01 -2.064450234174728394e-01 -3.891480565071105957e-01 -4.176394641399383545e-02 1.473048180341720581e-01 9.298824518918991089e-02
-5.447584390640258789e-01 -9.125194698572158813e-02 -1.469483524560928345e-01 4.649150744080543518e-02 -1.026918087154626846e-02 3.312552571296691895e-01 2.229434438049793243e-02 7.488815188407897949e-01
-2.234229631721973419e-02 -2.038376480340957642e-01 -4.840390980243682861e-01 -6.942741870880126953e-01 3.041822612285614014e-01 2.072659879922866821e-01 1.171902660280466080e-02 3.256030380725860596e-01
-4.808867871761322021e-01 9.346230886876583099e-03 -4.238467514514923096e-01 -1.338559091091156006e-01 -7.888908684253692627e-02 4.279535263776779175e-02 4.489078223705291748e-01 6.012685298919677734e-01
-6.272235512733459473e-01 7.913555204868316650e-02 -1.708867102861404419e-01 1.983129531145095825e-01 3.953606635332107544e-02 6.451272368431091309e-01 2.038667500019073486e-01 2.692284286022186279e-01
-5.213360786437988281e-01 2.320417948067188263e-02 -2.023104429244995117e-01 2.271873056888580322e-01 -3.552867844700813293e-02 6.567816138267517090e-01 4.301884472370147705e-01 1.320609301328659058e-01
-2.888292670249938965e-01 3.062611520290374756e-01 -5.234026908874511719e-01 3.104543387889862061e-01 2.687501609325408936e-01 3.997716605663299561e-01 -1.528931558132171631e-01 4.438793957233428955e-01
-7.405554056167602539e-01 -2.468788921833038330e-01 -1.031344756484031677e-01 -1.959862709045410156e-01 1.239433139562606812e-02 3.848949670791625977e-01 3.092943429946899414e-01 3.124427497386932373e-01
2.762429714202880859e-01 -1.468472182750701904e-01 -2.917173802852630615e-01 -4.290055930614471436e-01 2.271374017000198364e-01 5.935524702072143555e-01 3.958112373948097229e-02 4.769888222217559814e-01
-6.108757257461547852e-01 -1.780927064828574657e-03 -6.513897776603698730e-01 -2.732685208320617676e-01 -2.850822210311889648e-01 -1.195780411362648010e-01 -8.977838605642318726e-02 1.556032299995422363e-01
3.025603890419006348e-01 -2.920958101749420166e-01 -3.937044739723205566e-01 -3.400811553001403809e-01 4.398682340979576111e-02 7.036768794059753418e-01 2.436602115631103516e-02 2.340710312128067017e-01
-7.028340697288513184e-01 1.746444702148437500e-01 1.960386633872985840e-01 -1.415920704603195190e-01 -2.482258379459381104e-01 5.487210750579833984e-01 1.836089342832565308e-01 1.436000615358352661e-01
-1.082127988338470459e-01 1.214294880628585815e-01 -6.448935866355895996e-01 -3.081673681735992432e-01 -5.800580382347106934e-01 -1.156674697995185852e-01 -1.529828906059265137e-01 2.990652024745941162e-01
-4.992404282093048096e-01 1.612419784069061279e-01 -5.437877178192138672e-01 3.564263582229614258e-01 -7.512799650430679321e-02 4.357432126998901367e-01 2.382782250642776489e-01 2.229856103658676147e-01
-2.616433203220367432e-01 -1.287665516138076782e-01 -3.519291579723358154e-01 2.689689993858337402e-01 -3.650909066200256348e-01 1.887110173702239990e-01 -2.564038336277008057e-01 6.957854032516479492e-01
3.240405619144439697e-01 1.648019701242446899e-01 -1.237880289554595947e-01 -5.086311101913452148e-01 -1.835950762033462524e-01 6.558139324188232422e-01 -3.137202560901641846e-01 1.777340322732925415e-01
3.133497536182403564e-01 -2.701264321804046631e-01 -3.332817256450653076e-01 -2.255745381116867065e-01 -5.368793755769729614e-02 7.419801950454711914e-01 -2.243701666593551636e-01 2.512454390525817871e-01
-2.368675172328948975e-01 1.645366400480270386e-01 -5.895261764526367188e-01 1.176492199301719666e-01 -2.352387607097625732e-01 4.507789611816406250e-01 -4.680223762989044189e-01 -2.790251076221466064e-01
-6.512806415557861328e-01 1.606168001890182495e-01 -4.067423343658447266e-01 1.570445448160171509e-01 -9.111012518405914307e-02 4.600957930088043213e-01 3.631913363933563232e-01 8.964566886425018311e-02
-6.567355394363403320e-01 -1.724850237369537354e-01 -9.803627431392669678e-02 1.279698591679334641e-02 -4.807756841182708740e-02 6.984754204750061035e-01 1.969713121652603149e-01 -1.397759374231100082e-02
-5.873538851737976074e-01 2.480544894933700562e-01 -2.662367522716522217e-01 1.377433240413665771e-01 -4.902627319097518921e-02 5.569462180137634277e-01 4.274785518646240234e-01 9.109596908092498779e-02
-3.506535291671752930e-01 -1.094327047467231750e-01 -1.410684436559677124e-01 -4.103468358516693115e-01 -4.905296489596366882e-02 5.449113249778747559e-01 -6.092355251312255859e-01 7.924220710992813110e-02
-2.315187454223632812e-01 2.816959656774997711e-02 -4.243960678577423096e-01 3.257897496223449707e-01 2.871614694595336914e-01 6.912419795989990234e-01 -1.373290270566940308e-01 2.832283079624176025e-01
-2.314831763505935669e-01 1.075811982154846191e-01 -2.825091183185577393e-01 -4.827584624290466309e-01 -3.159057497978210449e-01 4.179176688194274902e-01 -5.891421437263488770e-01 -2.084445208311080933e-02
-8.852118998765945435e-02 2.959922552108764648e-01 -6.264213323593139648e-01 1.398351341485977173e-01 -4.999471008777618408e-01 2.694511711597442627e-01 4.108415544033050537e-01 3.540185093879699707e-02
-1.310680899769067764e-02 2.920226380228996277e-02 -4.973335266113281250e-01 -2.309082299470901489e-01 9.533573687076568604e-02 6.693798899650573730e-01 -4.004088938236236572e-01 -2.843071520328521729e-01
-6.509830951690673828e-01 -2.102423608303070068e-01 -9.459281340241432190e-03 -1.420483887195587158e-01 -1.380696147680282593e-01 3.366705775260925293e-01 1.860111802816390991e-01 5.871468186378479004e-01
-2.525897920131683350e-01 -3.423423767089843750e-01 -1.288114190101623535e-01 -4.820895195007324219e-02 -4.658196270465850830e-01 2.050452977418899536e-01 -5.827720090746879578e-02 7.332502007484436035e-01
6.608024984598159790e-02 5.752083659172058105e-01 -3.560207486152648926e-01 -9.629074484109878540e-03 -7.629343867301940918e-02 6.806680560111999512e-01 -2.302700430154800415e-01 -1.255836039781570435e-01
-7.078503370285034180e-01 2.748085558414459229e-01 3.137267753481864929e-02 -3.690941035747528076e-01 8.101268857717514038e-02 4.301628768444061279e-01 1.439155340194702148e-01 2.718430757522583008e-01
-8.066982626914978027e-01 2.914176285266876221e-01 -2.393044233322143555e-01 -2.102412134408950806e-01 -1.986111849546432495e-01 3.166602253913879395e-01 9.741567820310592651e-02 1.167718991637229919e-01
7.264651358127593994e-02 -1.789919435977935791e-01 9.557590633630752563e-02 -4.521079361438751221e-01 -3.701643049716949463e-01 6.726005673408508301e-01 3.876823484897613525e-01 9.714586287736892700e-02
9.132934361696243286e-02 3.872271180152893066e-01 -5.621567964553833008e-01 1.473639160394668579e-01 8.810765296220779419e-02 6.088448166847229004e-01 -3.359307348728179932e-01 1.125762388110160828e-01
-1.897989213466644287e-01 8.002380281686782837e-02 4.531667008996009827e-02 -7.376602292060852051e-01 -1.413316577672958374e-01 5.385589003562927246e-01 -2.678523659706115723e-01 1.720788329839706421e-01
-3.713169395923614502e-01 4.904691502451896667e-02 -2.091878801584243774e-01 3.756762444972991943e-01 2.195791155099868774e-02 6.419232487678527832e-01 -1.817590440623462200e-03 5.121278762817382812e-01
-5.202927589416503906e-01 3.717333450913429260e-02 -5.264731645584106445e-01 -5.973066017031669617e-02 1.568360030651092529e-01 9.281764924526214600e-02 2.863053679466247559e-01 5.761843919754028320e-01
-5.512205958366394043e-01 -4.964841529726982117e-02 1.362306717783212662e-02 1.617059558629989624e-01 -1.063608452677726746e-01 8.048937916755676270e-01 9.048576653003692627e-02 1.463047577999532223e-03
7.252732664346694946e-02 5.516150593757629395e-01 -6.891401410102844238e-01 1.636235415935516357e-01 -2.628434896469116211e-01 3.174074590206146240e-01 1.371945440769195557e-01 1.082843262702226639e-02
-1.088105514645576477e-01 8.031784296035766602e-01 -3.765056133270263672e-01 -2.037516683340072632e-01 -1.722554117441177368e-01 2.015249133110046387e-01 -7.055792212486267090e-02 2.907415628433227539e-01
-5.466300249099731445e-01 -3.100338876247406006e-01 6.715234369039535522e-02 6.927525997161865234e-02 -1.625119298696517944e-01 6.512265205383300781e-01 2.082034200429916382e-01 3.192357718944549561e-01
1.688399761915206909e-01 -2.487307041883468628e-01 -2.684181928634643555e-01 -1.500148475170135498e-01 1.628353297710418701e-01 7.981395125389099121e-01 -1.801554411649703979e-01 3.450730443000793457e-01
1.241354271769523621e-01 -4.746019840240478516e-01 -3.736921548843383789e-01 -4.876349568367004395e-01 1.554710119962692261e-01 4.781688451766967773e-01 1.319154798984527588e-01 3.342025578022003174e-01
2.866052389144897461e-01 2.240249663591384888e-01 -6.243185997009277344e-01 3.150598406791687012e-01 3.121105022728443146e-02 6.097931265830993652e-01 2.745535224676132202e-02 7.112217694520950317e-02
1.947830319404602051e-01 -2.339062541723251343e-01 -3.315980136394500732e-01 -1.473040133714675903e-01 1.461996138095855713e-01 7.828809022903442383e-01 -1.948546469211578369e-01 3.216310441493988037e-01
-4.689778685569763184e-01 2.977265417575836182e-01 9.786815941333770752e-02 -1.877475157380104065e-02 -2.370024472475051880e-01 3.618905246257781982e-01 2.706791162490844727e-01 6.489111781120300293e-01
1.591871231794357300e-01 -1.442644000053405762e-01 -4.087498486042022705e-01 -5.834214091300964355e-01 3.506905212998390198e-02 6.354574561119079590e-01 1.843840032815933228e-01 -8.577165007591247559e-02
-1.275527328252792358e-01 -1.575204133987426758e-01 -3.268037736415863037e-01 -5.461589097976684570e-01 -3.141539692878723145e-01 3.251158595085144043e-01 -5.573863983154296875e-01 1.968621015548706055e-01
5.805300548672676086e-02 5.503613948822021484e-01 -2.681306302547454834e-01 1.486989296972751617e-02 -1.173066198825836182e-01 7.245417833328247070e-01 -2.639883756637573242e-01 -1.149156466126441956e-01
-3.743653297424316406e-01 9.608889929950237274e-03 -4.369500875473022461e-01 3.480427265167236328e-01 8.072983473539352417e-02 3.571085631847381592e-01 -3.250739723443984985e-02 6.423382163047790527e-01
-5.048397183418273926e-01 -4.656228423118591309e-01 -3.235464394092559814e-01 1.118270382285118103e-01 -4.615410268306732178e-01 3.326560854911804199e-01 2.553818523883819580e-01 1.491460502147674561e-01
-2.048067376017570496e-02 -4.201897978782653809e-01 -2.977754771709442139e-01 -7.213791012763977051e-01 1.455986499786376953e-02 4.256030619144439697e-01 1.153504624962806702e-01 1.389507949352264404e-01
-2.359009087085723877e-01 -3.881017267704010010e-01 -4.013288021087646484e-01 -3.716780841350555420e-01 1.789130121469497681e-01 5.250592231750488281e-01 -4.300235509872436523e-01 4.360112547874450684e-02
-7.838429212570190430e-01 3.223596215248107910e-01 -1.702522337436676025e-01 -2.769392132759094238e-01 -1.713324040174484253e-01 1.968618184328079224e-01 1.102436035871505737e-01 3.094032406806945801e-01
-6.760134100914001465e-01 2.074146121740341187e-01 -5.887547731399536133e-01 5.067836865782737732e-02 -1.640061140060424805e-01 3.201936781406402588e-01 -2.230172045528888702e-02 -1.444479376077651978e-01
-2.305887788534164429e-01 8.184128254652023315e-02 -2.104186266660690308e-01 -6.786809563636779785e-01 -3.125440478324890137e-01 3.084602057933807373e-01 -4.488768875598907471e-01 2.022998183965682983e-01
-5.453712344169616699e-01 7.524686306715011597e-02 -1.811285167932510376e-01 -1.840536482632160187e-02 -5.687372088432312012e-01 3.286494910717010498e-01 -4.733447730541229248e-01 -9.074198454618453979e-02
-8.265655636787414551e-01 1.526205539703369141e-01 -2.615702450275421143e-01 -3.951736986637115479e-01 -1.752401888370513916e-01 1.575656235218048096e-01 1.224574539810419083e-02 1.150177195668220520e-01
-2.928996682167053223e-01 1.977708190679550171e-01 -5.506119728088378906e-01 3.170123398303985596e-01 -8.764397352933883667e-02 1.626759171485900879e-01 3.570878878235816956e-02 6.603074669837951660e-01
-2.484716922044754028e-01 1.341236233711242676e-01 -3.846603929996490479e-01 -4.600892066955566406e-01 -1.826457977294921875e-01 4.017792046070098877e-01 -5.978761315345764160e-01 -9.157092124223709106e-02
-2.817926406860351562e-01 3.239058852195739746e-01 -4.256410300731658936e-01 9.508541971445083618e-02 3.425614535808563232e-01 3.113653361797332764e-01 2.961820065975189209e-01 5.687229037284851074e-01
-5.428489446640014648e-01 -8.090889453887939453e-02 -9.686803445219993591e-03 9.479087591171264648e-02 5.848434567451477051e-02 4.660304188728332520e-01 1.259670555591583252e-01 6.732141971588134766e-01
-6.001011282205581665e-02 1.383585184812545776e-01 -6.685068607330322266e-01 -6.661278009414672852e-02 -5.624687075614929199e-01 -1.155577152967453003e-01 2.445022575557231903e-02 4.422611296176910400e-01
2.480217814445495605e-01 -1.757320910692214966e-01 -2.332878559827804565e-01 -3.887068033218383789e-01 -6.905766576528549194e-02 5.623165965080261230e-01 -2.865604460239410400e-01 5.468102097511291504e-01
-4.223165810108184814e-01 4.882776737213134766e-02 -3.530660867691040039e-01 3.328691124916076660e-01 -1.843765527009963989e-01 2.989317774772644043e-01 2.457723617553710938e-01 6.324937939643859863e-01
-2.338360697031021118e-01 1.476202756166458130e-01 -2.006620354950428009e-02 -8.251002430915832520e-01 -2.168548107147216797e-01 2.677163183689117432e-01 -2.591617405414581299e-01 2.376403808593750000e-01
3.619270920753479004e-01 -4.009770601987838745e-02 -2.833692133426666260e-01 -3.980868458747863770e-01 1.072994768619537354e-01 5.715842247009277344e-01 -1.512459367513656616e-01 5.172355771064758301e-01
1.231915503740310669e-01 1.534072011709213257e-01 -2.333183139562606812e-01 -6.974149942398071289e-01 -3.061646521091461182e-01 4.331907629966735840e-01 -3.163822591304779053e-01 1.974244117736816406e-01
-5.556408166885375977e-01 -1.340224593877792358e-01 -8.139348775148391724e-02 -1.104275211691856384e-01 -7.026547193527221680e-02 2.113223820924758911e-01 -8.412911556661128998e-03 7.776997685432434082e-01
2.795927226543426514e-01 -7.683546841144561768e-02 -2.036594301462173462e-01 -5.031651258468627930e-01 -2.576923370361328125e-01 5.799071192741394043e-01 4.612675309181213379e-01 7.620215415954589844e-02
2.044723182916641235e-01 5.858420729637145996e-01 -4.117191731929779053e-01 -5.236035585403442383e-01 -2.780367434024810791e-01 2.117404788732528687e-01 1.936913877725601196e-01 1.079435572028160095e-01
-4.213857650756835938e-02 -3.681850731372833252e-01 -4.735346138477325439e-01 -6.731420755386352539e-01 -2.159792482852935791e-01 2.174034416675567627e-01 3.004686236381530762e-01 -3.340657055377960205e-02
-3.029241561889648438e-01 3.306340575218200684e-01 -5.385958552360534668e-01 -3.171797096729278564e-01 -5.066119432449340820e-01 2.616428136825561523e-01 2.645072937011718750e-01 -1.146862357854843140e-01
-3.965512514114379883e-01 5.096769705414772034e-02 -5.770980119705200195e-01 -3.047601282596588135e-01 -4.174873232841491699e-01 -1.600323319435119629e-01 3.651512563228607178e-01 2.845825254917144775e-01
-4.111289083957672119e-01 -2.961874008178710938e-01 -3.333003222942352295e-01 -1.493899524211883545e-01 -2.710324227809906006e-01 2.826043777167797089e-02 -1.018889471888542175e-01 7.247074246406555176e-01
7.078511267900466919e-02 1.369219720363616943e-01 -9.447897225618362427e-02 -6.655164361000061035e-01 -1.962289810180664062e-01 2.705843448638916016e-01 -3.429198563098907471e-01 5.432198047637939453e-01
-4.042204096913337708e-02 5.428009629249572754e-01 -3.780712783336639404e-01 -6.338286995887756348e-01 9.182766079902648926e-02 1.710574626922607422e-01 2.589921355247497559e-01 2.329948991537094116e-01
-2.449573427438735962e-01 3.582916557788848877e-01 2.033280022442340851e-02 -6.784708499908447266e-01 -3.114958107471466064e-01 3.523518145084381104e-01 -3.247656226158142090e-01 1.556686460971832275e-01
4.002576321363449097e-02 3.139423727989196777e-01 -5.435213446617126465e-01 1.774036288261413574e-01 2.582884728908538818e-01 5.041190385818481445e-01 -3.378861546516418457e-01 3.713955879211425781e-01
-1.400389373302459717e-01 2.481504678726196289e-01 -1.910466551780700684e-01 -1.257169842720031738e-01 2.144932448863983154e-01 8.733769059181213379e-01 -1.772169470787048340e-01 -1.621932834386825562e-01
9.372400492429733276e-02 7.023342251777648926e-01 -3.206064403057098389e-01 -6.624711304903030396e-02 -3.595656156539916992e-01 2.819580137729644775e-01 -2.635585963726043701e-01 3.354318141937255859e-01
-4.609132111072540283e-01 -7.623042445629835129e-03 -5.180892348289489746e-01 1.287649869918823242e-01 -7.500244677066802979e-02 5.958091095089912415e-02 -5.569533258676528931e-02 7.001621723175048828e-01
-4.212549328804016113e-01 -7.971835136413574219e-02 -2.285511493682861328e-01 -4.927938058972358704e-02 1.136731579899787903e-01 4.928992390632629395e-01 6.780772805213928223e-01 2.141616344451904297e-01
2.695266008377075195e-01 -3.164736330509185791e-01 -4.969088137149810791e-01 -4.113728106021881104e-01 4.264340177178382874e-02 5.661385655403137207e-01 -9.750042855739593506e-02 2.814537584781646729e-01
-4.332826435565948486e-01 -3.296187892556190491e-02 -4.105239212512969971e-01 -7.881549000740051270e-02 -1.618755757808685303e-01 6.997638382017612457e-03 5.617383718490600586e-01 5.428031682968139648e-01
6.960761547088623047e-02 7.573713082820177078e-04 4.233397543430328369e-02 -3.683589994907379150e-01 -3.087151944637298584e-01 7.099326252937316895e-01 5.081264972686767578e-01 1.310261711478233337e-02
-5.158808082342147827e-02 2.820956707000732422e-01 -3.651590943336486816e-01 1.724171340465545654e-01 -5.086190700531005859e-01 3.014313876628875732e-01 6.118586659431457520e-01 1.754038929939270020e-01
-3.745826184749603271e-01 -1.332184765487909317e-04 -5.782044529914855957e-01 -2.447029203176498413e-01 -3.792316615581512451e-01 -1.418534219264984131e-01 -1.454816013574600220e-01 5.295131206512451172e-01
3.459543585777282715e-01 7.214179728180170059e-03 -3.155647218227386475e-01 -5.391035676002502441e-01 8.020438253879547119e-02 6.743675470352172852e-01 1.429944634437561035e-01 9.164137393236160278e-02
-3.619523644447326660e-01 1.165003105998039246e-01 -7.542357444763183594e-01 -4.797968566417694092e-01 -1.419202536344528198e-01 -6.201020907610654831e-03 9.941919147968292236e-02 -1.621036380529403687e-01
1.266442090272903442e-01 -2.929922938346862793e-01 -5.253049135208129883e-01 -4.296273291110992432e-01 1.163686215877532959e-01 5.647786855697631836e-01 -3.116812407970428467e-01 8.905167877674102783e-02
5.354676023125648499e-02 5.801258087158203125e-01 -5.870437026023864746e-01 -2.659758552908897400e-03 -3.939325213432312012e-01 3.151848614215850830e-01 2.364847958087921143e-01 -7.423017174005508423e-02
-4.401291906833648682e-01 8.366348221898078918e-03 -1.815737634897232056e-01 1.458010375499725342e-01 -5.602704286575317383e-01 3.915965557098388672e-01 4.024762213230133057e-01 3.503589332103729248e-01
2.798896133899688721e-01 -7.129699736833572388e-02 -2.088028639554977417e-01 -3.973332643508911133e-01 -7.454404234886169434e-02 5.515941977500915527e-01 -3.216302990913391113e-01 5.494061112403869629e-01
-2.317095547914505005e-01 -4.107371270656585693e-01 -2.569173872470855713e-01 6.422214955091476440e-02 -4.965398311614990234e-01 1.817193478345870972e-01 1.264209002256393433e-01 6.418089270591735840e-01
-1.137192621827125549e-01 -5.412024259567260742e-01 -5.817348361015319824e-01 8.034052699804306030e-02 -4.596912264823913574e-01 1.256660968065261841e-01 1.238192245364189148e-01 3.268925249576568604e-01
2.764493823051452637e-01 -1.208085194230079651e-01 -4.727535545825958252e-01 -2.980647683143615723e-01 8.753927052021026611e-02 7.054607272148132324e-01 2.919692099094390869e-01 -7.783678919076919556e-02
1.011381670832633972e-01 -1.086852699518203735e-01 -3.050033748149871826e-01 -6.873535513877868652e-01 -8.165913820266723633e-02 5.157655477523803711e-01 3.738902211189270020e-01 -5.879085510969161987e-04
-2.992735803127288818e-01 1.436950862407684326e-01 -9.401725232601165771e-02 -7.322362065315246582e-01 -3.563131988048553467e-01 2.806248664855957031e-01 -3.464793264865875244e-01 1.379150897264480591e-01
-1.956470608711242676e-01 -3.583979606628417969e-01 -6.607089042663574219e-01 1.624453514814376831e-01 -5.633389353752136230e-01 6.540332734584808350e-02 -1.160048996098339558e-03 2.207234650850296021e-01
1.419393718242645264e-01 3.688454627990722656e-01 -2.297360599040985107e-01 3.038294613361358643e-01 -1.529327929019927979e-01 6.948201656341552734e-01 -6.563121080398559570e-02 4.338712096214294434e-01
-4.371844828128814697e-01 -2.553464174270629883e-01 -7.360670566558837891e-01 -3.593924641609191895e-01 -9.729675948619842529e-02 1.426310241222381592e-01 -1.286811530590057373e-01 -1.622997969388961792e-01
-4.468030333518981934e-01 -2.297929525375366211e-01 -2.201166562736034393e-02 -6.452859193086624146e-02 6.349259614944458008e-02 5.058405995368957520e-01 5.608382821083068848e-01 4.104486107826232910e-01
7.635524123907089233e-02 2.811727225780487061e-01 -6.560951471328735352e-01 -4.740268364548683167e-02 3.966338336467742920e-01 4.789369702339172363e-01 -2.455544322729110718e-01 1.881702244281768799e-01
2.616671845316886902e-02 -1.309735924005508423e-01 -9.506639838218688965e-02 -3.891844749450683594e-01 -2.183531224727630615e-01 6.730264425277709961e-01 -4.894896149635314941e-01 2.853355407714843750e-01
-3.552603721618652344e-01 -4.155014827847480774e-02 -7.521240115165710449e-01 -2.672138810157775879e-01 -3.900437355041503906e-01 1.382421255111694336e-01 -8.270934969186782837e-02 -2.385036647319793701e-01
-2.081788182258605957e-01 -4.585905671119689941e-01 -5.632868409156799316e-01 2.323614358901977539e-01 -4.396002888679504395e-01 2.798242270946502686e-01 8.376988768577575684e-02 3.106523752212524414e-01
1.258134990930557251e-01 3.621020913124084473e-02 9.108587354421615601e-02 -5.822580456733703613e-01 -1.091187223792076111e-01 7.865110635757446289e-01 6.238038465380668640e-02 3.377224877476692200e-02
-4.339066743850708008e-01 3.922776281833648682e-01 6.464923266321420670e-03 -1.614421159029006958e-01 -3.214125335216522217e-01 1.745889782905578613e-01 3.762248158454895020e-01 5.969969034194946289e-01
1.414879970252513885e-02 1.118537858128547668e-01 -3.497225046157836914e-01 -1.705333739519119263e-01 4.473291337490081787e-01 7.755315899848937988e-01 -1.853100210428237915e-01 2.984074410051107407e-03
2.444823086261749268e-01 -2.505270540714263916e-01 -3.447102606296539307e-01 -3.787302076816558838e-01 7.433453947305679321e-02 3.959386646747589111e-01 -1.138895973563194275e-01 6.632791757583618164e-01
-1.195387542247772217e-01 -2.670757770538330078e-01 -6.911143660545349121e-01 -1.802140101790428162e-02 -4.592840969562530518e-01 2.663701772689819336e-01 6.816804409027099609e-02 -3.871373832225799561e-01
3.501485288143157959e-02 4.262916445732116699e-01 -4.510330855846405029e-01 -1.264763623476028442e-01 -6.834840774536132812e-02 6.347705125808715820e-01 -3.254470229148864746e-01 -2.900025844573974609e-01
3.919783830642700195e-01 -2.682757936418056488e-02 -4.626088738441467285e-01 -3.940304219722747803e-01 1.270285341888666153e-02 5.566639304161071777e-01 3.929951190948486328e-01 1.090191006660461426e-01
-3.682181537151336670e-01 7.491099648177623749e-03 -7.572787348181009293e-03 9.892365336418151855e-02 -6.337905526161193848e-01 2.599760890007019043e-01 3.636308014392852783e-01 5.030015110969543457e-01
3.194893896579742432e-01 -4.233155399560928345e-02 -4.687620997428894043e-01 -3.210220932960510254e-01 1.477027684450149536e-01 6.209490895271301270e-01 3.934396207332611084e-01 1.056071817874908447e-01
1.875074952840805054e-01 -1.486806198954582214e-02 -4.530002474784851074e-01 -5.008803009986877441e-01 3.124516010284423828e-01 6.163487434387207031e-01 1.668934226036071777e-01 5.625214055180549622e-02
-4.805584251880645752e-01 1.237328946590423584e-01 -5.755831599235534668e-01 -4.277777299284934998e-02 -1.318609565496444702e-01 -2.483437955379486084e-02 2.352973222732543945e-01 5.892869234085083008e-01
-1.685394346714019775e-01 3.269202709197998047e-01 -4.970426857471466064e-01 1.079386919736862183e-01 3.534105718135833740e-01 5.657897591590881348e-01 -2.419776320457458496e-01 3.200705051422119141e-01
-1.055075675249099731e-01 6.734794974327087402e-01 -3.358324170112609863e-01 -2.652013897895812988e-01 -2.226523905992507935e-01 1.694666743278503418e-01 -3.286878168582916260e-01 4.072463810443878174e-01
-1.467525213956832886e-01 6.982098817825317383e-01 -4.372604191303253174e-01 -3.355905115604400635e-01 -2.515442073345184326e-01 1.439496278762817383e-01 -2.104563415050506592e-01 2.426132559776306152e-01
3.641523718833923340e-01 -1.315205395221710205e-01 -4.269959926605224609e-01 -4.492681622505187988e-01 3.429944440722465515e-02 6.609565615653991699e-01 1.649180203676223755e-01 2.626505680382251740e-02
-1.234700009226799011e-01 2.838076949119567871e-01 -1.397801935672760010e-01 4.065127577632665634e-03 2.126364707946777344e-01 8.921157717704772949e-01 -1.829588562250137329e-01 -1.004712805151939392e-01
-3.833027184009552002e-02 3.230383396148681641e-01 -3.628982305526733398e-01 1.242489516735076904e-01 8.765117824077606201e-02 8.088394403457641602e-01 -2.786490619182586670e-01 -8.657337725162506104e-02
-6.466989517211914062e-01 -6.230865418910980225e-02 -2.877556383609771729e-01 7.930883765220642090e-02 -3.339153900742530823e-02 4.395895600318908691e-01 1.512176543474197388e-01 5.211372375488281250e-01
-2.816513776779174805e-01 2.002747952938079834e-01 -1.480089575052261353e-01 -6.631753593683242798e-02 2.080539613962173462e-01 8.464782834053039551e-01 -2.132627069950103760e-01 -2.212805598974227905e-01
-3.518767480272799730e-04 -1.244333162903785706e-01 -6.369969993829727173e-02 -4.335560202598571777e-01 -2.647476196289062500e-01 6.463399529457092285e-01 5.509255528450012207e-01 -3.349755331873893738e-02
-3.318744525313377380e-02 6.841801404953002930e-01 -3.625077307224273682e-01 -4.070124328136444092e-01 -2.429216504096984863e-01 3.169729411602020264e-01 2.715460360050201416e-01 2.247530221939086914e-02
-3.720152005553245544e-02 1.351569443941116333e-01 -8.612129688262939453e-01 2.528912015259265900e-02 -2.780966460704803467e-01 -5.901566520333290100e-02 -1.117027848958969116e-01 3.804249167442321777e-01
2.094391137361526489e-01 -1.216425374150276184e-01 -6.093236207962036133e-01 -3.978153169155120850e-01 1.778341382741928101e-01 5.887884497642517090e-01 -1.487850993871688843e-01 -1.066402792930603027e-01
-2.357143461704254150e-01 4.447095096111297607e-02 -5.735623836517333984e-02 1.374767422676086426e-01 -6.233298778533935547e-01 3.540334403514862061e-01 4.664409458637237549e-01 4.345395565032958984e-01
-3.210192546248435974e-02 7.499148845672607422e-01 -2.491679340600967407e-01 -1.293207556009292603e-01 -2.570371031761169434e-01 3.857074677944183350e-01 -3.155785501003265381e-01 2.082314789295196533e-01
-2.137509733438491821e-01 2.308904230594635010e-01 -3.255090415477752686e-01 3.084333240985870361e-01 -1.471313387155532837e-01 5.262458920478820801e-01 5.546560287475585938e-01 3.060837388038635254e-01
-1.330731362104415894e-01 -4.551840573549270630e-02 -4.768533632159233093e-02 -5.385292172431945801e-01 -1.826766580343246460e-01 5.365334153175354004e-01 -5.299920439720153809e-01 2.929192483425140381e-01
-2.164675593376159668e-01 -2.033033780753612518e-02 -3.726320266723632812e-01 -2.292740643024444580e-01 -5.521909594535827637e-01 -1.292011588811874390e-01 3.004868328571319580e-01 5.911067128181457520e-01
2.667624652385711670e-01 -1.004736572504043579e-01 -5.168929323554039001e-02 -1.506037861108779907e-01 -2.278762608766555786e-01 7.673870325088500977e-01 -3.163350522518157959e-01 3.905269801616668701e-01
-6.233134269714355469e-01 -4.270845279097557068e-02 -5.245897173881530762e-01 1.857462972402572632e-01 1.303834170103073120e-01 4.771834909915924072e-01 2.209002673625946045e-01 8.036973327398300171e-02
-1.713949739933013916e-01 1.267904937267303467e-01 -1.901518404483795166e-01 2.120821923017501831e-01 1.227115169167518616e-01 9.022520184516906738e-01 -1.703282445669174194e-01 -1.236244514584541321e-01
-4.391794204711914062e-01 -9.821428358554840088e-02 -3.886267542839050293e-01 -2.961571812629699707e-01 -3.466725647449493408e-01 -5.841456726193428040e-02 9.298024326562881470e-02 6.530666351318359375e-01
9.657034277915954590e-02 6.779982149600982666e-02 -8.273690342903137207e-01 -3.123540878295898438e-01 -3.997386991977691650e-01 -7.798878103494644165e-02 -3.086442127823829651e-02 1.927359402179718018e-01
-4.156378805637359619e-01 1.825682818889617920e-01 -5.898810625076293945e-01 -4.396787881851196289e-01 -2.087333202362060547e-01 -1.369204372167587280e-01 -3.049147129058837891e-01 3.120047748088836670e-01
2.599731087684631348e-01 -2.970555424690246582e-01 -3.441664278507232666e-01 -2.060081213712692261e-01 4.043082147836685181e-02 5.789967775344848633e-01 -2.192036509513854980e-01 5.462233424186706543e-01
-3.012931942939758301e-01 -2.343818731606006622e-02 -5.570607781410217285e-01 -2.288431823253631592e-01 -1.742477267980575562e-01 -1.469436734914779663e-01 5.160343050956726074e-01 4.772222638130187988e-01
3.355661779642105103e-02 1.006991937756538391e-01 5.835955962538719177e-02 -4.982495605945587158e-01 -2.845766842365264893e-01 4.311719238758087158e-01 -3.770260214805603027e-01 5.727419853210449219e-01
-3.141334950923919678e-01 -3.819005191326141357e-02 -1.678955256938934326e-01 1.676488518714904785e-01 -6.011089086532592773e-01 2.177264541387557983e-01 3.777261078357696533e-01 5.405116677284240723e-01
-3.291597366333007812e-01 -1.863013207912445068e-02 -6.139469742774963379e-01 -2.539743185043334961e-01 5.519508570432662964e-02 3.669693768024444580e-01 -3.866214752197265625e-01 -4.033409059047698975e-01
-7.917325943708419800e-02 3.400209546089172363e-01 -5.994852781295776367e-01 -4.222252592444419861e-02 -5.351592898368835449e-01 9.112979471683502197e-02 4.680186212062835693e-01 -5.666075274348258972e-02
3.159841150045394897e-02 7.231860160827636719e-01 -4.408586621284484863e-01 -3.105543851852416992e-01 -3.328227400779724121e-01 2.247594594955444336e-01 1.282155364751815796e-01 8.646470308303833008e-02
2.836839556694030762e-01 -1.398504823446273804e-01 -2.991811037063598633e-01 -3.544481992721557617e-01 8.935059607028961182e-02 7.934220433235168457e-01 -1.443726122379302979e-01 1.627169549465179443e-01
-1.733516752719879150e-01 -1.041594371199607849e-01 -2.844666540622711182e-01 2.456476092338562012e-01 -6.414187550544738770e-01 1.471852809190750122e-01 -1.846014112234115601e-01 5.921796560287475586e-01
4.692964255809783936e-02 5.091106891632080078e-01 -4.744987785816192627e-01 -5.871610045433044434e-01 -2.754213809967041016e-01 1.299424022436141968e-01 2.537528574466705322e-01 1.075364798307418823e-01
-1.578147560358047485e-01 3.462432622909545898e-01 -7.509066462516784668e-01 2.487644851207733154e-01 -1.579535156488418579e-01 1.711775809526443481e-01 3.358288109302520752e-01 2.498671561479568481e-01
2.958952262997627258e-02 3.877900838851928711e-01 -1.690139770507812500e-01 -1.081508547067642212e-01 2.019072137773036957e-02 8.716722726821899414e-01 -1.139157488942146301e-01 -1.878404766321182251e-01
-1.949935853481292725e-01 4.041981697082519531e-01 2.056585103273391724e-01 -6.003571152687072754e-01 -3.172470927238464355e-01 4.675897657871246338e-01 -2.132661491632461548e-01 1.763770878314971924e-01
3.011819124221801758e-01 3.488534688949584961e-01 -3.481946885585784912e-01 3.245746493339538574e-01 -3.252487257122993469e-02 6.183674931526184082e-01 1.094218343496322632e-01 4.069316387176513672e-01
2.512919604778289795e-01 -1.016788110136985779e-01 -1.260576844215393066e-01 -5.391278862953186035e-01 -3.235035240650177002e-01 5.817107558250427246e-01 4.067984819412231445e-01 1.069454848766326904e-01
2.147356569766998291e-01 3.329645097255706787e-01 -6.050952672958374023e-01 -1.496568322181701660e-01 2.840950489044189453e-01 5.521131157875061035e-01 -1.643113046884536743e-01 2.048140317201614380e-01
-3.763275742530822754e-01 -3.765936940908432007e-03 -4.239790439605712891e-01 2.392481565475463867e-01 -3.058258593082427979e-01 1.180592700839042664e-01 2.125399410724639893e-01 6.846348047256469727e-01
2.107510864734649658e-01 -9.183014929294586182e-02 -8.926381915807723999e-02 -5.238043069839477539e-01 -2.485877871513366699e-01 6.635501384735107422e-01 3.939400017261505127e-01 8.676953613758087158e-02
-2.210363596677780151e-01 3.977298736572265625e-01 -3.209810256958007812e-01 6.117305532097816467e-02 1.812185198068618774e-01 4.576107561588287354e-01 6.243170499801635742e-01 2.327304035425186157e-01
2.259172946214675903e-01 -9.062194079160690308e-02 -1.345092505216598511e-01 -2.133120894432067871e-01 -7.250099442899227142e-04 5.962960124015808105e-01 -2.782563567161560059e-01 6.664521098136901855e-01
9.010799974203109741e-02 -2.555013261735439301e-02 -2.874053418636322021e-01 -6.781802773475646973e-01 9.530041366815567017e-03 5.568972229957580566e-01 3.720466494560241699e-01 7.304384838789701462e-03
-5.602817535400390625e-01 6.187801435589790344e-02 -6.835495233535766602e-01 2.529276609420776367e-01 -1.725311726331710815e-01 2.847938239574432373e-01 1.951850652694702148e-01 4.551043733954429626e-02
-3.946934938430786133e-01 -3.608807325363159180e-01 -7.378306984901428223e-01 -2.330089956521987915e-01 -3.344262838363647461e-01 -5.508707370609045029e-03 5.791760981082916260e-02 8.312824182212352753e-03
1.855108737945556641e-01 4.712646901607513428e-01 -5.718346834182739258e-01 -5.897403359413146973e-01 -1.018725037574768066e-01 2.109169512987136841e-01 1.099164113402366638e-01 4.196752235293388367e-02
-1.848601251840591431e-01 -6.154445558786392212e-02 -3.789887726306915283e-01 -3.209920823574066162e-01 -5.031474828720092773e-01 -1.457837671041488647e-01 2.515564262866973877e-01 6.145563125610351562e-01
9.595657885074615479e-02 -1.135450080037117004e-01 9.766872227191925049e-02 -4.663364589214324951e-01 -3.503138422966003418e-01 6.804360747337341309e-01 3.917313516139984131e-01 1.082796454429626465e-01
-1.498625874519348145e-01 4.058119654655456543e-01 -4.702354073524475098e-01 2.669307291507720947e-01 -2.754860222339630127e-01 4.939514100551605225e-01 4.472414851188659668e-01 -2.406601049005985260e-02
3.154723644256591797e-01 1.412248462438583374e-01 -2.376382984220981598e-02 -5.401324033737182617e-01 -1.794018298387527466e-01 6.650776863098144531e-01 -1.467687189579010010e-01 3.035961687564849854e-01
-3.298238217830657959e-01 -1.856837607920169830e-02 -4.682410359382629395e-01 -9.677206166088581085e-03 -1.335523575544357300e-01 -2.677359618246555328e-02 -2.328824549913406372e-01 7.737835049629211426e-01
-4.527580440044403076e-01 1.316429525613784790e-01 -3.760225176811218262e-01 3.044719696044921875e-01 2.221858054399490356e-01 4.834117293357849121e-01 -2.407600730657577515e-02 5.098540186882019043e-01
-3.532412946224212646e-01 -2.290775477886199951e-01 -5.737701654434204102e-01 -3.927672803401947021e-01 -3.510231375694274902e-01 1.453712731599807739e-01 -4.110199213027954102e-01 -1.611780673265457153e-01
-1.628332436084747314e-01 -2.559000551700592041e-01 -4.572800397872924805e-01 -1.526072621345520020e-01 -5.440632104873657227e-01 -3.857735171914100647e-02 2.246056497097015381e-01 5.724210143089294434e-01
-6.872329115867614746e-01 -1.863105595111846924e-01 -1.029212698340415955e-01 -2.529530525207519531e-01 4.950965754687786102e-03 3.793817460536956787e-01 4.700622260570526123e-01 2.313173264265060425e-01
1.933056861162185669e-01 2.635573148727416992e-01 -4.428051710128784180e-01 2.398910075426101685e-01 7.889202237129211426e-02 7.387366294860839844e-01 7.314972579479217529e-02 2.867747545242309570e-01
-1.565929055213928223e-01 8.892983198165893555e-02 -4.243849515914916992e-01 -1.487403512001037598e-01 -6.654384732246398926e-01 -6.031865254044532776e-02 -2.396512180566787720e-01 5.113359689712524414e-01
-7.015813589096069336e-01 3.504756093025207520e-02 -6.452449560165405273e-01 2.885006181895732880e-02 -2.746468186378479004e-01 1.070885285735130310e-01 4.345123469829559326e-02 -2.439335547387599945e-02
-7.263047695159912109e-01 3.663142025470733643e-01 -3.501522839069366455e-01 -2.885229587554931641e-01 -3.311963379383087158e-01 7.142152637243270874e-02 1.322586089372634888e-01 -1.259742304682731628e-02
-6.984277367591857910e-01 -2.865081727504730225e-01 -2.443212270736694336e-01 -2.216549962759017944e-01 4.823926463723182678e-02 2.394440919160842896e-01 5.321156978607177734e-02 5.087198615074157715e-01
3.119364380836486816e-01 -2.777489088475704193e-02 -1.279567629098892212e-01 -3.601877391338348389e-01 -1.819980293512344360e-01 7.367168664932250977e-01 -3.284163475036621094e-01 2.684844136238098145e-01
-4.580935239791870117e-01 2.298177033662796021e-01 -5.095590353012084961e-01 3.796443343162536621e-01 1.420287489891052246e-01 4.517623484134674072e-01 -8.152446150779724121e-02 3.203846514225006104e-01
-2.075071781873703003e-01 1.245198622345924377e-01 -6.031352877616882324e-01 -2.955027818679809570e-01 -5.586614608764648438e-01 -1.117355599999427795e-01 -2.566486597061157227e-01 3.160467445850372314e-01
-2.240628302097320557e-01 -2.545516788959503174e-01 -8.553437590599060059e-01 -2.901358902454376221e-01 -5.569237843155860901e-02 -7.237417250871658325e-02 2.421771734952926636e-01 4.709921777248382568e-02
-3.987240493297576904e-01 9.709823061712086201e-04 1.939421743154525757e-01 -2.401516884565353394e-01 -8.821950107812881470e-02 3.957970738410949707e-01 1.258981227874755859e-01 7.519598007202148438e-01
-2.009075582027435303e-01 5.308687090873718262e-01 -4.917629659175872803e-01 -7.099341601133346558e-03 -3.730575144290924072e-01 4.940406680107116699e-01 1.979902237653732300e-01 -1.161254867911338806e-01
-7.071765065193176270e-01 -1.739038825035095215e-01 -2.054779604077339172e-02 -2.813896536827087402e-01 8.005943149328231812e-02 4.308253824710845947e-01 3.658397197723388672e-01 2.533729374408721924e-01
8.042905479669570923e-02 6.972678750753402710e-02 -6.493473649024963379e-01 5.758801102638244629e-02 -5.572634935379028320e-01 2.843562662601470947e-01 3.518311679363250732e-01 -2.202608138322830200e-01
2.240642458200454712e-01 5.356867313385009766e-01 -4.558444023132324219e-01 -5.265266075730323792e-02 -2.694728374481201172e-01 5.835337042808532715e-01 1.588039845228195190e-01 -1.179944425821304321e-01
-2.676489949226379395e-01 1.769129186868667603e-01 -2.675879001617431641e-01 3.724547103047370911e-02 6.258999556303024292e-02 4.887701869010925293e-01 7.425609827041625977e-01 1.728139072656631470e-01
-6.408717036247253418e-01 5.103107541799545288e-02 -1.425107270479202271e-01 1.786216944456100464e-01 7.482136785984039307e-02 6.837819814682006836e-01 1.572690010070800781e-01 1.912452727556228638e-01
2.133040726184844971e-01 3.875935971736907959e-01 -4.890807569026947021e-01 -4.818381369113922119e-02 -1.025383844971656799e-01 6.852769255638122559e-01 -1.153899356722831726e-01 -2.632818520069122314e-01
-2.258911430835723877e-01 8.147708326578140259e-02 -5.512400865554809570e-01 8.941474556922912598e-02 3.951519131660461426e-01 2.992153763771057129e-01 -3.251610398292541504e-01 5.282703638076782227e-01
-7.602755725383758545e-02 -1.123311296105384827e-01 4.876495152711868286e-02 -5.794727802276611328e-01 -3.760282695293426514e-01 5.348626375198364258e-01 4.641026258468627930e-01 2.383711934089660645e-02
-2.207269221544265747e-01 1.514814943075180054e-01 -4.139897525310516357e-01 -4.442841112613677979e-01 -6.306028366088867188e-01 2.469149380922317505e-01 -2.331589814275503159e-03 -3.176865875720977783e-01
-3.511890470981597900e-01 -2.985543198883533478e-02 -2.831785939633846283e-02 2.944080829620361328e-01 -5.809271931648254395e-01 3.723589181900024414e-01 -4.279544949531555176e-01 3.591997325420379639e-01
2.675853073596954346e-01 -1.253757029771804810e-01 -2.763106226921081543e-01 -5.256441831588745117e-01 -2.794241532683372498e-03 7.395786643028259277e-01 1.030235514044761658e-01 -4.930978640913963318e-02
4.100480079650878906e-01 6.186169385910034180e-02 -7.480034977197647095e-02 -4.858058989048004150e-01 -4.332691729068756104e-01 4.743393063545227051e-01 -1.369608640670776367e-01 3.936410248279571533e-01
-5.650217533111572266e-01 -3.213558495044708252e-01 -1.649641096591949463e-01 4.169406741857528687e-02 -4.401805698871612549e-01 3.743937909603118896e-01 3.891323506832122803e-01 2.513478994369506836e-01
3.383999764919281006e-01 1.538264751434326172e-01 4.113802686333656311e-03 -4.205531477928161621e-01 -3.987255692481994629e-01 6.403428316116333008e-01 -1.751219332218170166e-01 2.919801473617553711e-01
-2.394692152738571167e-01 1.897040009498596191e-01 -4.048619866371154785e-01 -1.330736130475997925e-01 -8.050186634063720703e-01 -1.376248779706656933e-03 -2.459086328744888306e-01 1.285191625356674194e-01
-1.789632439613342285e-01 5.945370793342590332e-01 -5.852438807487487793e-01 -2.285594493150711060e-01 8.590412884950637817e-02 1.805430799722671509e-01 -3.805464804172515869e-01 1.869679391384124756e-01
1.833363473415374756e-01 -1.019935160875320435e-01 -2.863719463348388672e-01 -6.993629932403564453e-01 -1.801236420869827271e-01 4.175735712051391602e-01 4.170275628566741943e-01 6.436853110790252686e-02
5.435170978307723999e-02 1.317294090986251831e-01 -6.453123688697814941e-01 -6.188794970512390137e-02 -6.292605996131896973e-01 -7.474303990602493286e-02 1.118185296654701233e-01 3.812823295593261719e-01
-6.104659438133239746e-01 -2.611503005027770996e-01 -1.132140457630157471e-01 -3.335269093513488770e-01 -1.185038015246391296e-01 1.551303118467330933e-01 -2.023895978927612305e-01 5.966607332229614258e-01
-1.241120994091033936e-01 1.619513146579265594e-02 -4.363657906651496887e-02 -5.917184948921203613e-01 -2.130735367536544800e-01 5.483940243721008301e-01 5.301052927970886230e-01 -7.177022099494934082e-02
-4.834146201610565186e-01 2.658391594886779785e-01 -5.405847430229187012e-01 8.440548926591873169e-02 -8.920624107122421265e-02 2.812090516090393066e-01 5.462301373481750488e-01 1.043077111244201660e-01
3.144541680812835693e-01 -9.902380406856536865e-02 -4.659792482852935791e-01 -3.376092016696929932e-01 1.934608630836009979e-02 6.600065827369689941e-01 3.517710566520690918e-01 -2.168839424848556519e-02
-3.937489986419677734e-01 8.303987979888916016e-02 -1.754838973283767700e-01 2.362406849861145020e-01 1.050602793693542480e-01 4.280841648578643799e-01 -3.167257085442543030e-02 7.457647323608398438e-01
-3.082218170166015625e-01 4.037727415561676025e-02 -3.641037046909332275e-01 -4.417728185653686523e-01 -5.716117024421691895e-01 -1.997158378362655640e-01 5.967726558446884155e-02 4.532622694969177246e-01
-5.196740031242370605e-01 -2.685452997684478760e-01 -1.806264072656631470e-01 7.475035637617111206e-02 -4.837244749069213867e-01 4.309875071048736572e-01 4.279153347015380859e-01 1.294514387845993042e-01
-2.555319964885711670e-01 6.268916726112365723e-01 -4.610161483287811279e-01 -2.399118393659591675e-01 -3.771321177482604980e-01 2.354629337787628174e-01 1.880127191543579102e-01 -1.964599192142486572e-01
-1.777088828384876251e-02 -3.670332431793212891e-01 -6.811959743499755859e-01 3.430217131972312927e-02 -4.630317091941833496e-01 3.180508017539978027e-01 3.324165940284729004e-02 -2.882819473743438721e-01
-5.157399773597717285e-01 3.092444241046905518e-01 -3.738626241683959961e-01 2.063883990049362183e-01 1.448385268449783325e-01 5.317429900169372559e-01 3.547863662242889404e-01 1.625072509050369263e-01
-2.109560966491699219e-01 5.725264549255371094e-01 -6.094391345977783203e-01 -2.212920337915420532e-01 -1.452529281377792358e-01 1.715561933815479279e-02 -3.706011474132537842e-01 2.204241156578063965e-01
-2.467485666275024414e-01 -3.002077341079711914e-01 -1.017492860555648804e-01 -6.693998575210571289e-01 -2.136416286230087280e-01 4.616992175579071045e-01 3.531323373317718506e-01 -8.384662121534347534e-02
-5.228693485260009766e-01 -2.175757735967636108e-01 3.786003217101097107e-02 1.976109743118286133e-01 -4.348889291286468506e-01 5.084538459777832031e-01 -1.739464253187179565e-01 4.010909795761108398e-01
-3.605842888355255127e-01 -1.746674329042434692e-01 -6.971019506454467773e-01 -1.855935156345367432e-01 -2.393623292446136475e-01 2.984412014484405518e-01 -1.389641016721725464e-01 -3.916654586791992188e-01
-2.299521565437316895e-01 -2.491096109151840210e-01 -6.707593202590942383e-01 -1.367873549461364746e-01 -3.025752007961273193e-01 3.754096329212188721e-01 -1.898930370807647705e-01 -3.845698833465576172e-01
-6.642163991928100586e-01 -1.090232953429222107e-01 -8.862110786139965057e-03 -1.944678574800491333e-01 -9.173161536455154419e-02 3.336183726787567139e-01 2.758852839469909668e-01 5.596477389335632324e-01
-2.783908247947692871e-01 -8.043430745601654053e-03 -7.413051128387451172e-01 -3.652550280094146729e-01 -2.152807414531707764e-01 -2.142713069915771484e-01 -5.684817209839820862e-02 3.794728219509124756e-01
-1.005202829837799072e-01 -1.976254433393478394e-01 -6.956416964530944824e-01 -2.172978520393371582e-01 -9.287240356206893921e-02 4.594951868057250977e-01 -1.155054196715354919e-01 -4.319740533828735352e-01
-1.036906018853187561e-01 2.030323743820190430e-01 -7.290933728218078613e-01 2.426311969757080078e-01 2.552762068808078766e-02 5.617448687553405762e-01 -1.303039025515317917e-02 2.029785960912704468e-01
-1.446860134601593018e-01 -1.386331915855407715e-01 -7.143955230712890625e-01 1.855464875698089600e-01 -2.762961983680725098e-01 -2.488549798727035522e-03 9.290406852960586548e-02 5.745269656181335449e-01
4.394032806158065796e-02 9.376380592584609985e-02 -2.714912593364715576e-01 4.980227649211883545e-01 -2.064873278141021729e-02 7.488959431648254395e-01 -1.628503054380416870e-01 2.824036777019500732e-01
1.212631072849035263e-02 -3.220129013061523438e-01 -4.206268787384033203e-01 -3.313350975513458252e-01 1.409406363964080811e-01 7.321708202362060547e-01 -2.013630121946334839e-01 -1.138663440942764282e-01
-5.760543514043092728e-03 3.270036578178405762e-01 1.565687209367752075e-01 -6.363237500190734863e-01 -2.721769511699676514e-01 4.624765813350677490e-01 -1.859386414289474487e-01 3.756006062030792236e-01
6.517815589904785156e-02 2.262785732746124268e-01 -4.671572446823120117e-01 -3.388282954692840576e-01 -5.793623924255371094e-01 -7.357911765575408936e-02 -1.247367113828659058e-01 5.048516988754272461e-01
-3.849524259567260742e-01 -2.562174797058105469e-01 -2.824388146400451660e-01 -8.746268600225448608e-02 -3.667327165603637695e-01 9.624525904655456543e-02 -3.183438181877136230e-01 6.735308766365051270e-01
-4.844905138015747070e-01 1.872727721929550171e-01 -1.841323524713516235e-01 1.627210825681686401e-01 -5.102324485778808594e-01 4.782779216766357422e-01 -3.772941231727600098e-01 -1.959009021520614624e-01
7.900855690240859985e-02 4.960189759731292725e-01 -2.087842673063278198e-01 -2.526197433471679688e-01 -5.934474468231201172e-01 1.781437993049621582e-01 -3.460878431797027588e-01 3.696258068084716797e-01
-1.844792664051055908e-01 -1.058935970067977905e-01 -2.614812850952148438e-01 5.237853527069091797e-01 -4.841080307960510254e-02 7.471352219581604004e-01 5.943661183118820190e-02 2.189593911170959473e-01
1.339798271656036377e-01 8.358721435070037842e-02 -1.602891683578491211e-01 -6.088785529136657715e-01 -4.614127874374389648e-01 2.651668488979339600e-01 -3.852600753307342529e-01 3.834011554718017578e-01
-1.190660446882247925e-01 -4.632830619812011719e-02 -5.360381603240966797e-01 -3.372425138950347900e-01 -5.855405330657958984e-01 -9.560289978981018066e-02 -2.426244467496871948e-01 4.144193828105926514e-01
-6.078001856803894043e-01 -2.909520268440246582e-01 -2.106855958700180054e-01 -3.319447338581085205e-01 -8.278881758451461792e-02 1.749766170978546143e-01 2.565739154815673828e-01 5.367020368576049805e-01
2.595571279525756836e-01 3.425427079200744629e-01 -3.940125107765197754e-01 3.145659565925598145e-01 -8.333251625299453735e-02 5.545663833618164062e-01 2.776173353195190430e-01 4.117491841316223145e-01
-1.680346876382827759e-01 3.775371313095092773e-01 -5.235471725463867188e-01 3.208223879337310791e-01 -6.203147023916244507e-02 5.292134284973144531e-01 3.770018219947814941e-01 1.617298275232315063e-01
1.496346145868301392e-01 1.660329103469848633e-01 -1.746057569980621338e-01 -7.876605987548828125e-01 -2.194370329380035400e-01 4.787406623363494873e-01 -1.182058304548263550e-01 8.847805112600326538e-02
-1.057723388075828552e-01 -2.247282862663269043e-01 -3.560065627098083496e-01 -3.269793689250946045e-01 -6.341751217842102051e-01 -5.468643829226493835e-02 6.679834425449371338e-02 5.431597232818603516e-01
3.277103304862976074e-01 5.123187974095344543e-02 1.157000511884689331e-01 -3.963747620582580566e-01 -3.995683491230010986e-01 7.074380517005920410e-01 1.528830826282501221e-02 2.431554794311523438e-01
5.718662217259407043e-02 -1.548785120248794556e-01 -7.216182947158813477e-01 8.568008244037628174e-02 -3.118170499801635742e-01 4.522800445556640625e-01 6.477739661931991577e-02 -3.724043667316436768e-01
-2.176016569137573242e-02 4.645934998989105225e-01 -5.016700029373168945e-01 -6.544136255979537964e-02 -4.847688376903533936e-01 -1.963163912296295166e-02 -1.392513215541839600e-01 5.224431753158569336e-01
4.349309578537940979e-02 4.900220036506652832e-01 -5.353648066520690918e-01 -5.192034840583801270e-01 -1.229970082640647888e-01 1.642427146434783936e-01 -3.819399178028106689e-01 1.175458878278732300e-01
-3.504896461963653564e-01 -4.409738816320896149e-03 -1.134571805596351624e-01 -3.735955953598022461e-01 -5.632444024085998535e-01 -4.458646476268768311e-02 1.412250846624374390e-02 6.366001367568969727e-01
1.713745445013046265e-01 -1.896328851580619812e-02 -4.068247973918914795e-01 -5.321316719055175781e-01 5.379715561866760254e-02 5.903946161270141602e-01 3.953765034675598145e-01 -1.175513193011283875e-01
-3.875901103019714355e-01 2.590997219085693359e-01 -5.939161777496337891e-01 3.873339891433715820e-01 1.092138215899467468e-01 4.392594993114471436e-01 9.593198075890541077e-03 2.736943662166595459e-01
-6.440985202789306641e-01 1.343492120504379272e-01 -3.094598352909088135e-01 -2.634325027465820312e-01 -5.222452431917190552e-02 8.650961518287658691e-02 5.159162282943725586e-01 3.543226420879364014e-01
-2.789069116115570068e-01 1.784649491310119629e-01 2.409455180168151855e-02 9.958814829587936401e-02 3.851243853569030762e-01 7.281555533409118652e-01 1.099910810589790344e-01 4.350099563598632812e-01
-1.536366194486618042e-01 -3.601925671100616455e-01 -1.691275089979171753e-01 -1.964586675167083740e-01 -6.360080242156982422e-01 6.561163812875747681e-02 1.944768577814102173e-01 5.769096016883850098e-01
2.178933918476104736e-01 -1.791863888502120972e-01 -4.832474887371063232e-01 -5.094345211982727051e-01 -1.035770624876022339e-01 3.783039152622222900e-01 5.207195281982421875e-01 4.870579764246940613e-02
-7.221457362174987793e-01 1.038419380784034729e-01 1.300778090953826904e-01 -1.707871705293655396e-01 4.011414945125579834e-03 6.278005838394165039e-01 5.548700317740440369e-02 1.562222242355346680e-01
7.420748472213745117e-02 7.590906322002410889e-02 -1.633390039205551147e-01 -5.891208052635192871e-01 -4.848262965679168701e-01 1.984586417675018311e-01 -4.007503390312194824e-01 4.241992831230163574e-01
-5.459257960319519043e-01 1.268126070499420166e-01 -1.893121190369129181e-02 -1.994020193815231323e-01 -6.387050151824951172e-01 2.344185411930084229e-01 -4.239208400249481201e-01 5.620577186346054077e-02
1.650009006261825562e-01 2.062170952558517456e-01 1.129407286643981934e-01 -5.206306576728820801e-01 -3.390785455703735352e-01 5.391196608543395996e-01 -2.215239703655242920e-01 4.378814399242401123e-01
-6.759229302406311035e-01 3.837993741035461426e-01 -4.176864624023437500e-01 3.157947957515716553e-02 -2.242691516876220703e-01 3.129990398883819580e-01 2.662271559238433838e-01 -3.500284999608993530e-02
-4.873842298984527588e-01 2.557574212551116943e-01 -2.297715097665786743e-01 -1.868845373392105103e-01 3.740739822387695312e-02 2.219799757003784180e-01 5.594065189361572266e-01 4.956953525543212891e-01
-6.650536507368087769e-02 1.259464025497436523e-01 -7.437670826911926270e-01 -1.732784905470907688e-03 -4.067344963550567627e-01 -7.294034957885742188e-02 -3.119543194770812988e-01 3.980619907379150391e-01
7.887124083936214447e-03 2.689228355884552002e-01 -2.904314398765563965e-01 -2.892092466354370117e-01 -6.602612137794494629e-02 7.808752655982971191e-01 -2.473909109830856323e-01 -2.903414070606231689e-01
-1.970394514501094818e-02 1.497765779495239258e-01 -6.938788890838623047e-01 4.253341853618621826e-01 6.864789128303527832e-02 3.298906981945037842e-01 1.399723142385482788e-01 4.262264370918273926e-01
-4.742551445960998535e-01 -3.877340257167816162e-01 -2.065468281507492065e-01 -5.641481280326843262e-02 -5.816954970359802246e-01 3.540323674678802490e-01 3.127472698688507080e-01 -1.318355798721313477e-01
2.105647176504135132e-01 -1.777476668357849121e-01 -3.912129104137420654e-01 -3.726903796195983887e-01 6.036443635821342468e-02 7.542731165885925293e-01 2.301862537860870361e-01 -8.102721720933914185e-02
-1.907049119472503662e-01 1.386674344539642334e-01 -5.629631280899047852e-01 3.513546884059906006e-01 4.707169905304908752e-02 2.496446669101715088e-01 1.652310485951602459e-03 6.629362702369689941e-01
-2.866131365299224854e-01 4.092410579323768616e-02 -4.996813833713531494e-01 4.188501238822937012e-01 -3.471182659268379211e-02 3.354471921920776367e-01 3.602715954184532166e-02 6.132158637046813965e-01
-6.670755147933959961e-01 1.043249294161796570e-01 -6.118824481964111328e-01 1.085571721196174622e-01 -9.112808853387832642e-02 2.793023586273193359e-01 2.675844132900238037e-01 -5.134460050612688065e-03
-1.445483565330505371e-01 5.617552399635314941e-01 -4.793264567852020264e-01 -3.463390469551086426e-02 3.687442541122436523e-01 3.145539462566375732e-01 -1.341093797236680984e-02 4.443952739238739014e-01
-1.562953740358352661e-01 -2.464249283075332642e-01 -5.920109748840332031e-01 4.225235283374786377e-01 -3.247003555297851562e-01 2.942536175251007080e-01 1.126275435090065002e-01 4.256091713905334473e-01
-4.277490675449371338e-01 1.947436928749084473e-01 -6.366011500358581543e-01 2.198508232831954956e-01 6.938930600881576538e-02 1.493361890316009521e-01 1.502878367900848389e-01 5.251739025115966797e-01
-3.454030156135559082e-01 2.838507592678070068e-01 -3.175512254238128662e-01 -1.089432314038276672e-01 -4.980469122529029846e-02 6.496749073266983032e-02 5.279672741889953613e-01 6.340088844299316406e-01
-1.978754997253417969e-01 3.542595505714416504e-01 -5.208503007888793945e-01 -2.099393159151077271e-01 -3.412952423095703125e-01 -1.290518343448638916e-01 4.148339629173278809e-01 4.634238779544830322e-01
1.393039897084236145e-02 1.315596401691436768e-01 -4.725045859813690186e-01 4.853697121143341064e-01 -5.358557701110839844e-01 3.176911473274230957e-01 1.246440336108207703e-01 3.464799821376800537e-01
-6.256760954856872559e-01 6.131920590996742249e-02 -1.857724636793136597e-01 -3.014810681343078613e-01 -6.351913511753082275e-02 8.434257656335830688e-02 4.144366681575775146e-01 5.444822311401367188e-01
-2.117668241262435913e-01 -2.186942398548126221e-01 -5.831371247768402100e-02 -8.189445734024047852e-01 1.505679935216903687e-01 4.153788685798645020e-01 3.233515843749046326e-02 1.923562884330749512e-01
-2.156955748796463013e-01 1.572025567293167114e-01 -5.829008817672729492e-01 4.530182182788848877e-01 -2.722492218017578125e-01 2.476744353771209717e-01 2.076843529939651489e-01 4.529555737972259521e-01
7.173093408346176147e-02 4.029887020587921143e-01 -5.904946327209472656e-01 1.405064668506383896e-02 3.017178475856781006e-01 5.268942713737487793e-01 -2.911763191223144531e-01 1.736047863960266113e-01
-9.001965075731277466e-02 3.892108201980590820e-01 -5.709731578826904297e-01 3.634172379970550537e-01 -3.313815295696258545e-01 3.623140156269073486e-01 3.449759483337402344e-01 1.491146981716156006e-01
4.160010814666748047e-01 3.680577278137207031e-01 -3.659323155879974365e-01 -4.519452750682830811e-01 -1.387576460838317871e-01 5.301579236984252930e-01 2.300697267055511475e-01 -7.892869412899017334e-03
1.687549054622650146e-02 4.196418821811676025e-01 -4.627298116683959961e-01 1.273089796304702759e-01 -6.550270915031433105e-01 7.951410859823226929e-02 6.045159697532653809e-02 3.927493095397949219e-01
-1.610160171985626221e-01 6.535893082618713379e-01 5.787747353315353394e-02 -1.073942109942436218e-01 -3.040806949138641357e-01 4.736703634262084961e-01 2.885311245918273926e-01 3.632253408432006836e-01
5.687623471021652222e-02 6.213698983192443848e-01 -2.816719710826873779e-01 -5.946487784385681152e-01 -1.955696195363998413e-01 2.451594173908233643e-01 2.570556700229644775e-01 1.152826026082038879e-01
1.772394627332687378e-01 7.409854233264923096e-02 -1.647860109806060791e-01 -6.024379134178161621e-01 1.994032599031925201e-02 6.788209676742553711e-01 1.012576222419738770e-01 3.186866044998168945e-01
2.317472547292709351e-02 4.048767089843750000e-01 -4.279034137725830078e-01 -2.674706280231475830e-01 -3.824218511581420898e-01 5.930536389350891113e-01 -1.662481129169464111e-01 -2.351565212011337280e-01
-3.507806658744812012e-01 -2.066423892974853516e-01 -6.872534155845642090e-01 -3.142620027065277100e-01 -2.759512662887573242e-01 -1.631341725587844849e-01 3.219800293445587158e-01 2.382036447525024414e-01
-2.233032137155532837e-02 6.982660293579101562e-02 -9.424780495464801788e-03 -4.818494915962219238e-01 -1.404243260622024536e-01 6.963542699813842773e-01 5.038849115371704102e-01 -6.188404560089111328e-02
-2.419378608465194702e-01 3.626121878623962402e-01 -3.874027729034423828e-01 2.179582118988037109e-01 -3.262312710285186768e-01 2.324750870466232300e-01 4.409479498863220215e-01 5.074300765991210938e-01
-1.848919987678527832e-01 -5.390136241912841797e-01 -4.146295487880706787e-01 5.827546119689941406e-02 -4.518000781536102295e-01 1.422009021043777466e-01 8.233013004064559937e-02 5.185006856918334961e-01
2.093680351972579956e-01 3.796781599521636963e-01 -6.215854287147521973e-01 2.273488789796829224e-01 -3.324030712246894836e-02 6.033867597579956055e-01 -4.136262834072113037e-02 8.403610438108444214e-02
1.141285449266433716e-01 3.857721388339996338e-01 -2.060940265655517578e-01 -1.670758128166198730e-01 3.940624743700027466e-02 8.350069522857666016e-01 -1.519353687763214111e-01 -2.142236977815628052e-01
-1.986880004405975342e-01 2.554919421672821045e-01 -5.326354503631591797e-01 -6.980174779891967773e-01 -1.063877940177917480e-01 9.706225991249084473e-02 -2.313162833452224731e-01 -2.237663269042968750e-01
-4.281601011753082275e-01 6.177604943513870239e-02 3.786268457770347595e-02 8.021050691604614258e-02 -6.634601354598999023e-01 3.548680245876312256e-01 -4.363825023174285889e-01 2.201249152421951294e-01
-2.276150733232498169e-01 3.682062625885009766e-01 -4.896738231182098389e-01 3.442555665969848633e-02 -4.859857559204101562e-01 4.081032052636146545e-02 2.722897529602050781e-01 5.095689296722412109e-01
1.371648907661437988e-01 5.597673654556274414e-01 -6.070909500122070312e-01 -2.123238295316696167e-01 -2.117766588926315308e-01 3.743285238742828369e-01 1.470388472080230713e-01 -2.182055264711380005e-01
-2.783441841602325439e-01 -9.933263808488845825e-02 -6.902306079864501953e-01 -3.809541463851928711e-01 -3.060206472873687744e-01 -1.605630815029144287e-01 -2.367290258407592773e-01 3.400640189647674561e-01
-2.535067200660705566e-01 1.618593484163284302e-01 -7.853338718414306641e-01 -3.419371545314788818e-01 -2.965915501117706299e-01 -6.812630593776702881e-02 2.511287331581115723e-01 -1.420995295047760010e-01
3.147350251674652100e-02 2.913374304771423340e-01 -6.876083612442016602e-01 2.165662944316864014e-01 -4.474662244319915771e-01 2.167396992444992065e-01 3.374167978763580322e-01 1.826840639114379883e-01
-5.501527190208435059e-01 -4.633697569370269775e-01 -2.089637219905853271e-01 -1.032904088497161865e-01 -3.967881798744201660e-01 4.374696016311645508e-01 2.796165943145751953e-01 -3.577249497175216675e-02
-6.480280309915542603e-02 -2.567418515682220459e-01 -6.528698205947875977e-01 -1.159378960728645325e-01 -5.764186978340148926e-01 -9.249909222126007080e-02 1.271115690469741821e-01 3.650093078613281250e-01
-5.665579438209533691e-01 1.238859817385673523e-01 -2.989649474620819092e-01 -1.138630136847496033e-01 7.220263779163360596e-02 3.689308762550354004e-01 4.887368679046630859e-01 4.255966544151306152e-01
-1.997843980789184570e-01 1.699247956275939941e-01 -3.385251164436340332e-01 2.093571424484252930e-01 2.609972357749938965e-01 3.827839493751525879e-01 2.846554815769195557e-01 6.907317638397216797e-01
2.611223235726356506e-02 2.306576818227767944e-01 -5.251970291137695312e-01 1.612814962863922119e-01 2.222705334424972534e-01 7.624307274818420410e-01 1.096508502960205078e-01 -3.928898274898529053e-02
-7.156561017036437988e-01 4.449605196714401245e-02 -4.848134517669677734e-01 3.512254729866981506e-02 -2.996326982975006104e-01 1.843865364789962769e-01 3.444469869136810303e-01 8.459839969873428345e-02
2.593331038951873779e-01 4.302514195442199707e-01 -5.425395965576171875e-01 7.132435590028762817e-02 -1.162367239594459534e-01 6.479033231735229492e-01 -1.491973362863063812e-02 -1.211664751172065735e-01
-5.224456787109375000e-01 2.425029575824737549e-01 -5.252076983451843262e-01 -3.999347686767578125e-01 -1.350363492965698242e-01 -1.270507574081420898e-01 -7.333683222532272339e-02 4.389724731445312500e-01
-3.343518357723951340e-03 1.973203569650650024e-01 -7.809723019599914551e-01 2.642188072204589844e-01 1.112718731164932251e-01 4.469220936298370361e-01 -1.934596002101898193e-01 1.782605051994323730e-01
-7.865512967109680176e-01 2.360525876283645630e-01 7.076860219240188599e-02 -2.498926073312759399e-01 -9.198264032602310181e-02 4.568051397800445557e-01 -1.146709322929382324e-01 1.669741421937942505e-01
-3.952274024486541748e-01 -1.113324891775846481e-02 -4.700886309146881104e-01 2.538878619670867920e-01 -3.519324064254760742e-01 8.519109338521957397e-02 8.115394413471221924e-02 6.484822630882263184e-01
-1.566299796104431152e-01 1.540941745042800903e-01 -2.366674095392227173e-01 1.438838839530944824e-01 1.801331043243408203e-01 8.442820906639099121e-01 -3.479006588459014893e-01 -9.334234893321990967e-02
-4.098294377326965332e-01 8.465987443923950195e-02 -3.829792141914367676e-03 7.165358215570449829e-02 -6.576937437057495117e-01 3.860170245170593262e-01 -4.727494120597839355e-01 1.210847273468971252e-01
-2.136902511119842529e-01 3.322344422340393066e-01 1.705247014760971069e-01 -7.368130683898925781e-01 -2.188712060451507568e-01 2.920866608619689941e-01 -9.906041622161865234e-02 3.590991795063018799e-01
-4.532402455806732178e-01 1.623763330280780792e-02 -5.016132593154907227e-01 -4.689684510231018066e-02 -7.800097763538360596e-02 2.884627506136894226e-02 4.436016082763671875e-01 5.803412199020385742e-01
5.195403471589088440e-02 1.106027513742446899e-01 -6.220799088478088379e-01 -4.572865068912506104e-01 -3.106038570404052734e-01 3.660175204277038574e-01 -2.568514347076416016e-01 -3.042321205139160156e-01
-3.792454600334167480e-01 -8.189210295677185059e-02 3.203361481428146362e-02 -2.084872573614120483e-01 -6.168243885040283203e-01 7.010878622531890869e-02 3.449398279190063477e-02 6.468353271484375000e-01
-5.577388405799865723e-01 -1.242533624172210693e-01 -3.436634838581085205e-01 1.090507116168737411e-02 -5.382130742073059082e-01 2.518737316131591797e-01 4.372544884681701660e-01 -1.046891063451766968e-01
-2.684716284275054932e-01 -2.775400280952453613e-01 -2.003346532583236694e-01 -7.356380224227905273e-01 -2.862409055233001709e-01 2.056988626718521118e-01 3.811508715152740479e-01 8.681302890181541443e-03
-7.609747699461877346e-04 -5.430170521140098572e-02 -2.022464722394943237e-01 -1.118281111121177673e-01 -3.198410570621490479e-01 8.420464992523193359e-01 3.588566482067108154e-01 -5.935350060462951660e-02
-6.161203384399414062e-01 -1.593752950429916382e-02 -1.918219476938247681e-01 -8.685927093029022217e-02 -4.055717885494232178e-01 4.899200499057769775e-01 -3.461015522480010986e-01 -2.269476056098937988e-01
-4.002624452114105225e-01 3.236933052539825439e-01 -2.981134355068206787e-01 -4.785567056387662888e-03 -3.900401890277862549e-01 4.626924097537994385e-01 -5.167543888092041016e-01 -1.134351715445518494e-01
-3.967742919921875000e-01 3.358972966670989990e-01 -4.051995575428009033e-01 2.665169239044189453e-01 -6.659765541553497314e-02 3.988807499408721924e-01 3.912272751331329346e-01 4.218122363090515137e-01
-3.800890445709228516e-01 1.548123657703399658e-01 -4.740445315837860107e-01 -4.113928973674774170e-01 -3.503872752189636230e-01 -1.317000240087509155e-01 -3.282235860824584961e-01 4.356101751327514648e-01
-5.501778125762939453e-01 2.721030414104461670e-01 -5.858105421066284180e-01 3.097970485687255859e-01 -8.540845662355422974e-02 2.757078707218170166e-01 2.620147727429866791e-02 3.164179921150207520e-01
-2.730485796928405762e-01 5.087321996688842773e-01 -5.920207500457763672e-01 -1.138907819986343384e-01 -5.365686118602752686e-02 7.162030041217803955e-02 -4.889051020145416260e-01 2.369377464056015015e-01
-5.233361721038818359e-01 6.471040844917297363e-02 -5.141366720199584961e-01 -2.141721248626708984e-01 -1.697627902030944824e-01 -1.492318212985992432e-01 -4.810869693756103516e-02 5.985997915267944336e-01
-5.133345127105712891e-01 -2.756975591182708740e-01 -3.116509616374969482e-01 -8.864789456129074097e-02 -5.236557722091674805e-01 1.160427704453468323e-01 1.234773173928260803e-02 5.173587203025817871e-01
-4.176425635814666748e-01 -4.528246447443962097e-02 -2.501865327358245850e-01 1.956157088279724121e-01 -3.250805139541625977e-01 5.384299159049987793e-01 4.695034027099609375e-01 3.265700340270996094e-01
-4.601526856422424316e-01 -2.255993485450744629e-01 1.259800791740417480e-01 1.337187886238098145e-01 -1.031173765659332275e-01 7.565018534660339355e-01 2.162325531244277954e-01 2.718971967697143555e-01
-2.335459738969802856e-02 -1.205461546778678894e-01 -1.091104969382286072e-01 -6.136634945869445801e-01 -2.545645534992218018e-01 6.589948534965515137e-01 2.574049532413482666e-01 -1.763538569211959839e-01
-4.196221232414245605e-01 -2.086297273635864258e-01 -5.820675492286682129e-01 -4.632544517517089844e-01 -1.673466265201568604e-01 1.876424849033355713e-01 -1.429243534803390503e-01 -3.786050081253051758e-01
2.582721114158630371e-01 1.975528150796890259e-01 -4.308831393718719482e-01 4.085579514503479004e-01 -2.274773418903350830e-01 6.805816292762756348e-01 8.442063629627227783e-02 1.400877833366394043e-01
2.543965578079223633e-01 4.088889062404632568e-01 -6.221244931221008301e-01 7.274567335844039917e-02 1.062833741307258606e-01 5.786107182502746582e-01 -1.582597792148590088e-01 6.803346425294876099e-02
-2.026554793119430542e-01 2.594055235385894775e-01 -4.992709457874298096e-01 2.780736386775970459e-01 4.139933884143829346e-01 5.493487715721130371e-01 -6.579675246030092239e-03 3.030268847942352295e-01
-6.620680540800094604e-02 2.973678708076477051e-01 -5.999968647956848145e-01 -1.535025238990783691e-01 -6.036934852600097656e-01 -1.668409816920757294e-02 2.282896935939788818e-01 3.267863392829895020e-01
-5.067648291587829590e-01 2.823489010334014893e-01 -2.225193381309509277e-01 1.923355609178543091e-01 -2.618119716644287109e-01 5.436910986900329590e-01 4.575990438461303711e-01 5.846810713410377502e-02
-4.113447070121765137e-01 1.751035451889038086e-01 -3.477296531200408936e-01 1.163399368524551392e-01 3.427679538726806641e-01 3.284480273723602295e-01 -2.400349639356136322e-02 6.631284952163696289e-01
2.536836862564086914e-01 4.959877729415893555e-01 -5.106413364410400391e-01 8.375988155603408813e-02 9.562670253217220306e-03 6.486008763313293457e-01 -1.391655392944812775e-02 3.004077263176441193e-02
-3.639116287231445312e-01 3.419611752033233643e-01 -6.176117658615112305e-01 2.679322957992553711e-01 -2.331248074769973755e-01 2.866533100605010986e-01 3.967201709747314453e-01 5.911554768681526184e-02
5.307045206427574158e-02 6.264076828956604004e-01 -4.935359060764312744e-01 -1.275259852409362793e-01 1.285080462694168091e-01 5.472954511642456055e-01 -1.606080383062362671e-01 -5.580876395106315613e-02
2.319549471139907837e-01 -5.870250612497329712e-02 -1.770382076501846313e-01 -7.465463876724243164e-01 -2.444944530725479126e-01 4.431855976581573486e-01 -1.568386554718017578e-01 2.707165777683258057e-01
2.534648776054382324e-01 -4.861285164952278137e-02 -1.361843496561050415e-01 -6.348751187324523926e-01 -3.552938997745513916e-01 5.748795866966247559e-01 2.232546955347061157e-01 7.222864776849746704e-02
-5.456476211547851562e-01 -1.050458699464797974e-01 -5.071436762809753418e-01 -2.711803466081619263e-02 -3.746802806854248047e-01 -7.088176161050796509e-02 1.080287843942642212e-01 5.255703926086425781e-01
-4.100388288497924805e-01 1.794137209653854370e-01 -3.674049079418182373e-01 1.911374479532241821e-01 -4.321156144142150879e-01 2.064558565616607666e-01 5.250716805458068848e-01 3.508713841438293457e-01
-4.098084568977355957e-01 1.401093453168869019e-01 -4.824683442711830139e-02 -2.095359414815902710e-01 -7.881745696067810059e-01 2.184634357690811157e-01 -3.089047968387603760e-01 -4.273007065057754517e-02
8.370424062013626099e-02 7.418438792228698730e-02 -6.422134041786193848e-01 -1.117550954222679138e-01 -7.072321772575378418e-01 1.832407340407371521e-02 -2.521599642932415009e-02 2.478188723325729370e-01
-4.599403142929077148e-01 -3.232984542846679688e-01 -2.909040153026580811e-01 3.169084340333938599e-02 -2.061995267868041992e-01 4.160003662109375000e-01 6.034599542617797852e-01 1.362534463405609131e-01
-3.241001069545745850e-01 -6.954024732112884521e-02 -3.966257274150848389e-01 3.750411868095397949e-01 -3.999446034431457520e-01 1.921073198318481445e-01 2.723536081612110138e-02 6.281343102455139160e-01
2.378685586154460907e-02 3.562865555286407471e-01 -2.864831387996673584e-01 2.273697108030319214e-01 1.429487168788909912e-01 7.736414074897766113e-01 -1.501896828413009644e-01 3.117893338203430176e-01
-2.608259320259094238e-01 -1.184852048754692078e-01 -9.452909976243972778e-02 -7.199416160583496094e-01 -2.770831882953643799e-01 3.965148031711578369e-01 3.876958787441253662e-01 -7.982587069272994995e-02
-3.706529438495635986e-01 -2.011529952287673950e-01 -4.775958657264709473e-01 -3.403234481811523438e-01 -8.302520215511322021e-02 -6.304671615362167358e-02 2.085052579641342163e-01 6.510710120201110840e-01
-3.687502741813659668e-01 -1.925327032804489136e-01 -5.488108396530151367e-01 -3.621998727321624756e-01 -4.041697457432746887e-02 -1.394917368888854980e-01 -1.019151732325553894e-01 6.025728583335876465e-01
1.077145040035247803e-01 8.907293528318405151e-02 2.897848561406135559e-02 -5.064582228660583496e-01 -5.981572866439819336e-01 3.960774242877960205e-01 -2.789321839809417725e-01 3.614574968814849854e-01
1.859256625175476074e-01 6.265913844108581543e-01 -2.909943163394927979e-01 -5.861971974372863770e-01 -7.634662836790084839e-02 2.859287559986114502e-01 2.673953073099255562e-03 2.385766059160232544e-01
1.594698280096054077e-01 -1.042366027832031250e-01 -5.058138966560363770e-01 -6.010807156562805176e-01 1.800369471311569214e-01 5.586273670196533203e-01 -4.402014613151550293e-02 1.195362955331802368e-02
-3.300324976444244385e-01 1.284195929765701294e-01 -5.507956743240356445e-01 4.620142877101898193e-01 -1.276685893535614014e-01 4.048720598220825195e-01 1.548022925853729248e-01 3.918795287609100342e-01
2.638877928256988525e-02 1.457153726369142532e-02 -5.885922312736511230e-01 -1.614875793457031250e-01 -5.811454057693481445e-01 -7.623746246099472046e-02 -1.742865890264511108e-01 5.026470422744750977e-01
-5.397118330001831055e-01 -1.652314811944961548e-01 -2.706519365310668945e-01 -9.747722744941711426e-02 -3.664104938507080078e-01 1.737528890371322632e-01 4.077033400535583496e-01 5.176743865013122559e-01
-5.110650658607482910e-01 1.184779480099678040e-01 -4.692400395870208740e-01 -5.559785664081573486e-02 -6.001276969909667969e-01 -4.083409439772367477e-03 3.189166784286499023e-01 1.990485936403274536e-01
2.101637125015258789e-01 -3.789432346820831299e-02 -1.881194561719894409e-01 -6.984177827835083008e-01 -3.191238939762115479e-01 5.177723169326782227e-01 2.474608123302459717e-01 7.343974895775318146e-03
-1.324165910482406616e-01 3.216517865657806396e-01 -5.675185471773147583e-02 1.756129115819931030e-01 -1.421920508146286011e-01 8.415768146514892578e-01 -2.707491219043731689e-01 2.077740728855133057e-01
-2.030144482851028442e-01 1.218337118625640869e-01 -8.147639632225036621e-01 -3.162114024162292480e-01 -3.390297591686248779e-01 6.968569755554199219e-02 -1.367050129920244217e-02 -2.452089935541152954e-01
-8.586671203374862671e-02 6.774876713752746582e-01 -3.955546915531158447e-01 -1.450941562652587891e-01 -2.824208140373229980e-01 2.507438063621520996e-01 -3.729887902736663818e-01 2.727029025554656982e-01
-3.060838282108306885e-01 1.655839979648590088e-01 -3.574740514159202576e-02 -2.010195255279541016e-01 -5.058752894401550293e-01 1.630002409219741821e-01 5.573162809014320374e-02 7.427132725715637207e-01
-3.455517590045928955e-01 -1.197072863578796387e-01 -2.558736503124237061e-01 -1.382442563772201538e-01 -4.651985764503479004e-01 2.175864949822425842e-02 2.050669640302658081e-01 7.230116724967956543e-01
-6.384264230728149414e-01 -3.024820983409881592e-01 -1.497875303030014038e-01 -3.689714968204498291e-01 -4.187341928482055664e-01 2.602370083332061768e-01 2.268904894590377808e-01 2.186302840709686279e-01
-2.631193101406097412e-01 -3.402435407042503357e-02 -4.612974524497985840e-01 5.204656720161437988e-01 -7.440378516912460327e-02 4.776243567466735840e-01 -2.405073046684265137e-01 3.929710090160369873e-01
-3.505179584026336670e-01 2.594847679138183594e-01 -5.689653158187866211e-01 -1.420708447694778442e-01 -4.548873305320739746e-01 1.142396330833435059e-01 -4.871882498264312744e-01 9.259442239999771118e-02
-7.704563438892364502e-02 4.105965197086334229e-01 -4.579320847988128662e-01 3.817796334624290466e-02 -4.448464214801788330e-01 2.787739038467407227e-01 5.815236568450927734e-01 -2.328643761575222015e-02
-1.828408986330032349e-01 2.220379561185836792e-01 -5.750373005867004395e-01 -4.448229372501373291e-01 -2.367630004882812500e-01 2.465609461069107056e-02 3.110376596450805664e-01 4.851021766662597656e-01
1.285347342491149902e-01 -2.666873633861541748e-01 -2.792737782001495361e-01 -5.098472833633422852e-01 -1.910103112459182739e-01 4.099036455154418945e-01 5.582546591758728027e-01 2.413798868656158447e-01
-4.228599742054939270e-02 -5.160024762153625488e-02 -3.475638031959533691e-01 -7.497331500053405762e-01 -2.372580170631408691e-01 1.455330550670623779e-01 -3.623456060886383057e-01 3.223091363906860352e-01
-8.154493570327758789e-01 -7.605484127998352051e-02 -2.372837513685226440e-01 -2.909478545188903809e-01 -4.138474762439727783e-01 1.197565719485282898e-01 -7.282264996320009232e-03 5.137545615434646606e-02
-4.532899558544158936e-01 1.839387714862823486e-01 -1.380654275417327881e-01 -2.592798471450805664e-01 -2.701867222785949707e-01 3.945125266909599304e-02 5.069932341575622559e-01 5.854974389076232910e-01
-6.077216863632202148e-01 -1.666291952133178711e-01 -1.078217178583145142e-01 -1.628817170858383179e-01 -9.041961282491683960e-02 2.039344161748886108e-01 1.847357898950576782e-01 6.934412717819213867e-01
-5.940060615539550781e-01 -1.817844808101654053e-01 -3.018703460693359375e-01 9.650187194347381592e-02 -2.329689115285873413e-01 1.720324009656906128e-01 5.732262507081031799e-02 6.530829071998596191e-01
9.133858233690261841e-02 3.820925354957580566e-01 -5.717334151268005371e-01 -1.766326874494552612e-01 -4.859738945960998535e-01 1.449039727449417114e-01 4.438208341598510742e-01 1.828642487525939941e-01
-3.787477314472198486e-01 2.061297297477722168e-01 -5.516061186790466309e-01 -4.750569462776184082e-01 -2.101959288120269775e-01 -1.157851889729499817e-01 -3.241094946861267090e-01 3.485352694988250732e-01
-3.521093130111694336e-01 1.013820320367813110e-01 -6.244433522224426270e-01 -4.743767380714416504e-01 -2.915222644805908203e-01 7.982835918664932251e-02 -3.249215483665466309e-01 -2.320476770401000977e-01
7.631915062665939331e-02 7.376569509506225586e-02 -8.242812156677246094e-01 -1.651089936494827271e-01 -3.928214013576507568e-01 -1.336908042430877686e-01 -5.652888864278793335e-02 3.265827000141143799e-01
-1.356606036424636841e-01 -2.822185158729553223e-01 -9.142744541168212891e-01 9.210518561303615570e-03 -2.091048210859298706e-01 -9.796253405511379242e-03 4.455983638763427734e-02 1.419863551855087280e-01
-2.580067515373229980e-01 -1.534859091043472290e-01 -2.838000953197479248e-01 -5.341668725013732910e-01 -2.087014913558959961e-01 4.597842991352081299e-01 4.332163631916046143e-01 -3.183762431144714355e-01
-1.622432619333267212e-01 3.075654804706573486e-01 -6.571230292320251465e-01 -3.905268386006355286e-02 -5.053581595420837402e-01 3.063278198242187500e-01 2.977340817451477051e-01 8.874449878931045532e-02
-2.102009207010269165e-01 1.698572486639022827e-01 -6.295447945594787598e-01 -2.763745188713073730e-01 -3.285279870033264160e-01 -1.146552711725234985e-01 -3.237938284873962402e-01 4.778446853160858154e-01
-2.932750582695007324e-01 -3.761029839515686035e-01 -4.895870983600616455e-01 -3.366732224822044373e-02 -6.458329558372497559e-01 1.142199262976646423e-01 -1.692055612802505493e-01 2.700563073158264160e-01
-5.517023205757141113e-01 -6.866856664419174194e-02 -4.723531752824783325e-02 1.453782618045806885e-01 9.142464399337768555e-02 7.596323490142822266e-01 1.277234703302383423e-01 2.565737068653106689e-01
1.069745887070894241e-02 3.131415843963623047e-01 -6.563678979873657227e-01 -1.898102313280105591e-01 -6.542781591415405273e-01 7.757702469825744629e-02 2.568038180470466614e-02 -1.494654919952154160e-02
1.582719944417476654e-02 1.917052865028381348e-01 -6.669635772705078125e-01 -2.015482336282730103e-01 -4.554332494735717773e-01 -1.000362411141395569e-01 -3.027824461460113525e-01 4.104055762290954590e-01
-5.136157870292663574e-01 -1.244935691356658936e-01 -5.651076436042785645e-01 -1.991330236196517944e-01 -5.403500199317932129e-01 -5.724580213427543640e-02 4.080627113580703735e-02 2.545176446437835693e-01
-1.910346448421478271e-01 6.535251736640930176e-01 -3.456915616989135742e-01 -3.390369713306427002e-01 -2.869074940681457520e-01 1.346454322338104248e-01 -3.427783548831939697e-01 2.898614704608917236e-01
-6.158180236816406250e-01 3.998674154281616211e-01 -3.719585835933685303e-01 -2.890912294387817383e-01 -4.276179075241088867e-01 1.294247210025787354e-01 1.912646293640136719e-01 -5.251086130738258362e-02
-5.525211095809936523e-01 2.038830220699310303e-01 -6.102718114852905273e-01 2.993422448635101318e-01 1.478310022503137589e-02 3.561119735240936279e-01 1.833237260580062866e-01 1.745642870664596558e-01
2.576551139354705811e-01 4.792247712612152100e-01 -2.437645941972732544e-01 -4.558105170726776123e-01 -9.836073219776153564e-02 2.954054772853851318e-01 -1.601406335830688477e-01 5.605254173278808594e-01
-5.438401699066162109e-01 1.857262104749679565e-01 -4.994632005691528320e-01 -4.767159223556518555e-01 -2.021098881959915161e-01 -4.095611348748207092e-02 -3.529666364192962646e-01 1.609681546688079834e-01
-1.829152256250381470e-01 -3.017279505729675293e-01 -8.603520989418029785e-01 3.960590064525604248e-02 -2.143033593893051147e-01 -1.145485136657953262e-02 2.511506676673889160e-01 1.568249315023422241e-01
2.140048146247863770e-01 3.435850441455841064e-01 -5.030971169471740723e-01 1.407352536916732788e-01 6.149084493517875671e-02 7.429779767990112305e-01 4.257747158408164978e-02 7.501935213804244995e-02
-3.454057872295379639e-01 2.710478901863098145e-01 -3.285032212734222412e-01 1.537727713584899902e-01 -3.458176851272583008e-01 2.478159815073013306e-01 3.767998218536376953e-01 5.938742160797119141e-01
-1.609047949314117432e-01 5.446624159812927246e-01 -5.240709185600280762e-01 5.194988474249839783e-02 -2.111397981643676758e-01 3.932921290397644043e-01 4.283734560012817383e-01 1.316850781440734863e-01
-5.907210111618041992e-01 -4.227119311690330505e-02 -2.508551776409149170e-01 -2.634537816047668457e-01 -5.260125994682312012e-01 -6.423104554414749146e-03 1.337588131427764893e-01 4.714910686016082764e-01
-2.464800179004669189e-01 6.165785193443298340e-01 -3.658394515514373779e-01 -1.838105022907257080e-01 -2.427978068590164185e-01 2.156562507152557373e-01 -4.922567605972290039e-01 2.089940160512924194e-01
-9.182091802358627319e-02 6.650514602661132812e-01 -3.536684513092041016e-01 1.220136135816574097e-02 -4.383049309253692627e-01 2.422711551189422607e-01 -2.944503128528594971e-01 2.941733598709106445e-01
-2.431070432066917419e-02 6.366208195686340332e-01 -4.062657356262207031e-01 -4.002988934516906738e-01 -4.005201756954193115e-01 2.461996376514434814e-01 1.703168302774429321e-01 -1.370889395475387573e-01
1.728357374668121338e-01 2.411455363035202026e-01 -1.895326673984527588e-01 -2.005642503499984741e-01 -4.202875792980194092e-01 7.697678208351135254e-01 4.488626122474670410e-02 -2.542228698730468750e-01
-1.293041408061981201e-01 -2.039689570665359497e-01 -4.062778651714324951e-01 -2.227101922035217285e-01 -5.986738204956054688e-01 1.027570944279432297e-02 1.442603319883346558e-01 5.896511673927307129e-01
-2.780075967311859131e-01 1.331319510936737061e-01 -2.419165670871734619e-01 -5.317177176475524902e-01 -2.673983275890350342e-01 4.706111252307891846e-01 -4.553874433040618896e-01 -2.517656981945037842e-01
1.895127892494201660e-01 3.328694403171539307e-02 -1.304494738578796387e-01 -4.439589381217956543e-01 -2.032296508550643921e-01 5.358453392982482910e-01 -4.103612005710601807e-01 5.020273923873901367e-01
-1.279070675373077393e-01 2.756785154342651367e-01 -2.610422074794769287e-01 2.090634554624557495e-01 -9.223861247301101685e-02 8.578894734382629395e-01 2.264279723167419434e-01 -6.218267604708671570e-03
-9.432183206081390381e-02 2.909160852432250977e-01 -6.522180438041687012e-01 -3.153505921363830566e-01 -2.358642220497131348e-01 2.548359334468841553e-01 -4.687604010105133057e-01 2.032907754182815552e-01
-5.691071748733520508e-01 -2.183544076979160309e-02 4.366428405046463013e-02 1.468826830387115479e-01 -8.637118339538574219e-02 6.081389784812927246e-01 -1.533763259649276733e-01 5.013401508331298828e-01
-6.119377613067626953e-01 2.721132636070251465e-01 1.581665426492691040e-01 -5.246026068925857544e-02 -2.649978101253509521e-01 4.158737063407897949e-01 1.658940613269805908e-01 5.030130147933959961e-01
-1.162838712334632874e-01 3.387388586997985840e-01 9.529047459363937378e-02 -7.065211534500122070e-01 -3.693115115165710449e-01 2.967890799045562744e-01 -2.329721860587596893e-02 3.721076250076293945e-01
-5.990869402885437012e-01 -8.514631539583206177e-03 -3.461462855339050293e-01 -4.121550619602203369e-01 -4.447719156742095947e-01 -3.096756152808666229e-02 -1.569772511720657349e-01 3.576456308364868164e-01
-3.460916578769683838e-01 -3.193514943122863770e-01 -7.407940030097961426e-01 -1.688899248838424683e-01 -4.285120368003845215e-01 2.837008237838745117e-02 2.930290624499320984e-02 -1.250988841056823730e-01
-3.941359519958496094e-01 7.067538052797317505e-02 -3.649186789989471436e-01 -3.013423085212707520e-01 -2.581448853015899658e-01 -1.282650604844093323e-02 4.737141355872154236e-02 7.393521666526794434e-01
-3.374740853905677795e-02 5.606152415275573730e-01 -3.953150212764739990e-01 -4.397546350955963135e-01 -3.415884077548980713e-01 7.816433906555175781e-02 -3.105168938636779785e-01 3.401478230953216553e-01
2.795932590961456299e-01 5.440952777862548828e-01 -4.498833715915679932e-01 -2.613939046859741211e-01 -3.342993259429931641e-01 2.955989837646484375e-01 3.831207752227783203e-01 9.565474838018417358e-02
2.267280966043472290e-01 2.302507013082504272e-01 -3.581111729145050049e-01 -5.538550019264221191e-01 -3.278060853481292725e-01 3.105014264583587646e-01 -3.613917529582977295e-01 3.551170825958251953e-01
-5.396366864442825317e-02 1.219094097614288330e-01 -7.241027355194091797e-01 1.111120507121086121e-01 3.449354171752929688e-01 4.829886555671691895e-01 -3.033532500267028809e-01 3.568708524107933044e-02
-1.855144053697586060e-01 7.750094681978225708e-02 -8.879535794258117676e-01 -3.679040074348449707e-01 -8.730750530958175659e-02 -2.780874259769916534e-02 -1.452043056488037109e-01 -7.926484942436218262e-02
1.200158596038818359e-01 4.643918275833129883e-01 -5.124572515487670898e-01 2.982017816975712776e-03 1.310639232397079468e-01 6.210463047027587891e-01 -3.131352961063385010e-01 7.990793138742446899e-02
9.045808762311935425e-02 -4.056373238563537598e-01 -4.360148608684539795e-01 -4.845705330371856689e-01 -9.383356571197509766e-02 5.825848579406738281e-01 2.018910348415374756e-01 -1.157079115509986877e-01
-5.778164267539978027e-01 4.677823781967163086e-01 -3.410607874393463135e-01 -1.594500541687011719e-01 -3.073994219303131104e-01 2.959009706974029541e-01 2.838670909404754639e-01 -2.071923762559890747e-01
