# Supplementary material for: Where is your field going? A machine learning approach to study the relative motion of the domains of physics
Source: PLoS One. 2020 Jun 18;15(6):e0233997. doi: 10.1371/journal.pone.0233997 (PMC7302634; doi:10.1371/journal.pone.0233997)
Supplement: S2 Data — (ZIP) [file pone.0233997.s002.zip › 1/Pacs4Run_1_VS_500_embeddings1995-1999ED8.txt]

-2.461022287607192993e-01 -3.073678910732269287e-01 -1.023922786116600037e-01 -3.380099236965179443e-01 -4.774137139320373535e-01 9.000493213534355164e-03 1.888316273689270020e-01 6.756935715675354004e-01
-1.974521577358245850e-02 -2.324203699827194214e-01 -4.375609755516052246e-02 1.109309419989585876e-01 3.846284151077270508e-01 3.121251463890075684e-01 1.950328610837459564e-02 8.280271887779235840e-01
1.246677190065383911e-01 1.374945640563964844e-01 -3.142477869987487793e-01 -5.130054950714111328e-01 1.464889198541641235e-01 3.568856120109558105e-01 8.898861706256866455e-02 6.684921979904174805e-01
-5.102410912513732910e-01 -6.006565690040588379e-01 3.099939823150634766e-01 -1.075289584696292877e-02 9.041505865752696991e-03 -7.673846185207366943e-02 2.733899950981140137e-01 4.493788182735443115e-01
-5.230534672737121582e-01 1.415244489908218384e-01 6.205793842673301697e-02 -4.439888000488281250e-01 6.854753941297531128e-02 3.183634877204895020e-01 -3.271495178341865540e-02 6.310977339744567871e-01
-2.351153492927551270e-01 -2.560211420059204102e-01 1.775979846715927124e-01 5.661258101463317871e-01 -1.846660226583480835e-01 -2.236847393214702606e-02 1.772918403148651123e-01 6.790435910224914551e-01
-4.648391902446746826e-01 -4.969545602798461914e-01 1.086651384830474854e-01 -1.985497921705245972e-01 1.696603372693061829e-02 3.704540431499481201e-01 3.780249655246734619e-01 4.531045556068420410e-01
-3.116599656641483307e-02 2.024070471525192261e-01 8.626537024974822998e-02 -2.097050547599792480e-01 -4.276361316442489624e-02 6.009778976440429688e-01 -1.837015002965927124e-01 7.140678167343139648e-01
-3.442266285419464111e-01 -1.672134250402450562e-01 2.815810143947601318e-01 9.021376818418502808e-02 2.254988104104995728e-01 -3.163981139659881592e-01 -2.522750496864318848e-01 7.426447868347167969e-01
-5.609771609306335449e-01 -1.820408105850219727e-01 -3.227007091045379639e-01 -3.850463032722473145e-01 9.888830035924911499e-02 1.884032338857650757e-01 2.275356054306030273e-01 5.502018332481384277e-01
-4.671307206153869629e-01 -2.439142018556594849e-01 2.012360841035842896e-01 -3.392174243927001953e-01 3.135362565517425537e-01 -3.821552395820617676e-01 1.021020561456680298e-01 5.585321187973022461e-01
-3.740479648113250732e-01 -1.402970701456069946e-01 -2.812794148921966553e-01 1.324317306280136108e-01 2.531724274158477783e-01 9.485679864883422852e-02 -2.392705082893371582e-01 7.832012176513671875e-01
1.175933703780174255e-01 -5.085521340370178223e-01 3.952816426753997803e-01 -1.008500084280967712e-01 1.470544636249542236e-01 -2.034737169742584229e-01 4.734224081039428711e-01 5.234241485595703125e-01
1.050248444080352783e-01 -7.069925665855407715e-01 1.263823732733726501e-02 -1.216580942273139954e-01 3.714077174663543701e-01 -6.855124235153198242e-02 -1.743557751178741455e-01 5.487514138221740723e-01
-4.982639551162719727e-01 -5.500680208206176758e-01 4.543412923812866211e-01 -1.130272746086120605e-01 -5.067610740661621094e-02 9.369934909045696259e-03 2.559778988361358643e-01 4.022143781185150146e-01
-3.133044838905334473e-01 -2.142450660467147827e-01 2.367821037769317627e-01 6.218774616718292236e-02 2.737570405006408691e-01 -3.781523704528808594e-01 8.212872594594955444e-02 7.558564543724060059e-01
-5.018318071961402893e-02 -5.711773037910461426e-01 -2.289964407682418823e-01 -1.937945745885372162e-02 2.312421053647994995e-01 -4.408597946166992188e-01 -2.297847867012023926e-01 5.637302994728088379e-01
-2.337533682584762573e-01 3.262501955032348633e-02 3.629860281944274902e-01 -4.312663078308105469e-01 -4.431820213794708252e-01 -4.564884901046752930e-01 -1.043717935681343079e-01 4.591948986053466797e-01
-4.883528351783752441e-01 4.471753910183906555e-02 1.449060440063476562e-01 -3.408674001693725586e-01 -3.538756072521209717e-01 -1.658512949943542480e-01 -4.278567731380462646e-01 5.352826714515686035e-01
-6.073822826147079468e-02 3.363357484340667725e-01 -1.500870138406753540e-01 -1.772453039884567261e-01 -6.616137921810150146e-03 5.504973698407411575e-03 4.510796964168548584e-01 7.910121083259582520e-01
9.480389207601547241e-02 1.879873573780059814e-01 -2.332568615674972534e-01 2.397834509611129761e-01 9.885718673467636108e-02 -1.294612977653741837e-02 5.330612510442733765e-02 9.115845561027526855e-01
5.170674324035644531e-01 -1.613476425409317017e-01 1.936921924352645874e-01 -5.273324251174926758e-01 -3.690073490142822266e-01 -2.246819734573364258e-01 -4.138375818729400635e-02 4.501677453517913818e-01
-6.488206982612609863e-01 -4.722338914871215820e-02 1.264499872922897339e-01 -4.597561061382293701e-01 -1.833028048276901245e-01 -1.297618728131055832e-02 -3.219026625156402588e-01 4.604853093624114990e-01
-3.963817656040191650e-01 -2.975016236305236816e-01 -8.211070299148559570e-02 1.199704408645629883e-02 3.783495128154754639e-01 -3.158152103424072266e-02 -1.920695006847381592e-01 7.526299357414245605e-01
-1.835116893053054810e-01 -1.846380829811096191e-01 3.123644590377807617e-01 -1.334558278322219849e-01 4.562883377075195312e-01 7.601972669363021851e-02 -2.719974517822265625e-01 7.272479534149169922e-01
-7.151507735252380371e-01 -1.718946993350982666e-01 -4.080453142523765564e-02 -3.499827086925506592e-01 -1.632806062698364258e-01 -2.349452674388885498e-02 -3.255094289779663086e-01 4.490989744663238525e-01
-3.914391994476318359e-01 -3.886287510395050049e-01 3.921958804130554199e-01 -1.076520159840583801e-01 2.764475345611572266e-01 -2.554966211318969727e-01 8.266586065292358398e-02 6.179006099700927734e-01
-2.488017231225967407e-01 -8.081074357032775879e-01 -5.061611533164978027e-02 4.319949448108673096e-02 6.266213953495025635e-02 1.127805840224027634e-02 -3.675361871719360352e-01 3.761588633060455322e-01
4.175508320331573486e-01 -4.442600607872009277e-01 6.978157907724380493e-02 -4.980006515979766846e-01 -1.172691807150840759e-01 -7.380250096321105957e-02 -4.358540177345275879e-01 4.077284932136535645e-01
-4.237162414938211441e-03 1.531369239091873169e-01 -2.398237958550453186e-02 4.562969505786895752e-02 2.775582075119018555e-01 -2.402810305356979370e-01 1.499691307544708252e-01 9.036645293235778809e-01
7.539015263319015503e-02 -1.740892231464385986e-01 2.125112116336822510e-01 1.827814728021621704e-01 3.520065844058990479e-01 -9.560202062129974365e-02 -1.444756090641021729e-01 8.552879691123962402e-01
-5.215875506401062012e-01 -4.418184757232666016e-01 -1.785765886306762695e-01 -5.941272526979446411e-02 -5.006801486015319824e-01 2.066124379634857178e-01 -3.190147578716278076e-01 3.196619749069213867e-01
1.792271137237548828e-01 -3.730047643184661865e-01 -5.097339674830436707e-02 -5.763790756464004517e-02 4.250576496124267578e-01 -1.949591040611267090e-01 1.627514511346817017e-01 7.600352168083190918e-01
-3.053756058216094971e-01 2.795869950205087662e-03 3.543735295534133911e-02 -7.143883407115936279e-02 -7.504941225051879883e-01 -1.965743750333786011e-01 -2.091532200574874878e-01 5.047283768653869629e-01
-2.713684737682342529e-01 -6.035719513893127441e-01 2.267272584140300751e-02 -2.747913599014282227e-01 3.142520487308502197e-01 -7.991751283407211304e-02 -3.693210482597351074e-01 4.944659471511840820e-01
-3.510201573371887207e-01 -2.078656405210494995e-01 2.931321859359741211e-01 -5.560693740844726562e-01 3.339331150054931641e-01 3.340150415897369385e-01 -1.140773594379425049e-01 4.498288333415985107e-01
-3.152449727058410645e-01 3.446637466549873352e-02 3.737719729542732239e-02 -5.279296636581420898e-01 -2.052840739488601685e-01 -4.268878102302551270e-01 -3.042480051517486572e-01 5.498946905136108398e-01
-2.343381941318511963e-02 -3.947081863880157471e-01 1.455057859420776367e-01 5.153134465217590332e-01 -1.374289672821760178e-02 6.561588495969772339e-02 2.185344547033309937e-01 7.104116678237915039e-01
-1.898542046546936035e-01 -2.565153241157531738e-01 2.302015721797943115e-01 -7.304380834102630615e-02 4.057882130146026611e-01 -1.593840718269348145e-01 -3.469913899898529053e-01 7.275691628456115723e-01
-2.825876474380493164e-01 -2.982433736324310303e-01 -7.456501573324203491e-02 2.862980961799621582e-01 1.852908283472061157e-01 -3.461200594902038574e-01 1.083676815032958984e-01 7.601271867752075195e-01
3.153103888034820557e-01 -3.125560581684112549e-01 -3.951107710599899292e-02 -2.210699766874313354e-02 3.721826076507568359e-01 -2.091344892978668213e-01 8.143952488899230957e-02 7.822714447975158691e-01
2.035084962844848633e-01 -1.931638866662979126e-01 -2.062949687242507935e-01 1.842297911643981934e-01 2.766297757625579834e-01 -1.579930186271667480e-01 -1.713704764842987061e-01 8.449379801750183105e-01
-4.843671992421150208e-02 -4.428979754447937012e-01 7.260512560606002808e-03 4.693319201469421387e-01 6.406057626008987427e-02 2.511061728000640869e-01 1.005528643727302551e-01 7.098599672317504883e-01
4.265137314796447754e-01 -5.013200044631958008e-01 2.328254468739032745e-02 2.606100142002105713e-01 1.574183255434036255e-01 -6.876803934574127197e-02 2.082120440900325775e-02 6.843695044517517090e-01
-9.667957574129104614e-02 -1.935635656118392944e-01 1.973553001880645752e-01 3.503339290618896484e-01 2.306474447250366211e-01 8.228209801018238068e-03 -2.505900263786315918e-01 8.218528628349304199e-01
-1.565652936697006226e-01 -2.213189452886581421e-01 5.681142956018447876e-02 -1.066217795014381409e-01 4.831291139125823975e-01 -1.096833199262619019e-01 -1.594376415014266968e-01 8.006528019905090332e-01
4.977852851152420044e-02 -1.942851245403289795e-01 4.051459133625030518e-01 2.134826481342315674e-01 2.408719658851623535e-01 -1.104218959808349609e-01 -1.697427332401275635e-01 8.068658113479614258e-01
8.996626734733581543e-02 -3.346462845802307129e-01 -2.989095821976661682e-02 -7.680816054344177246e-01 -4.175984859466552734e-01 -1.061109304428100586e-01 5.777747929096221924e-02 3.163683116436004639e-01
3.212272226810455322e-01 3.575072810053825378e-02 3.120571970939636230e-01 -8.289545029401779175e-02 -1.540947407484054565e-01 5.266381502151489258e-01 -9.487695991992950439e-02 6.936779022216796875e-01
1.127166897058486938e-01 -5.876387357711791992e-01 1.635949164628982544e-01 3.677757084369659424e-02 1.748381704092025757e-01 -1.300941556692123413e-01 4.424662888050079346e-01 6.087614297866821289e-01
-4.734180569648742676e-01 -3.683748245239257812e-01 3.242056071758270264e-01 -5.069372057914733887e-01 1.571508944034576416e-01 5.461711436510086060e-02 1.203989982604980469e-01 4.857007861137390137e-01
-2.089985013008117676e-01 -2.035348862409591675e-01 -4.072456061840057373e-01 6.169329956173896790e-02 3.179014623165130615e-01 1.295212507247924805e-01 -1.098569184541702271e-01 7.844313383102416992e-01
-2.750978469848632812e-01 -6.794294118881225586e-01 -2.312921136617660522e-01 -6.651180237531661987e-02 2.283313423395156860e-01 2.446367144584655762e-01 -2.845028340816497803e-01 4.602749347686767578e-01
1.480594873428344727e-01 7.238556444644927979e-02 -2.333678454160690308e-01 2.099097818136215210e-01 1.779895722866058350e-01 -4.373650252819061279e-02 1.315679401159286499e-01 9.074210524559020996e-01
2.638557553291320801e-01 -5.895273685455322266e-01 2.144375592470169067e-01 -5.566285848617553711e-01 -2.275578230619430542e-01 -2.668572068214416504e-01 -1.288550347089767456e-01 2.956689298152923584e-01
-2.693838775157928467e-01 -2.520699799060821533e-01 -2.924541831016540527e-01 3.474619239568710327e-02 3.585975468158721924e-01 1.576364338397979736e-01 -2.086493223905563354e-01 7.616956830024719238e-01
-2.564125657081604004e-01 -2.895485460758209229e-01 2.556259930133819580e-01 -9.337461739778518677e-02 -5.320554971694946289e-01 -2.801754176616668701e-01 -4.718348383903503418e-01 4.383394718170166016e-01
-6.419793367385864258e-01 -3.173396289348602295e-01 -1.756662270054221153e-03 -3.036120235919952393e-01 -1.189838200807571411e-01 1.181432604789733887e-01 4.049617648124694824e-01 4.504061937332153320e-01
3.167833760380744934e-02 9.142927825450897217e-02 5.606847405433654785e-01 -2.943339645862579346e-01 1.687793135643005371e-01 1.941932439804077148e-01 -1.283556669950485229e-01 7.120145559310913086e-01
-3.288619518280029297e-01 -2.368826717138290405e-01 -2.820514440536499023e-01 1.381730288267135620e-01 2.779936790466308594e-01 2.438406646251678467e-01 -5.934210866689682007e-02 7.725486159324645996e-01
8.366295695304870605e-02 1.943023055791854858e-01 -1.208278015255928040e-01 1.104360520839691162e-01 2.475110143423080444e-01 8.317313157021999359e-03 2.177134715020656586e-02 9.309387803077697754e-01
7.500925660133361816e-02 -4.524395167827606201e-01 2.997633218765258789e-01 3.633521199226379395e-01 7.167643308639526367e-02 -2.158719897270202637e-01 1.812384426593780518e-01 6.951285600662231445e-01
-3.945201039314270020e-01 -3.594576120376586914e-01 1.958689093589782715e-01 1.369238495826721191e-01 -1.156213730573654175e-01 2.794849276542663574e-01 4.851765632629394531e-01 5.754605531692504883e-01
-5.189918447285890579e-04 -1.428499817848205566e-01 6.190393120050430298e-02 1.168453022837638855e-01 3.821246922016143799e-01 -4.889933019876480103e-02 -2.672211229801177979e-01 8.615632653236389160e-01
-2.594324648380279541e-01 -2.507238388061523438e-01 -1.944682300090789795e-01 -2.765850424766540527e-01 -5.152143239974975586e-01 -5.266005396842956543e-01 -1.736880987882614136e-01 4.273096621036529541e-01
-4.921478927135467529e-01 -1.965938359498977661e-01 -8.093935251235961914e-02 2.546517178416252136e-02 -5.668110847473144531e-01 4.104012846946716309e-01 -1.474677175283432007e-01 4.477621614933013916e-01
-5.710822343826293945e-01 -4.039539992809295654e-01 4.763975441455841064e-01 -1.733240783214569092e-01 3.543205931782722473e-02 3.737017279490828514e-03 2.498067468404769897e-01 4.359099864959716797e-01
-4.450283944606781006e-01 -5.250580310821533203e-01 2.050560265779495239e-01 -3.929932713508605957e-01 -7.090061902999877930e-02 1.200219169259071350e-01 4.349936246871948242e-01 3.480235338211059570e-01
5.950603485107421875e-01 -3.980672955513000488e-01 -1.043072119355201721e-01 -4.030569195747375488e-01 -3.373591303825378418e-01 1.763342320919036865e-01 -7.248717546463012695e-02 4.049091637134552002e-01
-1.230490058660507202e-01 -3.107953965663909912e-01 3.261624872684478760e-01 4.267229139804840088e-01 -9.810626506805419922e-02 3.156217932701110840e-01 2.050023227930068970e-01 6.697185039520263672e-01
1.172995120286941528e-01 -2.274497747421264648e-01 2.164599746465682983e-01 3.352614641189575195e-01 1.320578008890151978e-01 -3.181532919406890869e-01 -2.362137883901596069e-01 7.751093506813049316e-01
4.206360131502151489e-02 -4.842198193073272705e-01 -1.001146957278251648e-01 -9.590549767017364502e-02 -3.086249232292175293e-01 3.795139193534851074e-01 5.750256776809692383e-01 4.178590178489685059e-01
-1.556582897901535034e-01 5.493484437465667725e-02 4.206298589706420898e-01 -5.348482728004455566e-01 1.223094537854194641e-01 3.966853022575378418e-01 2.076681256294250488e-01 5.425086021423339844e-01
-9.188331663608551025e-02 -2.673392593860626221e-01 1.567592173814773560e-01 2.574877627193927765e-02 -2.393681406974792480e-01 -2.928994596004486084e-01 6.824115514755249023e-01 5.348626971244812012e-01
4.167702421545982361e-02 1.696687787771224976e-01 -1.618269234895706177e-01 8.966578543186187744e-02 2.195158302783966064e-01 7.714404165744781494e-02 1.958860754966735840e-01 9.180074930191040039e-01
-2.961076498031616211e-01 8.274871110916137695e-02 -1.404732316732406616e-01 -4.803680181503295898e-01 -4.738742709159851074e-01 -3.782511949539184570e-01 -1.072580888867378235e-01 5.252158045768737793e-01
-2.477934584021568298e-03 2.086826413869857788e-01 -3.171041980385780334e-02 -1.051870062947273254e-01 -6.609908342361450195e-01 1.845195516943931580e-02 4.501443505287170410e-01 5.518119931221008301e-01
-2.605884075164794922e-01 4.246577993035316467e-02 1.272019892930984497e-01 -1.460189521312713623e-01 -5.342282056808471680e-01 -2.469172924757003784e-01 -4.776546359062194824e-01 5.641512274742126465e-01
-3.773757256567478180e-03 -3.187252879142761230e-01 5.321598649024963379e-01 -7.961264252662658691e-02 -1.550386399030685425e-01 -3.415956497192382812e-01 4.835818409919738770e-01 4.840369820594787598e-01
-4.976222515106201172e-01 -8.267079293727874756e-02 1.624017655849456787e-01 -3.426588177680969238e-01 -1.355669200420379639e-01 -2.476425282657146454e-02 6.049047708511352539e-01 4.656680226325988770e-01
-4.964004456996917725e-01 -2.489769458770751953e-01 1.158075407147407532e-01 6.718828529119491577e-02 -4.166863858699798584e-01 4.671526551246643066e-01 -3.033521771430969238e-01 4.356485605239868164e-01
-1.004670113325119019e-01 4.385292902588844299e-02 2.388108074665069580e-01 1.487264931201934814e-01 -2.844358682632446289e-01 -4.112637042999267578e-01 5.685180425643920898e-01 5.792915225028991699e-01
-5.619788169860839844e-02 2.475944533944129944e-02 -4.481813684105873108e-02 -7.154520153999328613e-01 -3.406948745250701904e-01 -2.200312018394470215e-01 -2.190447598695755005e-01 5.195008516311645508e-01
-1.289356648921966553e-01 -2.059562951326370239e-01 -2.227741181850433350e-01 2.931496202945709229e-01 2.614169120788574219e-01 1.613590121269226074e-01 -6.991184316575527191e-03 8.431894183158874512e-01
-2.688753306865692139e-01 -4.674563407897949219e-01 1.307010650634765625e-01 -6.653902530670166016e-01 -3.075470924377441406e-01 -1.869957298040390015e-01 -2.121353894472122192e-01 2.735137343406677246e-01
6.080053746700286865e-02 -6.813879311084747314e-02 1.138515099883079529e-01 -4.859460145235061646e-02 -6.619837880134582520e-01 -5.082127079367637634e-02 -5.364570617675781250e-01 4.977402687072753906e-01
6.309484690427780151e-02 1.789946258068084717e-01 2.367819994688034058e-01 -2.028941661119461060e-01 -6.771907806396484375e-01 4.412115365266799927e-02 3.552702963352203369e-01 5.291475653648376465e-01
-4.027944058179855347e-02 -4.568668305873870850e-01 3.096078634262084961e-01 2.219252735376358032e-01 -3.172810077667236328e-01 8.175060153007507324e-02 5.553525090217590332e-01 4.783049225807189941e-01
-4.164223074913024902e-01 -2.304291874170303345e-01 -4.084654450416564941e-01 1.635660417377948761e-02 2.572587430477142334e-01 2.267830371856689453e-01 -1.638846397399902344e-01 6.796416640281677246e-01
-6.187589764595031738e-01 -2.623789906501770020e-01 1.761903166770935059e-01 -7.515420019626617432e-02 -3.069308698177337646e-01 1.536599695682525635e-01 -4.436641335487365723e-01 4.437877535820007324e-01
-1.370186358690261841e-01 -2.043478637933731079e-01 -3.820050358772277832e-01 -4.210950136184692383e-01 -4.516499638557434082e-01 -4.290324151515960693e-01 -2.147961854934692383e-01 4.266442954540252686e-01
-1.330768167972564697e-01 -5.160742402076721191e-01 3.692836761474609375e-01 -1.214817445725202560e-02 2.427976876497268677e-01 -3.665615320205688477e-01 -1.810146868228912354e-01 5.944371223449707031e-01
7.384359091520309448e-02 -5.746409893035888672e-01 -1.083413586020469666e-01 2.604230046272277832e-01 1.943679526448249817e-03 -3.015150427818298340e-01 3.629397153854370117e-01 6.017778515815734863e-01
2.121191173791885376e-01 -4.027881920337677002e-01 -8.226503431797027588e-02 -5.965532660484313965e-01 -2.332162708044052124e-01 -2.904559969902038574e-01 -3.620327115058898926e-01 4.003767669200897217e-01
-7.012586295604705811e-02 -1.734675653278827667e-02 -1.347522884607315063e-01 -5.645964145660400391e-01 -5.233129262924194336e-01 -2.805207967758178711e-01 -2.420150786638259888e-01 4.967239201068878174e-01
-5.195086598396301270e-01 -5.638549327850341797e-01 -1.158903166651725769e-01 -2.703730463981628418e-01 -4.492774605751037598e-02 1.656732410192489624e-01 3.537501394748687744e-01 4.135711193084716797e-01
-3.635636344552040100e-02 -7.859948277473449707e-02 -1.490363292396068573e-02 4.777909815311431885e-02 4.072385132312774658e-01 -1.542253047227859497e-01 -5.679205060005187988e-02 8.928276896476745605e-01
-2.389245033264160156e-01 -2.640621922910213470e-02 -1.683229058980941772e-01 -3.597948551177978516e-01 -4.463346600532531738e-01 -3.380676507949829102e-01 -4.184376895427703857e-01 5.439103841781616211e-01
-3.115899302065372467e-02 -4.691931307315826416e-01 4.401076734066009521e-01 2.884033322334289551e-01 -2.041323781013488770e-01 1.406016498804092407e-01 3.970731198787689209e-01 5.318927168846130371e-01
-3.319267630577087402e-01 -3.972128629684448242e-01 -2.483773082494735718e-01 -1.084717512130737305e-01 -4.943844079971313477e-01 1.779077053070068359e-01 4.945477545261383057e-01 3.714088797569274902e-01
1.490875035524368286e-01 -4.930328130722045898e-01 4.315188825130462646e-01 2.168148756027221680e-01 5.659324303269386292e-02 -2.910726964473724365e-01 1.456069648265838623e-01 6.263758540153503418e-01
-9.443432837724685669e-02 -2.704944312572479248e-01 -3.057691752910614014e-01 8.211652934551239014e-02 3.669517636299133301e-01 -1.531108766794204712e-01 2.015596022829413414e-03 8.121431469917297363e-01
-1.625405848026275635e-01 2.195566594600677490e-01 -3.803102970123291016e-01 -3.751951828598976135e-02 -2.905812114477157593e-02 5.329826101660728455e-02 3.730155527591705322e-01 7.978132963180541992e-01
-1.077158153057098389e-01 -1.467345505952835083e-01 -5.125690698623657227e-01 -2.037694752216339111e-01 -1.157870963215827942e-01 2.298441827297210693e-01 5.215543508529663086e-01 5.695290565490722656e-01
1.405125409364700317e-01 -5.128505080938339233e-02 5.766375064849853516e-01 -1.922507211565971375e-02 1.384740173816680908e-01 2.940540611743927002e-01 2.413802314549684525e-03 7.342323660850524902e-01
1.752889901399612427e-01 -1.209009885787963867e-01 1.965220570564270020e-01 3.705832064151763916e-01 -9.704516828060150146e-02 4.686242938041687012e-01 -2.093528360128402710e-01 7.112304568290710449e-01
-2.185153663158416748e-01 -2.885343730449676514e-01 6.391213089227676392e-02 -1.781414896249771118e-01 4.283117949962615967e-01 -3.252669572830200195e-01 -1.782345920801162720e-01 7.156554460525512695e-01
2.120745554566383362e-02 -5.780335068702697754e-01 4.540341198444366455e-01 -3.572212159633636475e-02 2.126201987266540527e-01 -3.114212751388549805e-01 1.072128117084503174e-01 5.516514182090759277e-01
-4.069972634315490723e-01 3.046336174011230469e-01 2.582944929599761963e-01 -4.234043061733245850e-01 -3.004717230796813965e-01 1.193853989243507385e-01 -3.013222217559814453e-01 5.479354262351989746e-01
-3.748768866062164307e-01 -6.198462843894958496e-01 -2.915343642234802246e-01 1.522112637758255005e-01 6.014051288366317749e-02 5.861650407314300537e-02 -3.048144280910491943e-01 5.168488025665283203e-01
8.464794955216348171e-04 -5.023754835128784180e-01 -1.527393311262130737e-01 -1.076653003692626953e-01 3.186940848827362061e-01 -4.458729624748229980e-01 -2.298298478126525879e-01 5.995888113975524902e-01
-6.143046543002128601e-03 -7.081146240234375000e-01 -2.230905927717685699e-02 1.278899759054183960e-01 1.362801343202590942e-01 -2.409919202327728271e-01 -3.762615025043487549e-01 5.132838487625122070e-01
-5.258957743644714355e-01 -1.626041978597640991e-01 2.051822096109390259e-01 -1.703608185052871704e-01 -3.824156224727630615e-01 4.141707122325897217e-01 -3.267242908477783203e-01 4.487125575542449951e-01
1.078543663024902344e-01 -3.914183080196380615e-01 4.528738558292388916e-01 -1.679159253835678101e-01 -3.871879354119300842e-02 -2.529173195362091064e-01 5.529990196228027344e-01 4.802022874355316162e-01
3.565834369510412216e-03 -1.744820177555084229e-01 -1.774309724569320679e-01 -5.052889883518218994e-02 4.374894499778747559e-01 -2.591100931167602539e-01 -1.557626277208328247e-01 8.079054951667785645e-01
3.276855349540710449e-01 -3.417681753635406494e-01 2.253335714340209961e-01 -5.185654163360595703e-01 -3.255514502525329590e-01 2.053770869970321655e-01 -3.697708249092102051e-01 4.138089120388031006e-01
1.769983768463134766e-01 2.169892787933349609e-01 3.495643138885498047e-01 -2.032113820314407349e-01 -8.567920885980129242e-03 3.916615545749664307e-01 2.177303731441497803e-01 7.464707493782043457e-01
-3.176109790802001953e-01 -5.748016014695167542e-02 -2.331689596176147461e-01 -3.019706904888153076e-01 -2.097717374563217163e-01 -4.106527566909790039e-01 -4.386504888534545898e-01 5.875466465950012207e-01
1.338612288236618042e-01 -6.967061758041381836e-01 4.165011271834373474e-02 2.452701479196548462e-01 6.109010800719261169e-02 -1.026767715811729431e-01 1.817682385444641113e-01 6.224750280380249023e-01
-2.149049341678619385e-01 -2.157365679740905762e-01 -1.196316555142402649e-01 -6.969488263130187988e-01 -3.649302423000335693e-01 -3.506653606891632080e-01 -5.785024724900722504e-03 3.886522650718688965e-01
3.254838883876800537e-01 1.318213641643524170e-01 2.311048060655593872e-01 -2.007998228073120117e-01 -1.796243786811828613e-01 4.696024954319000244e-01 -1.116710230708122253e-01 7.195079326629638672e-01
-5.114347338676452637e-01 2.809092868119478226e-03 2.425433844327926636e-01 -3.485379219055175781e-01 -2.395455241203308105e-01 -1.530900001525878906e-01 -4.142289161682128906e-01 5.529164671897888184e-01
-1.936190277338027954e-01 -2.846314907073974609e-01 3.045241832733154297e-01 1.388572603464126587e-01 2.060290575027465820e-01 -4.542590081691741943e-01 -8.895538002252578735e-02 7.160782814025878906e-01
1.305506676435470581e-01 -7.019660901278257370e-03 3.412238955497741699e-01 3.273350000381469727e-01 1.021639853715896606e-01 -5.313666909933090210e-02 9.980525821447372437e-02 8.579646348953247070e-01
1.881664395332336426e-01 1.401734501123428345e-01 -1.469938158988952637e-01 1.308841537684202194e-02 -6.320118904113769531e-01 3.767626285552978516e-01 2.139217853546142578e-01 5.796678066253662109e-01
-2.936541140079498291e-01 -4.631032422184944153e-02 -2.864191830158233643e-01 -2.959492206573486328e-01 -3.822689652442932129e-01 -3.465505838394165039e-01 -4.053628146648406982e-01 5.580813884735107422e-01
3.784435242414474487e-02 2.821121215820312500e-01 -2.082279026508331299e-01 -1.781602203845977783e-01 -1.082945540547370911e-01 3.116715848445892334e-01 3.947085142135620117e-01 7.610642910003662109e-01
-2.602984011173248291e-01 -4.951556324958801270e-01 1.059606224298477173e-01 -2.369277179241180420e-01 -4.535526037216186523e-01 2.919762432575225830e-01 -4.857853353023529053e-01 3.045584857463836670e-01
-7.226468622684478760e-02 -4.653930068016052246e-01 -3.653490170836448669e-02 5.158056616783142090e-01 -1.383431851863861084e-01 9.807696938514709473e-02 2.558100223541259766e-01 6.454457640647888184e-01
1.422419697046279907e-01 -2.877923846244812012e-01 -2.097516786307096481e-03 -6.907328367233276367e-01 -2.724294960498809814e-01 -1.086250767111778259e-01 -3.671045005321502686e-01 4.461430311203002930e-01
2.111597508192062378e-01 3.978250622749328613e-01 2.496533691883087158e-01 -3.012931942939758301e-01 -2.377340197563171387e-01 2.359656393527984619e-01 -1.950740069150924683e-02 7.290161252021789551e-01
3.185617029666900635e-01 -2.500384747982025146e-01 2.465222775936126709e-01 3.476465120911598206e-02 7.874495536088943481e-02 -5.719115138053894043e-01 1.597705483436584473e-01 6.443657279014587402e-01
-5.359830856323242188e-01 -2.395657300949096680e-01 1.919626593589782715e-01 1.712604314088821411e-01 1.391213834285736084e-01 -2.951689064502716064e-01 1.544443368911743164e-01 6.773611307144165039e-01
-5.408605337142944336e-01 -2.763668000698089600e-01 4.009277820587158203e-01 -1.280898004770278931e-01 -4.668875932693481445e-01 7.474849373102188110e-02 -2.728475630283355713e-01 3.948720693588256836e-01
-1.507747918367385864e-01 -5.212736725807189941e-01 3.999273180961608887e-01 -3.924143314361572266e-01 2.233985811471939087e-01 4.412961006164550781e-01 4.865636117756366730e-03 3.833237290382385254e-01
-8.919946849346160889e-02 -3.691526949405670166e-01 -2.587232291698455811e-01 -1.618471182882785797e-02 -3.399311900138854980e-01 3.132303655147552490e-01 6.181076169013977051e-01 4.391432106494903564e-01
-4.631188213825225830e-01 -1.660913079977035522e-01 1.968464851379394531e-01 3.417779132723808289e-02 -5.485038161277770996e-01 3.311024904251098633e-01 -3.188821971416473389e-01 4.537034332752227783e-01
-4.862109571695327759e-02 -5.722055435180664062e-01 -1.017090305685997009e-01 2.221560031175613403e-01 -2.801980264484882355e-02 -3.607793524861335754e-02 4.721532166004180908e-01 6.208891272544860840e-01
1.905048079788684845e-02 -4.199827909469604492e-01 2.197396308183670044e-01 5.024510622024536133e-01 -3.547905653249472380e-04 2.070540785789489746e-01 8.412061631679534912e-02 6.874308586120605469e-01
1.447982937097549438e-01 2.154110819101333618e-01 -2.707155346870422363e-01 6.303291767835617065e-02 -1.556674949824810028e-03 -8.083007484674453735e-02 3.784636557102203369e-01 8.400004506111145020e-01
-6.749619543552398682e-02 -1.416540145874023438e-01 2.025464773178100586e-01 -4.617164656519889832e-02 4.031185507774353027e-01 -1.923707574605941772e-01 -3.087106645107269287e-01 7.983784675598144531e-01
-5.680404305458068848e-01 -1.003678962588310242e-01 2.404321283102035522e-01 -2.053983956575393677e-01 -3.079997599124908447e-01 4.018060564994812012e-01 -3.104338347911834717e-01 4.632265567779541016e-01
-1.217053681612014771e-01 -4.579229056835174561e-01 2.579667866230010986e-01 -7.145279645919799805e-01 -2.865345776081085205e-01 -2.034902945160865784e-02 -2.072009742259979248e-01 2.700908780097961426e-01
-2.696034014225006104e-01 1.371715217828750610e-01 -4.812664687633514404e-01 -6.831702589988708496e-02 -1.221406161785125732e-01 1.005125045776367188e-01 8.868799358606338501e-02 7.995791435241699219e-01
-1.782379746437072754e-01 -5.324491262435913086e-01 1.792626976966857910e-01 4.402212202548980713e-01 -1.534209996461868286e-01 -4.416925460100173950e-02 3.021091520786285400e-01 5.848422646522521973e-01
3.090613484382629395e-01 4.234888255596160889e-01 1.852786242961883545e-01 -3.308742642402648926e-01 -2.504735887050628662e-01 1.161476448178291321e-01 -2.366337552666664124e-02 7.103134989738464355e-01
-7.884675264358520508e-02 -3.907856643199920654e-01 4.056005179882049561e-01 6.042077019810676575e-02 -7.157009243965148926e-01 1.038358430378139019e-03 -2.515445053577423096e-01 3.120953142642974854e-01
-2.650263011455535889e-01 -5.348863005638122559e-01 1.397314220666885376e-01 -1.419670730829238892e-01 -4.847126901149749756e-01 4.711203873157501221e-01 -2.773087024688720703e-01 2.649102210998535156e-01
-3.788319528102874756e-01 -7.700584530830383301e-01 -1.872161328792572021e-01 1.542390789836645126e-02 1.235338002443313599e-01 -1.126158703118562698e-02 -2.341717928647994995e-01 3.974731266498565674e-01
-3.011479973793029785e-01 -2.557689845561981201e-01 -1.383563429117202759e-01 -1.342608481645584106e-01 -5.004507899284362793e-01 -4.796176850795745850e-01 -3.023296594619750977e-01 4.845992624759674072e-01
2.820988595485687256e-01 -3.539660274982452393e-01 -1.081131845712661743e-01 -5.890274047851562500e-01 -4.012365639209747314e-01 1.101862564682960510e-01 -3.119531273841857910e-01 4.074801206588745117e-01
-7.573543488979339600e-02 -1.873524934053421021e-01 -2.223141938447952271e-01 -2.495837658643722534e-01 -5.105548501014709473e-01 -5.143072605133056641e-01 -3.171498477458953857e-01 4.708344936370849609e-01
-7.562921196222305298e-02 -6.305583715438842773e-01 3.704878091812133789e-01 9.329453110694885254e-02 -1.367830783128738403e-01 -7.225459814071655273e-02 4.656949937343597412e-01 4.581583738327026367e-01
1.592591553926467896e-01 -3.634003102779388428e-01 4.104798436164855957e-01 2.759559452533721924e-01 5.632685497403144836e-02 -4.114554524421691895e-01 -6.855026818811893463e-03 6.522393822669982910e-01
-1.515291780233383179e-01 -1.906235516071319580e-01 1.938879787921905518e-01 -1.973620206117630005e-01 -7.565848827362060547e-01 2.861799895763397217e-01 -2.770228385925292969e-01 3.648228347301483154e-01
-1.901541203260421753e-01 -3.020896315574645996e-01 1.226719394326210022e-01 1.698474735021591187e-01 -6.159823536872863770e-01 4.603362381458282471e-01 -2.501316964626312256e-01 4.180639088153839111e-01
-1.762455254793167114e-01 -7.830029726028442383e-01 -2.603012323379516602e-01 2.162844687700271606e-01 6.160968542098999023e-02 -1.455390304327011108e-01 -1.212753504514694214e-01 4.490246176719665527e-01
-9.589920938014984131e-02 -1.780931055545806885e-01 3.100391626358032227e-01 -2.969458401203155518e-01 5.779149010777473450e-02 -6.056450307369232178e-02 6.747258901596069336e-01 5.590367913246154785e-01
3.962218761444091797e-02 -3.248209655284881592e-01 -4.171453416347503662e-02 4.727279245853424072e-01 3.898843377828598022e-02 -6.640698015689849854e-02 2.573647499084472656e-01 7.717143893241882324e-01
-1.742732077836990356e-01 -7.082362174987792969e-01 -1.367885898798704147e-02 -6.222990527749061584e-02 -3.994143605232238770e-01 1.100112572312355042e-01 4.400181770324707031e-01 3.141978681087493896e-01
-1.539345383644104004e-01 -8.344756066799163818e-02 -6.711762398481369019e-03 -5.214802622795104980e-01 -4.038269519805908203e-01 -4.740172326564788818e-01 -2.484024167060852051e-01 4.978772401809692383e-01
-6.617251038551330566e-02 -6.200103163719177246e-01 3.395309746265411377e-01 2.831349670886993408e-01 -1.354774087667465210e-01 -3.462417423725128174e-01 1.877883374691009521e-01 4.921989440917968750e-01
6.671245396137237549e-02 2.484135031700134277e-01 -4.570160806179046631e-01 2.116051875054836273e-02 -5.445471405982971191e-01 -5.472942814230918884e-02 -3.974407911300659180e-03 6.519095897674560547e-01
6.723473197780549526e-04 -4.928140342235565186e-01 6.823334097862243652e-02 -7.685803771018981934e-01 -3.195218145847320557e-01 6.682477891445159912e-02 4.367171227931976318e-02 2.308576107025146484e-01
4.541136324405670166e-01 -4.513992667198181152e-01 7.105319760739803314e-03 3.595327436923980713e-01 -3.495912253856658936e-02 8.613888919353485107e-02 -1.650106459856033325e-01 6.517934799194335938e-01
4.697219133377075195e-01 -2.635643482208251953e-01 1.468540281057357788e-01 -5.089181661605834961e-01 -2.130902260541915894e-01 2.067430317401885986e-01 -3.457567989826202393e-01 4.707795977592468262e-01
1.000369414687156677e-01 2.680854797363281250e-01 3.215241134166717529e-01 -2.943085432052612305e-01 3.745391499251127243e-03 7.822792977094650269e-02 -4.717016816139221191e-01 7.067470550537109375e-01
1.173617914319038391e-01 -6.248819455504417419e-02 -5.961242318153381348e-01 -7.406526058912277222e-02 -5.199961662292480469e-01 2.315895259380340576e-01 -1.079162061214447021e-01 5.345988273620605469e-01
4.533486962318420410e-01 2.356996387243270874e-02 3.244572281837463379e-01 -1.691576242446899414e-01 7.497208565473556519e-02 3.418215513229370117e-01 1.845214664936065674e-01 7.095924019813537598e-01
2.053853720426559448e-01 -1.906442642211914062e-01 -2.191632986068725586e-03 -4.987404644489288330e-01 -3.974309265613555908e-01 -2.821547389030456543e-01 -4.699118435382843018e-01 4.629739522933959961e-01
-2.275699004530906677e-02 -5.620511770248413086e-01 -2.147698551416397095e-01 2.521345019340515137e-01 6.545954942703247070e-02 -3.405043482780456543e-01 3.583531379699707031e-01 5.702959895133972168e-01
-3.738445341587066650e-01 -4.431176781654357910e-01 1.093456074595451355e-01 -3.579401224851608276e-02 -4.613733589649200439e-01 4.618497490882873535e-01 -3.153814077377319336e-01 3.535726666450500488e-01
3.541612327098846436e-01 2.184370756149291992e-01 8.412128686904907227e-02 -1.375928372144699097e-01 -5.511554479598999023e-01 8.195490390062332153e-02 3.863702416419982910e-01 5.840169191360473633e-01
7.955341786146163940e-02 -2.268480807542800903e-01 2.235921770334243774e-01 5.058684572577476501e-02 3.768991231918334961e-01 -1.205832734704017639e-01 -2.388411760330200195e-01 8.222046494483947754e-01
1.449851840734481812e-01 -9.622131288051605225e-02 -1.484289914369583130e-01 -7.323219776153564453e-01 -2.448897808790206909e-01 -7.483592629432678223e-02 -3.030272424221038818e-01 5.039814114570617676e-01
3.083034157752990723e-01 -4.750217497348785400e-02 4.200256466865539551e-01 4.146823287010192871e-02 -3.162438571453094482e-01 4.989433884620666504e-01 -1.486369073390960693e-01 5.945618152618408203e-01
1.141462773084640503e-01 -1.898066401481628418e-01 1.460283622145652771e-02 9.116677194833755493e-02 3.365350067615509033e-01 -3.299511075019836426e-01 -6.006500869989395142e-02 8.465743660926818848e-01
-4.506695568561553955e-01 5.857463181018829346e-02 -1.637224406003952026e-01 -5.871871709823608398e-01 8.505161106586456299e-02 2.798109054565429688e-01 2.585940659046173096e-01 5.191082358360290527e-01
-4.318758845329284668e-01 3.834791854023933411e-02 4.815277829766273499e-02 -5.229015946388244629e-01 -2.732552587985992432e-01 -2.538497745990753174e-01 -3.538426160812377930e-01 5.214933156967163086e-01
-6.208487227559089661e-02 -2.346955239772796631e-01 -2.789713256061077118e-02 2.283018268644809723e-02 4.404813051223754883e-01 5.024747923016548157e-03 -1.933649182319641113e-02 8.633313179016113281e-01
-2.982653118669986725e-02 -3.309153616428375244e-01 3.515500724315643311e-01 6.274361163377761841e-02 -3.701806440949440002e-02 -3.250948786735534668e-01 5.733474493026733398e-01 5.712239742279052734e-01
-2.731398344039916992e-01 -4.302272200584411621e-01 -4.128809869289398193e-01 -1.737693697214126587e-01 -9.020676463842391968e-02 -2.752580344676971436e-01 5.287529230117797852e-01 4.197008311748504639e-01
-2.761692740023136139e-02 2.509118616580963135e-02 1.670242846012115479e-01 -6.208375841379165649e-02 1.298351138830184937e-01 -4.719953536987304688e-01 4.228827655315399170e-01 7.405332922935485840e-01
1.809886395931243896e-01 3.124734461307525635e-01 4.708707928657531738e-01 -3.149257004261016846e-01 4.367232695221900940e-02 -4.356401041150093079e-02 -2.137061804533004761e-01 7.065623402595520020e-01
-6.677008867263793945e-01 -3.180257380008697510e-01 8.967668563127517700e-02 -3.590910732746124268e-01 4.049332812428474426e-02 7.373016327619552612e-02 1.455174237489700317e-01 5.364661216735839844e-01
3.729420602321624756e-01 -3.797158896923065186e-01 -4.434389993548393250e-02 -6.538209319114685059e-01 -3.746545612812042236e-01 -8.145841956138610840e-02 -5.047812312841415405e-02 3.711228966712951660e-01
-6.186599731445312500e-01 -9.633585810661315918e-02 -1.363498568534851074e-01 -4.299310147762298584e-01 -3.568926826119422913e-02 1.958615928888320923e-01 2.432174086570739746e-01 5.529531836509704590e-01
2.355131506919860840e-01 1.414823066443204880e-02 2.956661880016326904e-01 -1.511224955320358276e-01 -2.181995809078216553e-01 5.765774250030517578e-01 -2.294581681489944458e-01 6.335402727127075195e-01
2.032195627689361572e-01 6.655135005712509155e-02 -1.041703224182128906e-01 1.606249213218688965e-01 2.213316410779953003e-01 -1.574044376611709595e-01 1.430552005767822266e-01 9.074095487594604492e-01
6.037471443414688110e-02 2.080806791782379150e-01 -3.363429605960845947e-01 -7.458848506212234497e-02 -2.441582530736923218e-01 4.346079826354980469e-01 2.999623119831085205e-01 7.041964530944824219e-01
-3.746733665466308594e-01 -9.523439407348632812e-02 6.015715375542640686e-02 4.529300332069396973e-02 -4.706263244152069092e-01 -8.866129070520401001e-02 -5.475769639015197754e-01 5.618624687194824219e-01
6.634087115526199341e-02 -4.882865250110626221e-01 -8.863057196140289307e-02 -3.041029162704944611e-02 -2.116812765598297119e-01 -2.439454495906829834e-01 6.608877182006835938e-01 4.553068876266479492e-01
3.345837295055389404e-01 -1.640037298202514648e-01 2.019960433244705200e-01 -3.042677044868469238e-01 -4.914177358150482178e-01 -9.823548793792724609e-02 -5.309559106826782227e-01 4.412702918052673340e-01
3.120297789573669434e-01 -4.492768943309783936e-01 -1.202508434653282166e-01 -7.363848388195037842e-02 1.146798133850097656e-01 -4.876861274242401123e-01 3.467287123203277588e-01 5.565021038055419922e-01
1.224785298109054565e-01 -1.125622726976871490e-02 1.345193833112716675e-01 6.242943927645683289e-02 5.422078818082809448e-02 -4.765120446681976318e-01 4.977687001228332520e-01 6.964928507804870605e-01
5.081924051046371460e-02 1.548371315002441406e-01 -7.968040183186531067e-03 -1.251161992549896240e-01 -7.400493025779724121e-01 8.396980911493301392e-02 3.680999875068664551e-01 5.172078013420104980e-01
1.105400547385215759e-01 1.442191898822784424e-01 3.799428045749664307e-01 -2.934369146823883057e-01 -2.029669433832168579e-01 1.006148308515548706e-01 -5.437921285629272461e-01 6.240922808647155762e-01
-6.563421338796615601e-02 -4.152404144406318665e-02 4.627253413200378418e-01 -1.555493026971817017e-01 3.184120636433362961e-03 -1.073911041021347046e-01 6.012883782386779785e-01 6.185199618339538574e-01
3.177957832813262939e-01 -2.478901296854019165e-02 -6.447164714336395264e-02 -5.334725379943847656e-01 -1.658740043640136719e-01 -5.171554088592529297e-01 -2.339685857295989990e-01 5.098400115966796875e-01
1.487392485141754150e-01 -1.995554417371749878e-01 -3.693035542964935303e-01 -6.586723923683166504e-01 -2.218008041381835938e-01 -1.205894798040390015e-01 -2.785292863845825195e-01 4.759239554405212402e-01
2.616456449031829834e-01 -1.717782616615295410e-01 4.744782745838165283e-01 -4.970994591712951660e-02 3.754812106490135193e-02 4.189182817935943604e-01 -1.431129872798919678e-01 6.906876564025878906e-01
-6.753062456846237183e-02 -1.703167408704757690e-01 3.146302103996276855e-01 2.156136333942413330e-01 1.839222908020019531e-01 -4.423902928829193115e-01 -4.956250265240669250e-02 7.674355506896972656e-01
-2.784002423286437988e-01 1.337584480643272400e-02 7.362749427556991577e-02 -6.735015511512756348e-01 -3.063751161098480225e-01 -6.620109081268310547e-02 -3.633614480495452881e-01 4.827103614807128906e-01
3.329531103372573853e-02 2.856102287769317627e-01 1.689973473548889160e-01 -5.493789911270141602e-01 -1.589498966932296753e-01 3.962018489837646484e-01 -6.429576873779296875e-02 6.329030394554138184e-01
-1.301013529300689697e-01 -3.397186398506164551e-01 -5.599906295537948608e-02 -3.978053480386734009e-02 -2.674082219600677490e-01 5.045418739318847656e-01 5.408737063407897949e-01 4.942999482154846191e-01
-2.038484513759613037e-01 -1.944647878408432007e-01 5.899046733975410461e-02 -1.017652451992034912e-01 -5.643259882926940918e-01 -4.462665319442749023e-01 -3.874017596244812012e-01 4.889740347862243652e-01
6.532017141580581665e-02 -5.496976524591445923e-02 8.138640224933624268e-02 -1.109075080603361130e-02 1.999456621706485748e-02 -5.491616129875183105e-01 4.975917935371398926e-01 6.605975031852722168e-01
1.970035284757614136e-01 -1.821054667234420776e-01 -3.907171785831451416e-01 -6.158850789070129395e-01 -3.613308072090148926e-01 -1.827750355005264282e-01 -1.846185177564620972e-01 4.449744522571563721e-01
-1.984682828187942505e-01 -3.526895046234130859e-01 -1.313384026288986206e-01 -2.428613156080245972e-01 -4.059655964374542236e-01 -6.532877087593078613e-01 -1.633127927780151367e-01 3.764637112617492676e-01
2.712627947330474854e-01 -1.854695379734039307e-03 1.882473006844520569e-02 -1.887314319610595703e-01 -6.655955314636230469e-01 3.473435938358306885e-01 3.310424983501434326e-01 4.660312831401824951e-01
-2.834047973155975342e-01 -2.311507910490036011e-01 1.190295144915580750e-01 -1.652837842702865601e-01 -4.759722203016281128e-02 6.156440824270248413e-02 6.974793672561645508e-01 5.763949155807495117e-01
-4.967465996742248535e-01 -1.283832490444183350e-01 2.020623236894607544e-01 1.078851819038391113e-01 -4.167670011520385742e-01 3.488743305206298828e-02 -4.755755066871643066e-01 5.321732163429260254e-01
-3.895773291587829590e-01 2.035365104675292969e-01 -1.878312379121780396e-01 -5.817493200302124023e-01 1.088062599301338196e-01 2.346796542406082153e-01 1.078085601329803467e-01 5.954440236091613770e-01
2.743223607540130615e-01 2.569109201431274414e-01 2.935153543949127197e-01 -3.404967486858367920e-01 -1.171700507402420044e-01 1.429912149906158447e-01 -3.416509032249450684e-01 7.111638784408569336e-01
-3.433588743209838867e-01 -2.752574086189270020e-01 -4.909505844116210938e-01 -4.570799171924591064e-01 2.932041510939598083e-02 2.438223958015441895e-01 2.558304965496063232e-01 4.802345335483551025e-01
1.223277896642684937e-01 -1.176169887185096741e-01 -1.082178205251693726e-01 -6.641954779624938965e-01 -1.301742047071456909e-01 -2.407551407814025879e-01 -4.248001575469970703e-01 5.128080844879150391e-01
7.437986135482788086e-02 -4.642302095890045166e-01 2.558641135692596436e-01 1.990183591842651367e-01 2.539732754230499268e-01 -2.125558853149414062e-01 5.453004315495491028e-02 7.491509914398193359e-01
-2.223227620124816895e-01 -4.080799818038940430e-01 1.900545358657836914e-01 1.049146130681037903e-01 -6.887072920799255371e-01 -9.213684499263763428e-02 -3.782185614109039307e-01 3.332554697990417480e-01
1.644945442676544189e-01 2.639468312263488770e-01 -4.633908867835998535e-01 -1.189988777041435242e-01 -3.025766611099243164e-01 3.706108406186103821e-02 -9.407368302345275879e-02 7.567071914672851562e-01
5.017475411295890808e-02 2.232364714145660400e-01 5.626413226127624512e-01 -2.775760591030120850e-01 7.727455347776412964e-02 5.642953142523765564e-02 -3.199448585510253906e-01 6.652171611785888672e-01
4.621914923191070557e-01 -2.307727038860321045e-01 1.081267073750495911e-01 -5.822792649269104004e-01 -2.394432127475738525e-01 2.153565436601638794e-01 -2.271590530872344971e-01 4.765183925628662109e-01
-2.077643945813179016e-02 -6.072382926940917969e-01 1.352674216032028198e-01 -7.722527533769607544e-02 -6.014771014451980591e-02 -1.526905894279479980e-01 5.731391310691833496e-01 5.011470317840576172e-01
-3.359953761100769043e-01 -2.049240171909332275e-01 -3.485503196716308594e-01 1.192942857742309570e-01 2.332860976457595825e-01 2.960385978221893311e-01 7.154887914657592773e-02 7.498095035552978516e-01
2.650206089019775391e-01 1.961523741483688354e-01 4.087170064449310303e-01 -2.744279205799102783e-01 4.023209959268569946e-02 2.889807224273681641e-01 -1.754699498414993286e-01 7.300752997398376465e-01
3.205301761627197266e-01 2.742044329643249512e-01 9.881986677646636963e-02 -1.345683634281158447e-01 -6.055794954299926758e-01 1.657342165708541870e-01 1.872502714395523071e-01 6.041038632392883301e-01
-1.199378371238708496e-01 1.519503537565469742e-02 -5.767354369163513184e-02 -2.032376080751419067e-02 -6.235387325286865234e-01 -2.536074221134185791e-01 -4.582037925720214844e-01 5.644259452819824219e-01
-2.553221583366394043e-01 -2.874208390712738037e-01 -4.208101928234100342e-01 -2.436441332101821899e-01 -3.146313726902008057e-01 3.931733667850494385e-01 4.322682321071624756e-01 4.187148809432983398e-01
2.208665944635868073e-02 -8.958020806312561035e-02 1.108038723468780518e-01 1.247397139668464661e-01 3.749379888176918030e-02 -3.785835504531860352e-01 5.726416707038879395e-01 7.007142305374145508e-01
-1.002951413393020630e-01 -3.333308100700378418e-01 -1.509893536567687988e-01 7.169894129037857056e-02 -5.283859968185424805e-01 5.072061419486999512e-01 -3.692223727703094482e-01 4.220403730869293213e-01
-1.362663805484771729e-01 2.225269377231597900e-02 -2.035723477602005005e-01 -4.158436655998229980e-01 -2.752538621425628662e-01 -3.332067131996154785e-01 -4.954864084720611572e-01 5.781612396240234375e-01
-3.171595185995101929e-02 -2.527184784412384033e-01 9.850732237100601196e-02 1.746416985988616943e-01 3.293404281139373779e-01 -8.958999812602996826e-02 -3.982152640819549561e-01 7.873101830482482910e-01
1.030812263488769531e-01 2.845332324504852295e-01 -2.892388701438903809e-01 1.310923248529434204e-01 -5.552859306335449219e-01 8.064987510442733765e-02 1.782828569412231445e-01 6.789249181747436523e-01
-7.487169653177261353e-02 1.200072169303894043e-01 -4.735851883888244629e-01 -1.377575099468231201e-01 -7.996961474418640137e-02 3.279545903205871582e-01 4.018882811069488525e-01 6.791678667068481445e-01
-2.110060863196849823e-02 -3.579952716827392578e-01 3.662908375263214111e-01 1.690748929977416992e-01 -2.632081508636474609e-01 2.712629549205303192e-02 6.017801761627197266e-01 5.258185863494873047e-01
3.196341991424560547e-01 1.070615947246551514e-01 5.202330946922302246e-01 -1.698361784219741821e-01 7.798064500093460083e-02 2.720306217670440674e-01 1.462785452604293823e-01 6.967108845710754395e-01
-4.992385208606719971e-02 -4.988948106765747070e-01 1.726510971784591675e-01 -4.337582886219024658e-01 -3.299165964126586914e-01 2.645945549011230469e-01 5.049030184745788574e-01 3.112467229366302490e-01
1.423169523477554321e-01 -1.044636815786361694e-01 -4.689157307147979736e-01 1.446823328733444214e-01 -5.218103900551795959e-02 3.136376142501831055e-01 3.006505072116851807e-01 7.324863076210021973e-01
-4.581216573715209961e-01 -3.535680472850799561e-01 -5.767691507935523987e-02 -3.710092604160308838e-01 -1.952312141656875610e-02 3.714216947555541992e-01 4.184479117393493652e-01 4.590271711349487305e-01
1.642219871282577515e-01 -4.891819357872009277e-01 2.733508311212062836e-02 -1.121918857097625732e-01 -2.813920378684997559e-01 -1.657767295837402344e-01 6.683602929115295410e-01 4.086918532848358154e-01
5.940095335245132446e-02 -2.409776747226715088e-01 -5.088213086128234863e-02 -1.413640379905700684e-01 -7.450152635574340820e-01 -9.139338508248329163e-03 -4.484046399593353271e-01 3.995379507541656494e-01
1.056786160916090012e-02 -3.741403818130493164e-01 1.717039793729782104e-01 -1.761280894279479980e-01 -1.963669210672378540e-01 -1.619208306074142456e-01 7.295996546745300293e-01 4.497888982295989990e-01
-3.354070186614990234e-01 -1.162191033363342285e-01 -1.534345597028732300e-01 -2.542318105697631836e-01 -4.558781981468200684e-01 -5.232979655265808105e-01 -2.381591349840164185e-01 4.974270761013031006e-01
4.481510724872350693e-03 3.250738978385925293e-01 -1.999146044254302979e-01 4.764634743332862854e-02 1.081544756889343262e-01 -2.384968847036361694e-02 1.654989719390869141e-01 9.013406038284301758e-01
-1.337715610861778259e-02 -6.338525414466857910e-01 -3.175615966320037842e-01 1.898267418146133423e-01 -1.413644850254058838e-01 -1.048199012875556946e-01 4.393327534198760986e-01 4.870194792747497559e-01
4.156348705291748047e-01 -2.668894827365875244e-01 1.742399036884307861e-01 -4.594359695911407471e-01 -3.162374198436737061e-01 1.696688085794448853e-01 -4.166411459445953369e-01 4.606443643569946289e-01
2.346602380275726318e-01 -2.803344726562500000e-01 3.873426616191864014e-01 4.186554253101348877e-01 9.008439257740974426e-03 -5.265056341886520386e-02 6.655420362949371338e-02 7.305873632431030273e-01
3.267617523670196533e-01 -3.405663371086120605e-01 1.215450838208198547e-01 -4.747891426086425781e-01 -4.581786990165710449e-01 9.943725168704986572e-02 -3.961018621921539307e-01 4.004136621952056885e-01
3.340593278408050537e-01 -3.679301142692565918e-01 5.561808357015252113e-04 -5.492530465126037598e-01 -4.492754042148590088e-01 1.789070367813110352e-01 -2.793842852115631104e-01 3.734177052974700928e-01
-6.566413640975952148e-01 1.659468859434127808e-01 4.029661044478416443e-02 -2.808331251144409180e-01 -1.036140173673629761e-01 2.674563825130462646e-01 -2.296514362096786499e-01 5.707752108573913574e-01
4.873411953449249268e-01 1.458161137998104095e-02 3.440130650997161865e-01 -1.458901613950729370e-01 1.110922452062368393e-02 3.279568850994110107e-01 2.145693600177764893e-01 6.847904324531555176e-01
-7.578589022159576416e-02 1.505563408136367798e-01 -5.766736268997192383e-01 -2.134991809725761414e-02 -4.917997121810913086e-01 -3.094112686812877655e-02 2.505162544548511505e-02 6.285928487777709961e-01
-7.822035253047943115e-02 -3.626924455165863037e-01 6.895036250352859497e-02 4.791341125965118408e-01 -1.257175356149673462e-01 -1.186091154813766479e-01 4.051069319248199463e-01 6.588076353073120117e-01
1.455810517072677612e-01 -1.871076226234436035e-01 2.894599437713623047e-01 3.911215066909790039e-01 8.124804496765136719e-02 1.152518913149833679e-01 -1.395747661590576172e-01 8.171097636222839355e-01
-4.210022687911987305e-01 -2.998563647270202637e-01 -2.995340153574943542e-02 -4.147369265556335449e-01 9.681811183691024780e-02 1.191572621464729309e-01 5.409666299819946289e-01 4.936823248863220215e-01
-2.691366970539093018e-01 3.233678638935089111e-01 -3.830191493034362793e-01 -3.133939504623413086e-01 2.577662095427513123e-02 5.471715703606605530e-02 2.459281235933303833e-01 7.168962955474853516e-01
-2.981151640415191650e-01 -2.637185752391815186e-01 -2.082311809062957764e-01 -1.032742206007242203e-02 -5.057465434074401855e-01 -4.560461044311523438e-01 -2.944496273994445801e-01 4.976492822170257568e-01
1.586242578923702240e-03 -6.271054744720458984e-01 1.627791323699057102e-03 -5.774587765336036682e-02 -4.384338557720184326e-01 2.091549932956695557e-01 5.217249989509582520e-01 3.085965216159820557e-01
-5.212301015853881836e-01 -3.110783398151397705e-01 -4.235048592090606689e-01 -3.817830979824066162e-02 2.140344977378845215e-01 1.294570863246917725e-01 1.775840818881988525e-01 5.971845984458923340e-01
8.366291224956512451e-02 4.222722649574279785e-01 4.017170891165733337e-02 -2.707950472831726074e-01 -1.099637374281883240e-01 2.161813229322433472e-01 1.259804666042327881e-01 8.155031800270080566e-01
-2.302966415882110596e-01 -4.657880961894989014e-01 -1.881859898567199707e-01 -1.996309906244277954e-01 -5.089368820190429688e-01 2.750535011291503906e-01 4.548644125461578369e-01 3.364012241363525391e-01
-6.151823326945304871e-02 -5.158138275146484375e-01 4.257084429264068604e-01 -3.344598412513732910e-01 3.237729370594024658e-01 -1.696959435939788818e-01 2.554797530174255371e-01 4.880217015743255615e-01
3.732410967350006104e-01 -4.707829654216766357e-01 8.369625359773635864e-02 -5.490431189537048340e-01 -3.047956526279449463e-01 -7.426905632019042969e-02 -2.845344245433807373e-01 3.888766765594482422e-01
2.705759704113006592e-01 -5.855362415313720703e-01 -1.805452257394790649e-01 -5.499207377433776855e-01 -3.680912554264068604e-01 -1.690524257719516754e-02 -1.705137491226196289e-01 2.899564206600189209e-01
-4.467105609364807606e-04 1.524970680475234985e-01 -5.532802343368530273e-01 -2.136281579732894897e-01 -4.799818992614746094e-01 2.737139537930488586e-02 -4.640869423747062683e-02 6.258615851402282715e-01
-7.244281768798828125e-01 -2.547833025455474854e-01 1.721187233924865723e-01 -2.163876444101333618e-01 -1.990125626325607300e-01 3.267771601676940918e-01 7.671516388654708862e-02 4.261058568954467773e-01
1.256414316594600677e-02 -4.526448249816894531e-01 -1.592111885547637939e-01 -6.981781125068664551e-02 -7.347083091735839844e-01 -1.794282793998718262e-01 -3.145805895328521729e-01 3.062356114387512207e-01
2.069541662931442261e-01 8.341152220964431763e-02 4.449717700481414795e-01 -2.579679489135742188e-01 -3.293699324131011963e-01 4.569000601768493652e-01 -1.155705153942108154e-01 5.958744287490844727e-01
3.047395348548889160e-01 -3.976114690303802490e-01 5.787044763565063477e-01 -8.319210261106491089e-02 -4.606268927454948425e-02 -4.541071653366088867e-01 8.408778160810470581e-02 4.379647970199584961e-01
-2.305336147546768188e-01 -5.411654114723205566e-01 -2.106374800205230713e-01 -1.159722059965133667e-01 -3.282351493835449219e-01 5.161961317062377930e-01 2.987159192562103271e-01 3.643468618392944336e-01
-2.063989937305450439e-01 -6.763312220573425293e-01 1.592344641685485840e-01 3.665739595890045166e-01 -3.022546768188476562e-01 -8.742427825927734375e-02 2.822752296924591064e-01 4.019492268562316895e-01
1.124788597226142883e-01 6.891461461782455444e-02 3.202082812786102295e-01 1.557704210281372070e-01 2.594641149044036865e-01 3.634977713227272034e-02 5.066267773509025574e-02 8.857720494270324707e-01
-1.770934015512466431e-01 -1.565751135349273682e-01 -1.919245570898056030e-01 -1.881716698408126831e-01 -6.178289651870727539e-01 -1.518476456403732300e-01 -4.764693379402160645e-01 4.899847805500030518e-01
4.129289686679840088e-01 -2.554916441440582275e-01 3.278532624244689941e-01 -5.619265437126159668e-01 -3.138667345046997070e-01 2.109886705875396729e-01 -1.518832892179489136e-01 4.181715250015258789e-01
-9.902847558259963989e-02 -5.764809846878051758e-01 9.503140300512313843e-02 9.760048240423202515e-03 2.886030972003936768e-01 -4.299317300319671631e-01 -1.716033816337585449e-01 5.925841927528381348e-01
3.774026175960898399e-03 -4.123959839344024658e-01 2.113042622804641724e-01 -2.387612164020538330e-01 3.953021466732025146e-01 -4.278236627578735352e-01 1.425427198410034180e-01 6.071603894233703613e-01
1.540289074182510376e-01 -3.481366336345672607e-01 -1.682220697402954102e-01 -1.620516031980514526e-01 -7.124809026718139648e-01 -5.722011253237724304e-02 -4.008089900016784668e-01 3.591179251670837402e-01
-4.154742360115051270e-01 -5.549772977828979492e-01 -5.992156267166137695e-01 -6.443957239389419556e-02 2.421738952398300171e-02 3.833644837141036987e-02 -3.616167604923248291e-02 3.909040391445159912e-01
-9.672425687313079834e-02 -5.208147764205932617e-01 6.971855163574218750e-01 2.241678722202777863e-02 -1.309266779571771622e-02 2.519803941249847412e-01 8.394366502761840820e-02 4.026340246200561523e-01
-7.278710603713989258e-02 -3.338929116725921631e-01 -4.080205857753753662e-01 -6.672058254480361938e-02 -3.878484964370727539e-01 1.307570338249206543e-01 5.798481106758117676e-01 4.566587805747985840e-01
-4.297829866409301758e-01 3.316069766879081726e-02 -9.427159279584884644e-02 -6.539979577064514160e-01 1.339263916015625000e-01 1.337771266698837280e-01 3.069579601287841797e-01 4.975245594978332520e-01
4.451455771923065186e-01 -4.791799187660217285e-01 3.187108635902404785e-01 -5.496166944503784180e-01 -2.399629056453704834e-01 4.411118477582931519e-02 3.495208546519279480e-02 3.283704519271850586e-01
3.943990767002105713e-01 -8.147556334733963013e-02 -1.054019927978515625e-01 6.497072428464889526e-02 2.488090693950653076e-01 -2.634865343570709229e-01 -2.031320147216320038e-02 8.311055898666381836e-01
6.371124088764190674e-02 1.207746490836143494e-01 2.863805890083312988e-01 -1.473071575164794922e-01 -5.402384400367736816e-01 4.876889288425445557e-01 2.656133770942687988e-01 5.266808867454528809e-01
1.297916620969772339e-01 -1.390229761600494385e-01 9.191550314426422119e-02 -5.641821026802062988e-01 -3.784518539905548096e-01 -6.133064255118370056e-02 -5.277925729751586914e-01 4.599182009696960449e-01
-3.438687697052955627e-02 -2.325700670480728149e-01 -1.303899474442005157e-02 4.031330049037933350e-01 1.054445952177047729e-01 4.250680506229400635e-01 -2.193740010261535645e-01 7.362853288650512695e-01
-5.010127276182174683e-02 -1.518411934375762939e-01 -1.162791997194290161e-01 4.858461618423461914e-01 -4.600200802087783813e-02 1.724714934825897217e-01 2.487643957138061523e-01 7.944308519363403320e-01
3.828522562980651855e-02 -1.197953075170516968e-01 6.182302832603454590e-01 1.683632880449295044e-01 -2.516474425792694092e-01 3.834565579891204834e-01 1.244387924671173096e-01 5.897272825241088867e-01
4.178955685347318649e-03 1.093640178442001343e-01 -2.218482047319412231e-01 -2.137281373143196106e-02 -1.410136073827743530e-01 5.620798468589782715e-01 -2.111966907978057861e-01 7.469444870948791504e-01
-4.535219073295593262e-01 -8.544950932264328003e-02 2.263365872204303741e-02 1.434775739908218384e-01 1.493152379989624023e-01 -3.956502676010131836e-01 1.457287073135375977e-01 7.522280812263488770e-01
-2.323188632726669312e-02 -4.021108746528625488e-01 -5.340116098523139954e-02 5.518451705574989319e-02 -5.759884715080261230e-01 3.183142840862274170e-01 -5.004447698593139648e-01 3.851471245288848877e-01
-1.581136137247085571e-01 3.042899370193481445e-01 -4.215582609176635742e-01 -9.486886858940124512e-02 -3.085812330245971680e-01 1.723078638315200806e-01 1.733484715223312378e-01 7.353461980819702148e-01
4.769018664956092834e-02 -5.706792473793029785e-01 3.530939221382141113e-01 -6.079615559428930283e-03 2.171073406934738159e-01 -4.275819361209869385e-01 1.194474995136260986e-01 5.505532026290893555e-01
-7.348886877298355103e-02 -5.159016251564025879e-01 6.166056394577026367e-01 -2.652784883975982666e-01 -8.074170909821987152e-03 -2.240655571222305298e-01 3.195810317993164062e-01 3.542135953903198242e-01
-3.517066240310668945e-01 -2.163775563240051270e-01 2.513386607170104980e-01 9.713993966579437256e-02 2.308798432350158691e-01 -3.646334111690521240e-01 1.869471818208694458e-01 7.318905591964721680e-01
-4.585372656583786011e-02 -5.046442747116088867e-01 -1.651967689394950867e-02 -2.543482482433319092e-01 -4.521907866001129150e-01 -1.348419487476348877e-01 6.208541393280029297e-01 2.648527622222900391e-01
-2.096079140901565552e-01 -5.706254243850708008e-01 3.796645998954772949e-02 -1.685086488723754883e-01 -5.467765927314758301e-01 5.390261858701705933e-02 4.921325445175170898e-01 2.378024160861968994e-01
9.313574433326721191e-02 -4.424766600131988525e-01 9.185947477817535400e-02 -2.067991644144058228e-01 -3.891312181949615479e-01 -2.380874305963516235e-01 6.524865627288818359e-01 3.323983848094940186e-01
-5.251399874687194824e-01 1.358883678913116455e-01 -4.378961026668548584e-01 -4.630583524703979492e-02 -2.497843652963638306e-01 2.218382358551025391e-01 -7.834471762180328369e-02 6.277919411659240723e-01
5.890307426452636719e-01 -2.948471903800964355e-01 2.505919197574257851e-03 -5.675946474075317383e-01 -1.325920522212982178e-01 1.836323887109756470e-01 6.558722257614135742e-02 4.339755475521087646e-01
2.150794677436351776e-02 9.798616170883178711e-02 1.778674274682998657e-01 -1.670379638671875000e-01 -6.339558362960815430e-01 2.886793613433837891e-01 4.505026936531066895e-01 4.921475648880004883e-01
-3.112824261188507080e-01 -6.698107123374938965e-01 -1.869579404592514038e-01 -1.301001906394958496e-01 -1.852728575468063354e-01 2.496996819972991943e-01 4.278016984462738037e-01 3.505529463291168213e-01
-2.079510688781738281e-01 -4.213127791881561279e-01 2.094844579696655273e-01 4.278283193707466125e-02 -7.650236487388610840e-01 1.236458346247673035e-01 -2.213284075260162354e-01 2.898315489292144775e-01
1.061099320650100708e-01 -4.296733438968658447e-01 -8.799271285533905029e-02 1.867608953034505248e-04 -6.497376561164855957e-01 2.724736630916595459e-01 4.484888315200805664e-01 3.143812119960784912e-01
1.824642866849899292e-01 -4.445373266935348511e-02 4.953639805316925049e-01 -9.896869212388992310e-02 1.432007700204849243e-01 2.699098885059356689e-01 2.079003155231475830e-01 7.569479346275329590e-01
3.160609006881713867e-01 -7.124184817075729370e-02 4.039071500301361084e-01 -6.414451450109481812e-02 2.290140241384506226e-01 4.118863344192504883e-01 4.079040605574846268e-03 7.110978364944458008e-01
3.262224420905113220e-02 -3.840040564537048340e-01 9.439212083816528320e-02 1.016927883028984070e-01 -7.005344629287719727e-01 2.398031763732433319e-02 -4.556798040866851807e-01 3.650445044040679932e-01
2.149630784988403320e-01 -2.247279435396194458e-01 -2.617607116699218750e-01 -6.235079169273376465e-01 -2.623311579227447510e-01 -5.244996398687362671e-02 -3.971841633319854736e-01 4.654928147792816162e-01
-2.515373826026916504e-01 -6.512277722358703613e-01 4.219782352447509766e-01 -2.821683883666992188e-01 9.107443690299987793e-02 3.969671726226806641e-01 -8.720324188470840454e-02 2.854205071926116943e-01
-4.913618266582489014e-01 -1.560378968715667725e-01 2.736064195632934570e-01 -1.224689930677413940e-01 2.742220461368560791e-01 -2.870773375034332275e-01 4.674271121621131897e-02 6.961039900779724121e-01
-6.014461517333984375e-01 8.950611948966979980e-02 -1.067959889769554138e-01 -5.277336835861206055e-01 6.069456413388252258e-02 1.724828928709030151e-01 6.808114051818847656e-02 5.497942566871643066e-01
2.850002236664295197e-02 -2.642746865749359131e-01 -1.760596185922622681e-01 -5.683516338467597961e-02 -8.423395752906799316e-01 -2.067985711619257927e-03 -2.045546025037765503e-01 3.791260421276092529e-01
-3.983185626566410065e-03 3.886914849281311035e-01 8.670785278081893921e-02 -4.503344595432281494e-01 -1.592189520597457886e-01 3.511500656604766846e-01 -8.545690774917602539e-02 6.947112083435058594e-01
-2.236587703227996826e-01 -3.407216370105743408e-01 6.281033158302307129e-01 8.631501346826553345e-03 -1.857990473508834839e-01 -9.306258708238601685e-02 4.467668533325195312e-01 4.432998299598693848e-01
-1.061417758464813232e-01 -3.507501184940338135e-01 3.260463774204254150e-01 -3.976888656616210938e-01 3.624578416347503662e-01 4.772624075412750244e-01 -5.944847688078880310e-02 4.884226024150848389e-01
1.732383817434310913e-01 -2.004726380109786987e-01 2.247276455163955688e-01 -4.073289036750793457e-01 -6.977167725563049316e-01 2.019974887371063232e-01 -2.513088285923004150e-01 3.501600921154022217e-01
9.422844648361206055e-02 -7.469958066940307617e-02 1.013943552970886230e-01 -3.123504668474197388e-02 -8.551431298255920410e-01 -4.228748753666877747e-02 3.106588423252105713e-01 3.804176449775695801e-01
1.025501638650894165e-01 -4.270920753479003906e-01 2.970660924911499023e-01 -3.980448246002197266e-01 3.332294821739196777e-01 -2.520034313201904297e-01 3.376878499984741211e-01 5.213512778282165527e-01
-2.711493708193302155e-02 -1.790866851806640625e-01 -3.923966288566589355e-01 -1.362598780542612076e-02 3.701348602771759033e-01 8.153784275054931641e-02 1.199478283524513245e-03 8.181579113006591797e-01
-1.285407543182373047e-01 2.727575898170471191e-01 1.523879766464233398e-01 -2.942900955677032471e-01 -2.414969503879547119e-01 2.744839489459991455e-01 -4.806850850582122803e-01 6.591899991035461426e-01
2.134951762855052948e-02 -4.035231769084930420e-01 8.146581798791885376e-02 1.672065109014511108e-01 -2.208198606967926025e-02 1.379691809415817261e-01 6.109222769737243652e-01 6.398197412490844727e-01
1.774680912494659424e-01 -2.239392995834350586e-01 1.278912872076034546e-01 4.890056550502777100e-01 -1.486954838037490845e-01 2.397677153348922729e-01 2.562651932239532471e-01 7.194463014602661133e-01
2.448277547955513000e-02 -5.019432306289672852e-01 5.801120400428771973e-01 -6.788684427738189697e-02 2.994667291641235352e-01 -4.326115921139717102e-02 8.784729987382888794e-02 5.541171431541442871e-01
2.597517892718315125e-02 -4.293645918369293213e-01 2.211225181818008423e-01 -1.190655305981636047e-01 -2.145555466413497925e-01 -3.536503911018371582e-01 6.403527855873107910e-01 4.132132828235626221e-01
4.375624954700469971e-01 5.199959874153137207e-02 2.426826506853103638e-01 -8.118069171905517578e-02 8.283901214599609375e-02 2.827319800853729248e-01 3.293076157569885254e-01 7.383135557174682617e-01
-3.282819986343383789e-01 -1.404967997223138809e-02 -4.541367292404174805e-02 -5.627630949020385742e-01 -3.729563653469085693e-01 -1.045820638537406921e-01 -3.996411561965942383e-01 5.133438706398010254e-01
9.124914556741714478e-02 -4.516284763813018799e-01 3.139953017234802246e-01 -3.043852150440216064e-01 -1.603307574987411499e-01 -2.452641576528549194e-01 6.067692041397094727e-01 3.774026334285736084e-01
4.131476581096649170e-01 -4.410770237445831299e-01 -1.529288887977600098e-01 -5.452424287796020508e-01 -2.315185964107513428e-01 -4.992893710732460022e-02 -3.206866979598999023e-01 3.938904702663421631e-01
-1.248178854584693909e-01 -6.041033267974853516e-01 2.208400666713714600e-01 -4.638970494270324707e-01 -3.521249294281005859e-01 -3.541321959346532822e-03 -4.316743612289428711e-01 2.125123143196105957e-01
2.773139178752899170e-01 -3.518200814723968506e-01 -1.337563842535018921e-01 8.123855292797088623e-02 3.116774857044219971e-01 8.974288403987884521e-02 3.125366270542144775e-01 7.562759518623352051e-01
4.707170724868774414e-01 -3.630942106246948242e-01 8.700259774923324585e-02 3.762740492820739746e-01 -1.963605917990207672e-02 -4.125241935253143311e-02 -8.993921801447868347e-03 7.037529945373535156e-01
-2.913272380828857422e-02 -5.367843508720397949e-01 -2.178291231393814087e-01 4.229162633419036865e-01 2.556952647864818573e-02 2.977944612503051758e-01 7.965953648090362549e-02 6.237187981605529785e-01
-3.664200007915496826e-01 4.079354554414749146e-02 -2.246445566415786743e-01 -5.889724493026733398e-01 7.725694775581359863e-02 3.087828457355499268e-01 -1.915005147457122803e-01 5.733503103256225586e-01
-2.352237701416015625e-01 2.287175059318542480e-01 7.480781525373458862e-03 -3.656463325023651123e-01 -7.076189517974853516e-01 1.087186858057975769e-01 1.847622990608215332e-01 4.603513777256011963e-01
3.670385479927062988e-01 -1.973752081394195557e-01 1.079305708408355713e-01 2.648843228816986084e-01 -1.985963284969329834e-01 4.258375465869903564e-01 -3.704789578914642334e-01 6.216751933097839355e-01
-1.226075664162635803e-01 -5.279283225536346436e-02 2.945774793624877930e-01 4.584110528230667114e-02 1.142045482993125916e-01 9.420926868915557861e-02 5.399475693702697754e-01 7.614732980728149414e-01
-1.908169835805892944e-01 -2.959345877170562744e-01 2.014016173779964447e-02 -2.394002862274646759e-02 -4.173332154750823975e-01 4.762410521507263184e-01 5.394224524497985840e-01 4.278825819492340088e-01
2.664527297019958496e-01 1.726304143667221069e-01 -2.630797214806079865e-02 2.210612297058105469e-01 1.369013078510761261e-02 1.356416940689086914e-01 1.315489294938743114e-03 9.116214513778686523e-01
2.304258793592453003e-01 -2.923519611358642578e-01 -1.926533281803131104e-01 -3.005982190370559692e-02 -4.908073544502258301e-01 2.797082960605621338e-01 5.247330069541931152e-01 4.784788489341735840e-01
-2.617641985416412354e-01 -4.943350553512573242e-01 2.445589154958724976e-01 2.697817981243133545e-02 -7.080433964729309082e-01 1.219736337661743164e-01 -1.725618541240692139e-01 2.838919162750244141e-01
1.626869291067123413e-01 -1.305354237556457520e-01 -1.461306363344192505e-01 -6.805127859115600586e-01 -1.786305755376815796e-01 -1.796562820672988892e-01 -3.692699074745178223e-01 5.210528373718261719e-01
4.577319920063018799e-01 -3.562245145440101624e-02 -2.864602208137512207e-01 1.588258147239685059e-01 1.228898912668228149e-01 -9.684695303440093994e-02 -7.379353046417236328e-03 8.107969760894775391e-01
-6.919493898749351501e-03 -1.425649821758270264e-01 4.100942984223365784e-02 3.475344479084014893e-01 1.182619258761405945e-01 3.889206051826477051e-01 -5.946424230933189392e-02 8.296892642974853516e-01
2.577349245548248291e-01 -4.095416963100433350e-01 -5.298415422439575195e-01 -1.551597267389297485e-01 -7.077424228191375732e-02 1.293499395251274109e-02 4.401562511920928955e-01 5.119842886924743652e-01
4.244681596755981445e-01 -2.605474591255187988e-01 2.117836102843284607e-02 1.028331816196441650e-01 6.882973015308380127e-02 5.737094879150390625e-01 1.655928939580917358e-01 6.161310672760009766e-01
-2.357119470834732056e-01 -4.388848245143890381e-01 -4.226428270339965820e-01 -2.072269096970558167e-02 3.672131896018981934e-01 -5.065442994236946106e-02 -1.675588786602020264e-01 6.381819248199462891e-01
7.356789708137512207e-02 -5.014861226081848145e-01 -1.860787570476531982e-01 -2.228043079376220703e-01 4.213682711124420166e-01 -3.014781475067138672e-01 1.674886792898178101e-01 6.019464731216430664e-01
1.212432608008384705e-01 -5.113204717636108398e-01 3.369609713554382324e-01 4.059747159481048584e-01 9.663210366852581501e-04 1.708597391843795776e-01 -4.690648615360260010e-02 6.435054540634155273e-01
2.770118117332458496e-01 -5.430834293365478516e-01 -4.855065047740936279e-02 8.153782226145267487e-03 2.120721191167831421e-01 -2.403367012739181519e-01 3.035196065902709961e-01 6.565369963645935059e-01
1.837727129459381104e-01 -5.002869963645935059e-01 -2.594214379787445068e-01 -6.386924982070922852e-01 -3.329409062862396240e-01 1.035204902291297913e-02 -1.691538840532302856e-01 3.180300891399383545e-01
-5.097640156745910645e-01 -5.730029195547103882e-03 -4.499123990535736084e-02 -5.108486413955688477e-01 4.021803289651870728e-02 3.190888464450836182e-01 2.049043774604797363e-01 5.759308338165283203e-01
-2.404116094112396240e-01 -6.353282928466796875e-01 -2.503103017807006836e-01 -8.862347155809402466e-02 -3.258519768714904785e-01 -1.572076976299285889e-01 4.765398204326629639e-01 3.317632973194122314e-01
-4.761842787265777588e-01 -4.867082238197326660e-01 5.097650364041328430e-02 -2.530973255634307861e-01 -4.050680100917816162e-01 4.803379625082015991e-02 4.794958233833312988e-01 2.709306478500366211e-01
2.104779481887817383e-01 2.386860996484756470e-01 5.495206266641616821e-02 3.835809826850891113e-01 -3.048936128616333008e-01 -3.602377474308013916e-01 8.870519697666168213e-02 7.197040915489196777e-01
-4.784747064113616943e-01 -6.728900223970413208e-02 1.004391908645629883e-01 -2.497517168521881104e-01 2.664178907871246338e-01 -4.275957643985748291e-01 1.698428094387054443e-01 6.414100527763366699e-01
3.506843745708465576e-01 -3.967113792896270752e-01 -5.339352488517761230e-01 -1.863061636686325073e-02 -2.339304983615875244e-01 2.988066077232360840e-01 3.348319530487060547e-01 4.220018088817596436e-01
1.246961802244186401e-01 9.910833835601806641e-02 -1.239214912056922913e-01 3.130556941032409668e-01 -7.012004405260086060e-02 1.359479278326034546e-01 3.568851649761199951e-01 8.429130315780639648e-01
7.775873690843582153e-02 2.049546539783477783e-01 -3.789954781532287598e-01 -3.290496021509170532e-02 8.376501500606536865e-02 1.464305724948644638e-02 3.419202864170074463e-01 8.264904022216796875e-01
4.466465115547180176e-01 9.058260917663574219e-02 -3.175435662269592285e-01 -4.163849651813507080e-01 -3.766690194606781006e-01 1.934201456606388092e-02 -2.172265648841857910e-01 5.732805728912353516e-01
-9.469043463468551636e-02 -5.754294991493225098e-01 -4.059953689575195312e-01 -1.703700125217437744e-01 -2.192253321409225464e-01 1.204968169331550598e-01 4.606891870498657227e-01 4.373130202293395996e-01
3.720589876174926758e-01 -3.127364814281463623e-02 2.562851905822753906e-01 2.189815193414688110e-01 -1.355908531695604324e-02 -1.828750371932983398e-01 -5.048092603683471680e-01 6.771259307861328125e-01
1.673828810453414917e-02 -5.155212283134460449e-01 1.892661750316619873e-01 -1.072559282183647156e-01 3.395438492298126221e-01 -2.403282970190048218e-01 -3.650637865066528320e-01 6.166952252388000488e-01
1.399672031402587891e-01 -3.233539760112762451e-01 1.993735283613204956e-01 -3.954148292541503906e-01 -5.068580508232116699e-01 -1.939557045698165894e-01 -3.921517133712768555e-01 4.810841977596282959e-01
-2.375094294548034668e-01 -1.992170065641403198e-01 -1.096510589122772217e-01 -1.538266539573669434e-01 -4.726703166961669922e-01 6.562306284904479980e-01 -1.099826395511627197e-01 4.495148956775665283e-01
-5.359575152397155762e-02 1.294978857040405273e-01 -6.325821578502655029e-02 -3.851283490657806396e-01 -1.444467306137084961e-01 5.961932539939880371e-01 -1.064609661698341370e-01 6.636168360710144043e-01
4.023302718997001648e-02 -5.455172061920166016e-01 7.395438551902770996e-01 -2.002618759870529175e-01 -1.205916237086057663e-02 1.310715973377227783e-01 7.817853242158889771e-02 3.005415797233581543e-01
2.403590679168701172e-01 -4.512339830398559570e-01 -5.461649894714355469e-01 -5.309950560331344604e-02 -1.432012319564819336e-01 -4.213334526866674423e-03 3.209930658340454102e-01 5.603021979331970215e-01
3.569773435592651367e-01 -4.166241884231567383e-01 4.060278832912445068e-02 -9.962571412324905396e-02 3.014369904994964600e-01 -2.916520237922668457e-01 1.620804518461227417e-01 6.965789794921875000e-01
-4.957492053508758545e-01 -4.015510380268096924e-01 -3.810903131961822510e-01 -1.270757764577865601e-01 -1.300190091133117676e-01 -1.562007814645767212e-01 4.563113451004028320e-01 4.267175793647766113e-01
4.569761753082275391e-01 -5.695431828498840332e-01 7.334915548563003540e-02 -3.946536183357238770e-01 -3.028235435485839844e-01 3.065768629312515259e-02 -2.835422754287719727e-01 3.641752600669860840e-01
-2.032364010810852051e-01 -7.352993488311767578e-01 -1.650142669677734375e-01 -2.143146842718124390e-01 -1.251332908868789673e-01 1.096286531537771225e-02 4.002448022365570068e-01 4.109685420989990234e-01
2.230142951011657715e-01 7.175771892070770264e-02 3.747189044952392578e-01 -1.042831018567085266e-01 -2.719102799892425537e-01 5.651248693466186523e-01 -1.451435536146163940e-01 6.160017251968383789e-01
-5.564224123954772949e-01 -5.459891557693481445e-01 -1.620589643716812134e-01 -1.070203855633735657e-01 -2.129427939653396606e-01 9.775046259164810181e-02 4.121511578559875488e-01 3.602845966815948486e-01
2.764214575290679932e-01 -4.187529981136322021e-01 3.286840617656707764e-01 -6.755117774009704590e-01 -2.042378336191177368e-01 1.499242037534713745e-01 1.769845336675643921e-01 2.972773313522338867e-01
6.390709280967712402e-01 -2.708792686462402344e-01 7.064270973205566406e-02 -4.161153733730316162e-01 -1.752879172563552856e-01 -7.137192785739898682e-02 -2.481789886951446533e-01 4.926029145717620850e-01
-1.735373139381408691e-01 -3.023726344108581543e-01 -3.516170084476470947e-01 -2.457964001223444939e-03 3.806904852390289307e-01 2.947760187089443207e-02 -6.127750501036643982e-02 7.779883146286010742e-01
1.295904964208602905e-01 -6.170215010643005371e-01 -5.283970013260841370e-02 8.942826092243194580e-02 6.560482829809188843e-02 -4.452364444732666016e-01 3.444775640964508057e-01 5.200933218002319336e-01
4.432520642876625061e-02 2.013792097568511963e-01 -4.907276928424835205e-01 -2.660047076642513275e-02 -5.492778420448303223e-01 3.301121294498443604e-02 -1.106274947524070740e-01 6.331874132156372070e-01
-1.397026935592293739e-04 1.079310551285743713e-01 6.360252201557159424e-02 2.363649904727935791e-01 2.986069768667221069e-02 -2.089385986328125000e-01 4.367915987968444824e-01 8.325283527374267578e-01
-6.100809201598167419e-02 -3.076250553131103516e-01 3.143444955348968506e-01 -3.139955401420593262e-01 -6.566289067268371582e-01 8.609797805547714233e-02 -4.016052782535552979e-01 3.230761587619781494e-01
-6.908968091011047363e-01 -4.404130280017852783e-01 2.347439229488372803e-01 -2.430246472358703613e-01 -3.433310240507125854e-02 6.407441198825836182e-02 2.215165644884109497e-01 4.002230465412139893e-01
2.218516767024993896e-01 1.199354976415634155e-01 2.167132049798965454e-01 -2.923353016376495361e-01 -1.440559923648834229e-01 5.929549336433410645e-01 -5.301443859934806824e-02 6.548393964767456055e-01
3.449532687664031982e-01 -3.726172745227813721e-01 2.759290933609008789e-01 -1.954771429300308228e-01 3.022241592407226562e-01 -7.344190031290054321e-02 2.280017826706171036e-03 7.287502288818359375e-01
-7.090927362442016602e-01 -1.731585562229156494e-01 2.952747792005538940e-02 -3.862952291965484619e-01 1.535052433609962463e-02 2.936660051345825195e-01 6.709752231836318970e-02 4.755317866802215576e-01
-3.937960267066955566e-01 -1.833875626325607300e-01 1.159921362996101379e-01 -1.679496318101882935e-01 -2.805092334747314453e-01 -7.196159102022647858e-03 -4.399867951869964600e-01 7.051998972892761230e-01
1.436368077993392944e-01 3.301242589950561523e-01 1.300219595432281494e-01 -4.087866842746734619e-01 -7.623484730720520020e-02 3.607206046581268311e-01 6.439043581485748291e-02 7.391191720962524414e-01
2.586545348167419434e-01 -5.004190206527709961e-01 -1.128230988979339600e-01 -3.810014128684997559e-01 -5.951888561248779297e-01 5.594981089234352112e-02 -2.971457242965698242e-01 2.812680006027221680e-01
-1.970250606536865234e-01 -1.986345052719116211e-01 3.832603394985198975e-01 -1.154145151376724243e-01 -9.031614661216735840e-02 -1.552945375442504883e-01 6.568244099617004395e-01 5.457333326339721680e-01
2.759829759597778320e-01 1.604723036289215088e-01 1.653868556022644043e-01 -3.076477348804473877e-01 1.471689939498901367e-01 4.070258140563964844e-01 1.432558447122573853e-01 7.538110017776489258e-01
-6.870044767856597900e-02 -2.923299372196197510e-01 4.620067477226257324e-01 -5.208941698074340820e-01 4.003134667873382568e-01 1.548372507095336914e-01 1.001129820942878723e-01 4.804108440876007080e-01
-3.747207820415496826e-01 -3.208774626255035400e-01 -1.284752637147903442e-01 -3.358647525310516357e-01 -1.823692172765731812e-01 1.017379537224769592e-01 6.227823495864868164e-01 4.425427913665771484e-01
-4.412439465522766113e-01 3.919395059347152710e-02 -3.255037963390350342e-01 -3.909329473972320557e-01 -2.485781461000442505e-01 3.970814049243927002e-01 -2.605445384979248047e-01 5.075808763504028320e-01
-1.757178828120231628e-02 4.669243097305297852e-02 -1.648907065391540527e-01 1.441891342401504517e-01 8.747708052396774292e-02 -2.925667464733123779e-01 4.405339956283569336e-01 8.137652873992919922e-01
-1.022101640701293945e-01 -1.630277186632156372e-01 3.908250033855438232e-01 1.479721814393997192e-01 2.448320686817169189e-01 -3.558996021747589111e-01 -1.280785053968429565e-01 7.650644779205322266e-01
-5.157788842916488647e-02 9.420460462570190430e-02 -6.990479677915573120e-02 1.647908538579940796e-01 -1.504696160554885864e-01 1.834211200475692749e-01 4.595720767974853516e-01 8.300189971923828125e-01
-3.228286504745483398e-01 -1.509079933166503906e-01 -5.391529798507690430e-01 -2.633115351200103760e-01 -7.400110363960266113e-02 3.941116929054260254e-01 3.192259371280670166e-01 5.002838969230651855e-01
2.706710696220397949e-01 1.561559736728668213e-01 1.998856514692306519e-01 -2.141338735818862915e-01 -7.309283316135406494e-02 5.756110548973083496e-01 2.205693162977695465e-02 6.923783421516418457e-01
3.441755771636962891e-01 -5.049911141395568848e-01 -8.336771279573440552e-02 -4.043086171150207520e-01 -5.457868576049804688e-01 4.857290908694267273e-02 -2.469011247158050537e-01 3.080726563930511475e-01
-3.202706808224320412e-03 -4.738902449607849121e-01 1.055802553892135620e-01 1.136536970734596252e-01 -6.096902489662170410e-01 4.743333756923675537e-01 -2.323818504810333252e-01 3.172344267368316650e-01
2.005269080400466919e-01 1.796222031116485596e-01 1.754743307828903198e-01 -2.135346382856369019e-01 6.130262464284896851e-02 5.096629261970520020e-01 8.733383566141128540e-02 7.615742087364196777e-01
-2.691459096968173981e-02 -3.559500873088836670e-01 5.332678556442260742e-01 -1.255185604095458984e-01 -1.487215310335159302e-01 -3.982365131378173828e-01 4.556387066841125488e-01 4.291019439697265625e-01
-5.680131316184997559e-01 -4.004261270165443420e-02 -2.686029076576232910e-01 6.614993512630462646e-02 1.788699775934219360e-01 -2.540619373321533203e-01 6.851568073034286499e-02 7.056897878646850586e-01
3.008700311183929443e-01 -3.558769822120666504e-01 -4.727414250373840332e-01 -1.584267020225524902e-01 -1.294042766094207764e-01 5.560418963432312012e-02 4.499620199203491211e-01 5.585178136825561523e-01
-1.439473479986190796e-01 -3.903299868106842041e-01 -5.976874381303787231e-02 -1.663251668214797974e-01 -1.809247732162475586e-01 8.177573233842849731e-02 7.359757423400878906e-01 4.632536172866821289e-01
-1.609748452901840210e-01 -3.141639828681945801e-01 -3.205516338348388672e-01 3.968127965927124023e-01 1.364464163780212402e-01 1.069966480135917664e-01 -6.233235076069831848e-02 7.623799443244934082e-01
-3.387148305773735046e-02 -5.519734621047973633e-01 5.610013008117675781e-01 -3.545513749122619629e-01 1.073760539293289185e-01 3.413192331790924072e-01 6.429640203714370728e-02 3.486923575401306152e-01
-3.778146207332611084e-02 -2.973109185695648193e-01 6.168290600180625916e-02 4.295492470264434814e-01 -8.546728640794754028e-02 -5.053488910198211670e-02 4.812526702880859375e-01 6.931082010269165039e-01
-9.343064576387405396e-02 -4.424670934677124023e-01 3.825977742671966553e-01 -3.529327809810638428e-01 -3.840293586254119873e-01 1.264641284942626953e-01 4.973854720592498779e-01 3.371751904487609863e-01
-2.427528500556945801e-01 -3.393138051033020020e-01 -3.660823404788970947e-01 -8.655694127082824707e-02 3.555628359317779541e-01 -2.272227257490158081e-01 2.269952148199081421e-01 6.744235157966613770e-01
-1.263346225023269653e-01 -2.419442534446716309e-01 4.647688567638397217e-01 -2.065401822328567505e-01 1.256333589553833008e-01 -2.920362949371337891e-01 4.589988291263580322e-01 5.958900451660156250e-01
1.829437762498855591e-01 -4.997132718563079834e-02 3.569771349430084229e-01 -1.092822998762130737e-01 6.799791008234024048e-02 5.360697507858276367e-01 2.396303862333297729e-01 6.893779039382934570e-01
1.200507730245590210e-01 -1.728917360305786133e-01 -3.541386127471923828e-01 2.325361967086791992e-01 2.509000897407531738e-01 -8.883754909038543701e-02 -9.414785355329513550e-02 8.345668911933898926e-01
4.155722633004188538e-02 -1.157461013644933701e-02 3.475968539714813232e-01 -1.898380368947982788e-01 -5.783867835998535156e-01 2.250264734029769897e-01 4.746255278587341309e-01 4.804574251174926758e-01
-1.715112030506134033e-01 -3.424539864063262939e-01 3.178179860115051270e-01 -9.159281104803085327e-02 -1.043319180607795715e-01 1.285939514636993408e-01 6.689546704292297363e-01 5.186423659324645996e-01
-4.503881931304931641e-02 -3.964111208915710449e-01 1.298198942095041275e-02 3.922264873981475830e-01 -1.869299449026584625e-02 2.155136875808238983e-02 4.580457210540771484e-01 6.900722980499267578e-01
-3.049712441861629486e-02 -4.223651289939880371e-01 -3.861416876316070557e-01 -1.815286278724670410e-01 -3.314898908138275146e-01 3.088314533233642578e-01 4.814500510692596436e-01 4.489576816558837891e-01
2.882899641990661621e-01 -4.504214972257614136e-02 3.203266859054565430e-01 -4.482090771198272705e-01 2.270472347736358643e-01 1.841971427202224731e-01 1.843799203634262085e-01 7.013447284698486328e-01
4.015060067176818848e-01 -3.324294984340667725e-01 4.393820166587829590e-01 -5.082499384880065918e-01 -4.065481126308441162e-01 4.412919282913208008e-02 -7.702321279793977737e-03 3.310903012752532959e-01
-8.144669234752655029e-02 -5.839051604270935059e-01 -1.013023480772972107e-01 1.704604029655456543e-01 4.994570091366767883e-02 -1.666720658540725708e-01 4.703794717788696289e-01 6.013079881668090820e-01
-6.928688287734985352e-02 -5.011984705924987793e-01 1.909875571727752686e-01 1.510493755340576172e-01 -6.919981241226196289e-01 4.173023626208305359e-02 -3.181917965412139893e-01 3.207156360149383545e-01
-1.699985116720199585e-01 -1.809212267398834229e-01 8.978148549795150757e-02 4.965714365243911743e-02 3.681425750255584717e-01 -2.464703917503356934e-01 1.593436300754547119e-01 8.403418064117431641e-01
-1.569465398788452148e-01 9.013205021619796753e-02 -3.521056771278381348e-01 1.532504111528396606e-01 1.527556926012039185e-01 1.340731084346771240e-01 1.494068056344985962e-01 8.695675134658813477e-01
-2.620028257369995117e-01 -8.145470619201660156e-01 1.580815911293029785e-01 -2.998889237642288208e-02 -2.034062445163726807e-01 -4.763206467032432556e-02 3.462629616260528564e-01 2.800667285919189453e-01
3.997639194130897522e-02 -1.250931471586227417e-01 -2.339192628860473633e-01 8.848479390144348145e-02 3.700762987136840820e-01 -1.255882680416107178e-01 -1.019797772169113159e-01 8.701016306877136230e-01
8.957985043525695801e-02 -7.915253639221191406e-01 1.257409304380416870e-01 2.699384838342666626e-02 -1.587232053279876709e-01 -1.872003227472305298e-01 3.075512349605560303e-01 4.405665695667266846e-01
2.812153473496437073e-02 -2.054211944341659546e-01 4.398560225963592529e-01 -4.686745703220367432e-01 7.920724153518676758e-02 5.271729230880737305e-01 4.892633855342864990e-02 5.072506666183471680e-01
-1.690266430377960205e-01 -6.445683240890502930e-01 3.703933060169219971e-01 -3.442212045192718506e-01 -7.123232632875442505e-02 4.897994399070739746e-01 -2.039220184087753296e-02 2.342834025621414185e-01
2.450574636459350586e-01 -2.003396116197109222e-02 2.203183472156524658e-01 3.987409770488739014e-01 -1.793671548366546631e-01 3.298067748546600342e-01 -3.039512634277343750e-01 7.061723470687866211e-01
1.912848465144634247e-02 -1.573297977447509766e-01 3.142916560173034668e-01 -6.824486851692199707e-01 -1.149984300136566162e-01 -9.941458702087402344e-02 -4.589816927909851074e-01 4.202306270599365234e-01
2.468354105949401855e-01 2.367581278085708618e-01 1.950443238019943237e-01 -4.486700519919395447e-02 -6.544103026390075684e-01 3.931444138288497925e-02 3.135691881179809570e-01 5.611047148704528809e-01
-4.999932944774627686e-01 -1.554736346006393433e-01 -4.876672327518463135e-01 -3.006940782070159912e-01 -1.829456388950347900e-01 3.720008432865142822e-01 2.287834435701370239e-01 4.164165258407592773e-01
3.976626321673393250e-02 -2.289483249187469482e-01 6.991570442914962769e-02 4.657483398914337158e-01 -1.024295836687088013e-01 2.796092927455902100e-01 3.154355585575103760e-01 7.321330308914184570e-01
-1.879002749919891357e-01 -7.149880528450012207e-01 -1.397776752710342407e-01 1.189987733960151672e-01 -1.691004037857055664e-01 6.791900098323822021e-02 4.092396795749664307e-01 4.680833220481872559e-01
1.087249219417572021e-01 -5.712889507412910461e-02 1.826619058847427368e-01 -1.058805137872695923e-01 3.296439349651336670e-01 -2.494797855615615845e-01 9.791292995214462280e-02 8.716920614242553711e-01
2.957223355770111084e-01 -1.252083331346511841e-01 3.949832320213317871e-01 -2.973658740520477295e-01 2.250821888446807861e-01 3.194479048252105713e-01 -2.111907750368118286e-01 6.746276617050170898e-01
1.690148711204528809e-01 -1.824545860290527344e-01 4.872923195362091064e-01 2.793493308126926422e-02 2.327087819576263428e-01 -2.214118689298629761e-01 2.317268401384353638e-01 7.369098663330078125e-01
-5.002276897430419922e-01 -2.202769815921783447e-01 8.831252343952655792e-03 -4.660104215145111084e-01 -3.804184868931770325e-02 2.225067019462585449e-01 5.056972503662109375e-01 4.210944175720214844e-01
-9.395448863506317139e-02 -5.130277872085571289e-01 -7.527548819780349731e-02 -3.848055005073547363e-02 -5.154814124107360840e-01 1.127615272998809814e-01 5.484961867332458496e-01 3.762228190898895264e-01
1.788404434919357300e-01 9.823373705148696899e-02 5.277912020683288574e-01 -3.839333951473236084e-01 1.166941523551940918e-01 2.194704115390777588e-01 -2.418860197067260742e-01 6.419534087181091309e-01
1.985866278409957886e-01 -4.375108778476715088e-01 4.151225835084915161e-02 -7.170738577842712402e-01 -1.600486785173416138e-01 -1.204987466335296631e-01 -2.077118903398513794e-01 4.122493565082550049e-01
-1.067803055047988892e-01 4.035423696041107178e-01 -1.831965595483779907e-01 -1.682164669036865234e-01 -3.024918138980865479e-01 3.314280807971954346e-01 5.326569825410842896e-02 7.481380701065063477e-01
-1.927498355507850647e-02 1.514860540628433228e-01 -4.387919306755065918e-01 -3.900714963674545288e-02 -2.734530866146087646e-01 6.276798993349075317e-02 3.894314169883728027e-01 7.431333661079406738e-01
-1.841180920600891113e-01 -2.645572721958160400e-01 3.935175836086273193e-01 -5.227158069610595703e-01 -2.190425395965576172e-01 3.983562588691711426e-01 3.150424063205718994e-01 4.026203751564025879e-01
-1.776707768440246582e-01 -3.916523456573486328e-01 -5.924223363399505615e-02 -3.424350321292877197e-01 2.441189587116241455e-01 -6.757956743240356445e-02 4.032890498638153076e-01 6.837155818939208984e-01
-1.226335018873214722e-01 -2.286867648363113403e-01 7.196741178631782532e-03 -2.802485227584838867e-01 9.440370649099349976e-02 4.154458045959472656e-01 5.997822284698486328e-01 5.593088269233703613e-01
-2.271478027105331421e-01 -6.630991697311401367e-01 2.835722267627716064e-01 3.563699871301651001e-02 3.099500201642513275e-02 -3.186517357826232910e-01 3.316738456487655640e-02 5.687006711959838867e-01
2.548690438270568848e-01 -4.654857516288757324e-01 3.663275837898254395e-01 -8.218596130609512329e-02 -4.894138127565383911e-02 -2.766247987747192383e-01 4.308153092861175537e-01 5.593711137771606445e-01
-2.924589514732360840e-01 -7.176369428634643555e-01 -1.721444725990295410e-01 -2.711511775851249695e-02 2.121503204107284546e-01 2.480923384428024292e-02 -3.056558966636657715e-01 4.796323180198669434e-01
1.262030005455017090e-01 -5.337419509887695312e-01 1.850393414497375488e-01 4.771074652671813965e-02 -1.116271615028381348e-01 -2.240896075963973999e-01 5.473927259445190430e-01 5.480520129203796387e-01
-4.975419491529464722e-03 3.176040351390838623e-01 -3.685464262962341309e-01 -1.447543650865554810e-01 4.762919247150421143e-02 2.087199687957763672e-02 2.601843476295471191e-01 8.197088241577148438e-01
5.916433781385421753e-02 1.604271829128265381e-01 -2.738051414489746094e-01 1.413098908960819244e-02 -6.864925622940063477e-01 1.497011072933673859e-02 -1.550265103578567505e-01 6.325064897537231445e-01
-3.576493263244628906e-01 -3.705359995365142822e-01 3.409100770950317383e-01 -2.364876270294189453e-01 -6.658132076263427734e-01 2.162693142890930176e-01 6.538306362926959991e-03 2.692982554435729980e-01
1.807927899062633514e-02 -1.831306964159011841e-01 2.014974504709243774e-01 4.704354405403137207e-01 -1.048021912574768066e-01 2.869851291179656982e-01 -4.798787832260131836e-02 7.801147103309631348e-01
1.712021827697753906e-01 -5.286051034927368164e-01 2.078757733106613159e-01 -1.715455651283264160e-01 2.065047025680541992e-01 -3.281303942203521729e-01 3.844719827175140381e-01 5.661216378211975098e-01
-1.781277507543563843e-01 -2.648952007293701172e-01 -1.357272118330001831e-01 -2.832616567611694336e-01 -2.264338778331875801e-03 3.966001570224761963e-01 5.941894054412841797e-01 5.376656055450439453e-01
1.894986778497695923e-01 -6.565349698066711426e-01 -2.423368394374847412e-01 -2.011812329292297363e-01 -2.312460243701934814e-01 9.273657202720642090e-02 3.569252490997314453e-01 4.943487346172332764e-01
-1.778221875429153442e-01 -4.547469019889831543e-01 -2.707805931568145752e-01 -1.414974480867385864e-01 -4.585911631584167480e-01 2.657555341720581055e-01 5.053638219833374023e-01 3.632029294967651367e-01
-5.593516826629638672e-01 -2.317879945039749146e-01 5.642028152942657471e-02 -3.833072483539581299e-01 -8.169355243444442749e-02 1.090591475367546082e-01 5.477318763732910156e-01 4.058500528335571289e-01
1.204783990979194641e-01 -2.694343589246273041e-02 -7.907097041606903076e-02 1.121085584163665771e-01 -8.407704830169677734e-01 6.081478670239448547e-02 7.943993061780929565e-02 4.990333020687103271e-01
-4.667680859565734863e-01 -3.321031332015991211e-01 -1.073936074972152710e-01 -2.721710801124572754e-01 -5.865349620580673218e-02 3.219439387321472168e-01 4.910906851291656494e-01 4.878179728984832764e-01
9.283488243818283081e-02 -5.229299068450927734e-01 7.694986648857593536e-03 3.831594288349151611e-01 -5.152390152215957642e-02 -1.907421648502349854e-01 2.739880084991455078e-01 6.759800910949707031e-01
-5.944645404815673828e-01 -6.864729523658752441e-01 3.574442490935325623e-02 2.383747696876525879e-02 6.248689442873001099e-02 -1.199705004692077637e-01 4.282515123486518860e-02 3.916493654251098633e-01
-1.754388809204101562e-01 -4.490098357200622559e-01 2.748481631278991699e-01 -2.530333399772644043e-01 -5.128259062767028809e-01 3.647164404392242432e-01 3.468067944049835205e-01 3.343060314655303955e-01
1.736029535531997681e-01 -5.077600479125976562e-03 -9.825540333986282349e-02 -8.499313145875930786e-02 -7.716331481933593750e-01 2.714389264583587646e-01 2.248326539993286133e-01 4.830234944820404053e-01
-2.543146610260009766e-01 -4.558336138725280762e-01 -1.450197249650955200e-01 -1.449704468250274658e-01 -5.388191938400268555e-01 2.344257384538650513e-01 4.577575922012329102e-01 3.614815771579742432e-01
2.506851591169834137e-02 -1.900667399168014526e-01 -9.562820196151733398e-02 4.240813255310058594e-01 1.063789278268814087e-01 1.237329542636871338e-01 1.153642088174819946e-01 8.569254875183105469e-01
-2.489113211631774902e-01 -6.635603904724121094e-01 -2.212481759488582611e-02 1.560999453067779541e-01 -1.990403532981872559e-01 -6.331017613410949707e-02 5.057092905044555664e-01 4.165416359901428223e-01
-8.284080773591995239e-02 5.100087076425552368e-02 1.029892861843109131e-01 -4.671281576156616211e-01 8.898083120584487915e-02 6.175941824913024902e-01 -1.180132031440734863e-01 5.987098217010498047e-01
-2.011302113533020020e-01 -2.067650407552719116e-01 4.650749564170837402e-01 -3.013248443603515625e-01 1.021076366305351257e-01 -4.669026657938957214e-02 5.823376774787902832e-01 5.079175829887390137e-01
2.663914812728762627e-03 -1.066310405731201172e-01 1.525325924158096313e-01 1.929325759410858154e-01 2.155377268791198730e-01 -3.743506669998168945e-01 -3.203154504299163818e-01 7.993351817131042480e-01
7.011817395687103271e-02 -6.009701490402221680e-01 2.624531388282775879e-01 4.159113019704818726e-02 -3.194595575332641602e-01 -3.514485657215118408e-01 3.919500112533569336e-01 4.290823936462402344e-01
-2.434257268905639648e-01 6.539312750101089478e-02 -4.494696259498596191e-01 -1.264076977968215942e-01 -3.723846673965454102e-01 3.039917945861816406e-01 3.251610696315765381e-01 6.177821755409240723e-01
-4.389706999063491821e-02 -3.866509497165679932e-01 -6.830443739891052246e-01 1.586053967475891113e-01 -2.128808647394180298e-01 9.682274609804153442e-02 -1.154219061136245728e-01 5.374512076377868652e-01
7.332237064838409424e-02 -3.860968649387359619e-01 2.243746221065521240e-01 -3.067078441381454468e-02 -6.509406566619873047e-01 3.565191850066184998e-02 -3.902037143707275391e-01 4.658482372760772705e-01
-1.615408957004547119e-01 -2.406674772500991821e-01 -3.729518055915832520e-01 1.788438260555267334e-01 2.319461405277252197e-01 1.622433811426162720e-01 1.307715773582458496e-01 8.047871589660644531e-01
4.441202804446220398e-02 -5.297232270240783691e-01 1.023372262716293335e-01 -2.016517966985702515e-01 -3.747822046279907227e-01 5.010399818420410156e-01 3.854731023311614990e-01 3.552357256412506104e-01
-4.233421385288238525e-01 -2.526022493839263916e-01 -4.347072839736938477e-01 -3.810181021690368652e-01 -1.678861975669860840e-01 4.114981591701507568e-01 2.659731209278106689e-01 3.931541144847869873e-01
1.328058540821075439e-01 2.328576147556304932e-01 3.715510368347167969e-01 -2.445163726806640625e-01 -1.330759609118103981e-03 3.918282687664031982e-01 5.865560099482536316e-02 7.571854591369628906e-01
1.909370571374893188e-01 -4.764987826347351074e-01 8.783534914255142212e-02 -1.305953860282897949e-01 -1.467457115650177002e-01 -1.908978968858718872e-01 6.294999122619628906e-01 5.074201226234436035e-01
1.703322976827621460e-01 -4.700552821159362793e-01 1.002840325236320496e-01 -3.239614190533757210e-03 3.701432049274444580e-01 2.135491520166397095e-01 2.130685560405254364e-02 7.462603449821472168e-01
-1.990438103675842285e-01 -6.006046533584594727e-01 4.049158692359924316e-01 -5.825081467628479004e-02 -1.549739092588424683e-01 1.001653075218200684e-01 4.131018221378326416e-01 4.770770668983459473e-01
1.578100919723510742e-01 -4.393446743488311768e-01 -8.411878347396850586e-02 -2.781384438276290894e-02 5.088629201054573059e-02 -5.252517461776733398e-01 4.096423387527465820e-01 5.726578235626220703e-01
1.214566826820373535e-02 -4.753375947475433350e-01 -2.852165699005126953e-02 3.203385323286056519e-02 -6.484693884849548340e-01 3.929807841777801514e-01 -2.665779292583465576e-01 3.550449311733245850e-01
-1.895777285099029541e-01 -5.469014048576354980e-01 -2.346337735652923584e-01 2.321465611457824707e-01 -2.956738173961639404e-01 -9.670226275920867920e-02 4.561045467853546143e-01 5.012067556381225586e-01
3.115097880363464355e-01 8.448708057403564453e-02 2.501934170722961426e-01 -3.757569789886474609e-01 -1.283776313066482544e-01 4.690312147140502930e-01 -1.305450499057769775e-01 6.622086763381958008e-01
1.718551665544509888e-01 -7.002423405647277832e-01 1.784397065639495850e-01 -2.821740508079528809e-02 -2.621124088764190674e-01 -3.138405680656433105e-01 3.389484584331512451e-01 4.066998958587646484e-01
-1.704064607620239258e-01 5.305573344230651855e-02 -4.362092912197113037e-01 8.545453660190105438e-03 -9.241167455911636353e-02 1.105341166257858276e-01 3.257043063640594482e-01 8.068172335624694824e-01
-2.281353622674942017e-01 -6.008589267730712891e-01 -2.143561691045761108e-01 -2.264876514673233032e-01 -2.254486531019210815e-01 -1.796353608369827271e-01 5.039105415344238281e-01 3.907119929790496826e-01
3.362837731838226318e-01 1.287684738636016846e-01 2.625727057456970215e-01 -3.242262601852416992e-01 -6.029387712478637695e-01 -2.517054975032806396e-01 2.432042658329010010e-01 4.585039615631103516e-01
-4.563833773136138916e-01 -1.522639691829681396e-01 1.653590500354766846e-01 -3.823672235012054443e-01 -2.633990645408630371e-01 4.916251897811889648e-01 -3.374963700771331787e-01 4.123147130012512207e-01
-4.028264284133911133e-01 -2.803115546703338623e-01 -1.137136667966842651e-01 -2.835474312305450439e-01 -1.092382669448852539e-01 1.356285810470581055e-01 5.855998396873474121e-01 5.408986210823059082e-01
2.074386626482009888e-01 -2.102566808462142944e-01 4.158316850662231445e-01 -1.215391233563423157e-01 9.870034456253051758e-02 -6.057266592979431152e-01 2.032228708267211914e-01 5.541909337043762207e-01
4.081484675407409668e-02 -6.988859176635742188e-01 3.378836810588836670e-01 -3.189748525619506836e-01 -8.972592651844024658e-02 3.313171118497848511e-02 4.372268617153167725e-01 3.060495853424072266e-01
-4.451070129871368408e-01 1.375372260808944702e-01 -2.818168401718139648e-01 -2.174056321382522583e-01 1.031584367156028748e-01 1.422323733568191528e-01 -2.408804148435592651e-01 7.532477378845214844e-01
-2.045065611600875854e-01 2.602572739124298096e-01 -1.870676875114440918e-01 2.518475055694580078e-01 -1.812670528888702393e-01 1.358836144208908081e-01 8.339703083038330078e-02 8.565889000892639160e-01
-2.736557126045227051e-01 -2.860730886459350586e-01 1.751336455345153809e-01 -8.244102448225021362e-02 -7.441589236259460449e-01 -4.945606365799903870e-02 -2.989672124385833740e-01 4.002583026885986328e-01
-1.644401550292968750e-01 -3.189384639263153076e-01 -8.721034973859786987e-02 2.370486781001091003e-02 -8.467256426811218262e-01 3.320261836051940918e-02 2.215587347745895386e-01 3.097340464591979980e-01
-5.051188468933105469e-01 -1.688095927238464355e-01 2.319343574345111847e-02 -2.933106422424316406e-01 -3.284956514835357666e-01 5.183132886886596680e-01 2.320968508720397949e-01 4.464998841285705566e-01
1.577000021934509277e-01 -5.112866759300231934e-01 1.111792996525764465e-01 -3.820886015892028809e-01 -5.360089540481567383e-01 -1.403882540762424469e-02 -4.157800376415252686e-01 3.082020282745361328e-01
2.734237909317016602e-01 1.408981531858444214e-01 2.511394917964935303e-01 -3.120581805706024170e-01 -2.515878379344940186e-01 3.420878648757934570e-01 -1.337240487337112427e-01 7.394142150878906250e-01
-4.127330183982849121e-01 -1.687998473644256592e-01 1.731354743242263794e-01 -2.544846832752227783e-01 -5.440543293952941895e-01 4.220913052558898926e-01 1.276028752326965332e-01 4.647375941276550293e-01
