# Supplementary material for: Where is your field going? A machine learning approach to study the relative motion of the domains of physics
Source: PLoS One. 2020 Jun 18;15(6):e0233997. doi: 10.1371/journal.pone.0233997 (PMC7302634; doi:10.1371/journal.pone.0233997)
Supplement: S2 Data — (ZIP) [file pone.0233997.s002.zip › 1/Pacs4Run_1_VS_500_embeddings1996-2000ED8.txt]

-1.487304866313934326e-01 1.430168747901916504e-01 4.082376658916473389e-01 -5.381633639335632324e-01 8.106109686195850372e-03 -6.194825768470764160e-01 2.151527255773544312e-01 -2.665196061134338379e-01
-3.946150839328765869e-01 -2.852236293256282806e-02 -3.380134701728820801e-01 -2.187153697013854980e-01 -3.060119971632957458e-02 -6.728777885437011719e-01 4.149296283721923828e-01 -2.356022894382476807e-01
-2.448189258575439453e-01 1.115884035825729370e-01 -2.813312038779258728e-02 -4.204715490341186523e-01 2.387113124132156372e-01 -5.061249136924743652e-01 -1.873874962329864502e-01 -6.338489651679992676e-01
-4.319996535778045654e-01 -4.219206273555755615e-01 1.597018092870712280e-01 -3.692211508750915527e-01 3.096568584442138672e-01 -3.288022577762603760e-01 -4.239788104314357042e-04 -5.191645622253417969e-01
1.882736533880233765e-01 -2.405742704868316650e-01 3.654809594154357910e-01 -5.841124653816223145e-01 2.633593976497650146e-01 -1.801696270704269409e-01 5.736544132232666016e-01 3.185671195387840271e-02
2.506836354732513428e-01 2.530942559242248535e-01 -1.820246726274490356e-01 -6.211092472076416016e-01 1.041294485330581665e-01 -5.328815579414367676e-01 3.981390893459320068e-01 2.951257862150669098e-02
-3.374149501323699951e-01 4.497880861163139343e-02 4.045781195163726807e-01 -4.241617023944854736e-01 5.245270133018493652e-01 -3.585559129714965820e-01 1.692707389593124390e-01 -3.289192914962768555e-01
-1.810881495475769043e-01 -4.684767425060272217e-01 -1.248868852853775024e-01 -3.535422086715698242e-01 -1.493384838104248047e-01 -5.479154586791992188e-01 4.971427023410797119e-01 1.936067789793014526e-01
-1.291754245758056641e-01 8.233503252267837524e-02 4.465665817260742188e-01 -5.928494930267333984e-01 4.548702538013458252e-01 -2.541840076446533203e-01 3.467972576618194580e-01 -1.840042322874069214e-01
-1.004582494497299194e-01 -1.040002033114433289e-01 -1.245472580194473267e-02 -1.349500566720962524e-01 -1.094688326120376587e-01 -4.312636554241180420e-01 1.418112497776746750e-02 -8.732426762580871582e-01
9.746833890676498413e-02 -6.262756586074829102e-01 3.582042157649993896e-01 -2.479046583175659180e-01 1.515501588582992554e-01 -4.992770552635192871e-01 3.656239211559295654e-01 -5.085241049528121948e-02
-2.864101231098175049e-01 -1.496434658765792847e-01 -5.242533236742019653e-02 -2.851315438747406006e-01 3.104924559593200684e-01 -5.527375936508178711e-01 5.521131753921508789e-01 -3.236885666847229004e-01
-6.802378594875335693e-02 -6.485737860202789307e-02 8.848331123590469360e-02 -1.626457273960113525e-01 -2.377413660287857056e-01 -4.242371320724487305e-01 8.475793600082397461e-01 -4.465924203395843506e-02
1.994083523750305176e-01 -2.331487387418746948e-01 4.071136713027954102e-01 -6.974941492080688477e-01 2.477878332138061523e-01 -2.807399816811084747e-02 4.363691508769989014e-01 -3.214554116129875183e-02
6.027770042419433594e-01 2.760415896773338318e-02 3.439555168151855469e-01 -3.506632745265960693e-01 6.599865108728408813e-02 -4.720866680145263672e-01 3.913039565086364746e-01 -1.195288673043251038e-01
-4.438296705484390259e-02 -4.429197907447814941e-01 4.402212798595428467e-02 -3.601898849010467529e-01 -3.419644385576248169e-02 -5.999755859375000000e-01 4.893543422222137451e-01 2.637606561183929443e-01
-3.444029688835144043e-01 -5.235704183578491211e-01 -7.824977510608732700e-04 -6.154590845108032227e-01 -3.581039607524871826e-01 1.170245371758937836e-02 2.830086350440979004e-01 -1.414235830307006836e-01
-3.760460913181304932e-01 -5.011219978332519531e-01 3.312444984912872314e-01 -3.527339100837707520e-01 -3.209424316883087158e-01 1.782512757927179337e-03 3.573240339756011963e-01 -3.776694536209106445e-01
-9.113555401563644409e-02 -2.101480066776275635e-01 2.448692768812179565e-01 1.357303112745285034e-01 -3.988991677761077881e-01 -5.715526342391967773e-01 6.172164082527160645e-01 -4.898588359355926514e-02
-6.962040066719055176e-02 7.253752648830413818e-02 2.654810547828674316e-01 -1.269728541374206543e-01 1.483776271343231201e-01 -8.160898089408874512e-01 -2.139722406864166260e-01 -4.116872251033782959e-01
-1.808400452136993408e-01 -4.522215425968170166e-01 3.518401980400085449e-01 -4.262830615043640137e-01 -1.356759965419769287e-01 1.437915116548538208e-01 4.299170970916748047e-01 -4.830849170684814453e-01
-4.403449967503547668e-02 6.696820259094238281e-02 -1.164625510573387146e-01 -2.265592217445373535e-01 1.150011196732521057e-01 -9.371932148933410645e-01 4.697706922888755798e-02 -1.868698298931121826e-01
-1.877034008502960205e-01 -3.508635759353637695e-01 -8.771122433245182037e-03 -2.177036851644515991e-01 1.949415653944015503e-01 -6.339367032051086426e-01 5.588619112968444824e-01 -2.049043178558349609e-01
1.897077560424804688e-01 -1.137212663888931274e-02 3.833550810813903809e-01 -4.647490680217742920e-01 -5.477269291877746582e-01 -4.008539617061614990e-01 -3.744849860668182373e-01 1.112731872126460075e-03
9.049589745700359344e-03 -4.704577326774597168e-01 -2.097539752721786499e-01 -2.571854889392852783e-01 4.123048484325408936e-02 -5.059502720832824707e-01 5.028334259986877441e-01 -3.973907530307769775e-01
8.017198182642459869e-03 -4.573188424110412598e-01 9.235059469938278198e-02 -4.458867609500885010e-01 1.532279420644044876e-02 -4.237309396266937256e-01 6.005249023437500000e-01 2.074574828147888184e-01
1.524263620376586914e-01 -3.065012693405151367e-01 -3.462332785129547119e-01 -2.893117666244506836e-01 -1.640591770410537720e-01 -7.070097923278808594e-01 3.686676025390625000e-01 -1.286475062370300293e-01
-3.896780312061309814e-01 -5.319629311561584473e-01 5.396192073822021484e-01 -2.633161246776580811e-01 -6.326471269130706787e-02 -9.182282537221908569e-02 2.423663139343261719e-01 -3.653313219547271729e-01
6.627286970615386963e-02 -2.099043428897857666e-01 -5.721994116902351379e-02 -1.058700829744338989e-01 -5.748206283897161484e-03 -9.311072230339050293e-01 2.483513355255126953e-01 -9.161584824323654175e-02
3.862902522087097168e-01 -2.241084724664688110e-01 -2.454590201377868652e-01 -3.441405296325683594e-01 2.698669955134391785e-02 -6.068658828735351562e-01 4.039050340652465820e-01 -2.995307445526123047e-01
-4.606640636920928955e-01 1.669242084026336670e-01 1.403881460428237915e-01 -5.084136724472045898e-01 -3.043228089809417725e-01 1.413339823484420776e-01 5.088826417922973633e-01 -3.319375813007354736e-01
-1.618221104145050049e-01 -3.775821328163146973e-01 2.363840192556381226e-01 -5.927128195762634277e-01 -3.352499306201934814e-01 -3.979174494743347168e-01 -2.805751264095306396e-01 2.731412053108215332e-01
-4.668879210948944092e-01 -2.240306288003921509e-01 2.970881462097167969e-01 -4.298512935638427734e-01 -5.290105342864990234e-01 -3.709355369210243225e-02 4.171130657196044922e-01 5.984167754650115967e-02
2.410938404500484467e-02 -3.661708235740661621e-01 1.580694615840911865e-01 -3.681254982948303223e-01 3.605510294437408447e-01 -1.662229299545288086e-01 3.707181215286254883e-01 -6.401377320289611816e-01
2.393675446510314941e-01 -3.606922924518585205e-02 1.831038743257522583e-01 2.108657173812389374e-02 -9.730863571166992188e-02 -8.366997838020324707e-01 3.963966369628906250e-01 -2.019030451774597168e-01
9.915883839130401611e-02 -4.133226722478866577e-02 2.946329116821289062e-01 -5.650810524821281433e-02 -1.118499264121055603e-01 -2.799434363842010498e-01 8.294167518615722656e-01 -3.458997607231140137e-01
-2.152074426412582397e-01 -1.525629013776779175e-01 -1.969758188351988792e-03 -3.010726571083068848e-01 5.467403680086135864e-02 -7.365460395812988281e-01 4.652028381824493408e-01 2.790319621562957764e-01
-2.227109819650650024e-01 -6.110313534736633301e-01 2.468468397855758667e-01 -4.298074543476104736e-01 -4.781095087528228760e-01 -8.806820213794708252e-02 1.742421388626098633e-01 -2.542982101440429688e-01
8.623348921537399292e-02 -5.089009404182434082e-01 -1.418872177600860596e-01 -3.013748526573181152e-01 -8.164372295141220093e-02 -4.868416190147399902e-01 5.800186395645141602e-01 -2.062103003263473511e-01
3.376696109771728516e-01 2.426554448902606964e-02 1.306726969778537750e-02 -2.807425707578659058e-02 -1.754396110773086548e-01 -7.723232507705688477e-01 4.345322251319885254e-01 -2.614404559135437012e-01
5.243286024779081345e-03 3.609182238578796387e-01 -2.968545258045196533e-01 -5.135596990585327148e-01 2.658108482137322426e-03 -4.062390625476837158e-01 5.746184587478637695e-01 -1.504017412662506104e-01
-3.983042761683464050e-02 -3.353347480297088623e-01 1.862376630306243896e-01 -2.995415963232517242e-02 -1.046559885144233704e-01 -3.401078283786773682e-01 7.471548914909362793e-01 -4.068364500999450684e-01
2.545411288738250732e-01 1.748853325843811035e-01 -1.168423444032669067e-01 -2.126332968473434448e-01 -2.692719101905822754e-01 -7.221475839614868164e-01 5.013356804847717285e-01 -2.042042091488838196e-02
-1.106949895620346069e-01 -3.707237839698791504e-01 -1.711654216051101685e-01 -2.044506072998046875e-01 -1.553349196910858154e-02 -7.088055014610290527e-01 5.015158653259277344e-01 -1.582659482955932617e-01
1.325771864503622055e-02 3.455809056758880615e-01 -2.396021783351898193e-01 -5.959119796752929688e-01 -6.081950664520263672e-02 -4.327490329742431641e-01 5.007379055023193359e-01 1.617672890424728394e-01
2.546690963208675385e-02 -1.346222963184118271e-02 -2.841306030750274658e-01 -1.470082253217697144e-01 -1.959061026573181152e-01 -8.012119531631469727e-01 4.266237616539001465e-01 -1.857442110776901245e-01
-1.850026473402976990e-02 -3.953535556793212891e-01 2.503010630607604980e-01 -7.631698846817016602e-01 -2.956964671611785889e-01 -9.436425566673278809e-02 -2.752945721149444580e-01 -1.616978496313095093e-01
1.305356770753860474e-01 -1.661361306905746460e-01 -3.834204971790313721e-01 -3.872074484825134277e-01 1.315463427454233170e-02 -4.894112944602966309e-01 5.540176033973693848e-01 -3.343446850776672363e-01
2.219346463680267334e-01 -2.561641931533813477e-01 5.096391439437866211e-01 -1.449708044528961182e-01 1.467585563659667969e-01 -3.203027248382568359e-01 -8.987534791231155396e-03 -6.929385662078857422e-01
1.284875161945819855e-02 1.444376558065414429e-01 -4.160683155059814453e-01 -6.950929760932922363e-01 -1.765438355505466461e-03 -2.689925730228424072e-01 -9.712359309196472168e-02 -4.908283948898315430e-01
3.936814665794372559e-01 1.833823472261428833e-01 1.334547102451324463e-01 -3.968362510204315186e-01 5.001878365874290466e-03 -6.784535050392150879e-01 4.083458185195922852e-01 9.500679373741149902e-02
-4.149830937385559082e-01 2.919001504778862000e-02 -1.329289972782135010e-01 -2.588763833045959473e-01 1.745946705341339111e-01 -6.066320538520812988e-01 5.409225225448608398e-01 -2.262012958526611328e-01
1.763102412223815918e-01 -3.380146324634552002e-01 2.210920751094818115e-01 -7.279065251350402832e-01 3.544393777847290039e-01 -1.023237556219100952e-01 2.416117936372756958e-01 -2.854079008102416992e-01
3.364067971706390381e-01 -4.264575541019439697e-01 -2.211737781763076782e-01 -4.825564324855804443e-01 1.941202953457832336e-02 -3.367556035518646240e-01 9.593219496309757233e-03 -5.561590194702148438e-01
-2.833385765552520752e-01 -6.016087159514427185e-02 1.641635000705718994e-01 -4.565787613391876221e-01 -5.918334126472473145e-01 1.265959292650222778e-01 3.877699971199035645e-01 -4.050028920173645020e-01
-8.523990213871002197e-02 -1.279642432928085327e-02 4.765096306800842285e-01 -6.525375843048095703e-01 4.632430672645568848e-01 -2.082240432500839233e-01 2.750588357448577881e-01 -7.807070761919021606e-02
-2.475397288799285889e-01 -6.736980751156806946e-03 2.175650745630264282e-01 -1.041718348860740662e-01 7.297172397375106812e-02 -2.787653207778930664e-01 7.582467198371887207e-01 -4.717192947864532471e-01
-4.862822592258453369e-01 -1.046588644385337830e-01 1.208435371518135071e-02 -2.296848744153976440e-01 2.895407378673553467e-01 -5.582193136215209961e-01 4.522127807140350342e-01 -3.158100843429565430e-01
1.170799955725669861e-01 1.162051260471343994e-01 -1.727747023105621338e-01 -1.354098320007324219e-01 -5.423951148986816406e-02 -8.870031237602233887e-01 1.667289733886718750e-01 -3.272410333156585693e-01
4.694354161620140076e-02 9.826705791056156158e-03 -1.294856965541839600e-01 -3.674340248107910156e-02 -8.053202927112579346e-02 -8.840878009796142578e-01 1.769574731588363647e-01 -4.002155065536499023e-01
-1.569582372903823853e-01 -2.063525319099426270e-01 1.766491532325744629e-01 -7.908135652542114258e-01 -2.000560015439987183e-01 -2.401285916566848755e-01 -2.173352837562561035e-01 3.623160719871520996e-01
3.382719755172729492e-01 4.571460187435150146e-02 -1.193733662366867065e-01 -4.171038866043090820e-01 -1.918210536241531372e-01 -5.752785801887512207e-01 5.507173538208007812e-01 1.556482017040252686e-01
-2.631800472736358643e-01 -8.153879642486572266e-02 -1.450413651764392853e-02 -1.995754688978195190e-01 1.853877454996109009e-01 -7.698920965194702148e-01 4.570654332637786865e-01 -2.191708385944366455e-01
1.235704645514488220e-01 2.642483711242675781e-01 1.539177298545837402e-01 -7.284701466560363770e-01 4.092577695846557617e-01 -2.901964485645294189e-01 2.790459394454956055e-01 -1.759859025478363037e-01
-3.075707256793975830e-01 2.504363059997558594e-01 3.214232921600341797e-01 -4.719309210777282715e-01 -1.833081841468811035e-01 1.193039789795875549e-01 4.332419037818908691e-01 -5.302040576934814453e-01
-5.632759332656860352e-01 -2.952500283718109131e-01 8.912317454814910889e-02 -4.703354239463806152e-01 -4.852412641048431396e-01 -1.221991106867790222e-01 -2.764710225164890289e-02 -3.394600450992584229e-01
-3.917931616306304932e-01 -1.318565905094146729e-01 -1.198832541704177856e-01 -1.740754991769790649e-01 1.659391671419143677e-01 -6.611791253089904785e-01 4.780979752540588379e-01 -3.019376695156097412e-01
8.142656087875366211e-02 -1.040688678622245789e-01 5.700438618659973145e-01 -5.791014432907104492e-01 3.766714632511138916e-01 -1.355766803026199341e-01 3.614313602447509766e-01 -1.770190298557281494e-01
1.009586229920387268e-01 -2.482402324676513672e-01 -2.474412620067596436e-01 -2.175177633762359619e-01 -9.305645711719989777e-03 -6.687840819358825684e-01 4.599286913871765137e-01 -4.009362459182739258e-01
2.126020565629005432e-02 -3.373514413833618164e-01 2.283982187509536743e-01 -6.898732185363769531e-01 3.466597497463226318e-01 -8.221077919006347656e-02 4.779573380947113037e-01 4.771022498607635498e-02
-2.549937665462493896e-01 6.708470731973648071e-02 -3.192427754402160645e-01 -3.682186007499694824e-01 1.091713532805442810e-01 -6.624353528022766113e-01 4.678561985492706299e-01 -1.528021842241287231e-01
1.485691666603088379e-01 -2.989302873611450195e-01 -2.768610715866088867e-01 -2.115789651870727539e-01 -3.437036573886871338e-01 -6.449798941612243652e-01 4.819720685482025146e-01 2.686594612896442413e-02
-3.740494139492511749e-04 5.273063182830810547e-01 6.243801712989807129e-01 -3.796973526477813721e-01 1.443590223789215088e-01 -3.455842137336730957e-01 1.515356153249740601e-01 -1.571507602930068970e-01
2.001240700483322144e-01 -3.166847527027130127e-01 4.341072142124176025e-01 -2.993174493312835693e-01 -3.805215060710906982e-01 -5.567590594291687012e-01 -3.561509549617767334e-01 -6.456597475335001945e-04
-6.158754229545593262e-02 -1.764565147459506989e-02 -2.675023488700389862e-02 8.021763525903224945e-03 -6.200459599494934082e-02 -9.313653111457824707e-01 5.996812507510185242e-02 -3.467472493648529053e-01
-6.960764527320861816e-02 6.083962917327880859e-01 3.847864270210266113e-01 -3.147191703319549561e-01 -2.789868116378784180e-01 -3.543741703033447266e-01 -1.187967136502265930e-01 -4.004655778408050537e-01
2.438680827617645264e-01 3.315660357475280762e-01 -2.081495374441146851e-01 -6.675455570220947266e-01 1.352610886096954346e-01 -2.827283442020416260e-01 4.027081727981567383e-01 -2.850339412689208984e-01
-4.694354832172393799e-01 -2.844535410404205322e-01 2.648958563804626465e-01 -2.500171661376953125e-01 -6.182218790054321289e-01 -8.078119903802871704e-02 4.044125676155090332e-01 -1.173226684331893921e-01
6.566913127899169922e-01 -6.532379239797592163e-02 2.684939205646514893e-01 -4.622868001461029053e-01 3.304649435449391603e-04 -4.619537889957427979e-01 2.554548680782318115e-01 -5.711285397410392761e-03
-1.941752433776855469e-01 7.396440207958221436e-02 4.201533198356628418e-01 -3.871172964572906494e-01 -7.379104495048522949e-01 3.503808379173278809e-02 2.065963298082351685e-01 -2.049759328365325928e-01
-5.776200890541076660e-01 -2.281274944543838501e-01 2.585254013538360596e-01 -4.812582135200500488e-01 -7.298096269369125366e-02 5.405906587839126587e-02 4.821587502956390381e-01 -2.741211950778961182e-01
4.371068179607391357e-01 1.942305117845535278e-01 4.218299388885498047e-01 -5.443434715270996094e-01 4.356074333190917969e-02 -4.910442829132080078e-01 1.371227949857711792e-01 1.874492019414901733e-01
4.070782065391540527e-01 2.295097559690475464e-01 3.092813193798065186e-01 -4.520599544048309326e-01 9.765898808836936951e-03 -6.660570502281188965e-01 -5.191953480243682861e-02 1.875544041395187378e-01
-3.156641423702239990e-01 8.065097033977508545e-02 2.931112945079803467e-01 -6.993548274040222168e-01 -7.788584381341934204e-02 1.818254888057708740e-01 3.361728489398956299e-01 -4.082908034324645996e-01
-2.025752961635589600e-01 4.054723307490348816e-02 3.089855909347534180e-01 -7.612893581390380859e-01 4.018987715244293213e-01 -2.963151931762695312e-01 2.103075385093688965e-02 1.803274899721145630e-01
-7.573910057544708252e-02 -4.942238628864288330e-01 1.055764630436897278e-01 -4.302717745304107666e-01 -6.177681684494018555e-01 -4.421673715114593506e-02 2.480658739805221558e-01 -3.295406103134155273e-01
1.420821547508239746e-01 -3.896504938602447510e-01 2.307194769382476807e-01 -7.155296206474304199e-01 -3.333481848239898682e-01 9.187503159046173096e-02 1.167311426252126694e-02 -3.782495856285095215e-01
-3.349536284804344177e-02 -6.464434266090393066e-01 3.112472407519817352e-02 -6.032082438468933105e-01 -3.938449025154113770e-01 -1.468428075313568115e-01 -5.918301641941070557e-02 -1.896860152482986450e-01
3.618999719619750977e-01 4.540306031703948975e-01 1.430341303348541260e-01 -6.085888743400573730e-01 3.501570597290992737e-02 -2.888468205928802490e-01 4.285365343093872070e-01 -6.118138134479522705e-02
1.850913017988204956e-01 2.617554068565368652e-01 2.611041367053985596e-01 -3.236183524131774902e-01 -2.172124534845352173e-01 -6.221042275428771973e-01 5.015823245048522949e-01 1.963194012641906738e-01
-2.227451652288436890e-01 -2.590963542461395264e-01 5.656508728861808777e-02 -4.477338492870330811e-01 -6.595879793167114258e-01 -1.027559638023376465e-01 -1.132448166608810425e-01 -4.702647328376770020e-01
1.708266735076904297e-01 4.172858595848083496e-01 3.654959797859191895e-01 -2.796186506748199463e-01 -2.684638798236846924e-01 -2.832561433315277100e-01 -7.546142209321260452e-03 -6.576876044273376465e-01
1.637855470180511475e-01 -4.975826442241668701e-01 2.037854194641113281e-01 -1.664072275161743164e-01 -8.786624670028686523e-02 -5.296089053153991699e-01 6.065728068351745605e-01 -1.514767762273550034e-02
-1.138481199741363525e-01 -4.875311851501464844e-01 9.918260574340820312e-02 -4.271310865879058838e-01 -6.604592800140380859e-01 -1.582548171281814575e-01 7.530174404382705688e-02 -3.002539873123168945e-01
-5.026531219482421875e-02 -2.750242948532104492e-01 -1.778809428215026855e-01 -1.333870440721511841e-01 -2.908944152295589447e-02 -8.583284616470336914e-01 3.266480267047882080e-01 -1.677154004573822021e-01
-1.296496987342834473e-01 -1.072457581758499146e-01 -9.906837344169616699e-02 -1.687689125537872314e-01 1.252925097942352295e-01 -8.383762240409851074e-01 4.375209510326385498e-01 -1.529515832662582397e-01
9.641025960445404053e-02 -3.052155971527099609e-01 6.042542308568954468e-02 -6.887003779411315918e-01 -5.660986304283142090e-01 -2.041260600090026855e-01 -1.299960911273956299e-01 2.013822197914123535e-01
-1.465094536542892456e-01 2.042337879538536072e-02 5.177327990531921387e-01 -4.301815629005432129e-01 4.613757729530334473e-01 -2.994165420532226562e-01 4.021416902542114258e-01 -2.465334236621856689e-01
-1.610499620437622070e-01 4.177897572517395020e-01 7.113990187644958496e-01 -3.817916512489318848e-01 1.131291240453720093e-01 -2.954586744308471680e-01 2.077922374010086060e-01 -6.625312566757202148e-02
-3.207112550735473633e-01 2.597327828407287598e-01 1.520234346389770508e-01 -1.900436282157897949e-01 9.555348008871078491e-02 -8.157611489295959473e-01 -1.024871692061424255e-01 -2.921562492847442627e-01
1.276466697454452515e-01 3.353648185729980469e-01 2.308349162340164185e-01 -4.605871438980102539e-01 9.842149913311004639e-02 -6.127142310142517090e-01 4.487596750259399414e-01 1.389982998371124268e-01
-3.555496633052825928e-01 -4.562250971794128418e-01 1.375315785408020020e-01 -3.648486137390136719e-01 -6.044738888740539551e-01 -1.268624216318130493e-01 1.559011340141296387e-01 -3.280639052391052246e-01
4.803185164928436279e-01 3.319368958473205566e-01 1.193791851401329041e-01 -5.942959189414978027e-01 6.882213521748781204e-03 -2.473340481519699097e-01 4.641211628913879395e-01 -1.226510852575302124e-01
-8.704792708158493042e-02 -5.590500235557556152e-01 -1.027640700340270996e-02 -1.892063319683074951e-01 -6.313261389732360840e-02 -6.332859396934509277e-01 4.881406426429748535e-01 -2.575012668967247009e-02
3.343678414821624756e-01 -5.835303291678428650e-02 -3.502981364727020264e-01 -6.071556210517883301e-01 3.662769496440887451e-02 -4.250277578830718994e-01 5.000165849924087524e-02 -4.571169316768646240e-01
-2.047746181488037109e-01 2.301230654120445251e-02 3.040471374988555908e-01 3.370878845453262329e-02 1.060449238866567612e-02 -5.080871582031250000e-01 7.164409756660461426e-01 -3.039807081222534180e-01
1.291252821683883667e-01 -8.463230729103088379e-02 1.568762212991714478e-01 -4.736348614096641541e-02 -3.612975478172302246e-01 -4.032337367534637451e-01 7.898382544517517090e-01 -1.798127442598342896e-01
-2.826298475265502930e-01 -3.969608545303344727e-01 2.810527384281158447e-01 -3.098679482936859131e-01 3.425123989582061768e-01 -5.490027666091918945e-01 -1.897688657045364380e-01 -3.644210398197174072e-01
-2.074077725410461426e-02 -3.881098628044128418e-01 -6.747610121965408325e-02 -3.137297630310058594e-01 -2.718372642993927002e-01 -5.478650927543640137e-01 5.189639925956726074e-01 3.202903866767883301e-01
5.018078088760375977e-01 -3.045615851879119873e-01 1.869432926177978516e-01 -3.279244899749755859e-01 -9.996852278709411621e-02 -5.308266878128051758e-01 4.695612788200378418e-01 2.627388946712017059e-02
-5.870823748409748077e-03 4.770452976226806641e-01 -1.756108850240707397e-01 -4.652546346187591553e-01 -6.942378729581832886e-02 -5.295966267585754395e-01 4.847893714904785156e-01 6.913138180971145630e-02
6.163356304168701172e-01 6.964133679866790771e-02 3.357236385345458984e-01 -5.599176883697509766e-01 -3.945375606417655945e-02 -4.031410813331604004e-01 1.456830501556396484e-01 6.131378933787345886e-02
-2.224035412073135376e-01 -5.747729539871215820e-01 1.428467929363250732e-01 -5.510243773460388184e-01 -2.718339264392852783e-01 -7.422196120023727417e-02 2.605355978012084961e-01 -3.858219683170318604e-01
5.398685485124588013e-02 -2.467848062515258789e-01 4.563088528811931610e-03 -3.860980272293090820e-02 -3.816442098468542099e-03 -8.270180821418762207e-01 4.398223161697387695e-01 -2.392779141664505005e-01
-1.328512430191040039e-01 5.513732433319091797e-01 4.915568530559539795e-01 -4.368974566459655762e-01 2.036924958229064941e-01 -4.309795200824737549e-01 1.321043074131011963e-01 -3.383779898285865784e-02
-3.168249726295471191e-01 -4.825996458530426025e-01 3.337422907352447510e-01 -1.248883157968521118e-01 -5.924296975135803223e-01 -3.003368377685546875e-01 1.929558068513870239e-01 -2.476516515016555786e-01
-3.169250786304473877e-01 -3.986375033855438232e-01 7.757837325334548950e-02 -3.890288472175598145e-01 -2.039760649204254150e-01 -6.567926704883575439e-02 9.572438895702362061e-02 -7.267748713493347168e-01
-4.047727882862091064e-01 5.696154758334159851e-02 3.872461915016174316e-01 -5.620344877243041992e-01 -2.530679106712341309e-01 1.563160568475723267e-01 4.445727467536926270e-01 -2.845155000686645508e-01
6.081222891807556152e-01 -1.232500225305557251e-01 -3.497745841741561890e-02 -3.682226836681365967e-01 -2.360286563634872437e-01 -5.191036462783813477e-01 3.908514976501464844e-01 1.557168457657098770e-02
3.785927593708038330e-02 1.973512470722198486e-01 2.243181169033050537e-01 -5.517057329416275024e-02 2.980279363691806793e-02 -9.148479104042053223e-01 -7.199446856975555420e-02 -2.514728009700775146e-01
-2.499435544013977051e-01 -2.174055576324462891e-01 5.571376085281372070e-01 -4.258461892604827881e-01 -3.136506080627441406e-01 -4.168272018432617188e-01 -3.554414510726928711e-01 7.445035036653280258e-03
-1.952558457851409912e-01 4.889439940452575684e-01 1.665740162134170532e-01 -8.057034015655517578e-02 -4.014251828193664551e-01 -3.207836747169494629e-01 8.066925406455993652e-02 -6.465436220169067383e-01
6.019353866577148438e-02 -1.214301362633705139e-01 -1.446722298860549927e-01 -3.536367118358612061e-01 -4.913229122757911682e-02 -6.090791821479797363e-01 -2.837250232696533203e-01 -6.178600788116455078e-01
-7.973787188529968262e-02 -2.919146120548248291e-01 1.221612766385078430e-01 7.561543583869934082e-02 -3.880270421504974365e-01 -5.997209548950195312e-01 6.144024133682250977e-01 -8.118961937725543976e-03
1.150523200631141663e-01 1.808879375457763672e-01 -4.580664634704589844e-01 -4.031624794006347656e-01 -2.349629104137420654e-01 -3.095724880695343018e-01 3.603288531303405762e-01 -5.484505295753479004e-01
-2.464927434921264648e-01 -4.710106849670410156e-01 2.791900038719177246e-01 -1.752533316612243652e-01 -6.270545125007629395e-01 -2.229440957307815552e-01 2.570842206478118896e-01 -3.158094584941864014e-01
-2.381319701671600342e-01 2.240246236324310303e-01 1.936883032321929932e-01 -1.597863882780075073e-01 8.680177479982376099e-02 -7.363542914390563965e-01 -2.093961238861083984e-01 -4.862722158432006836e-01
-2.502163350582122803e-01 8.178134262561798096e-02 2.727068364620208740e-01 -7.443086504936218262e-01 -3.386005461215972900e-01 2.147416770458221436e-01 4.883137717843055725e-02 -3.730822503566741943e-01
-2.179813235998153687e-01 -5.725108385086059570e-01 1.791055649518966675e-01 -6.005088686943054199e-01 -3.708648383617401123e-01 -1.304820924997329712e-01 -3.100138902664184570e-02 -2.765834629535675049e-01
2.837148010730743408e-01 2.177462428808212280e-01 -1.511530368588864803e-03 -3.514456152915954590e-01 -1.081416010856628418e-01 -5.853961110115051270e-01 6.226125359535217285e-01 -8.091222494840621948e-02
3.072793781757354736e-01 -3.399450704455375671e-02 -3.790388703346252441e-01 -5.837279558181762695e-01 2.347109466791152954e-02 -6.286083459854125977e-01 1.523068845272064209e-01 -3.343949466943740845e-02
-4.701081216335296631e-01 -7.335370033979415894e-02 4.043948948383331299e-01 -5.809993743896484375e-01 8.558977395296096802e-03 8.172637224197387695e-02 3.080272376537322998e-01 -4.133869111537933350e-01
5.121780037879943848e-01 -1.411372423171997070e-01 1.229826882481575012e-01 -1.064931377768516541e-01 -3.348646759986877441e-01 -7.027249932289123535e-01 2.879256606101989746e-01 4.930097237229347229e-02
1.813625246286392212e-01 -4.820119738578796387e-01 2.832653820514678955e-01 -5.541171431541442871e-01 -5.472831726074218750e-01 -1.899886578321456909e-01 -9.992232173681259155e-02 -4.344980791211128235e-02
2.173799090087413788e-02 6.366769224405288696e-02 -2.675446867942810059e-01 -6.276375651359558105e-01 -1.626002788543701172e-01 -2.163498103618621826e-01 -1.995159387588500977e-01 -6.456872224807739258e-01
-3.026080727577209473e-01 -3.077268600463867188e-01 5.518921464681625366e-02 -4.886251389980316162e-01 1.091835498809814453e-01 -4.831893742084503174e-01 4.288039505481719971e-01 3.777120411396026611e-01
2.687505185604095459e-01 -7.763303816318511963e-02 3.711623847484588623e-01 -2.404714077711105347e-01 1.976606547832489014e-01 -9.204539656639099121e-02 4.703991413116455078e-01 -6.762700080871582031e-01
-3.616807460784912109e-01 2.410059869289398193e-01 1.556370854377746582e-01 -8.174433708190917969e-01 -1.502552926540374756e-01 1.198360770940780640e-01 1.065860316157341003e-01 -2.652707993984222412e-01
-2.265491187572479248e-01 3.462117016315460205e-01 5.636869668960571289e-01 -6.771299988031387329e-02 2.047447264194488525e-01 -5.515223741531372070e-01 2.567143142223358154e-01 -3.073848187923431396e-01
-4.268764555454254150e-01 1.110678240656852722e-01 4.432576298713684082e-01 -6.769004464149475098e-01 -3.636610805988311768e-01 6.813887506723403931e-02 1.139179468154907227e-01 2.999068051576614380e-02
2.019298970699310303e-01 3.876522481441497803e-01 6.087788939476013184e-02 -5.919244289398193359e-01 -1.012342749163508415e-03 -3.789758682250976562e-01 5.389485955238342285e-01 1.441533416509628296e-01
-6.266880035400390625e-01 2.512741386890411377e-01 1.437328010797500610e-01 -2.099760770797729492e-01 3.077910747379064560e-03 -6.139872670173645020e-01 6.342422962188720703e-02 -3.136268258094787598e-01
-3.129788041114807129e-01 -1.424601227045059204e-01 5.461022853851318359e-01 -5.316096544265747070e-01 -1.605024039745330811e-01 1.304367780685424805e-01 4.606813192367553711e-01 -2.142685502767562866e-01
-4.854376614093780518e-01 -1.870302706956863403e-01 3.643945157527923584e-01 -6.124660968780517578e-01 7.165843993425369263e-02 8.558645099401473999e-02 2.978952825069427490e-01 -3.468001186847686768e-01
1.753114908933639526e-01 -4.630432277917861938e-02 3.957801684737205505e-02 -2.024726122617721558e-01 -2.923978269100189209e-01 -4.766695499420166016e-01 -2.545787394046783447e-01 -7.396211624145507812e-01
-1.035723555833101273e-02 -2.445919215679168701e-01 -1.472005099058151245e-01 -2.639916837215423584e-01 1.295010298490524292e-01 -7.765101194381713867e-01 4.162351787090301514e-01 -2.360464632511138916e-01
1.612293273210525513e-01 -5.501810312271118164e-01 3.145862817764282227e-01 -6.889825463294982910e-01 -2.890197336673736572e-01 -9.851669892668724060e-04 -7.884393446147441864e-03 -1.185277998447418213e-01
3.211888968944549561e-01 6.991916149854660034e-02 1.614596098661422729e-01 -7.596645355224609375e-01 2.640040516853332520e-01 -4.396477043628692627e-01 -9.983916580677032471e-02 1.258309483528137207e-01
-2.860479289665818214e-03 2.137504369020462036e-01 -4.235031902790069580e-01 -5.610325336456298828e-01 -1.074002757668495178e-01 -3.869825601577758789e-01 5.443796515464782715e-01 -5.050410330295562744e-02
-2.348763793706893921e-01 3.278137743473052979e-01 3.147290349006652832e-01 -7.661535739898681641e-01 -1.561285406351089478e-01 1.572400480508804321e-01 1.436500698328018188e-01 -2.856390476226806641e-01
3.969852626323699951e-01 1.972016245126724243e-01 3.607701957225799561e-01 -6.369560956954956055e-01 1.722928136587142944e-02 -2.215984910726547241e-01 4.494890272617340088e-01 1.272903680801391602e-01
7.554604113101959229e-02 -4.687926769256591797e-01 -2.942755520343780518e-01 -2.783445715904235840e-01 -1.740489006042480469e-01 -6.145996451377868652e-01 4.331088364124298096e-01 -1.218348443508148193e-01
-5.117284879088401794e-02 -6.491476297378540039e-02 3.964971899986267090e-01 -4.278667271137237549e-02 4.839048907160758972e-02 -3.651612401008605957e-01 7.655400633811950684e-01 -3.352473378181457520e-01
-4.188365042209625244e-01 -3.159422278404235840e-01 3.682576417922973633e-01 -3.855728209018707275e-01 4.281494021415710449e-01 -4.222001135349273682e-01 -1.324338912963867188e-01 -2.477354705333709717e-01
-1.469175517559051514e-01 2.146292924880981445e-01 4.072565436363220215e-01 -6.285291314125061035e-01 -4.023491740226745605e-01 1.525867581367492676e-01 6.981689482927322388e-02 -4.259119927883148193e-01
2.065857797861099243e-01 -1.658461056649684906e-02 1.187522429972887039e-02 -3.191924095153808594e-01 -3.694531023502349854e-01 -4.002205431461334229e-01 -3.217878639698028564e-01 -6.743909120559692383e-01
-3.750795423984527588e-01 -2.447448372840881348e-01 9.084428101778030396e-02 -4.133941233158111572e-01 -6.458208560943603516e-01 -5.901014059782028198e-02 2.155453115701675415e-01 -3.914606571197509766e-01
4.121137782931327820e-02 -2.176135927438735962e-01 3.014467358589172363e-01 -5.983213186264038086e-01 -5.171318650245666504e-01 -2.462705075740814209e-01 -4.003563225269317627e-01 -1.171652749180793762e-01
5.194988474249839783e-02 3.517243862152099609e-01 -1.904899626970291138e-01 -3.925488591194152832e-01 -8.481764048337936401e-02 -6.713841557502746582e-01 4.656994938850402832e-01 9.155990183353424072e-02
-3.430115282535552979e-01 2.540993392467498779e-01 3.296114504337310791e-01 -7.053636312484741211e-01 -1.176025569438934326e-01 1.330203264951705933e-01 2.030952125787734985e-01 -3.725885450839996338e-01
-3.285818696022033691e-01 -2.437193393707275391e-01 5.570634454488754272e-02 -4.112327694892883301e-01 -7.163943648338317871e-01 -1.561814546585083008e-01 -2.692325413227081299e-02 -3.494005203247070312e-01
5.597276985645294189e-02 3.561336994171142578e-01 6.081390976905822754e-01 -4.503854513168334961e-01 8.092354238033294678e-02 -2.670135796070098877e-01 4.685075879096984863e-01 3.404902759939432144e-03
6.589946150779724121e-02 -1.795749412849545479e-03 -1.288757473230361938e-01 -5.958762764930725098e-02 -1.765248179435729980e-01 -9.534849524497985840e-01 1.358654946088790894e-01 -1.293840557336807251e-01
-1.776904053986072540e-02 3.458179235458374023e-01 2.005961686372756958e-01 -2.736933231353759766e-01 -1.701471060514450073e-01 -6.348094344139099121e-01 4.703341424465179443e-01 3.343654572963714600e-01
-2.529918253421783447e-01 -5.320125222206115723e-01 5.147901549935340881e-02 -4.998256266117095947e-01 -5.600665211677551270e-01 -1.655543148517608643e-01 7.766477763652801514e-02 -2.310136854648590088e-01
4.385301470756530762e-01 -5.050819367170333862e-02 1.724769324064254761e-01 -2.742954492568969727e-01 9.937424957752227783e-02 -8.273009061813354492e-01 7.637622207403182983e-02 4.309296142309904099e-03
-4.168149828910827637e-02 5.737890675663948059e-02 3.013426959514617920e-01 2.406685426831245422e-02 -1.884678155183792114e-01 -4.641662836074829102e-01 7.861565947532653809e-01 -1.859335601329803467e-01
5.042651891708374023e-01 -1.498273909091949463e-01 -1.306967735290527344e-01 -3.150523900985717773e-01 -3.140428960323333740e-01 -5.561857223510742188e-01 4.453728199005126953e-01 2.462101355195045471e-02
4.134590625762939453e-01 -1.585474908351898193e-01 1.860995441675186157e-01 -3.126600384712219238e-01 1.168202608823776245e-01 -8.100141286849975586e-01 3.774897009134292603e-02 -1.817143708467483521e-02
2.398960590362548828e-01 -3.984664082527160645e-01 -8.943303488194942474e-03 -2.671425640583038330e-01 -3.234545290470123291e-01 -2.840695083141326904e-01 -6.894665956497192383e-02 -7.226044535636901855e-01
2.049826383590698242e-01 3.287396430969238281e-01 5.619519948959350586e-01 -3.402236998081207275e-01 -4.024370759725570679e-02 -5.421903729438781738e-01 1.675264090299606323e-01 3.077579438686370850e-01
-2.474619774147868156e-03 -2.606682181358337402e-01 -1.127853095531463623e-01 -3.894246369600296021e-02 -3.212037980556488037e-01 -8.063380122184753418e-01 4.003285467624664307e-01 6.475555151700973511e-02
-4.839014410972595215e-01 4.197366833686828613e-01 1.374850049614906311e-02 -2.560700178146362305e-01 -4.641999006271362305e-01 -4.580023586750030518e-01 -1.942755281925201416e-01 -2.467973381280899048e-01
-3.996939957141876221e-02 -3.534410595893859863e-01 4.250470399856567383e-01 -7.451430559158325195e-01 3.287316858768463135e-02 -2.144661694765090942e-01 -2.964656949043273926e-01 -5.109084770083427429e-02
-1.902942210435867310e-01 -2.494880855083465576e-01 5.167434811592102051e-01 -3.350299000740051270e-01 -3.360466361045837402e-01 -4.917917847633361816e-01 -3.986189365386962891e-01 -9.269046783447265625e-02
5.000174641609191895e-01 1.704915240406990051e-02 -9.436923265457153320e-02 -3.727680146694183350e-01 -1.063307821750640869e-01 -5.287907123565673828e-01 -1.288444250822067261e-01 -5.424973964691162109e-01
-5.935181975364685059e-01 2.698439955711364746e-01 4.615270067006349564e-03 -3.641505539417266846e-01 -4.187646210193634033e-01 -4.038126766681671143e-01 -2.489816248416900635e-01 -2.046291232109069824e-01
1.031276881694793701e-01 -3.247743472456932068e-03 -3.045099377632141113e-01 -6.342610716819763184e-01 -1.050388514995574951e-01 -1.387896686792373657e-01 2.086610160768032074e-02 -6.808889508247375488e-01
7.508470863103866577e-02 5.084708929061889648e-01 2.617666721343994141e-01 -2.313153296709060669e-01 -4.035062789916992188e-01 -3.732232749462127686e-01 -1.536861509084701538e-01 -5.367112159729003906e-01
1.073124632239341736e-01 -3.768922388553619385e-01 6.591111421585083008e-02 -5.939788818359375000e-01 -5.428702235221862793e-01 -2.488928586244583130e-01 -2.663874030113220215e-01 -2.483205497264862061e-01
4.791985750198364258e-01 6.009523570537567139e-02 9.387768805027008057e-02 -4.746481180191040039e-01 -1.801857203245162964e-01 -4.033009707927703857e-01 5.423631668090820312e-01 2.082720696926116943e-01
-1.225507482886314392e-01 -2.012857645750045776e-01 1.258828788995742798e-01 -5.784552693367004395e-01 -7.247660160064697266e-01 -1.417916864156723022e-01 -1.918338984251022339e-01 -1.087084412574768066e-01
1.614134460687637329e-01 1.230947524309158325e-01 -4.202500283718109131e-01 -6.949359178543090820e-01 -1.205161809921264648e-01 -1.103768423199653625e-01 4.875944461673498154e-03 -5.220310091972351074e-01
-1.981179118156433105e-01 -2.636685371398925781e-01 2.676562368869781494e-01 -7.232062816619873047e-01 4.275073707103729248e-01 -1.896761208772659302e-01 1.637326329946517944e-01 -2.258607298135757446e-01
-4.885756075382232666e-01 7.982783019542694092e-02 -1.737274676561355591e-01 -3.548062443733215332e-01 2.604207098484039307e-01 -5.733693242073059082e-01 3.658613860607147217e-01 -2.615858316421508789e-01
2.623142302036285400e-01 2.830241024494171143e-01 -2.473914474248886108e-01 -2.157568186521530151e-01 -4.668099880218505859e-01 -5.147007703781127930e-01 4.722813367843627930e-01 -1.935378611087799072e-01
4.811837971210479736e-01 1.211949884891510010e-01 2.243934273719787598e-01 -5.938680768013000488e-01 9.927021339535713196e-03 -4.850188493728637695e-01 2.172661125659942627e-01 2.611435651779174805e-01
-3.146273195743560791e-01 -2.383589148521423340e-01 4.521680474281311035e-01 -5.254526734352111816e-01 3.965357840061187744e-01 -2.466982752084732056e-01 1.227086633443832397e-01 -3.612204790115356445e-01
3.828532993793487549e-01 7.254520803689956665e-02 2.748573422431945801e-01 -1.634668000042438507e-02 -2.613594830036163330e-01 -7.842028737068176270e-01 2.814734876155853271e-01 9.917973726987838745e-02
2.177484147250652313e-02 -3.084779679775238037e-01 -2.102998644113540649e-01 -5.132488012313842773e-01 -4.027695655822753906e-01 -1.553273797035217285e-01 -1.661260426044464111e-02 -6.403834819793701172e-01
-7.816525548696517944e-02 5.493302941322326660e-01 3.978184759616851807e-01 -3.025060296058654785e-01 -3.451159596443176270e-01 -2.396538406610488892e-01 -5.211642384529113770e-02 -5.129346847534179688e-01
-2.447430938482284546e-01 -5.642539262771606445e-01 1.173821538686752319e-01 -4.175045192241668701e-01 -4.357873201370239258e-01 -1.008212715387344360e-01 1.372104734182357788e-01 -4.633870720863342285e-01
-2.308618128299713135e-01 2.489344030618667603e-01 3.232738673686981201e-01 -9.280107170343399048e-02 3.267782926559448242e-02 -7.112176418304443359e-01 -2.002949118614196777e-01 -4.739199578762054443e-01
-1.157318353652954102e-01 5.188982486724853516e-01 3.649682700634002686e-01 -5.882537961006164551e-01 2.969593703746795654e-01 -3.520928919315338135e-01 1.037885248661041260e-01 -1.232068762183189392e-01
3.847736120223999023e-01 -4.047731161117553711e-01 -1.484569311141967773e-01 -3.413327634334564209e-01 -1.706261783838272095e-01 -3.611209392547607422e-01 -1.136213392019271851e-01 -6.141082048416137695e-01
9.711198508739471436e-03 -2.609215378761291504e-01 3.801821768283843994e-01 -6.642044782638549805e-01 -3.537493050098419189e-01 -2.838192582130432129e-01 -3.745354413986206055e-01 -1.228257734328508377e-02
3.617990612983703613e-01 -1.374148670583963394e-02 -2.472270876169204712e-01 -5.437727570533752441e-01 -2.375523000955581665e-02 -2.982658743858337402e-01 8.383131772279739380e-02 -6.446302533149719238e-01
-4.325743913650512695e-01 -9.752006083726882935e-02 3.803457915782928467e-01 -4.518256187438964844e-01 -2.794672548770904541e-01 9.253759682178497314e-02 4.981855750083923340e-01 -3.459853827953338623e-01
4.074951708316802979e-01 2.768736891448497772e-02 -3.433809876441955566e-01 -5.079033374786376953e-01 -1.362081468105316162e-01 -5.646454095840454102e-01 3.332823812961578369e-01 -9.407763928174972534e-02
4.004193544387817383e-01 -1.681607812643051147e-01 1.822820305824279785e-01 -2.875988781452178955e-01 6.807911396026611328e-02 -8.273550271987915039e-01 2.266087755560874939e-02 7.603968679904937744e-02
-4.553100764751434326e-01 -6.994304060935974121e-02 4.700188338756561279e-01 -2.557655274868011475e-01 -4.859164357185363770e-01 -3.848790377378463745e-02 4.143803119659423828e-01 -3.035786151885986328e-01
2.216793037950992584e-02 -1.325143724679946899e-01 5.837922692298889160e-01 -2.397529184818267822e-01 -6.977776288986206055e-01 -2.884258925914764404e-01 -1.157753318548202515e-01 1.291163917630910873e-02
-3.088388741016387939e-01 -3.652547597885131836e-01 -2.148617804050445557e-02 -5.255813002586364746e-01 -5.460371971130371094e-01 -3.494835793972015381e-01 -2.719583511352539062e-01 1.592133566737174988e-02
-5.132780410349369049e-03 4.944610595703125000e-01 2.658585906028747559e-01 -1.336008459329605103e-01 -3.564843535423278809e-01 -1.668875813484191895e-01 1.957184523344039917e-01 -6.882688999176025391e-01
-3.884398639202117920e-01 -2.286709249019622803e-01 -1.655382849276065826e-02 -4.967728257179260254e-01 -5.877671241760253906e-01 -5.212200805544853210e-02 4.586343094706535339e-02 -4.466280043125152588e-01
-3.039032220840454102e-02 -1.457835733890533447e-01 1.120212078094482422e-01 -4.929372668266296387e-01 6.058933213353157043e-02 -2.847660183906555176e-01 -2.627981901168823242e-01 -7.539641857147216797e-01
1.113273054361343384e-01 -2.749401926994323730e-01 -2.200290933251380920e-02 -5.699753761291503906e-01 -6.265859007835388184e-01 -2.230993211269378662e-01 -2.715371549129486084e-01 -2.655981779098510742e-01
-2.185942679643630981e-01 -5.712614655494689941e-01 -1.711070723831653595e-02 -5.573668479919433594e-01 -3.632227480411529541e-01 -7.222076505422592163e-02 1.776693202555179596e-02 -4.212645888328552246e-01
-4.444643482565879822e-02 1.884969919919967651e-01 6.550438404083251953e-01 -2.914032340049743652e-01 1.626226752996444702e-01 -5.426863431930541992e-01 2.958379983901977539e-01 2.000510692596435547e-01
-5.624618530273437500e-01 1.455907523632049561e-01 3.939198255538940430e-01 -4.978290796279907227e-01 -4.285424649715423584e-01 2.116364426910877228e-02 2.700811326503753662e-01 -4.891871288418769836e-02
3.439472615718841553e-02 -1.956696659326553345e-01 1.431990973651409149e-02 -5.645697116851806641e-01 -6.666390299797058105e-01 -2.210769504308700562e-01 -3.295254409313201904e-01 -1.992906033992767334e-01
3.677276894450187683e-03 -2.595766782760620117e-01 -3.203606307506561279e-01 -2.049781978130340576e-01 -1.998311430215835571e-01 -5.907744169235229492e-01 5.878549218177795410e-01 -2.311687767505645752e-01
4.199933409690856934e-01 1.249275729060173035e-02 9.580830484628677368e-02 -7.111826539039611816e-01 1.944289505481719971e-01 -5.029704570770263672e-01 -1.252978742122650146e-01 4.481144621968269348e-02
1.606873609125614166e-02 -4.632562398910522461e-01 -3.294667974114418030e-02 -1.820321977138519287e-01 -2.871638536453247070e-01 -6.684664487838745117e-01 4.194373488426208496e-01 2.137193381786346436e-01
2.374148964881896973e-01 -1.863853037357330322e-01 7.482784986495971680e-02 -3.385848402976989746e-01 -3.399004042148590088e-01 -2.854268550872802734e-01 -2.499355077743530273e-01 -7.274526953697204590e-01
3.425316810607910156e-01 -1.015926748514175415e-01 -1.320453137159347534e-01 -4.182887375354766846e-01 -1.082191094756126404e-01 -6.146312952041625977e-01 5.386807918548583984e-01 1.701769791543483734e-02
-6.104781031608581543e-01 2.785537838935852051e-01 -3.082497976720333099e-02 -1.129394918680191040e-01 -3.543495833873748779e-01 -4.391598999500274658e-01 -6.834691017866134644e-02 -4.614353477954864502e-01
-3.712745308876037598e-01 -1.193712428212165833e-01 8.971097320318222046e-02 -3.882218599319458008e-01 -6.486846804618835449e-01 -2.285430766642093658e-02 2.453116923570632935e-01 -4.556856751441955566e-01
3.984748423099517822e-01 -4.840748310089111328e-01 -1.266423612833023071e-01 -3.520516157150268555e-01 -1.513750702142715454e-01 -3.001590073108673096e-01 5.772516503930091858e-02 -5.920885205268859863e-01
8.287497609853744507e-02 4.448194205760955811e-01 1.935677975416183472e-01 -1.865922510623931885e-01 -4.711657166481018066e-01 -3.423974812030792236e-01 -1.086823642253875732e-01 -6.098664999008178711e-01
3.307090401649475098e-01 1.910080611705780029e-01 4.172762632369995117e-01 -4.640513360500335693e-01 1.366529762744903564e-01 -5.565439462661743164e-01 3.689054250717163086e-01 1.334194000810384750e-02
-2.309412807226181030e-01 5.990325659513473511e-02 1.363124996423721313e-01 -8.726285696029663086e-01 3.411146104335784912e-01 -2.113309204578399658e-01 -4.442441463470458984e-02 4.759434610605239868e-03
2.210874110460281372e-01 -4.228899478912353516e-01 4.773772880434989929e-02 -5.295941829681396484e-01 -6.289525032043457031e-01 -1.961925476789474487e-01 -1.242155060172080994e-01 -2.000836730003356934e-01
-1.464950889348983765e-01 -2.129723429679870605e-01 4.251628220081329346e-01 -3.954467773437500000e-01 -2.932528853416442871e-01 -5.054707527160644531e-01 -4.822502732276916504e-01 -1.482471227645874023e-01
-4.668889045715332031e-01 2.900425493717193604e-01 7.998520880937576294e-02 -7.820922732353210449e-01 -1.806286722421646118e-01 4.727637767791748047e-02 -5.152258649468421936e-02 -2.056887447834014893e-01
2.843205630779266357e-01 2.966583073139190674e-01 4.841020703315734863e-01 -5.824494361877441406e-01 4.147770348936319351e-03 -4.274742901325225830e-01 1.450262777507305145e-02 2.731148600578308105e-01
-1.838842183351516724e-01 -5.002463459968566895e-01 3.022045791149139404e-01 -2.201551944017410278e-01 -6.570852994918823242e-01 -2.494772374629974365e-01 1.127908900380134583e-01 -2.634815275669097900e-01
-2.646515667438507080e-01 1.010513082146644592e-01 3.365159928798675537e-01 -4.655711948871612549e-01 -7.558118700981140137e-01 -1.506451237946748734e-02 3.260595723986625671e-02 -1.311748772859573364e-01
1.069427654147148132e-01 2.105925679206848145e-01 2.893492579460144043e-01 -7.087466120719909668e-01 3.851932585239410400e-01 -4.543707966804504395e-01 3.760255873203277588e-02 4.391760006546974182e-02
1.433764845132827759e-01 -2.290491312742233276e-01 -4.639640152454376221e-01 -5.100873708724975586e-01 3.666886314749717712e-02 -6.529944539070129395e-01 2.598355151712894440e-02 -1.520079970359802246e-01
2.600020468235015869e-01 3.752627670764923096e-01 5.531398653984069824e-01 -4.457294046878814697e-01 -1.637227684259414673e-01 -4.168686270713806152e-01 1.018961966037750244e-01 2.756280004978179932e-01
-1.657367050647735596e-01 2.217411100864410400e-01 2.354970574378967285e-01 1.579875648021697998e-01 -1.445373892784118652e-01 -7.216113209724426270e-01 2.818944156169891357e-01 -4.710254669189453125e-01
4.579910337924957275e-01 4.371009469032287598e-01 2.752153277397155762e-01 -5.368264317512512207e-01 2.102672681212425232e-02 -2.246873080730438232e-01 3.900657892227172852e-01 -1.793961375951766968e-01
3.370001018047332764e-01 -2.203459739685058594e-01 -1.856876909732818604e-01 -4.209057092666625977e-01 -1.623918563127517700e-01 -3.652655184268951416e-01 -1.514577269554138184e-01 -6.659637689590454102e-01
-5.741233006119728088e-02 -1.186491698026657104e-01 3.883455991744995117e-01 -6.707102656364440918e-01 4.264703392982482910e-01 -1.536927074193954468e-01 4.195138216018676758e-01 -2.170845493674278259e-02
-2.949181795120239258e-01 1.658660769462585449e-01 4.724935591220855713e-01 -6.354600191116333008e-02 1.755889356136322021e-01 -7.256184220314025879e-01 -1.263621449470520020e-01 -2.913803160190582275e-01
-5.456695556640625000e-01 -1.158317327499389648e-01 1.982323825359344482e-01 -3.278245329856872559e-01 -6.504647135734558105e-01 -1.370871663093566895e-01 1.156950443983078003e-01 -2.945846915245056152e-01
4.478121697902679443e-01 -8.218479156494140625e-02 -1.666098833084106445e-01 -4.502506852149963379e-01 -1.051189899444580078e-01 -5.518011450767517090e-01 -1.591325551271438599e-01 -4.704972803592681885e-01
-3.624614477157592773e-01 4.534980654716491699e-01 1.972090303897857666e-01 -1.163178384304046631e-01 -4.078597724437713623e-01 -4.796532988548278809e-01 -1.309177577495574951e-01 -4.438282549381256104e-01
-1.971516013145446777e-01 -2.365926504135131836e-01 6.311649084091186523e-01 -3.674130141735076904e-01 -3.336214423179626465e-01 -4.113103747367858887e-01 -3.002991974353790283e-01 3.368330746889114380e-02
1.330207735300064087e-01 -7.432728260755538940e-02 2.152553498744964600e-01 -7.795728445053100586e-01 -4.151026308536529541e-01 -1.896219253540039062e-01 -3.375388085842132568e-01 2.265531010925769806e-02
-3.181941211223602295e-01 4.235949814319610596e-01 6.265742182731628418e-01 -3.925884962081909180e-01 1.736327856779098511e-01 -3.729441165924072266e-01 1.246102247387170792e-02 -5.663802474737167358e-02
2.543091773986816406e-01 1.632017791271209717e-01 7.153841257095336914e-01 -4.028697311878204346e-01 1.014208197593688965e-01 -5.383618921041488647e-02 2.071117758750915527e-01 -4.225326478481292725e-01
-6.599537283182144165e-02 -3.703049197793006897e-02 2.329325769096612930e-03 -2.490183338522911072e-02 -3.351521492004394531e-02 -9.381478428840637207e-01 -3.496008366346359253e-02 -3.334382176399230957e-01
3.035672008991241455e-01 6.902794539928436279e-02 2.236079871654510498e-01 -2.198745161294937134e-01 6.605920847505331039e-03 -8.563407659530639648e-01 1.839220076799392700e-01 1.937687993049621582e-01
-4.821591377258300781e-01 -2.972941286861896515e-02 4.182880222797393799e-01 -4.558922052383422852e-01 3.857225179672241211e-01 -4.272340238094329834e-01 1.489095110446214676e-02 -2.287002056837081909e-01
-3.344135284423828125e-01 8.508921414613723755e-02 7.091728597879409790e-02 -3.166994452476501465e-01 1.866823881864547729e-01 -7.420178651809692383e-01 -3.030392825603485107e-01 -3.135699927806854248e-01
-1.297662258148193359e-01 -1.928739994764328003e-01 5.528287291526794434e-01 -5.240474343299865723e-01 -4.599400758743286133e-01 -2.766568362712860107e-01 -2.674337923526763916e-01 7.816846668720245361e-02
-3.304900974035263062e-02 3.849006816744804382e-02 3.229162096977233887e-02 -2.883425652980804443e-01 -1.890955716371536255e-01 -6.562870740890502930e-01 -4.359150528907775879e-01 -5.067053437232971191e-01
-1.179058104753494263e-01 2.972248792648315430e-01 5.905154943466186523e-01 -3.397027254104614258e-01 8.413123339414596558e-02 -4.847035706043243408e-01 2.876501977443695068e-01 3.299863040447235107e-01
-4.219746887683868408e-01 -2.712657675147056580e-03 1.527599096298217773e-01 -2.816189825534820557e-01 4.079481661319732666e-01 -5.229602456092834473e-01 4.852080941200256348e-01 -2.096406966447830200e-01
2.669961452484130859e-01 3.696197569370269775e-01 7.797891274094581604e-03 -5.185101032257080078e-01 -1.123801916837692261e-01 -5.296770930290222168e-01 4.158614575862884521e-01 2.388576865196228027e-01
-3.963827788829803467e-01 -3.496559262275695801e-01 -1.781562156975269318e-02 -3.642889857292175293e-01 -5.309711694717407227e-01 -1.361484080553054810e-01 1.514814347028732300e-01 -5.139887332916259766e-01
-2.253001183271408081e-01 1.564100831747055054e-01 3.615033626556396484e-01 -5.223206877708435059e-01 -7.158747315406799316e-01 -3.855727985501289368e-02 1.067789737135171890e-02 8.482195436954498291e-02
2.046981453895568848e-01 5.207194387912750244e-02 -4.776400923728942871e-01 -5.732931494712829590e-01 -6.227054074406623840e-02 -5.224058032035827637e-01 3.065882325172424316e-01 -1.667345315217971802e-01
-1.278542727231979370e-01 4.523672759532928467e-01 -2.853167653083801270e-01 -5.052981972694396973e-01 7.461811602115631104e-02 -5.999593138694763184e-01 2.677794098854064941e-01 -7.113558053970336914e-02
-1.246840581297874451e-01 -2.056753486394882202e-01 4.385479688644409180e-01 -4.671697318553924561e-01 -2.007738500833511353e-01 -4.559906125068664551e-01 -5.210345387458801270e-01 -1.089265570044517517e-01
4.174268841743469238e-01 7.651253044605255127e-02 -2.273138761520385742e-01 -3.758431971073150635e-01 -1.507503241300582886e-01 -5.562555193901062012e-01 -1.736049801111221313e-01 -5.144768357276916504e-01
-3.043583631515502930e-01 1.826613992452621460e-01 7.375719398260116577e-02 -5.467754602432250977e-01 -7.189357876777648926e-01 -2.737992908805608749e-04 2.285017967224121094e-01 2.270687930285930634e-02
-4.050016701221466064e-01 -3.818869590759277344e-01 4.630558192729949951e-01 -1.674360334873199463e-01 1.233348771929740906e-01 -1.605186164379119873e-01 1.809843778610229492e-01 -6.115125417709350586e-01
-7.260636985301971436e-02 -1.989086419343948364e-01 5.094285011291503906e-01 -5.833532214164733887e-01 -4.000943303108215332e-01 -2.685332000255584717e-01 -3.509411513805389404e-01 3.643664240371435881e-04
-1.000245139002799988e-01 3.151644766330718994e-01 6.979120373725891113e-01 -1.892527937889099121e-01 1.968485862016677856e-01 -2.609101533889770508e-01 3.522897362709045410e-01 -3.699150979518890381e-01
5.018398761749267578e-01 -3.465256094932556152e-01 2.213063836097717285e-01 -4.199270606040954590e-01 9.853896498680114746e-02 -3.852966129779815674e-01 4.781934618949890137e-01 -1.262111067771911621e-01
-3.993795216083526611e-01 -1.726765483617782593e-01 3.826537728309631348e-01 -3.116764128208160400e-01 -6.980320811271667480e-01 -9.345486760139465332e-02 2.392016500234603882e-01 -1.179521828889846802e-01
-5.910955742001533508e-02 2.897064387798309326e-01 7.793521285057067871e-01 -3.698696792125701904e-01 1.542493700981140137e-01 -2.107751816511154175e-01 2.802535295486450195e-01 -1.470436155796051025e-01
-9.223195374943315983e-04 -1.634040772914886475e-01 2.308553010225296021e-01 -7.193096280097961426e-01 -4.771009087562561035e-01 -2.506404519081115723e-01 -3.185607790946960449e-01 1.032994613051414490e-01
7.019759416580200195e-01 -2.874647378921508789e-01 1.429999768733978271e-01 -3.467817902565002441e-01 -3.472699522972106934e-01 -2.811161279678344727e-01 2.748033106327056885e-01 -9.352987259626388550e-02
-2.396190166473388672e-01 -1.787352561950683594e-01 4.438998997211456299e-01 -5.881567001342773438e-01 3.345784842967987061e-01 -8.921927772462368011e-03 3.498367369174957275e-01 -3.650381565093994141e-01
-3.273804485797882080e-01 2.246274352073669434e-01 4.316028356552124023e-01 -5.666966438293457031e-01 2.685140371322631836e-01 -2.588068246841430664e-01 3.693014979362487793e-01 2.438728213310241699e-01
-4.485571756958961487e-02 -1.243339255452156067e-01 4.752715826034545898e-01 -6.138064861297607422e-01 5.050163865089416504e-01 -3.225419521331787109e-01 1.396828442811965942e-01 -3.607484325766563416e-02
1.149130836129188538e-01 4.934530556201934814e-01 6.839470863342285156e-01 -3.551006019115447998e-01 -7.021101564168930054e-02 -2.038314044475555420e-01 3.184604644775390625e-01 -3.905108571052551270e-02
-2.533806264400482178e-01 -5.741192698478698730e-01 1.560609936714172363e-01 -3.594901263713836670e-01 9.582945704460144043e-02 -5.382205843925476074e-01 3.370212316513061523e-01 2.003733366727828979e-01
3.445463180541992188e-01 -3.783064186573028564e-01 2.198898792266845703e-01 -1.433183103799819946e-01 1.308925263583660126e-02 -6.894170641899108887e-01 4.348016083240509033e-01 -6.899812817573547363e-02
-5.080478787422180176e-01 2.234299629926681519e-01 -1.126196235418319702e-01 -4.648703932762145996e-01 -3.993515670299530029e-01 -4.237833023071289062e-01 -3.318148851394653320e-01 -1.183378398418426514e-01
-5.512602925300598145e-01 4.206905663013458252e-01 -6.472881138324737549e-02 -4.003963768482208252e-01 -3.269975781440734863e-01 -4.645882546901702881e-01 -1.775484234094619751e-01 -1.820741966366767883e-02
1.901036947965621948e-01 2.456072717905044556e-01 4.490463063120841980e-02 -5.950858071446418762e-02 -4.130902886390686035e-02 -7.989551424980163574e-01 4.113341271877288818e-01 -2.979067564010620117e-01
-8.278571814298629761e-02 4.237291514873504639e-01 3.307967483997344971e-01 -3.332770466804504395e-01 -1.058560311794281006e-01 -5.232060551643371582e-01 4.393597245216369629e-01 3.392829298973083496e-01
6.660583615303039551e-02 -3.091820478439331055e-01 1.990938931703567505e-01 -3.352769836783409119e-02 -2.309617400169372559e-01 -5.503868460655212402e-01 7.067351937294006348e-01 5.885547026991844177e-02
-4.613796174526214600e-01 -1.568248867988586426e-01 1.216462925076484680e-01 -3.458725810050964355e-01 -6.637271642684936523e-01 -1.014377102255821228e-01 1.915912777185440063e-01 -3.749380111694335938e-01
-3.496600091457366943e-01 -2.459840774536132812e-01 4.326392337679862976e-02 -6.728888154029846191e-01 4.271418452262878418e-01 -3.578941524028778076e-01 -1.251113414764404297e-01 -1.907546222209930420e-01
-7.167181968688964844e-01 7.986155897378921509e-02 2.859286665916442871e-01 -2.501779794692993164e-01 1.149683222174644470e-01 -3.035521507263183594e-01 2.448904067277908325e-01 -4.126256406307220459e-01
7.630357146263122559e-02 5.040842294692993164e-02 -2.410973310470581055e-01 -6.747002005577087402e-01 -1.771752238273620605e-01 -1.175700277090072632e-01 -1.063252612948417664e-01 -6.494379639625549316e-01
3.174512684345245361e-01 2.001708745956420898e-01 -2.224584966897964478e-01 -2.543233931064605713e-01 -3.887117207050323486e-01 -6.456643939018249512e-01 4.173149466514587402e-01 -5.345192924141883850e-02
5.094230771064758301e-01 1.518676280975341797e-01 1.493184864521026611e-01 -4.010445773601531982e-01 -1.855817437171936035e-02 -8.335247635841369629e-02 5.733800530433654785e-01 -4.452356398105621338e-01
-3.129590749740600586e-01 -1.849994361400604248e-01 1.458642631769180298e-01 -1.785098612308502197e-01 -1.161764115095138550e-01 -6.530423760414123535e-01 4.454581141471862793e-01 4.198752343654632568e-01
-1.574613749980926514e-01 4.450939297676086426e-01 6.968033909797668457e-01 -2.530844807624816895e-01 4.295047000050544739e-02 -4.679841995239257812e-01 8.120074123144149780e-02 7.940555922687053680e-03
-5.787091255187988281e-01 3.410826921463012695e-01 1.302745789289474487e-01 -1.950945705175399780e-01 -4.817964136600494385e-02 -4.805794358253479004e-01 -5.396651849150657654e-02 -5.074789524078369141e-01
-7.157159596681594849e-02 -9.183997660875320435e-02 2.673709094524383545e-01 -5.947083830833435059e-01 -2.109109461307525635e-01 -4.717494845390319824e-01 -5.407656431198120117e-01 4.265117272734642029e-02
-4.398953914642333984e-01 7.244715094566345215e-02 4.646180570125579834e-01 -3.844545222818851471e-03 1.300221532583236694e-01 -4.467555284500122070e-01 5.359678268432617188e-01 -2.856587469577789307e-01
3.081424534320831299e-01 2.193285077810287476e-01 -2.965395450592041016e-01 -7.792207002639770508e-01 3.214933350682258606e-02 -1.270501464605331421e-01 1.177189871668815613e-01 -3.616484403610229492e-01
1.832740604877471924e-01 -5.436777323484420776e-02 4.801310896873474121e-01 -2.062477022409439087e-01 1.438311487436294556e-01 -2.349933050572872162e-02 5.511064529418945312e-01 -6.045104265213012695e-01
7.493711262941360474e-02 3.030956685543060303e-01 7.562741041183471680e-01 -4.785326719284057617e-01 3.116263262927532196e-02 -1.070712506771087646e-01 2.984488904476165771e-01 -8.131664246320724487e-03
3.231576085090637207e-01 -2.700274586677551270e-01 3.687511384487152100e-01 -6.312329173088073730e-01 -4.217470288276672363e-01 2.057350575923919678e-01 1.414380669593811035e-01 -2.191346138715744019e-01
-3.351239860057830811e-01 3.494399189949035645e-01 -1.062457915395498276e-02 -7.527241110801696777e-01 -4.235410988330841064e-01 7.301229238510131836e-02 2.721605263650417328e-02 -1.158390492200851440e-01
-4.366257786750793457e-02 6.472228169441223145e-01 5.492784380912780762e-01 -3.992456793785095215e-01 -1.629485785961151123e-01 -1.324187666177749634e-01 2.335538864135742188e-01 -1.394920498132705688e-01
-4.078682959079742432e-01 3.214007318019866943e-01 3.926633596420288086e-01 -6.026556491851806641e-01 -3.524046540260314941e-01 1.121520102024078369e-01 2.744655907154083252e-01 -2.946534007787704468e-02
-2.601946890354156494e-01 2.660552561283111572e-01 3.477102816104888916e-01 -6.922493577003479004e-01 3.182221353054046631e-01 -3.578187823295593262e-01 -8.722597360610961914e-02 1.565044373273849487e-01
2.003594040870666504e-01 4.461659789085388184e-01 2.728039920330047607e-01 -5.378364324569702148e-01 -1.504089124500751495e-02 -2.513310015201568604e-01 5.614410638809204102e-01 1.359864920377731323e-01
7.688327133655548096e-02 2.477380484342575073e-01 1.354877203702926636e-01 -8.282933831214904785e-01 1.906880438327789307e-01 -3.408395051956176758e-01 -7.420585304498672485e-02 2.650435566902160645e-01
5.336678624153137207e-01 -2.164628207683563232e-01 2.445262521505355835e-01 -1.976161599159240723e-01 -2.402955442667007446e-01 -5.133343935012817383e-01 4.969843924045562744e-01 3.534801676869392395e-02
2.435716092586517334e-01 2.970417141914367676e-01 7.511405944824218750e-01 -3.784977495670318604e-01 -2.492487616837024689e-02 -3.553580343723297119e-01 1.164642870426177979e-01 6.709419190883636475e-02
2.972771525382995605e-01 2.770298123359680176e-01 6.208763122558593750e-01 -5.023280382156372070e-01 -1.375161260366439819e-01 -3.042007386684417725e-01 1.231628656387329102e-01 2.654093503952026367e-01
4.926448315382003784e-02 4.554494917392730713e-01 9.151877462863922119e-02 -4.272657036781311035e-01 -1.655399501323699951e-01 -1.542273014783859253e-01 7.527584093622863293e-04 -7.402817606925964355e-01
4.186069592833518982e-02 6.327119469642639160e-01 1.987288296222686768e-01 -4.076774418354034424e-01 -1.770987212657928467e-01 -2.453721016645431519e-01 8.871366083621978760e-02 -5.410986542701721191e-01
1.493477821350097656e-02 5.499355792999267578e-01 5.495284199714660645e-01 -2.908023297786712646e-01 -4.509647190570831299e-01 -1.196993961930274963e-01 3.061476349830627441e-02 -3.035886883735656738e-01
5.797752737998962402e-01 -1.895422637462615967e-01 3.612273633480072021e-01 -5.337958335876464844e-01 9.561456739902496338e-02 -1.538694649934768677e-01 3.879136741161346436e-01 -1.709275245666503906e-01
1.919145435094833374e-01 5.045629143714904785e-01 -2.942824661731719971e-01 -5.394634604454040527e-01 -1.073092818260192871e-01 -4.470184743404388428e-01 3.145105838775634766e-01 -1.438900828361511230e-01
-2.068207040429115295e-02 -3.132936358451843262e-01 9.108106791973114014e-02 -3.353266119956970215e-01 -1.160216480493545532e-01 -6.074073314666748047e-01 4.787018597126007080e-01 4.112415611743927002e-01
-4.097976386547088623e-01 2.413958609104156494e-01 2.719133198261260986e-01 -6.162416338920593262e-01 -5.268368721008300781e-01 3.363076969981193542e-02 1.556817740201950073e-01 1.310663521289825439e-01
9.962781518697738647e-02 9.912476688623428345e-02 -2.297295480966567993e-01 -7.037769556045532227e-01 2.395735383033752441e-01 -6.077327728271484375e-01 -1.968485862016677856e-02 7.105418294668197632e-02
6.256911903619766235e-02 -1.007380560040473938e-01 -8.639535307884216309e-02 5.062782019376754761e-02 -4.329133033752441406e-01 -8.581566810607910156e-01 2.194956243038177490e-01 -6.232570484280586243e-02
2.161694923415780067e-03 -8.053243905305862427e-02 3.378604948520660400e-01 -4.883373081684112549e-01 -2.273914217948913574e-01 -5.417077541351318359e-01 -5.438108444213867188e-01 -1.585381105542182922e-03
4.304787814617156982e-01 -7.505349069833755493e-02 -8.986732363700866699e-02 -3.295221626758575439e-01 6.541202217340469360e-02 -5.941849946975708008e-01 -2.012905478477478027e-02 -5.784931182861328125e-01
-3.719165921211242676e-01 -4.125227034091949463e-01 3.854039609432220459e-01 -3.213374316692352295e-01 3.614240288734436035e-01 -3.032728135585784912e-01 1.630626916885375977e-01 -4.364833235740661621e-01
5.487457513809204102e-01 -3.820539638400077820e-02 2.230426222085952759e-01 -6.743218898773193359e-01 7.103880494832992554e-02 -1.398549824953079224e-01 4.038870632648468018e-01 -7.231800258159637451e-02
-4.728135466575622559e-02 -3.439437150955200195e-01 4.070090949535369873e-01 -4.496659934520721436e-01 -6.290341615676879883e-01 -2.547810673713684082e-01 -1.897539049386978149e-01 -1.225052401423454285e-01
3.107923865318298340e-01 -5.815630033612251282e-02 -3.947589695453643799e-01 -5.251740217208862305e-01 -4.818905517458915710e-02 -5.075910687446594238e-01 -9.456703066825866699e-02 -4.466202557086944580e-01
-4.407585561275482178e-01 1.839789450168609619e-01 -7.865996658802032471e-02 -4.668766856193542480e-01 1.068847253918647766e-01 -4.805319011211395264e-01 -1.323526501655578613e-01 -5.365352034568786621e-01
-2.705494463443756104e-01 -2.052836716175079346e-01 3.648806735873222351e-02 -4.662567079067230225e-01 -2.715091705322265625e-01 -2.114964276552200317e-01 -1.925214082002639771e-01 -7.144384980201721191e-01
3.155243098735809326e-01 -4.928153380751609802e-02 2.226729840040206909e-01 -1.887701451778411865e-01 2.201452702283859253e-01 -3.207166194915771484e-01 3.462853729724884033e-01 -7.359087467193603516e-01
-2.025402933359146118e-01 2.386483997106552124e-01 -4.464854896068572998e-01 -3.739813864231109619e-01 -8.908324688673019409e-02 -4.044483304023742676e-01 5.354920029640197754e-01 -3.233372569084167480e-01
-1.407767534255981445e-01 3.601054847240447998e-01 -1.894776523113250732e-01 -4.469347000122070312e-01 9.007371962070465088e-02 -5.635253787040710449e-01 5.250682234764099121e-01 -1.161154955625534058e-01
2.112894086167216301e-03 4.014870822429656982e-01 5.902122259140014648e-01 -3.878071010112762451e-01 1.285391896963119507e-01 -5.233693122863769531e-01 2.197565436363220215e-01 3.644270822405815125e-02
-1.433625519275665283e-01 2.981964647769927979e-01 6.090449094772338867e-01 -4.308567941188812256e-01 2.958084344863891602e-01 -3.330256938934326172e-01 3.629810512065887451e-01 -6.155271828174591064e-02
-2.727441862225532532e-02 2.974806725978851318e-01 -5.096216797828674316e-01 -5.042963027954101562e-01 -3.282390236854553223e-01 -3.296920359134674072e-01 1.202646493911743164e-01 -4.072236716747283936e-01
2.414586097002029419e-01 4.007068574428558350e-01 1.582822799682617188e-01 -6.517794728279113770e-01 1.102231889963150024e-01 -5.178283452987670898e-01 1.506170183420181274e-01 1.681699454784393311e-01
3.406731784343719482e-01 1.827262341976165771e-01 4.739675223827362061e-01 -5.248990058898925781e-01 -9.866672754287719727e-02 -4.008744359016418457e-01 2.126272618770599365e-01 3.670738935470581055e-01
5.627256631851196289e-01 -1.550163626670837402e-01 1.277422308921813965e-01 -2.818885743618011475e-01 -1.511355340480804443e-01 -3.063840866088867188e-01 5.821928977966308594e-01 -3.284336924552917480e-01
5.812126398086547852e-01 -2.676983177661895752e-01 3.066450357437133789e-01 -3.598477542400360107e-01 1.115955039858818054e-01 -4.492785632610321045e-01 3.537805676460266113e-01 -1.659592986106872559e-01
3.401037156581878662e-01 1.553094536066055298e-01 -1.480841934680938721e-01 -3.419687151908874512e-01 -5.807045474648475647e-02 -7.117443680763244629e-01 -1.933455020189285278e-01 -4.171358346939086914e-01
-2.632103562355041504e-01 -2.159316278994083405e-02 6.794482469558715820e-03 -4.823271557688713074e-02 9.971696138381958008e-02 -8.358476758003234863e-01 3.508606553077697754e-01 -3.101509213447570801e-01
1.575268208980560303e-01 4.023216962814331055e-01 6.375780105590820312e-01 -1.783202588558197021e-01 -7.148457318544387817e-02 -3.600692152976989746e-01 1.616947203874588013e-01 -4.627240598201751709e-01
1.199656948447227478e-01 -3.672010302543640137e-01 1.534397304058074951e-01 -5.058145523071289062e-01 -6.311986446380615234e-01 -2.891000807285308838e-01 -2.508182525634765625e-01 -1.627237200736999512e-01
2.136824727058410645e-01 1.547264158725738525e-01 -3.212816715240478516e-01 -5.071796774864196777e-01 -2.635124623775482178e-01 -3.518574237823486328e-01 6.132380366325378418e-01 2.535787224769592285e-02
2.752161920070648193e-01 -2.378249615430831909e-01 3.000806272029876709e-01 -1.115407422184944153e-02 8.191695436835289001e-03 -6.920311450958251953e-01 4.997576475143432617e-01 -2.208863496780395508e-01
9.839583933353424072e-02 -1.578201353549957275e-01 4.201430082321166992e-02 -7.136270999908447266e-01 -5.262891650199890137e-01 -2.587979137897491455e-01 -3.318469226360321045e-01 1.741264015436172485e-02
-2.499387264251708984e-01 3.039051294326782227e-01 4.136060774326324463e-01 -3.233687579631805420e-01 -3.888985216617584229e-01 -1.049837023019790649e-01 -2.058231979608535767e-01 -6.040763258934020996e-01
-3.804152831435203552e-02 1.530508399009704590e-01 -3.120604157447814941e-01 -2.777461409568786621e-01 -7.333711534738540649e-02 -8.044880032539367676e-01 -3.568070707842707634e-03 -3.847230374813079834e-01
7.110804319381713867e-02 9.503237158060073853e-02 2.998238801956176758e-01 -6.534429788589477539e-01 -5.521911978721618652e-01 8.658695966005325317e-02 -1.436836123466491699e-01 -3.687450885772705078e-01
-2.281692624092102051e-01 -6.456310153007507324e-01 3.583750426769256592e-01 -3.813527524471282959e-01 -4.513792693614959717e-01 -1.617384105920791626e-01 1.448681205511093140e-01 -7.967114448547363281e-02
5.752003192901611328e-02 3.319010436534881592e-01 6.440911889076232910e-01 9.130397439002990723e-02 -1.231469660997390747e-01 -6.169956922531127930e-01 1.425869464874267578e-01 -2.171713709831237793e-01
-1.825119256973266602e-01 3.312454223632812500e-01 4.550434947013854980e-01 -3.776459693908691406e-01 -6.966824531555175781e-01 -1.570791006088256836e-02 1.212237477302551270e-01 -8.352598547935485840e-02
-3.154916167259216309e-01 2.567490935325622559e-02 4.057446718215942383e-01 -6.593192815780639648e-01 4.080202877521514893e-01 -2.873584330081939697e-01 1.166047379374504089e-01 1.944818943738937378e-01
1.388576030731201172e-01 -5.309502482414245605e-01 1.535443365573883057e-01 -4.225697219371795654e-01 -5.911874175071716309e-01 -3.386825621128082275e-01 -1.543395966291427612e-01 -9.295292943716049194e-02
-5.683990940451622009e-02 -1.417858898639678955e-01 6.895510107278823853e-02 -2.569709718227386475e-01 -1.394684910774230957e-01 -4.847610294818878174e-01 -2.854409813880920410e-01 -7.549542188644409180e-01
-7.613744586706161499e-02 1.681021153926849365e-01 6.484469771385192871e-01 -6.054322719573974609e-01 2.840531170368194580e-01 -1.555828452110290527e-01 2.696335017681121826e-01 -3.631627559661865234e-02
6.932887434959411621e-02 4.662210345268249512e-01 4.754501581192016602e-01 -5.549768209457397461e-01 2.718514204025268555e-01 -2.280320078134536743e-01 1.649186760187149048e-01 -3.011302053928375244e-01
-4.490416496992111206e-02 2.945753633975982666e-01 -2.518170773983001709e-01 -5.022395849227905273e-01 1.075206473469734192e-01 -7.132011055946350098e-01 -8.765860646963119507e-02 -2.600999772548675537e-01
-4.869877099990844727e-01 -2.363413721323013306e-01 1.043306514620780945e-01 -6.153882741928100586e-01 -2.730065882205963135e-01 -2.554434537887573242e-01 3.965535163879394531e-01 -1.426865905523300171e-01
2.922989726066589355e-01 -2.619307674467563629e-02 3.274706900119781494e-01 -5.208064988255500793e-02 -2.760833203792572021e-01 -6.839791536331176758e-01 4.987145960330963135e-01 1.056414842605590820e-01
9.836773574352264404e-02 1.800694316625595093e-01 5.878903269767761230e-01 9.156360477209091187e-02 -2.520698308944702148e-01 -6.983243823051452637e-01 2.211627513170242310e-01 -6.156862899661064148e-02
-1.426786929368972778e-01 1.798123419284820557e-01 7.129119336605072021e-02 -1.121261715888977051e-02 -4.887925926595926285e-03 -9.354808330535888672e-01 1.626984216272830963e-02 -2.582421600818634033e-01
3.561530634760856628e-02 -3.016372323036193848e-01 3.631023466587066650e-01 -5.522519946098327637e-01 -3.287498950958251953e-01 -4.606308937072753906e-01 -3.135358393192291260e-01 2.288204729557037354e-01
6.056308150291442871e-01 6.667777150869369507e-02 5.707759261131286621e-01 -3.681511878967285156e-01 -6.187491118907928467e-02 -3.459186553955078125e-01 2.005578726530075073e-01 -6.109989807009696960e-02
-2.089649140834808350e-01 1.741103827953338623e-02 1.412473171949386597e-01 -4.324351847171783447e-01 2.288880012929439545e-02 -3.512132465839385986e-01 -2.504581212997436523e-01 -7.499836087226867676e-01
-6.427873671054840088e-02 -1.639137715101242065e-01 1.774920672178268433e-01 -4.589107036590576172e-01 -4.156773984432220459e-01 -5.679432749748229980e-01 -4.634170532226562500e-01 1.295968741178512573e-01
-3.198887705802917480e-01 -4.167324006557464600e-01 2.861618995666503906e-01 -2.014084458351135254e-01 1.085511818528175354e-01 -6.432625651359558105e-01 3.806483149528503418e-01 1.763186007738113403e-01
-7.112153619527816772e-02 -2.333534508943557739e-02 3.875260353088378906e-01 -6.842528581619262695e-01 -5.453231334686279297e-01 -1.018656268715858459e-01 -2.368365377187728882e-01 1.103326827287673950e-01
2.135387957096099854e-01 3.232884407043457031e-01 -2.608298361301422119e-01 -5.105711817741394043e-01 1.003915816545486450e-01 -5.413607358932495117e-01 -5.277993157505989075e-02 -4.639342725276947021e-01
1.393347829580307007e-01 -1.178053244948387146e-01 1.472895741462707520e-01 -7.243440747261047363e-01 -5.318737030029296875e-01 -1.720947623252868652e-01 -3.218174278736114502e-01 -6.531845778226852417e-02
-8.411886543035507202e-02 6.112348660826683044e-02 1.632790565490722656e-01 1.722838357090950012e-02 7.495807111263275146e-02 -6.669525504112243652e-01 6.029799580574035645e-01 -3.849700689315795898e-01
-2.933566570281982422e-01 -4.343194141983985901e-02 4.914472103118896484e-01 -6.839377880096435547e-01 -4.358893334865570068e-01 8.721405267715454102e-02 1.892049610614776611e-02 6.928520649671554565e-02
-4.071950018405914307e-01 2.925037741661071777e-01 3.800636827945709229e-01 -6.077579855918884277e-01 -2.655746936798095703e-01 1.065901294350624084e-01 3.895863592624664307e-01 3.386298567056655884e-02
1.293521374464035034e-01 6.187393143773078918e-02 6.774011850357055664e-01 1.425941437482833862e-01 -2.643788754940032959e-01 -6.135793328285217285e-01 2.000600546598434448e-01 -1.176191791892051697e-01
-1.294015347957611084e-01 6.033557653427124023e-02 -5.324022844433784485e-02 -4.432278573513031006e-01 -5.632146596908569336e-01 -3.342854380607604980e-01 -4.667693078517913818e-01 -3.653743863105773926e-01
-3.346747159957885742e-01 -3.533962368965148926e-01 3.331262767314910889e-01 -5.943264365196228027e-01 4.365568757057189941e-01 -1.614630520343780518e-01 2.429849505424499512e-01 -1.523579657077789307e-01
-4.352961108088493347e-02 -3.267002478241920471e-02 9.653478115797042847e-02 -2.838713526725769043e-01 -1.063401103019714355e-01 -5.063474178314208984e-01 -3.253587186336517334e-01 -7.304669022560119629e-01
-3.985669910907745361e-01 -3.288252651691436768e-01 -6.716807186603546143e-02 -5.788473486900329590e-01 1.452817022800445557e-01 -3.208425045013427734e-01 -2.166120558977127075e-01 -4.716727435588836670e-01
-4.616550728678703308e-02 1.472727060317993164e-01 -4.032723307609558105e-01 -3.618016242980957031e-01 2.454834058880805969e-02 -5.811953544616699219e-01 4.224933385848999023e-01 -4.071353077888488770e-01
-5.797436088323593140e-02 1.839768439531326294e-01 -1.712685376405715942e-01 -2.669633626937866211e-01 -5.324977040290832520e-01 -7.237293720245361328e-01 -2.847190015017986298e-02 2.324665486812591553e-01
-4.934471249580383301e-01 -1.327211558818817139e-01 4.140518978238105774e-02 -2.597402334213256836e-01 4.211223870515823364e-02 -6.427421569824218750e-01 3.697240352630615234e-01 3.436987698078155518e-01
1.860945075750350952e-01 -1.694783940911293030e-02 -7.306502759456634521e-02 -4.125989377498626709e-01 6.481529772281646729e-02 -6.153691411018371582e-01 -3.274252116680145264e-01 -5.471907854080200195e-01
1.627862602472305298e-01 -1.389103531837463379e-01 -4.682886302471160889e-01 -2.856208384037017822e-01 -5.354414582252502441e-01 -3.991070091724395752e-01 3.646968305110931396e-01 -2.726601064205169678e-01
-3.341632783412933350e-01 -8.881608396768569946e-02 4.024535119533538818e-01 -6.401641964912414551e-01 3.922121822834014893e-01 -3.316254913806915283e-01 -2.098827064037322998e-02 2.107629328966140747e-01
1.349579244852066040e-01 9.288580715656280518e-02 6.198564171791076660e-01 -2.877597510814666748e-01 2.302729934453964233e-01 -3.942435979843139648e-01 4.952156543731689453e-01 -2.289950549602508545e-01
9.749708324670791626e-02 1.710161683149635792e-03 -7.035119831562042236e-02 -3.305689096450805664e-01 -2.030901461839675903e-01 -4.136702120304107666e-01 -2.073086202144622803e-01 -7.879853248596191406e-01
4.032827317714691162e-01 -1.005441993474960327e-01 1.031708791851997375e-01 -5.286486819386482239e-02 -2.062637954950332642e-01 -7.782031297683715820e-01 3.748562335968017578e-01 -1.585967540740966797e-01
-3.620968461036682129e-01 1.121222898364067078e-01 3.523593842983245850e-01 -6.664279103279113770e-01 3.257041275501251221e-01 -3.331484198570251465e-01 -2.274155430495738983e-02 2.654110193252563477e-01
-4.543993771076202393e-01 -2.238975465297698975e-01 -6.984733045101165771e-02 -5.690648555755615234e-01 -6.026707291603088379e-01 -1.883555948734283447e-01 1.197701320052146912e-01 -4.053323715925216675e-02
1.745904535055160522e-01 -2.546425908803939819e-02 8.417794853448867798e-02 -2.383709847927093506e-01 1.849734783172607422e-01 -9.302837252616882324e-01 7.067918032407760620e-02 -1.801399141550064087e-02
-8.506786823272705078e-02 -4.210602641105651855e-01 -2.117945700883865356e-01 -3.207941949367523193e-01 -2.232336103916168213e-01 -5.840556621551513672e-01 4.923885762691497803e-01 1.852161735296249390e-01
-5.398592352867126465e-01 2.416016161441802979e-01 2.533501684665679932e-01 -7.294507622718811035e-01 3.501825779676437378e-02 -5.459334328770637512e-02 -1.125750094652175903e-01 -1.923954188823699951e-01
3.527786731719970703e-01 1.298528723418712616e-02 1.758011877536773682e-01 -7.626362442970275879e-01 2.020349502563476562e-01 -4.315852224826812744e-01 -1.241858527064323425e-01 1.426617950201034546e-01
-4.664500430226325989e-02 -1.857837587594985962e-01 4.506588280200958252e-01 -6.407291889190673828e-01 -1.310039963573217392e-02 -3.960008323192596436e-01 -4.387533962726593018e-01 1.374028064310550690e-02
1.893987134099006653e-02 5.345546454191207886e-02 2.894025743007659912e-01 -6.874638795852661133e-01 -5.713444948196411133e-01 -1.499784290790557861e-01 -3.006072938442230225e-01 3.362492099404335022e-02
5.557864904403686523e-01 -4.144539311528205872e-02 2.409223318099975586e-01 -3.468286097049713135e-01 -5.981657654047012329e-02 2.315027266740798950e-02 5.040524601936340332e-01 -5.028588175773620605e-01
-2.188771516084671021e-01 4.164556562900543213e-01 1.257088929414749146e-01 -8.328370451927185059e-01 -1.649172008037567139e-01 1.095359623432159424e-01 5.827296525239944458e-02 -1.632350683212280273e-01
2.252782434225082397e-01 2.111125886440277100e-01 3.606952726840972900e-01 -1.633675545454025269e-01 -1.718155145645141602e-01 -6.279926300048828125e-01 5.202958583831787109e-01 2.308417558670043945e-01
6.627158522605895996e-01 -8.470617234706878662e-02 4.464060068130493164e-01 -3.225730657577514648e-01 -1.539622899144887924e-02 -3.785116076469421387e-01 3.170235157012939453e-01 -7.930223643779754639e-02
2.832998521625995636e-02 1.199377402663230896e-01 -3.020840585231781006e-01 -6.242984533309936523e-01 -1.204261630773544312e-01 -1.181192174553871155e-01 -3.940458223223686218e-02 -6.883325576782226562e-01
4.478676021099090576e-01 -1.007425710558891296e-01 5.333257913589477539e-01 -1.448927968740463257e-01 -1.268961559981107712e-02 -1.531372517347335815e-01 4.028050005435943604e-01 -5.458674430847167969e-01
2.582184374332427979e-01 3.119431808590888977e-02 4.881726205348968506e-02 -3.147679865360260010e-01 1.786412000656127930e-01 -8.915247321128845215e-01 6.448863446712493896e-02 -4.916050820611417294e-04
-5.749714002013206482e-02 1.733985096216201782e-01 6.831507086753845215e-01 1.431607753038406372e-01 -2.714197039604187012e-01 -6.261174082756042480e-01 8.864604681730270386e-02 -7.672994583845138550e-02
-5.585707426071166992e-01 3.595885336399078369e-01 -2.280793152749538422e-02 -3.122772872447967529e-01 -4.542376399040222168e-01 -4.131884276866912842e-01 -1.264637559652328491e-01 -2.600153386592864990e-01
-1.714410334825515747e-01 -1.543443053960800171e-01 -1.146665886044502258e-01 -1.764674931764602661e-01 1.034377366304397583e-01 -7.677938938140869141e-01 5.043904185295104980e-01 -2.188150435686111450e-01
3.447024524211883545e-01 -3.601736724376678467e-01 8.698695152997970581e-02 -2.469363212585449219e-01 -1.478995978832244873e-01 -7.296214103698730469e-01 3.201715052127838135e-01 -1.618003398180007935e-01
-2.189438194036483765e-01 2.314182221889495850e-01 5.763258785009384155e-02 -3.962625265121459961e-01 1.476209610700607300e-01 -8.058011531829833984e-01 -2.099686115980148315e-01 -1.515564769506454468e-01
-2.462765425443649292e-01 -2.149622887372970581e-01 4.476901590824127197e-01 -3.878193795680999756e-01 4.502571821212768555e-01 -3.671418726444244385e-01 -2.713138237595558167e-02 -4.517165720462799072e-01
-1.917305737733840942e-01 2.485457509756088257e-01 3.069853186607360840e-01 -7.579935789108276367e-01 2.961844205856323242e-01 -3.278560340404510498e-01 -8.414877951145172119e-02 1.742830276489257812e-01
-3.895503282546997070e-01 1.458951681852340698e-01 4.651892781257629395e-01 -4.820302724838256836e-01 1.501395553350448608e-01 -3.932943940162658691e-01 3.117333650588989258e-01 3.221966624259948730e-01
-3.515046089887619019e-02 -9.464170783758163452e-03 -1.570374220609664917e-01 -4.841589033603668213e-01 4.285792354494333267e-03 -2.361256033182144165e-01 -1.118202134966850281e-01 -8.193454146385192871e-01
1.278162747621536255e-01 3.489278852939605713e-01 -1.015414446592330933e-01 -5.857524871826171875e-01 8.982802182435989380e-02 -5.887735486030578613e-01 3.254545629024505615e-01 2.187503725290298462e-01
4.755853414535522461e-01 -3.437373340129852295e-01 4.691619277000427246e-01 -7.196246832609176636e-02 4.098703339695930481e-02 -3.747076988220214844e-01 2.880600690841674805e-01 -4.531086087226867676e-01
4.437392354011535645e-01 6.714263558387756348e-02 2.310002297163009644e-01 -7.847350835800170898e-01 1.370999813079833984e-01 -2.689967751502990723e-01 1.579481959342956543e-01 1.153857260942459106e-01
3.418572545051574707e-01 2.035439759492874146e-01 6.497517824172973633e-01 -4.517747461795806885e-01 1.189897358417510986e-01 -1.135382130742073059e-01 2.577470541000366211e-01 -3.492027223110198975e-01
1.586975902318954468e-01 -4.749903827905654907e-02 -1.215109080076217651e-01 -3.086809813976287842e-01 -4.650880000554025173e-04 -5.491687059402465820e-01 -1.298115104436874390e-01 -7.376127839088439941e-01
5.312632918357849121e-01 -1.489298343658447266e-01 -8.571775257587432861e-02 -3.273530304431915283e-01 -3.160035982728004456e-02 -7.130903005599975586e-01 2.368371337652206421e-01 -1.244321539998054504e-01
-2.654901146888732910e-01 4.501429796218872070e-01 6.760397553443908691e-01 -2.942318618297576904e-01 3.730782866477966309e-02 -3.608342409133911133e-01 1.616833657026290894e-01 -1.598426103591918945e-01
4.274396002292633057e-01 4.896195605397224426e-02 4.172943234443664551e-01 -2.838052511215209961e-01 -3.327389657497406006e-01 -3.988378345966339111e-01 5.194116830825805664e-01 1.436761468648910522e-01
-6.762093305587768555e-01 -2.787095308303833008e-02 3.265901505947113037e-01 -3.724413514137268066e-01 3.056311048567295074e-02 -2.224325388669967651e-01 -1.627550423145294189e-01 -4.687120020389556885e-01
5.246415734291076660e-01 -2.674998044967651367e-01 1.570168435573577881e-01 -6.088204979896545410e-01 2.776883840560913086e-01 -4.046720266342163086e-01 1.113836839795112610e-01 -6.783579289913177490e-02
-2.222923338413238525e-01 1.964204460382461548e-01 -2.041781693696975708e-01 -2.704311907291412354e-01 9.664559364318847656e-02 -6.145055294036865234e-01 5.901498198509216309e-01 -2.488959431648254395e-01
-3.187619447708129883e-01 3.275432810187339783e-02 -2.680432610213756561e-02 -9.798166155815124512e-02 1.035375371575355530e-01 -8.755275607109069824e-01 2.111719548702239990e-01 -2.552192807197570801e-01
-6.428602933883666992e-01 2.615389525890350342e-01 3.230482339859008789e-01 -2.379236817359924316e-01 2.417868673801422119e-01 -5.237498283386230469e-01 4.414600506424903870e-02 -1.504548788070678711e-01
3.572500050067901611e-01 3.004693612456321716e-02 -2.547520995140075684e-01 -5.842564702033996582e-01 1.209600716829299927e-01 -4.009087383747100830e-01 3.232122212648391724e-02 -5.374119281768798828e-01
-3.936329483985900879e-01 2.251449525356292725e-01 2.098568975925445557e-01 -6.514846682548522949e-01 -3.822410404682159424e-01 1.164387166500091553e-01 3.868024945259094238e-01 1.288733780384063721e-01
3.042444214224815369e-02 2.750693857669830322e-01 2.476762682199478149e-01 -2.814032435417175293e-01 5.844137072563171387e-02 -7.357322573661804199e-01 3.962182998657226562e-01 2.849096655845642090e-01
9.524099528789520264e-02 -2.943113744258880615e-01 -2.624046057462692261e-02 -1.445353478193283081e-01 -2.902021408081054688e-01 -4.094804227352142334e-01 7.572383880615234375e-01 -2.396445870399475098e-01
-1.889285743236541748e-01 -5.367136001586914062e-02 -1.334865987300872803e-01 -5.896367132663726807e-02 -7.526741176843643188e-02 -8.588497042655944824e-01 3.999150693416595459e-01 -1.921196728944778442e-01
2.549985349178314209e-01 5.114414095878601074e-01 1.398801207542419434e-01 -5.580228567123413086e-01 -9.779961407184600830e-02 -9.286905825138092041e-02 7.529129087924957275e-02 -5.644370317459106445e-01
-1.219748184084892273e-01 -4.749898314476013184e-01 1.193313226103782654e-01 -6.848407387733459473e-01 -3.551699221134185791e-01 -1.063985601067543030e-01 -1.881106644868850708e-01 -3.215707540512084961e-01
1.089392080903053284e-01 4.746536314487457275e-01 -3.567270934581756592e-02 -5.077465772628784180e-01 -1.578025706112384796e-02 -5.736449360847473145e-01 4.061034023761749268e-01 9.756871312856674194e-02
2.842645533382892609e-02 3.481895029544830322e-01 5.611225962638854980e-01 -5.936604738235473633e-01 1.248969882726669312e-01 -3.871198594570159912e-01 4.861220717430114746e-02 2.069798111915588379e-01
-3.568006306886672974e-02 -1.046468764543533325e-01 2.449080348014831543e-01 -2.305957078933715820e-01 2.997690141201019287e-01 -7.212923765182495117e-01 5.135270357131958008e-01 -2.806240878999233246e-02
-6.763970851898193359e-01 1.786181628704071045e-01 2.494803667068481445e-01 -4.872520267963409424e-01 2.713166475296020508e-01 -3.686365783214569092e-01 -3.763335943222045898e-02 2.395002637058496475e-03
3.291635811328887939e-01 -1.063315272331237793e-01 2.486219257116317749e-01 -3.663707077503204346e-01 1.993518769741058350e-01 -1.131128072738647461e-01 2.307213246822357178e-01 -7.606159448623657227e-01
-1.493274271488189697e-01 2.059221118688583374e-01 1.218722015619277954e-01 -1.422389149665832520e-01 1.458413004875183105e-01 -8.338418602943420410e-01 -1.247936114668846130e-01 -4.099722504615783691e-01
1.659561544656753540e-01 1.433842331171035767e-01 5.420642495155334473e-01 -4.450509250164031982e-01 7.615648955106735229e-02 -1.525049507617950439e-01 6.533393263816833496e-01 6.392026692628860474e-02
2.296240478754043579e-01 -8.026855997741222382e-03 6.445804238319396973e-01 -1.860664337873458862e-01 -4.481061920523643494e-02 1.156014762818813324e-02 3.889421224594116211e-01 -5.862472653388977051e-01
-3.757894039154052734e-01 2.930388152599334717e-01 4.120112955570220947e-01 -2.356662973761558533e-02 -1.265178173780441284e-01 -7.003386616706848145e-01 -8.699618279933929443e-02 -2.975777983665466309e-01
-2.890668511390686035e-01 1.613373309373855591e-01 1.214378923177719116e-01 -7.531381249427795410e-01 3.025436103343963623e-01 -4.197851419448852539e-01 -1.120024323463439941e-01 1.677783429622650146e-01
-1.785110086202621460e-01 5.413101315498352051e-01 1.805875003337860107e-01 -3.694257438182830811e-01 -1.742740571498870850e-01 -4.615812897682189941e-01 4.449664652347564697e-01 2.541774809360504150e-01
-2.067767083644866943e-01 -4.043861329555511475e-01 5.012358725070953369e-02 -2.269595563411712646e-01 4.437670577317476273e-03 -7.947722673416137695e-01 2.431489825248718262e-01 2.211065739393234253e-01
1.245541647076606750e-01 5.307995676994323730e-01 2.588993608951568604e-01 -2.713030874729156494e-01 -4.207222759723663330e-01 -2.575225532054901123e-01 -7.229316979646682739e-02 -5.599575042724609375e-01
2.473831027746200562e-01 3.401605784893035889e-01 9.169548004865646362e-02 -3.736561536788940430e-01 -1.676593422889709473e-01 -6.645846366882324219e-01 4.257363080978393555e-01 1.550219804048538208e-01
1.261277049779891968e-01 -3.642792105674743652e-01 6.515608727931976318e-02 -4.702837169170379639e-01 1.231534704566001892e-01 -6.248353123664855957e-01 -2.506268024444580078e-01 -3.969642221927642822e-01
-5.256465673446655273e-01 2.440978884696960449e-01 -2.814680039882659912e-01 -3.010444343090057373e-01 -1.400192361325025558e-02 -5.898579955101013184e-01 3.789881169795989990e-01 -4.999470338225364685e-02
-1.701613813638687134e-01 1.029499992728233337e-02 3.757628798484802246e-02 -3.482484221458435059e-01 1.400599628686904907e-01 -2.363625317811965942e-01 6.864777952432632446e-02 -8.763866424560546875e-01
-6.469403952360153198e-02 3.064364194869995117e-01 3.620024323463439941e-01 -2.980630099773406982e-01 -2.692125737667083740e-01 -4.240039288997650146e-01 4.829400777816772461e-01 4.433263838291168213e-01
1.047217622399330139e-01 -3.110853135585784912e-01 -2.466408759355545044e-01 -5.659372806549072266e-01 1.033886894583702087e-01 -2.504201829433441162e-01 6.410092115402221680e-02 -6.585090160369873047e-01
-1.453428864479064941e-01 -8.759747445583343506e-02 5.570997595787048340e-01 -5.186097621917724609e-01 -1.962898671627044678e-01 -3.883813023567199707e-01 -4.499862492084503174e-01 -5.333747714757919312e-03
2.232506573200225830e-01 -2.930083274841308594e-01 6.972536444664001465e-02 -3.170351386070251465e-01 2.514829672873020172e-02 -8.644326329231262207e-01 1.047905087471008301e-01 8.669439703226089478e-03
5.823635309934616089e-02 -2.460168302059173584e-01 1.087628379464149475e-01 -7.819663286209106445e-01 -5.261715054512023926e-01 -1.051262170076370239e-01 -1.353139728307723999e-01 -8.102931082248687744e-02
-1.256316602230072021e-01 1.101288869976997375e-01 -4.960986375808715820e-01 -5.365051031112670898e-01 5.589107796549797058e-02 -5.589751601219177246e-01 2.689275741577148438e-01 -2.241373956203460693e-01
-4.835948720574378967e-02 4.831175208091735840e-01 6.184751391410827637e-01 -5.262961387634277344e-01 8.661267906427383423e-02 -2.363280057907104492e-01 2.025623768568038940e-01 1.937337219715118408e-02
1.580480635166168213e-01 4.563267827033996582e-01 4.706448614597320557e-01 -2.185704857110977173e-01 -1.144955679774284363e-02 -3.480314314365386963e-01 5.920996665954589844e-01 -1.602126210927963257e-01
-3.953056633472442627e-01 3.598838746547698975e-01 1.177155748009681702e-01 -7.909162044525146484e-01 -2.435266226530075073e-01 3.008996136486530304e-02 7.829055190086364746e-02 -9.204148501157760620e-02
-1.763333678245544434e-01 -5.048989318311214447e-03 1.531301438808441162e-01 -1.916286498308181763e-01 -3.214648962020874023e-01 -1.004690304398536682e-01 8.614985942840576172e-01 -2.304278314113616943e-01
-2.127463817596435547e-01 1.684115268290042877e-03 4.513340294361114502e-01 -5.802333354949951172e-01 4.774658977985382080e-01 -3.111881315708160400e-01 2.987873256206512451e-01 1.666220650076866150e-02
-4.185125231742858887e-01 5.555754899978637695e-01 3.311000168323516846e-01 -3.068628311157226562e-01 -4.158891439437866211e-01 -1.898038685321807861e-01 1.097708567976951599e-01 -3.022459149360656738e-01
6.704931706190109253e-02 -1.253996603190898895e-02 -1.619061678647994995e-01 -4.998012781143188477e-01 -1.518560200929641724e-01 -2.707328200340270996e-01 -1.660074740648269653e-01 -7.716329097747802734e-01
2.663962543010711670e-01 -2.504852414131164551e-01 4.181787371635437012e-01 -5.504594445228576660e-01 -1.616241335868835449e-01 -3.690937757492065430e-01 4.453366994857788086e-01 1.665353477001190186e-01
-1.463961135596036911e-02 -1.115146744996309280e-02 5.609413981437683105e-01 -6.746541857719421387e-01 -1.814601868391036987e-01 2.128973752260208130e-01 2.085846960544586182e-01 -3.287664055824279785e-01
5.415590405464172363e-01 -1.140747368335723877e-01 5.579754114151000977e-01 -1.355067491531372070e-01 -2.315613180398941040e-01 -3.994160592555999756e-01 3.800153434276580811e-01 -8.022871613502502441e-02
3.804628551006317139e-01 1.154831028543412685e-03 5.975655317306518555e-01 -3.335269093513488770e-01 5.040664970874786377e-02 -9.893402457237243652e-02 1.876720041036605835e-01 -5.825567245483398438e-01
4.469050765037536621e-01 1.491876840591430664e-01 5.111202001571655273e-01 -2.754692435264587402e-01 -1.272747516632080078e-01 -5.251058340072631836e-01 3.623847961425781250e-01 1.327932178974151611e-01
-1.295089572668075562e-01 1.659307032823562622e-01 -5.992687344551086426e-01 -5.114153623580932617e-01 -2.930150926113128662e-01 -3.494471609592437744e-01 9.789413958787918091e-02 -3.427409529685974121e-01
-5.786512047052383423e-02 3.291966915130615234e-01 8.299297690391540527e-01 -3.110289871692657471e-01 4.996814206242561340e-02 -2.470620572566986084e-01 1.653105765581130981e-01 -1.090633049607276917e-01
-1.453333497047424316e-01 4.281092286109924316e-01 7.427371740341186523e-01 -3.054524958133697510e-01 4.870777204632759094e-02 -3.450123071670532227e-01 1.704965233802795410e-01 -1.288473140448331833e-02
2.855879366397857666e-01 -3.172801434993743896e-01 -1.312767118215560913e-01 -5.390393137931823730e-01 8.138285949826240540e-03 -2.671648859977722168e-01 -1.134984493255615234e-01 -6.524190902709960938e-01
3.508704304695129395e-01 1.841312739998102188e-03 9.179671853780746460e-02 -1.046954393386840820e-01 -3.710847347974777222e-02 -6.393969058990478516e-01 5.612553358078002930e-01 -3.637112975120544434e-01
-1.054618433117866516e-01 -7.771909981966018677e-02 4.466891884803771973e-01 -2.422286868095397949e-01 9.168958663940429688e-02 -2.740818858146667480e-01 8.006877303123474121e-01 1.669660443440079689e-03
-1.450798809528350830e-01 5.351549386978149414e-01 3.671480417251586914e-01 -2.479390501976013184e-01 -3.331362903118133545e-01 -1.648141741752624512e-01 1.446460932493209839e-01 -5.807094573974609375e-01
-7.298013661056756973e-03 3.789253605646081269e-05 4.540307223796844482e-01 -6.818041801452636719e-01 -5.589041113853454590e-01 -1.871056295931339264e-02 -1.271731555461883545e-01 -7.013638969510793686e-03
-2.590679191052913666e-02 -4.985091686248779297e-01 -3.551644980907440186e-01 -4.088294208049774170e-01 -1.972994804382324219e-01 -5.630387663841247559e-01 3.115230202674865723e-01 6.743711233139038086e-02
1.424791812896728516e-01 -6.894962489604949951e-02 4.985688924789428711e-01 -2.477134019136428833e-01 2.552491426467895508e-01 -5.584495663642883301e-01 4.623976945877075195e-01 -2.723658978939056396e-01
-3.492865264415740967e-01 2.400745600461959839e-01 4.942199587821960449e-01 -3.076699674129486084e-01 1.739588379859924316e-01 -6.685003638267517090e-01 6.434826552867889404e-02 -1.239842548966407776e-02
4.323198199272155762e-01 -5.164673551917076111e-02 5.993594527244567871e-01 -2.610207796096801758e-01 -2.000322639942169189e-01 -4.437842667102813721e-01 3.393607437610626221e-01 1.759133040904998779e-01
-6.343464851379394531e-01 -3.423946499824523926e-01 -3.740273416042327881e-02 -1.787265688180923462e-01 -8.856535702943801880e-02 -4.255537390708923340e-01 1.532289087772369385e-01 -4.843650162220001221e-01
-4.177218675613403320e-01 3.081309497356414795e-01 -6.912195682525634766e-02 -2.554813325405120850e-01 -6.615409255027770996e-01 -2.445034384727478027e-01 -2.797046862542629242e-02 -4.028827846050262451e-01
3.276035189628601074e-01 3.017949461936950684e-01 5.561431646347045898e-01 -4.526173770427703857e-01 -6.396723538637161255e-02 -4.592247009277343750e-01 1.796520650386810303e-01 2.004597038030624390e-01
-4.604879617691040039e-01 -2.857850193977355957e-01 2.823422253131866455e-01 -4.804550409317016602e-01 -5.036893486976623535e-01 8.636165875941514969e-04 1.902345120906829834e-01 -3.253161013126373291e-01
3.698473572731018066e-01 -4.175023734569549561e-02 3.605311512947082520e-01 -1.643093824386596680e-01 -1.135039404034614563e-01 -7.321295738220214844e-01 3.289133608341217041e-01 2.177353948354721069e-01
-1.137662492692470551e-02 1.404386311769485474e-01 2.223324328660964966e-01 -6.678661704063415527e-01 -4.866440296173095703e-01 7.668028585612773895e-03 4.104800149798393250e-02 -4.960891902446746826e-01
-3.183079063892364502e-01 2.732171118259429932e-01 1.170118898153305054e-01 -7.228975892066955566e-01 3.592212498188018799e-01 -3.857683837413787842e-01 -9.854084253311157227e-02 -1.386568322777748108e-02
-5.011684894561767578e-01 1.604506075382232666e-01 4.528952538967132568e-01 -4.807263612747192383e-01 3.598679602146148682e-01 -3.794747889041900635e-01 -8.778443932533264160e-02 -7.524358481168746948e-02
6.213770806789398193e-02 1.736872047185897827e-01 6.324318647384643555e-01 -4.107461571693420410e-01 1.257902979850769043e-01 -3.529734015464782715e-01 4.793670475482940674e-01 -1.645689308643341064e-01
-4.770317673683166504e-01 4.034276604652404785e-01 -6.904232501983642578e-02 -1.981847137212753296e-01 -1.323370635509490967e-01 -6.936606764793395996e-01 8.179723471403121948e-02 -2.455072253942489624e-01
-2.524750530719757080e-01 5.228077769279479980e-01 6.155402064323425293e-01 -2.919024825096130371e-01 -3.615546226501464844e-01 -9.799583256244659424e-02 2.065129578113555908e-01 -1.259323507547378540e-01
2.110474407672882080e-01 -4.699056223034858704e-02 -1.475407779216766357e-01 -3.396129608154296875e-01 -1.232539564371109009e-01 -5.424154996871948242e-01 -2.112065553665161133e-01 -6.798024177551269531e-01
-9.859538823366165161e-02 4.348621368408203125e-01 1.497537344694137573e-01 -5.315526127815246582e-01 2.156359851360321045e-01 -6.616868376731872559e-01 -8.035435527563095093e-02 -7.358250021934509277e-02
2.737995088100433350e-01 4.299718141555786133e-01 3.271615803241729736e-01 -3.409240543842315674e-01 -5.203406214714050293e-01 -1.285351961851119995e-01 -6.076646596193313599e-02 -4.753166437149047852e-01
-2.014365047216415405e-01 3.303664624691009521e-01 6.589680910110473633e-01 -1.617306768894195557e-01 -1.418752819299697876e-01 -5.952138900756835938e-01 8.351870626211166382e-02 9.220618754625320435e-02
3.069545030593872070e-01 2.169935107231140137e-01 6.064721345901489258e-01 -3.398709595203399658e-01 1.212275680154561996e-02 -2.959340214729309082e-01 1.080313995480537415e-01 -5.253353118896484375e-01
4.176656305789947510e-01 -3.221942186355590820e-01 1.559379696846008301e-01 -3.786337375640869141e-01 1.752628237009048462e-01 -6.523646712303161621e-01 3.012705743312835693e-01 -8.369886875152587891e-02
-1.351117342710494995e-01 3.848571777343750000e-01 2.884940207004547119e-01 -8.221120238304138184e-01 2.670354209840297699e-02 3.700256114825606346e-03 -1.901707053184509277e-02 -2.710063457489013672e-01
-4.370456933975219727e-01 2.996586561203002930e-01 5.290434956550598145e-01 -2.984666824340820312e-01 4.396716132760047913e-02 -4.188393652439117432e-01 -2.173563261749222875e-04 -4.157727062702178955e-01
-1.923097372055053711e-01 5.071291923522949219e-01 4.484292268753051758e-01 -2.724641561508178711e-01 -3.523961603641510010e-01 -1.580711156129837036e-01 7.157423347234725952e-02 -5.255655646324157715e-01
-3.559309840202331543e-01 2.240580171346664429e-01 6.992316991090774536e-02 -3.766728937625885010e-01 3.894536942243576050e-02 -7.732411623001098633e-01 -1.773829907178878784e-01 -2.132041454315185547e-01
-2.302154749631881714e-01 -3.248483240604400635e-01 5.365344285964965820e-01 -3.777905404567718506e-01 1.351828593760728836e-02 -5.381333231925964355e-01 -2.753494679927825928e-01 2.128196060657501221e-01
3.790586590766906738e-01 1.206161528825759888e-01 5.142546892166137695e-01 -4.180459678173065186e-01 -1.803036928176879883e-01 -5.286369919776916504e-01 2.343734800815582275e-01 1.888081133365631104e-01
7.367621362209320068e-02 3.535884916782379150e-01 6.322482228279113770e-01 -5.348133444786071777e-01 -1.406804937869310379e-02 -1.076869741082191467e-01 3.057332932949066162e-01 -2.802084088325500488e-01
-1.926721930503845215e-01 -8.519829809665679932e-02 -7.363814860582351685e-02 -8.963582664728164673e-02 1.417985185980796814e-02 -8.012301921844482422e-01 4.812463521957397461e-01 -2.615198791027069092e-01
-2.629403471946716309e-01 -1.880936920642852783e-01 5.250748991966247559e-01 -5.778612494468688965e-01 -4.222056865692138672e-01 -1.985500156879425049e-01 -1.868362575769424438e-01 1.823964864015579224e-01
-4.383833408355712891e-01 1.140693873167037964e-01 1.696477234363555908e-01 -6.055632233619689941e-01 -5.375718474388122559e-01 7.563801854848861694e-02 3.210227191448211670e-01 3.950992599129676819e-02
-2.500349879264831543e-01 -3.767188489437103271e-01 1.690034419298171997e-01 -3.599900305271148682e-01 -6.116363406181335449e-01 -5.068358033895492554e-02 2.925943732261657715e-01 -4.184868633747100830e-01
-1.375695317983627319e-01 -5.572696030139923096e-02 9.416879713535308838e-02 -4.180981218814849854e-01 -6.832790374755859375e-01 -1.888911724090576172e-01 4.238099753856658936e-01 3.348583579063415527e-01
4.161081835627555847e-02 6.085356473922729492e-01 3.263682425022125244e-01 -2.718824446201324463e-01 -7.598617672920227051e-02 -2.559706568717956543e-01 2.613678574562072754e-01 -5.548949241638183594e-01
-5.337565392255783081e-02 -4.680615663528442383e-01 2.513061761856079102e-01 -5.612338781356811523e-01 -4.016112387180328369e-01 -3.662843704223632812e-01 -3.224270939826965332e-01 -2.271832711994647980e-02
6.987071037292480469e-02 3.076767325401306152e-01 3.416467308998107910e-01 -4.743547737598419189e-01 5.807894840836524963e-02 -5.728573799133300781e-01 4.646208584308624268e-01 1.063336282968521118e-01
