# Supplementary material for: Where is your field going? A machine learning approach to study the relative motion of the domains of physics
Source: PLoS One. 2020 Jun 18;15(6):e0233997. doi: 10.1371/journal.pone.0233997 (PMC7302634; doi:10.1371/journal.pone.0233997)
Supplement: S2 Data — (ZIP) [file pone.0233997.s002.zip › 1/Pacs4Run_1_VS_500_embeddings1997-2001ED8.txt]

4.211960434913635254e-01 3.560312092304229736e-01 -3.962621092796325684e-01 -1.148099750280380249e-01 -5.655468106269836426e-01 -8.724668622016906738e-02 -2.971021533012390137e-01 -3.315206468105316162e-01
3.865970671176910400e-01 1.612324565649032593e-01 2.191393375396728516e-01 -5.769289135932922363e-01 -5.734902024269104004e-01 -3.303824663162231445e-01 7.373210787773132324e-02 -1.406345330178737640e-02
3.597776591777801514e-01 -1.471016090363264084e-02 2.106867581605911255e-01 5.858678743243217468e-02 -5.385492444038391113e-01 -4.610469639301300049e-01 -5.559737086296081543e-01 1.040007770061492920e-01
2.728966474533081055e-01 -1.410335418768227100e-03 -2.746502459049224854e-01 -3.854507207870483398e-01 -3.122438192367553711e-01 -4.160726070404052734e-01 -5.879979729652404785e-01 2.918324768543243408e-01
-1.415618881583213806e-02 -5.604688823223114014e-02 -1.697963625192642212e-01 -1.984545588493347168e-01 -5.569608211517333984e-01 -1.009807810187339783e-01 -7.597351074218750000e-01 -1.756230890750885010e-01
1.140890792012214661e-01 6.073714420199394226e-02 1.119075715541839600e-01 7.202130556106567383e-02 -5.027811527252197266e-01 -4.809184372425079346e-01 3.445877432823181152e-01 -6.023055911064147949e-01
-5.557160824537277222e-02 -2.808009684085845947e-01 -2.030532956123352051e-01 -3.418583273887634277e-01 -7.445672750473022461e-01 -4.476825296878814697e-01 5.864357575774192810e-02 -4.154125973582267761e-02
-2.187814265489578247e-01 7.601170241832733154e-02 -8.234072476625442505e-02 5.405609961599111557e-03 -9.337787032127380371e-01 1.082950178533792496e-02 -4.773127287626266479e-02 -2.553615272045135498e-01
5.543703436851501465e-01 3.409198820590972900e-01 1.218579709529876709e-01 -1.792413443326950073e-01 -4.830010533332824707e-01 -2.772284746170043945e-01 -3.033143877983093262e-01 3.568262159824371338e-01
-1.231894195079803467e-01 2.135015428066253662e-01 5.802218988537788391e-02 -2.979207038879394531e-02 -7.871338725090026855e-01 -4.659611731767654419e-02 -4.089906215667724609e-01 -3.820511102676391602e-01
-1.013474389910697937e-01 -4.137136340141296387e-01 -1.359936892986297607e-01 6.404015701264142990e-03 -8.380128145217895508e-01 -2.955743968486785889e-01 3.842451050877571106e-02 -9.448935091495513916e-02
3.798167109489440918e-01 -3.703161180019378662e-01 -1.348258405923843384e-01 -3.755148649215698242e-01 -5.461682677268981934e-01 2.143426388502120972e-01 3.683627843856811523e-01 -2.819258570671081543e-01
-1.019859388470649719e-01 -2.027198821306228638e-01 -1.419242918491363525e-01 -3.595401346683502197e-01 -8.053343892097473145e-01 -3.235608339309692383e-01 1.081327944993972778e-01 -1.847813129425048828e-01
-1.121329069137573242e-01 1.814298629760742188e-01 -2.749561145901679993e-02 1.720626503229141235e-01 -9.049941897392272949e-01 9.558100253343582153e-02 -6.525731831789016724e-02 -3.028845191001892090e-01
4.037687480449676514e-01 -3.807883560657501221e-01 2.377442866563796997e-01 -3.651509881019592285e-01 -4.946029484272003174e-01 -4.333510994911193848e-01 -5.603244528174400330e-02 -2.579701542854309082e-01
-2.140048444271087646e-01 3.719855248928070068e-01 -4.688327610492706299e-01 -2.126841992139816284e-01 -6.675982475280761719e-01 -2.430513501167297363e-01 7.282680273056030273e-02 -2.018034309148788452e-01
4.071467220783233643e-01 -4.455767273902893066e-01 -1.466523408889770508e-01 3.927350938320159912e-01 -3.843195438385009766e-01 -1.175416186451911926e-01 -2.973299920558929443e-01 -4.582820534706115723e-01
5.238133072853088379e-01 -2.309397906064987183e-01 1.124780029058456421e-01 4.626246094703674316e-01 -5.815018415451049805e-01 -2.237166911363601685e-01 -1.871135532855987549e-01 -1.496946215629577637e-01
2.790409624576568604e-01 -1.078953668475151062e-01 -2.585078179836273193e-01 -5.707922577857971191e-01 -6.202231645584106445e-01 2.339626252651214600e-01 2.775164246559143066e-01 -3.786719217896461487e-02
3.141240477561950684e-01 3.219333291053771973e-01 -6.508208066225051880e-02 -4.412440359592437744e-01 -2.502748966217041016e-01 -5.123057365417480469e-01 -5.172045230865478516e-01 -7.847186923027038574e-02
4.544467031955718994e-01 -2.870323359966278076e-01 8.500979840755462646e-02 3.494394421577453613e-01 -7.318520545959472656e-01 -4.713730886578559875e-03 -2.109725177288055420e-01 4.021327570080757141e-02
2.779256105422973633e-01 -2.186321467161178589e-01 8.479376137256622314e-02 -2.850955128669738770e-01 -8.145582079887390137e-01 -2.094080746173858643e-01 1.818101257085800171e-01 2.146535962820053101e-01
1.453155130147933960e-01 4.178002476692199707e-02 -1.750055998563766479e-01 -1.832476556301116943e-01 -6.290279030799865723e-01 -6.048715710639953613e-01 3.746134340763092041e-01 1.051198765635490417e-01
2.322372794151306152e-01 -4.736064970493316650e-01 -3.515344113111495972e-02 -4.468455314636230469e-01 -6.218057870864868164e-01 -3.560268878936767578e-01 -6.389345228672027588e-02 -5.810315907001495361e-02
2.699258625507354736e-01 -4.266979545354843140e-02 -1.336877048015594482e-01 -4.484048187732696533e-01 -5.732418894767761230e-01 -4.626823067665100098e-01 4.038793146610260010e-01 2.409342303872108459e-02
3.629294633865356445e-01 -2.416985854506492615e-02 -1.126875132322311401e-01 -5.459498167037963867e-01 -8.185587078332901001e-02 -7.045006752014160156e-01 -2.231635898351669312e-02 -2.311251014471054077e-01
5.508911609649658203e-01 -1.342284381389617920e-01 -7.274352312088012695e-01 -9.018425643444061279e-02 -2.388838231563568115e-01 1.320381164550781250e-01 -1.822831630706787109e-01 1.829747110605239868e-01
-1.678715199232101440e-01 -2.712872624397277832e-01 -2.385410070419311523e-01 -2.837333679199218750e-01 -8.489297032356262207e-01 -1.657629013061523438e-01 -3.344846144318580627e-02 -1.074160113930702209e-01
5.932729244232177734e-01 -1.438897941261529922e-02 -4.065207391977310181e-02 1.806093454360961914e-01 -6.103124618530273438e-01 4.267999231815338135e-01 -2.000559587031602859e-03 -2.427020668983459473e-01
3.557389080524444580e-01 -1.403922140598297119e-01 5.295289680361747742e-02 4.359709918498992920e-01 -8.031454682350158691e-01 -4.564703628420829773e-02 -8.998117595911026001e-02 7.511526346206665039e-02
1.594625040888786316e-02 -6.889992952346801758e-02 -2.453066557645797729e-01 -5.405269265174865723e-01 -4.314008951187133789e-01 -6.701910495758056641e-01 -3.717737272381782532e-02 -7.751875370740890503e-02
1.799784451723098755e-01 -1.184507086873054504e-02 -7.456238567829132080e-02 -8.017738908529281616e-02 -8.160799741744995117e-01 -5.484379827976226807e-02 -3.359750211238861084e-01 4.166604578495025635e-01
8.434637784957885742e-01 -2.123727947473526001e-01 6.840005517005920410e-02 1.713377237319946289e-01 -3.011012375354766846e-01 -9.373973309993743896e-02 1.137211993336677551e-01 -3.115284442901611328e-01
4.990588873624801636e-02 -2.596196532249450684e-01 4.953478462994098663e-03 -4.697470068931579590e-01 -6.109730005264282227e-01 -1.927340179681777954e-01 2.048060148954391479e-01 -5.069914460182189941e-01
3.303750455379486084e-01 -4.899172112345695496e-02 -8.771905899047851562e-01 7.018170505762100220e-02 -2.832730412483215332e-01 -1.260071992874145508e-01 -4.875701293349266052e-02 1.247584074735641479e-01
1.487094759941101074e-01 -4.167445302009582520e-01 -4.817075729370117188e-01 -4.334568977355957031e-01 -5.349269509315490723e-01 2.586284279823303223e-01 -9.270983934402465820e-02 -1.505052745342254639e-01
1.270061284303665161e-01 7.742662727832794189e-02 -4.081310629844665527e-01 -6.773353219032287598e-01 -5.041444897651672363e-01 -2.389602661132812500e-01 1.967125087976455688e-01 -5.060599744319915771e-02
2.164234071969985962e-01 4.342278838157653809e-01 -6.465099751949310303e-02 9.425451606512069702e-02 -6.312581896781921387e-01 -2.055318355560302734e-01 -4.589527845382690430e-01 3.165048360824584961e-01
2.555025517940521240e-01 -3.352580368518829346e-01 -1.461890339851379395e-01 -3.130354583263397217e-01 -7.348627448081970215e-01 -2.907609343528747559e-01 2.062461972236633301e-01 1.893555372953414917e-01
2.684937119483947754e-01 -3.944315314292907715e-01 -2.508652508258819580e-01 -4.160925745964050293e-01 -6.929255723953247070e-01 1.697987765073776245e-01 9.177613537758588791e-04 1.651971489191055298e-01
4.570156633853912354e-01 -3.546512126922607422e-01 -2.428299486637115479e-01 4.770124852657318115e-01 -5.057486891746520996e-01 -3.277925252914428711e-01 -4.624141007661819458e-02 -1.161211282014846802e-01
2.035036087036132812e-01 -2.119877189397811890e-01 -1.297716144472360611e-02 -5.092025399208068848e-01 -7.250418066978454590e-01 -2.866577208042144775e-01 2.151561975479125977e-01 -6.459402851760387421e-03
3.109634667634963989e-02 -8.365108072757720947e-02 -4.823292493820190430e-01 -5.537073612213134766e-01 -3.477172851562500000e-01 -5.654755234718322754e-01 1.018983572721481323e-01 -4.181954637169837952e-02
3.450088500976562500e-01 -3.519376218318939209e-01 2.093319594860076904e-01 -4.987955987453460693e-01 -5.323050618171691895e-01 -2.406628876924514771e-01 -3.110049962997436523e-01 -1.627898812294006348e-01
3.451299965381622314e-01 3.080300800502300262e-02 -2.647529542446136475e-01 -3.662439286708831787e-01 -3.304933607578277588e-01 -3.540169596672058105e-01 5.533099770545959473e-01 -3.674260973930358887e-01
3.403115868568420410e-01 -2.025076150894165039e-01 3.003199025988578796e-02 -2.166146486997604370e-01 -5.658674240112304688e-01 -5.516846776008605957e-01 4.108287692070007324e-01 -4.486198350787162781e-02
9.468648582696914673e-02 2.501309216022491455e-01 1.116116046905517578e-01 -2.512676715850830078e-01 -5.030308961868286133e-01 -4.194478988647460938e-01 2.561922967433929443e-01 -5.985526442527770996e-01
2.945861816406250000e-01 -3.174108639359474182e-02 -6.813098192214965820e-01 2.938441336154937744e-01 -2.778889834880828857e-01 9.814212098717689514e-04 -4.947751760482788086e-01 -1.991443485021591187e-01
3.485932350158691406e-01 -2.372998148202896118e-01 2.292927056550979614e-01 -5.633143186569213867e-01 -5.398811697959899902e-01 -2.818320393562316895e-01 -1.258487999439239502e-01 -2.559973597526550293e-01
-1.216724812984466553e-01 1.902461349964141846e-01 -4.332741200923919678e-01 -1.908321380615234375e-01 -5.487030744552612305e-01 -3.536038100719451904e-01 3.062706291675567627e-01 -4.527099430561065674e-01
4.155399799346923828e-01 5.165186524391174316e-01 -4.950493574142456055e-02 1.691690981388092041e-01 -4.560636281967163086e-01 -5.325280427932739258e-01 -1.363851316273212433e-02 1.941645741462707520e-01
-1.841019093990325928e-02 1.352797150611877441e-01 -3.035142123699188232e-01 -2.487313300371170044e-01 -6.133143305778503418e-01 -4.312070906162261963e-01 4.202067255973815918e-01 -2.978332042694091797e-01
3.188306689262390137e-01 -1.731303483247756958e-01 -1.621724516153335571e-01 -5.536745786666870117e-01 -3.586873412132263184e-01 -5.396269559860229492e-01 2.697567343711853027e-01 -2.071108818054199219e-01
2.613753080368041992e-01 -4.944417774677276611e-01 -1.460422277450561523e-01 -5.048537254333496094e-01 -5.343153476715087891e-01 1.452962905168533325e-01 -3.195844590663909912e-01 -4.760845378041267395e-02
4.084180593490600586e-01 1.673801839351654053e-01 -1.540978252887725830e-01 5.481145158410072327e-02 -5.540945529937744141e-01 -5.204660892486572266e-01 5.048835277557373047e-02 4.449419677257537842e-01
3.172483146190643311e-01 2.603295743465423584e-01 2.692323029041290283e-01 -3.304637372493743896e-01 -5.227085351943969727e-01 -3.257158994674682617e-01 2.649153769016265869e-01 -4.476544260978698730e-01
2.790882587432861328e-01 -6.580097973346710205e-02 -1.296047568321228027e-01 -5.221800208091735840e-01 -3.132094442844390869e-01 -7.202718853950500488e-01 -9.394257515668869019e-02 5.092809349298477173e-02
-7.843472808599472046e-02 6.449897587299346924e-02 -9.517253935337066650e-02 2.351398020982742310e-01 -9.308354258537292480e-01 -1.831148713827133179e-01 -1.539701819419860840e-01 4.058327525854110718e-02
-9.963037073612213135e-02 -7.434543222188949585e-02 -5.993572250008583069e-02 5.401191115379333496e-02 -6.883283257484436035e-01 1.552908960729837418e-02 -5.410519242286682129e-01 -4.596333503723144531e-01
6.605755090713500977e-01 -4.029914364218711853e-02 -8.128024637699127197e-02 3.999234437942504883e-01 -4.218114912509918213e-01 1.075703501701354980e-01 -1.351438695564866066e-03 -4.538420438766479492e-01
2.344424128532409668e-01 -3.560670018196105957e-01 -1.477343589067459106e-01 -1.496692448854446411e-01 -2.556476294994354248e-01 -4.177658259868621826e-01 -7.306811809539794922e-01 -1.573893241584300995e-02
2.777667939662933350e-01 6.690958887338638306e-02 -2.186503112316131592e-01 -5.404617786407470703e-01 -1.720129102468490601e-01 -7.296841740608215332e-01 2.473643794655799866e-02 -1.257880628108978271e-01
3.529963195323944092e-01 -1.294673234224319458e-01 2.270860671997070312e-01 -5.467895269393920898e-01 -4.655806720256805420e-01 -4.317119717597961426e-01 7.472155243158340454e-02 -3.152158856391906738e-01
1.265124529600143433e-01 -1.965642571449279785e-01 -8.942133188247680664e-01 8.521622046828269958e-03 -3.072479963302612305e-01 8.415805548429489136e-02 -1.888976544141769409e-01 -9.219939261674880981e-02
6.739457249641418457e-01 4.715289548039436340e-02 1.269633471965789795e-01 -5.927716940641403198e-02 -6.133695840835571289e-01 3.649058341979980469e-01 -1.033056601881980896e-01 -6.236768141388893127e-02
-2.074657976627349854e-01 2.368561327457427979e-01 -2.228763252496719360e-01 3.299694880843162537e-02 -8.369657397270202637e-01 1.082578748464584351e-01 -3.269769549369812012e-01 -1.759238690137863159e-01
7.836152613162994385e-02 -1.927841305732727051e-01 -3.311379551887512207e-01 -2.070100456476211548e-01 -5.438857078552246094e-01 -5.783167481422424316e-01 4.168804287910461426e-01 -1.170635223388671875e-02
2.436930835247039795e-01 -2.533428668975830078e-01 6.917896866798400879e-02 -6.523520946502685547e-01 -4.791042804718017578e-01 -3.815523982048034668e-01 -1.142622455954551697e-01 -2.406310439109802246e-01
3.733599781990051270e-01 -2.695097029209136963e-01 1.651915162801742554e-01 -5.951312184333801270e-01 -5.355091094970703125e-01 -3.002975881099700928e-01 -9.708307683467864990e-02 -1.418577581644058228e-01
-1.811051368713378906e-01 -5.455167219042778015e-02 2.275394834578037262e-02 7.283189147710800171e-02 -8.980889320373535156e-01 -4.052015021443367004e-03 -2.142404019832611084e-01 -3.254590034484863281e-01
4.238267838954925537e-01 -7.620280236005783081e-02 -2.871708869934082031e-01 5.515197515487670898e-01 -3.850255608558654785e-01 -1.336082071065902710e-01 6.618984043598175049e-02 -5.073912739753723145e-01
3.740189075469970703e-01 -2.564828395843505859e-01 1.143896672874689102e-02 -4.126347899436950684e-01 -6.144965291023254395e-01 -4.380788803100585938e-01 2.126466780900955200e-01 9.586684405803680420e-02
8.610665202140808105e-01 6.495460122823715210e-02 -1.664894223213195801e-01 2.620113193988800049e-01 -3.245888054370880127e-01 8.122886717319488525e-02 1.793064177036285400e-01 -1.177709624171257019e-01
5.347187519073486328e-01 -2.752791941165924072e-01 2.611797451972961426e-01 2.008427232503890991e-01 -6.062453389167785645e-01 9.481608867645263672e-02 -2.820142209529876709e-01 -2.714575529098510742e-01
-7.542713731527328491e-02 2.952623367309570312e-01 1.115954071283340454e-01 1.713486164808273315e-01 -7.263194918632507324e-01 -3.155126273632049561e-01 -1.535196304321289062e-01 -4.633143842220306396e-01
2.432960867881774902e-01 3.302251920104026794e-02 -1.262512803077697754e-01 -5.673653483390808105e-01 -2.979799509048461914e-01 -6.918749213218688965e-01 -1.854064613580703735e-01 3.901863936334848404e-03
-2.467665970325469971e-01 2.432503700256347656e-01 -5.498817563056945801e-01 5.406488850712776184e-02 -6.067399382591247559e-01 -3.036253452301025391e-01 1.269177496433258057e-01 -3.133890926837921143e-01
4.713167846202850342e-01 5.753213763236999512e-01 -1.208559647202491760e-01 -4.838882982730865479e-01 -3.164045512676239014e-01 2.383034974336624146e-01 -1.502770930528640747e-01 -1.364852339029312134e-01
4.227270483970642090e-01 2.040796279907226562e-01 -8.230776190757751465e-01 -1.959274709224700928e-02 -7.278423756361007690e-02 -1.875343918800354004e-01 -2.471197694540023804e-01 1.666557975113391876e-02
-2.315561771392822266e-01 2.785181701183319092e-01 -4.746730625629425049e-01 -9.932652115821838379e-03 -4.737077653408050537e-01 -3.654108941555023193e-01 3.628955408930778503e-02 -5.330619215965270996e-01
7.166735529899597168e-01 -1.150464415550231934e-01 4.432544112205505371e-03 4.210345447063446045e-01 -3.417814671993255615e-01 -2.772154211997985840e-01 -2.659316360950469971e-02 -3.185648322105407715e-01
-1.424100100994110107e-01 4.202474653720855713e-01 -5.655744671821594238e-01 -2.635694444179534912e-01 -3.632205426692962646e-01 -1.747830957174301147e-01 7.330719847232103348e-03 -5.012346506118774414e-01
3.059212863445281982e-02 5.901447534561157227e-01 -1.931733191013336182e-01 -5.154179409146308899e-02 -3.253567218780517578e-01 -1.054291948676109314e-01 -3.796079754829406738e-01 -5.913935303688049316e-01
5.419082045555114746e-01 -4.309611022472381592e-01 -1.983231604099273682e-01 3.870394527912139893e-01 -4.328057765960693359e-01 -3.286992013454437256e-01 6.174574047327041626e-02 -1.797215044498443604e-01
-9.654603153467178345e-02 3.555302694439888000e-02 2.521593868732452393e-02 2.294541448354721069e-01 -4.672964215278625488e-01 -3.359630107879638672e-01 -4.905865192413330078e-01 -6.035041809082031250e-01
7.033208608627319336e-01 -1.701574306935071945e-03 1.521327048540115356e-01 -4.888859763741493225e-02 -4.381895661354064941e-01 2.160076946020126343e-01 -4.061358273029327393e-01 -2.760191857814788818e-01
5.338066220283508301e-01 -2.611776292324066162e-01 -4.636508822441101074e-01 4.470868706703186035e-01 -3.371284008026123047e-01 -1.737809330224990845e-01 1.768535077571868896e-01 -2.384226024150848389e-01
2.525188922882080078e-01 -2.560441195964813232e-01 -5.223439335823059082e-01 4.213430881500244141e-01 -6.311419010162353516e-01 1.242103725671768188e-01 -3.713358566164970398e-02 -7.180190086364746094e-02
5.145130679011344910e-02 1.978696435689926147e-01 -1.292960196733474731e-01 -3.617260158061981201e-01 -5.247363448143005371e-01 -2.691007554531097412e-01 1.888418048620223999e-01 -6.536148190498352051e-01
-1.204566955566406250e-01 -3.715921640396118164e-01 -4.761095345020294189e-01 -2.099663019180297852e-01 -6.736567020416259766e-01 -3.435173630714416504e-01 6.572543829679489136e-02 2.249465137720108032e-02
2.293633669614791870e-01 -2.899562120437622070e-01 5.255949217826128006e-03 -5.881407260894775391e-01 -4.906381070613861084e-01 -4.580268263816833496e-01 6.872286647558212280e-02 -2.492861002683639526e-01
2.904064357280731201e-01 1.192988678812980652e-01 -1.252258121967315674e-01 -5.538986921310424805e-01 -1.439749747514724731e-01 -4.844508171081542969e-01 -5.252647399902343750e-01 -2.182252407073974609e-01
4.553070068359375000e-01 -3.650527894496917725e-01 -4.668599963188171387e-01 3.373913168907165527e-01 -2.757999598979949951e-01 -3.132483959197998047e-01 -3.745749890804290771e-01 -1.146486103534698486e-01
1.205635815858840942e-01 3.943358659744262695e-01 2.013728767633438110e-01 3.696133196353912354e-02 -6.383148431777954102e-01 -4.637412130832672119e-01 1.825133413076400757e-01 -3.636394441127777100e-01
4.452844560146331787e-01 7.193057537078857422e-01 -3.182258307933807373e-01 -1.483847647905349731e-01 -3.495388329029083252e-01 1.013800278306007385e-01 -1.475640386343002319e-01 8.249216526746749878e-02
2.006256766617298126e-02 6.997881084680557251e-02 -3.382170200347900391e-01 -3.653111159801483154e-01 -4.593632221221923828e-01 -7.144755125045776367e-02 2.693575322628021240e-01 -6.768935918807983398e-01
6.233897209167480469e-01 -4.725226461887359619e-01 -4.172772765159606934e-01 2.721326649188995361e-01 -2.631292343139648438e-01 -2.242508679628372192e-01 -3.763185814023017883e-02 -1.378015726804733276e-01
-4.860425367951393127e-02 -1.751736388541758060e-03 -4.695802927017211914e-02 -1.908677220344543457e-01 -7.614035010337829590e-01 3.053170256316661835e-02 -4.971730113029479980e-01 -3.621468245983123779e-01
2.046315222978591919e-01 -2.187552005052566528e-01 -1.123526617884635925e-01 -5.127950906753540039e-01 -5.400204062461853027e-01 -5.743702650070190430e-01 1.108669340610504150e-01 -2.958822250366210938e-02
4.424260184168815613e-02 3.873735666275024414e-01 -2.653827369213104248e-01 -3.329709172248840332e-02 -4.186377227306365967e-01 1.726287156343460083e-01 -4.782362282276153564e-01 -5.853884220123291016e-01
3.810051679611206055e-01 -3.346950113773345947e-01 -6.372393667697906494e-02 -5.888950228691101074e-01 -5.502947568893432617e-01 2.532400488853454590e-01 -2.949099056422710419e-02 -1.553433388471603394e-01
-2.883302606642246246e-02 -2.415184974670410156e-01 -1.933072060346603394e-01 -3.261207044124603271e-01 -7.380222678184509277e-01 -3.280473947525024414e-01 2.603368759155273438e-01 -2.775751650333404541e-01
6.145527958869934082e-01 -1.924131810665130615e-01 -2.858009636402130127e-01 4.975171387195587158e-01 -3.011800646781921387e-01 -2.939066886901855469e-01 -1.935683935880661011e-01 -2.038068622350692749e-01
2.025723457336425781e-01 -3.130806982517242432e-01 -6.158013641834259033e-02 -3.333823680877685547e-01 -7.941350340843200684e-01 -2.220147550106048584e-01 2.512985765933990479e-01 -5.401043593883514404e-02
4.670124948024749756e-01 -1.951071619987487793e-01 -2.577323094010353088e-02 2.724518179893493652e-01 -7.765259742736816406e-01 -2.461089342832565308e-01 1.214553229510784149e-02 7.231048494577407837e-02
6.491866707801818848e-01 8.753634989261627197e-02 2.375701963901519775e-01 1.801583170890808105e-01 -5.897455811500549316e-01 1.580119580030441284e-01 -1.588067859411239624e-01 -2.898451983928680420e-01
2.837116718292236328e-01 -1.688783615827560425e-01 -1.677804142236709595e-01 -5.177670121192932129e-01 -6.857307553291320801e-01 7.622733712196350098e-02 3.445197641849517822e-01 4.875314887613058090e-03
2.205637991428375244e-01 3.974207639694213867e-01 -7.218506187200546265e-02 -6.579916924238204956e-02 -6.306903958320617676e-01 -5.422161221504211426e-01 2.021082490682601929e-01 2.263887822628021240e-01
1.365728825330734253e-01 2.105060368776321411e-01 -2.598626315593719482e-01 -5.572326779365539551e-01 -1.278240978717803955e-01 -6.202669739723205566e-01 -3.081194162368774414e-01 -2.509795427322387695e-01
1.648608297109603882e-01 2.411141842603683472e-01 1.764457970857620239e-01 -3.226655125617980957e-01 -4.880300760269165039e-01 -3.093464076519012451e-01 2.724113464355468750e-01 -6.093949675559997559e-01
4.769517779350280762e-01 -3.185735940933227539e-01 -7.720806002616882324e-01 9.739221632480621338e-02 -2.263591736555099487e-01 -2.731313183903694153e-02 -7.242595311254262924e-03 -1.157463639974594116e-01
-2.191090881824493408e-01 -1.081606447696685791e-01 -4.900338649749755859e-01 -5.960087105631828308e-02 -6.565319895744323730e-01 -4.650082588195800781e-01 2.116433233022689819e-01 -6.743282079696655273e-02
6.134015917778015137e-01 -8.620995283126831055e-02 -1.963762938976287842e-01 4.940839111804962158e-01 -4.014042019844055176e-01 -3.753342032432556152e-01 -3.804291784763336182e-02 -1.737104207277297974e-01
3.031081557273864746e-01 -3.493904471397399902e-01 -4.212474524974822998e-01 -4.829036295413970947e-01 -5.259466767311096191e-01 1.671174168586730957e-01 2.608137428760528564e-01 -5.324033275246620178e-02
1.571425199508666992e-01 2.033037841320037842e-01 -9.494673460721969604e-02 -9.863533824682235718e-02 -4.444315731525421143e-01 -7.552888393402099609e-01 3.500660955905914307e-01 -1.571722030639648438e-01
1.479464408475905657e-04 4.501948952674865723e-01 -3.846254944801330566e-02 -2.918781042098999023e-01 -4.159871637821197510e-01 1.926018740050494671e-03 -3.785016536712646484e-01 -6.279647946357727051e-01
-2.588393986225128174e-01 3.460568189620971680e-01 -5.424467921257019043e-01 7.825452089309692383e-02 -5.526219606399536133e-01 -3.448789417743682861e-01 4.706081002950668335e-02 -2.938155531883239746e-01
-3.750291839241981506e-02 5.344527959823608398e-01 -5.607079342007637024e-02 -5.083487927913665771e-02 -5.627319812774658203e-01 -2.722134292125701904e-01 1.378585100173950195e-01 -5.453927516937255859e-01
1.869512647390365601e-01 -3.043334782123565674e-01 -2.029221057891845703e-01 -5.755312442779541016e-01 -5.191976428031921387e-01 -4.700573682785034180e-01 9.377851337194442749e-02 -2.650095522403717041e-02
5.151429399847984314e-02 2.070630788803100586e-01 -4.336549937725067139e-01 -2.895551919937133789e-01 -6.011685132980346680e-01 -1.878319829702377319e-01 5.272462368011474609e-01 -8.887784183025360107e-02
2.854065895080566406e-01 2.745418548583984375e-01 -2.023253738880157471e-01 8.130610734224319458e-02 -1.913175135850906372e-01 -8.413149118423461914e-01 -2.137316167354583740e-01 7.435908913612365723e-02
-1.363370418548583984e-01 -2.161371856927871704e-01 2.030371874570846558e-02 -2.576262056827545166e-01 -7.600448727607727051e-01 -4.098486602306365967e-01 -4.076664149761199951e-02 -3.472857177257537842e-01
7.446773052215576172e-01 -1.209328547120094299e-01 9.872315824031829834e-02 2.165511250495910645e-01 -4.242826402187347412e-01 -3.008482158184051514e-01 -2.688946127891540527e-01 1.770890653133392334e-01
4.261521995067596436e-02 2.103689908981323242e-01 -6.139842271804809570e-01 -3.614117503166198730e-01 -4.726701080799102783e-01 -1.864159107208251953e-01 4.316105842590332031e-01 -4.333581402897834778e-02
1.205111220479011536e-01 2.722258865833282471e-01 -8.664371818304061890e-02 -1.069755852222442627e-01 -8.352165222167968750e-01 1.463889181613922119e-01 -2.421700060367584229e-01 3.387573361396789551e-01
6.291183829307556152e-01 1.611626520752906799e-02 -2.330534756183624268e-01 1.760119944810867310e-01 -4.764407277107238770e-01 3.989996910095214844e-01 -3.593136370182037354e-01 -5.790735781192779541e-02
4.948481023311614990e-01 3.738509118556976318e-01 2.117123901844024658e-01 -5.203155055642127991e-02 -3.991224765777587891e-01 -5.650506615638732910e-01 2.855586707592010498e-01 -8.778765052556991577e-02
3.945195078849792480e-01 4.748306870460510254e-01 -6.398862600326538086e-02 -4.919284284114837646e-01 -2.536318302154541016e-01 -2.971582412719726562e-01 -4.688333868980407715e-01 -1.910863257944583893e-02
3.511975109577178955e-01 -2.893110215663909912e-01 -4.779669642448425293e-01 4.640541970729827881e-01 -4.947623014450073242e-01 -9.411119669675827026e-02 -2.421302944421768188e-01 -1.920603066682815552e-01
6.939752101898193359e-01 1.935228407382965088e-01 -3.459735214710235596e-02 1.550596356391906738e-01 -2.014734447002410889e-01 1.676146388053894043e-01 -1.880609989166259766e-01 -5.930038094520568848e-01
8.189013600349426270e-02 2.581106312572956085e-02 -2.700067162513732910e-01 -1.683337241411209106e-01 -5.169836282730102539e-01 -3.552140891551971436e-01 3.751849532127380371e-01 -5.976412892341613770e-01
6.266443133354187012e-01 -1.803116202354431152e-01 -1.957775205373764038e-01 4.934231638908386230e-01 -3.963225185871124268e-01 -3.205135762691497803e-01 -7.138296961784362793e-02 -1.676696389913558960e-01
-2.755837738513946533e-01 1.367923468351364136e-01 -2.842798531055450439e-01 1.147792488336563110e-01 -4.670610725879669189e-01 -6.407147049903869629e-01 -2.309280335903167725e-01 -3.596706092357635498e-01
4.045969843864440918e-01 3.156940266489982605e-02 -1.234014481306076050e-01 -5.635289549827575684e-01 -2.323539555072784424e-01 -3.223042488098144531e-01 -5.167155265808105469e-01 -2.786548435688018799e-01
4.283523559570312500e-01 2.419557273387908936e-01 -7.834811806678771973e-01 1.329944729804992676e-01 -3.338445425033569336e-01 -6.184408441185951233e-03 7.157794386148452759e-02 9.913510829210281372e-02
2.273578792810440063e-01 -1.671410799026489258e-01 -4.401944950222969055e-02 -5.289727449417114258e-01 -5.793303847312927246e-01 -5.386271476745605469e-01 1.075175479054450989e-01 -3.632330521941184998e-02
-4.055828973650932312e-02 5.888071656227111816e-01 -1.036473363637924194e-01 -4.480367526412010193e-02 -6.227166056632995605e-01 -3.127621114253997803e-01 1.828032582998275757e-01 -3.462627530097961426e-01
5.365201830863952637e-01 4.718236327171325684e-01 -1.823819279670715332e-01 1.978035271167755127e-01 -3.233147859573364258e-01 -4.927075207233428955e-01 -1.427300423383712769e-01 2.224280983209609985e-01
4.731093645095825195e-01 -3.363558650016784668e-01 -6.813291907310485840e-01 1.683436632156372070e-01 -3.186031877994537354e-01 -8.286928385496139526e-02 -2.454680800437927246e-01 4.304969310760498047e-02
5.804310441017150879e-01 3.082453086972236633e-02 -1.102785691618919373e-01 -1.091439276933670044e-01 -3.278279006481170654e-01 3.738155364990234375e-01 -4.826284646987915039e-01 -3.974123001098632812e-01
4.819115996360778809e-01 4.969847202301025391e-02 2.591373324394226074e-01 2.975117266178131104e-01 -6.749062538146972656e-01 7.644778490066528320e-02 -2.181259989738464355e-01 -3.173393905162811279e-01
5.945906639099121094e-01 6.583817005157470703e-01 -2.558666765689849854e-01 -2.620294690132141113e-01 -3.738708049058914185e-02 -1.136542782187461853e-01 -1.969531774520874023e-01 -1.605076044797897339e-01
7.084444165229797363e-02 3.008304238319396973e-01 6.899720430374145508e-02 -1.805125027894973755e-01 -6.042068600654602051e-01 -8.920945972204208374e-02 2.790726423263549805e-01 -6.451596021652221680e-01
7.386806607246398926e-01 2.276702970266342163e-01 1.256662514060735703e-02 -1.232216581702232361e-01 -3.516238629817962646e-01 3.124927282333374023e-01 -3.276748955249786377e-01 -2.418959587812423706e-01
5.768432021141052246e-01 -3.133345767855644226e-02 2.208965867757797241e-01 1.090076342225074768e-01 -5.971626043319702148e-01 1.472010165452957153e-01 -4.394476711750030518e-01 -1.849506050348281860e-01
-1.229432746767997742e-01 2.083725631237030029e-01 -4.269849956035614014e-01 -6.424356102943420410e-01 -4.141667187213897705e-01 -2.346201092004776001e-01 2.595279552042484283e-02 -3.452131748199462891e-01
2.584954500198364258e-01 -2.465596497058868408e-01 -5.988766551017761230e-01 2.903750538825988770e-01 -5.552071928977966309e-01 1.335430443286895752e-01 -3.212488889694213867e-01 1.131018158048391342e-02
2.124797254800796509e-01 -3.896663784980773926e-01 -2.162313312292098999e-01 -5.199875235557556152e-01 -6.062980294227600098e-01 2.866546213626861572e-01 -1.623162329196929932e-01 -9.876691550016403198e-02
5.850480198860168457e-01 4.099601805210113525e-01 -2.311272621154785156e-01 -1.188206374645233154e-01 -2.250233143568038940e-01 -4.348072707653045654e-01 -2.688669562339782715e-01 3.318597674369812012e-01
2.854540050029754639e-01 3.136298060417175293e-01 2.044202238321304321e-01 -2.498457878828048706e-01 -5.694169998168945312e-01 -3.459642231464385986e-01 3.661047220230102539e-01 -3.714596629142761230e-01
5.836157798767089844e-01 -1.090798974037170410e-01 2.022912353277206421e-01 1.298476606607437134e-01 -5.103445649147033691e-01 3.380218893289566040e-02 -5.308321118354797363e-01 -2.152561396360397339e-01
2.528426423668861389e-02 -2.008280158042907715e-01 -1.772509142756462097e-02 -3.497111052274703979e-02 -4.911277592182159424e-01 -3.666878640651702881e-01 -7.565943598747253418e-01 -9.690215438604354858e-02
6.674833893775939941e-01 3.084464371204376221e-01 -1.774163991212844849e-01 1.643664389848709106e-01 -3.687224686145782471e-01 3.258568048477172852e-01 -3.643298447132110596e-01 -1.611161381006240845e-01
5.594118833541870117e-01 1.840009838342666626e-01 -7.437602430582046509e-02 2.733068354427814484e-02 -5.053273439407348633e-01 4.734723269939422607e-01 -3.308376073837280273e-01 -2.407032996416091919e-01
-1.659846752882003784e-01 2.789583206176757812e-01 -2.234534919261932373e-01 1.380798220634460449e-01 -7.328342795372009277e-01 -9.894210100173950195e-02 1.508869379758834839e-01 -5.059953331947326660e-01
1.558683812618255615e-01 2.026607543230056763e-01 8.837972581386566162e-02 -4.709996283054351807e-01 -4.384519457817077637e-01 -4.566724598407745361e-01 2.445388436317443848e-01 -4.943610429763793945e-01
4.676906168460845947e-01 -1.455170959234237671e-01 8.690297603607177734e-02 -5.740677714347839355e-01 -4.355158209800720215e-01 -4.647650718688964844e-01 -6.343909353017807007e-02 1.152362301945686340e-01
-1.642100512981414795e-01 9.384126216173171997e-02 3.607916831970214844e-02 5.601453036069869995e-02 -8.999154567718505859e-01 -2.906952612102031708e-02 -2.812869548797607422e-01 -2.645262479782104492e-01
5.465985462069511414e-02 1.175172030925750732e-01 -3.657029271125793457e-01 -2.014649808406829834e-01 -5.758022069931030273e-01 -3.051741123199462891e-01 5.904302597045898438e-01 -1.886477768421173096e-01
4.514525532722473145e-01 6.701994687318801880e-02 -8.198047280311584473e-01 2.045285552740097046e-01 -1.713299900293350220e-01 2.433216758072376251e-02 -1.023023352026939392e-01 -1.933273524045944214e-01
2.624913752079010010e-01 -2.246452271938323975e-01 -2.785789221525192261e-02 -2.432810664176940918e-01 -7.206049561500549316e-01 -4.043189287185668945e-01 3.565930724143981934e-01 1.037646606564521790e-01
-3.978698514401912689e-03 3.851968646049499512e-01 -1.964709907770156860e-01 3.240683302283287048e-02 -4.402992129325866699e-01 -1.080648694187402725e-02 -1.771755367517471313e-01 -7.658884525299072266e-01
2.338044643402099609e-01 -1.474199723452329636e-02 -2.776125371456146240e-01 -5.521879196166992188e-01 -2.410420626401901245e-01 -6.928353309631347656e-01 1.311862468719482422e-01 -8.835218101739883423e-02
6.029466986656188965e-01 1.710238493978977203e-02 -2.435003966093063354e-01 9.948894381523132324e-02 -3.624735474586486816e-01 -4.439946711063385010e-01 -9.063570760190486908e-03 4.882334768772125244e-01
-1.896879225969314575e-01 1.043728515505790710e-01 -4.939374029636383057e-01 -5.537612438201904297e-01 -4.545623660087585449e-01 -3.322694003582000732e-01 -2.476008422672748566e-02 -2.913008630275726318e-01
1.034818440675735474e-01 1.093684881925582886e-01 -2.802481353282928467e-01 -4.283157289028167725e-01 -4.063634872436523438e-01 -5.491000413894653320e-02 3.268771767616271973e-01 -6.635825037956237793e-01
3.358847498893737793e-01 -2.619263231754302979e-01 -2.211764007806777954e-01 -5.750098824501037598e-01 -5.388202071189880371e-01 3.271145224571228027e-01 1.456575691699981689e-01 -1.430855244398117065e-01
2.552440762519836426e-01 1.663480401039123535e-01 -1.126377657055854797e-01 -2.004547417163848877e-01 -4.765759408473968506e-01 -5.471029877662658691e-01 5.340648293495178223e-01 -2.064893394708633423e-01
2.224626764655113220e-02 -3.423574268817901611e-01 -3.478201627731323242e-01 -3.421058654785156250e-01 -4.491856396198272705e-01 -6.123666167259216309e-01 1.659830510616302490e-01 -1.999256908893585205e-01
1.104382518678903580e-02 4.325384795665740967e-01 9.746102988719940186e-02 -8.774102479219436646e-02 -4.912157058715820312e-01 -1.501961499452590942e-01 -4.326398670673370361e-01 -5.869944095611572266e-01
5.468295216560363770e-01 -1.396881043910980225e-01 -2.313847988843917847e-01 4.675797224044799805e-01 -4.165066778659820557e-01 -1.362420320510864258e-01 2.135011255741119385e-01 -4.143339693546295166e-01
-7.807324826717376709e-02 1.882135421037673950e-01 -3.083562254905700684e-01 -1.818647384643554688e-01 -6.786685585975646973e-01 4.484580829739570618e-02 4.030562043190002441e-01 -4.530622363090515137e-01
4.849247336387634277e-01 4.461652338504791260e-01 -6.723678857088088989e-02 2.701551020145416260e-01 -3.762322962284088135e-01 -5.570893883705139160e-01 -1.008767411112785339e-01 1.618784517049789429e-01
5.588277578353881836e-01 4.791955351829528809e-01 -3.558136224746704102e-01 -1.149145886301994324e-01 -2.090855389833450317e-01 -3.801672756671905518e-01 -1.563373357057571411e-01 3.249451518058776855e-01
4.577560126781463623e-01 -3.906867206096649170e-01 -3.593277335166931152e-01 4.348390400409698486e-01 -3.747169971466064453e-01 -2.174196392297744751e-01 -8.585476130247116089e-02 -3.529398739337921143e-01
8.202192783355712891e-01 2.504315078258514404e-01 -1.229973807930946350e-01 -4.752590656280517578e-01 -1.641718856990337372e-02 -4.744920413941144943e-03 -4.045501723885536194e-02 -1.469565182924270630e-01
-1.610881984233856201e-01 1.171246767044067383e-01 -4.272039532661437988e-01 -6.079107522964477539e-01 -4.353094995021820068e-01 -1.850546449422836304e-01 1.975717954337596893e-02 -4.291198253631591797e-01
6.336969733238220215e-01 -2.156890928745269775e-01 -6.544439792633056641e-01 2.399236410856246948e-01 -1.877587288618087769e-01 -2.882502414286136627e-02 -7.777755707502365112e-02 -1.546363979578018188e-01
5.522213578224182129e-01 -2.471247315406799316e-01 -3.785758316516876221e-01 4.509737789630889893e-01 -2.679737508296966553e-01 -2.072378545999526978e-01 1.311460286378860474e-01 -3.941156864166259766e-01
9.793595224618911743e-02 -3.693348541855812073e-02 2.138306573033332825e-02 -6.793609261512756348e-02 -8.719744682312011719e-01 -3.242217749357223511e-02 -4.692074060440063477e-01 -4.925306141376495361e-02
9.371501952409744263e-02 1.214342713356018066e-01 6.839634478092193604e-02 -1.039081066846847534e-01 -6.831225752830505371e-01 -8.743756264448165894e-02 -6.632899641990661621e-01 -2.161968052387237549e-01
4.898365437984466553e-01 -2.861351370811462402e-01 -5.991801619529724121e-01 1.764962822198867798e-01 -1.759121119976043701e-01 -2.543352246284484863e-01 -4.382293224334716797e-01 -1.851145550608634949e-02
2.866702079772949219e-01 -1.712725162506103516e-01 2.650909125804901123e-01 -5.305896401405334473e-01 -4.620733559131622314e-01 -4.015958607196807861e-01 -2.452133595943450928e-01 -3.190090358257293701e-01
-2.301424294710159302e-01 2.073699533939361572e-01 -3.269784748554229736e-01 -2.149041369557380676e-02 -5.370236635208129883e-01 -4.219180941581726074e-01 5.946009606122970581e-02 -5.715862512588500977e-01
4.091826379299163818e-01 1.435272693634033203e-01 -1.764893382787704468e-01 -1.755467951297760010e-01 -2.599833607673645020e-01 -5.407502651214599609e-01 5.244119167327880859e-01 -3.391078710556030273e-01
4.591491818428039551e-01 5.485029220581054688e-01 -8.935144543647766113e-02 2.489985227584838867e-01 -2.963014841079711914e-01 -5.644218921661376953e-01 1.029035225510597229e-01 3.723983839154243469e-02
6.375015377998352051e-01 -2.571681886911392212e-02 2.249857485294342041e-01 2.671169042587280273e-01 -6.097129583358764648e-01 7.776872068643569946e-02 -1.461105644702911377e-01 -2.679817974567413330e-01
9.250431507825851440e-02 3.190857470035552979e-01 -1.942320317029953003e-01 -5.917469859123229980e-01 -3.634150028228759766e-01 4.086945578455924988e-02 -4.806603491306304932e-01 -3.700830340385437012e-01
4.823232293128967285e-01 7.240651845932006836e-01 -3.109465837478637695e-01 -2.917036116123199463e-01 -2.213004082441329956e-01 -6.704030930995941162e-02 -8.853484690189361572e-02 -2.914994955062866211e-03
2.535368800163269043e-01 3.450579345226287842e-01 -3.301639556884765625e-01 -2.286543697118759155e-02 -3.421859443187713623e-01 -7.262446880340576172e-01 6.578539498150348663e-03 2.501143217086791992e-01
4.849702417850494385e-01 6.333427429199218750e-01 -2.992019653320312500e-01 -3.122761547565460205e-01 -3.010584712028503418e-01 2.299479097127914429e-01 -1.485497057437896729e-01 -1.051822155714035034e-01
4.308040738105773926e-01 2.435448169708251953e-01 -7.975196838378906250e-01 1.102253496646881104e-01 -3.005989193916320801e-01 -2.510487474501132965e-02 4.450325295329093933e-02 1.180513277649879456e-01
7.500911951065063477e-01 1.596950888633728027e-01 -3.056862950325012207e-01 -2.472449690103530884e-01 2.122145444154739380e-01 -1.850603222846984863e-01 -1.685575991868972778e-01 -3.867723643779754639e-01
6.984260678291320801e-02 -3.294628486037254333e-02 -6.362877488136291504e-01 1.824818104505538940e-01 -4.851697087287902832e-01 1.490794569253921509e-01 -5.458319783210754395e-01 1.811564341187477112e-02
-3.175449371337890625e-02 2.045312896370887756e-02 -6.374519467353820801e-01 -4.810574352741241455e-01 -3.192709088325500488e-01 -2.896991372108459473e-01 2.536801993846893311e-01 -3.325642049312591553e-01
-1.518750637769699097e-01 3.118657767772674561e-01 -4.558468461036682129e-01 -2.165906876325607300e-01 -2.567244172096252441e-01 -1.939647048711776733e-01 -1.418031454086303711e-01 -7.080451846122741699e-01
-2.163456380367279053e-02 9.090849012136459351e-02 -1.978639960289001465e-01 -1.985606998205184937e-01 -3.903402388095855713e-01 1.423378288745880127e-01 -2.268800586462020874e-01 -8.298137784004211426e-01
4.690670967102050781e-01 -3.552017807960510254e-01 -1.963396966457366943e-01 4.723180234432220459e-01 -5.606804490089416504e-01 -2.738811075687408447e-01 -2.064537070691585541e-02 -4.872826859354972839e-02
5.756870508193969727e-01 9.908825159072875977e-02 -2.681825459003448486e-01 3.410107195377349854e-01 -3.415700495243072510e-01 -5.462747812271118164e-01 1.038136333227157593e-02 2.352908551692962646e-01
3.337768614292144775e-01 3.745408356189727783e-01 -1.328272968530654907e-01 -4.958511590957641602e-01 -1.583281010389328003e-01 -3.083217144012451172e-01 -5.852388143539428711e-01 -1.488824337720870972e-01
7.041333913803100586e-01 1.095950603485107422e-01 5.457867402583360672e-03 2.127276510000228882e-01 -3.132375776767730713e-01 1.590642631053924561e-01 -3.021705709397792816e-02 -5.679524540901184082e-01
4.641231000423431396e-01 -3.166883587837219238e-01 -6.716613173484802246e-01 2.629300057888031006e-01 -1.473025679588317871e-01 -3.178773522377014160e-01 -2.809016406536102295e-02 -2.012559175491333008e-01
3.784892857074737549e-01 -3.279391527175903320e-01 -1.169830188155174255e-01 -3.598456084728240967e-01 -5.996438264846801758e-01 -2.782271802425384521e-01 4.062554836273193359e-01 6.325496733188629150e-02
2.949509620666503906e-01 4.527865052223205566e-01 2.918132767081260681e-02 1.041090860962867737e-01 -5.913876295089721680e-01 -5.507196187973022461e-01 1.205474436283111572e-01 1.695137619972229004e-01
3.435411453247070312e-01 -6.079324334859848022e-02 -8.189797997474670410e-01 1.076649799942970276e-01 -2.690285146236419678e-01 4.908449202775955200e-02 -3.403850197792053223e-01 -7.291290163993835449e-02
4.184417724609375000e-01 1.044372841715812683e-01 -3.496352732181549072e-01 2.325745299458503723e-02 -3.795558512210845947e-01 -5.492504835128784180e-01 2.708242274820804596e-02 4.947135746479034424e-01
5.062507390975952148e-01 7.274136543273925781e-01 -3.157055079936981201e-01 -3.726500272750854492e-02 -1.634886115789413452e-01 4.297483712434768677e-02 -2.386147528886795044e-01 -1.673576384782791138e-01
7.633608579635620117e-01 1.710113883018493652e-01 -5.647075772285461426e-01 1.946956217288970947e-01 -1.348780393600463867e-01 -2.487776987254619598e-02 -8.978658914566040039e-02 6.604342907667160034e-02
5.578932762145996094e-01 -4.356202483177185059e-01 -3.256114125251770020e-01 3.335067331790924072e-01 -3.616807758808135986e-01 -2.640090584754943848e-01 -2.848188877105712891e-01 1.025127619504928589e-02
2.702520489692687988e-01 2.284635156393051147e-01 2.265191227197647095e-01 -3.729432225227355957e-01 -5.379296541213989258e-01 -3.570184111595153809e-01 2.764610052108764648e-01 -4.371611177921295166e-01
4.920843839645385742e-01 2.731514573097229004e-01 -2.361041307449340820e-01 1.941715739667415619e-02 -3.931044042110443115e-01 -3.466866314411163330e-01 -4.259873926639556885e-01 4.134381115436553955e-01
4.762431681156158447e-01 -3.064671754837036133e-01 -6.896309256553649902e-01 1.962891817092895508e-01 -1.144416630268096924e-01 -2.319137305021286011e-01 -2.535320222377777100e-01 -1.843661516904830933e-01
7.693199515342712402e-01 2.126153931021690369e-02 4.821654409170150757e-02 3.625625669956207275e-01 -4.302006363868713379e-01 -4.519348219037055969e-02 -6.842584162950515747e-02 -2.865675091743469238e-01
5.457397699356079102e-01 -2.699650526046752930e-01 -6.849325895309448242e-01 1.665197759866714478e-01 -1.205927133560180664e-01 -2.176668643951416016e-01 -1.450780481100082397e-01 -2.223877608776092529e-01
8.260613679885864258e-01 2.819189615547657013e-02 -3.203659057617187500e-01 2.623082995414733887e-01 -1.231828406453132629e-01 7.072915136814117432e-02 -1.363538503646850586e-01 -3.265252709388732910e-01
5.939801931381225586e-01 2.479362040758132935e-01 -3.654920458793640137e-01 3.652444481849670410e-02 -2.865764200687408447e-01 -4.139893352985382080e-01 -7.220825552940368652e-02 4.382571578025817871e-01
-2.388488315045833588e-02 1.459338814020156860e-01 -3.628135919570922852e-01 -2.549410462379455566e-01 -6.627665162086486816e-01 -2.631132602691650391e-01 4.221030473709106445e-01 -3.079692721366882324e-01
-3.919043019413948059e-02 -2.306639552116394043e-01 -3.687027692794799805e-01 -1.603582203388214111e-01 -5.555604696273803711e-01 -6.258665323257446289e-01 2.764862179756164551e-01 -8.246693760156631470e-02
-1.878434121608734131e-01 1.243806704878807068e-01 -3.618676960468292236e-01 2.032863795757293701e-01 -4.557144641876220703e-01 -7.177463769912719727e-01 -9.374047070741653442e-02 -2.129503935575485229e-01
7.236345410346984863e-01 1.123696863651275635e-01 -2.033576071262359619e-01 -4.813433885574340820e-01 3.247475484386086464e-03 -2.055345773696899414e-01 -3.803930878639221191e-01 -6.104400753974914551e-02
1.230528461746871471e-03 1.641798168420791626e-01 1.062868386507034302e-01 -1.210855990648269653e-01 -6.456577181816101074e-01 1.228803545236587524e-01 -3.679940402507781982e-01 -6.161913275718688965e-01
3.319919705390930176e-01 -1.766816228628158569e-01 -3.796383142471313477e-01 4.963781535625457764e-01 -3.795959949493408203e-01 -1.247596442699432373e-01 2.149067670106887817e-01 -5.120600461959838867e-01
4.586268216371536255e-02 1.203544586896896362e-01 1.090889722108840942e-01 -9.756517410278320312e-02 -5.658332705497741699e-01 -2.461205571889877319e-01 -6.295700073242187500e-01 -4.299893975257873535e-01
6.149213910102844238e-01 6.330504417419433594e-01 -3.179569542407989502e-01 -2.325278818607330322e-01 -1.974080502986907959e-01 -3.394027054309844971e-02 -8.148166537284851074e-02 1.385352164506912231e-01
6.581960320472717285e-01 -1.536218971014022827e-01 -4.721366986632347107e-02 -1.631930470466613770e-01 -1.424996405839920044e-01 1.792501956224441528e-01 -5.081012845039367676e-01 -4.513464868068695068e-01
4.533247947692871094e-01 1.329140365123748779e-01 -2.307086288928985596e-01 9.417337365448474884e-03 -5.023832321166992188e-01 -4.423693120479583740e-01 1.982254534959793091e-01 4.859449863433837891e-01
-1.520684957504272461e-01 2.142568677663803101e-01 -4.173695445060729980e-01 1.149685978889465332e-01 -2.415140718221664429e-01 -3.933790624141693115e-01 -1.274378150701522827e-01 -7.171035408973693848e-01
-1.892525404691696167e-01 2.853128910064697266e-01 -4.559381604194641113e-01 -1.557885110378265381e-01 -6.012804508209228516e-01 -2.461192458868026733e-01 -5.384145304560661316e-02 -4.749934375286102295e-01
6.171005964279174805e-01 -1.451374739408493042e-01 -1.708390563726425171e-01 4.613528549671173096e-01 -4.104058146476745605e-01 -8.638436347246170044e-02 1.322897076606750488e-01 -4.033532142639160156e-01
6.387593150138854980e-01 -2.686850130558013916e-01 -3.413671553134918213e-01 4.274466633796691895e-01 -3.409543633460998535e-01 -3.093003034591674805e-01 -4.848407953977584839e-02 -7.928017526865005493e-02
7.927783131599426270e-01 4.181803390383720398e-02 -1.783693581819534302e-01 4.073824584484100342e-01 -2.339031547307968140e-01 -1.431183815002441406e-01 5.521694943308830261e-02 -3.061618804931640625e-01
3.245156109333038330e-01 -3.825558722019195557e-02 -8.342330455780029297e-01 1.574730575084686279e-01 -2.402084767818450928e-01 1.404462605714797974e-01 -1.052588969469070435e-01 -2.897911369800567627e-01
-9.252496063709259033e-02 6.125084161758422852e-01 -1.790013760328292847e-01 -3.556160023435950279e-03 -5.482542514801025391e-01 -2.173577845096588135e-01 2.824605442583560944e-02 -4.853798449039459229e-01
1.785419732332229614e-01 1.710578650236129761e-01 -1.794084161520004272e-01 -4.925423562526702881e-01 -1.634278297424316406e-01 -5.588365197181701660e-01 -5.630431175231933594e-01 -8.973480015993118286e-02
-3.633734583854675293e-02 3.143272828310728073e-03 3.439114242792129517e-02 4.330283403396606445e-02 -3.181972801685333252e-01 -3.338117599487304688e-01 -5.552253127098083496e-01 -6.889534592628479004e-01
-1.136616021394729614e-01 3.701529800891876221e-01 -5.073363780975341797e-01 -4.774239286780357361e-02 -2.484456002712249756e-01 -1.760589033365249634e-01 -7.971003651618957520e-02 -7.009441852569580078e-01
2.414165884256362915e-01 2.498632073402404785e-01 -1.955468952655792236e-01 -7.435221672058105469e-01 -3.453806638717651367e-01 -3.075458407402038574e-01 1.785403192043304443e-01 -2.060917615890502930e-01
4.534093439579010010e-01 1.969763040542602539e-01 -7.935441732406616211e-01 1.213421598076820374e-01 -2.768234014511108398e-01 -7.419519126415252686e-02 -9.802614152431488037e-02 1.394235491752624512e-01
4.731408357620239258e-01 2.682238817214965820e-01 -7.561604976654052734e-01 1.447279751300811768e-01 -2.980452477931976318e-01 6.235083565115928650e-03 8.784290403127670288e-02 1.219945996999740601e-01
1.993789076805114746e-01 1.464221030473709106e-01 -1.702465713024139404e-01 -5.830381512641906738e-01 -2.395436763763427734e-01 -1.355310678482055664e-01 -6.736575365066528320e-01 -2.008156180381774902e-01
3.194034695625305176e-01 1.092191040515899658e-01 2.204733341932296753e-01 -3.673232197761535645e-01 -3.042323291301727295e-01 -5.807925462722778320e-01 2.458493039011955261e-02 -5.215708613395690918e-01
5.149585008621215820e-01 -3.574789464473724365e-01 -6.072908639907836914e-01 2.124647945165634155e-01 -2.750939130783081055e-01 -2.341987490653991699e-01 -2.500338852405548096e-01 -6.355193909257650375e-03
4.117001593112945557e-01 2.440895438194274902e-01 5.027899518609046936e-02 -4.849200546741485596e-01 -5.831912159919738770e-02 -5.650861263275146484e-01 -1.686042696237564087e-01 -4.267283678054809570e-01
4.693078994750976562e-01 2.487990707159042358e-01 -3.213697373867034912e-01 -2.037866115570068359e-01 9.140945039689540863e-03 -6.600578427314758301e-01 -3.653030395507812500e-01 6.193149834871292114e-02
-1.200946494936943054e-01 2.685290575027465820e-02 -3.985696732997894287e-01 -2.590862512588500977e-01 -3.895384073257446289e-01 3.540421649813652039e-02 -2.424464076757431030e-01 -7.396613955497741699e-01
2.709870338439941406e-01 1.064466238021850586e-01 -2.142264135181903839e-02 -2.834205925464630127e-01 -5.020847916603088379e-01 -7.025066614151000977e-01 2.870851159095764160e-01 8.016598969697952271e-02
-2.688405290246009827e-02 2.842925786972045898e-01 -9.532756358385086060e-02 -3.107977509498596191e-01 -4.016854465007781982e-01 -3.899886012077331543e-01 2.701942920684814453e-01 -6.529358625411987305e-01
-1.453071385622024536e-01 -4.208600521087646484e-01 -2.255022078752517700e-01 -3.213973343372344971e-01 -6.938096880912780762e-01 -2.792827785015106201e-01 -2.580800652503967285e-01 -1.471023559570312500e-01
7.326926589012145996e-01 1.767447143793106079e-01 -4.632935225963592529e-01 2.001682966947555542e-01 8.707066066563129425e-03 3.396999835968017578e-02 -2.035484015941619873e-01 -3.668146431446075439e-01
2.733983397483825684e-01 1.276275515556335449e-01 -4.278903082013130188e-02 -1.029212698340415955e-01 -5.135598778724670410e-01 -6.449831128120422363e-01 4.565951526165008545e-01 -9.118606150150299072e-02
2.533093392848968506e-01 -4.352790415287017822e-01 1.888522654771804810e-01 -4.751910567283630371e-01 -4.664488136768341064e-01 -8.761467784643173218e-02 -3.100102841854095459e-01 -4.043976664543151855e-01
-1.511755287647247314e-01 1.464922428131103516e-01 -8.773596584796905518e-02 1.633621454238891602e-01 -4.122084081172943115e-01 -5.146968364715576172e-01 -2.240592241287231445e-01 -6.605075001716613770e-01
3.254016637802124023e-01 7.327942550182342529e-02 -1.234738007187843323e-01 -5.648576617240905762e-01 -1.575821489095687866e-01 -6.837715506553649902e-01 -2.314343303442001343e-01 -9.217581152915954590e-02
2.210630625486373901e-01 3.288246393203735352e-01 -3.182207047939300537e-01 3.785831481218338013e-02 -3.568745553493499756e-01 -7.346244454383850098e-01 -4.458311479538679123e-03 2.706573009490966797e-01
1.084964722394943237e-02 5.367619991302490234e-01 -3.906508386135101318e-01 7.251229137182235718e-02 -6.352412700653076172e-01 1.429652571678161621e-01 -3.253244757652282715e-01 -1.552298516035079956e-01
7.781367301940917969e-01 -6.737857311964035034e-02 -2.846998870372772217e-01 1.534130424261093140e-01 -1.212021484971046448e-01 1.578920632600784302e-01 6.867919117212295532e-03 -4.956882596015930176e-01
-1.611261963844299316e-01 1.608511358499526978e-01 -4.174712300300598145e-01 -5.196653008460998535e-01 -4.239225387573242188e-01 -4.753018617630004883e-01 -4.965372383594512939e-03 -3.133434057235717773e-01
2.177123278379440308e-01 7.177012413740158081e-02 -2.984557747840881348e-01 -1.349283158779144287e-01 -2.853976488113403320e-01 -5.524376034736633301e-01 5.731346011161804199e-01 -3.536188900470733643e-01
-2.629804797470569611e-02 3.290880322456359863e-01 -5.818370580673217773e-01 -5.136434733867645264e-02 -5.960012674331665039e-01 -4.935823753476142883e-02 4.312572479248046875e-01 7.874175161123275757e-02
-1.803360879421234131e-01 1.968574672937393188e-01 -4.708535969257354736e-01 -1.248477399349212646e-01 -3.094662129878997803e-01 -2.610152363777160645e-01 -4.168762266635894775e-02 -7.251206040382385254e-01
5.778486132621765137e-01 -1.433120965957641602e-01 2.505709826946258545e-01 1.726885885000228882e-01 -5.140150785446166992e-01 -2.252165079116821289e-01 -4.806828200817108154e-01 8.340024948120117188e-02
6.961563229560852051e-01 4.353010058403015137e-01 -1.349107027053833008e-01 -4.936257004737854004e-01 -5.160394683480262756e-02 1.585021801292896271e-02 -2.288444936275482178e-01 -9.342614561319351196e-02
4.624790549278259277e-01 3.152115046977996826e-01 -2.480804324150085449e-01 -1.153694000095129013e-03 -4.187966883182525635e-01 -5.329117178916931152e-01 -1.045598555356264114e-02 4.070807099342346191e-01
4.166664779186248779e-01 -5.439131855964660645e-01 9.815262258052825928e-02 -2.767746448516845703e-01 -4.907628297805786133e-01 -4.164589643478393555e-01 -1.501831561326980591e-01 8.641894906759262085e-02
8.239086866378784180e-01 -2.914305217564105988e-02 -1.715512573719024658e-01 3.774012029170989990e-01 -2.657243013381958008e-01 -1.181691065430641174e-01 -3.614766150712966919e-02 -2.501672506332397461e-01
1.179224625229835510e-01 4.228651225566864014e-01 -3.908406198024749756e-02 -2.231404334306716919e-01 -3.499087393283843994e-01 -1.530912891030311584e-02 -5.611108541488647461e-01 -5.643088221549987793e-01
4.591754376888275146e-01 1.317159980535507202e-01 -8.110155463218688965e-01 1.442588567733764648e-01 -2.775016427040100098e-01 1.096747741103172302e-01 5.865010991692543030e-02 -2.786723524332046509e-02
5.592151731252670288e-02 4.398292303085327148e-01 -1.377909183502197266e-01 -2.734876275062561035e-01 -5.687899589538574219e-01 3.041607737541198730e-01 -4.557455182075500488e-01 -2.930898070335388184e-01
-1.207030713558197021e-01 -1.419014930725097656e-01 -4.121178388595581055e-01 -3.373607695102691650e-01 -7.433477640151977539e-01 -2.473153471946716309e-01 2.407483607530593872e-01 -9.975423663854598999e-02
3.855291306972503662e-01 2.863206565380096436e-01 -7.921606302261352539e-01 4.279723018407821655e-02 -2.864879369735717773e-01 5.553994327783584595e-03 -1.624197065830230713e-01 1.776270121335983276e-01
4.235795512795448303e-02 5.497925877571105957e-01 -2.956653237342834473e-01 9.580563753843307495e-02 -3.894256055355072021e-01 4.020405467599630356e-03 -2.335212379693984985e-01 -6.270059347152709961e-01
1.918984204530715942e-01 1.168568879365921021e-01 2.645792365074157715e-01 2.578800618648529053e-01 -7.981150150299072266e-01 -8.066017925739288330e-02 -3.472839891910552979e-01 -2.211683243513107300e-01
-2.186953425407409668e-01 1.859305351972579956e-01 -5.954671651124954224e-02 -7.696807384490966797e-02 -5.481460094451904297e-01 -4.309761226177215576e-01 -3.249114453792572021e-01 -5.624592900276184082e-01
4.288557469844818115e-01 1.735095381736755371e-01 -8.184551596641540527e-01 1.880629062652587891e-01 -2.364533245563507080e-01 1.051666587591171265e-01 7.551809307187795639e-03 -1.171042174100875854e-01
1.239715889096260071e-01 2.691309750080108643e-01 -7.513886690139770508e-02 -6.183765456080436707e-02 -8.539548516273498535e-01 2.823562920093536377e-01 -1.443095654249191284e-01 2.700749635696411133e-01
-1.360726729035377502e-02 3.982118368148803711e-01 -3.392842411994934082e-01 1.187241300940513611e-01 -4.505211710929870605e-01 1.041566208004951477e-01 -5.022587180137634277e-01 -4.959347248077392578e-01
2.983680367469787598e-01 3.517490327358245850e-01 -3.249152898788452148e-01 -5.278782173991203308e-02 -1.792920380830764771e-01 -7.924522161483764648e-01 2.832641452550888062e-02 1.340303719043731689e-01
-1.907225400209426880e-01 6.342719495296478271e-02 -9.845120459794998169e-02 -1.162483915686607361e-01 -6.766831278800964355e-01 -7.476884126663208008e-02 -5.779302120208740234e-01 -3.726954460144042969e-01
7.091998457908630371e-01 -9.595326334238052368e-02 1.170916631817817688e-01 -2.903781533241271973e-01 -2.616528570652008057e-01 -2.235773205757141113e-02 -5.533784031867980957e-01 -1.208676248788833618e-01
-1.034342199563980103e-01 -3.868659138679504395e-01 -2.005396783351898193e-01 -4.026355147361755371e-01 -6.057786941528320312e-01 -2.748561799526214600e-01 1.361578796058893204e-02 -4.411412477493286133e-01
3.436414897441864014e-02 -4.467670321464538574e-01 -4.377979338169097900e-01 -2.733097970485687256e-01 -6.775290966033935547e-01 -1.553279608488082886e-01 2.136454731225967407e-01 -6.353054195642471313e-02
4.465355277061462402e-01 -2.194242626428604126e-01 -4.764666557312011719e-01 1.833151727914810181e-01 -5.746608376502990723e-01 3.686911761760711670e-01 -1.346397697925567627e-01 8.682198077440261841e-02
2.673339545726776123e-01 -3.762719929218292236e-01 -1.163558289408683777e-01 -5.550270080566406250e-01 -3.930152654647827148e-01 2.155659049749374390e-01 -4.917072653770446777e-01 -1.505079716444015503e-01
-1.189715489745140076e-01 -1.559310406446456909e-02 5.892312526702880859e-02 -7.167743891477584839e-02 -5.591681599617004395e-01 -7.881666719913482666e-02 -5.662920475006103516e-01 -5.808831453323364258e-01
2.895124815404415131e-02 1.505280435085296631e-01 -2.156597226858139038e-01 -3.517353832721710205e-01 -3.732544183731079102e-01 -4.531667754054069519e-02 -4.072458744049072266e-01 -7.064378857612609863e-01
6.871047616004943848e-01 2.964462637901306152e-01 2.943956851959228516e-02 3.050301969051361084e-02 -2.948314547538757324e-01 2.740055620670318604e-01 -8.726345002651214600e-02 -5.182568430900573730e-01
3.951011300086975098e-01 -1.132423207163810730e-01 -8.646023869514465332e-01 5.118713900446891785e-02 -2.062657773494720459e-01 7.685123383998870850e-02 -9.142493456602096558e-02 -1.552537083625793457e-01
4.023535847663879395e-01 -2.263001948595046997e-01 -2.446731328964233398e-01 5.054780840873718262e-01 -4.038951098918914795e-01 -3.074931502342224121e-01 1.067655086517333984e-01 -4.499383568763732910e-01
7.859318852424621582e-01 1.139261871576309204e-01 -2.227494865655899048e-01 -5.029078722000122070e-01 3.625791519880294800e-02 4.796408116817474365e-02 7.957807742059230804e-03 -2.512361705303192139e-01
8.712058067321777344e-01 1.041458100080490112e-01 -3.183890283107757568e-01 -3.296421766281127930e-01 1.082437392324209213e-02 -7.284250110387802124e-02 -5.252179503440856934e-02 -1.092557907104492188e-01
-7.271705567836761475e-02 1.291423588991165161e-01 -8.639350533485412598e-02 1.248309947550296783e-02 -3.513267338275909424e-01 -8.318523764610290527e-01 -3.128137812018394470e-02 -3.924635648727416992e-01
8.163092732429504395e-01 -1.136706024408340454e-02 -5.654001608490943909e-02 -1.202619597315788269e-01 -1.183631569147109985e-01 1.338836103677749634e-01 -3.244270384311676025e-01 -4.226851761341094971e-01
2.145221680402755737e-01 5.284456610679626465e-01 7.939977198839187622e-02 1.950297951698303223e-01 -5.653594136238098145e-01 -5.066027045249938965e-01 1.767098158597946167e-01 -1.512631177902221680e-01
2.033401466906070709e-02 4.362595975399017334e-01 -2.943608760833740234e-01 2.280845642089843750e-01 -4.321570694446563721e-01 9.558035433292388916e-02 -3.419710993766784668e-01 -5.981251597404479980e-01
-1.866984516382217407e-01 2.672483026981353760e-01 -4.766136109828948975e-01 1.390808373689651489e-01 -7.766442298889160156e-01 9.389612078666687012e-02 1.482452452182769775e-01 -1.151030063629150391e-01
2.537346780300140381e-01 3.471083939075469971e-01 7.417177408933639526e-02 -9.331718832254409790e-02 -3.823594152927398682e-01 -5.050358772277832031e-01 3.637555837631225586e-01 -5.170559883117675781e-01
-9.373958408832550049e-02 3.400297835469245911e-03 5.277087911963462830e-02 8.547299541532993317e-03 -4.673878848552703857e-01 -2.514348030090332031e-01 -5.492270588874816895e-01 -6.364135742187500000e-01
2.338165193796157837e-01 1.528204083442687988e-01 -8.611705899238586426e-01 -1.369685977697372437e-01 -2.740947306156158447e-01 8.843496441841125488e-02 -2.600541412830352783e-01 1.049938797950744629e-01
4.942099750041961670e-01 7.776690125465393066e-01 -2.056326158344745636e-02 -4.817847162485122681e-03 -3.571316003799438477e-01 -9.921890497207641602e-02 -9.881779551506042480e-02 5.821581929922103882e-02
-1.455821245908737183e-01 3.704126477241516113e-01 -5.005670189857482910e-01 2.116960845887660980e-02 -3.431592285633087158e-01 -8.719325810670852661e-02 -2.788615524768829346e-01 -6.224628090858459473e-01
-1.174736097455024719e-01 8.153028041124343872e-02 -2.674811780452728271e-01 -1.257046014070510864e-01 -9.106339812278747559e-01 -8.411649614572525024e-02 2.327702343463897705e-01 -4.114883765578269958e-02
-4.182091727852821350e-02 4.521087706089019775e-01 -1.681302636861801147e-01 1.153917238116264343e-01 -8.314836025238037109e-01 -6.726737320423126221e-02 1.851309537887573242e-01 1.486682146787643433e-01
1.273146569728851318e-01 3.309777379035949707e-01 1.677846610546112061e-01 -2.369179762899875641e-02 -5.728685855865478516e-01 -6.007517576217651367e-01 1.787347048521041870e-01 -3.528519272804260254e-01
4.712316393852233887e-01 4.560759663581848145e-01 -1.933044046163558960e-01 3.652690947055816650e-01 -3.199116587638854980e-01 -5.164284110069274902e-01 -1.320186108350753784e-01 1.125904545187950134e-01
7.897985577583312988e-01 1.732118427753448486e-01 -1.300960779190063477e-01 6.252688914537429810e-02 -1.131905168294906616e-01 1.782691478729248047e-01 -4.316334053874015808e-02 -5.281347632408142090e-01
3.887193202972412109e-01 7.892282009124755859e-01 -9.478599578142166138e-02 -1.695929020643234253e-01 -3.348168730735778809e-01 3.954952955245971680e-02 -2.219018787145614624e-01 -1.592582017183303833e-01
8.395957946777343750e-02 4.523469507694244385e-01 -2.043794691562652588e-01 -1.661352664232254028e-01 -2.168844342231750488e-01 -4.669381305575370789e-02 -3.975166976451873779e-01 -7.153477668762207031e-01
1.328257173299789429e-01 4.708878695964813232e-02 -9.497989714145660400e-02 -3.369739353656768799e-01 -5.779460072517395020e-01 -8.756265789270401001e-02 -6.868105530738830566e-01 -2.101663947105407715e-01
-1.198302954435348511e-01 -1.797003000974655151e-01 -1.956144273281097412e-01 -4.510893523693084717e-01 -6.983862519264221191e-01 -2.457091361284255981e-01 1.372593343257904053e-01 -3.803229928016662598e-01
9.342207014560699463e-02 2.724326252937316895e-01 -2.322256565093994141e-01 -1.093992292881011963e-01 -5.025540590286254883e-01 -7.515847086906433105e-01 -7.027814537286758423e-02 1.696368306875228882e-01
5.845838189125061035e-01 -5.900928750634193420e-02 -1.706577837467193604e-01 4.264134764671325684e-01 -3.775060772895812988e-01 -1.331045478582382202e-01 3.391762971878051758e-01 -4.105594158172607422e-01
8.417149782180786133e-01 5.984126403927803040e-02 -5.707883834838867188e-02 1.004558876156806946e-01 -2.194701284170150757e-01 -2.644129991531372070e-01 -3.639881014823913574e-01 1.549736708402633667e-01
-1.397252827882766724e-01 2.980833947658538818e-01 -2.386651337146759033e-01 1.999145597219467163e-01 -7.828167676925659180e-01 -1.095449849963188171e-01 2.449264526367187500e-01 -3.315196335315704346e-01
8.162912726402282715e-02 6.550651788711547852e-01 -3.395600020885467529e-01 -1.225504726171493530e-01 -3.374102413654327393e-01 8.383899927139282227e-02 -3.355993032455444336e-01 -4.476661384105682373e-01
-4.358693212270736694e-02 -1.692378371953964233e-01 -8.282382041215896606e-02 2.239906974136829376e-02 -5.212932825088500977e-01 -3.775477707386016846e-01 -7.361015677452087402e-01 -7.722028344869613647e-02
4.357128739356994629e-01 6.260092854499816895e-01 -3.901372849941253662e-01 -1.603536456823348999e-01 -2.406537383794784546e-01 3.295781612396240234e-01 -1.207600757479667664e-01 -2.433667182922363281e-01
5.947656631469726562e-01 1.730702817440032959e-01 -8.831799775362014771e-02 -5.348870754241943359e-01 -9.963120520114898682e-02 -5.801361426711082458e-02 -5.363419651985168457e-01 -1.464295089244842529e-01
-2.763552069664001465e-01 5.602182075381278992e-02 -3.423610627651214600e-01 1.702516078948974609e-01 -4.700339436531066895e-01 -6.043413281440734863e-01 -2.383451908826828003e-01 -3.623864650726318359e-01
5.095955133438110352e-01 4.663966968655586243e-02 4.188531041145324707e-01 -2.986931800842285156e-01 -4.856974184513092041e-01 -3.561149537563323975e-01 2.405834048986434937e-01 -2.299598008394241333e-01
-7.073473930358886719e-02 -1.617003977298736572e-01 -3.923733532428741455e-01 -5.324441790580749512e-01 -6.714178323745727539e-01 -2.290659397840499878e-01 1.034098491072654724e-02 -1.673789620399475098e-01
2.310354262590408325e-01 2.566625475883483887e-01 -8.500090986490249634e-02 -1.439539343118667603e-01 -7.581708431243896484e-01 -4.349985718727111816e-02 -2.579192221164703369e-01 4.577788710594177246e-01
3.595681786537170410e-01 1.917692273855209351e-01 -8.192766308784484863e-01 -6.724446266889572144e-02 -2.623369991779327393e-01 3.127294406294822693e-02 -2.787167727947235107e-01 1.035259589552879333e-01
-6.924235820770263672e-02 5.588406920433044434e-01 -8.199299871921539307e-02 7.169158756732940674e-02 -5.304542183876037598e-01 -3.408563733100891113e-01 9.279919788241386414e-03 -5.228661298751831055e-01
2.493021488189697266e-01 -2.219285219907760620e-01 -3.076516650617122650e-02 -7.216956019401550293e-01 -3.614213764667510986e-01 -3.622430562973022461e-01 -2.328983694314956665e-01 -2.252066135406494141e-01
3.059531450271606445e-01 2.089717388153076172e-01 1.936775892972946167e-01 -3.960421979427337646e-01 -3.948366940021514893e-01 -4.620078802108764648e-01 1.127189919352531433e-01 -5.350798368453979492e-01
4.645422101020812988e-01 7.530960440635681152e-02 1.295005679130554199e-01 -3.610193431377410889e-01 -4.531641304492950439e-01 -6.243696212768554688e-01 1.743489950895309448e-01 7.636043429374694824e-02
2.743488550186157227e-01 -2.063167989253997803e-01 7.372561842203140259e-03 4.756121337413787842e-02 -6.137139201164245605e-01 -3.673847317695617676e-01 -5.894199013710021973e-01 1.442831754684448242e-01
-6.786809116601943970e-02 3.462265729904174805e-01 -1.465777307748794556e-01 -6.537396460771560669e-02 -5.821855664253234863e-01 6.458153575658798218e-02 -4.315478801727294922e-01 -5.660546422004699707e-01
1.639998853206634521e-01 -1.583252549171447754e-01 -5.272393822669982910e-01 -4.544823765754699707e-01 -1.708058565855026245e-01 -6.101104617118835449e-01 2.218286395072937012e-01 -1.135082766413688660e-01
-1.511141806840896606e-01 2.390160113573074341e-01 -4.662205278873443604e-01 1.619550287723541260e-01 -2.964687943458557129e-01 -2.114477902650833130e-01 -1.749986112117767334e-01 -7.163912057876586914e-01
1.399161219596862793e-01 3.108198642730712891e-01 -3.029026277363300323e-02 -5.242408812046051025e-02 -6.072617769241333008e-01 -4.430603682994842529e-01 4.822493493556976318e-01 -2.872544825077056885e-01
-1.423127204179763794e-02 4.099368751049041748e-01 -5.620634183287620544e-02 -1.929425895214080811e-01 -6.357319355010986328e-01 1.317266225814819336e-01 1.794409006834030151e-01 -5.810827612876892090e-01
4.398508369922637939e-01 -3.411992192268371582e-01 2.116784304380416870e-01 -4.367484748363494873e-01 -4.699635207653045654e-01 -4.517067074775695801e-01 -1.721998900175094604e-01 -1.854935690062120557e-04
6.383128166198730469e-01 -9.688696265220642090e-02 -5.856923293322324753e-03 2.131409943103790283e-01 -6.865619421005249023e-01 -5.355946719646453857e-02 -4.484884440898895264e-02 -2.479093074798583984e-01
1.975880861282348633e-01 4.105403125286102295e-01 -1.747922301292419434e-01 -1.011879742145538330e-01 -4.355174005031585693e-01 -6.967533826828002930e-01 1.337788254022598267e-01 2.420473396778106689e-01
4.664107859134674072e-01 -2.413892596960067749e-01 1.891197860240936279e-01 -5.190928578376770020e-01 -4.211499094963073730e-01 -3.868686258792877197e-01 -2.952165901660919189e-01 6.914605200290679932e-02
5.820755958557128906e-01 5.196271538734436035e-01 -2.994953840970993042e-02 -4.390616714954376221e-02 -2.378140836954116821e-01 -4.485177695751190186e-01 3.597435057163238525e-01 -3.481031581759452820e-02
-1.085974127054214478e-01 2.833382189273834229e-01 -1.935025006532669067e-01 6.189821287989616394e-02 -3.542168736457824707e-01 -5.353139638900756836e-01 -5.269350111484527588e-02 -6.721935868263244629e-01
7.371674776077270508e-01 5.651446431875228882e-02 -3.989638984203338623e-01 1.748814620077610016e-02 -2.659080326557159424e-01 3.916762471199035645e-01 -2.605750858783721924e-01 -4.353538528084754944e-02
6.565244793891906738e-01 1.150015220046043396e-01 9.940691292285919189e-02 -3.779144287109375000e-01 -2.954960763454437256e-01 -3.036940693855285645e-01 -4.718471765518188477e-01 -2.934987097978591919e-02
-5.839413031935691833e-02 -6.514427810907363892e-02 -5.584195256233215332e-01 -2.495548427104949951e-01 -6.134017109870910645e-01 -1.440596580505371094e-01 4.399371743202209473e-01 -1.663639098405838013e-01
8.977944403886795044e-02 1.918841302394866943e-01 -2.012288123369216919e-01 -4.499689638614654541e-01 -2.871921956539154053e-01 7.785096019506454468e-02 3.549685701727867126e-02 -7.888945937156677246e-01
4.644874036312103271e-01 4.728465573862195015e-04 -8.862239122390747070e-02 -5.386387705802917480e-01 -1.658469289541244507e-01 -6.755062341690063477e-01 -4.948871210217475891e-02 -1.612285384908318520e-03
2.675594985485076904e-01 7.325767278671264648e-01 -3.149085938930511475e-01 -2.557759359478950500e-02 -3.179687261581420898e-01 -2.657830528914928436e-02 -3.043744862079620361e-01 -3.121973872184753418e-01
-2.731437608599662781e-02 1.473928689956665039e-01 -2.025387138128280640e-01 1.341432332992553711e-01 -5.237036943435668945e-01 1.464939713478088379e-01 -4.332882463932037354e-01 -6.595819592475891113e-01
6.579341888427734375e-01 -8.010342717170715332e-02 -6.373555064201354980e-01 2.783039212226867676e-01 -2.285293042659759521e-01 -1.276251524686813354e-01 -6.845501810312271118e-02 6.189338490366935730e-02
-9.105712175369262695e-02 -1.067951396107673645e-01 5.807004868984222412e-02 5.073956400156021118e-02 -6.019086837768554688e-01 -1.556928455829620361e-01 -5.704213380813598633e-01 -5.122908353805541992e-01
3.449696004390716553e-01 1.678605526685714722e-01 -1.856310963630676270e-01 -4.747743606567382812e-01 -1.866091191768646240e-01 -7.393362522125244141e-01 1.403358578681945801e-02 -1.063540503382682800e-01
2.436258941888809204e-01 2.717779576778411865e-01 -2.789315879344940186e-01 -2.653072178363800049e-01 2.738557010889053345e-02 -3.452788889408111572e-01 -3.459951877593994141e-01 -6.920349001884460449e-01
-2.443772703409194946e-01 3.463569581508636475e-01 -6.319128274917602539e-01 9.500712156295776367e-02 -4.985257387161254883e-01 -2.250555902719497681e-01 -7.140418887138366699e-02 -3.281769156455993652e-01
1.768662035465240479e-01 4.897941946983337402e-01 -1.588673144578933716e-01 -5.530937314033508301e-01 -3.518142104148864746e-01 -4.874926507472991943e-01 -1.477809697389602661e-01 -1.200287714600563049e-01
5.000705122947692871e-01 6.722955703735351562e-01 -3.540295362472534180e-01 -3.175737857818603516e-01 -1.755622029304504395e-01 3.839609771966934204e-02 -1.678957939147949219e-01 -1.061726436018943787e-01
-2.317623794078826904e-01 6.337588280439376831e-02 -4.787081480026245117e-01 -3.071478903293609619e-01 -7.527240514755249023e-01 -2.190512716770172119e-01 5.502222105860710144e-02 -3.411676734685897827e-02
5.540738105773925781e-01 -1.864464730024337769e-01 -6.951461434364318848e-01 2.342558950185775757e-01 -1.508640944957733154e-01 -2.010962814092636108e-01 -2.147265225648880005e-01 -1.040612161159515381e-01
4.288700819015502930e-01 -3.292661607265472412e-01 -6.489536166191101074e-01 2.179175168275833130e-01 -2.386607527732849121e-01 -3.658165335655212402e-01 -1.999753564596176147e-01 9.085389226675033569e-02
-4.962158575654029846e-02 2.056879103183746338e-01 -4.956001341342926025e-01 -5.104978680610656738e-01 -5.213442444801330566e-01 -2.235920429229736328e-01 1.490845829248428345e-01 -3.240111470222473145e-01
5.741106867790222168e-01 1.032938659191131592e-01 -7.036135196685791016e-01 1.208673790097236633e-01 -1.097896173596382141e-01 1.723404675722122192e-01 -1.901803761720657349e-01 -2.685569822788238525e-01
1.578478491865098476e-03 3.171509206295013428e-01 -2.714625597000122070e-01 -1.587744057178497314e-01 -8.263110518455505371e-01 -1.317657977342605591e-01 2.343722283840179443e-01 2.131408452987670898e-01
3.547937572002410889e-01 -2.708221226930618286e-02 -9.106473326683044434e-01 -2.203524857759475708e-02 -1.702476143836975098e-01 -9.455730020999908447e-02 -4.431248828768730164e-02 -6.111465767025947571e-02
-3.575295209884643555e-02 4.124328866600990295e-02 -2.863811552524566650e-01 -6.903139948844909668e-01 -2.680873274803161621e-01 -4.412741065025329590e-01 -4.537810757756233215e-02 -4.120924174785614014e-01
-7.125300914049148560e-02 9.519744664430618286e-02 6.347904354333877563e-02 9.755702316761016846e-02 -4.142399132251739502e-01 -3.922250866889953613e-01 -4.471000730991363525e-01 -6.685653328895568848e-01
4.090378284454345703e-01 -1.153598204255104065e-01 -8.316128849983215332e-01 1.423164755105972290e-01 -8.486785739660263062e-02 -1.439415961503982544e-01 -1.592969596385955811e-01 -2.329139262437820435e-01
-6.848213076591491699e-02 5.698268413543701172e-01 -1.960751116275787354e-01 1.974655315279960632e-02 -4.818235933780670166e-01 -3.002051115036010742e-01 1.521079838275909424e-01 -5.351244807243347168e-01
7.242441922426223755e-02 6.180082559585571289e-01 2.941349521279335022e-02 7.366102188825607300e-02 -5.237810611724853516e-01 -6.879432499408721924e-02 -3.852765858173370361e-01 -4.230981171131134033e-01
2.619535028934478760e-01 3.428357839584350586e-01 -2.484961152076721191e-01 -1.195872798562049866e-01 -1.686553359031677246e-01 -8.330585360527038574e-01 -1.023328453302383423e-01 6.992391496896743774e-02
6.609736680984497070e-01 -3.681364953517913818e-01 -2.716711461544036865e-01 3.611547052860260010e-01 -3.959052264690399170e-01 -2.037317603826522827e-01 -1.582525968551635742e-01 -7.739205844700336456e-03
-1.471915990114212036e-01 -4.351140260696411133e-01 -2.649481892585754395e-01 -4.035718739032745361e-01 -5.856700539588928223e-01 -3.135253787040710449e-01 -2.976039052009582520e-01 -1.614526659250259399e-01
4.856827855110168457e-01 3.940416499972343445e-02 1.887268871068954468e-01 -2.868884205818176270e-01 -3.561838269233703613e-01 -6.707436442375183105e-01 2.361255139112472534e-01 -1.100795716047286987e-01
6.045357584953308105e-01 2.029688656330108643e-01 -1.589448601007461548e-01 -9.421873092651367188e-02 -1.981133967638015747e-01 -4.360075294971466064e-01 -5.426530838012695312e-01 1.880841255187988281e-01
3.789260089397430420e-01 8.696006983518600464e-02 -8.672301173210144043e-01 -2.291460894048213959e-02 -1.511908620595932007e-01 -1.964142918586730957e-01 1.313165128231048584e-01 1.325086802244186401e-01
1.132739335298538208e-01 -1.959242671728134155e-01 8.885206282138824463e-02 1.436207443475723267e-01 -8.281028270721435547e-01 6.490738689899444580e-02 -4.751524031162261963e-01 -6.726138293743133545e-02
6.891083121299743652e-01 1.298796236515045166e-01 -1.990641653537750244e-01 2.705982029438018799e-01 -1.959562003612518311e-01 1.252403557300567627e-01 -3.794316053390502930e-01 -4.442508220672607422e-01
-8.889540913514792919e-04 -2.890526354312896729e-01 2.555098570883274078e-02 -5.384683609008789062e-01 -5.158646106719970703e-01 -3.406655192375183105e-01 -1.806370019912719727e-01 -4.593992531299591064e-01
7.188436388969421387e-01 4.414826035499572754e-01 -3.241131305694580078e-01 2.366203814744949341e-01 -1.286528259515762329e-01 3.118172287940979004e-02 -4.053243994712829590e-02 -3.288642168045043945e-01
3.210217356681823730e-01 -7.494506239891052246e-02 -8.321285247802734375e-01 1.378207355737686157e-01 -1.427580118179321289e-01 9.259404242038726807e-02 -8.949450403451919556e-02 -3.780651688575744629e-01
2.678001224994659424e-01 1.932328790426254272e-01 -4.010458886623382568e-01 -3.718281090259552002e-01 -3.100315667688846588e-02 -3.600659668445587158e-01 -1.683523803949356079e-01 -6.579505801200866699e-01
5.658120512962341309e-01 2.600445449352264404e-01 1.167777404189109802e-01 3.573912382125854492e-02 -3.610588312149047852e-01 2.849813401699066162e-01 -4.474227502942085266e-02 -6.194671392440795898e-01
9.386366605758666992e-02 1.052135378122329712e-01 -1.495850533246994019e-01 -3.409262001514434814e-01 -2.075679004192352295e-01 -6.815139651298522949e-01 -5.105134844779968262e-01 -2.708205282688140869e-01
4.114615172147750854e-02 2.439394295215606689e-01 -2.426459044218063354e-01 -4.669858217239379883e-01 -6.140004396438598633e-01 2.484031170606613159e-01 -2.534075379371643066e-01 -3.986625671386718750e-01
-2.700027823448181152e-01 1.628645807504653931e-01 -5.812380909919738770e-01 -1.481849849224090576e-01 -7.240973711013793945e-01 -3.183934465050697327e-02 9.390141069889068604e-02 -8.141630142927169800e-02
3.188856840133666992e-01 4.807799309492111206e-02 -2.382184267044067383e-01 -6.652763485908508301e-01 -8.194419741630554199e-02 -5.466841459274291992e-01 -2.612917423248291016e-01 -1.510230451822280884e-01
5.064351558685302734e-01 2.965360879898071289e-01 -2.186197638511657715e-01 2.650881558656692505e-02 -2.838289141654968262e-01 -4.803508520126342773e-01 -4.749175906181335449e-01 2.650471627712249756e-01
4.875453710556030273e-01 6.628874540328979492e-01 -3.227974474430084229e-01 -2.340929359197616577e-01 -2.962643802165985107e-01 1.596240997314453125e-01 -2.249401062726974487e-01 -5.599763244390487671e-03
2.045113742351531982e-01 1.216685101389884949e-01 -4.261358380317687988e-01 -5.532664656639099121e-01 -1.055829674005508423e-01 -2.651056945323944092e-01 -1.118873134255409241e-01 -6.014388799667358398e-01
5.124877691268920898e-01 3.503558039665222168e-01 -2.378442585468292236e-01 -8.977415412664413452e-02 -1.870867758989334106e-01 -5.241364836692810059e-01 -4.507279992103576660e-01 1.926181316375732422e-01
3.934849500656127930e-01 -3.014554381370544434e-01 -3.537267446517944336e-02 -6.909204125404357910e-01 -5.171001553535461426e-01 -6.101797893643379211e-02 -3.098291158676147461e-02 -5.996783450245857239e-02
6.352649331092834473e-01 4.505280256271362305e-01 -3.994227051734924316e-01 -2.186734080314636230e-01 -2.913838028907775879e-01 2.379276752471923828e-01 -1.781762391328811646e-01 1.133379265666007996e-01
-3.656676784157752991e-02 -1.975649893283843994e-01 -1.423936337232589722e-01 -3.677773177623748779e-01 -7.787400484085083008e-01 -3.557928204536437988e-01 2.004575431346893311e-01 -1.757472902536392212e-01
3.845196450129151344e-03 -5.341857299208641052e-02 9.380418062210083008e-02 5.974537692964076996e-03 -5.702270269393920898e-01 -6.265518069267272949e-02 -5.872923731803894043e-01 -5.606245398521423340e-01
3.458691239356994629e-01 3.665299117565155029e-01 -4.490227103233337402e-01 -3.551399409770965576e-01 -8.737520873546600342e-02 -4.593335986137390137e-01 3.574920892715454102e-01 -2.680714726448059082e-01
1.495981663465499878e-01 2.782150208950042725e-01 -3.008247911930084229e-01 -1.247481852769851685e-01 -3.551893830299377441e-01 -7.365486025810241699e-01 -1.946662664413452148e-01 2.959742248058319092e-01
1.923625357449054718e-02 4.167464375495910645e-01 -2.173244953155517578e-01 1.010414212942123413e-01 -8.100988268852233887e-01 7.678785920143127441e-02 1.612464636564254761e-01 2.834714949131011963e-01
6.405866146087646484e-01 2.938566803932189941e-01 -5.981349945068359375e-01 5.219486728310585022e-02 5.482432991266250610e-02 -3.132676780223846436e-01 -1.847611963748931885e-01 -8.676542341709136963e-02
5.395277738571166992e-01 4.605498015880584717e-01 -1.951733827590942383e-01 5.407040938735008240e-02 -2.377810478210449219e-01 -5.104912519454956055e-01 -2.867746651172637939e-01 2.375006377696990967e-01
-4.203712567687034607e-02 4.330417513847351074e-01 -2.977907359600067139e-01 -1.010183524340391159e-02 -8.058165311813354492e-01 7.764556258916854858e-02 -9.666473418474197388e-02 2.391924560070037842e-01
2.286580353975296021e-01 1.189155876636505127e-01 -4.123314917087554932e-01 -3.803404867649078369e-01 9.912516921758651733e-02 -2.521533668041229248e-01 -2.920513749122619629e-01 -6.783784627914428711e-01
-5.046137794852256775e-02 1.772708892822265625e-01 -2.015419304370880127e-01 -6.423443555831909180e-01 -3.168205022811889648e-01 -3.761559128761291504e-01 2.950063720345497131e-02 -5.196773409843444824e-01
-4.070368409156799316e-02 -1.414293944835662842e-01 -5.089890956878662109e-01 -3.115721046924591064e-01 -3.410815000534057617e-01 -1.749142408370971680e-01 2.292255014181137085e-01 -6.501676440238952637e-01
7.228232026100158691e-01 1.089480146765708923e-01 -3.046686016023159027e-02 -2.800642848014831543e-01 -2.464387863874435425e-01 3.710831105709075928e-01 -3.212048709392547607e-01 -2.910075187683105469e-01
5.110642910003662109e-01 9.255311638116836548e-02 -7.511832118034362793e-01 1.079710572957992554e-01 -1.525127738714218140e-01 2.252088636159896851e-01 -1.057108417153358459e-01 -2.629820406436920166e-01
2.126441448926925659e-01 2.339761853218078613e-01 -1.127596199512481689e-01 -2.667135894298553467e-01 -2.119843959808349609e-01 -5.925240740180015564e-02 1.798173338174819946e-01 -8.575571179389953613e-01
4.037262499332427979e-01 1.584501191973686218e-02 -2.775076031684875488e-01 4.493974614888429642e-03 -2.866954207420349121e-01 -5.875083208084106445e-01 5.760969519615173340e-01 2.180283889174461365e-02
1.698561199009418488e-02 5.332910269498825073e-02 1.171760931611061096e-01 2.114409655332565308e-01 -3.412081897258758545e-01 -5.750948190689086914e-01 -4.032259285449981689e-01 -5.733078718185424805e-01
2.140195518732070923e-01 4.054539799690246582e-01 -9.184937924146652222e-03 -1.715317219495773315e-01 -3.887480199337005615e-01 -7.791634202003479004e-01 -4.533980414271354675e-02 -4.335249308496713638e-03
1.980603300034999847e-02 9.277142584323883057e-02 -8.273329734802246094e-01 -5.000860616564750671e-02 -3.607741594314575195e-01 6.195582821965217590e-02 -4.121085703372955322e-01 -1.381033472716808319e-02
8.368051648139953613e-01 1.808755695819854736e-01 -2.485749572515487671e-01 -4.330936074256896973e-01 1.604707166552543640e-02 3.955663368105888367e-02 2.620815671980381012e-02 -1.231759861111640930e-01
5.548747777938842773e-01 1.989512294530868530e-01 1.384428292512893677e-01 -2.027624845504760742e-01 -2.914269864559173584e-01 1.568103879690170288e-01 -5.518835783004760742e-01 -4.220882654190063477e-01
-2.910566926002502441e-01 -5.052889883518218994e-02 -4.920060336589813232e-01 -2.118986286222934723e-02 -6.664391756057739258e-01 -4.700947403907775879e-01 -4.953022580593824387e-04 -7.129857689142227173e-02
7.906653285026550293e-01 -1.047074198722839355e-01 -4.341143965721130371e-01 1.972383856773376465e-01 -2.578083276748657227e-01 -2.548426017165184021e-02 2.155333757400512695e-01 -1.515166759490966797e-01
1.815357973100617528e-04 3.997246176004409790e-02 -5.739142298698425293e-01 -5.349660515785217285e-01 -4.241748154163360596e-01 -3.500367403030395508e-01 2.391848415136337280e-01 -1.522386223077774048e-01
3.988191485404968262e-01 3.799108266830444336e-01 -6.171846762299537659e-02 5.313650146126747131e-02 -5.379568338394165039e-01 -3.491804301738739014e-01 -3.619035482406616211e-01 3.842909634113311768e-01
2.161893099546432495e-01 -2.815165817737579346e-01 2.066426724195480347e-02 -5.997810363769531250e-01 -5.845993757247924805e-01 -3.537438809871673584e-01 -3.795268246904015541e-03 -2.166584730148315430e-01
3.190604448318481445e-01 2.044722437858581543e-01 -2.152632623910903931e-01 -5.779609680175781250e-01 -4.550378024578094482e-02 -5.064957141876220703e-01 -4.179812371730804443e-01 -2.066338956356048584e-01
6.813213825225830078e-01 -5.044783651828765869e-02 1.011585909873247147e-02 -3.393718972802162170e-02 -2.284430116415023804e-01 -5.688980966806411743e-02 -6.859192848205566406e-01 -7.806500047445297241e-02
-7.460573315620422363e-02 4.785045683383941650e-01 -3.783101737499237061e-01 1.493234038352966309e-01 -6.789458990097045898e-01 1.546594649553298950e-01 -1.748918592929840088e-01 -2.908209860324859619e-01
3.932599127292633057e-01 5.627330541610717773e-01 -7.912980765104293823e-02 2.298888266086578369e-01 -4.714369177818298340e-01 -4.217908978462219238e-01 -1.491615027189254761e-01 2.171599715948104858e-01
-5.156477540731430054e-02 1.795849800109863281e-01 -4.324511289596557617e-01 -3.307708501815795898e-01 -5.144789814949035645e-01 -5.481830835342407227e-01 3.097584247589111328e-01 -8.673801273107528687e-02
9.730216115713119507e-02 5.338159799575805664e-01 -1.292557567358016968e-01 -8.149133622646331787e-02 -5.016916990280151367e-01 1.273526251316070557e-02 -4.484795033931732178e-01 -4.787842035293579102e-01
3.699499368667602539e-01 -2.231957912445068359e-01 2.548579871654510498e-01 -4.665932059288024902e-01 -4.504638612270355225e-01 -3.678989708423614502e-01 1.134010180830955505e-01 -4.237118959426879883e-01
-5.836414918303489685e-02 2.489595562219619751e-01 3.725312184542417526e-03 -2.680953741073608398e-01 -3.923052847385406494e-01 -5.213141441345214844e-01 5.942886322736740112e-02 -6.584224700927734375e-01
-1.153653413057327271e-01 9.873830527067184448e-02 -2.507179379463195801e-01 -4.137273430824279785e-01 -4.943793118000030518e-01 -2.367140054702758789e-01 1.221797093749046326e-01 -6.538650393486022949e-01
4.581570997834205627e-02 6.437811255455017090e-01 -2.920159697532653809e-01 1.024588569998741150e-01 -4.318913519382476807e-01 3.412346914410591125e-02 -3.430816233158111572e-01 -4.269381761550903320e-01
1.212086603045463562e-01 -1.297680474817752838e-02 -9.981158375740051270e-02 -1.793465763330459595e-01 -4.413917362689971924e-01 -3.555403649806976318e-01 -7.884309887886047363e-01 -1.238877139985561371e-02
2.594767212867736816e-01 -1.073040664196014404e-01 1.099550947546958923e-01 -5.092505812644958496e-01 -2.545877397060394287e-01 -6.469564437866210938e-01 -2.496635019779205322e-01 -3.225400745868682861e-01
8.325353264808654785e-03 2.225876003503799438e-01 -5.578664541244506836e-01 -2.828105688095092773e-01 -5.296617150306701660e-01 1.128719151020050049e-01 3.224420845508575439e-01 -4.024155735969543457e-01
1.667238175868988037e-01 1.055534780025482178e-01 -2.959926724433898926e-01 -3.354890346527099609e-01 -2.689756453037261963e-01 2.128044962882995605e-01 2.538093030452728271e-01 -7.608181834220886230e-01
6.506873369216918945e-01 8.187586069107055664e-02 -2.468385268002748489e-03 2.877960912883281708e-02 -2.387408167123794556e-01 2.765390574932098389e-01 1.399521250277757645e-02 -6.598492264747619629e-01
1.631076261401176453e-02 -4.670806974172592163e-02 -1.280112862586975098e-01 -2.342736423015594482e-01 -3.918527066707611084e-01 7.391851395368576050e-03 -3.046600520610809326e-01 -8.245365023612976074e-01
3.726602494716644287e-01 -3.314937651157379150e-01 -3.266404867172241211e-01 -4.169910848140716553e-01 -5.998114943504333496e-01 3.655907139182090759e-02 3.162963092327117920e-01 9.750390052795410156e-02
3.050714135169982910e-01 3.376337289810180664e-01 -1.800949722528457642e-01 -1.187354251742362976e-01 -3.293842375278472900e-01 -7.242994904518127441e-01 -2.415934652090072632e-01 2.343747615814208984e-01
4.938680529594421387e-01 2.522168457508087158e-01 7.306183129549026489e-02 -9.462830424308776855e-02 -5.470344424247741699e-01 -1.652195155620574951e-01 -4.259181916713714600e-01 4.125991165637969971e-01
2.301904559135437012e-02 3.462176024913787842e-01 -3.587052226066589355e-02 -5.404892936348915100e-02 -6.782088279724121094e-01 2.817526757717132568e-01 5.372051522135734558e-02 -5.771982669830322266e-01
2.511625289916992188e-01 2.196445167064666748e-01 2.705262228846549988e-02 -4.317698180675506592e-01 -3.201440274715423584e-01 -6.063493490219116211e-01 2.108646482229232788e-01 -4.323205053806304932e-01
1.017456874251365662e-01 3.310196995735168457e-01 -2.188758999109268188e-01 -3.383792564272880554e-02 -7.360082864761352539e-01 3.584808409214019775e-01 -3.645863533020019531e-01 1.669799983501434326e-01
1.173264533281326294e-01 1.357438266277313232e-01 -3.528235256671905518e-01 -1.696831285953521729e-01 -7.490156888961791992e-01 -4.140401184558868408e-01 2.267219424247741699e-01 1.751416474580764771e-01
3.339636027812957764e-01 -1.649705916643142700e-01 -4.908332601189613342e-02 1.154669299721717834e-01 -4.709365665912628174e-01 -5.363795161247253418e-01 -5.670750737190246582e-01 1.202202886343002319e-01
-2.313884161412715912e-02 -1.014459849102422595e-04 1.205107718706130981e-01 -1.213431209325790405e-01 -7.132179737091064453e-01 -8.149849623441696167e-02 -6.663835048675537109e-01 -1.040615960955619812e-01
3.706864416599273682e-01 7.962162494659423828e-01 -1.715001612901687622e-01 -9.822763502597808838e-03 -4.393596351146697998e-01 -1.645147986710071564e-02 -6.173551082611083984e-02 -4.476244375109672546e-02
7.543557286262512207e-01 1.135323289781808853e-02 -3.007545880973339081e-02 -2.067504227161407471e-01 -1.421886235475540161e-01 3.080746531486511230e-01 -1.963625699281692505e-01 -4.832001328468322754e-01
-7.865399867296218872e-02 2.380765974521636963e-01 -3.817355930805206299e-01 -9.157168120145797729e-02 -7.683529257774353027e-01 -2.290198504924774170e-01 -7.900011539459228516e-02 3.660168945789337158e-01
4.054973125457763672e-01 3.182101249694824219e-01 -6.738679111003875732e-02 -5.279791951179504395e-01 -2.088122256100177765e-02 -3.493938744068145752e-01 -4.534347653388977051e-01 -3.505655229091644287e-01
4.346406161785125732e-01 -3.127609938383102417e-02 3.692042827606201172e-01 -4.832409620285034180e-01 -3.870187401771545410e-01 -3.224843740463256836e-01 -1.988121308386325836e-02 -4.313941895961761475e-01
2.296784073114395142e-01 1.055905893445014954e-01 -2.920441329479217529e-01 -3.752382397651672363e-01 -2.808380126953125000e-01 -1.425005644559860229e-01 -6.051168441772460938e-01 -4.946335256099700928e-01
2.250310182571411133e-01 4.187776744365692139e-01 -9.161564707756042480e-02 7.554484158754348755e-02 -4.836179316043853760e-01 -7.079690098762512207e-01 2.883063443005084991e-02 1.547514945268630981e-01
1.973807215690612793e-01 -4.487909972667694092e-01 1.058381646871566772e-01 -4.507485330104827881e-01 -5.258187651634216309e-01 -4.036633670330047607e-01 -2.669054269790649414e-01 -1.859669834375381470e-01
1.175041422247886658e-01 3.060869574546813965e-01 -1.920372843742370605e-01 -2.871409356594085693e-01 -3.446511030197143555e-01 -4.234755635261535645e-01 3.200525939464569092e-01 -6.104310154914855957e-01
9.396307170391082764e-02 -3.408226966857910156e-01 -6.590242963284254074e-03 -5.972682833671569824e-01 -5.749511718750000000e-01 -2.001286894083023071e-01 -1.710781827569007874e-02 -3.838299214839935303e-01
2.805666625499725342e-01 6.407177448272705078e-02 2.192844301462173462e-01 -3.725431859493255615e-01 -3.837442994117736816e-01 -2.954537421464920044e-02 -6.701637506484985352e-01 -3.647617101669311523e-01
3.155924975872039795e-01 -3.535752892494201660e-01 -1.293342411518096924e-01 -6.119619607925415039e-01 -3.381700813770294189e-01 -5.030851960182189941e-01 -2.281114272773265839e-02 -1.272286772727966309e-01
3.317743167281150818e-02 4.235934615135192871e-01 -2.073353528976440430e-01 1.092599779367446899e-01 -7.634972929954528809e-01 -1.131216883659362793e-01 -1.179558113217353821e-01 3.935785591602325439e-01
-9.845501929521560669e-02 -1.086643338203430176e-02 1.062031835317611694e-01 4.121071472764015198e-02 -6.921893358230590820e-01 -9.095258265733718872e-02 -4.708782136440277100e-01 -5.177705883979797363e-01
5.367438197135925293e-01 7.642474025487899780e-02 3.774380385875701904e-01 -1.982796192169189453e-01 -4.355656206607818604e-01 -5.368821620941162109e-01 1.494794338941574097e-01 -1.548776179552078247e-01
9.509098529815673828e-02 3.045224249362945557e-01 -4.287950694561004639e-01 -1.376723032444715500e-02 -5.205829143524169922e-01 -6.019294261932373047e-01 -1.535563766956329346e-01 2.392991036176681519e-01
4.788071215152740479e-01 6.068850159645080566e-01 -3.722742199897766113e-01 -3.446788489818572998e-01 -3.057046830654144287e-01 1.869031786918640137e-01 -1.248235851526260376e-01 3.276834636926651001e-02
1.101539656519889832e-01 5.171831250190734863e-01 -1.646978408098220825e-01 2.205179184675216675e-01 -3.085930645465850830e-01 -9.372662752866744995e-02 -2.492035478353500366e-01 -6.917495131492614746e-01
5.051518678665161133e-01 4.952267706394195557e-01 -1.567595750093460083e-01 5.384986102581024170e-02 -4.162884652614593506e-01 -3.510439693927764893e-01 -1.743220090866088867e-01 3.810282051563262939e-01
2.437793761491775513e-01 1.441193372011184692e-01 2.912973426282405853e-02 -4.599387049674987793e-01 -2.800015509128570557e-01 -1.565988659858703613e-01 -6.779745221138000488e-01 -3.805724680423736572e-01
4.531203582882881165e-02 -2.304698526859283447e-01 -4.089541137218475342e-01 -2.696458399295806885e-01 -5.684899687767028809e-01 -5.880823731422424316e-01 1.704532206058502197e-01 -8.247482776641845703e-02
-2.092489898204803467e-01 -1.617124378681182861e-01 -2.584019005298614502e-01 -3.744260370731353760e-01 -6.052405834197998047e-01 -5.495049357414245605e-01 -1.292048990726470947e-01 -1.952735483646392822e-01
-1.651603728532791138e-01 2.729813158512115479e-01 -5.227738022804260254e-01 -2.781048230826854706e-02 -2.760804295539855957e-01 -3.498771190643310547e-01 -1.369459033012390137e-01 -6.377687454223632812e-01
-2.630985677242279053e-01 1.277758926153182983e-01 -2.143079787492752075e-01 1.192545890808105469e-01 -6.146163940429687500e-01 -4.341738820075988770e-01 -2.184137701988220215e-02 -5.362513661384582520e-01
4.877476692199707031e-01 2.039416879415512085e-01 -6.543403863906860352e-02 5.668501183390617371e-02 -5.472570061683654785e-01 -4.706609249114990234e-01 -1.649955064058303833e-01 4.059309065341949463e-01
6.706694960594177246e-01 6.322585046291351318e-03 -5.718757510185241699e-01 1.055884882807731628e-01 -2.850897908210754395e-01 2.964527904987335205e-01 -2.065609097480773926e-01 -1.199764851480722427e-02
6.506306529045104980e-01 5.372259020805358887e-01 -2.351385205984115601e-01 -1.378298550844192505e-01 -6.376235187053680420e-02 1.296932846307754517e-01 -1.293349713087081909e-01 -4.197227060794830322e-01
1.351558137685060501e-02 6.331270188093185425e-02 -5.636221170425415039e-01 -5.667994022369384766e-01 -4.866719543933868408e-01 -3.123551309108734131e-01 1.414621919393539429e-01 -4.950211569666862488e-02
4.612481296062469482e-01 3.176751732826232910e-01 -1.363573223352432251e-01 1.617875546216964722e-01 -5.946859121322631836e-01 4.131773710250854492e-01 -3.277440965175628662e-01 -9.889890253543853760e-02
-5.878373980522155762e-02 2.495906800031661987e-01 -3.950000181794166565e-02 -2.386355102062225342e-01 -5.395131111145019531e-01 -5.043882131576538086e-01 1.423371732234954834e-01 -5.567765235900878906e-01
-5.496449302881956100e-03 4.834965169429779053e-01 -3.633226454257965088e-01 7.186949253082275391e-02 -7.226765751838684082e-01 1.630158722400665283e-01 -2.707306742668151855e-01 8.307488262653350830e-02
2.487607300281524658e-01 3.058364689350128174e-01 -1.649638712406158447e-01 -2.725443542003631592e-01 -6.693036109209060669e-02 -2.475254982709884644e-01 -2.598648071289062500e-01 -7.809036374092102051e-01
1.771518439054489136e-01 -1.619684249162673950e-01 -2.752697467803955078e-01 -1.415436863899230957e-01 -6.109894514083862305e-01 -4.649072587490081787e-01 5.069727897644042969e-01 1.034351345151662827e-02
-5.909409001469612122e-02 -2.093847990036010742e-01 -1.124994754791259766e-01 -4.100621342658996582e-01 -7.294198870658874512e-01 -4.183165431022644043e-01 1.178675666451454163e-01 -2.256634980440139771e-01
4.931257963180541992e-01 1.295544058084487915e-01 -4.622645676136016846e-01 4.407008588314056396e-01 -3.713164925575256348e-01 -2.192541956901550293e-01 -3.718323111534118652e-01 8.904455602169036865e-02
2.942865490913391113e-01 1.757380515336990356e-01 -3.875622451305389404e-01 -2.347255125641822815e-02 -4.361999630928039551e-01 -5.567145943641662598e-01 -1.980312168598175049e-02 4.807935059070587158e-01
3.348890542984008789e-01 1.966833770275115967e-01 -8.156922459602355957e-01 -4.009189084172248840e-02 -2.907523512840270996e-01 8.134506642818450928e-02 -2.625527381896972656e-01 1.487135589122772217e-01
1.365123838186264038e-01 5.179737806320190430e-01 -2.230391800403594971e-01 6.359316408634185791e-02 -2.037936598062515259e-01 -5.020072683691978455e-02 -4.827718138694763184e-01 -6.181882023811340332e-01
-1.361187845468521118e-01 2.710914909839630127e-01 -2.498566657304763794e-01 7.649870216846466064e-02 -3.637843728065490723e-01 -2.537312805652618408e-01 -4.512394666671752930e-01 -6.628460884094238281e-01
-1.893149316310882568e-01 2.774629890918731689e-01 -6.955356001853942871e-01 -1.717375218868255615e-01 -5.757112503051757812e-01 -8.439417928457260132e-02 1.006183624267578125e-01 -1.588099598884582520e-01
4.672776162624359131e-01 5.449820160865783691e-01 -4.332320988178253174e-01 -2.504487037658691406e-01 -1.479838341474533081e-01 2.639661729335784912e-01 -2.694122493267059326e-01 -2.647097408771514893e-01
-1.903509199619293213e-01 -1.501618176698684692e-01 -5.032377839088439941e-01 -3.491242527961730957e-01 -6.000630855560302734e-01 -2.008358836174011230e-01 -3.654508888721466064e-01 -1.792118102312088013e-01
4.134046137332916260e-01 -3.572743535041809082e-01 2.510352246463298798e-02 -4.167325049638748169e-02 -4.495418667793273926e-01 -5.515089035034179688e-01 -4.319169521331787109e-01 7.926432043313980103e-02
4.000426828861236572e-01 -4.940268099308013916e-01 -1.464408040046691895e-01 -2.204152345657348633e-01 -6.677855849266052246e-01 2.065310925245285034e-01 1.928280591964721680e-01 -1.001099497079849243e-02
4.158131480216979980e-01 -1.449059098958969116e-01 -7.057354450225830078e-01 2.067859470844268799e-02 -3.418534398078918457e-01 1.668078601360321045e-01 -3.985136151313781738e-01 6.410957127809524536e-02
1.324287056922912598e-01 6.858555972576141357e-02 -2.722742035984992981e-03 1.307216882705688477e-01 -4.013212919235229492e-01 -3.075778782367706299e-01 -5.600839257240295410e-01 -6.255447864532470703e-01
-6.460051238536834717e-02 3.788884580135345459e-01 -4.512856006622314453e-01 -2.191213071346282959e-01 -5.302444100379943848e-01 -7.324829697608947754e-02 -2.110264077782630920e-02 -5.600247383117675781e-01
6.871742010116577148e-01 8.181938529014587402e-02 -3.344899043440818787e-02 -5.381944179534912109e-01 -1.567898839712142944e-01 -2.530690729618072510e-01 -3.707899451255798340e-01 -6.490602344274520874e-02
5.665066242218017578e-01 4.167209267616271973e-01 4.382693395018577576e-02 3.276644274592399597e-02 -2.916248142719268799e-01 -5.542165040969848633e-01 3.256212770938873291e-01 -6.472399830818176270e-02
-1.511999964714050293e-01 5.679096579551696777e-01 -2.425746172666549683e-01 4.993583634495735168e-02 -5.146868228912353516e-01 -2.509664893150329590e-01 -1.248496472835540771e-01 -4.998071491718292236e-01
7.315177321434020996e-01 5.348147153854370117e-01 -1.934145689010620117e-01 1.959782242774963379e-01 -2.897096276283264160e-01 5.878920853137969971e-02 -5.704770982265472412e-02 -1.113390997052192688e-01
-1.472929418087005615e-01 1.576807647943496704e-01 -3.508051037788391113e-01 8.654602617025375366e-02 -3.329602479934692383e-01 -4.203385412693023682e-01 5.098122358322143555e-02 -7.298910617828369141e-01
1.368276178836822510e-01 1.068672835826873779e-01 -3.170605003833770752e-02 -4.703141748905181885e-02 -1.283351629972457886e-01 -6.791123151779174805e-01 -4.168932139873504639e-01 -5.614063143730163574e-01
-8.215086534619331360e-03 9.665396064519882202e-02 9.992208331823348999e-02 -1.344294194132089615e-02 -4.502644538879394531e-01 -3.517945706844329834e-01 -6.242682933807373047e-01 -5.140206217765808105e-01
9.359778463840484619e-02 -2.097099646925926208e-02 -5.037930011749267578e-01 2.490139454603195190e-01 -7.479349374771118164e-01 -2.559837996959686279e-01 1.725752502679824829e-01 -1.423650681972503662e-01
-1.216827780008316040e-01 3.014942705631256104e-01 -6.588930487632751465e-01 -1.270348727703094482e-01 -4.835637807846069336e-01 -5.839299410581588745e-02 8.605352789163589478e-02 -4.465060532093048096e-01
9.899353981018066406e-02 3.624588251113891602e-02 -2.907132208347320557e-01 -2.103274613618850708e-01 -3.455227017402648926e-01 6.756399571895599365e-02 -6.630981713533401489e-02 -8.554453849792480469e-01
1.105579733848571777e-01 -1.449903249740600586e-01 -1.160251498222351074e-01 -4.124596118927001953e-01 -7.890772223472595215e-01 3.830136656761169434e-01 6.002193689346313477e-02 -1.011192798614501953e-01
4.841892421245574951e-01 7.023710012435913086e-01 -3.810106217861175537e-02 -3.227249979972839355e-01 -2.804353237152099609e-01 -2.255199849605560303e-01 -1.890788674354553223e-01 -3.712800890207290649e-02
5.778999924659729004e-01 -1.966617256402969360e-01 -9.562569856643676758e-02 5.134593844413757324e-01 -5.483325719833374023e-01 -7.975581288337707520e-02 -7.337838411331176758e-02 -2.053217291831970215e-01
3.405463099479675293e-01 4.501121342182159424e-01 -1.579941660165786743e-01 -2.563786320388317108e-02 -3.031835556030273438e-01 -7.051300406455993652e-01 -1.867431104183197021e-01 1.783431768417358398e-01
9.086183309555053711e-01 2.730018496513366699e-01 -1.103114932775497437e-01 1.006763800978660583e-01 -5.994078516960144043e-02 -2.609265744686126709e-01 -3.776966035366058350e-02 -6.690304726362228394e-02
7.751761078834533691e-01 6.027903407812118530e-03 -1.005907207727432251e-01 1.235534325242042542e-01 -2.078537493944168091e-01 2.309960573911666870e-01 9.811887517571449280e-03 -5.263298153877258301e-01
