# Supplementary material for: Where is your field going? A machine learning approach to study the relative motion of the domains of physics
Source: PLoS One. 2020 Jun 18;15(6):e0233997. doi: 10.1371/journal.pone.0233997 (PMC7302634; doi:10.1371/journal.pone.0233997)
Supplement: S2 Data — (ZIP) [file pone.0233997.s002.zip › 1/Pacs4Run_1_VS_500_embeddings1998-2002ED8.txt]

-2.340022623538970947e-01 1.944627612829208374e-01 -1.968711763620376587e-01 -7.248923182487487793e-01 5.288975238800048828e-01 1.989925056695938110e-01 -1.384231001138687134e-01 6.861896067857742310e-02
-3.617470338940620422e-02 2.630798518657684326e-01 9.626820683479309082e-02 -5.199459791183471680e-01 2.007394134998321533e-01 -4.191293120384216309e-01 2.288775593042373657e-01 6.176717877388000488e-01
-6.833706051111221313e-02 4.834280610084533691e-01 9.842366725206375122e-02 -2.415655702352523804e-01 4.911645054817199707e-01 4.326718673110008240e-02 -3.961868286132812500e-01 5.417634844779968262e-01
-1.863147690892219543e-02 3.776713907718658447e-01 1.986907869577407837e-01 -5.947235971689224243e-02 6.705848574638366699e-01 -2.070256136357784271e-02 1.889191418886184692e-01 5.728868246078491211e-01
1.463999003171920776e-01 -5.324448272585868835e-02 -4.139503538608551025e-01 -4.085124135017395020e-01 7.340889573097229004e-01 -2.188061177730560303e-01 1.730704307556152344e-01 1.441489458084106445e-01
-1.631213277578353882e-01 -4.789996743202209473e-01 -9.804166108369827271e-02 -4.709948301315307617e-01 6.063363552093505859e-01 -2.131631821393966675e-01 -2.637349367141723633e-01 1.728126406669616699e-01
3.166728615760803223e-01 -2.193007767200469971e-01 1.526089608669281006e-01 -4.767344594001770020e-01 7.650490999221801758e-01 1.013525947928428650e-01 -7.079797238111495972e-02 -2.180226892232894897e-02
-1.989659070968627930e-01 3.726708590984344482e-01 -7.650429848581552505e-03 -2.893747687339782715e-01 4.868538975715637207e-01 -3.797748684883117676e-01 5.141540169715881348e-01 3.035172224044799805e-01
-1.269598454236984253e-01 -8.079878240823745728e-02 1.999956071376800537e-01 -5.215774774551391602e-01 4.508791565895080566e-01 -2.274649292230606079e-01 -6.403930187225341797e-01 1.326853875070810318e-02
1.787361651659011841e-01 2.011407315731048584e-01 1.841769367456436157e-01 -6.839893460273742676e-01 4.118172824382781982e-01 -1.196541264653205872e-02 -4.677603840827941895e-01 1.931236088275909424e-01
-5.027354359626770020e-01 -8.666685968637466431e-02 -4.549153745174407959e-01 -1.583450883626937866e-01 5.715424418449401855e-01 -1.990090459585189819e-01 -3.414206802845001221e-01 1.577700078487396240e-01
-1.076223999261856079e-01 -3.623824715614318848e-01 3.183938935399055481e-02 -7.379974722862243652e-01 2.183422148227691650e-01 -4.204003512859344482e-01 -2.923825979232788086e-01 3.930810093879699707e-02
-1.574973464012145996e-01 -5.159200429916381836e-01 -1.068340763449668884e-01 -4.730218946933746338e-01 5.372068881988525391e-01 -1.117973849177360535e-01 -3.045542836189270020e-01 2.828688919544219971e-01
-6.707694381475448608e-02 6.739976350218057632e-03 1.814996451139450073e-01 -7.391010522842407227e-01 2.481201291084289551e-01 -1.802824139595031738e-01 -5.544691085815429688e-01 -1.214146986603736877e-01
-8.828397393226623535e-01 1.400674283504486084e-01 -5.579346045851707458e-02 -3.453768789768218994e-01 1.287518441677093506e-01 -9.256454557180404663e-02 -2.004195749759674072e-01 1.151678711175918579e-01
-7.129070162773132324e-01 3.839492201805114746e-01 2.750554978847503662e-01 -3.615731596946716309e-01 1.958110183477401733e-01 -2.654952704906463623e-01 -2.974261902272701263e-02 1.680518537759780884e-01
-2.652764916419982910e-01 -1.348136663436889648e-01 7.430357486009597778e-02 -2.048227339982986450e-01 7.598587870597839355e-01 1.807099878787994385e-01 -4.591858685016632080e-01 -2.075745761394500732e-01
1.264489293098449707e-01 -1.225829720497131348e-01 -3.199111223220825195e-01 -4.822682440280914307e-01 6.025741696357727051e-01 -1.800044775009155273e-01 -8.447344601154327393e-02 4.810667037963867188e-01
1.336882859468460083e-01 5.735765099525451660e-01 -3.217564523220062256e-01 -2.235521376132965088e-01 6.586162447929382324e-01 3.781439736485481262e-02 1.552423834800720215e-01 2.008211761713027954e-01
-2.928676009178161621e-01 -3.097778260707855225e-01 -2.317018210887908936e-01 -3.460792899131774902e-01 5.076552033424377441e-01 -4.974077343940734863e-01 5.918672308325767517e-02 3.690236210823059082e-01
-5.542459487915039062e-01 2.977046072483062744e-01 1.909424960613250732e-01 -5.270671844482421875e-01 1.283618062734603882e-01 -4.506976306438446045e-01 -2.239423990249633789e-01 1.420180499553680420e-01
-5.199090838432312012e-01 -2.812090814113616943e-01 -6.025239825248718262e-01 -3.917946815490722656e-01 2.564789354801177979e-01 -9.509674273431301117e-03 -2.455886751413345337e-01 8.883781731128692627e-02
-8.152748644351959229e-02 -3.684064745903015137e-01 -2.125524133443832397e-01 -3.838995993137359619e-01 7.811062932014465332e-01 -1.623975485563278198e-01 1.690139621496200562e-01 2.649570582434535027e-03
-1.881327182054519653e-01 -5.135801434516906738e-01 -2.264522910118103027e-01 -2.980770170688629150e-01 7.128095626831054688e-01 -6.402770429849624634e-02 2.067504227161407471e-01 7.594890892505645752e-02
-5.033792555332183838e-02 -1.980470418930053711e-01 -4.196622669696807861e-01 -4.941250979900360107e-01 5.481384396553039551e-01 -3.242316842079162598e-01 -1.014994233846664429e-01 3.494042754173278809e-01
-1.539290249347686768e-01 -4.018195569515228271e-01 7.610978931188583374e-02 -5.132622718811035156e-01 5.316141843795776367e-01 -3.215998709201812744e-01 -3.951703310012817383e-01 5.845064669847488403e-02
-5.216358304023742676e-01 -2.581001818180084229e-01 -1.971823275089263916e-01 -5.820338726043701172e-01 -4.218398779630661011e-02 2.427316009998321533e-01 2.518967092037200928e-01 3.993569612503051758e-01
-4.620935022830963135e-01 4.686219692230224609e-01 -8.033027499914169312e-02 -6.938575506210327148e-01 -1.075066253542900085e-01 4.217086732387542725e-02 -1.684929281473159790e-01 1.929920911788940430e-01
-2.110789567232131958e-01 3.390929400920867920e-01 -1.465617027133703232e-02 -1.867526322603225708e-01 3.532465994358062744e-01 -1.066667214035987854e-01 2.908686548471450806e-02 8.175349235534667969e-01
3.525411710143089294e-02 4.902625381946563721e-01 -2.976780757308006287e-02 -3.866709768772125244e-01 4.747381806373596191e-01 -5.845633745193481445e-01 1.989899426698684692e-01 3.621667623519897461e-02
-2.627623379230499268e-01 2.342842072248458862e-01 1.911713480949401855e-01 -2.959176599979400635e-01 5.052644014358520508e-01 -6.197304725646972656e-01 -8.265927433967590332e-02 3.252119123935699463e-01
1.257216930389404297e-01 -4.625489115715026855e-01 -3.181943595409393311e-01 -7.054434418678283691e-01 3.539572954177856445e-01 4.009203240275382996e-02 -1.727143526077270508e-01 1.209173873066902161e-01
-7.010284066200256348e-01 4.696533679962158203e-01 1.696953177452087402e-01 -3.898679614067077637e-01 1.482131630182266235e-01 2.259934097528457642e-01 -1.282134950160980225e-01 1.330884695053100586e-01
-4.956304132938385010e-01 1.871925294399261475e-01 2.932981550693511963e-01 -5.583653450012207031e-01 1.703808009624481201e-01 -5.002613663673400879e-01 -1.601212024688720703e-01 1.287787705659866333e-01
4.467403143644332886e-02 -6.488838791847229004e-02 -5.122397541999816895e-01 -2.938834726810455322e-01 6.681359410285949707e-01 2.309811711311340332e-01 3.235729336738586426e-01 2.014430761337280273e-01
-1.049822643399238586e-01 -1.893758773803710938e-01 -4.052112400531768799e-01 -2.052601128816604614e-01 8.369112610816955566e-01 -6.872095167636871338e-03 5.990082025527954102e-02 2.067173421382904053e-01
1.032970398664474487e-01 -5.305697396397590637e-02 -4.717939198017120361e-01 -6.209929585456848145e-01 3.196233212947845459e-01 -1.635091155767440796e-01 -2.921150065958499908e-02 4.985432624816894531e-01
-4.907110631465911865e-01 -8.958271890878677368e-02 1.552155911922454834e-01 -3.786611855030059814e-01 1.064785346388816833e-01 3.037170171737670898e-01 2.758672833442687988e-01 6.356232166290283203e-01
-2.496803849935531616e-01 1.321542263031005859e-01 -5.253865718841552734e-01 -4.688005447387695312e-01 4.211065173149108887e-01 -3.388840854167938232e-01 -3.160617649555206299e-01 -1.797825396060943604e-01
-3.849409520626068115e-01 -2.866906113922595978e-02 -4.104727208614349365e-01 -4.632078111171722412e-01 3.454592227935791016e-01 -5.548820495605468750e-01 -1.759383231401443481e-01 9.878636151552200317e-02
-2.826464176177978516e-01 -2.136041969060897827e-01 -5.282547473907470703e-01 -2.390045374631881714e-01 6.911431550979614258e-01 2.006202489137649536e-01 -3.625239804387092590e-02 1.380809843540191650e-01
-3.568257093429565430e-01 -4.588080942630767822e-01 -2.556628882884979248e-01 -3.914985358715057373e-01 4.672738909721374512e-01 -3.888958692550659180e-01 9.549803100526332855e-03 2.717716693878173828e-01
-1.259739696979522705e-01 -4.141654670238494873e-01 -4.011052250862121582e-01 -4.611290991306304932e-01 5.569092035293579102e-01 -1.625240147113800049e-01 1.351038552820682526e-02 3.198867738246917725e-01
-3.293653726577758789e-01 -2.131878584623336792e-01 -4.327680766582489014e-01 -9.910070151090621948e-02 8.002658486366271973e-01 3.652879968285560608e-02 -8.106931298971176147e-02 2.506409771740436554e-02
-8.099796772003173828e-01 -4.210612550377845764e-02 3.134387731552124023e-01 -3.095341920852661133e-01 2.683986425399780273e-01 -2.372202128171920776e-01 2.665795199573040009e-02 1.381413787603378296e-01
-7.947091758251190186e-02 -2.361650168895721436e-01 1.858704257756471634e-03 -1.583629697561264038e-01 9.466777443885803223e-01 5.992064997553825378e-02 2.081799693405628204e-02 -1.122739836573600769e-01
2.927585244178771973e-01 -7.245699316263198853e-02 -1.000499054789543152e-01 -4.999873936176300049e-01 7.675227522850036621e-01 3.669620305299758911e-02 -4.453048482537269592e-02 -2.379582822322845459e-01
9.598145633935928345e-02 -2.177100181579589844e-01 -3.350537419319152832e-01 -4.731115698814392090e-01 6.184934377670288086e-01 -3.169683516025543213e-01 3.391590118408203125e-01 -9.624171257019042969e-02
-8.487180620431900024e-02 -2.550588846206665039e-01 1.073851734399795532e-01 -3.303552269935607910e-01 7.873492240905761719e-01 2.640453577041625977e-01 -3.237035870552062988e-01 -1.124842166900634766e-01
1.117348521947860718e-01 2.206442803144454956e-01 3.027907311916351318e-01 -6.262421607971191406e-01 3.587716519832611084e-01 -3.712427616119384766e-02 -4.887465834617614746e-01 2.932602465152740479e-01
-5.948228761553764343e-02 -3.048482537269592285e-01 -1.550194621086120605e-01 -3.822884559631347656e-01 7.784880399703979492e-01 5.431946367025375366e-02 -9.591707587242126465e-02 -3.393517136573791504e-01
2.193131893873214722e-01 -6.980022042989730835e-02 -4.721741676330566406e-01 -5.936220288276672363e-01 5.011609792709350586e-01 -1.078868731856346130e-01 -5.171982944011688232e-02 3.259098827838897705e-01
-5.293699502944946289e-01 -3.629549145698547363e-01 2.322510182857513428e-01 -6.866352558135986328e-01 -5.293949320912361145e-02 5.282315239310264587e-02 1.063484698534011841e-02 2.385718673467636108e-01
-5.161266028881072998e-02 1.369445770978927612e-01 3.256331682205200195e-01 -2.734041810035705566e-01 6.773079633712768555e-01 -2.849852740764617920e-01 4.769900143146514893e-01 -1.741071790456771851e-01
-4.132661595940589905e-02 3.066908121109008789e-01 -4.713110625743865967e-01 -4.577155709266662598e-01 4.258755743503570557e-01 -4.445137679576873779e-01 -2.675415575504302979e-01 1.485065519809722900e-01
-1.784584671258926392e-01 -1.872175633907318115e-01 3.661282062530517578e-01 -2.410749346017837524e-01 6.233245134353637695e-01 -3.086248934268951416e-01 4.450806677341461182e-01 2.430136054754257202e-01
-2.391932532191276550e-02 -8.730332553386688232e-02 4.328988790512084961e-01 -6.173989772796630859e-01 4.372923970222473145e-01 -3.701677620410919189e-01 -2.434394657611846924e-01 1.889749020338058472e-01
-1.142083033919334412e-01 -7.167364656925201416e-02 -3.985144793987274170e-01 -1.502451300621032715e-01 7.444568276405334473e-01 -2.505712397396564484e-02 3.030772507190704346e-01 3.920874297618865967e-01
-7.170122265815734863e-01 3.793912231922149658e-01 1.089873984456062317e-01 -5.166476368904113770e-01 1.294085979461669922e-01 -2.860708348453044891e-02 4.188425466418266296e-02 -2.093647569417953491e-01
-6.434935927391052246e-01 4.334361255168914795e-01 1.129805892705917358e-01 -4.842608571052551270e-01 3.794101253151893616e-02 1.340771019458770752e-01 3.623436689376831055e-01 8.175500668585300446e-03
-1.161830425262451172e-01 -2.227829098701477051e-01 -2.720744311809539795e-01 -1.669729948043823242e-01 8.627240657806396484e-01 -5.193744320422410965e-03 5.406954512000083923e-02 2.961780428886413574e-01
-2.741675078868865967e-01 -4.370348751544952393e-01 -1.424039900302886963e-01 -2.449760138988494873e-01 7.677464485168457031e-01 -1.990031749010086060e-01 1.182868778705596924e-01 -1.025274619460105896e-01
-3.480812013149261475e-01 3.585169017314910889e-01 -2.288082540035247803e-01 -7.863116860389709473e-01 -1.165318116545677185e-01 -1.668071895837783813e-01 -1.353475078940391541e-02 1.951369494199752808e-01
-5.584698542952537537e-02 -6.263943761587142944e-02 -3.345519006252288818e-01 -1.185251995921134949e-01 8.456502556800842285e-01 1.370981931686401367e-01 2.436742335557937622e-01 2.714531719684600830e-01
9.158203378319740295e-03 -4.213942214846611023e-02 2.865634560585021973e-01 -5.831074714660644531e-01 3.877996504306793213e-01 -3.301066160202026367e-01 -5.465167164802551270e-01 1.340446174144744873e-01
2.399281263351440430e-01 -2.160823643207550049e-01 -3.457706570625305176e-01 -5.071378350257873535e-01 6.400138139724731445e-01 -8.404701016843318939e-03 9.620483964681625366e-02 3.163120150566101074e-01
-8.387427777051925659e-02 1.583986282348632812e-01 3.564598560333251953e-01 -5.947613716125488281e-01 3.445019721984863281e-01 -1.310909688472747803e-01 -5.757841467857360840e-01 1.402730941772460938e-01
-5.376064777374267578e-01 5.212539434432983398e-01 -1.008342653512954712e-01 -5.282565951347351074e-01 1.424757093191146851e-01 -3.239612281322479248e-01 -1.443298906087875366e-01 -6.300495564937591553e-02
2.170264720916748047e-02 -9.151949733495712280e-02 -4.916431009769439697e-01 -4.509905576705932617e-01 5.369628667831420898e-01 -2.226922214031219482e-01 -6.508368998765945435e-02 4.515427052974700928e-01
-1.027385145425796509e-01 3.286506980657577515e-02 -5.486270189285278320e-01 -1.383192837238311768e-01 6.969400644302368164e-01 5.870703235268592834e-02 2.437926232814788818e-01 3.458817303180694580e-01
-4.913971722126007080e-01 -1.948715597391128540e-01 1.463381499052047729e-01 -4.320023059844970703e-01 6.915315240621566772e-02 4.870153665542602539e-01 -1.082064956426620483e-01 5.087614655494689941e-01
-7.541731745004653931e-02 -5.814995989203453064e-02 2.563097476959228516e-01 -3.497773110866546631e-01 5.780644416809082031e-01 5.587804317474365234e-01 -3.821127712726593018e-01 -1.024089828133583069e-01
-1.382237821817398071e-01 -3.459338247776031494e-01 -3.601519763469696045e-01 -3.455335497856140137e-01 6.858058571815490723e-01 -2.268550843000411987e-01 2.191182225942611694e-01 2.057075798511505127e-01
6.029989570379257202e-02 -1.064763814210891724e-01 -5.132357478141784668e-01 -4.507207870483398438e-01 5.265130400657653809e-01 4.238590970635414124e-02 -8.506921678781509399e-02 4.818890988826751709e-01
-7.404459714889526367e-01 1.675960719585418701e-01 3.605544567108154297e-01 -4.330830574035644531e-01 1.891323924064636230e-01 1.131251081824302673e-01 -1.267838627099990845e-01 -2.035890519618988037e-01
-6.968759298324584961e-01 4.336623549461364746e-01 3.670810163021087646e-01 -2.923493385314941406e-01 3.072560429573059082e-01 7.963785529136657715e-02 1.607003621757030487e-02 7.125817239284515381e-02
-2.069303393363952637e-01 -2.292079180479049683e-01 2.816776335239410400e-01 -3.927528560161590576e-01 5.491430163383483887e-01 4.064141809940338135e-01 -3.598806858062744141e-01 -2.734994888305664062e-01
-5.183386802673339844e-01 -3.393336832523345947e-01 -5.924980640411376953e-01 -3.737571537494659424e-01 2.795156836509704590e-01 -1.947054825723171234e-02 -1.655344218015670776e-01 1.397129893302917480e-01
-8.321611285209655762e-01 9.361840784549713135e-02 3.321991264820098877e-01 -2.178681045770645142e-01 3.399246633052825928e-01 -6.384087353944778442e-02 -1.149926241487264633e-02 1.454788893461227417e-01
2.647817134857177734e-03 -2.712287195026874542e-02 -1.417682021856307983e-01 -4.599421918392181396e-01 4.564257860183715820e-01 6.860327720642089844e-01 -2.360232025384902954e-01 -1.814930438995361328e-01
3.056929679587483406e-03 5.005245208740234375e-01 -3.702863752841949463e-01 -4.970986545085906982e-01 2.930683791637420654e-01 3.237668573856353760e-01 3.029760122299194336e-01 -2.876425981521606445e-01
1.417089551687240601e-01 -1.253779083490371704e-01 -1.262212842702865601e-01 -4.444714188575744629e-01 8.147039413452148438e-01 2.125376909971237183e-01 -1.819864511489868164e-01 -9.315933287143707275e-02
-2.871977984905242920e-01 5.045960545539855957e-01 -1.473219543695449829e-01 -7.274039387702941895e-01 3.645147010684013367e-02 -3.027097582817077637e-01 8.555830270051956177e-02 -1.086176037788391113e-01
-3.554895818233489990e-01 4.379726015031337738e-03 4.304721578955650330e-02 -6.015664935111999512e-01 -7.052617520093917847e-02 2.279338687658309937e-01 3.259234428405761719e-01 5.888283848762512207e-01
3.015398085117340088e-01 9.746897220611572266e-02 4.047832489013671875e-01 -5.327955484390258789e-01 6.527034044265747070e-01 -5.104444175958633423e-02 -1.457593590021133423e-01 4.449471086263656616e-02
8.344306796789169312e-02 -1.707846373319625854e-01 -2.697382569313049316e-01 -3.761702477931976318e-01 5.908113121986389160e-01 -1.184496805071830750e-01 2.515371143817901611e-01 5.685489773750305176e-01
-1.468575298786163330e-01 4.582184851169586182e-01 -3.538897335529327393e-01 -1.342080682516098022e-01 6.177704334259033203e-01 1.841097027063369751e-01 3.267719969153404236e-02 4.567432999610900879e-01
2.835227251052856445e-01 -8.774690330028533936e-03 -3.161420822143554688e-01 -5.269137024879455566e-01 6.735749244689941406e-01 -4.167222976684570312e-02 8.711053431034088135e-02 -2.809379696846008301e-01
-3.853188455104827881e-01 4.808960855007171631e-01 8.097506314516067505e-02 -7.585561871528625488e-01 2.204980887472629547e-02 -1.411508917808532715e-01 -1.126034855842590332e-01 -7.221323251724243164e-02
2.217468433082103729e-02 5.862900614738464355e-01 2.678843587636947632e-02 -4.280450046062469482e-01 5.721129775047302246e-01 2.170948237180709839e-01 -2.444540262222290039e-01 -1.939867585897445679e-01
-7.830225825309753418e-01 -1.403395980596542358e-01 3.071684837341308594e-01 -3.535788953304290771e-01 2.740762233734130859e-01 -5.559843033552169800e-03 1.696230918169021606e-01 -2.094975858926773071e-01
-2.878569066524505615e-01 -3.857238590717315674e-01 -1.487298309803009033e-01 -4.671178460121154785e-01 5.455738902091979980e-01 -4.084542691707611084e-01 -2.519884705543518066e-01 7.199623622000217438e-03
2.558847069740295410e-01 1.364585310220718384e-01 1.220040619373321533e-01 -7.151274085044860840e-01 2.087918370962142944e-01 3.816134333610534668e-01 -3.003728091716766357e-01 3.319087624549865723e-01
-6.055050492286682129e-01 -2.035827487707138062e-01 4.840959012508392334e-01 -5.317458510398864746e-01 1.033524796366691589e-01 -1.345524378120899200e-02 -1.711646616458892822e-01 1.861586570739746094e-01
5.363745149224996567e-03 -2.862383425235748291e-01 -4.236029386520385742e-01 -4.304689466953277588e-01 6.038019657135009766e-01 7.558675855398178101e-02 -7.817729562520980835e-02 4.205878078937530518e-01
-1.723993271589279175e-01 -8.674219250679016113e-02 -1.167230382561683655e-01 -2.985430955886840820e-01 7.773703336715698242e-01 2.619886994361877441e-01 -2.327294647693634033e-01 -3.645495176315307617e-01
8.949559181928634644e-02 3.141462206840515137e-01 8.760115504264831543e-02 -5.293008685111999512e-01 4.471405446529388428e-01 -4.467864707112312317e-02 -4.896696209907531738e-01 4.046750962734222412e-01
-7.903226017951965332e-01 -2.282060235738754272e-01 2.190979123115539551e-01 -3.815616667270660400e-01 2.071896046400070190e-01 -7.572322338819503784e-02 1.741589605808258057e-01 2.252246141433715820e-01
-8.928062915802001953e-01 -1.008441392332315445e-02 5.582179501652717590e-02 -2.913118898868560791e-01 2.218335568904876709e-01 -9.969581663608551025e-02 2.340390384197235107e-01 2.987930178642272949e-02
-2.342706322669982910e-01 -5.904356241226196289e-01 -1.188281103968620300e-01 -4.888001680374145508e-01 5.184479951858520508e-01 -1.312323957681655884e-01 -2.291672527790069580e-01 7.020878046751022339e-02
-6.417504549026489258e-01 1.227191686630249023e-01 1.497764140367507935e-01 -5.545465946197509766e-01 1.592661291360855103e-01 -4.194643497467041016e-01 -2.050292678177356720e-02 2.034823894500732422e-01
-1.101034656167030334e-01 2.992242276668548584e-01 -4.224670529365539551e-01 -7.358416169881820679e-02 7.112715840339660645e-01 3.347409665584564209e-01 9.114632010459899902e-02 2.969559729099273682e-01
-1.574236601591110229e-01 5.316317081451416016e-01 -1.690683960914611816e-01 -4.135620296001434326e-01 4.288901686668395996e-01 8.740994147956371307e-03 4.201345443725585938e-01 -3.639116585254669189e-01
-1.150467768311500549e-01 -4.072875678539276123e-01 -2.333163022994995117e-01 -3.048509359359741211e-01 6.860132217407226562e-01 -1.615392118692398071e-01 6.059737130999565125e-02 4.160881936550140381e-01
-1.418451517820358276e-01 9.298037737607955933e-02 -5.923479199409484863e-01 -4.365594387054443359e-01 4.749161899089813232e-01 -2.454995065927505493e-01 -3.104654550552368164e-01 2.181066125631332397e-01
-8.320560455322265625e-01 1.329779326915740967e-01 3.078851699829101562e-01 -2.907149493694305420e-01 2.477942109107971191e-01 -4.234366491436958313e-02 2.046728581190109253e-01 7.486891746520996094e-02
2.341939955949783325e-01 -3.606334030628204346e-01 8.076596260070800781e-02 -4.770202338695526123e-01 6.448400020599365234e-01 2.537478208541870117e-01 3.089586794376373291e-01 7.323338091373443604e-02
-2.684901952743530273e-01 -4.957466423511505127e-01 -2.269984185695648193e-01 -5.234344005584716797e-01 4.378013908863067627e-01 -3.129165768623352051e-01 -1.005644202232360840e-01 2.386132925748825073e-01
1.482624262571334839e-01 -2.666600942611694336e-01 5.296669527888298035e-02 -6.317557692527770996e-01 4.211493432521820068e-01 -1.014766991138458252e-01 5.617992281913757324e-01 -4.131726548075675964e-02
-7.365852594375610352e-01 1.749634593725204468e-01 4.160824418067932129e-01 -2.517217099666595459e-01 4.187828898429870605e-01 -8.294388651847839355e-03 1.165471449494361877e-01 -3.619890660047531128e-02
-8.129923045635223389e-02 5.996975898742675781e-01 -1.695338040590286255e-01 -4.959471821784973145e-01 3.309906721115112305e-01 1.120169311761856079e-01 -4.792017340660095215e-01 -8.550507575273513794e-02
2.230646163225173950e-01 5.592410564422607422e-01 -7.144550234079360962e-02 -4.655471146106719971e-01 4.811084568500518799e-01 3.496028184890747070e-01 -2.450744211673736572e-01 -4.363597556948661804e-02
3.192504346370697021e-01 -4.073395580053329468e-02 -1.810334771871566772e-01 -4.903442561626434326e-01 7.693687677383422852e-01 9.834940731525421143e-02 -4.606519639492034912e-02 -1.395944505929946899e-01
6.148986890912055969e-02 1.091503798961639404e-01 2.326876670122146606e-01 -7.371894121170043945e-01 2.834895253181457520e-01 -1.608718037605285645e-01 -5.073530673980712891e-01 1.518560796976089478e-01
1.047880575060844421e-01 -4.001359045505523682e-01 -5.934578925371170044e-02 -6.285822987556457520e-01 5.202272534370422363e-01 -2.428678125143051147e-01 -3.001170158386230469e-01 1.028670072555541992e-01
-4.009568393230438232e-01 -6.856107711791992188e-02 -5.638373494148254395e-01 -3.787761628627777100e-01 4.845728874206542969e-01 -2.688529491424560547e-01 -2.289251238107681274e-01 -1.168306693434715271e-01
-3.183743953704833984e-01 -4.316979050636291504e-01 -1.599052362143993378e-02 -3.838445246219635010e-01 6.146538853645324707e-01 -1.559214293956756592e-01 -3.379459679126739502e-01 -2.199182957410812378e-01
-7.244153022766113281e-01 -2.361161559820175171e-01 1.793727129697799683e-01 -4.766673445701599121e-01 8.858975023031234741e-02 2.430508434772491455e-01 1.941687166690826416e-01 2.355035543441772461e-01
3.478414416313171387e-01 -4.823547229170799255e-02 2.535898685455322266e-01 -5.490378737449645996e-01 6.712718605995178223e-01 -4.970131441950798035e-02 5.543480813503265381e-02 -2.340516895055770874e-01
6.040798872709274292e-02 -1.049405261874198914e-01 4.760912954807281494e-01 -3.677542805671691895e-01 5.293657183647155762e-01 5.022602081298828125e-01 -2.155786007642745972e-01 2.108665108680725098e-01
-1.923772841691970825e-01 3.873151838779449463e-01 1.118163466453552246e-01 -2.282099276781082153e-01 6.436702609062194824e-01 -5.416833162307739258e-01 -1.984489709138870239e-01 3.579086437821388245e-02
-3.405522704124450684e-01 -4.421579539775848389e-01 -1.615940779447555542e-01 -3.234654664993286133e-01 6.311715245246887207e-01 1.153696924448013306e-01 -2.617510734125971794e-03 -3.822085857391357422e-01
-2.551262676715850830e-01 -3.651207089424133301e-01 -3.997365832328796387e-01 -2.582998871803283691e-01 6.293120384216308594e-01 -1.086064204573631287e-01 -5.528676137328147888e-02 4.052205979824066162e-01
-1.835815012454986572e-01 -2.054769545793533325e-01 4.059322178363800049e-01 -3.001855611801147461e-01 5.788735747337341309e-01 4.549010396003723145e-01 -3.461345136165618896e-01 -8.570881187915802002e-02
2.461882308125495911e-02 2.113416641950607300e-01 1.610174477100372314e-01 -2.486952841281890869e-01 5.798866152763366699e-01 3.377000615000724792e-02 6.509340405464172363e-01 3.253130912780761719e-01
3.910975456237792969e-01 -1.225570812821388245e-01 -2.232805788516998291e-01 -6.542662382125854492e-01 5.543884634971618652e-01 9.665088355541229248e-02 1.652699857950210571e-01 -1.005085930228233337e-01
-3.585989475250244141e-01 1.416392177343368530e-01 1.046301126480102539e-01 -8.512678146362304688e-01 -2.098494470119476318e-01 -2.133997827768325806e-01 1.484626531600952148e-01 -6.421405822038650513e-02
-6.136345863342285156e-01 3.129043579101562500e-01 4.053284227848052979e-02 -3.815259933471679688e-01 1.518567353487014771e-01 -4.131089746952056885e-01 3.062511384487152100e-01 3.013788163661956787e-01
1.786645352840423584e-01 4.922484755516052246e-01 -3.020673692226409912e-01 -3.045345842838287354e-01 5.225328803062438965e-01 2.431635409593582153e-01 3.374882042407989502e-01 3.093819320201873779e-01
-2.757600247859954834e-01 4.640068709850311279e-01 -3.996555209159851074e-01 -2.513926923274993896e-01 4.841043055057525635e-01 2.783537209033966064e-01 -9.365168213844299316e-02 4.063530266284942627e-01
-3.739091753959655762e-01 3.407623171806335449e-01 1.490140259265899658e-01 -7.674089670181274414e-01 -3.997389599680900574e-02 1.718057692050933838e-01 -2.124925144016742706e-03 -3.191108107566833496e-01
-4.610579013824462891e-01 -4.152686595916748047e-01 -2.320158034563064575e-01 -2.318286150693893433e-01 5.598641633987426758e-01 2.956411242485046387e-01 8.671258389949798584e-02 -3.146919608116149902e-01
1.936372816562652588e-01 -1.008329391479492188e-01 -3.160821273922920227e-02 -4.581645727157592773e-01 6.197544336318969727e-01 -2.772209048271179199e-01 4.888647496700286865e-01 -2.036853432655334473e-01
-1.337016522884368896e-01 -3.281611800193786621e-01 -2.354174107313156128e-01 -3.043227493762969971e-01 7.545269727706909180e-01 -1.276223063468933105e-01 4.562510922551155090e-02 3.724518418312072754e-01
-7.554804086685180664e-01 2.228638082742691040e-01 3.360223174095153809e-01 -2.689426839351654053e-01 3.926878273487091064e-01 -9.131690859794616699e-02 1.667286753654479980e-01 -6.323803961277008057e-02
-6.909818202257156372e-02 -1.379630118608474731e-01 1.429922580718994141e-01 -1.904198974370956421e-01 9.313713312149047852e-01 1.084474287927150726e-02 -2.273427993059158325e-01 -1.517187058925628662e-02
-7.528347969055175781e-01 -2.396167814731597900e-01 2.601346075534820557e-01 -5.328859686851501465e-01 1.288768500089645386e-01 -4.309950396418571472e-02 -6.944853812456130981e-02 2.993874251842498779e-02
-1.169342622160911560e-01 -9.881069511175155640e-02 -4.148351550102233887e-01 -2.704587280750274658e-01 6.489316225051879883e-01 4.337804317474365234e-01 -3.414249420166015625e-01 -7.401248812675476074e-02
-1.923572123050689697e-01 -2.342047840356826782e-01 1.230210512876510620e-01 -6.268038153648376465e-01 6.700727343559265137e-02 3.924405574798583984e-01 4.718882143497467041e-01 3.448939919471740723e-01
-8.139718323945999146e-02 2.194813936948776245e-01 1.764439628459513187e-03 -9.435610175132751465e-01 -8.912254124879837036e-02 -1.279749423265457153e-01 6.775636970996856689e-02 -1.611844301223754883e-01
-6.258571147918701172e-01 -2.760969102382659912e-01 1.463086605072021484e-01 -5.121595263481140137e-01 4.309120774269104004e-02 -7.672620564699172974e-02 2.970631420612335205e-01 3.903452455997467041e-01
-1.358532309532165527e-01 3.092037737369537354e-01 3.391125798225402832e-01 -3.048087954521179199e-01 5.779737234115600586e-01 -1.383505463600158691e-01 5.649815201759338379e-01 -7.505135238170623779e-02
-4.658213555812835693e-01 3.959996700286865234e-01 5.979906022548675537e-02 -6.398944854736328125e-01 9.804113954305648804e-02 -2.822836041450500488e-01 -3.197994232177734375e-01 -1.469215154647827148e-01
5.008941516280174255e-04 3.538516759872436523e-01 -1.682860217988491058e-02 -5.354064702987670898e-01 4.186392724514007568e-01 3.092585504055023193e-01 -5.618596673011779785e-01 -3.548794239759445190e-02
-2.012796998023986816e-01 1.401900053024291992e-01 -5.390688776969909668e-01 -5.013961791992187500e-01 3.857866525650024414e-01 -3.130079805850982666e-01 -3.825640380382537842e-01 6.840413808822631836e-02
2.447281777858734131e-01 -4.726507887244224548e-02 -7.368920743465423584e-02 -5.870271921157836914e-01 6.553252339363098145e-01 1.044608056545257568e-01 -2.503927052021026611e-01 -2.911756038665771484e-01
-3.210513889789581299e-01 3.985435664653778076e-01 -3.255057707428932190e-02 -8.064329624176025391e-01 -7.260003685951232910e-02 -1.175549924373626709e-01 1.621852219104766846e-01 -2.032268792390823364e-01
1.841604411602020264e-01 1.609199345111846924e-01 2.195530980825424194e-01 -4.398738741874694824e-01 6.968565583229064941e-01 1.590178161859512329e-01 -1.865541338920593262e-01 -3.908950686454772949e-01
2.184991836547851562e-01 -1.558682918548583984e-01 -2.670189142227172852e-01 -4.599514305591583252e-01 7.873505949974060059e-01 1.176983714103698730e-01 6.058159843087196350e-02 -8.754961937665939331e-02
-2.175553739070892334e-01 3.327021002769470215e-01 -5.929668620228767395e-02 -8.629137873649597168e-01 -8.715809136629104614e-02 -1.333931237459182739e-01 2.583960592746734619e-01 -4.103630036115646362e-02
-3.279782831668853760e-01 2.632219791412353516e-01 -7.279944419860839844e-02 -1.277883648872375488e-01 5.397313833236694336e-01 -1.589719802141189575e-01 6.953823566436767578e-01 3.709489479660987854e-02
-5.903416872024536133e-01 -2.734318971633911133e-01 1.896411329507827759e-01 -6.216062903404235840e-01 -3.366450220346450806e-02 -2.108602225780487061e-01 -1.668917015194892883e-02 3.293929696083068848e-01
2.513632178306579590e-01 -1.148004531860351562e-01 -2.473737001419067383e-01 -5.294230580329895020e-01 6.855790019035339355e-01 -6.712535768747329712e-02 1.620569676160812378e-01 -2.852509319782257080e-01
-3.863209784030914307e-01 4.802570044994354248e-01 -2.512855529785156250e-01 -2.249893695116043091e-01 4.174957573413848877e-01 2.862986922264099121e-01 4.255506098270416260e-01 -2.626436352729797363e-01
-2.616420984268188477e-01 5.163412094116210938e-01 1.008985843509435654e-02 -6.725113987922668457e-01 9.265843033790588379e-02 -4.514019191265106201e-01 7.086589001119136810e-03 -1.273479685187339783e-02
-2.396868765354156494e-01 4.925438463687896729e-01 1.167674735188484192e-01 -7.395710349082946777e-01 3.389398753643035889e-02 -3.460530638694763184e-01 -1.055364608764648438e-01 8.550562709569931030e-02
-2.671833634376525879e-01 -4.589339792728424072e-01 -1.340780407190322876e-01 -3.144354522228240967e-01 6.846023201942443848e-01 1.167942509055137634e-01 -4.821869544684886932e-03 -3.446759879589080811e-01
1.036524549126625061e-01 3.349844515323638916e-01 2.821471095085144043e-01 -4.852667450904846191e-01 2.882839739322662354e-01 -1.503074765205383301e-01 -1.186563540250062943e-02 6.753591299057006836e-01
1.103287413716316223e-01 -4.222623705863952637e-01 -1.260115355253219604e-01 -4.673398137092590332e-01 6.615585684776306152e-01 1.157069131731987000e-01 3.368204832077026367e-01 -1.036373302340507507e-01
-1.332006007432937622e-01 -2.301867753267288208e-01 -3.944158852100372314e-01 -3.661895990371704102e-01 4.736359417438507080e-01 5.483325123786926270e-01 -3.283038437366485596e-01 8.264327794313430786e-02
3.272793292999267578e-01 4.771848320960998535e-01 1.952511519193649292e-01 -5.429605245590209961e-01 5.192092061042785645e-01 1.324521601200103760e-01 -2.045952230691909790e-01 5.720954388380050659e-02
-2.374980300664901733e-01 9.134572744369506836e-02 -6.333372592926025391e-01 -4.420683681964874268e-01 4.106298983097076416e-01 -9.652421623468399048e-02 -3.974579572677612305e-01 -5.294908210635185242e-02
-2.405213862657546997e-01 2.497711926698684692e-01 -7.805111259222030640e-02 -8.908281326293945312e-01 -1.296626776456832886e-01 -2.397640943527221680e-01 2.004506438970565796e-02 -7.345956563949584961e-02
-6.371285021305084229e-02 -8.887229859828948975e-02 2.173801958560943604e-01 -5.700673460960388184e-01 5.313854217529296875e-01 7.675672322511672974e-02 -4.401074349880218506e-01 -3.658619821071624756e-01
-5.543519183993339539e-02 -2.214526981115341187e-01 -4.857443869113922119e-01 -4.840853214263916016e-01 3.787119388580322266e-01 4.695706665515899658e-01 -3.353067934513092041e-01 -3.534741327166557312e-02
6.653398275375366211e-02 3.892852962017059326e-01 8.370097726583480835e-02 -5.115478634834289551e-01 5.546712279319763184e-01 1.336565762758255005e-01 -4.490616917610168457e-01 -2.194593101739883423e-01
-3.955108821392059326e-01 -2.451943010091781616e-01 2.910512685775756836e-01 -6.803154945373535156e-01 1.755478978157043457e-02 3.144765198230743408e-01 3.316313028335571289e-01 1.634874045848846436e-01
9.014650434255599976e-02 2.438218332827091217e-02 2.650907039642333984e-01 -4.091550409793853760e-01 7.099824547767639160e-01 4.988527670502662659e-02 -1.651550233364105225e-01 -4.687840938568115234e-01
-7.384578883647918701e-02 4.815860092639923096e-01 9.532119333744049072e-02 -6.278945803642272949e-01 2.686966061592102051e-01 -2.352278679609298706e-01 -2.734305262565612793e-01 3.962191343307495117e-01
-1.975334994494915009e-02 -8.648510277271270752e-02 -2.036469876766204834e-01 -3.914490640163421631e-01 7.847210764884948730e-01 2.800121009349822998e-01 -1.630764454603195190e-01 -2.768353819847106934e-01
-1.547679156064987183e-01 -2.142779529094696045e-01 -3.485043644905090332e-01 -1.323920786380767822e-01 8.241544365882873535e-01 1.225410625338554382e-01 2.180324047803878784e-01 2.221797704696655273e-01
-1.845227330923080444e-01 -3.649369776248931885e-01 -2.077543586492538452e-01 -2.289630919694900513e-01 8.168905973434448242e-01 -1.940539628267288208e-01 -4.038061946630477905e-02 1.748963743448257446e-01
-3.071291446685791016e-01 -5.495863556861877441e-01 -2.217213958501815796e-01 -3.650199770927429199e-01 5.397879481315612793e-01 -2.400099635124206543e-01 1.694757342338562012e-01 2.086357474327087402e-01
-1.318084001541137695e-01 -2.144520878791809082e-01 -2.766680121421813965e-01 -3.993430733680725098e-01 4.057733118534088135e-01 -3.127082884311676025e-01 6.228677183389663696e-02 6.590133905410766602e-01
1.417013704776763916e-01 -1.891063600778579712e-01 -3.310903906822204590e-01 -5.701787471771240234e-01 3.432023525238037109e-01 -7.846531271934509277e-02 1.020424216985702515e-01 6.124358177185058594e-01
-1.501429677009582520e-01 8.110733330249786377e-02 2.877356410026550293e-01 -6.414830684661865234e-01 2.757562100887298584e-01 -3.464197218418121338e-01 -3.057139217853546143e-01 4.325243830680847168e-01
-1.502921581268310547e-01 4.301013350486755371e-01 -2.521515190601348877e-01 -3.237939476966857910e-01 4.676483571529388428e-01 1.530748903751373291e-01 4.884515702724456787e-01 -3.785370588302612305e-01
-4.332084059715270996e-01 2.160584926605224609e-02 2.162208557128906250e-01 -2.558159232139587402e-01 3.620937764644622803e-01 -2.971167564392089844e-01 6.369603872299194336e-01 2.730599045753479004e-01
-1.453325748443603516e-01 3.308466374874114990e-01 -9.505347907543182373e-02 -2.919608354568481445e-01 3.310597538948059082e-01 6.461591720581054688e-01 4.980161786079406738e-01 4.825014038942754269e-04
-1.300581991672515869e-01 -2.215281277894973755e-01 -7.630572468042373657e-02 -5.024511218070983887e-01 5.878403186798095703e-01 1.650071889162063599e-01 -2.986319065093994141e-01 -4.623478949069976807e-01
-5.599084869027137756e-02 1.009940207004547119e-01 4.804382622241973877e-01 -4.289201200008392334e-01 4.720844030380249023e-01 -2.429420500993728638e-01 5.376098155975341797e-01 -3.103507496416568756e-02
-4.391474649310112000e-02 -1.908650398254394531e-01 5.481636524200439453e-02 -1.577472835779190063e-01 9.187395572662353516e-01 -9.052295237779617310e-02 1.138959079980850220e-01 -2.617327272891998291e-01
-5.961132645606994629e-01 -2.623857855796813965e-01 3.225277662277221680e-01 -4.529249072074890137e-01 1.541222333908081055e-01 -5.546837113797664642e-03 3.926220536231994629e-01 2.978271842002868652e-01
7.589249312877655029e-02 -6.089238077402114868e-02 -4.027875363826751709e-01 -3.239919245243072510e-01 5.210090875625610352e-01 2.154492735862731934e-01 4.619386196136474609e-01 4.382554888725280762e-01
-5.079117417335510254e-01 4.919169545173645020e-01 1.153946295380592346e-01 -6.624848246574401855e-01 8.321674913167953491e-02 -1.914608180522918701e-01 -6.525009870529174805e-02 -1.209612470120191574e-03
2.057285457849502563e-01 3.273105621337890625e-01 -7.091245055198669434e-02 -7.140451073646545410e-01 2.782130241394042969e-01 1.108979433774948120e-01 -4.882219135761260986e-01 8.713871985673904419e-02
-7.319306731224060059e-01 -6.507299840450286865e-02 2.893519401550292969e-01 -4.441770613193511963e-01 8.249919861555099487e-02 2.437329888343811035e-01 2.870540916919708252e-01 1.743936091661453247e-01
3.844313919544219971e-01 -1.642456054687500000e-01 1.009451746940612793e-01 -5.830340385437011719e-01 6.555272936820983887e-01 5.744540318846702576e-02 1.770048439502716064e-01 -1.037806496024131775e-01
-7.451468110084533691e-01 2.360042333602905273e-01 3.287033140659332275e-01 -3.492214679718017578e-01 3.045733273029327393e-01 1.003255844116210938e-01 -4.230394214391708374e-02 -2.333178222179412842e-01
-8.330735564231872559e-01 1.901206932961940765e-02 2.105868756771087646e-01 -2.995119094848632812e-01 2.798190116882324219e-01 8.663571625947952271e-02 1.237409263849258423e-01 -2.654363214969635010e-01
-3.364537954330444336e-01 2.589136958122253418e-01 4.631383344531059265e-02 -2.038629055023193359e-01 5.019463300704956055e-01 -9.990324079990386963e-02 7.143498063087463379e-01 6.189525499939918518e-02
-3.936566710472106934e-01 3.262400329113006592e-01 1.252538561820983887e-01 -1.369570046663284302e-01 4.184018075466156006e-01 6.402882933616638184e-01 3.427842557430267334e-01 -4.032362252473831177e-02
3.788550198078155518e-02 -1.421824097633361816e-01 2.816473841667175293e-01 -3.844299316406250000e-01 6.435620188713073730e-01 4.742263853549957275e-01 -3.292142748832702637e-01 -6.158311665058135986e-02
-8.961998224258422852e-01 -5.566813796758651733e-02 1.777970790863037109e-01 -2.938939332962036133e-01 2.686772942543029785e-01 -5.235791672021150589e-03 8.327653631567955017e-03 5.879927799105644226e-02
-1.992293149232864380e-01 -3.734303116798400879e-01 -3.983263671398162842e-01 -3.763210773468017578e-01 6.209471225738525391e-01 -2.925795912742614746e-01 2.154352068901062012e-01 5.464063212275505066e-02
-4.568679928779602051e-01 4.058718979358673096e-01 1.674830168485641479e-01 -7.181560397148132324e-01 -2.779996581375598907e-02 1.992443799972534180e-01 -9.641615301370620728e-02 -1.815873980522155762e-01
-1.671762913465499878e-01 4.730973541736602783e-01 -2.840155065059661865e-01 -4.540109634399414062e-01 2.888335287570953369e-01 3.135642111301422119e-01 3.966908454895019531e-01 -3.497562408447265625e-01
3.903594100847840309e-03 6.577391624450683594e-01 -2.408503293991088867e-01 -1.806737333536148071e-01 5.807384252548217773e-01 1.860182732343673706e-01 1.192589625716209412e-01 3.010471165180206299e-01
3.801543638110160828e-02 6.064303219318389893e-02 3.209423422813415527e-01 -4.697735905647277832e-01 4.648270308971405029e-01 -9.291737526655197144e-02 6.264940500259399414e-01 -2.323645651340484619e-01
-1.136950403451919556e-01 2.259925752878189087e-02 4.142711758613586426e-01 -9.012973308563232422e-02 6.990434527397155762e-01 1.472011357545852661e-01 4.969956278800964355e-01 2.224500924348831177e-01
2.604070901870727539e-01 3.873280435800552368e-02 -3.085843920707702637e-01 -4.669789373874664307e-01 6.328160762786865234e-01 -1.441101878881454468e-01 -3.083686169702559710e-04 4.429108202457427979e-01
-1.962478011846542358e-01 -2.182938605546951294e-01 1.292238086462020874e-01 -6.325051784515380859e-01 5.151786282658576965e-02 3.659135103225708008e-01 5.016865730285644531e-01 3.299045264720916748e-01
-2.782361805438995361e-01 -1.816178411245346069e-01 2.438415735960006714e-01 -7.170073390007019043e-01 -9.288533031940460205e-02 1.039165817201137543e-02 -6.844521313905715942e-02 5.501099824905395508e-01
-3.332425951957702637e-01 -6.620002537965774536e-02 4.407568573951721191e-01 -4.098832309246063232e-01 3.526922166347503662e-01 -3.268582820892333984e-01 5.392351150512695312e-01 1.712423190474510193e-02
2.742070853710174561e-01 3.395282924175262451e-01 2.024621516466140747e-01 -6.141732931137084961e-01 2.397409826517105103e-01 4.701248705387115479e-01 -1.324599981307983398e-01 3.086947798728942871e-01
-8.075488805770874023e-01 3.486468270421028137e-02 2.393521517515182495e-01 -3.209706544876098633e-01 2.985433936119079590e-01 -2.944932281970977783e-01 8.515501022338867188e-02 5.684971436858177185e-02
-6.530674546957015991e-02 1.010291501879692078e-01 3.958958685398101807e-01 -3.334535956382751465e-01 6.371479630470275879e-01 -3.462453782558441162e-01 4.375309348106384277e-01 -1.807476766407489777e-02
-8.213714361190795898e-01 -1.122171133756637573e-01 1.231925264000892639e-01 -1.695588529109954834e-01 2.668665051460266113e-01 2.572529017925262451e-01 2.426093220710754395e-01 2.693947255611419678e-01
-3.285285830497741699e-01 -3.156380951404571533e-01 -2.104854583740234375e-01 -1.486360430717468262e-01 6.224830150604248047e-01 4.853640496730804443e-01 -2.868679761886596680e-01 1.438344866037368774e-01
-5.448898077011108398e-01 5.284461379051208496e-01 2.834950089454650879e-01 -5.635852813720703125e-01 1.405699700117111206e-01 -4.570441320538520813e-02 5.829339101910591125e-02 -2.439716085791587830e-02
-5.264576077461242676e-01 2.631473243236541748e-01 3.541476428508758545e-01 -6.461848616600036621e-01 1.530496031045913696e-02 2.263091206550598145e-01 2.426787465810775757e-01 -1.665760017931461334e-02
-3.454086184501647949e-01 -8.175040781497955322e-02 2.040664553642272949e-01 -9.971681237220764160e-02 5.941052436828613281e-01 -2.591225504875183105e-01 6.103243231773376465e-01 1.726899147033691406e-01
1.720489710569381714e-01 -4.057654440402984619e-01 -5.893946811556816101e-02 -4.569658339023590088e-01 5.284598469734191895e-01 5.344590917229652405e-02 3.480421900749206543e-01 4.361220300197601318e-01
-3.739102482795715332e-01 4.573453068733215332e-01 -3.375022411346435547e-01 -3.098798394203186035e-01 3.764636814594268799e-01 5.253905802965164185e-02 3.492121696472167969e-01 -4.179217517375946045e-01
-4.249411225318908691e-01 -2.611756324768066406e-01 1.387106925249099731e-01 -6.586364507675170898e-01 -1.932257041335105896e-02 1.537869274616241455e-01 2.031776309013366699e-01 4.825609326362609863e-01
-4.248820841312408447e-01 1.768633127212524414e-01 2.017717510461807251e-01 -2.040967494249343872e-01 4.124856889247894287e-01 -1.154782921075820923e-01 6.869197487831115723e-01 2.246973067522048950e-01
-1.108131185173988342e-01 4.669991433620452881e-01 1.115334406495094299e-01 -7.836814522743225098e-01 -8.821837604045867920e-02 2.833793126046657562e-02 2.323126047849655151e-01 2.836923599243164062e-01
-5.720538496971130371e-01 1.349588781595230103e-01 1.268138289451599121e-01 -5.442252159118652344e-01 -8.244101703166961670e-02 2.287612408399581909e-01 3.975899815559387207e-01 3.536549508571624756e-01
2.118111699819564819e-01 2.630759775638580322e-01 9.804552048444747925e-02 -6.886581778526306152e-01 2.656943798065185547e-01 1.165062114596366882e-01 -4.171967208385467529e-01 3.792674243450164795e-01
-5.033268332481384277e-01 3.934734165668487549e-01 -2.521122097969055176e-01 -8.945115655660629272e-02 4.635134935379028320e-01 4.153454303741455078e-01 2.695032656192779541e-01 2.455406039953231812e-01
2.216509431600570679e-01 2.521297335624694824e-01 4.762562215328216553e-01 -6.715370416641235352e-01 2.613685727119445801e-01 2.888871729373931885e-01 -2.551273442804813385e-02 2.389547675848007202e-01
1.667815446853637695e-01 3.001018241047859192e-02 3.014401793479919434e-01 -4.862739145755767822e-01 4.599708616733551025e-01 5.735377073287963867e-01 -2.789285480976104736e-01 1.601096391677856445e-01
-6.425470858812332153e-02 -1.547546088695526123e-01 -5.321827530860900879e-01 -2.778309583663940430e-01 6.890377998352050781e-01 2.945888340473175049e-01 5.611044168472290039e-02 2.163555622100830078e-01
-6.165478825569152832e-01 -3.474741280078887939e-01 3.386265337467193604e-01 -4.326095581054687500e-01 1.779411137104034424e-01 1.765000075101852417e-01 3.607387244701385498e-01 6.605940312147140503e-02
-9.404687583446502686e-02 9.670497477054595947e-02 -1.866752468049526215e-02 -4.024944305419921875e-01 5.261605978012084961e-01 5.854200124740600586e-01 -3.894289731979370117e-01 -2.196281850337982178e-01
-1.659046113491058350e-01 -6.011617779731750488e-01 -5.396760627627372742e-02 -4.354939460754394531e-01 6.340117454528808594e-01 -8.024898171424865723e-02 -7.412531971931457520e-02 6.787671893835067749e-02
-7.749720215797424316e-01 -1.237274240702390671e-02 2.084344923496246338e-01 -3.719673454761505127e-01 1.617377102375030518e-01 -2.932662665843963623e-01 1.780203133821487427e-01 2.713029682636260986e-01
-2.039597928524017334e-01 4.166692197322845459e-01 2.563190460205078125e-01 -2.859210968017578125e-01 4.485086798667907715e-01 -1.753218472003936768e-01 5.595225691795349121e-01 3.039301633834838867e-01
2.247466519474983215e-02 1.014679670333862305e-01 1.047776564955711365e-01 -4.695420265197753906e-01 4.351457953453063965e-01 6.921233534812927246e-01 -2.872684299945831299e-01 -8.271338045597076416e-02
-2.733844816684722900e-01 3.999536633491516113e-01 -2.785070240497589111e-01 -3.130989074707031250e-01 3.814888298511505127e-01 7.773832976818084717e-02 5.997204780578613281e-01 -2.801057100296020508e-01
-1.687857061624526978e-01 -4.087704122066497803e-01 -7.813053578138351440e-02 -3.355444371700286865e-01 7.840380668640136719e-01 1.408208906650543213e-01 -1.857495754957199097e-01 -1.291299462318420410e-01
1.993628218770027161e-02 -2.402889281511306763e-01 4.386408627033233643e-01 -2.546504437923431396e-01 6.347059607505798340e-01 4.285981357097625732e-01 -1.106586232781410217e-01 2.929464280605316162e-01
-4.393978118896484375e-01 -2.759682834148406982e-01 3.148786723613739014e-01 -6.317244172096252441e-01 -2.639085240662097931e-02 4.435316026210784912e-01 9.401118010282516479e-02 1.621477305889129639e-01
-3.251897394657135010e-01 -1.838281005620956421e-01 1.488757878541946411e-01 -2.730412185192108154e-01 5.052480697631835938e-01 -2.910187840461730957e-01 6.230614781379699707e-01 1.886011362075805664e-01
1.868373751640319824e-01 3.486984372138977051e-01 3.429107666015625000e-01 -6.491894125938415527e-01 2.900100648403167725e-01 7.520332187414169312e-02 -3.636184036731719971e-01 2.872052490711212158e-01
-8.286636322736740112e-02 2.135652005672454834e-01 -4.565968643873929977e-03 -3.024982213973999023e-01 5.796463489532470703e-01 5.579427480697631836e-01 -4.417845606803894043e-01 -1.163338050246238708e-01
-6.577978134155273438e-01 -3.036990463733673096e-01 3.025916218757629395e-01 -3.982799649238586426e-01 1.973133385181427002e-01 2.977597117424011230e-01 2.974993586540222168e-01 9.370692819356918335e-02
1.168988272547721863e-01 4.437507987022399902e-01 -1.214941814541816711e-01 -1.573625653982162476e-01 6.621145009994506836e-01 2.568674087524414062e-01 1.285949051380157471e-01 4.785215556621551514e-01
-6.963106989860534668e-02 -1.344035752117633820e-02 2.133674919605255127e-01 -2.848647236824035645e-01 7.134335041046142578e-01 3.711813986301422119e-01 -4.579490423202514648e-01 1.087068691849708557e-01
-6.851067394018173218e-02 -4.537157416343688965e-01 5.447192490100860596e-02 -6.117945313453674316e-01 3.918009698390960693e-01 -3.166114389896392822e-01 -2.953346669673919678e-01 2.668617963790893555e-01
-7.549342513084411621e-01 2.897805571556091309e-01 2.692449092864990234e-01 -3.951118886470794678e-01 2.538382411003112793e-01 -6.716310232877731323e-02 -4.584044590592384338e-02 -2.155209481716156006e-01
1.003048866987228394e-01 1.783895045518875122e-01 1.631382703781127930e-01 -4.734287261962890625e-01 6.410690546035766602e-01 1.941937506198883057e-01 -1.875967979431152344e-01 -4.727512896060943604e-01
3.768196403980255127e-01 1.256209332495927811e-02 -1.861563026905059814e-01 -4.500781893730163574e-01 7.717503309249877930e-01 1.064520403742790222e-01 9.328633546829223633e-02 7.065218687057495117e-02
-7.747493386268615723e-01 -3.569733723998069763e-02 2.620288133621215820e-01 -3.484452068805694580e-01 2.883077561855316162e-01 1.126883476972579956e-01 -1.525929719209671021e-01 -2.988502085208892822e-01
-8.216655254364013672e-01 7.339269667863845825e-02 2.135487347841262817e-01 -3.013358116149902344e-01 2.562990188598632812e-01 -9.390986710786819458e-02 3.279923498630523682e-01 3.139364346861839294e-02
-7.082073688507080078e-01 3.789620697498321533e-01 2.761352956295013428e-01 -4.484446644783020020e-01 1.315525621175765991e-01 1.355919837951660156e-01 2.013494074344635010e-01 -3.526914119720458984e-02
-3.437283039093017578e-01 -4.831539988517761230e-01 -2.167670726776123047e-01 -4.316271245479583740e-01 5.569776296615600586e-01 5.038749799132347107e-02 -3.044546544551849365e-01 -9.832260012626647949e-02
6.914618611335754395e-02 4.971728660166263580e-03 -3.319749832153320312e-01 -5.056537389755249023e-01 3.561761081218719482e-01 2.827890031039714813e-02 -3.726195991039276123e-01 6.023242473602294922e-01
-4.430242180824279785e-01 1.429260522127151489e-01 4.248315691947937012e-01 -5.866646170616149902e-01 3.092160820960998535e-02 4.822854399681091309e-01 1.577585637569427490e-01 -1.418876741081476212e-02
2.668356336653232574e-02 6.211660504341125488e-01 -2.871710956096649170e-01 -2.499036490917205811e-01 4.362355470657348633e-01 2.859609127044677734e-01 4.605311155319213867e-02 4.408240020275115967e-01
-9.241113066673278809e-02 3.765839636325836182e-01 -1.107239350676536560e-02 -2.036178410053253174e-01 5.158267617225646973e-01 2.548683583736419678e-01 5.174242258071899414e-01 4.574917554855346680e-01
-3.931875824928283691e-01 4.944762885570526123e-01 -6.325002759695053101e-02 -3.887605667114257812e-01 1.964794695377349854e-01 -4.855514168739318848e-01 3.838321194052696228e-02 4.122180938720703125e-01
1.851925700902938843e-01 -1.286333650350570679e-01 -1.546016782522201538e-01 -4.976180195808410645e-01 6.716632246971130371e-01 3.435460925102233887e-01 -1.648636162281036377e-01 -2.851251065731048584e-01
-2.285784929990768433e-01 -1.654352247714996338e-01 1.098184511065483093e-01 -6.298761367797851562e-01 1.571754738688468933e-02 3.980884850025177002e-01 4.819231033325195312e-01 3.472859561443328857e-01
-8.928946405649185181e-02 2.067996859550476074e-01 3.632835112512111664e-03 -4.069868028163909912e-01 4.713978171348571777e-01 6.197376847267150879e-01 -3.448430299758911133e-01 -2.416652441024780273e-01
2.103433161973953247e-01 2.979153394699096680e-01 2.669490277767181396e-01 -6.112636923789978027e-01 2.506842017173767090e-01 3.398121595382690430e-01 -2.924686372280120850e-01 3.977990746498107910e-01
-5.420500636100769043e-01 3.024072051048278809e-01 2.352427840232849121e-01 -6.445114016532897949e-01 -3.998938947916030884e-02 3.712011277675628662e-01 2.668179571628570557e-02 -6.242072954773902893e-02
1.458833813667297363e-01 -3.257030248641967773e-01 -3.730135411024093628e-02 -4.235309660434722900e-01 7.522889971733093262e-01 -6.914729624986648560e-02 3.442316651344299316e-01 -5.148041620850563049e-02
-1.144351288676261902e-01 2.258523553609848022e-01 -5.146444439888000488e-01 -1.107204854488372803e-01 6.919832229614257812e-01 6.112951412796974182e-02 2.966022789478302002e-01 2.970302700996398926e-01
-7.202189415693283081e-02 -2.825099229812622070e-01 1.097385585308074951e-01 -1.350132972002029419e-01 9.111452102661132812e-01 7.059565931558609009e-02 1.079841107130050659e-01 -1.946791410446166992e-01
-2.563994526863098145e-01 4.648449420928955078e-01 -3.090209960937500000e-01 5.354760214686393738e-03 7.862501740455627441e-01 1.405513472855091095e-02 1.893328689038753510e-02 6.253553181886672974e-02
-4.522799327969551086e-02 -6.959800422191619873e-02 4.761452078819274902e-01 -1.833830922842025757e-01 6.348882317543029785e-01 1.352055519819259644e-01 4.164742827415466309e-01 3.714196681976318359e-01
-7.098270654678344727e-01 -3.549759387969970703e-01 1.831964403390884399e-01 -4.517467021942138672e-01 1.534486263990402222e-01 -9.130820631980895996e-02 2.844486534595489502e-01 1.403807997703552246e-01
-1.422647088766098022e-01 -2.089116722345352173e-01 -2.714762091636657715e-01 -2.137890160083770752e-01 7.210898995399475098e-01 4.044498801231384277e-01 -3.575730323791503906e-01 7.281985133886337280e-02
-7.476357370615005493e-02 4.254781603813171387e-01 -3.755711913108825684e-01 -4.173825085163116455e-01 2.852999269962310791e-01 -2.820107340812683105e-01 -3.289480209350585938e-01 4.785227477550506592e-01
1.600700616836547852e-01 -4.587701335549354553e-02 -1.715514659881591797e-01 -4.578855633735656738e-01 4.511408507823944092e-01 -1.058101132512092590e-01 1.041357442736625671e-01 7.124717235565185547e-01
-5.696486830711364746e-01 -2.009556740522384644e-01 4.339079931378364563e-02 -7.092277407646179199e-01 -1.324528902769088745e-01 -3.196279406547546387e-01 7.712571322917938232e-02 6.764669716358184814e-02
-5.266943573951721191e-01 -4.498919546604156494e-01 8.697618730366230011e-03 -2.720606029033660889e-01 5.077827572822570801e-01 4.562539234757423401e-02 -3.254832699894905090e-02 -4.302479326725006104e-01
-6.423824429512023926e-01 3.809449672698974609e-01 4.483127892017364502e-01 -3.863428831100463867e-01 2.366449981927871704e-01 1.469699591398239136e-01 1.163373216986656189e-01 2.907004207372665405e-02
-9.115940332412719727e-02 6.205141544342041016e-01 -2.122907042503356934e-01 -1.364202797412872314e-01 6.291247010231018066e-01 1.798727959394454956e-01 -2.338546216487884521e-01 2.452228218317031860e-01
1.317468732595443726e-01 -2.199441045522689819e-01 -3.371592164039611816e-01 -6.308867335319519043e-01 4.391702413558959961e-01 -2.026221901178359985e-01 -4.271185025572776794e-02 4.322296977043151855e-01
-7.061023265123367310e-02 4.983769059181213379e-01 2.021362483501434326e-01 -5.903205275535583496e-01 4.575628340244293213e-01 -1.414734572172164917e-01 -3.020150959491729736e-01 -1.915872693061828613e-01
-2.835029363632202148e-01 5.014666914939880371e-01 -2.349737584590911865e-01 -2.200654745101928711e-01 5.102816224098205566e-01 2.520806491374969482e-01 4.020540714263916016e-01 -2.809560298919677734e-01
1.461475528776645660e-02 -4.235118925571441650e-01 -2.192891687154769897e-01 -6.286539435386657715e-01 4.786745309829711914e-01 -2.088133841753005981e-01 -2.935480177402496338e-01 1.350107938051223755e-01
-1.991591453552246094e-01 1.704459823668003082e-02 2.072804123163223267e-01 -1.784014105796813965e-01 6.061289906501770020e-01 -2.316242754459381104e-01 6.531732082366943359e-01 1.938439458608627319e-01
-3.912652730941772461e-01 -1.949194818735122681e-01 8.901401609182357788e-02 -6.478564739227294922e-01 -3.100048005580902100e-02 3.622023165225982666e-01 3.936589956283569336e-01 3.068505823612213135e-01
-2.831110358238220215e-01 -2.296268194913864136e-01 9.395287185907363892e-02 -6.115065217018127441e-01 5.072916671633720398e-02 2.859654724597930908e-01 4.515442848205566406e-01 4.428434967994689941e-01
9.035297483205795288e-02 -2.404721975326538086e-01 2.000933289527893066e-01 -3.815689086914062500e-01 4.299885332584381104e-01 5.909256935119628906e-01 -3.000106811523437500e-01 3.525445163249969482e-01
-2.909643650054931641e-01 4.923807978630065918e-01 9.637682139873504639e-02 -5.533894896507263184e-01 1.435244083404541016e-01 -3.244483470916748047e-01 -3.911697566509246826e-01 2.801653146743774414e-01
-1.593790799379348755e-01 -1.580325961112976074e-01 7.604589313268661499e-02 -6.668873429298400879e-01 -9.461491368710994720e-03 3.353414237499237061e-01 3.900643885135650635e-01 4.841576814651489258e-01
-3.786478042602539062e-01 5.817076563835144043e-01 -3.024579584598541260e-01 -4.711638987064361572e-01 7.108052819967269897e-02 -7.651437819004058838e-02 -1.623050719499588013e-01 4.092871546745300293e-01
7.387000322341918945e-02 -4.370787441730499268e-01 3.953674063086509705e-02 -3.710448443889617920e-01 6.876357197761535645e-01 4.088493809103965759e-02 3.252826035022735596e-01 2.897324860095977783e-01
-8.834962546825408936e-02 6.306528449058532715e-01 -1.578670591115951538e-01 -3.886256515979766846e-01 4.585954248905181885e-01 -1.195739880204200745e-01 -3.975367546081542969e-01 -1.894102096557617188e-01
9.157744050025939941e-02 4.081977903842926025e-01 -1.522485166788101196e-01 -5.450533032417297363e-01 4.800240695476531982e-01 3.231295645236968994e-01 -3.655335307121276855e-01 1.904594749212265015e-01
-2.504273056983947754e-01 4.128808081150054932e-01 -2.805046178400516510e-02 -2.572773396968841553e-01 5.278722047805786133e-01 -5.921549201011657715e-01 -2.488187402486801147e-01 -9.289731830358505249e-02
2.982470691204071045e-01 -2.065343558788299561e-01 1.766228973865509033e-01 -4.048278629779815674e-01 6.424739360809326172e-01 4.171874821186065674e-01 6.248296797275543213e-02 2.873824834823608398e-01
-4.127945601940155029e-01 -3.357936441898345947e-01 -2.750815749168395996e-01 -3.838275372982025146e-01 5.287724137306213379e-01 -2.942401170730590820e-01 -3.494203984737396240e-01 -7.468406856060028076e-02
-2.875916659832000732e-01 -2.146144062280654907e-01 2.016494870185852051e-01 -7.013522982597351074e-01 -5.420261621475219727e-02 4.253145456314086914e-01 3.104253709316253662e-01 2.418259382247924805e-01
1.528098285198211670e-01 4.439866170287132263e-02 1.430750489234924316e-01 -4.675631821155548096e-01 6.900629401206970215e-01 2.412931621074676514e-01 -1.443499326705932617e-01 -4.246716201305389404e-01
-6.550578027963638306e-02 4.220899641513824463e-01 1.549035459756851196e-01 -7.653262615203857422e-01 -6.091224402189254761e-02 1.507359147071838379e-01 3.949567377567291260e-01 1.593969315290451050e-01
-3.524574637413024902e-01 3.719947934150695801e-01 -4.893622919917106628e-02 -7.676538825035095215e-01 -6.099490448832511902e-02 2.169587016105651855e-01 -5.209127068519592285e-02 -3.036468327045440674e-01
-9.108857065439224243e-02 6.296283006668090820e-01 8.765777200460433960e-02 -4.810400903224945068e-01 3.851324021816253662e-01 1.100836917757987976e-01 -4.206865429878234863e-01 -1.369859725236892700e-01
-3.729861602187156677e-02 4.425033628940582275e-01 -2.148428186774253845e-02 -5.366384387016296387e-01 4.004367887973785400e-01 3.094894587993621826e-01 -3.356113135814666748e-01 -3.815613389015197754e-01
1.662223786115646362e-01 1.110639497637748718e-01 2.021246850490570068e-01 -5.329625010490417480e-01 6.262418627738952637e-01 2.563003301620483398e-01 -2.238763719797134399e-01 -3.565700352191925049e-01
-2.294228672981262207e-01 5.154852271080017090e-01 -1.513161957263946533e-01 -4.417781829833984375e-01 3.734654784202575684e-01 1.268438100814819336e-01 2.982350885868072510e-01 -4.680445492267608643e-01
2.968944013118743896e-01 -3.233345448970794678e-01 -8.715534210205078125e-02 -5.348654389381408691e-01 5.714697837829589844e-01 3.526260852813720703e-01 2.184160649776458740e-01 1.224870756268501282e-01
5.386437475681304932e-02 2.869762480258941650e-01 2.865299880504608154e-01 -5.708750486373901367e-01 3.701134026050567627e-01 -4.112728685140609741e-02 -5.050997734069824219e-01 3.360719084739685059e-01
2.080449014902114868e-01 6.827690005302429199e-01 -6.951441615819931030e-02 -5.270026922225952148e-01 4.048303961753845215e-01 1.583913117647171021e-01 -1.377381384372711182e-01 5.675016902387142181e-03
-2.583364844322204590e-01 5.078483223915100098e-01 -3.009530901908874512e-01 -2.917919456958770752e-01 3.531299233436584473e-01 4.319067895412445068e-01 4.323293566703796387e-01 -3.852333128452301025e-02
-5.574638396501541138e-02 3.788172900676727295e-01 1.003637835383415222e-01 -3.118685185909271240e-01 3.913539648056030273e-01 6.811820268630981445e-01 3.538189530372619629e-01 6.082838028669357300e-02
-2.922576665878295898e-01 2.366329133510589600e-01 2.117102742195129395e-01 -3.088531792163848877e-01 3.299578726291656494e-01 5.881304144859313965e-01 5.134126543998718262e-01 4.068052396178245544e-03
-2.735478281974792480e-01 -2.213944196701049805e-01 2.661277353763580322e-01 -5.432154536247253418e-01 3.448779881000518799e-01 1.562202125787734985e-01 -5.062543153762817383e-01 -3.325811922550201416e-01
1.648232224397361279e-03 4.620051383972167969e-01 1.758752912282943726e-01 -6.773161292076110840e-01 2.389016896486282349e-01 2.290342897176742554e-01 -3.318088352680206299e-01 -2.779058218002319336e-01
1.741737127304077148e-02 1.939982920885086060e-02 3.352725207805633545e-01 -1.948101222515106201e-01 6.406341791152954102e-01 1.589497625827789307e-01 5.989347100257873535e-01 2.335844039916992188e-01
-3.330549895763397217e-01 3.168563544750213623e-01 2.926844954490661621e-01 -7.688586711883544922e-01 -6.423912197351455688e-02 2.763780355453491211e-01 9.503883123397827148e-02 -1.494136899709701538e-01
2.363566011190414429e-01 -8.543986082077026367e-02 4.532769918441772461e-01 -4.927595555782318115e-01 5.932182073593139648e-01 3.276339545845985413e-02 2.956640720367431641e-01 -2.194652110338211060e-01
2.860343754291534424e-01 -1.606708914041519165e-01 1.123427301645278931e-01 -3.996775150299072266e-01 7.990815043449401855e-01 8.037634193897247314e-02 1.727654933929443359e-01 -2.125243842601776123e-01
-4.578006267547607422e-02 3.529477119445800781e-01 -6.061001680791378021e-03 -5.088009834289550781e-01 3.619027733802795410e-01 -2.513018995523452759e-02 5.666341185569763184e-01 -4.021660685539245605e-01
-5.762736499309539795e-02 7.141923159360885620e-02 1.804921776056289673e-01 -3.785006105899810791e-01 6.333470344543457031e-01 -3.588897585868835449e-01 -1.669415235519409180e-01 -5.078764557838439941e-01
-2.584648132324218750e-01 -1.585275232791900635e-01 -7.276204973459243774e-02 -6.400708556175231934e-01 -7.778692245483398438e-02 4.845823347568511963e-01 1.615054309368133545e-01 4.755261838436126709e-01
-7.868908643722534180e-01 5.410824343562126160e-02 3.319259583950042725e-01 -1.752642542123794556e-01 4.355841279029846191e-01 -2.399840625002980232e-03 -7.746601849794387817e-02 -2.030819356441497803e-01
9.171915054321289062e-02 5.735208392143249512e-01 -1.509293615818023682e-01 -4.785916209220886230e-01 4.090356826782226562e-01 1.049875915050506592e-01 3.239484429359436035e-01 -3.571504354476928711e-01
-2.240837365388870239e-01 5.369825959205627441e-01 -3.521580398082733154e-01 -5.132421851158142090e-01 1.762235462665557861e-01 2.465599924325942993e-01 1.359070688486099243e-01 -4.045811593532562256e-01
-5.431234240531921387e-01 -1.800587624311447144e-01 1.795746833086013794e-01 -5.431956052780151367e-01 1.126892585307359695e-02 4.529134035110473633e-01 1.464266180992126465e-01 3.443676829338073730e-01
-1.941804140806198120e-01 -2.844410836696624756e-01 -4.978094398975372314e-01 -4.734792709350585938e-01 4.367742240428924561e-01 2.941106259822845459e-01 -3.231328725814819336e-01 1.664424538612365723e-01
-9.242049604654312134e-02 5.454413890838623047e-01 -2.022922784090042114e-01 -5.250183939933776855e-01 2.473111152648925781e-01 4.163609445095062256e-01 -1.733673661947250366e-01 -3.358722031116485596e-01
-8.516984432935714722e-02 3.383279442787170410e-01 1.227829009294509888e-01 -4.195357561111450195e-01 4.084413945674896240e-01 5.446626543998718262e-01 -4.492177069187164307e-01 -1.480402052402496338e-01
1.384402513504028320e-01 -5.174011588096618652e-01 -8.411080390214920044e-02 -6.663052439689636230e-01 3.941976726055145264e-01 -7.625861465930938721e-02 -8.428845554590225220e-02 3.062373697757720947e-01
-6.130841746926307678e-02 -1.932863444089889526e-01 2.621104121208190918e-01 -5.950768589973449707e-01 4.888194203376770020e-01 1.374230831861495972e-01 -4.030404090881347656e-01 -3.402824401855468750e-01
2.912949025630950928e-01 -1.890928149223327637e-01 -2.295862287282943726e-01 -6.074753999710083008e-01 5.279408097267150879e-01 -2.419624030590057373e-01 3.468774259090423584e-01 -7.989022880792617798e-03
-6.770815700292587280e-02 -4.739411473274230957e-01 -1.822573989629745483e-01 -5.109319090843200684e-01 5.915594100952148438e-01 -2.929413877427577972e-02 -3.534849286079406738e-01 2.782337553799152374e-02
1.452370434999465942e-01 2.567334473133087158e-01 1.940721720457077026e-01 -7.085162997245788574e-01 1.047698855400085449e-01 2.408972680568695068e-01 -3.297021687030792236e-01 4.422927498817443848e-01
-3.251949250698089600e-01 3.919525444507598877e-01 2.415856868028640747e-01 -5.242556333541870117e-01 1.374402791261672974e-01 -1.488676220178604126e-01 5.370921492576599121e-01 2.790955901145935059e-01
-7.383662462234497070e-01 3.230313062667846680e-01 2.753510475158691406e-01 -3.285667896270751953e-01 2.901790738105773926e-01 1.745464503765106201e-01 -2.411313354969024658e-02 -2.268036901950836182e-01
-3.929203450679779053e-01 5.408231541514396667e-02 -5.026332661509513855e-02 -7.297142744064331055e-01 3.198237717151641846e-01 -2.387202829122543335e-01 -2.268981933593750000e-01 3.113228678703308105e-01
-2.062166035175323486e-01 2.190815061330795288e-01 1.433135569095611572e-01 -3.894643485546112061e-01 4.573895633220672607e-01 -2.974213957786560059e-01 8.196291164495050907e-04 6.630167961120605469e-01
7.419827859848737717e-03 6.284730434417724609e-01 -1.591098904609680176e-01 -3.993562757968902588e-01 4.517084658145904541e-01 2.334242910146713257e-01 -3.735615611076354980e-01 -1.486257463693618774e-01
-1.313649863004684448e-01 5.585454702377319336e-01 -2.845129668712615967e-01 -3.387261033058166504e-01 2.407873868942260742e-01 4.577037096023559570e-01 1.940728724002838135e-01 4.122517108917236328e-01
2.785275578498840332e-01 2.563996613025665283e-01 2.312209010124206543e-01 -5.604631304740905762e-01 3.209575414657592773e-01 5.286961793899536133e-01 -1.307366192340850830e-01 2.991226017475128174e-01
-4.248696193099021912e-02 1.609462685883045197e-02 2.894489765167236328e-01 -1.418647319078445435e-01 8.280709385871887207e-01 -2.312016673386096954e-02 3.363243639469146729e-01 3.077003061771392822e-01
8.103379607200622559e-02 -2.094944417476654053e-01 2.737439870834350586e-01 -2.691651284694671631e-01 6.269590258598327637e-01 3.876317292451858521e-02 5.970849394798278809e-01 2.259853333234786987e-01
6.313124299049377441e-02 -2.765851318836212158e-01 1.192223280668258667e-01 -4.106211364269256592e-01 7.715880274772644043e-01 -1.568168848752975464e-01 4.806459695100784302e-02 -3.382921218872070312e-01
2.675486207008361816e-01 1.203732937574386597e-01 2.314854711294174194e-01 -4.140080511569976807e-01 7.321830987930297852e-01 3.780193626880645752e-01 -9.840734302997589111e-02 -1.627884618937969208e-02
8.300899714231491089e-02 4.420395791530609131e-01 1.112216487526893616e-01 -5.387024283409118652e-01 4.512732326984405518e-01 2.063100188970565796e-01 -4.914540052413940430e-01 8.603376150131225586e-02
-2.161933779716491699e-01 5.772048234939575195e-01 -1.684808544814586639e-02 -2.660397291183471680e-01 6.113119721412658691e-01 6.388111039996147156e-03 -8.708260208368301392e-02 -4.095212221145629883e-01
-1.035089865326881409e-01 3.418543338775634766e-01 -1.282788347452878952e-02 -2.249542921781539917e-01 6.490978002548217773e-01 2.021719664335250854e-01 -5.821085572242736816e-01 1.435293108224868774e-01
-6.874982714653015137e-01 3.697501495480537415e-02 2.779962420463562012e-01 -4.571183323860168457e-01 8.265567570924758911e-02 9.004923701286315918e-02 3.394219577312469482e-01 3.310464620590209961e-01
-4.955323934555053711e-01 5.905178189277648926e-02 -2.039286196231842041e-01 -7.389590144157409668e-01 -1.883334517478942871e-01 8.412906527519226074e-02 3.440418243408203125e-01 -4.900173842906951904e-02
5.728257074952125549e-02 3.432042896747589111e-01 6.468674540519714355e-02 -6.851311922073364258e-01 2.424460798501968384e-01 1.072373911738395691e-01 -5.775229930877685547e-01 3.908420726656913757e-02
-6.163644194602966309e-01 -2.644034326076507568e-01 2.178192287683486938e-01 -3.827321827411651611e-01 1.835998892784118652e-01 -1.716749742627143860e-02 3.857985734939575195e-01 4.164279401302337646e-01
-2.435208112001419067e-01 2.844004929065704346e-01 4.919808730483055115e-02 -1.247284933924674988e-01 6.755509972572326660e-01 -6.164944767951965332e-01 6.987053900957107544e-02 2.279964089393615723e-02
-3.168163895606994629e-01 -2.876028418540954590e-01 4.454885050654411316e-02 7.321272045373916626e-02 8.646610379219055176e-01 -3.300951421260833740e-02 -3.660961240530014038e-02 2.439236491918563843e-01
1.124689280986785889e-01 2.052206695079803467e-01 -1.895517706871032715e-01 -1.919852346181869507e-01 8.533145189285278320e-01 2.421209216117858887e-01 2.854404449462890625e-01 6.482791900634765625e-02
-1.882920265197753906e-01 1.579504311084747314e-01 3.968408107757568359e-01 -4.462624490261077881e-01 3.792741000652313232e-01 -1.647514700889587402e-01 6.374504566192626953e-01 -7.503377646207809448e-02
-4.259272813796997070e-01 -1.102224886417388916e-01 1.606286019086837769e-01 -7.332102060317993164e-01 -1.419302970170974731e-01 4.035134613513946533e-01 2.153348326683044434e-01 1.170554757118225098e-01
-3.607472032308578491e-02 5.370619893074035645e-01 1.002984642982482910e-01 -4.795541465282440186e-01 3.022176921367645264e-01 5.761238932609558105e-02 3.981291949748992920e-01 4.659071862697601318e-01
-3.100442588329315186e-01 -3.471220433712005615e-01 -3.088894067332148552e-03 -4.211626052856445312e-01 6.546857953071594238e-01 -8.090125769376754761e-02 -4.100079536437988281e-01 -5.221500247716903687e-02
-2.869874536991119385e-01 5.243089199066162109e-01 -2.811054885387420654e-01 -2.891855686902999878e-02 6.873062849044799805e-01 1.206708699464797974e-01 -2.439632713794708252e-01 -1.281100958585739136e-01
-1.900615729391574860e-02 -8.855536580085754395e-02 -6.085516214370727539e-01 -2.676649689674377441e-01 5.977861285209655762e-01 4.375648796558380127e-01 -2.932083606719970703e-02 -1.209045201539993286e-02
-2.678574621677398682e-01 -6.445296108722686768e-02 5.506444722414016724e-02 -6.153976917266845703e-01 -6.342399120330810547e-02 4.428036510944366455e-01 1.985095739364624023e-01 5.503163933753967285e-01
-2.818306162953376770e-02 -1.069787070155143738e-01 -5.263558626174926758e-01 -2.980104684829711914e-01 6.045920252799987793e-01 8.667090535163879395e-02 -2.078193426132202148e-02 4.984228610992431641e-01
-4.482328891754150391e-02 2.676732242107391357e-01 -2.846332490444183350e-01 -6.601698994636535645e-01 2.807357609272003174e-01 2.324130684137344360e-01 -5.094468593597412109e-01 1.309091895818710327e-01
2.951023876667022705e-01 1.873052865266799927e-01 -3.616834059357643127e-02 -3.176550567150115967e-01 8.776999711990356445e-01 6.167043000459671021e-03 2.708510309457778931e-02 6.700374186038970947e-02
-3.153601586818695068e-01 -2.823935076594352722e-02 3.542638719081878662e-01 -2.663608789443969727e-01 5.510502457618713379e-01 4.099552929401397705e-01 -4.421401619911193848e-01 -1.899785995483398438e-01
1.498879343271255493e-01 5.409945845603942871e-01 2.920822799205780029e-01 -5.459121465682983398e-01 5.064912438392639160e-01 7.720109820365905762e-02 -1.796930581331253052e-01 -8.211784809827804565e-02
4.669282585382461548e-02 1.590541154146194458e-01 -5.954063031822443008e-03 -5.341407656669616699e-01 5.581414699554443359e-01 6.473176181316375732e-02 -3.668047189712524414e-01 -4.867462515830993652e-01
1.712705343961715698e-01 2.498291283845901489e-01 3.853462040424346924e-01 -3.182959258556365967e-01 6.377050280570983887e-01 3.270595073699951172e-01 -3.103187382221221924e-01 2.202599048614501953e-01
-3.320749476552009583e-02 2.860719710588455200e-02 -3.728184103965759277e-01 -2.087575197219848633e-01 7.776122689247131348e-01 1.472432166337966919e-01 4.132137596607208252e-01 1.356416940689086914e-01
-3.273094296455383301e-01 -6.139661185443401337e-03 -4.303165972232818604e-01 -2.192955315113067627e-01 7.068149447441101074e-01 1.859023123979568481e-01 -2.768620848655700684e-01 -2.208358049392700195e-01
2.043280601501464844e-01 -2.526798546314239502e-01 -2.342755347490310669e-01 -4.392962157726287842e-01 6.385647654533386230e-01 -8.777073025703430176e-02 4.115012884140014648e-01 2.484649270772933960e-01
-2.354057505726814270e-02 1.874438226222991943e-01 3.244377672672271729e-01 -8.800448477268218994e-02 7.013661265373229980e-01 1.007117703557014465e-01 4.311042726039886475e-01 4.042247235774993896e-01
1.805985569953918457e-01 2.706735134124755859e-01 -3.223050758242607117e-02 -3.025352954864501953e-01 6.295555830001831055e-01 2.850632667541503906e-01 2.173953652381896973e-01 5.260146856307983398e-01
-4.366523623466491699e-01 5.185867846012115479e-02 2.744484543800354004e-01 -8.046259284019470215e-01 -1.214306503534317017e-01 9.147088229656219482e-02 1.273733004927635193e-02 -2.462232112884521484e-01
-2.607652544975280762e-02 5.303377509117126465e-01 2.813324034214019775e-01 -3.898913860321044922e-01 3.550192117691040039e-01 4.260483756661415100e-02 4.808389544486999512e-01 3.575457632541656494e-01
1.756314188241958618e-01 2.512139379978179932e-01 3.343612253665924072e-01 -5.372623801231384277e-01 3.544198572635650635e-01 -1.704039871692657471e-01 -3.531600236892700195e-01 4.756303131580352783e-01
-4.305655062198638916e-01 -1.184031814336776733e-01 1.588819026947021484e-01 -5.581241250038146973e-01 5.364276003092527390e-03 4.057816863059997559e-01 2.094207108020782471e-01 5.052757263183593750e-01
-5.960663557052612305e-01 -2.503987848758697510e-01 3.056992292404174805e-01 -4.665134251117706299e-01 1.625082194805145264e-01 3.006619215011596680e-01 3.099420964717864990e-01 2.409316003322601318e-01
-1.801989972591400146e-01 1.960844546556472778e-01 2.151434421539306641e-01 -3.397413194179534912e-01 4.293739795684814453e-01 5.966127514839172363e-01 -4.595040977001190186e-01 -1.261565089225769043e-01
-7.707620412111282349e-02 1.601103991270065308e-01 1.772206127643585205e-01 -6.979162693023681641e-01 5.413657426834106445e-02 -3.043324351310729980e-01 -3.954885900020599365e-01 4.449376463890075684e-01
1.386623978614807129e-01 -6.916864216327667236e-02 1.079981699585914612e-01 -4.401812255382537842e-01 5.958457589149475098e-01 4.663868620991706848e-02 5.840749144554138184e-01 -2.687275707721710205e-01
-4.801618680357933044e-02 -5.078281760215759277e-01 -1.097831353545188904e-01 -5.500590205192565918e-01 5.772985816001892090e-01 -2.303774058818817139e-01 -1.938763111829757690e-01 3.538762405514717102e-02
-2.235948741436004639e-01 -9.112984687089920044e-02 1.751468777656555176e-01 -2.050030529499053955e-01 7.980601787567138672e-01 -3.961388766765594482e-01 -1.816281080245971680e-01 -2.053850293159484863e-01
-3.276227116584777832e-01 3.498671352863311768e-01 5.383446067571640015e-02 -7.944418787956237793e-01 -9.052045643329620361e-02 2.121672332286834717e-01 -1.998911201953887939e-01 -2.074971199035644531e-01
-5.928021669387817383e-01 -2.555113434791564941e-01 2.634121477603912354e-01 -5.045762062072753906e-01 1.113410666584968567e-01 8.095081150531768799e-02 4.444397985935211182e-01 2.069775462150573730e-01
-1.857631951570510864e-01 -2.831835448741912842e-01 -5.591631308197975159e-02 -3.755655586719512939e-01 5.893399119377136230e-01 -3.023383915424346924e-01 -3.971917033195495605e-01 3.803045153617858887e-01
-3.940858840942382812e-01 -4.025091230869293213e-01 4.743318259716033936e-02 -3.692034184932708740e-01 4.727965593338012695e-01 1.623264551162719727e-01 -5.315735340118408203e-01 -1.080037206411361694e-01
-4.194144308567047119e-01 3.947350680828094482e-01 4.003004431724548340e-01 -5.577505826950073242e-01 1.061297208070755005e-01 3.492605984210968018e-01 2.311604768037796021e-01 -1.013310626149177551e-01
3.916370272636413574e-01 -2.321253567934036255e-01 1.331392824649810791e-01 -5.990286469459533691e-01 6.236112117767333984e-01 7.439643889665603638e-02 1.188404411077499390e-01 -8.733796328306198120e-02
-3.146845102310180664e-01 7.502315938472747803e-02 2.399016320705413818e-01 -2.850326895713806152e-01 5.715342164039611816e-01 -5.768281817436218262e-01 -1.432908326387405396e-01 -2.768293023109436035e-01
-3.195737898349761963e-01 3.679059743881225586e-01 -4.910708069801330566e-01 -1.704002469778060913e-01 3.870708048343658447e-01 5.060415267944335938e-01 -2.677897512912750244e-01 1.213170886039733887e-01
-4.037649035453796387e-01 1.207616329193115234e-01 -3.873877823352813721e-01 -1.271199136972427368e-01 5.562307238578796387e-01 4.895521700382232666e-01 -3.268038034439086914e-01 -1.752295345067977905e-02
9.048861265182495117e-02 6.483653932809829712e-02 1.318528503179550171e-01 -1.884855777025222778e-01 6.451876163482666016e-01 2.009290605783462524e-01 5.529246330261230469e-01 4.151275157928466797e-01
-4.221445024013519287e-01 -3.783132135868072510e-01 -1.320265680551528931e-01 -2.524974644184112549e-01 6.669872999191284180e-01 3.894159197807312012e-02 -2.604271173477172852e-01 -2.885765135288238525e-01
2.527397572994232178e-01 2.223335802555084229e-01 4.018298685550689697e-01 -4.937698841094970703e-01 4.156104624271392822e-01 -1.272238492965698242e-01 -7.900094985961914062e-02 5.350283384323120117e-01
-7.933330535888671875e-01 1.340195685625076294e-01 1.356565058231353760e-01 -3.933266103267669678e-01 1.261418312788009644e-01 -1.591753512620925903e-01 2.116244137287139893e-01 3.058092296123504639e-01
-4.604954719543457031e-01 -3.548548221588134766e-01 3.222038149833679199e-01 -6.060494184494018555e-01 4.179894551634788513e-02 3.892483413219451904e-01 1.639705300331115723e-01 1.037447899580001831e-01
1.011629700660705566e-01 -2.502269856631755829e-02 -5.580491423606872559e-01 -3.847548961639404297e-01 6.195925474166870117e-01 3.179838657379150391e-01 -1.670670658349990845e-01 -1.294782608747482300e-01
-2.587871849536895752e-01 -1.669359654188156128e-01 8.267909288406372070e-02 -5.223143100738525391e-01 8.522059023380279541e-02 4.631243050098419189e-01 4.833382964134216309e-01 4.124936759471893311e-01
1.881688684225082397e-01 -2.285078316926956177e-01 -2.702096998691558838e-01 -6.292405128479003906e-01 5.394720435142517090e-01 -2.444674372673034668e-01 -2.133180350065231323e-01 2.170727849006652832e-01
-4.493546858429908752e-02 1.691649407148361206e-01 -5.464984849095344543e-02 -4.182985723018646240e-01 4.780966341495513916e-01 6.225385069847106934e-01 -3.360199630260467529e-01 -2.497276663780212402e-01
8.257632702589035034e-02 1.574237346649169922e-01 -1.676340848207473755e-01 -4.294006526470184326e-01 7.129721641540527344e-01 2.823281288146972656e-01 -1.125511452555656433e-01 -3.939628601074218750e-01
-2.446432560682296753e-01 -1.835115998983383179e-01 -3.186206892132759094e-02 -4.223054051399230957e-01 6.820964217185974121e-01 -7.464210968464612961e-03 -5.103452205657958984e-01 -3.677719458937644958e-02
2.218212336301803589e-01 1.626493185758590698e-01 2.505567967891693115e-01 -5.043855905532836914e-01 3.768067657947540283e-01 5.461835861206054688e-01 -1.381256282329559326e-01 3.844197988510131836e-01
-2.772803306579589844e-01 -7.491081207990646362e-02 -2.871194779872894287e-01 -2.928270101547241211e-01 7.268841266632080078e-01 1.461562067270278931e-01 -3.789861798286437988e-01 -2.365715503692626953e-01
-4.855797067284584045e-02 3.745673000812530518e-01 1.862848848104476929e-01 -8.764773011207580566e-01 -1.039931923151016235e-01 1.692234128713607788e-01 1.219612881541252136e-01 -1.005886122584342957e-02
-4.109708368778228760e-01 2.937481403350830078e-01 -3.621839880943298340e-01 -5.594323575496673584e-02 6.376512646675109863e-01 2.901661396026611328e-01 -3.266756534576416016e-01 -1.139985769987106323e-01
-1.697644591331481934e-01 4.502293094992637634e-02 -1.301758587360382080e-01 -4.784981310367584229e-01 5.975397229194641113e-01 2.627568542957305908e-01 -2.741155922412872314e-01 -4.711821079254150391e-01
-1.364740580320358276e-01 4.067528247833251953e-01 1.241756752133369446e-01 -2.569440305233001709e-01 5.357477664947509766e-01 -1.326853483915328979e-01 6.379597187042236328e-01 1.512067168951034546e-01
-1.250811368227005005e-01 2.612514197826385498e-01 -3.680572211742401123e-01 1.221305411309003830e-02 7.899388074874877930e-01 8.360883593559265137e-02 1.231895089149475098e-01 3.664939105510711670e-01
-3.851097226142883301e-01 -1.942214220762252808e-01 1.520356535911560059e-01 -7.206817269325256348e-01 -8.793564885854721069e-02 4.252870082855224609e-01 2.765402197837829590e-01 7.997151464223861694e-02
4.052078351378440857e-02 -1.252264380455017090e-01 2.066503763198852539e-01 -4.452600181102752686e-01 4.852419793605804443e-01 4.752128124237060547e-01 -4.825365841388702393e-01 2.181445658206939697e-01
-1.476593762636184692e-01 -1.101615279912948608e-01 -1.593700647354125977e-01 -2.975959777832031250e-01 5.823082327842712402e-01 5.619918107986450195e-01 4.212703406810760498e-01 -1.404012888669967651e-01
-2.714042067527770996e-01 -4.330202341079711914e-01 -2.557804062962532043e-02 -4.559082388877868652e-01 3.673959076404571533e-01 4.734552502632141113e-01 -4.004593789577484131e-01 1.040164977312088013e-01
-7.289207726716995239e-02 4.044933617115020752e-01 -3.325033485889434814e-01 -7.527687400579452515e-02 6.409335732460021973e-01 3.320240974426269531e-01 1.371050477027893066e-01 4.183457791805267334e-01
-1.139693558216094971e-01 4.201651811599731445e-01 -3.968830406665802002e-02 -2.030861079692840576e-01 5.773786306381225586e-01 -1.246777921915054321e-01 6.014031171798706055e-01 2.388658225536346436e-01
-2.431655973196029663e-01 -4.945871829986572266e-01 4.322615265846252441e-02 -1.175754740834236145e-01 7.830901145935058594e-01 2.396370619535446167e-01 -8.716227859258651733e-02 4.804440960288047791e-02
-3.301796317100524902e-01 -1.599864661693572998e-01 -1.662053167819976807e-01 -2.996678948402404785e-01 6.642878055572509766e-01 3.959888815879821777e-01 -3.476463258266448975e-01 -1.703443825244903564e-01
6.949148327112197876e-02 1.866955608129501343e-01 4.121162462979555130e-03 -9.308163523674011230e-01 -1.532867997884750366e-01 -1.157881692051887512e-02 2.644701302051544189e-01 -1.744865998625755310e-02
1.135599836707115173e-01 5.469661951065063477e-01 9.708001464605331421e-02 -7.803030014038085938e-01 2.588332258164882660e-02 1.218156665563583374e-01 1.740897446870803833e-01 1.543330252170562744e-01
-1.231000721454620361e-01 3.468180894851684570e-01 2.294355779886245728e-01 -2.228823006153106689e-01 6.416480541229248047e-01 -3.414064645767211914e-01 4.432518780231475830e-01 1.936581432819366455e-01
-1.676441133022308350e-01 2.809430956840515137e-01 6.021261587738990784e-02 -3.432675898075103760e-01 6.086035370826721191e-01 -5.297912955284118652e-01 -2.276600599288940430e-01 -2.619201838970184326e-01
-2.336202561855316162e-01 3.668326437473297119e-01 7.069205492734909058e-02 -2.020020186901092529e-01 5.341193675994873047e-01 -2.048455476760864258e-01 6.307569742202758789e-01 1.998843252658843994e-01
4.055314958095550537e-01 -1.183159798383712769e-01 -2.395750880241394043e-01 -6.669245362281799316e-01 3.998207151889801025e-01 2.342536300420761108e-02 2.328447103500366211e-01 3.236340880393981934e-01
-2.406394481658935547e-01 -3.935010731220245361e-01 -1.834278082242235541e-04 -3.686527013778686523e-01 5.171725153923034668e-01 -1.495855897665023804e-01 4.595872759819030762e-01 -3.876609206199645996e-01
-3.132197260856628418e-01 6.429871320724487305e-01 3.101505152881145477e-02 -4.344149231910705566e-01 1.293598562479019165e-01 -1.234473288059234619e-01 9.620953351259231567e-02 5.074972510337829590e-01
-1.792176812887191772e-01 2.189039140939712524e-01 1.185905858874320984e-01 -3.838768601417541504e-01 5.647402405738830566e-01 4.842475652694702148e-01 -3.703118860721588135e-01 -2.607277333736419678e-01
5.363678932189941406e-02 4.705766439437866211e-01 -1.040132809430360794e-02 -5.998957753181457520e-01 3.895267546176910400e-01 4.352407157421112061e-01 -1.643017828464508057e-01 2.180294394493103027e-01
1.020770519971847534e-01 4.506253898143768311e-01 1.273797638714313507e-02 -5.514196157455444336e-01 5.007041096687316895e-01 -4.023421555757522583e-02 -1.893385648727416992e-01 4.405891299247741699e-01
-3.321409523487091064e-01 4.307544231414794922e-01 1.065117567777633667e-01 -2.085040509700775146e-01 4.013692736625671387e-01 5.845372676849365234e-01 3.805455863475799561e-01 -4.145248234272003174e-02
-6.559775024652481079e-02 4.551729559898376465e-02 -6.268970966339111328e-01 -4.046790003776550293e-01 5.560471415519714355e-01 -1.718369722366333008e-01 -1.331932246685028076e-01 2.835548818111419678e-01
-3.029711842536926270e-01 3.931991159915924072e-01 3.996215760707855225e-02 -7.586951255798339844e-01 -1.085944995284080505e-01 3.488771319389343262e-01 -1.645337045192718506e-01 -1.257314085960388184e-01
-3.869338929653167725e-01 4.438666999340057373e-01 -3.462221622467041016e-01 -2.174116969108581543e-01 3.325155675411224365e-01 3.873344659805297852e-01 4.736087024211883545e-01 -3.503147512674331665e-02
-4.974429011344909668e-01 5.025566555559635162e-03 7.843050360679626465e-02 -4.029532968997955322e-01 2.152149230241775513e-01 3.581550121307373047e-01 6.393290162086486816e-01 -2.585634030401706696e-02
-2.769585549831390381e-01 4.193815588951110840e-01 2.570361793041229248e-01 -1.734181940555572510e-01 5.179838538169860840e-01 -4.195378720760345459e-01 1.799814850091934204e-01 4.178026914596557617e-01
4.794475063681602478e-02 2.158592790365219116e-01 -1.687986403703689575e-01 -4.823534190654754639e-01 6.888701915740966797e-01 2.408546060323715210e-01 -2.255319654941558838e-01 -3.263900578022003174e-01
-1.606440097093582153e-01 4.391993880271911621e-01 -3.652165234088897705e-01 -2.751877605915069580e-01 4.768962264060974121e-01 4.687620699405670166e-01 -3.280764818191528320e-01 1.318488121032714844e-01
-8.011248707771301270e-02 3.795233368873596191e-01 1.831650584936141968e-01 -6.489600539207458496e-01 4.408247768878936768e-01 6.040771678090095520e-02 -2.060202509164810181e-01 -3.929700553417205811e-01
3.856479823589324951e-01 -1.470651030540466309e-01 2.220507897436618805e-02 -4.976767301559448242e-01 6.571973562240600586e-01 3.512237966060638428e-01 1.439128965139389038e-01 7.412788271903991699e-02
2.289080321788787842e-01 1.523025780916213989e-01 1.783078908920288086e-01 -7.134650349617004395e-01 2.729897499084472656e-01 1.514295488595962524e-01 -4.012240171432495117e-01 3.537566959857940674e-01
-1.516391336917877197e-01 -1.484784334897994995e-01 2.399484068155288696e-02 -6.540879011154174805e-01 -5.237020924687385559e-02 4.146685004234313965e-01 6.109295785427093506e-02 5.900238752365112305e-01
3.405415415763854980e-01 -2.174805551767349243e-01 -5.879405513405799866e-02 -5.599219799041748047e-01 5.600917935371398926e-01 -6.418360769748687744e-02 3.902780711650848389e-01 2.227662503719329834e-01
4.944694787263870239e-02 5.407913327217102051e-01 3.223665431141853333e-02 -6.221766471862792969e-01 3.433124125003814697e-01 7.633055001497268677e-02 -2.901330888271331787e-01 -3.302872180938720703e-01
2.699461877346038818e-01 -3.773188963532447815e-02 -1.041441783308982849e-01 -4.679620265960693359e-01 7.305186986923217773e-01 3.294145762920379639e-01 -1.851076036691665649e-01 -1.394070833921432495e-01
8.582862466573715210e-02 5.414452031254768372e-02 -4.465860128402709961e-01 -2.800479233264923096e-01 6.355817317962646484e-01 1.400117576122283936e-01 2.354008704423904419e-01 4.825503826141357422e-01
2.198750078678131104e-01 3.397018834948539734e-02 2.284453064203262329e-01 -1.948084384202957153e-01 8.480390906333923340e-01 3.820962086319923401e-02 3.592116236686706543e-01 1.034422740340232849e-01
2.495135813951492310e-01 -1.415889710187911987e-01 -4.537779986858367920e-01 -5.787275433540344238e-01 5.867479443550109863e-01 -7.082166522741317749e-02 1.152692064642906189e-01 1.194968968629837036e-01
1.083367094397544861e-01 -1.437813490629196167e-01 4.223501086235046387e-01 -3.500053286552429199e-01 6.246057748794555664e-01 -6.932754069566726685e-02 4.508951604366302490e-01 2.616521716117858887e-01
-7.292968630790710449e-01 1.739528924226760864e-01 2.428678721189498901e-01 -4.424479007720947266e-01 1.403074711561203003e-01 3.452163934707641602e-01 1.399523466825485229e-01 1.570798456668853760e-01
-5.537140183150768280e-03 2.062885314226150513e-01 2.473546862602233887e-01 -2.121379524469375610e-01 6.330198645591735840e-01 5.383451469242572784e-03 5.191419720649719238e-01 4.254128336906433105e-01
1.263053063303232193e-02 2.690166532993316650e-01 3.252876996994018555e-01 -4.027194082736968994e-01 4.926806688308715820e-01 -2.814434766769409180e-01 5.804932713508605957e-01 2.363084629178047180e-02
-4.869258105754852295e-01 -5.145957320928573608e-02 2.567024901509284973e-02 -8.031169772148132324e-01 -2.024762779474258423e-01 7.273354381322860718e-02 2.391980290412902832e-01 1.053410619497299194e-01
-4.132550954818725586e-01 3.889612853527069092e-01 -2.659513652324676514e-01 -4.448519945144653320e-01 1.935278028249740601e-01 1.361551731824874878e-01 5.076587796211242676e-01 -3.091879785060882568e-01
-3.088293597102165222e-03 6.922952532768249512e-01 -1.224981527775526047e-02 -5.251001119613647461e-01 3.916978538036346436e-01 2.675190940499305725e-02 -2.593507766723632812e-01 -1.530751585960388184e-01
2.282986789941787720e-02 -2.793550193309783936e-01 -3.619615435600280762e-01 -4.824660718441009521e-01 5.614932775497436523e-01 -5.371876060962677002e-02 -1.517977118492126465e-01 4.652386009693145752e-01
9.346126019954681396e-02 -1.478007286787033081e-01 -6.026154011487960815e-02 -3.819747865200042725e-01 8.129481077194213867e-01 2.047640681266784668e-01 -3.353154659271240234e-01 -6.807771325111389160e-02
-1.341331154108047485e-01 -1.263779252767562866e-01 4.406732320785522461e-01 -2.461344599723815918e-01 6.345677375793457031e-01 -4.837364703416824341e-02 1.993105411529541016e-01 5.162568688392639160e-01
-1.939575970172882080e-01 5.113164186477661133e-01 -7.749556005001068115e-02 -3.660464882850646973e-01 4.329540431499481201e-01 -4.795216917991638184e-01 -2.332892119884490967e-01 -2.985402941703796387e-01
-5.287433415651321411e-02 4.953246712684631348e-01 -1.139475498348474503e-02 -5.383636355400085449e-01 4.388085603713989258e-01 5.179757624864578247e-02 2.669067382812500000e-01 -4.420602917671203613e-01
5.964411050081253052e-02 -1.298912167549133301e-01 -1.786224991083145142e-01 -4.826602339744567871e-01 6.805700659751892090e-01 4.252392053604125977e-01 1.635784283280372620e-02 -2.653913497924804688e-01
2.814220488071441650e-01 -1.397573798894882202e-01 -9.063806384801864624e-02 -5.004447698593139648e-01 7.247730493545532227e-01 -2.594849653542041779e-02 2.650425732135772705e-01 -2.153894156217575073e-01
6.498450040817260742e-02 3.359657526016235352e-01 -1.977752335369586945e-02 -6.655668020248413086e-01 3.392184674739837646e-01 1.249050199985504150e-01 -5.094255805015563965e-01 -2.221457809209823608e-01
-5.477872490882873535e-01 -2.551574409008026123e-01 -4.382678866386413574e-01 -3.226726353168487549e-01 4.463559687137603760e-01 -3.119427263736724854e-01 -1.794582009315490723e-01 9.939961880445480347e-02
1.939165294170379639e-01 -3.068859875202178955e-01 -2.179514020681381226e-01 -5.353814959526062012e-01 4.563171565532684326e-01 4.511989355087280273e-01 2.849815785884857178e-01 2.026349753141403198e-01
-1.817775815725326538e-01 5.780417919158935547e-01 -4.545345306396484375e-01 -1.806606352329254150e-01 4.620114266872406006e-01 3.042106628417968750e-01 1.416838020086288452e-01 2.598299682140350342e-01
-3.572961986064910889e-01 -2.971965074539184570e-01 -2.079820446670055389e-02 -3.218057453632354736e-01 7.852682471275329590e-01 -1.469108462333679199e-01 1.761932671070098877e-01 -1.036778613924980164e-01
7.586590200662612915e-02 2.201270461082458496e-01 2.127775549888610840e-01 -4.617626667022705078e-01 6.224550604820251465e-01 3.150439560413360596e-01 -2.989056110382080078e-01 -3.335295319557189941e-01
-3.238058984279632568e-01 -1.929077357053756714e-01 -5.357780456542968750e-01 -2.439944595098495483e-01 6.586884856224060059e-01 2.655655145645141602e-01 -8.273356407880783081e-02 -1.022997498512268066e-02
-6.650455296039581299e-02 4.618871212005615234e-01 -3.318748995661735535e-02 -3.806779682636260986e-01 4.697142243385314941e-01 3.430799245834350586e-01 -5.059584975242614746e-01 2.046729922294616699e-01
1.177527159452438354e-01 -2.409526109695434570e-01 -4.454635679721832275e-01 -6.225659251213073730e-01 3.715181052684783936e-01 5.907555669546127319e-02 -3.029316365718841553e-01 3.297978639602661133e-01
-2.715839445590972900e-01 4.758473634719848633e-01 -3.606376051902770996e-01 -3.959031105041503906e-01 2.973747849464416504e-01 1.706038266420364380e-01 4.857292473316192627e-01 -2.440133541822433472e-01
7.119408808648586273e-03 5.789327025413513184e-01 3.006128668785095215e-01 -4.602518379688262939e-01 4.353142678737640381e-01 3.322503566741943359e-01 -1.329281330108642578e-01 -2.121970951557159424e-01
-2.648216784000396729e-01 -1.502346247434616089e-01 -1.032458432018756866e-02 -1.240769326686859131e-01 8.537057042121887207e-01 -1.579016298055648804e-01 -3.233068883419036865e-01 1.830942630767822266e-01
2.442146390676498413e-01 9.851858019828796387e-03 -2.049564123153686523e-01 -3.049348890781402588e-01 8.472481966018676758e-01 8.672341704368591309e-02 2.075088173151016235e-01 1.919886022806167603e-01
1.727092862129211426e-01 3.451444804668426514e-01 2.324935644865036011e-01 -4.606851339340209961e-01 3.158445060253143311e-01 4.123765230178833008e-01 -1.684347242116928101e-01 5.353320240974426270e-01
-6.819424033164978027e-01 -2.725880742073059082e-01 2.145834416151046753e-01 -4.969914257526397705e-01 1.663461923599243164e-01 2.912052869796752930e-01 1.312965899705886841e-01 1.946625560522079468e-01
6.888872385025024414e-02 9.729201346635818481e-02 -7.978034019470214844e-02 -6.331574320793151855e-01 5.037064552307128906e-01 3.753880858421325684e-01 -4.051063358783721924e-01 -1.406690776348114014e-01
-1.269708722829818726e-01 -2.608945071697235107e-01 -5.976140499114990234e-01 -3.637140393257141113e-01 5.671846270561218262e-01 -2.545926161110401154e-02 1.850742101669311523e-01 2.641647160053253174e-01
-1.235848963260650635e-01 1.796311736106872559e-01 3.413277268409729004e-01 -2.888312637805938721e-01 6.220130324363708496e-01 -5.955968499183654785e-01 3.398590907454490662e-02 -9.869386255741119385e-02
-1.177897229790687561e-01 4.162793457508087158e-01 7.387489080429077148e-02 -3.022614121437072754e-01 6.389610767364501953e-01 1.532693654298782349e-01 -5.188083052635192871e-01 1.228531897068023682e-01
-3.451220095157623291e-01 1.414355337619781494e-01 1.415633559226989746e-01 -1.289535611867904663e-01 7.924227118492126465e-01 -3.470683097839355469e-01 -2.427607923746109009e-01 -1.299795657396316528e-01
-3.245849860832095146e-03 3.130920529365539551e-01 1.896665096282958984e-01 -5.892449021339416504e-01 2.125389128923416138e-01 5.211483240127563477e-01 -1.629825979471206665e-01 4.188653230667114258e-01
-4.160757362842559814e-01 2.628595232963562012e-01 -2.058485150337219238e-01 -4.870389997959136963e-01 3.393525779247283936e-01 -4.885720014572143555e-01 1.907593198120594025e-02 3.521061837673187256e-01
3.005203306674957275e-01 3.796573579311370850e-01 -6.676661223173141479e-02 -7.395854592323303223e-01 1.592060029506683350e-01 1.779020279645919800e-01 -5.883250385522842407e-02 3.919775784015655518e-01
3.148145079612731934e-01 -1.096900552511215210e-01 5.884705577045679092e-03 -4.369930624961853027e-01 7.946411967277526855e-01 2.427499592304229736e-01 -8.633669465780258179e-02 -5.120920948684215546e-03
-1.863997578620910645e-01 -2.049399763345718384e-01 3.149784803390502930e-01 -4.793950915336608887e-01 3.620638251304626465e-01 -3.318319022655487061e-01 5.600803494453430176e-01 -1.983205825090408325e-01
-8.868671953678131104e-02 -5.721452459692955017e-02 4.463068544864654541e-01 -4.405820369720458984e-01 4.151677787303924561e-01 -3.468010127544403076e-01 4.408457577228546143e-01 3.295127749443054199e-01
1.478125900030136108e-02 -2.161425501108169556e-01 -1.091373860836029053e-01 -4.023360908031463623e-01 7.786426544189453125e-01 -2.093018293380737305e-01 -2.910387814044952393e-01 2.109106034040451050e-01
-6.942964792251586914e-01 4.052466452121734619e-01 1.914144307374954224e-01 -4.684374034404754639e-01 2.060236185789108276e-01 -7.990023493766784668e-02 -1.111827865242958069e-01 -1.909533590078353882e-01
2.481100261211395264e-01 2.552202045917510986e-01 3.187799155712127686e-01 -6.971690058708190918e-01 2.576245069503784180e-01 -8.475935459136962891e-02 -3.083479702472686768e-01 3.420611917972564697e-01
-7.937318831682205200e-02 2.409362494945526123e-01 1.998324096202850342e-01 -3.941536247730255127e-01 4.485252797603607178e-01 -3.099467754364013672e-01 6.430987715721130371e-01 1.718763262033462524e-01
-4.133087098598480225e-01 -3.068523015826940536e-03 3.841720819473266602e-01 -6.809349060058593750e-01 -3.403830109164118767e-03 -1.910989731550216675e-01 3.440124392509460449e-01 2.510598599910736084e-01
1.649165004491806030e-01 5.108121037483215332e-01 -3.935518115758895874e-02 -4.273440539836883545e-01 3.078445494174957275e-01 4.455295205116271973e-01 9.771565906703472137e-03 4.840883910655975342e-01
-7.022209465503692627e-03 5.437178611755371094e-01 8.756767213344573975e-02 -3.885950148105621338e-01 4.030717611312866211e-01 -1.233891546726226807e-01 -1.406676620244979858e-01 5.900577902793884277e-01
-5.911401659250259399e-02 2.624726891517639160e-01 2.240445911884307861e-01 -2.597071826457977295e-01 5.617139339447021484e-01 1.232553087174892426e-02 5.852662920951843262e-01 3.895620405673980713e-01
-4.174945950508117676e-01 1.665446907281875610e-01 -2.013427615165710449e-01 -7.967277169227600098e-01 -1.174168512225151062e-01 -1.803198009729385376e-01 -1.815916299819946289e-01 -2.082537561655044556e-01
1.210130751132965088e-01 2.595047950744628906e-01 2.371689975261688232e-01 -5.780210494995117188e-01 4.699957370758056641e-01 4.303276538848876953e-01 -3.151812255382537842e-01 1.491255015134811401e-01
-2.624849081039428711e-01 2.957099974155426025e-01 -3.882793784141540527e-01 -2.311213314533233643e-01 3.807417154312133789e-01 3.744125962257385254e-01 1.365722268819808960e-01 5.793775916099548340e-01
5.976590327918529510e-03 6.474990248680114746e-01 -1.308913528919219971e-01 -5.247339606285095215e-01 3.586542308330535889e-01 1.911723017692565918e-01 -2.686823904514312744e-01 -2.255242317914962769e-01
-2.894822359085083008e-01 6.533362269401550293e-01 -1.065698564052581787e-01 -4.437280595302581787e-01 2.188647240400314331e-01 4.021023511886596680e-01 2.009640783071517944e-01 -1.764246821403503418e-01
-1.985901892185211182e-01 -5.745346546173095703e-01 -9.595814347267150879e-02 -3.347057998180389404e-01 6.987900137901306152e-01 -1.293966919183731079e-01 5.847014486789703369e-02 2.767984196543693542e-02
-4.183877706527709961e-01 -5.705479532480239868e-02 -3.623904287815093994e-01 -5.138213038444519043e-01 2.558686137199401855e-01 -5.317906141281127930e-01 -2.747493088245391846e-01 5.099184811115264893e-02
-4.839828014373779297e-01 3.572935760021209717e-01 1.742755174636840820e-01 -6.910182237625122070e-01 -5.777128785848617554e-02 3.414186537265777588e-01 -9.902598708868026733e-02 2.266082167625427246e-02
9.637507051229476929e-02 -1.216554194688796997e-01 1.753043979406356812e-01 -4.737899899482727051e-01 7.908003926277160645e-01 1.857362985610961914e-01 -1.793218702077865601e-01 1.693625301122665405e-01
-1.674895882606506348e-01 1.896095126867294312e-01 4.410034418106079102e-01 -3.505188524723052979e-01 3.670751154422760010e-01 -3.180342912673950195e-01 1.642914563417434692e-01 5.964615345001220703e-01
-3.932406604290008545e-01 -9.088138490915298462e-02 -5.461984127759933472e-02 -3.548612594604492188e-01 4.984337687492370605e-01 2.790380716323852539e-01 -5.774077773094177246e-01 -2.202142775058746338e-01
-2.682867050170898438e-01 8.523941785097122192e-02 2.877905666828155518e-01 -8.135183155536651611e-02 6.218427419662475586e-01 -2.276884913444519043e-01 4.484441578388214111e-01 4.378155171871185303e-01
-2.287999838590621948e-01 6.675228476524353027e-02 2.053104154765605927e-02 -1.813491582870483398e-01 7.080160975456237793e-01 8.188116550445556641e-02 -5.499402880668640137e-01 3.153725862503051758e-01
2.398579418659210205e-01 1.483080387115478516e-01 1.564068496227264404e-01 -5.044494271278381348e-01 5.393925905227661133e-01 4.082951843738555908e-01 -2.274799942970275879e-01 3.635163307189941406e-01
-4.467113912105560303e-01 2.699589729309082031e-01 7.359308749437332153e-02 -5.380434989929199219e-01 4.471221268177032471e-01 -1.941058337688446045e-01 -2.228964716196060181e-01 -3.812954723834991455e-01
-2.349439710378646851e-01 2.257543504238128662e-01 2.844711765646934509e-03 -7.999673485755920410e-01 3.007454425096511841e-02 5.736543983221054077e-02 3.896252214908599854e-01 -3.128539621829986572e-01
