# Supplementary material for: Where is your field going? A machine learning approach to study the relative motion of the domains of physics
Source: PLoS One. 2020 Jun 18;15(6):e0233997. doi: 10.1371/journal.pone.0233997 (PMC7302634; doi:10.1371/journal.pone.0233997)
Supplement: S2 Data — (ZIP) [file pone.0233997.s002.zip › 1/Pacs4Run_1_VS_500_embeddings1999-2003ED8.txt]

8.750654757022857666e-02 -7.247009277343750000e-01 -4.997662454843521118e-02 3.181545138359069824e-01 -3.501990735530853271e-01 -4.091703891754150391e-01 -2.704050242900848389e-01 -1.589411310851573944e-02
-3.282772600650787354e-01 -3.096933066844940186e-01 2.937342796940356493e-04 5.487530231475830078e-01 -4.650469720363616943e-01 2.530987560749053955e-01 -4.598484933376312256e-01 5.836123228073120117e-02
-3.697024881839752197e-01 -4.415347278118133545e-01 1.475032866001129150e-01 3.407675027847290039e-01 -1.369805634021759033e-01 -2.331248372793197632e-01 -6.761229038238525391e-01 1.529952045530080795e-02
-1.059905514121055603e-01 -3.592892885208129883e-01 4.256145060062408447e-01 3.680112659931182861e-01 -7.136745005846023560e-02 2.738257944583892822e-01 -5.498793125152587891e-01 4.008192718029022217e-01
1.033910661935806274e-01 1.589236408472061157e-02 -2.505698800086975098e-01 4.265780150890350342e-01 -3.970308899879455566e-01 -6.766098141670227051e-01 6.575366109609603882e-02 3.529103100299835205e-01
-7.026323676109313965e-02 1.057329699397087097e-01 5.109871029853820801e-01 2.509078085422515869e-01 -4.661583900451660156e-01 -4.009129106998443604e-01 -2.669865787029266357e-01 4.588076472282409668e-01
-3.400204479694366455e-01 -6.224564909934997559e-01 -3.486250340938568115e-02 4.053518176078796387e-01 -4.032067060470581055e-01 3.032930493354797363e-01 -1.513698846101760864e-01 2.322353124618530273e-01
-2.157232165336608887e-01 -1.658387780189514160e-01 -2.119513899087905884e-01 3.302694559097290039e-01 -4.699300229549407959e-01 -6.581388711929321289e-01 9.724530391395092010e-03 3.433425724506378174e-01
-2.221579998731613159e-01 -3.802042081952095032e-02 2.841192483901977539e-01 8.250855207443237305e-01 -2.138683199882507324e-01 -8.176101744174957275e-02 4.461502283811569214e-02 3.650967180728912354e-01
-1.180267408490180969e-01 -2.336365580558776855e-01 2.819180786609649658e-01 7.246941924095153809e-01 -7.652214169502258301e-02 -4.397864639759063721e-01 3.372748196125030518e-01 -1.174816936254501343e-01
-3.697988390922546387e-01 -2.892862558364868164e-01 2.656507790088653564e-01 5.555858016014099121e-01 -1.303923726081848145e-01 -4.234799742698669434e-01 -3.480702936649322510e-01 -2.877946496009826660e-01
-4.669833183288574219e-01 -1.478162705898284912e-01 -6.640888750553131104e-02 2.794303596019744873e-01 -6.364631652832031250e-01 -5.117336511611938477e-01 -1.030723899602890015e-01 -2.244925126433372498e-03
-2.710149884223937988e-01 -1.526874005794525146e-01 2.907031178474426270e-01 2.080027759075164795e-01 -4.366324543952941895e-01 -7.091130614280700684e-01 -1.887498944997787476e-01 -2.152866423130035400e-01
3.114301264286041260e-01 -1.435789763927459717e-01 4.616000652313232422e-01 4.253829419612884521e-01 -5.814178586006164551e-01 6.151575595140457153e-02 -2.675115168094635010e-01 -2.738208174705505371e-01
-3.095295429229736328e-01 -3.525831699371337891e-01 2.979413270950317383e-01 2.165887653827667236e-01 -4.159844219684600830e-01 -5.456673502922058105e-01 -1.808292269706726074e-01 -3.751024007797241211e-01
-2.234835177659988403e-01 -2.608776092529296875e-01 -1.381911486387252808e-01 2.486871778964996338e-01 -2.561229169368743896e-01 -6.941914558410644531e-02 -7.671589255332946777e-01 3.769685029983520508e-01
2.040531933307647705e-01 -3.452898561954498291e-01 2.488104104995727539e-01 1.532926559448242188e-01 -8.482841253280639648e-01 3.946537151932716370e-02 -7.516453415155410767e-02 -1.641303747892379761e-01
-3.086984753608703613e-01 -3.513189256191253662e-01 4.760673046112060547e-01 6.003196164965629578e-02 -3.059008419513702393e-01 -6.457156538963317871e-01 8.699188381433486938e-02 1.815072149038314819e-01
-4.023863077163696289e-01 -6.153663396835327148e-01 5.994787812232971191e-02 4.533629417419433594e-01 4.889252036809921265e-02 2.911200281232595444e-03 -3.563398420810699463e-01 3.477078378200531006e-01
-1.854534745216369629e-01 4.361394420266151428e-02 -2.390789985656738281e-02 4.875981509685516357e-01 -6.762768030166625977e-01 -1.579792052507400513e-01 -1.873842328786849976e-01 4.560271799564361572e-01
3.230771049857139587e-02 -1.849818378686904907e-01 6.204687803983688354e-02 2.668746113777160645e-01 -8.764768242835998535e-01 -2.144568227231502533e-02 -2.787718176841735840e-01 -2.080406844615936279e-01
-8.749721199274063110e-02 -2.310602217912673950e-01 1.857828646898269653e-01 5.184891223907470703e-01 -3.953455984592437744e-01 -2.396333813667297363e-01 4.206295907497406006e-01 4.949320554733276367e-01
2.403500974178314209e-01 2.791206538677215576e-01 2.993960976600646973e-01 4.456952214241027832e-01 -4.265990853309631348e-01 -5.965590476989746094e-01 -4.154037311673164368e-02 1.909087002277374268e-01
-1.824328005313873291e-01 6.903007626533508301e-02 -3.429636359214782715e-02 8.802622556686401367e-01 -2.424805611371994019e-01 -2.167651802301406860e-01 -1.951969265937805176e-01 2.050106972455978394e-01
7.154832035303115845e-02 -1.035139262676239014e-01 5.358044430613517761e-02 4.787690639495849609e-01 -3.869185447692871094e-01 -3.666810691356658936e-01 3.367131650447845459e-01 5.954310297966003418e-01
-4.222114980220794678e-01 -4.994195997714996338e-01 1.975110918283462524e-02 -2.034634537994861603e-02 -5.683266520500183105e-01 -9.338333271443843842e-03 -3.828261196613311768e-01 3.191790282726287842e-01
2.899806499481201172e-01 -3.375113904476165771e-01 -2.494389563798904419e-01 3.034265935420989990e-01 -5.844218134880065918e-01 -3.831144869327545166e-01 -1.096138209104537964e-01 -3.838869333267211914e-01
-1.989426016807556152e-01 -7.268676906824111938e-02 -7.059245556592941284e-02 1.494282484054565430e-01 -5.248317122459411621e-01 -6.992023587226867676e-01 -2.233734726905822754e-01 3.370439112186431885e-01
-2.484471201896667480e-01 1.049398109316825867e-01 2.642857469618320465e-02 6.727281212806701660e-01 -4.215226471424102783e-01 -3.755477368831634521e-01 -1.896139681339263916e-01 3.454404771327972412e-01
1.916078850626945496e-02 1.736679375171661377e-01 -1.041610315442085266e-01 8.436027765274047852e-01 -2.271808385848999023e-01 -1.119499057531356812e-01 -4.142437577247619629e-01 1.059022769331932068e-01
5.106612443923950195e-01 -4.051923155784606934e-01 -3.102637231349945068e-01 2.005025893449783325e-01 -2.525328397750854492e-01 -1.722705215215682983e-01 -4.415256381034851074e-01 3.875364363193511963e-01
-4.526305198669433594e-01 -2.570648193359375000e-01 2.806937694549560547e-01 1.628220528364181519e-01 -6.831164360046386719e-01 3.392884135246276855e-02 -3.581006824970245361e-01 1.664572358131408691e-01
-2.860749065876007080e-01 -6.739009916782379150e-02 -5.324753001332283020e-02 6.506692171096801758e-01 -1.600578874349594116e-01 -6.263405680656433105e-01 1.186661701649427414e-02 2.633479833602905273e-01
3.592802286148071289e-01 -4.782850742340087891e-01 3.681008815765380859e-01 1.052621528506278992e-01 -5.742167830467224121e-01 -1.734610199928283691e-01 -9.312374889850616455e-02 -3.565064668655395508e-01
6.913504004478454590e-02 -1.476115882396697998e-01 2.294899336993694305e-02 1.590214222669601440e-01 -8.931465148925781250e-01 -1.500165164470672607e-01 -3.543821275234222412e-01 -4.259549826383590698e-02
-3.403254449367523193e-01 -3.276439607143402100e-01 1.297955214977264404e-01 5.079103112220764160e-01 -7.231711596250534058e-02 -3.005296289920806885e-01 -2.595752477645874023e-02 6.370140314102172852e-01
-1.584683060646057129e-01 1.628561466932296753e-01 3.474189341068267822e-01 3.892503380775451660e-01 -7.642568349838256836e-01 -2.188141196966171265e-01 -1.261230707168579102e-01 1.681513637304306030e-01
5.305179953575134277e-01 -5.287131667137145996e-01 1.597843468189239502e-01 2.598449401557445526e-02 -2.208402305841445923e-01 -1.340623944997787476e-01 -4.695670306682586670e-01 3.543594479560852051e-01
-4.696761071681976318e-02 3.539797663688659668e-02 -1.689329370856285095e-02 4.122016131877899170e-01 -6.726554632186889648e-01 -3.694502413272857666e-01 4.848742485046386719e-02 4.848047792911529541e-01
-7.793500274419784546e-02 -1.471675187349319458e-01 3.604914844036102295e-01 3.575830459594726562e-01 -1.385379880666732788e-01 -5.508781671524047852e-01 -7.937989383935928345e-02 6.208764314651489258e-01
-4.240561649203300476e-02 7.797057181596755981e-02 3.515287116169929504e-02 5.869093537330627441e-01 -4.451715946197509766e-01 -4.122621417045593262e-01 1.564174331724643707e-02 5.272964835166931152e-01
-2.852485142648220062e-02 -2.696466445922851562e-01 9.371120482683181763e-02 7.265647649765014648e-01 1.620599776506423950e-01 -1.934876143932342529e-01 4.964911378920078278e-03 5.710284709930419922e-01
-2.842711806297302246e-01 -1.840494126081466675e-01 4.169687628746032715e-01 4.091609120368957520e-01 -1.862119138240814209e-01 -3.031820952892303467e-01 4.043175280094146729e-02 6.448342204093933105e-01
2.047182321548461914e-01 -1.058631911873817444e-01 5.296992063522338867e-01 5.605983734130859375e-01 -2.706911973655223846e-02 -4.171973168849945068e-01 1.961150765419006348e-01 3.725374341011047363e-01
4.296099245548248291e-01 -1.547721773386001587e-01 3.521390855312347412e-01 2.251392751932144165e-01 -7.132038474082946777e-01 5.439600721001625061e-02 -3.100202679634094238e-01 9.518558531999588013e-02
-2.705301642417907715e-01 -2.893762588500976562e-01 2.551117539405822754e-01 3.399100899696350098e-01 -2.599047124385833740e-01 -4.498123526573181152e-01 -5.217145085334777832e-01 -3.469673395156860352e-01
-1.467035710811614990e-01 -5.376005545258522034e-02 4.839890450239181519e-02 8.001443743705749512e-01 -2.192417830228805542e-01 -1.192248798906803131e-02 -1.643138527870178223e-01 5.077463984489440918e-01
-3.041674494743347168e-01 -3.148946464061737061e-01 3.144827187061309814e-01 3.765887320041656494e-01 -2.631354629993438721e-01 -5.197106003761291504e-01 3.340459764003753662e-01 3.415828347206115723e-01
-7.091725617647171021e-02 -2.218839675188064575e-01 2.093540877103805542e-01 7.077273726463317871e-01 3.704150207340717316e-03 -4.931834340095520020e-01 3.881571590900421143e-01 -8.438924700021743774e-02
-1.727049946784973145e-01 1.322105675935745239e-01 5.621233582496643066e-01 3.668258488178253174e-01 -5.946494340896606445e-01 -3.597013056278228760e-01 -1.291287243366241455e-01 4.982190206646919250e-02
-1.911113113164901733e-01 -5.509409680962562561e-02 2.045722156763076782e-01 6.326909661293029785e-01 -4.989187121391296387e-01 -1.286950409412384033e-01 3.708416223526000977e-01 3.395401239395141602e-01
-2.741833925247192383e-01 1.792941838502883911e-01 4.246578812599182129e-01 4.750173091888427734e-01 -5.355369448661804199e-01 -1.788696348667144775e-01 -3.963719010353088379e-01 1.039055511355400085e-01
-9.461300820112228394e-02 -4.404062628746032715e-01 4.929331317543983459e-02 3.181092143058776855e-01 -6.159520745277404785e-01 1.962030231952667236e-01 6.086614355444908142e-02 5.214116573333740234e-01
-2.080061286687850952e-02 -2.573020756244659424e-01 4.849934279918670654e-01 2.986050248146057129e-01 -4.534770548343658447e-02 -7.403261065483093262e-01 1.624582707881927490e-01 1.801325380802154541e-01
6.645474433898925781e-01 -9.721317887306213379e-02 8.513196557760238647e-02 3.166338801383972168e-01 -2.560046911239624023e-01 -3.741756379604339600e-01 -4.613257348537445068e-01 1.518383920192718506e-01
-1.196447014808654785e-01 9.106847643852233887e-02 4.201866313815116882e-02 8.634538054466247559e-01 -1.153943315148353577e-01 -3.300651013851165771e-01 -2.099021524190902710e-01 2.524987161159515381e-01
-1.621599495410919189e-02 -5.419952273368835449e-01 4.365555047988891602e-01 4.266558587551116943e-01 -3.066503405570983887e-01 3.868487477302551270e-01 2.315751910209655762e-01 1.898658126592636108e-01
-3.013333678245544434e-01 -4.031544029712677002e-01 2.071696817874908447e-01 1.431753039360046387e-01 -6.670897603034973145e-01 -4.572178721427917480e-01 -1.571710854768753052e-01 -6.698310375213623047e-02
-2.211400866508483887e-01 -2.445802837610244751e-01 1.851237863302230835e-01 5.674631595611572266e-01 -1.987659931182861328e-01 1.674019172787666321e-02 -6.168958172202110291e-02 7.009983658790588379e-01
5.301648378372192383e-01 -5.725758075714111328e-01 -7.461740076541900635e-02 1.771800965070724487e-01 -5.684869289398193359e-01 4.921622108668088913e-03 1.075260862708091736e-01 -1.391344070434570312e-01
1.040984615683555603e-01 -2.382381819188594818e-02 2.291473299264907837e-01 7.089564800262451172e-01 -1.082800999283790588e-01 -3.403466939926147461e-01 5.034520477056503296e-02 5.507932901382446289e-01
-4.603228718042373657e-02 -2.259467095136642456e-01 1.352740675210952759e-01 4.034737050533294678e-01 -4.241501092910766602e-01 -3.228852152824401855e-01 4.217755198478698730e-01 5.510774254798889160e-01
3.187767416238784790e-02 -2.963700592517852783e-01 3.200338408350944519e-02 3.148413896560668945e-01 -7.584785819053649902e-01 -6.829173117876052856e-02 -2.483885735273361206e-01 -4.115203320980072021e-01
2.561600208282470703e-01 2.432234585285186768e-01 2.411190271377563477e-01 4.080253839492797852e-01 -4.619367718696594238e-01 -5.986101627349853516e-01 5.269879102706909180e-02 2.758706808090209961e-01
-3.865338563919067383e-01 -1.996465921401977539e-01 1.368894129991531372e-01 1.327708065509796143e-01 -4.698918163776397705e-01 -6.323171257972717285e-01 -3.417259156703948975e-01 -1.922658681869506836e-01
4.086820483207702637e-01 -3.284601569175720215e-01 8.939039707183837891e-02 3.047332167625427246e-01 -7.280530333518981934e-01 -4.730432480573654175e-02 1.133021339774131775e-01 -2.812539637088775635e-01
1.542518138885498047e-01 -2.908710539340972900e-01 -3.901019096374511719e-01 4.415814578533172607e-01 -5.458846688270568848e-01 -2.132843285799026489e-01 -3.291342854499816895e-01 -3.043305277824401855e-01
-2.642089128494262695e-01 -4.917399287223815918e-01 2.599066793918609619e-01 -2.433393150568008423e-02 -3.962000906467437744e-01 -5.252810120582580566e-01 -3.793746829032897949e-01 -2.083796113729476929e-01
-1.365591138601303101e-01 -2.644920647144317627e-01 2.874315977096557617e-01 6.101381182670593262e-01 7.011013478040695190e-02 -1.579765379428863525e-01 -3.735227277502417564e-03 6.531647443771362305e-01
-1.055193021893501282e-01 1.403755396604537964e-01 7.729277759790420532e-02 7.930243015289306641e-01 -2.592003643512725830e-01 -2.620201110839843750e-01 -2.780245542526245117e-01 3.480827808380126953e-01
-8.959609270095825195e-02 -6.092409491539001465e-01 5.094031095504760742e-01 7.103715091943740845e-02 3.732371330261230469e-02 -5.897474884986877441e-01 3.880664706230163574e-02 7.455883175134658813e-02
-2.695421874523162842e-01 -2.485907673835754395e-01 1.319575160741806030e-01 6.101009249687194824e-01 -6.192813441157341003e-02 -9.041966497898101807e-02 -1.189991533756256104e-01 6.706282496452331543e-01
-2.418246418237686157e-01 -5.418371558189392090e-01 -1.954970881342887878e-02 4.885347485542297363e-01 1.898710429668426514e-01 -1.470950543880462646e-01 -3.789837360382080078e-01 4.555968046188354492e-01
-3.853260725736618042e-02 8.880332112312316895e-02 9.002920240163803101e-02 7.544488906860351562e-01 -9.488102048635482788e-02 -3.299592435359954834e-01 -2.845380008220672607e-01 4.631343483924865723e-01
-1.471209973096847534e-01 -5.370098352432250977e-01 5.498642325401306152e-01 -8.365382254123687744e-02 -2.600531876087188721e-01 -5.365394353866577148e-01 1.144538298249244690e-01 1.096606031060218811e-01
-1.231537908315658569e-01 1.367888879030942917e-02 1.079442203044891357e-01 8.916140198707580566e-01 -4.848869144916534424e-02 -2.619317770004272461e-01 -2.401970513164997101e-02 3.263159096240997314e-01
1.667750924825668335e-01 -2.877918779850006104e-01 -1.171934679150581360e-01 5.425180792808532715e-01 -6.272937655448913574e-01 -4.139148071408271790e-02 2.924267388880252838e-02 -4.303903281688690186e-01
-2.627417445182800293e-01 -2.293944060802459717e-01 3.285250961780548096e-01 7.923455238342285156e-01 -6.038736179471015930e-02 -2.412337809801101685e-01 2.841896116733551025e-01 -8.288822718895971775e-04
-2.396252304315567017e-01 -6.807871460914611816e-01 3.489160835742950439e-01 9.190639853477478027e-02 8.966057747602462769e-02 -5.206041336059570312e-01 6.966508924961090088e-02 2.549480795860290527e-01
-8.984583616256713867e-02 -4.159566462039947510e-01 2.098178118467330933e-01 5.356001853942871094e-01 4.642024636268615723e-02 -6.620481014251708984e-01 2.177364379167556763e-01 1.204556878656148911e-02
3.793625831604003906e-01 -4.978562593460083008e-01 3.299933373928070068e-01 -4.456096515059471130e-02 -6.892481446266174316e-01 -9.910111129283905029e-02 -1.019380614161491394e-02 -1.111484542489051819e-01
5.515167117118835449e-01 -4.015364646911621094e-01 2.242083847522735596e-01 1.276509165763854980e-01 -4.547118023037910461e-02 -2.596839368343353271e-01 -6.295827031135559082e-01 4.643081128597259521e-02
-1.813895553350448608e-01 -5.650626868009567261e-02 1.476153880357742310e-01 5.967858433723449707e-01 -4.744087159633636475e-01 -1.104665026068687439e-01 6.540842354297637939e-02 5.868698954582214355e-01
-3.384075760841369629e-01 -2.032951563596725464e-01 2.365159392356872559e-01 2.780292630195617676e-01 -4.873446822166442871e-01 -5.144701004028320312e-01 -3.694441616535186768e-01 -2.687715590000152588e-01
4.397871792316436768e-01 -2.550136744976043701e-01 5.130763053894042969e-01 1.546944975852966309e-01 -6.310558319091796875e-01 -3.535477817058563232e-02 -2.342932373285293579e-01 -1.699363812804222107e-03
7.464752998203039169e-03 -5.407273769378662109e-01 -2.779402136802673340e-01 4.080597758293151855e-01 -4.982128143310546875e-01 -2.761645987629890442e-02 -2.791877388954162598e-01 -3.699598312377929688e-01
5.817996859550476074e-01 -1.148080453276634216e-01 3.153980374336242676e-01 2.728611528873443604e-01 -6.115449070930480957e-01 -2.543811500072479248e-01 1.439799182116985321e-02 -1.884008646011352539e-01
-3.471975773572921753e-02 -8.259976506233215332e-01 -3.352911472320556641e-01 4.243683516979217529e-01 3.724396228790283203e-02 -1.417803764343261719e-01 2.463586628437042236e-02 -4.379636794328689575e-02
-3.228510618209838867e-01 -5.559885501861572266e-01 1.598223149776458740e-01 3.816642165184020996e-01 1.700280457735061646e-01 -2.151433080434799194e-01 -2.250759750604629517e-01 5.381244421005249023e-01
-1.790670454502105713e-01 -4.486549496650695801e-01 3.587662056088447571e-02 6.375455260276794434e-01 -9.004349261522293091e-02 -2.009394764900207520e-01 4.763588905334472656e-01 2.889462709426879883e-01
9.512853808701038361e-03 1.000154241919517517e-01 6.749200075864791870e-02 7.209133505821228027e-01 -1.315996795892715454e-01 -4.391886293888092041e-01 -1.763561218976974487e-01 4.736333787441253662e-01
6.426333785057067871e-01 -4.579520225524902344e-02 2.649972438812255859e-01 3.326507508754730225e-01 -6.167096495628356934e-01 -7.520297914743423462e-02 -4.659852758049964905e-02 1.260447353124618530e-01
-7.254873961210250854e-02 -5.883626639842987061e-02 -1.164253801107406616e-01 3.968726396560668945e-01 -4.323494136333465576e-01 -6.704232096672058105e-01 1.615168452262878418e-01 3.971540927886962891e-01
-4.031549096107482910e-01 -7.404962182044982910e-02 1.594540774822235107e-01 3.885006010532379150e-01 -6.253004074096679688e-01 -4.177850186824798584e-01 -3.436640650033950806e-02 2.981583476066589355e-01
-3.406156003475189209e-01 -2.961796522140502930e-01 1.483810842037200928e-01 4.083373248577117920e-01 -2.760176360607147217e-01 -3.718995451927185059e-01 -5.708225965499877930e-01 -2.591694891452789307e-01
-1.646107584238052368e-01 -5.963236093521118164e-02 -3.378172963857650757e-02 6.080921292304992676e-01 -3.102535903453826904e-01 -3.030748963356018066e-01 -2.768818661570549011e-02 6.399624347686767578e-01
4.567137956619262695e-01 -1.283970177173614502e-01 2.912502884864807129e-01 1.559106111526489258e-01 -4.899152517318725586e-01 -2.727964520454406738e-01 -5.838662981986999512e-01 -1.022605523467063904e-01
6.109973192214965820e-01 -5.141428112983703613e-01 -4.115363955497741699e-02 -1.879372633993625641e-02 -1.077411100268363953e-01 -3.694483637809753418e-01 -1.546824574470520020e-01 4.338960647583007812e-01
2.711046934127807617e-01 -2.162641882896423340e-01 2.536891996860504150e-01 4.012724161148071289e-01 -8.151564747095108032e-03 -7.505963444709777832e-01 2.725759744644165039e-01 1.288228780031204224e-01
4.100284874439239502e-01 -2.562896907329559326e-01 3.842337429523468018e-01 1.024192422628402710e-01 -7.491413354873657227e-01 -3.611375577747821808e-03 2.302298881113529205e-02 2.152005583047866821e-01
-2.757430076599121094e-01 -7.670630812644958496e-01 1.785588860511779785e-01 3.220796883106231689e-01 1.378403455018997192e-01 -3.671827018260955811e-01 -4.584935680031776428e-02 -2.098481804132461548e-01
-3.784231841564178467e-01 -3.358525633811950684e-01 5.161768198013305664e-01 4.554778039455413818e-01 -2.581610381603240967e-01 -2.972132265567779541e-01 -6.818483769893646240e-02 -3.323681652545928955e-01
5.885693430900573730e-01 -1.888091564178466797e-01 3.659021556377410889e-01 3.274424970149993896e-01 -5.586546063423156738e-01 1.479257941246032715e-01 -1.759336739778518677e-01 1.091078743338584900e-01
-2.310288101434707642e-01 -5.980660915374755859e-01 -7.092101871967315674e-02 4.232887327671051025e-01 -3.177831768989562988e-01 7.547603454440832138e-03 4.616348147392272949e-01 3.009808659553527832e-01
4.830339923501014709e-02 -2.193577140569686890e-01 2.452893406152725220e-01 3.243359625339508057e-01 -8.478680253028869629e-01 1.449744449928402901e-04 -1.849326640367507935e-01 1.763746291399002075e-01
-1.116711273789405823e-01 -1.271360204555094242e-03 -8.352360129356384277e-02 9.207152128219604492e-01 -1.781095266342163086e-01 -3.341354057192802429e-02 -2.436771392822265625e-01 2.015373557806015015e-01
4.921154081821441650e-01 -3.604643344879150391e-01 2.740300297737121582e-01 2.469622939825057983e-01 -6.718440651893615723e-01 1.704085320234298706e-01 -1.040978580713272095e-01 2.356313169002532959e-02
-2.593941688537597656e-01 -1.476603597402572632e-01 -3.183085918426513672e-01 5.446086525917053223e-01 -3.279602527618408203e-01 -6.244418621063232422e-01 1.901696622371673584e-02 1.230659037828445435e-01
-1.820649653673171997e-01 -3.241280615329742432e-01 5.096243023872375488e-01 3.321638405323028564e-01 4.666140303015708923e-03 -3.411611914634704590e-01 -5.621864199638366699e-01 -2.434694766998291016e-01
-9.371080249547958374e-02 3.915983811020851135e-02 -1.050811558961868286e-01 4.247504472732543945e-01 -6.252654194831848145e-01 -4.603311121463775635e-01 2.621272346004843712e-03 4.419968724250793457e-01
5.551210045814514160e-01 -1.105290427803993225e-01 3.284445106983184814e-01 3.468733429908752441e-01 -4.598233699798583984e-01 1.322571188211441040e-01 -3.353251516819000244e-01 3.317447006702423096e-01
-8.862727135419845581e-02 -3.430685400962829590e-01 -6.260883808135986328e-02 7.199335098266601562e-01 4.230917245149612427e-02 -3.388345241546630859e-02 1.016672514379024506e-02 5.909173488616943359e-01
-8.948322385549545288e-02 -3.255710899829864502e-01 8.270392417907714844e-01 2.453636974096298218e-01 -2.881726995110511780e-02 -3.003427684307098389e-01 -2.136411219835281372e-01 -7.155615091323852539e-02
-6.271560490131378174e-02 -8.662923574447631836e-01 -3.700813651084899902e-01 1.795489192008972168e-01 -1.862528920173645020e-01 -1.445284932851791382e-01 9.818334132432937622e-02 1.057722494006156921e-01
-2.091024369001388550e-01 -2.202001363039016724e-01 3.432259261608123779e-01 6.892518997192382812e-01 8.887568861246109009e-02 -5.178492069244384766e-01 1.960847526788711548e-01 2.000096812844276428e-02
-3.063528537750244141e-01 -6.798599958419799805e-01 1.677757501602172852e-01 3.472658395767211914e-01 1.882182210683822632e-01 -4.316223561763763428e-01 -2.142591029405593872e-01 -1.660279333591461182e-01
-3.557231128215789795e-01 -2.603749632835388184e-01 3.172585070133209229e-01 1.012715697288513184e-01 -4.506534934043884277e-01 -5.703232884407043457e-01 2.289968729019165039e-01 3.375798165798187256e-01
-1.568685919046401978e-01 -8.202661871910095215e-01 1.491298973560333252e-01 2.817952819168567657e-02 -7.317662239074707031e-02 -3.172898888587951660e-01 -3.119758665561676025e-01 -2.759803533554077148e-01
-4.194701090455055237e-02 1.392160505056381226e-01 4.814773797988891602e-01 3.822178840637207031e-01 -5.560539364814758301e-01 -4.803578257560729980e-01 -1.245567947626113892e-02 2.466856390237808228e-01
4.106399044394493103e-02 -4.766624271869659424e-01 -4.052395466715097427e-03 2.831075191497802734e-01 1.505798995494842529e-01 -7.448292970657348633e-01 -2.086872011423110962e-01 -2.644710540771484375e-01
8.109647035598754883e-02 -2.531942725181579590e-01 2.748214006423950195e-01 1.657778471708297729e-01 -3.644779026508331299e-01 -5.962319970130920410e-01 4.874322116374969482e-01 3.168277442455291748e-01
7.364224791526794434e-01 -2.968370616436004639e-01 1.630156338214874268e-01 2.891673147678375244e-01 -1.841810196638107300e-01 -1.907311528921127319e-01 -4.074168503284454346e-01 1.519482582807540894e-01
-2.495604157447814941e-01 -6.708291769027709961e-01 1.658346354961395264e-01 3.510958850383758545e-01 -2.071396112442016602e-01 2.745734751224517822e-01 5.226420238614082336e-02 4.646605551242828369e-01
-1.366194039583206177e-01 2.127349376678466797e-01 3.639412820339202881e-01 5.866355299949645996e-01 -3.592278063297271729e-01 -4.344710111618041992e-01 -3.494471013545989990e-01 1.398635357618331909e-01
-5.200890302658081055e-01 -4.345149099826812744e-01 2.875292003154754639e-01 -2.096772938966751099e-02 -6.432799696922302246e-01 -7.981142401695251465e-02 -1.614061146974563599e-01 1.065863892436027527e-01
-2.554801404476165771e-01 9.580163285136222839e-03 -1.268374025821685791e-01 6.587728261947631836e-01 -5.870329141616821289e-01 7.618262898176908493e-03 -1.641174852848052979e-01 3.361077904701232910e-01
-1.951943486928939819e-01 -6.353461742401123047e-01 4.935711249709129333e-02 5.823376774787902832e-01 2.397716194391250610e-01 5.858257412910461426e-02 -2.892239391803741455e-01 2.685295343399047852e-01
-1.948641985654830933e-01 -3.258602917194366455e-01 3.522210717201232910e-01 2.488058060407638550e-01 8.983641117811203003e-02 -6.678956747055053711e-01 -4.921437054872512817e-02 4.618462920188903809e-01
-2.682681381702423096e-01 -5.730327963829040527e-01 1.955043151974678040e-02 5.303827524185180664e-01 1.053388416767120361e-01 -1.853605955839157104e-01 -3.832399249076843262e-01 3.544715940952301025e-01
-7.787989825010299683e-02 -5.122516751289367676e-01 6.455605030059814453e-01 -8.516062796115875244e-02 -2.237296700477600098e-01 -4.671570062637329102e-01 1.287380307912826538e-01 1.505594104528427124e-01
-1.757607609033584595e-01 -1.921436190605163574e-01 4.184097349643707275e-01 7.609475851058959961e-01 -5.106946080923080444e-02 -2.572555840015411377e-01 3.192736506462097168e-01 8.577123284339904785e-02
-2.298869192600250244e-01 -3.147540092468261719e-01 2.724756896495819092e-01 7.350816130638122559e-01 -1.934194564819335938e-01 -8.562666922807693481e-02 4.227290451526641846e-01 -1.002556756138801575e-01
1.329838633537292480e-01 -4.037398695945739746e-01 2.156874239444732666e-01 -1.459353510290384293e-02 -3.066480159759521484e-01 -5.539653301239013672e-01 3.495673835277557373e-01 4.994672834873199463e-01
3.441026806831359863e-01 -6.035258173942565918e-01 3.460201993584632874e-02 4.266113638877868652e-01 -2.923784255981445312e-01 -2.540398389101028442e-02 1.300268471240997314e-01 -4.807472229003906250e-01
-1.175424754619598389e-01 5.904331337660551071e-03 7.635213434696197510e-02 5.168769359588623047e-01 -3.123103082180023193e-01 -4.040763974189758301e-01 -2.014074176549911499e-01 6.416985392570495605e-01
8.129614591598510742e-02 -3.369275629520416260e-01 -1.366811543703079224e-01 3.602123856544494629e-01 -7.006772160530090332e-01 3.895898759365081787e-01 -2.564625144004821777e-01 1.514405459165573120e-01
1.720204204320907593e-02 -2.302807755768299103e-03 1.202995181083679199e-01 6.237586736679077148e-01 -2.538775503635406494e-01 -4.174838066101074219e-01 -1.696150749921798706e-02 5.975931882858276367e-01
3.179582953453063965e-01 -4.752877056598663330e-01 -4.297875165939331055e-01 3.383265733718872070e-01 -4.882313609123229980e-01 -3.113890253007411957e-02 -3.079952299594879150e-01 -1.990514099597930908e-01
5.837547779083251953e-01 2.411603927612304688e-02 2.102345824241638184e-01 4.102839529514312744e-01 -5.652258396148681641e-01 -1.167019754648208618e-01 -3.344566226005554199e-01 3.400554880499839783e-02
-9.817572683095932007e-02 -4.041312038898468018e-01 1.437530517578125000e-01 6.896781921386718750e-01 -2.744075655937194824e-01 1.835366934537887573e-01 4.585198462009429932e-01 1.072049215435981750e-01
1.023720800876617432e-01 -1.242296323180198669e-01 6.757949590682983398e-01 4.263930916786193848e-01 -1.365721672773361206e-01 -5.106788277626037598e-01 1.212689429521560669e-01 2.035344243049621582e-01
-2.836758196353912354e-01 -3.142341971397399902e-01 2.937177382409572601e-02 3.928912878036499023e-01 -4.803997930139303207e-03 -5.587683320045471191e-01 -5.450752973556518555e-01 -2.370789051055908203e-01
-2.622605860233306885e-01 -3.064283728599548340e-01 1.733518838882446289e-01 7.813064455986022949e-01 2.289508469402790070e-02 -2.764284312725067139e-01 2.987166941165924072e-01 1.751057207584381104e-01
-2.162012308835983276e-01 -2.345536947250366211e-01 -1.382443457841873169e-01 8.027662038803100586e-01 -2.247095257043838501e-01 -4.119497165083885193e-02 2.036169469356536865e-01 3.755599856376647949e-01
5.792117714881896973e-01 -2.307692915201187134e-01 -5.650440230965614319e-03 3.239648938179016113e-01 -3.712106645107269287e-01 1.442226581275463104e-02 -5.040658116340637207e-01 3.379147350788116455e-01
3.860605955123901367e-01 -2.434923052787780762e-01 3.932228386402130127e-01 1.687607020139694214e-01 -7.687175869941711426e-01 4.054465889930725098e-02 -5.442179273813962936e-03 1.263496279716491699e-01
1.649022698402404785e-01 -4.379155337810516357e-01 -3.218330144882202148e-01 6.287445425987243652e-01 -2.739464342594146729e-01 -2.144246362149715424e-02 -2.196375280618667603e-01 -3.979878425598144531e-01
7.884396240115165710e-03 -7.543186545372009277e-01 2.032954841852188110e-01 3.105343580245971680e-01 -3.142941296100616455e-01 3.661631047725677490e-01 1.439806967973709106e-01 1.989823430776596069e-01
-3.166555166244506836e-01 -3.191058933734893799e-01 4.524496793746948242e-01 6.068926453590393066e-01 -2.077142745256423950e-01 -1.824891716241836548e-01 3.606446981430053711e-01 -1.354967355728149414e-01
-6.399756669998168945e-02 -2.952498495578765869e-01 6.062814593315124512e-02 3.017023801803588867e-01 -7.985104322433471680e-01 -7.726797461509704590e-02 -9.787580370903015137e-02 -4.010773003101348877e-01
-1.624260693788528442e-01 2.051836550235748291e-01 4.344345033168792725e-01 5.385737419128417969e-01 -5.037471652030944824e-01 -3.415251076221466064e-01 -2.866113185882568359e-01 1.325959153473377228e-02
1.641434282064437866e-01 -6.357318162918090820e-01 -4.221235811710357666e-01 3.467871844768524170e-01 -4.463542699813842773e-01 -5.330366082489490509e-03 -1.674219238338992000e-04 -2.668177783489227295e-01
5.031772851943969727e-01 -4.297226369380950928e-01 4.486446827650070190e-02 -5.763532966375350952e-02 -2.664250731468200684e-01 -2.648115158081054688e-01 -3.542101979255676270e-01 5.387430787086486816e-01
-2.694430351257324219e-01 -5.632645487785339355e-01 3.259237706661224365e-01 4.963679611682891846e-01 1.237199306488037109e-01 -2.717712521553039551e-01 -2.591887116432189941e-01 -3.180899918079376221e-01
9.354225546121597290e-02 -5.820612311363220215e-01 -3.816693425178527832e-01 4.396439194679260254e-01 -4.059470593929290771e-01 -1.080053579062223434e-02 -2.338840067386627197e-01 -3.064066469669342041e-01
-2.136139571666717529e-01 -4.334284067153930664e-01 3.049086630344390869e-01 1.926950663328170776e-01 -7.985393516719341278e-03 -6.001797318458557129e-01 -4.803960397839546204e-02 5.232790708541870117e-01
4.883059486746788025e-02 -2.448582053184509277e-01 2.593245804309844971e-01 2.496278136968612671e-01 -3.475998342037200928e-01 -5.500213503837585449e-01 4.890866279602050781e-01 3.814993500709533691e-01
-6.722920387983322144e-02 -3.557302653789520264e-01 1.085016652941703796e-01 6.145204305648803711e-01 -2.189843058586120605e-01 -2.425489127635955811e-01 5.128891468048095703e-01 3.311931490898132324e-01
4.500385224819183350e-01 -6.958066672086715698e-02 1.290345638990402222e-01 2.656593918800354004e-01 -4.597195684909820557e-01 -1.878180503845214844e-01 -6.754145026206970215e-01 5.095703527331352234e-02
-1.610507667064666748e-01 -2.962596416473388672e-01 2.973378896713256836e-01 5.729026794433593750e-01 2.136874198913574219e-02 -6.258124709129333496e-01 2.342809885740280151e-01 -1.505993008613586426e-01
-1.875759810209274292e-01 -4.036457836627960205e-01 2.994105685502290726e-03 3.994835019111633301e-01 7.316558808088302612e-02 -6.387285590171813965e-01 -3.882547914981842041e-01 -2.796787023544311523e-01
9.904032573103904724e-03 -7.966184616088867188e-02 3.310089185833930969e-02 6.328603029251098633e-01 -1.948992311954498291e-01 -4.873408973217010498e-01 8.223249763250350952e-02 5.565062165260314941e-01
-2.838201522827148438e-01 -2.207941114902496338e-01 9.529209882020950317e-02 4.371565282344818115e-01 -3.029252290725708008e-01 2.830260246992111206e-02 -7.579053044319152832e-01 -5.936685577034950256e-02
-2.326487302780151367e-01 -3.849344253540039062e-01 1.935747414827346802e-01 1.727561950683593750e-01 -1.942388713359832764e-02 -7.056437730789184570e-01 2.749445382505655289e-03 4.817324578762054443e-01
-1.545712724328041077e-02 -7.593387961387634277e-01 -7.400153577327728271e-02 1.253757178783416748e-01 -3.027389943599700928e-01 2.398404031991958618e-01 -4.890638962388038635e-02 5.004038214683532715e-01
-2.080138772726058960e-01 -1.995877623558044434e-01 3.825918734073638916e-01 6.797384023666381836e-01 -1.423909515142440796e-01 -2.813113331794738770e-01 4.277869462966918945e-01 1.614351123571395874e-01
1.412294059991836548e-01 -4.466818273067474365e-01 -4.386222064495086670e-01 5.195695757865905762e-01 -4.251928031444549561e-01 -1.090753227472305298e-01 -1.187598705291748047e-01 -3.337625563144683838e-01
4.390684887766838074e-02 -3.987120687961578369e-01 3.706875741481781006e-01 4.529086053371429443e-01 2.331039607524871826e-01 -2.732580900192260742e-01 -4.918603599071502686e-01 -3.544450104236602783e-01
7.610215544700622559e-01 -2.690904438495635986e-01 8.703450113534927368e-02 2.529312372207641602e-01 -1.551424264907836914e-01 -2.844454646110534668e-01 -2.705655097961425781e-01 3.141707181930541992e-01
-4.033636152744293213e-01 -4.189707636833190918e-01 4.303717240691184998e-02 3.667413592338562012e-01 -3.929671347141265869e-01 -1.194939687848091125e-01 -5.821506977081298828e-01 -1.334478706121444702e-01
5.225983448326587677e-03 -3.245965242385864258e-01 -1.315711885690689087e-01 5.269557833671569824e-01 -6.348921656608581543e-01 1.085254848003387451e-01 -2.485196292400360107e-01 -3.506973385810852051e-01
-1.155718937516212463e-01 -6.468235254287719727e-01 2.711956799030303955e-01 3.183584511280059814e-01 7.681968808174133301e-02 -5.418367981910705566e-01 -6.929086893796920776e-02 -2.984521389007568359e-01
-2.977750301361083984e-01 -4.294289946556091309e-01 3.553322851657867432e-01 1.865869611501693726e-01 -2.803716659545898438e-01 -6.738528609275817871e-01 1.220116168260574341e-01 -1.351748555898666382e-01
-4.347207024693489075e-02 -2.350573539733886719e-01 2.350299209356307983e-01 5.682791471481323242e-01 -4.509022831916809082e-02 -1.811650991439819336e-01 1.732304245233535767e-01 7.069762349128723145e-01
-4.768414422869682312e-03 -2.787671983242034912e-01 -1.330554187297821045e-01 5.397469997406005859e-01 -6.622158885002136230e-01 1.783061213791370392e-02 -1.929054856300354004e-01 -3.703718185424804688e-01
1.719312965869903564e-01 -2.268358767032623291e-01 2.167281508445739746e-01 4.998531937599182129e-01 1.125392392277717590e-01 -7.439017891883850098e-01 2.190271019935607910e-01 9.018277376890182495e-02
2.876712381839752197e-01 -5.442194938659667969e-01 -3.675420954823493958e-02 2.674972414970397949e-01 -5.010593533515930176e-01 -1.912579834461212158e-01 1.913535892963409424e-01 -4.731899201869964600e-01
-6.329663097858428955e-02 -3.308091461658477783e-01 7.417511343955993652e-01 3.138331174850463867e-01 4.979381710290908813e-02 -3.995405733585357666e-01 -1.766033619642257690e-01 -2.111211270093917847e-01
-3.357707858085632324e-01 -4.887301921844482422e-01 -9.563116729259490967e-02 2.461699545383453369e-01 -5.090165138244628906e-01 -2.601219117641448975e-01 -4.930100142955780029e-01 -9.399867802858352661e-02
1.889910995960235596e-01 -1.999055445194244385e-01 5.456200838088989258e-01 6.342782974243164062e-01 -9.734719991683959961e-03 -1.877847462892532349e-01 3.454777002334594727e-01 2.638128995895385742e-01
2.287495136260986328e-02 -4.187705740332603455e-02 -1.734918542206287384e-02 3.869255185127258301e-01 -5.522579550743103027e-01 -3.626911342144012451e-01 2.196005582809448242e-01 6.024554967880249023e-01
5.471655167639255524e-03 8.713821321725845337e-02 1.871581822633743286e-01 5.350864529609680176e-01 -5.485882163047790527e-01 -2.473496794700622559e-01 2.365292459726333618e-01 5.029456019401550293e-01
5.744697451591491699e-01 -2.736937701702117920e-01 1.018821820616722107e-01 3.777593076229095459e-01 -2.810034453868865967e-01 2.009528577327728271e-01 -3.810460865497589111e-01 4.212519824504852295e-01
4.168426617980003357e-02 -8.702791929244995117e-01 -2.608156800270080566e-01 2.788469195365905762e-01 5.942479893565177917e-02 -9.376038610935211182e-02 1.310877948999404907e-01 2.561047673225402832e-01
-1.319698691368103027e-01 -3.544414043426513672e-01 2.379004955291748047e-01 1.959762275218963623e-01 -2.170850485563278198e-01 -7.889088392257690430e-01 3.034565746784210205e-01 1.904941722750663757e-02
-1.187902875244617462e-02 -5.811780095100402832e-01 2.161044925451278687e-01 4.507392346858978271e-01 -3.937148749828338623e-01 4.497386217117309570e-01 1.594448983669281006e-01 1.718287914991378784e-01
1.174674332141876221e-01 -2.786596119403839111e-01 -1.174164414405822754e-01 3.895437717437744141e-01 -7.774030566215515137e-01 -1.331490576267242432e-01 -3.008012473583221436e-02 -3.464539051055908203e-01
6.852676868438720703e-01 -4.742140173912048340e-01 1.321222633123397827e-01 2.630020081996917725e-01 -3.051241636276245117e-01 9.079131484031677246e-02 -3.409767746925354004e-01 3.597324341535568237e-02
1.774632632732391357e-01 -5.507938861846923828e-01 -3.485259413719177246e-02 4.954303056001663208e-02 -6.068246960639953613e-01 2.513547241687774658e-01 2.651977539062500000e-02 4.788995385169982910e-01
-1.501158438622951508e-02 -5.833410620689392090e-01 3.686901628971099854e-01 9.617602825164794922e-02 1.954799741506576538e-01 -6.893710494041442871e-01 -2.931464649736881256e-02 1.182032632641494274e-03
1.271054148674011230e-01 -8.955551385879516602e-01 -2.275630682706832886e-01 3.214421868324279785e-01 1.051274091005325317e-01 -3.321527317166328430e-02 2.014069817960262299e-02 1.189731061458587646e-01
-2.151680290699005127e-01 -6.510345935821533203e-01 1.069450750946998596e-01 4.482605159282684326e-01 2.061083465814590454e-01 9.863285347819328308e-03 -4.295306801795959473e-01 3.006779849529266357e-01
-1.942206621170043945e-01 -1.600190997123718262e-02 -2.517894506454467773e-01 7.516627311706542969e-01 -2.520143091678619385e-01 -3.426913917064666748e-01 -2.420219033956527710e-01 3.067640364170074463e-01
5.071071982383728027e-01 -1.273724883794784546e-01 4.523192346096038818e-01 3.391725122928619385e-01 -5.925030112266540527e-01 1.754160411655902863e-02 -2.357680648565292358e-01 5.792986135929822922e-03
5.365229249000549316e-01 -2.041601091623306274e-01 3.696506023406982422e-01 2.039839476346969604e-01 -6.562651395797729492e-01 -1.930450499057769775e-01 4.549978673458099365e-02 -1.489634960889816284e-01
1.093821749091148376e-01 -7.564423084259033203e-01 -9.452018141746520996e-02 9.868600964546203613e-02 -2.729443609714508057e-01 1.990597099065780640e-01 5.496171303093433380e-03 5.319812297821044922e-01
-2.146261557936668396e-02 2.089826017618179321e-01 5.653815865516662598e-01 4.456182122230529785e-01 -3.932759761810302734e-01 -4.814741909503936768e-01 -2.034337073564529419e-01 9.881847351789474487e-02
-6.583354622125625610e-02 -6.358035206794738770e-01 3.780287802219390869e-01 1.863481551408767700e-01 -2.666410505771636963e-01 2.278471589088439941e-01 1.380133181810379028e-01 5.212762355804443359e-01
-1.427332758903503418e-01 -2.347038090229034424e-01 2.204704433679580688e-01 4.217625856399536133e-01 -5.399665981531143188e-02 -5.181353688240051270e-01 -4.999747574329376221e-01 -4.203518033027648926e-01
3.350353240966796875e-01 -1.698676943778991699e-01 1.294522881507873535e-01 1.273166239261627197e-01 -2.234853804111480713e-01 -3.591696918010711670e-01 -7.993665337562561035e-01 8.940582722425460815e-02
1.985327750444412231e-01 -6.043729782104492188e-01 -1.467544287443161011e-01 4.033136367797851562e-01 -2.106380909681320190e-01 5.761318281292915344e-02 -4.941751360893249512e-01 -3.452861011028289795e-01
4.494372382760047913e-02 -6.009522080421447754e-01 3.245952725410461426e-01 4.389663636684417725e-01 -2.749890685081481934e-01 3.684042692184448242e-01 3.286044001579284668e-01 1.395043432712554932e-01
6.416770815849304199e-01 -1.470378637313842773e-01 3.055689632892608643e-01 3.467582464218139648e-01 -5.908417105674743652e-01 -3.676094487309455872e-02 -2.513340488076210022e-02 -4.404423013329505920e-02
-8.893063664436340332e-02 -3.582818210124969482e-01 6.652658581733703613e-01 1.812230348587036133e-01 -3.103697113692760468e-02 -6.161294579505920410e-01 8.176122605800628662e-02 3.227033093571662903e-02
7.179975509643554688e-02 -8.279611468315124512e-01 -3.824925124645233154e-01 3.497772812843322754e-01 2.762751653790473938e-02 -1.984966099262237549e-01 2.253045700490474701e-02 -2.959292614832520485e-03
1.954441964626312256e-01 -4.955399036407470703e-01 6.577125191688537598e-02 9.863393008708953857e-02 -7.876172661781311035e-01 -1.003899127244949341e-01 7.930176705121994019e-02 -2.558894455432891846e-01
-1.373293548822402954e-01 -2.415195107460021973e-01 4.426658749580383301e-01 4.981557726860046387e-01 4.828448221087455750e-02 -3.749545514583587646e-01 -9.531844407320022583e-03 5.793823003768920898e-01
-1.892751902341842651e-01 -5.522599220275878906e-01 3.357622623443603516e-01 2.923500537872314453e-01 -5.253847241401672363e-01 3.079953193664550781e-01 2.143162190914154053e-01 2.101362496614456177e-01
-3.529181778430938721e-01 -4.963724315166473389e-01 5.026760101318359375e-01 3.607688844203948975e-01 -8.885237574577331543e-02 -3.910179436206817627e-01 2.722467780113220215e-01 -1.063846796751022339e-01
5.638976097106933594e-01 -4.418792426586151123e-01 7.654089480638504028e-02 2.714857831597328186e-02 -2.116282433271408081e-01 -2.480357438325881958e-01 -2.908339500427246094e-01 5.378420948982238770e-01
5.497071146965026855e-01 -6.771433949470520020e-01 2.781757153570652008e-02 1.037655845284461975e-01 -4.233934581279754639e-01 -3.762052580714225769e-02 -6.407490372657775879e-02 -2.073032855987548828e-01
5.920513346791267395e-02 -5.120649337768554688e-01 7.208356261253356934e-02 1.780969835817813873e-02 -5.094763636589050293e-01 1.411840319633483887e-01 1.361546367406845093e-01 6.563033461570739746e-01
6.535421013832092285e-01 -4.385150969028472900e-01 3.014312386512756348e-01 2.612488567829132080e-01 -2.160875350236892700e-01 1.747180223464965820e-01 -3.279044628143310547e-01 1.916604340076446533e-01
2.485960274934768677e-01 -6.405748128890991211e-01 -1.009318530559539795e-01 6.694461703300476074e-01 2.154100686311721802e-01 1.287007927894592285e-01 -1.932092942297458649e-02 7.861127704381942749e-02
2.648103237152099609e-01 -4.411099255084991455e-01 2.266162931919097900e-01 3.573141396045684814e-01 -5.238897204399108887e-01 4.213623106479644775e-01 5.883477255702018738e-02 3.174915313720703125e-01
3.411214649677276611e-01 -1.583745181560516357e-01 2.776126861572265625e-01 3.199722170829772949e-01 -7.717109918594360352e-01 8.214199542999267578e-02 -2.771243453025817871e-01 4.411694128066301346e-03
7.286140322685241699e-01 -3.082057535648345947e-01 3.735750541090965271e-02 3.369805216789245605e-01 -5.084834620356559753e-02 -2.808126509189605713e-01 -4.207745790481567383e-01 2.621142566204071045e-02
-3.452895581722259521e-02 -4.254244565963745117e-01 3.435866534709930420e-01 5.184958577156066895e-01 -8.705375343561172485e-02 -4.500488564372062683e-02 -5.179885625839233398e-01 -3.911724686622619629e-01
5.711765959858894348e-02 -9.262895584106445312e-01 -2.758698761463165283e-01 1.005165204405784607e-01 -5.116264149546623230e-02 -1.762709915637969971e-01 -7.204418629407882690e-02 1.167808771133422852e-01
-1.663966625928878784e-01 -6.901157088577747345e-03 -3.401839360594749451e-02 8.667054176330566406e-01 -1.940089017152786255e-01 7.170312851667404175e-02 -3.243938088417053223e-01 2.681733071804046631e-01
-3.531686961650848389e-01 -5.579803586006164551e-01 2.655312120914459229e-01 4.685128927230834961e-01 1.966782212257385254e-01 -3.518423810601234436e-02 -3.194572031497955322e-01 3.632431030273437500e-01
-1.923800557851791382e-01 -5.097070336341857910e-02 1.859966069459915161e-01 9.020476937294006348e-01 2.610008604824542999e-02 -1.934898346662521362e-01 -1.859375387430191040e-01 1.985315382480621338e-01
1.563127785921096802e-01 -6.666759848594665527e-01 -4.018778726458549500e-02 -7.215602323412895203e-03 -5.250258445739746094e-01 1.959459334611892700e-01 -1.000542542897164822e-03 4.641062915325164795e-01
-2.600134909152984619e-01 -4.157041907310485840e-01 5.752981901168823242e-01 3.483742475509643555e-01 -2.236431837081909180e-01 -3.205648362636566162e-01 3.705239593982696533e-01 -1.310891956090927124e-01
5.760588049888610840e-01 -6.238905191421508789e-01 -7.425632327795028687e-02 -6.847463548183441162e-02 -3.993270397186279297e-01 -1.368848085403442383e-01 -2.049619555473327637e-01 2.202389687299728394e-01
6.754904389381408691e-01 -2.039674967527389526e-01 -7.335583120584487915e-02 2.935798466205596924e-01 -1.299788802862167358e-01 -3.044096529483795166e-01 -4.618691205978393555e-01 2.960691452026367188e-01
8.765239268541336060e-02 -1.830082386732101440e-01 5.418742299079895020e-01 1.354476958513259888e-01 -2.439080551266670227e-02 -6.266532540321350098e-01 1.549929566681385040e-02 5.033109188079833984e-01
-1.369911730289459229e-01 -3.925927579402923584e-01 8.388316035270690918e-01 1.117600873112678528e-01 -1.683070808649063110e-01 -2.220456898212432861e-01 -1.270155608654022217e-01 1.311912834644317627e-01
8.807978779077529907e-02 -6.149126291275024414e-01 5.351822972297668457e-01 8.685596287250518799e-02 1.191697791218757629e-01 -5.412887930870056152e-01 -3.736922889947891235e-02 -1.075583621859550476e-01
-1.205481514334678650e-01 -2.912677824497222900e-01 3.648827970027923584e-01 3.011544346809387207e-01 4.910968616604804993e-02 -4.779118895530700684e-01 -6.271072030067443848e-01 -2.296143323183059692e-01
6.316586514003574848e-04 -1.184468269348144531e-01 2.589870989322662354e-01 4.382568895816802979e-01 -2.697251439094543457e-01 -6.824058294296264648e-01 2.483729869127273560e-01 3.559606969356536865e-01
-1.426873505115509033e-01 -1.551864147186279297e-01 2.511499524116516113e-01 1.549600958824157715e-01 -4.599394500255584717e-01 -6.828033328056335449e-01 1.762206852436065674e-01 3.995624184608459473e-01
2.049110084772109985e-01 -5.464360713958740234e-01 -9.857988357543945312e-02 6.580809354782104492e-01 1.876911818981170654e-01 1.079101786017417908e-01 -3.125656843185424805e-01 2.684417665004730225e-01
3.237323164939880371e-01 -1.675077527761459351e-01 1.945478916168212891e-01 4.699056148529052734e-01 -6.180639863014221191e-01 2.408567816019058228e-01 -4.088350236415863037e-01 3.629185631871223450e-02
-3.380511999130249023e-01 -2.021978795528411865e-01 -2.887005805969238281e-01 2.436864972114562988e-01 -3.771694004535675049e-01 -5.508942008018493652e-01 -3.370568156242370605e-01 3.778330683708190918e-01
9.182120673358440399e-03 -9.287793636322021484e-01 -2.491340488195419312e-01 1.481518596410751343e-01 -4.547972977161407471e-02 -1.957375705242156982e-01 7.572850584983825684e-02 8.456696569919586182e-02
-1.262588202953338623e-01 -4.085255861282348633e-01 4.129507020115852356e-02 7.582241892814636230e-01 1.142322570085525513e-01 -2.629127502441406250e-01 3.494523763656616211e-01 1.904390454292297363e-01
5.490801110863685608e-02 -4.730754494667053223e-01 -4.316277429461479187e-02 1.404791176319122314e-01 -5.987825989723205566e-01 1.293617486953735352e-01 2.312825322151184082e-01 5.681732296943664551e-01
-7.635137438774108887e-02 -6.955995559692382812e-01 1.730713993310928345e-02 1.075895354151725769e-01 -4.162137210369110107e-01 2.718973755836486816e-01 -3.051066994667053223e-01 3.977242112159729004e-01
6.914786696434020996e-01 -1.796255558729171753e-01 7.131063193082809448e-02 4.956528544425964355e-01 -2.519191205501556396e-01 8.736867457628250122e-02 -2.892877161502838135e-01 2.899154722690582275e-01
-6.248994171619415283e-02 -2.229468077421188354e-01 8.606255054473876953e-01 1.648846268653869629e-01 -6.126277521252632141e-02 -3.402747809886932373e-01 -2.405863553285598755e-01 3.323545306921005249e-02
-2.164050638675689697e-01 -2.427661865949630737e-01 -3.945469558238983154e-01 5.886523127555847168e-01 -2.386730462312698364e-01 -4.906493127346038818e-01 1.086785048246383667e-01 2.873016297817230225e-01
8.952297270298004150e-02 -8.765962719917297363e-01 -1.986808031797409058e-01 2.643429040908813477e-01 1.663771718740463257e-01 -9.137532860040664673e-02 -1.633268315345048904e-03 2.796065509319305420e-01
-1.926080286502838135e-01 -2.367146462202072144e-01 3.073083162307739258e-01 8.710242509841918945e-01 1.349890679121017456e-01 -9.686021506786346436e-02 2.644798345863819122e-02 1.595101207494735718e-01
-2.035776078701019287e-01 1.371489018201828003e-01 1.855940669775009155e-01 7.008087038993835449e-01 -1.215166077017784119e-01 -3.383696675300598145e-01 -5.194903612136840820e-01 1.226280406117439270e-01
7.015553861856460571e-02 -8.251551985740661621e-01 -3.971373438835144043e-01 2.093713283538818359e-01 -9.559531509876251221e-02 -5.640201270580291748e-02 9.577537328004837036e-02 3.019107282161712646e-01
7.309989929199218750e-01 -2.165602892637252808e-01 1.199835836887359619e-01 4.539743363857269287e-01 -1.913846582174301147e-01 6.541760265827178955e-02 -2.800468206405639648e-01 2.809267640113830566e-01
-7.204844057559967041e-02 -3.131469488143920898e-01 -2.650500237941741943e-01 2.530867457389831543e-01 -3.094742298126220703e-01 -5.969696044921875000e-01 2.064753025770187378e-01 5.173630714416503906e-01
-1.608188897371292114e-01 -2.926090657711029053e-01 4.257707893848419189e-01 5.475270748138427734e-01 9.755618870258331299e-02 -5.682108998298645020e-01 2.634200453758239746e-01 7.536365091800689697e-02
-2.710058987140655518e-01 -5.649083852767944336e-01 4.311031401157379150e-01 2.996479868888854980e-01 -7.750741392374038696e-02 -4.328941404819488525e-01 3.347520530223846436e-01 -1.622707247734069824e-01
-2.464925199747085571e-01 8.888656646013259888e-02 3.504830300807952881e-01 5.200510621070861816e-01 -3.752934932708740234e-01 -1.120420470833778381e-01 -6.123409867286682129e-01 9.843344241380691528e-02
-1.272160857915878296e-01 -4.249722957611083984e-01 6.292563080787658691e-01 1.647189706563949585e-01 -1.854813992977142334e-01 -5.863026380538940430e-01 2.527219057083129883e-02 3.641235828399658203e-02
-3.148929029703140259e-02 -7.102983593940734863e-01 8.631977438926696777e-02 3.450165987014770508e-01 -9.296749718487262726e-03 2.139862328767776489e-01 -3.589820563793182373e-01 4.396049082279205322e-01
6.202241778373718262e-01 -7.002407312393188477e-01 1.191562637686729431e-01 6.430982053279876709e-02 -2.147864550352096558e-01 -1.274935007095336914e-01 -1.179561614990234375e-01 -1.742118448019027710e-01
5.137394666671752930e-01 -2.422489225864410400e-01 1.939736008644104004e-01 2.754893600940704346e-01 -6.921561360359191895e-01 1.495507806539535522e-01 -1.002930551767349243e-01 2.288291752338409424e-01
4.174880981445312500e-01 -2.582013607025146484e-01 2.892408072948455811e-01 1.940871924161911011e-01 -7.587826848030090332e-01 -1.364683210849761963e-01 -3.958216402679681778e-03 -2.081228494644165039e-01
-3.008103668689727783e-01 -6.308259367942810059e-01 4.137656092643737793e-01 2.489770948886871338e-01 -5.435257405042648315e-02 -4.162169098854064941e-01 2.881856262683868408e-01 -1.383423358201980591e-01
-2.632333040237426758e-01 -5.723968148231506348e-01 4.487225711345672607e-01 3.193050026893615723e-01 -3.035386838018894196e-02 -4.238882362842559814e-01 3.257302045822143555e-01 -1.142788156867027283e-01
5.627177357673645020e-01 -5.998799204826354980e-01 5.997184664011001587e-02 1.963081955909729004e-01 -3.197494447231292725e-01 -1.586834788322448730e-01 -1.111841946840286255e-01 -3.762675225734710693e-01
-2.874788045883178711e-01 -6.064024567604064941e-01 7.334017008543014526e-02 3.824509084224700928e-01 2.003546506166458130e-01 -1.260135322809219360e-01 -5.206051468849182129e-01 2.663332819938659668e-01
-1.589965224266052246e-01 -2.843866348266601562e-01 -1.445837765932083130e-01 3.307702541351318359e-01 -7.157379984855651855e-01 2.249710261821746826e-01 -4.479255378246307373e-01 8.904950809665024281e-04
5.064984560012817383e-01 -4.656898975372314453e-01 5.284066498279571533e-02 -7.315111905336380005e-02 -2.981786131858825684e-01 -3.085837662220001221e-01 -3.503747880458831787e-01 4.599478840827941895e-01
3.977138102054595947e-01 -5.444781184196472168e-01 -1.206025928258895874e-01 6.818971633911132812e-01 2.082860916852951050e-01 1.013235375285148621e-01 -9.315922856330871582e-02 -5.924915149807929993e-02
-2.627277076244354248e-01 -3.865633606910705566e-01 1.666347682476043701e-01 5.627922415733337402e-01 5.629388242959976196e-02 -2.086909860372543335e-02 -1.800134032964706421e-01 6.332705020904541016e-01
3.464377522468566895e-01 -1.702406555414199829e-01 5.238890647888183594e-01 4.907307028770446777e-01 5.215632170438766479e-02 -3.202895224094390869e-01 3.830581903457641602e-01 2.892814576625823975e-01
-3.146035075187683105e-01 -2.012355327606201172e-01 -2.520966231822967529e-01 4.423916935920715332e-01 -2.697808742523193359e-01 -6.442766785621643066e-01 -8.125968277454376221e-02 3.267848193645477295e-01
4.021790623664855957e-01 -1.625833511352539062e-01 -2.751840651035308838e-01 3.034852445125579834e-01 -5.813943147659301758e-01 -7.587175071239471436e-02 -5.455549955368041992e-01 5.082376301288604736e-02
-2.496537715196609497e-01 -5.506131052970886230e-01 7.810521125793457031e-02 4.692280590534210205e-01 4.393408447504043579e-02 -5.353689789772033691e-01 -3.440725207328796387e-01 -3.587173298001289368e-02
8.510967344045639038e-02 -3.892813622951507568e-01 3.432132303714752197e-01 -1.689942330121994019e-01 -4.938775897026062012e-01 -5.259092450141906738e-01 2.337662279605865479e-01 3.460053503513336182e-01
-2.620006799697875977e-01 -4.384736418724060059e-01 3.464147150516510010e-01 1.868947595357894897e-01 -6.407533306628465652e-03 -5.621205568313598633e-01 8.555029518902301788e-03 5.177546143531799316e-01
-9.037856757640838623e-02 2.564233168959617615e-02 -1.473409533500671387e-01 5.654791593551635742e-01 -2.855435609817504883e-01 -6.387712359428405762e-01 -8.273175358772277832e-02 3.915221989154815674e-01
5.334452390670776367e-01 -5.196732282638549805e-01 1.041983366012573242e-01 1.123683676123619080e-01 -6.307146549224853516e-01 -4.388285428285598755e-02 6.295435130596160889e-02 -1.349155753850936890e-01
6.216438412666320801e-01 -5.996752995997667313e-03 3.431482315063476562e-01 3.384595513343811035e-01 -5.625525712966918945e-01 -2.306662648916244507e-01 -1.935454644262790680e-02 -1.056907474994659424e-01
1.310696154832839966e-01 -6.419827342033386230e-01 3.808646500110626221e-01 7.694520801305770874e-02 1.227830424904823303e-01 -6.198533773422241211e-01 5.691899731755256653e-02 -1.310220658779144287e-01
-1.379500031471252441e-01 -6.149208545684814453e-01 2.457102090120315552e-01 1.855289041996002197e-01 -4.145107865333557129e-01 1.483389586210250854e-01 9.943129122257232666e-02 5.516680479049682617e-01
-2.243478968739509583e-02 -2.820952832698822021e-01 2.416529208421707153e-01 6.803529262542724609e-01 -2.385535836219787598e-01 -1.155025362968444824e-01 5.014549493789672852e-01 2.773755192756652832e-01
-2.260717451572418213e-01 -2.971817851066589355e-01 6.641720533370971680e-01 5.780188441276550293e-01 3.170850872993469238e-02 -2.058184146881103516e-01 3.934594616293907166e-02 2.010707408189773560e-01
3.164986670017242432e-01 -6.646879315376281738e-01 -3.064370155334472656e-02 4.460761547088623047e-01 -1.709621548652648926e-01 1.579551547765731812e-01 -2.911388576030731201e-01 -3.451895415782928467e-01
4.309635162353515625e-01 -5.514940023422241211e-01 1.830265820026397705e-01 -8.465377241373062134e-02 -6.683560609817504883e-01 -1.455978304147720337e-01 -1.034574676305055618e-02 -3.813677653670310974e-02
-1.035114452242851257e-01 9.909873455762863159e-02 1.906225681304931641e-01 3.219755291938781738e-01 -5.815813541412353516e-01 -6.535692214965820312e-01 5.465223267674446106e-02 2.666145265102386475e-01
-7.179719209671020508e-02 -3.729668557643890381e-01 -2.878141999244689941e-01 5.550081133842468262e-01 -3.716902434825897217e-01 1.628310419619083405e-02 -5.628656744956970215e-01 -9.814941883087158203e-02
-4.238253533840179443e-01 -7.572234869003295898e-01 2.053075656294822693e-02 1.020589396357536316e-01 -2.741545438766479492e-01 -2.896643579006195068e-01 -1.592244803905487061e-01 -2.274392098188400269e-01
-6.129687651991844177e-02 -5.967438220977783203e-01 3.648353219032287598e-01 1.498801559209823608e-01 2.128271907567977905e-01 -6.604439020156860352e-01 -5.244518816471099854e-02 1.840357482433319092e-02
-8.926825225353240967e-02 -7.257658243179321289e-01 1.857244968414306641e-01 4.038558527827262878e-02 -1.410171091556549072e-01 -4.769049584865570068e-01 -1.540272235870361328e-01 -3.976455330848693848e-01
3.412928804755210876e-02 -4.265872240066528320e-01 1.527978628873825073e-01 6.669268012046813965e-01 2.322096377611160278e-01 -2.047606408596038818e-01 -1.968981027603149414e-01 4.627124965190887451e-01
7.219623923301696777e-01 -3.600591421127319336e-01 -1.421505119651556015e-02 1.324309557676315308e-01 -2.010709196329116821e-01 -3.413454592227935791e-01 -3.258278965950012207e-01 2.612999677658081055e-01
2.978793084621429443e-01 -5.762668251991271973e-01 -1.301296204328536987e-01 4.210227727890014648e-01 -3.197199106216430664e-01 -1.485787928104400635e-01 1.449264734983444214e-01 -4.895822107791900635e-01
-3.049075007438659668e-01 -7.398313879966735840e-01 9.059757739305496216e-02 4.788945615291595459e-02 -2.832234501838684082e-01 -3.916892409324645996e-01 -1.430651396512985229e-01 -3.083441853523254395e-01
4.908735156059265137e-01 -6.801373362541198730e-01 -3.157211840152740479e-02 2.663943469524383545e-01 -2.566272020339965820e-01 -6.777450442314147949e-02 5.873440764844417572e-03 -3.924388289451599121e-01
-2.554383873939514160e-01 -3.017446696758270264e-01 9.312364459037780762e-02 3.544007241725921631e-01 -6.571546792984008789e-01 -1.106470450758934021e-01 -3.976753354072570801e-01 -3.273969888687133789e-01
-3.585947453975677490e-01 -7.602396607398986816e-01 -5.408633127808570862e-02 -6.198339164257049561e-02 -3.532753586769104004e-01 -3.530482649803161621e-01 -1.837143003940582275e-01 -5.899684131145477295e-02
-5.231739878654479980e-01 -3.919436335563659668e-01 3.203585147857666016e-01 9.872217662632465363e-03 -6.687613129615783691e-01 -1.072972789406776428e-01 -9.770757704973220825e-02 4.051069170236587524e-02
-1.636201329529285431e-02 -5.537816882133483887e-01 1.211764141917228699e-01 2.245550155639648438e-01 -4.894070327281951904e-01 2.699875831604003906e-01 1.453045308589935303e-01 5.426079630851745605e-01
-1.039612814784049988e-01 -2.633621692657470703e-01 3.316276669502258301e-01 7.358161211013793945e-01 -1.499069482088088989e-01 -1.136173084378242493e-01 4.495683014392852783e-01 -1.758906394243240356e-01
4.332172274589538574e-01 -4.315947592258453369e-01 6.591081619262695312e-02 -4.950731992721557617e-02 -1.200393587350845337e-01 -4.070483446121215820e-01 -5.238884091377258301e-01 4.058283567428588867e-01
6.010852456092834473e-01 -1.628617942333221436e-01 1.064940690994262695e-01 4.138637185096740723e-01 -4.089753627777099609e-01 1.585644185543060303e-01 -3.816057443618774414e-01 3.025259673595428467e-01
-1.424251347780227661e-01 -4.554982483386993408e-01 5.126810073852539062e-01 5.613070726394653320e-01 -2.049932777881622314e-01 7.424738258123397827e-02 3.805387020111083984e-01 -4.454443976283073425e-02
-2.658703923225402832e-02 -3.683057427406311035e-01 4.459401369094848633e-01 -1.317767947912216187e-01 -4.641942679882049561e-01 -6.537156105041503906e-01 2.901926636695861816e-02 -6.126734986901283264e-02
-9.034812450408935547e-02 -8.216803669929504395e-01 3.267997205257415771e-01 1.100564226508140564e-01 7.598939538002014160e-02 -3.435329496860504150e-01 -3.786423057317733765e-02 -2.693422436714172363e-01
6.161483526229858398e-01 -3.584362864494323730e-01 2.188370190560817719e-02 7.540966570377349854e-02 -1.835664808750152588e-01 -3.195863068103790283e-01 -3.730085492134094238e-01 4.590771198272705078e-01
-4.129917547106742859e-02 -8.898280858993530273e-01 -1.292024552822113037e-01 2.781919240951538086e-01 -1.854992806911468506e-01 1.430567502975463867e-01 2.397120594978332520e-01 -8.903867565095424652e-03
-3.431123495101928711e-01 -4.383427798748016357e-01 1.316957324743270874e-01 1.458282768726348877e-01 -3.468661308288574219e-01 -4.066289067268371582e-01 -5.420688986778259277e-01 -2.683618962764739990e-01
5.595808029174804688e-01 -3.786649107933044434e-01 2.892776019871234894e-02 6.704851239919662476e-02 -1.907558143138885498e-01 -2.799590528011322021e-01 -4.243105947971343994e-01 4.933007955551147461e-01
-6.051934510469436646e-02 -3.730987608432769775e-01 5.861206650733947754e-01 3.401679992675781250e-01 1.464199274778366089e-01 -3.040698468685150146e-01 -4.677373468875885010e-01 -2.553580105304718018e-01
6.721194833517074585e-02 -1.937098950147628784e-01 4.801343083381652832e-01 7.332204580307006836e-01 -3.270459920167922974e-02 -1.402101814746856689e-01 4.111591875553131104e-01 -6.113304756581783295e-03
8.297169208526611328e-02 -6.598529219627380371e-01 -1.152878329157829285e-01 2.902744114398956299e-01 -5.036317110061645508e-01 3.757507801055908203e-01 -2.540254592895507812e-01 2.822672016918659210e-02
-2.005354762077331543e-01 -1.498253643512725830e-01 1.844263970851898193e-01 3.270411789417266846e-01 -2.379466146230697632e-01 -7.078514099121093750e-01 -2.056897580623626709e-01 4.431570470333099365e-01
-1.447532325983047485e-01 -3.386555612087249756e-01 1.806305646896362305e-01 2.900026738643646240e-01 -5.622941534966230392e-03 -4.500504434108734131e-01 -6.979995965957641602e-01 -2.405194491147994995e-01
7.405538558959960938e-01 -4.883871972560882568e-01 8.641166985034942627e-02 2.625947892665863037e-01 3.890730440616607666e-03 -1.658812165260314941e-01 -3.267840445041656494e-01 4.811888933181762695e-02
-2.621043920516967773e-01 -7.301409840583801270e-01 2.220247536897659302e-01 4.007121324539184570e-01 1.491438448429107666e-01 -1.403481662273406982e-01 -2.691469192504882812e-01 -2.719352841377258301e-01
8.713922649621963501e-02 -8.119368553161621094e-01 -4.160230457782745361e-01 1.862066388130187988e-01 -1.450725942850112915e-01 -3.059456050395965576e-01 5.194664467126131058e-03 -1.036403775215148926e-01
-4.234882891178131104e-01 -4.385696649551391602e-01 2.072180211544036865e-01 1.448397636413574219e-01 -5.865529775619506836e-01 -2.351253479719161987e-01 4.062153100967407227e-01 7.575648371130228043e-03
-2.895757853984832764e-01 -4.072115421295166016e-01 3.968929648399353027e-01 1.130384281277656555e-01 -3.926720023155212402e-01 -5.737144947052001953e-01 3.093621730804443359e-01 -3.128006681799888611e-02
4.261669814586639404e-01 -4.687961637973785400e-01 -1.326603889465332031e-01 1.980310492217540741e-02 -8.596406877040863037e-02 -4.741291999816894531e-01 -5.270217657089233398e-01 2.658579349517822266e-01
-3.435878455638885498e-02 -5.498481392860412598e-01 4.401847124099731445e-01 2.958551347255706787e-01 -1.891900748014450073e-01 2.923882305622100830e-01 1.931179165840148926e-01 5.065721869468688965e-01
-1.725766956806182861e-01 -4.818708896636962891e-01 5.048016905784606934e-01 5.631483793258666992e-01 3.680880740284919739e-02 -2.508708834648132324e-01 1.604571640491485596e-01 -2.757160067558288574e-01
-9.384510666131973267e-02 -1.351685523986816406e-01 -1.372752338647842407e-01 4.003534018993377686e-01 -2.181026935577392578e-01 -7.894358634948730469e-01 8.379313349723815918e-02 3.405820727348327637e-01
-1.181967929005622864e-01 -8.865224719047546387e-01 -2.015758752822875977e-01 3.749457299709320068e-01 2.185259014368057251e-02 -7.117998600006103516e-02 8.283754438161849976e-02 -8.052431046962738037e-02
-1.331811696290969849e-01 2.294290512800216675e-01 2.577536404132843018e-01 5.973682999610900879e-01 -6.273280978202819824e-01 -3.043105006217956543e-01 -1.417751610279083252e-01 9.676278568804264069e-03
-1.044117659330368042e-01 -8.476500511169433594e-01 -2.220812253654003143e-02 1.606420576572418213e-01 -7.786076515913009644e-02 -4.221758544445037842e-01 5.004672706127166748e-02 -2.397690117359161377e-01
-6.262387335300445557e-02 -7.190787196159362793e-01 4.015646576881408691e-01 4.475380852818489075e-02 1.347596943378448486e-01 -5.227054953575134277e-01 -7.638378441333770752e-02 -1.361296474933624268e-01
1.251967698335647583e-01 -6.157959699630737305e-01 4.130506515502929688e-01 1.474885195493698120e-01 1.999794244766235352e-01 -6.013448238372802734e-01 -1.428648130968213081e-03 -1.055845022201538086e-01
-2.376113682985305786e-01 -3.720949888229370117e-01 6.470982730388641357e-02 4.664305448532104492e-01 1.343567073345184326e-01 -5.180568099021911621e-01 -1.877452363260090351e-03 5.448882579803466797e-01
-2.309380769729614258e-01 -2.797063887119293213e-01 -1.257956121116876602e-02 2.595897912979125977e-01 -6.547705531120300293e-01 5.489646643400192261e-02 -5.651664733886718750e-01 2.230148166418075562e-01
-1.393788754940032959e-01 -3.337008655071258545e-01 7.494159787893295288e-02 5.487292408943176270e-01 -6.926503777503967285e-01 -1.860419809818267822e-01 -2.097251862287521362e-01 -6.431411951780319214e-02
-3.498847186565399170e-01 -2.531889379024505615e-01 7.184442132711410522e-02 3.523585200309753418e-01 -2.000118792057037354e-01 -4.549593031406402588e-01 -6.391105651855468750e-01 -1.694189161062240601e-01
-3.343893885612487793e-01 -4.266400933265686035e-01 2.986252605915069580e-01 6.470132470130920410e-01 1.332311183214187622e-01 -2.896473743021488190e-02 -3.004328310489654541e-01 2.991811037063598633e-01
-1.261288523674011230e-01 -3.039452135562896729e-01 -5.429507791996002197e-02 6.435745358467102051e-01 -2.174854278564453125e-01 -1.134466752409934998e-01 3.236876428127288818e-01 5.564432144165039062e-01
-2.919023036956787109e-01 -8.249010443687438965e-01 2.018413394689559937e-01 1.197907403111457825e-01 6.660469621419906616e-02 -3.084734976291656494e-01 -2.395020872354507446e-01 -1.492929905652999878e-01
-1.455676108598709106e-01 -4.442728459835052490e-01 2.520367205142974854e-01 3.196443319320678711e-01 -3.462434709072113037e-01 1.628214716911315918e-01 3.859611451625823975e-01 5.660170912742614746e-01
4.421885013580322266e-01 -4.870101809501647949e-01 -5.325444340705871582e-01 3.185851275920867920e-01 -3.880801200866699219e-01 -1.058602482080459595e-01 -1.426665037870407104e-01 4.921728745102882385e-03
7.558143138885498047e-01 -4.084682464599609375e-01 -1.424338817596435547e-01 2.289215773344039917e-01 -1.817009598016738892e-01 -3.109098374843597412e-01 -2.318561822175979614e-01 7.594932615756988525e-02
5.680285766720771790e-02 -4.618189930915832520e-01 -2.236763834953308105e-01 6.317635774612426758e-01 1.383431255817413330e-01 5.118050612509250641e-03 -5.584998130798339844e-01 5.703796446323394775e-02
-1.935732513666152954e-01 -3.481188416481018066e-01 3.189596235752105713e-01 4.588127732276916504e-01 -3.273067772388458252e-01 -3.365509808063507080e-01 5.223771333694458008e-01 1.892724931240081787e-01
-1.148710474371910095e-01 -4.483405500650405884e-02 1.112692356109619141e-01 9.071848988533020020e-01 -2.462741583585739136e-01 -4.960703104734420776e-02 2.610731720924377441e-01 1.347521692514419556e-01
1.578944623470306396e-01 -7.374330759048461914e-01 -2.526863515377044678e-01 5.265763401985168457e-01 2.090932875871658325e-01 -7.087071426212787628e-03 -1.435753405094146729e-01 1.604507565498352051e-01
-1.918138116598129272e-01 -4.344892799854278564e-01 3.264789283275604248e-02 3.072750866413116455e-01 -7.140562683343887329e-02 -6.501741409301757812e-01 -3.503025174140930176e-01 -3.583373427391052246e-01
2.158895833417773247e-03 -3.716840147972106934e-01 7.860100865364074707e-01 2.556998729705810547e-01 2.210973948240280151e-02 -4.176594316959381104e-01 -6.076029315590858459e-02 5.652248393744230270e-03
-1.419608145952224731e-01 -3.629717528820037842e-01 3.288367390632629395e-01 7.611222267150878906e-01 1.595750302076339722e-01 -2.321583926677703857e-01 2.821304202079772949e-01 4.121411591768264771e-02
4.857460260391235352e-01 -5.080307126045227051e-01 -1.034058853983879089e-01 1.193586736917495728e-01 -1.499628834426403046e-02 -3.252542316913604736e-01 -5.369160771369934082e-01 2.944863438606262207e-01
-1.198626309633255005e-01 -4.969693720340728760e-01 1.615771204233169556e-01 5.210903286933898926e-01 -1.845092177391052246e-01 3.348096013069152832e-01 -5.430044531822204590e-01 -4.156042356044054031e-03
5.712164640426635742e-01 -2.564543187618255615e-01 2.787120640277862549e-01 2.415219545364379883e-01 -3.229502737522125244e-01 1.240470111370086670e-01 -3.814080953598022461e-01 4.547231197357177734e-01
-2.084703892469406128e-01 -5.714725852012634277e-01 4.018066227436065674e-01 2.174730896949768066e-01 -1.930445730686187744e-01 1.454800814390182495e-01 -1.394169181585311890e-01 5.859595537185668945e-01
-2.272312939167022705e-01 -5.697146654129028320e-01 4.192835986614227295e-01 1.629946976900100708e-01 -3.535098731517791748e-01 1.679098904132843018e-01 3.171158209443092346e-02 5.169687867164611816e-01
-1.996817141771316528e-01 -3.171647787094116211e-01 9.928528964519500732e-02 2.430658489465713501e-01 -1.928759068250656128e-01 -6.920216083526611328e-01 -5.239250659942626953e-01 -1.613809261471033096e-03
-5.422565340995788574e-02 -7.373358309268951416e-02 8.723104000091552734e-02 9.000626206398010254e-01 -1.704569011926651001e-01 -2.625897526741027832e-02 2.160229831933975220e-01 3.122340440750122070e-01
5.017979145050048828e-01 -3.351801037788391113e-01 3.147900700569152832e-01 1.377936452627182007e-01 -6.620752811431884766e-01 -2.203612923622131348e-01 9.000974148511886597e-02 -1.508936136960983276e-01
-4.651582539081573486e-01 -4.468865692615509033e-01 2.656794190406799316e-01 9.100633859634399414e-02 -6.520038247108459473e-01 6.796325743198394775e-02 -9.355843998491764069e-03 2.742939591407775879e-01
-3.856521844863891602e-01 -5.878621339797973633e-01 2.649904489517211914e-01 4.640041887760162354e-01 6.241311132907867432e-02 -9.452786296606063843e-02 7.743911445140838623e-02 4.487128555774688721e-01
4.477570652961730957e-01 -5.419293642044067383e-01 2.272241562604904175e-02 6.480659246444702148e-01 1.212847605347633362e-01 2.416085898876190186e-01 -1.091941967606544495e-01 -1.767213828861713409e-02
-3.751957714557647705e-01 -3.822963833808898926e-01 3.029084205627441406e-01 -6.075939536094665527e-02 -7.683651447296142578e-01 -7.640893757343292236e-02 6.299109756946563721e-02 1.320647001266479492e-01
-6.239213049411773682e-02 -6.487154960632324219e-01 4.869524538516998291e-01 -1.328536123037338257e-01 -2.233041524887084961e-01 -5.178812146186828613e-01 4.443638399243354797e-02 -2.150495164096355438e-02
-2.692705988883972168e-01 -6.357679963111877441e-01 2.752895057201385498e-01 3.295759558677673340e-01 -2.464011870324611664e-02 -3.342697322368621826e-01 -3.184585869312286377e-01 -3.537351787090301514e-01
6.358081102371215820e-01 -5.169698596000671387e-01 1.081916987895965576e-01 7.429675757884979248e-02 -4.157273471355438232e-01 8.855608291923999786e-03 -2.427778840065002441e-01 2.818086147308349609e-01
-2.383244186639785767e-01 -9.193213582038879395e-01 6.386596709489822388e-02 1.199756711721420288e-01 -5.454528704285621643e-02 -2.708156108856201172e-01 4.936160519719123840e-02 -2.870144881308078766e-02
-2.346744537353515625e-01 -7.304524779319763184e-01 1.415746659040451050e-01 3.912173211574554443e-01 2.505946345627307892e-02 -2.157229334115982056e-01 -1.849911212921142578e-01 -3.960891366004943848e-01
2.631664648652076721e-02 -7.353206276893615723e-01 1.034425348043441772e-01 2.678753733634948730e-01 -2.156999856233596802e-01 3.914237618446350098e-01 -3.974398374557495117e-01 1.358528286218643188e-01
-3.007627464830875397e-02 -3.781122267246246338e-01 5.291332602500915527e-01 4.447222650051116943e-01 2.207318842411041260e-01 -2.219401746988296509e-01 -4.880355298519134521e-01 -2.054463922977447510e-01
1.063910871744155884e-01 -6.052017807960510254e-01 1.181094050407409668e-01 3.302576839923858643e-01 4.206233918666839600e-01 -4.430294632911682129e-01 -2.966680228710174561e-01 1.953988373279571533e-01
1.205827891826629639e-01 -4.874566793441772461e-01 6.307692080736160278e-02 2.750209867954254150e-01 3.600127995014190674e-01 -4.713866710662841797e-01 -4.449698626995086670e-01 3.441189527511596680e-01
-4.809086397290229797e-02 -2.889421582221984863e-01 1.882470399141311646e-01 2.515273988246917725e-01 -4.204045515507459641e-03 -7.740858197212219238e-01 -3.104954585433006287e-02 4.640112519264221191e-01
2.700819075107574463e-01 -7.707332074642181396e-02 3.893536925315856934e-01 4.756177067756652832e-01 -6.703653931617736816e-02 -2.072117477655410767e-01 -2.798967808485031128e-02 7.036283612251281738e-01
-4.818265885114669800e-02 8.675941824913024902e-02 1.637733131647109985e-01 7.253289818763732910e-01 -7.662036269903182983e-02 -2.627530395984649658e-01 -2.822622358798980713e-01 5.316443443298339844e-01
2.049132734537124634e-01 -3.194896578788757324e-01 7.300877571105957031e-02 5.660835504531860352e-01 3.258147239685058594e-01 -6.327337026596069336e-01 1.065774932503700256e-01 -1.108596995472908020e-01
4.733969867229461670e-01 -1.011015847325325012e-01 5.547710061073303223e-01 1.997220963239669800e-01 -6.265744566917419434e-01 -1.481433808803558350e-01 -5.235673114657402039e-02 -2.703120373189449310e-02
-1.160878688097000122e-01 -3.084819912910461426e-01 4.928562939167022705e-01 7.589075565338134766e-01 1.492022424936294556e-01 -1.159898936748504639e-01 -1.269510537385940552e-01 1.438161432743072510e-01
-1.901412457227706909e-01 -3.222270011901855469e-01 2.982435822486877441e-01 7.214068174362182617e-01 -9.969564527273178101e-02 -6.368725746870040894e-02 4.832237362861633301e-01 5.602407082915306091e-02
4.345978423953056335e-02 1.685271412134170532e-02 2.925979904830455780e-02 9.906090497970581055e-01 -4.628725349903106689e-02 8.202519267797470093e-03 -1.079979315400123596e-01 4.232732951641082764e-02
6.652822345495223999e-02 -7.720211148262023926e-01 3.478126823902130127e-01 4.136304184794425964e-02 4.207368940114974976e-02 -4.793595075607299805e-01 1.429394483566284180e-01 -1.577510982751846313e-01
5.215217918157577515e-02 -3.210279345512390137e-01 -7.587686926126480103e-02 7.714456319808959961e-01 5.044623836874961853e-02 -3.412668108940124512e-01 2.857551574707031250e-01 3.044202327728271484e-01
8.534470200538635254e-02 -5.621402263641357422e-01 2.376669198274612427e-01 4.748328030109405518e-01 -3.413866758346557617e-01 5.000106096267700195e-01 4.532137885689735413e-02 1.617204546928405762e-01
3.333637714385986328e-01 -1.945384591817855835e-01 2.064085453748703003e-01 2.842237949371337891e-01 1.050350069999694824e-01 -8.247900009155273438e-01 2.011966146528720856e-02 -1.895257979631423950e-01
2.368132770061492920e-01 -5.015962123870849609e-01 -1.320425048470497131e-02 4.348526597023010254e-01 -2.956228554248809814e-01 -2.220672518014907837e-01 1.221698150038719177e-01 -5.928046703338623047e-01
-2.868142127990722656e-01 -4.231396019458770752e-01 3.550399243831634521e-01 -1.676664203405380249e-01 -3.877938091754913330e-01 -6.005446314811706543e-01 1.979426480829715729e-02 2.703616321086883545e-01
-3.610892295837402344e-01 -3.846931159496307373e-01 3.146097958087921143e-01 9.361508488655090332e-02 -5.784750580787658691e-01 -3.255174756050109863e-01 2.697612047195434570e-01 3.170431554317474365e-01
-2.667182087898254395e-01 -1.662091314792633057e-01 2.057918906211853027e-01 2.887557744979858398e-01 -5.207162499427795410e-01 -2.076894789934158325e-01 -6.238550543785095215e-01 -2.683848738670349121e-01
9.421011060476303101e-02 -5.108989477157592773e-01 2.193102836608886719e-01 6.557458043098449707e-01 -8.973901718854904175e-02 2.445139288902282715e-01 4.131313860416412354e-01 1.161442101001739502e-01
2.856854498386383057e-01 -5.661901235580444336e-01 -2.417662926018238068e-02 5.075474977493286133e-01 -1.192896440625190735e-01 -4.826573282480239868e-02 -1.900846958160400391e-01 -5.356600880622863770e-01
2.846839427947998047e-01 -5.658672451972961426e-01 -5.793882533907890320e-02 6.756193637847900391e-01 2.864898145198822021e-01 9.565129131078720093e-02 -2.183059304952621460e-01 6.921350490301847458e-03
-2.435715198516845703e-01 -2.173392176628112793e-01 -1.262289583683013916e-01 4.482145011425018311e-01 -2.115681320428848267e-01 -6.217213869094848633e-01 5.105008184909820557e-02 4.926479458808898926e-01
-2.623715698719024658e-01 -2.719490230083465576e-01 3.034091591835021973e-01 4.833762049674987793e-01 1.739923506975173950e-01 -5.919210314750671387e-01 1.356165623292326927e-03 3.883936405181884766e-01
6.793918013572692871e-01 -4.963913261890411377e-01 1.072691828012466431e-01 1.715987175703048706e-01 2.657019533216953278e-02 -2.754765748977661133e-01 -3.387357890605926514e-01 2.444063276052474976e-01
4.286475181579589844e-01 -6.297420263290405273e-01 4.459964483976364136e-02 3.685344159603118896e-01 -3.125449717044830322e-01 4.957269504666328430e-02 -2.651812136173248291e-02 -4.254817068576812744e-01
2.152131795883178711e-01 -6.767620444297790527e-01 -2.877767086029052734e-01 5.797997713088989258e-01 1.774467378854751587e-01 4.724257439374923706e-02 -1.230199709534645081e-01 1.668538153171539307e-01
1.324637681245803833e-01 -4.099136590957641602e-01 1.965385377407073975e-01 2.798709273338317871e-01 2.588586509227752686e-01 -6.546704173088073730e-01 -2.070557475090026855e-01 3.987427651882171631e-01
-1.385331340134143829e-02 -4.044067859649658203e-01 -1.907793432474136353e-01 3.111329972743988037e-01 -5.272885560989379883e-01 2.253990024328231812e-01 -6.054480075836181641e-01 -8.750875294208526611e-02
-1.751101762056350708e-01 -8.310551941394805908e-02 -2.755965888500213623e-01 3.238049149513244629e-01 -3.512428700923919678e-01 -5.851157307624816895e-01 -3.396651148796081543e-01 4.477972984313964844e-01
-1.594240516424179077e-01 -7.358360886573791504e-01 1.021534204483032227e-01 2.383021265268325806e-01 4.030967876315116882e-02 -4.157537221908569336e-01 -4.327365159988403320e-01 -6.456898897886276245e-02
-1.110949814319610596e-01 -5.262093544006347656e-01 4.090510904788970947e-01 4.493951797485351562e-01 -2.058105170726776123e-02 3.045433461666107178e-01 -4.145416896790266037e-03 4.982923865318298340e-01
5.439756512641906738e-01 -6.243756413459777832e-01 -3.473611921072006226e-02 1.637337356805801392e-01 -3.338431939482688904e-02 -2.002013325691223145e-01 -1.953247040510177612e-01 4.548441469669342041e-01
-1.117120608687400818e-01 -3.744787573814392090e-01 2.281864583492279053e-01 6.386646628379821777e-01 5.448433011770248413e-02 -2.841129526495933533e-02 2.146017737686634064e-02 6.189412474632263184e-01
7.505412101745605469e-01 -3.874515593051910400e-01 1.560061573982238770e-01 3.390951752662658691e-01 -1.297464370727539062e-01 -8.207121863961219788e-03 -2.785931825637817383e-01 2.296304851770401001e-01
7.570794224739074707e-01 -3.800092637538909912e-01 -1.785180121660232544e-01 3.323753178119659424e-01 -1.459248065948486328e-01 -2.859674990177154541e-01 -1.278021782636642456e-01 1.437949985265731812e-01
-1.836296766996383667e-01 -2.862991094589233398e-01 3.306022584438323975e-01 7.854306101799011230e-01 9.568710625171661377e-02 2.801447873935103416e-03 1.383829265832901001e-01 3.602779507637023926e-01
-3.024037778377532959e-01 -1.356540471315383911e-01 -2.166911512613296509e-01 6.286239027976989746e-01 -3.827456384897232056e-02 -5.890485644340515137e-01 -2.262479066848754883e-01 2.199900597333908081e-01
7.591218352317810059e-01 -2.503070533275604248e-01 1.721556633710861206e-01 3.624770045280456543e-01 4.702678322792053223e-02 -2.350090593099594116e-01 -3.451709449291229248e-01 1.531980186700820923e-01
7.527612149715423584e-02 -3.849741816520690918e-01 7.802973687648773193e-02 2.692586779594421387e-01 2.235300540924072266e-01 -6.936940550804138184e-01 -3.025895059108734131e-01 3.805286884307861328e-01
-3.138907551765441895e-01 -2.545111775398254395e-01 -7.635835558176040649e-03 4.165536761283874512e-01 -1.264375299215316772e-01 -4.779757857322692871e-01 -5.822876095771789551e-01 -2.821620106697082520e-01
1.077068001031875610e-01 -4.558375477790832520e-01 5.283981189131736755e-02 2.616161108016967773e-01 3.800685703754425049e-01 -6.071054339408874512e-01 -3.708748817443847656e-01 2.424848973751068115e-01
7.164813876152038574e-01 -2.957876920700073242e-01 -3.771720454096794128e-03 3.378602564334869385e-01 -3.303026854991912842e-01 2.469225414097309113e-02 -2.512077093124389648e-01 3.349407315254211426e-01
-2.790305316448211670e-01 -5.239890813827514648e-01 2.597989439964294434e-01 4.157809913158416748e-01 1.678859591484069824e-01 -1.424535922706127167e-02 -3.584861457347869873e-01 5.003069639205932617e-01
-2.698688805103302002e-01 -2.615494132041931152e-01 3.286374509334564209e-01 1.177421584725379944e-02 -4.874308705329895020e-01 -6.684562563896179199e-01 3.281059116125106812e-02 2.551909387111663818e-01
-7.970312982797622681e-02 -7.589108347892761230e-01 1.029599085450172424e-01 2.281273007392883301e-01 -2.801501154899597168e-01 3.149269223213195801e-01 -1.287265121936798096e-02 4.209872484207153320e-01
1.060329377651214600e-01 -1.349514126777648926e-01 4.176082015037536621e-01 3.563371896743774414e-01 -9.409317374229431152e-02 -7.881271839141845703e-01 6.194332242012023926e-02 1.879822760820388794e-01
3.970440626144409180e-01 -8.283692598342895508e-01 -2.422038279473781586e-02 1.682092994451522827e-02 -3.169830143451690674e-01 -1.476412117481231689e-01 4.670805111527442932e-02 -1.755936145782470703e-01
-1.907612830400466919e-01 -2.186976969242095947e-01 5.342696905136108398e-01 3.709799423813819885e-02 -3.370973467826843262e-01 -6.667551398277282715e-01 -8.337073773145675659e-02 2.526130974292755127e-01
-5.716740712523460388e-02 -2.766073048114776611e-01 2.829625606536865234e-01 5.745418071746826172e-01 1.576907485723495483e-01 -8.893389254808425903e-03 -3.087850213050842285e-01 6.243081092834472656e-01
-8.147027343511581421e-02 -4.071018397808074951e-01 1.939304023981094360e-01 2.977188229560852051e-01 -9.301886707544326782e-02 -7.526095509529113770e-01 2.390109300613403320e-01 -2.630310952663421631e-01
-2.846114337444305420e-01 -5.270261764526367188e-01 3.352539539337158203e-01 2.140967100858688354e-01 -5.303629040718078613e-01 3.240810930728912354e-01 -2.911763787269592285e-01 1.091336160898208618e-01
-1.181450784206390381e-01 -4.745309948921203613e-01 3.407369256019592285e-01 5.095396637916564941e-01 2.361480444669723511e-01 -5.099823474884033203e-01 2.589065134525299072e-01 4.742950946092605591e-02
4.585461616516113281e-01 -3.113383650779724121e-01 2.408017069101333618e-01 1.904965341091156006e-01 -6.805681586265563965e-01 1.140031069517135620e-01 -3.480276465415954590e-01 3.516158089041709900e-02
1.775094680488109589e-02 -2.551956772804260254e-01 3.097299337387084961e-01 2.537031173706054688e-01 -2.172729820013046265e-01 -5.059875249862670898e-01 2.850437760353088379e-01 6.243247389793395996e-01
1.683719903230667114e-01 -3.214887976646423340e-01 2.911452949047088623e-01 8.266713470220565796e-03 -2.287535071372985840e-01 -7.699917554855346680e-01 9.257431328296661377e-02 3.601057827472686768e-01
2.957663536071777344e-01 -5.784280896186828613e-01 -1.156261339783668518e-01 3.273081481456756592e-01 -2.495191097259521484e-01 -3.183981180191040039e-01 1.111941710114479065e-01 -5.305109620094299316e-01
2.921916544437408447e-02 -3.094761371612548828e-01 4.506405591964721680e-01 -5.421649664640426636e-02 -2.894509732723236084e-01 -6.971112489700317383e-01 -3.711788356304168701e-02 3.552898466587066650e-01
-2.129850238561630249e-01 -2.568401396274566650e-01 6.337197870016098022e-02 7.473307847976684570e-01 1.030600443482398987e-01 -4.473035410046577454e-02 -2.706373929977416992e-01 4.901882410049438477e-01
6.110529303550720215e-01 -4.150816202163696289e-01 -3.127476572990417480e-01 2.510333061218261719e-01 -3.704343438148498535e-01 -1.818330287933349609e-01 -3.476794064044952393e-01 -4.823759570717811584e-02
-3.298733234405517578e-01 -7.081778049468994141e-01 1.542227566242218018e-01 3.127790391445159912e-01 -3.934823572635650635e-01 2.355909943580627441e-01 1.983578840736299753e-05 2.402515262365341187e-01
2.841335535049438477e-01 -1.977450251579284668e-01 1.923156678676605225e-01 4.622382819652557373e-01 -4.285545349121093750e-01 4.035023972392082214e-02 5.402113199234008789e-01 3.903846144676208496e-01
-3.942126333713531494e-01 -7.956449389457702637e-01 9.148503839969635010e-02 7.298852503299713135e-02 -2.144800573587417603e-01 -3.303980827331542969e-01 -3.096534125506877899e-02 -2.042670994997024536e-01
4.239614680409431458e-02 -2.603197395801544189e-01 3.586035668849945068e-01 1.109080240130424500e-01 -3.576078712940216064e-01 -6.412029266357421875e-01 2.776226103305816650e-01 4.164615273475646973e-01
1.851574480533599854e-01 -6.893237233161926270e-01 4.608458280563354492e-02 3.259719610214233398e-01 1.364539563655853271e-01 -2.347333729267120361e-01 3.150161802768707275e-01 4.573985934257507324e-01
-3.468978777527809143e-02 5.832194909453392029e-02 2.618239820003509521e-01 8.534662723541259766e-01 -1.248486265540122986e-01 -3.034555315971374512e-01 1.409397721290588379e-01 2.662745118141174316e-01
2.109070867300033569e-02 -6.035202145576477051e-01 -1.321714520454406738e-01 4.469733536243438721e-01 -1.708955317735671997e-01 4.307820647954940796e-02 -4.565402269363403320e-01 -4.225804507732391357e-01
-7.775539904832839966e-02 -6.998370885848999023e-01 3.475565463304519653e-02 2.501618862152099609e-01 -2.036569565534591675e-01 3.022506833076477051e-01 -2.268052250146865845e-01 5.060839056968688965e-01
-8.830270916223526001e-02 4.295832011848688126e-03 -3.820526599884033203e-01 7.860851883888244629e-01 -2.291522175073623657e-01 -3.909666240215301514e-01 -1.109762713313102722e-01 1.029981970787048340e-01
-2.151851803064346313e-01 1.961095035076141357e-01 1.270667165517807007e-01 6.340850591659545898e-01 -5.065915584564208984e-01 -2.801395654678344727e-01 -3.953262269496917725e-01 7.503663748502731323e-02
3.912557065486907959e-01 -3.998080193996429443e-01 1.219027559272944927e-03 6.449585407972335815e-02 3.396717086434364319e-02 -4.535375237464904785e-01 -6.670354008674621582e-01 1.764226406812667847e-01
-1.832726150751113892e-01 -2.090397477149963379e-01 1.715606451034545898e-01 5.411019921302795410e-01 -7.462769746780395508e-02 -4.533354341983795166e-01 -4.835951626300811768e-01 -3.943888545036315918e-01
1.421530395746231079e-01 -6.072518229484558105e-01 -3.219304978847503662e-01 4.385177493095397949e-01 -2.035810649394989014e-01 -3.402736037969589233e-02 -3.510816395282745361e-01 -3.863148987293243408e-01
-2.839080393314361572e-01 -7.943819165229797363e-01 -2.213581837713718414e-02 1.401088573038578033e-02 -2.854747772216796875e-01 -4.231384396553039551e-01 4.332923516631126404e-02 -1.588962525129318237e-01
-2.314552515745162964e-01 -7.136296033859252930e-01 4.147118628025054932e-01 2.078311592340469360e-01 3.464782610535621643e-02 -4.262596070766448975e-01 7.473903894424438477e-02 -1.830242276191711426e-01
2.841825224459171295e-02 -5.897561907768249512e-01 5.505017042160034180e-01 2.594019519165158272e-03 -4.987708292901515961e-03 -5.519821047782897949e-01 -5.324724689126014709e-02 -2.019328773021697998e-01
7.178291678428649902e-01 -5.489913821220397949e-01 1.463833302259445190e-01 2.447083294391632080e-01 -3.003564476966857910e-01 -9.011165052652359009e-02 -5.908256396651268005e-02 1.395186316221952438e-02
-3.485084697604179382e-02 -9.200724959373474121e-01 -1.385513991117477417e-01 2.643416821956634521e-01 -1.330849379301071167e-01 -1.067121252417564392e-01 1.752277761697769165e-01 -5.809621885418891907e-02
-2.316980957984924316e-01 4.999589920043945312e-02 2.522684931755065918e-01 7.105414271354675293e-01 -3.027481734752655029e-01 -2.353401929140090942e-01 -2.039709836244583130e-01 4.320445656776428223e-01
1.452771481126546860e-02 1.398257166147232056e-01 3.663736879825592041e-01 3.058514893054962158e-01 -6.842928528785705566e-01 -4.304956197738647461e-01 1.471027079969644547e-02 3.141069412231445312e-01
7.380266487598419189e-02 -2.163976430892944336e-01 -8.834954351186752319e-02 9.097737669944763184e-01 -1.168734580278396606e-01 3.372001275420188904e-02 2.342383265495300293e-01 2.063187211751937866e-01
-2.905097305774688721e-01 -7.657972574234008789e-01 1.062009707093238831e-01 3.420867621898651123e-01 -2.401931956410408020e-02 -2.797342538833618164e-01 -1.315913945436477661e-01 -3.235926330089569092e-01
-4.986386001110076904e-01 -5.057538747787475586e-01 1.473261564970016479e-01 -1.160347983241081238e-01 -5.937669873237609863e-01 -2.594349980354309082e-01 -1.298890560865402222e-01 1.538401693105697632e-01
-2.306862026453018188e-01 1.612489521503448486e-01 2.455025017261505127e-01 4.003528952598571777e-01 -7.015810608863830566e-01 -3.673487901687622070e-01 -2.611356377601623535e-01 6.982714682817459106e-02
-2.524329721927642822e-01 -6.408247947692871094e-01 2.742711305618286133e-01 2.889031469821929932e-01 -2.925216555595397949e-01 1.333051472902297974e-01 2.211869806051254272e-01 4.633237719535827637e-01
1.356295943260192871e-01 -3.411132097244262695e-01 1.518565118312835693e-01 4.206880033016204834e-01 1.878118067979812622e-01 -7.700677514076232910e-01 -5.877524241805076599e-02 -1.829633116722106934e-01
-3.537092506885528564e-01 -2.196782231330871582e-01 2.135090976953506470e-01 4.762866199016571045e-01 -2.186364978551864624e-01 -6.012439727783203125e-02 -6.941618323326110840e-01 -1.446331143379211426e-01
-1.417145282030105591e-01 -6.776143908500671387e-01 4.044135287404060364e-02 2.667466402053833008e-01 -2.961347699165344238e-01 2.781782448291778564e-01 -1.363488286733627319e-01 5.140979886054992676e-01
-7.907110452651977539e-02 -4.869188666343688965e-01 5.897856876254081726e-02 3.709790408611297607e-01 6.307169795036315918e-02 -7.137574553489685059e-01 -2.607496380805969238e-01 -1.847587376832962036e-01
-1.564039438962936401e-01 -4.836848378181457520e-01 4.304903745651245117e-01 3.130757212638854980e-01 -3.072031140327453613e-01 3.289366960525512695e-01 -8.871314674615859985e-02 4.978006482124328613e-01
-1.208978220820426941e-01 -4.423577785491943359e-01 3.261266648769378662e-02 3.376977741718292236e-01 -1.081342436373233795e-02 -7.407397031784057617e-01 -6.398269534111022949e-02 -3.488464355468750000e-01
-3.247574865818023682e-01 -4.293056428432464600e-01 2.930134832859039307e-01 1.589320003986358643e-01 -4.678672850131988525e-01 -2.159349620342254639e-02 -3.369178175926208496e-01 5.159776806831359863e-01
3.384406492114067078e-02 -3.201338946819305420e-01 -5.212649330496788025e-02 4.487015306949615479e-01 2.228369712829589844e-01 -6.118694543838500977e-01 -4.943479299545288086e-01 -1.545899808406829834e-01
-7.769034802913665771e-02 -8.281887769699096680e-01 2.679826319217681885e-01 1.620421111583709717e-01 -2.280443906784057617e-03 -2.682391107082366943e-01 -6.632756441831588745e-02 -3.655659258365631104e-01
2.676391303539276123e-01 -3.905860781669616699e-01 7.693629711866378784e-02 5.277938842773437500e-01 -4.145172536373138428e-01 3.881172537803649902e-01 3.154708743095397949e-01 2.633340060710906982e-01
-2.210550159215927124e-01 -4.067284464836120605e-01 -6.268277019262313843e-02 7.128362655639648438e-01 -3.728155419230461121e-02 -3.434260487556457520e-01 3.702818155288696289e-01 1.311563849449157715e-01
1.060607880353927612e-01 -4.614328742027282715e-01 2.190399467945098877e-01 4.690490067005157471e-01 1.799482703208923340e-01 -6.225136518478393555e-01 2.596170604228973389e-01 1.433169990777969360e-01
-1.731961816549301147e-01 -5.887308716773986816e-01 1.693538390100002289e-02 4.624326229095458984e-01 2.507399320602416992e-01 -9.410505741834640503e-02 -4.434172511100769043e-01 3.753972649574279785e-01
-6.492033600807189941e-02 -3.556969463825225830e-01 1.825473457574844360e-01 4.544703960418701172e-01 7.704420387744903564e-02 -7.442400455474853516e-01 2.356534898281097412e-01 1.184750944375991821e-01
-4.109222292900085449e-01 -3.682751059532165527e-01 6.158462762832641602e-01 3.715811073780059814e-01 -2.744048535823822021e-01 -2.802382409572601318e-01 -6.661351025104522705e-02 1.410970836877822876e-01
6.953582167625427246e-01 -3.829686641693115234e-01 2.126764804124832153e-01 2.803512513637542725e-01 -2.419646829366683960e-01 -9.614975005388259888e-02 -3.901717364788055420e-01 1.611152291297912598e-01
2.791019082069396973e-01 -5.941962003707885742e-01 -1.682843416929244995e-01 6.708859205245971680e-01 2.199427783489227295e-01 1.162904873490333557e-01 -1.693198233842849731e-01 7.613188121467828751e-03
-7.201734185218811035e-02 -2.655881345272064209e-01 6.306373476982116699e-01 6.961798667907714844e-01 -5.456861853599548340e-02 1.901570409536361694e-01 -3.169836103916168213e-02 -4.200388491153717041e-02
4.831648766994476318e-01 -7.236000299453735352e-01 -4.090155288577079773e-02 3.151543140411376953e-01 -7.689511775970458984e-02 1.785464435815811157e-01 -1.136453449726104736e-01 3.020803928375244141e-01
-1.081845611333847046e-01 -7.242440581321716309e-01 1.718843877315521240e-01 3.285737335681915283e-01 -3.716702759265899658e-01 3.964576721191406250e-01 8.715981245040893555e-02 1.527985930442810059e-01
-1.348354071378707886e-01 -3.990404605865478516e-01 6.607213616371154785e-01 4.585922956466674805e-01 -9.093353897333145142e-02 2.097563892602920532e-01 1.657543182373046875e-01 3.098151385784149170e-01
2.780431807041168213e-01 -3.512635827064514160e-01 2.282067835330963135e-01 2.052414268255233765e-01 -7.932366728782653809e-01 -6.878942996263504028e-02 -4.549976810812950134e-02 -2.628250122070312500e-01
-4.475024640560150146e-01 -6.237933635711669922e-01 5.248601362109184265e-02 -5.998950451612472534e-02 -6.039695739746093750e-01 -1.028853952884674072e-01 -1.297160387039184570e-01 -1.099041402339935303e-01
-7.198888808488845825e-02 -5.934865400195121765e-02 4.982042610645294189e-01 2.502224445343017578e-01 -4.147287905216217041e-01 -4.713342487812042236e-01 -2.074654996395111084e-01 4.932330846786499023e-01
-4.761061072349548340e-02 -3.680190443992614746e-01 5.947960615158081055e-01 4.324196875095367432e-01 1.228386610746383667e-01 -3.876512944698333740e-01 -2.637562155723571777e-01 -2.942718267440795898e-01
-2.111241370439529419e-01 -8.517556786537170410e-01 7.897035777568817139e-02 1.447230279445648193e-01 5.410686600953340530e-03 -3.415731787681579590e-01 -1.879711598157882690e-01 -2.252184301614761353e-01
1.032675355672836304e-01 -5.188825726509094238e-01 5.670701265335083008e-01 5.004337430000305176e-01 1.170220598578453064e-01 -2.240739762783050537e-02 -3.056593537330627441e-01 -2.011725604534149170e-01
6.688960641622543335e-02 1.353828012943267822e-01 1.666886061429977417e-01 7.461880445480346680e-01 -2.557368576526641846e-01 -2.018593102693557739e-01 -5.878861248493194580e-02 5.319877266883850098e-01
9.416857361793518066e-02 -8.321865200996398926e-01 -3.887662887573242188e-01 3.140096068382263184e-01 -1.456816345453262329e-01 8.912810683250427246e-02 1.912098191678524017e-02 1.390115171670913696e-01
-1.103467345237731934e-01 2.131788618862628937e-02 1.413468644022941589e-02 6.962769627571105957e-01 -1.809291690587997437e-01 -4.007414281368255615e-01 -2.331024855375289917e-01 5.046800971031188965e-01
-1.815811842679977417e-01 1.370136588811874390e-01 1.032180562615394592e-01 6.188837289810180664e-01 -1.793525516986846924e-01 -6.516377925872802734e-01 -2.507383525371551514e-01 1.868572980165481567e-01
-1.592476479709148407e-02 -8.781569600105285645e-01 -3.152026236057281494e-01 3.229037523269653320e-01 5.266294628381729126e-02 -1.325509697198867798e-01 1.282010134309530258e-02 6.678239256143569946e-02
-2.392489016056060791e-01 -4.363035857677459717e-01 4.247749745845794678e-01 4.847002625465393066e-01 -1.172736212611198425e-01 2.767821848392486572e-01 -1.765492744743824005e-02 4.963445067405700684e-01
-3.285514712333679199e-01 -4.775496721267700195e-01 3.556877672672271729e-01 -1.847208887338638306e-01 -5.192003250122070312e-01 -2.352401316165924072e-01 4.238309338688850403e-02 4.203109145164489746e-01
-2.900161743164062500e-01 -2.681743204593658447e-01 4.255414307117462158e-01 6.316404938697814941e-01 2.100319974124431610e-02 -4.698646068572998047e-01 1.996485143899917603e-01 5.333547294139862061e-02
-2.091937232762575150e-03 -5.430606007575988770e-01 7.425455749034881592e-02 5.606596469879150391e-01 1.377835422754287720e-01 1.141778901219367981e-01 -5.493238568305969238e-01 2.268265783786773682e-01
4.859122037887573242e-01 -3.313337862491607666e-01 4.057554900646209717e-01 1.983212381601333618e-01 -6.560218930244445801e-01 1.953925937414169312e-03 -4.830551519989967346e-02 -1.320471316576004028e-01
-1.651398539543151855e-01 1.976417750120162964e-01 2.771925926208496094e-01 5.225713253021240234e-01 -7.158352136611938477e-01 -1.893508583307266235e-01 -1.549095511436462402e-01 1.071412041783332825e-01
-7.285685837268829346e-02 -3.861304223537445068e-01 3.329836428165435791e-01 4.374347925186157227e-01 2.472706437110900879e-01 -2.821846306324005127e-01 -6.289461255073547363e-01 -8.380774408578872681e-02
1.247436776757240295e-01 -4.402588605880737305e-01 -9.170704334974288940e-02 1.938959509134292603e-01 2.734947502613067627e-01 -6.421205997467041016e-01 -3.651661276817321777e-01 3.523363173007965088e-01
-2.770733535289764404e-01 -4.280066192150115967e-01 1.457755714654922485e-01 3.834229409694671631e-01 -1.345713138580322266e-01 -5.748402476310729980e-01 -4.723644554615020752e-01 -9.906967170536518097e-03
-2.231411635875701904e-01 -7.056867480278015137e-01 2.072117030620574951e-01 5.167302489280700684e-01 4.004193097352981567e-02 -1.447214484214782715e-01 7.629460096359252930e-02 -3.374888598918914795e-01
-7.870169728994369507e-02 -2.397872805595397949e-01 4.802582263946533203e-01 1.478995233774185181e-01 -2.276707291603088379e-01 -7.151597738265991211e-01 1.651650965213775635e-01 3.053177595138549805e-01
-2.073931843042373657e-01 -1.981510519981384277e-01 4.497119784355163574e-01 3.192074596881866455e-01 -2.706131637096405029e-01 -4.292970299720764160e-01 -2.031998038291931152e-01 5.610458254814147949e-01
-9.301650524139404297e-02 -3.802761733531951904e-01 7.281566262245178223e-01 3.976055979728698730e-01 -6.411226931959390640e-03 -1.305065304040908813e-01 -2.296632528305053711e-01 -2.976867258548736572e-01
-2.928861975669860840e-02 -7.075341939926147461e-01 -7.228480279445648193e-02 4.749943614006042480e-01 1.636302024126052856e-01 -1.423011273145675659e-01 8.498626202344894409e-02 4.620017409324645996e-01
1.570779234170913696e-01 -6.464495062828063965e-01 -1.065548732876777649e-01 3.288961052894592285e-01 -3.143866658210754395e-01 -1.022638455033302307e-01 -2.879341244697570801e-01 -4.956814646720886230e-01
-2.770959138870239258e-01 -4.654082655906677246e-01 -2.238757014274597168e-01 1.768110543489456177e-01 -6.344524621963500977e-01 -1.122593507170677185e-01 -3.512206673622131348e-01 2.945212125778198242e-01
-7.997694611549377441e-02 -3.380683958530426025e-01 1.478426810353994370e-02 7.427574992179870605e-01 5.265135783702135086e-03 1.092902570962905884e-01 -4.766527712345123291e-01 2.970457077026367188e-01
-2.985250353813171387e-01 -8.101966977119445801e-01 -2.672181278467178345e-02 1.695054471492767334e-01 -2.356975078582763672e-01 -3.597337901592254639e-01 -7.634952664375305176e-02 -1.850052922964096069e-01
1.906145662069320679e-01 -8.396463990211486816e-01 -3.127817213535308838e-01 3.080089092254638672e-01 -7.819082587957382202e-02 -1.556552499532699585e-01 -5.164883285760879517e-02 -1.815163195133209229e-01
-3.310987949371337891e-01 -1.280122548341751099e-01 -1.204286068677902222e-01 6.837184429168701172e-01 -3.006491959095001221e-01 -7.370162010192871094e-02 -5.027510523796081543e-01 2.084035575389862061e-01
3.788512349128723145e-01 -5.308966636657714844e-01 -3.574148565530776978e-02 -1.928034573793411255e-01 -4.832587242126464844e-01 -4.590724110603332520e-01 2.884514927864074707e-01 9.315999597311019897e-02
-3.659915924072265625e-01 -5.885931253433227539e-01 3.496636152267456055e-01 1.620275676250457764e-01 -4.725773334503173828e-01 2.639692127704620361e-01 -1.834059506654739380e-01 2.108172327280044556e-01
-2.574117779731750488e-01 -6.985611319541931152e-01 2.928065322339534760e-02 3.253250718116760254e-01 -2.815499901771545410e-01 3.000450730323791504e-01 -1.393397450447082520e-01 3.877430558204650879e-01
-9.153614193201065063e-02 -5.615105628967285156e-01 1.879341900348663330e-01 3.611746430397033691e-01 -4.470980465412139893e-01 4.399375021457672119e-01 -1.373229548335075378e-02 3.419508934020996094e-01
-2.236190885305404663e-01 -8.419645428657531738e-01 -4.390658810734748840e-02 3.239297866821289062e-01 -5.843408405780792236e-03 -1.496922671794891357e-01 -2.941603362560272217e-01 -1.589324474334716797e-01
-1.902104616165161133e-01 -5.235728025436401367e-01 6.134404614567756653e-02 3.271919488906860352e-01 -5.935772061347961426e-01 2.713048160076141357e-01 -2.640311839058995247e-03 3.910585045814514160e-01
