# Supplementary material for: Where is your field going? A machine learning approach to study the relative motion of the domains of physics
Source: PLoS One. 2020 Jun 18;15(6):e0233997. doi: 10.1371/journal.pone.0233997 (PMC7302634; doi:10.1371/journal.pone.0233997)
Supplement: S2 Data — (ZIP) [file pone.0233997.s002.zip › 1/Pacs4Run_1_VS_500_embeddings2000-2004ED8.txt]

2.697473159059882164e-03 -3.651095032691955566e-01 1.211672276258468628e-01 -2.923958599567413330e-01 -1.896268129348754883e-01 4.347272813320159912e-01 -7.357295751571655273e-01 1.633674651384353638e-02
3.540064096450805664e-01 -4.339294433593750000e-01 3.880799412727355957e-01 -1.339949071407318115e-01 1.172337532043457031e-01 5.684937238693237305e-01 -3.139164447784423828e-01 -2.869697213172912598e-01
1.982827782630920410e-01 -2.443259507417678833e-01 2.373645007610321045e-01 1.808740645647048950e-01 -4.467517435550689697e-01 4.563291668891906738e-01 -5.846767425537109375e-01 -2.495217472314834595e-01
5.885652899742126465e-01 -2.674136310815811157e-03 2.165029942989349365e-01 4.949019104242324829e-02 1.009272783994674683e-01 3.119111359119415283e-01 -6.460740566253662109e-01 -2.817345857620239258e-01
1.418819576501846313e-01 -6.174111738801002502e-02 3.823277354240417480e-01 1.490359306335449219e-01 2.221615016460418701e-01 1.540759354829788208e-01 -5.971456170082092285e-01 6.148115396499633789e-01
8.382464945316314697e-02 -2.870696187019348145e-01 6.828250288963317871e-01 -9.412220865488052368e-02 -1.240668073296546936e-01 2.497260123491287231e-01 -1.396781951189041138e-01 5.815406441688537598e-01
2.040860205888748169e-01 -1.379444450139999390e-01 2.561357617378234863e-01 1.615890711545944214e-01 2.202110886573791504e-01 1.784192025661468506e-01 -6.176698207855224609e-01 6.210969090461730957e-01
3.804842531681060791e-01 -8.053705096244812012e-02 5.238285064697265625e-01 -4.055288136005401611e-01 -1.362132956273853779e-03 3.229075074195861816e-01 -3.263089060783386230e-01 -4.462589621543884277e-01
4.745574295520782471e-01 -4.397610425949096680e-01 4.053973555564880371e-01 2.563409041613340378e-03 -2.798421084880828857e-01 2.060769796371459961e-01 -4.314098954200744629e-01 -3.319008052349090576e-01
-4.437159374356269836e-02 -2.360254526138305664e-01 1.585260182619094849e-01 1.665793508291244507e-01 -4.017050564289093018e-01 6.016523241996765137e-01 -6.037437319755554199e-01 3.981269150972366333e-02
-6.786454468965530396e-03 -2.118388563394546509e-01 2.021039426326751709e-01 1.710726767778396606e-01 1.640274971723556519e-01 6.410602331161499023e-01 -4.565123021602630615e-01 4.885691106319427490e-01
-1.301540434360504150e-01 6.924523413181304932e-02 5.506671071052551270e-01 5.692357197403907776e-02 -4.460719823837280273e-01 -1.659349352121353149e-01 -5.690917372703552246e-01 3.484400212764739990e-01
1.591509557329118252e-03 -1.408828888088464737e-02 1.066665649414062500e-01 1.109456345438957214e-01 -3.140339851379394531e-01 6.017908453941345215e-01 -4.335833191871643066e-01 5.721434354782104492e-01
1.724524945020675659e-01 -1.190338730812072754e-01 7.879434227943420410e-01 7.749410718679428101e-02 1.535931229591369629e-02 -9.564207494258880615e-02 -5.438199043273925781e-01 1.552661210298538208e-01
8.421950787305831909e-02 -5.945537686347961426e-01 -5.433614924550056458e-02 -4.363318383693695068e-01 1.932976245880126953e-01 5.426214933395385742e-01 -2.599059343338012695e-01 2.161527127027511597e-01
6.514597684144973755e-02 5.962300114333629608e-03 3.828591704368591309e-01 -1.355172842741012573e-01 -1.946697011590003967e-02 2.440471947193145752e-01 -6.875289678573608398e-01 -5.460223555564880371e-01
-1.712743006646633148e-02 -3.913983702659606934e-02 2.064621299505233765e-01 7.853779941797256470e-02 -4.576377570629119873e-01 6.842695474624633789e-01 -3.987967967987060547e-01 3.356844782829284668e-01
3.333800733089447021e-01 -1.914327591657638550e-01 6.963957548141479492e-01 -6.046997383236885071e-02 2.968892753124237061e-01 2.742397487163543701e-01 -2.879807054996490479e-01 3.424966633319854736e-01
1.537684202194213867e-01 1.688049286603927612e-01 7.090414166450500488e-01 -1.303025037050247192e-01 2.219485193490982056e-01 -3.373649716377258301e-02 -5.244659185409545898e-01 3.204342424869537354e-01
4.150088429450988770e-01 -2.310390472412109375e-01 -1.344001293182373047e-01 -4.223929345607757568e-01 2.782089114189147949e-01 4.431819915771484375e-01 -3.071310222148895264e-01 4.580060839653015137e-01
-2.201673239469528198e-01 4.708098769187927246e-01 2.126629650592803955e-01 -1.007408648729324341e-01 -5.954200774431228638e-02 3.675111830234527588e-01 -6.125917434692382812e-01 4.007640779018402100e-01
4.205577075481414795e-01 -2.069562673568725586e-01 -4.636227339506149292e-02 -3.128424286842346191e-01 1.387882530689239502e-01 6.945218443870544434e-01 -3.349795937538146973e-01 2.577716708183288574e-01
4.495141208171844482e-01 -7.531025260686874390e-02 5.843091607093811035e-01 -1.390216797590255737e-01 -3.268821835517883301e-01 5.085963606834411621e-01 -1.878972351551055908e-01 -1.751955598592758179e-01
8.441468328237533569e-02 4.467818140983581543e-02 6.137538552284240723e-01 -1.362992078065872192e-01 3.322910368442535400e-01 -1.188157200813293457e-01 -4.765223562717437744e-01 4.939623773097991943e-01
2.511880993843078613e-01 2.876665294170379639e-01 -2.933375239372253418e-01 -4.860628843307495117e-01 -6.005273759365081787e-02 4.112324118614196777e-01 -5.913110971450805664e-01 9.737269580364227295e-02
-2.724868953227996826e-01 -4.528104364871978760e-01 5.001122951507568359e-01 -1.849174797534942627e-01 1.156579479575157166e-01 1.142091676592826843e-01 -2.196620255708694458e-01 6.014440655708312988e-01
5.938354879617691040e-02 -7.270379066467285156e-01 5.340330600738525391e-01 4.235744103789329529e-02 5.846813321113586426e-02 2.476212196052074432e-02 -4.203048646450042725e-01 1.471223495900630951e-02
2.585958838462829590e-01 -6.393587682396173477e-03 2.434143275022506714e-01 1.956303715705871582e-01 6.016538664698600769e-02 4.135552346706390381e-01 -5.077325701713562012e-01 6.349214911460876465e-01
1.511972099542617798e-01 -4.763115644454956055e-01 5.931649208068847656e-01 2.182654887437820435e-01 9.724751114845275879e-03 5.904686078429222107e-02 -5.816867351531982422e-01 9.403088688850402832e-02
3.499726355075836182e-01 9.567932784557342529e-02 5.281611680984497070e-01 -1.445313394069671631e-01 -9.562119841575622559e-02 7.170883417129516602e-01 -2.060893625020980835e-01 -5.185696110129356384e-02
1.220303773880004883e-01 -3.830727040767669678e-01 4.430514574050903320e-01 -7.843219041824340820e-01 -1.590432226657867432e-01 1.334338542073965073e-02 -1.481222826987504959e-02 -3.487484529614448547e-02
-1.571729965507984161e-02 -4.013683795928955078e-01 6.366940736770629883e-01 1.216788589954376221e-01 2.008136063814163208e-01 2.509300708770751953e-01 -4.904168546199798584e-01 2.732593715190887451e-01
2.975057363510131836e-01 -2.950619459152221680e-01 6.688210964202880859e-01 7.903355360031127930e-02 2.033715546131134033e-01 1.661971909925341606e-03 -5.726379156112670898e-01 -3.980144485831260681e-02
2.751631438732147217e-01 -1.360945682972669601e-02 1.614438369870185852e-02 -3.855957388877868652e-01 1.786948591470718384e-01 7.651942968368530273e-01 -2.917972207069396973e-01 2.693617939949035645e-01
1.583119034767150879e-01 -3.456753790378570557e-01 -3.330667614936828613e-01 -4.918925166130065918e-01 2.999723553657531738e-01 2.320427149534225464e-01 -5.552729964256286621e-01 2.244966477155685425e-01
4.626173060387372971e-03 -3.948286473751068115e-01 2.152992188930511475e-01 1.646547615528106689e-01 1.172117218375205994e-01 -1.493307948112487793e-01 -5.988239049911499023e-01 6.131850481033325195e-01
-4.607148841023445129e-02 -2.969409525394439697e-01 6.882786750793457031e-01 -1.236279085278511047e-01 5.259678512811660767e-02 5.811179876327514648e-01 -1.387902647256851196e-01 2.469105124473571777e-01
2.977248840034008026e-02 1.795773357152938843e-01 5.161771178245544434e-01 5.080197751522064209e-02 3.932635784149169922e-01 1.527804285287857056e-01 -7.189229130744934082e-01 5.475292354822158813e-02
1.626069098711013794e-01 -2.226433902978897095e-01 5.540680289268493652e-01 -1.079063192009925842e-01 3.515881597995758057e-01 1.708445996046066284e-01 -3.223632276058197021e-01 5.904520750045776367e-01
2.721373140811920166e-01 -6.622971296310424805e-01 2.101583182811737061e-01 -5.516879558563232422e-01 -2.899197638034820557e-01 6.545995920896530151e-02 -1.122440844774246216e-01 1.945263296365737915e-01
-2.569275908172130585e-02 -2.786381244659423828e-01 6.131150722503662109e-01 6.767653860151767731e-03 3.793260455131530762e-01 1.656021028757095337e-01 -4.708065092563629150e-01 3.908625841140747070e-01
-3.938470482826232910e-01 6.211871281266212463e-02 6.301246881484985352e-01 -1.934956908226013184e-01 2.684824168682098389e-01 3.037561178207397461e-01 -4.847980737686157227e-01 8.454813808202743530e-02
-3.504496812820434570e-01 1.314677596092224121e-01 6.590448617935180664e-01 -2.786728441715240479e-01 -1.166107971221208572e-02 -1.675338000059127808e-01 -4.736446440219879150e-01 3.088040053844451904e-01
1.200548410415649414e-01 -3.549426794052124023e-01 6.449770927429199219e-02 1.674934327602386475e-01 -5.711553096771240234e-01 4.600913822650909424e-01 -5.171824097633361816e-01 1.483521461486816406e-01
-1.780449599027633667e-01 2.763677239418029785e-01 6.612410545349121094e-01 -5.738536268472671509e-02 2.172463238239288330e-01 2.200542837381362915e-01 -5.814181566238403320e-01 1.331207752227783203e-01
1.275156587362289429e-01 -2.423196434974670410e-01 8.873123675584793091e-02 -5.986334085464477539e-01 2.062161117792129517e-01 4.782735705375671387e-01 -1.761243492364883423e-01 5.064536929130554199e-01
-2.230394631624221802e-02 3.805652260780334473e-01 4.265747964382171631e-01 1.890707388520240784e-02 6.747394334524869919e-03 8.776233345270156860e-02 -6.497548222541809082e-01 4.923616647720336914e-01
2.966156415641307831e-02 -1.528815366327762604e-02 5.887547135353088379e-01 8.501968532800674438e-02 -3.797707259654998779e-01 -2.185626924037933350e-01 -6.149687170982360840e-01 2.735760509967803955e-01
-1.514358818531036377e-01 3.639759868383407593e-02 5.795077085494995117e-01 -1.272613555192947388e-01 2.008140683174133301e-01 -2.273901104927062988e-01 -7.062584161758422852e-01 -1.813404113054275513e-01
1.613467484712600708e-01 6.911834329366683960e-02 7.947421669960021973e-01 -1.680539175868034363e-02 -2.810463681817054749e-02 -1.281917840242385864e-01 -4.341607689857482910e-01 3.627312183380126953e-01
6.297604441642761230e-01 1.942622512578964233e-01 5.329026579856872559e-01 -3.515560626983642578e-01 6.852164119482040405e-02 1.576869934797286987e-01 -3.459794521331787109e-01 9.394063800573348999e-02
-2.644461393356323242e-01 -3.899641335010528564e-01 4.988340735435485840e-01 -2.603031992912292480e-01 1.840362697839736938e-01 1.068545877933502197e-01 -2.017151266336441040e-01 6.127206683158874512e-01
-3.838212490081787109e-01 3.354237675666809082e-01 4.045051634311676025e-01 -1.783747225999832153e-01 -1.748556643724441528e-01 1.755639612674713135e-01 -5.945822000503540039e-01 3.602848052978515625e-01
-1.412502825260162354e-01 8.280424028635025024e-02 3.926596641540527344e-01 7.554131746292114258e-02 -3.751454651355743408e-01 -2.458559423685073853e-01 -6.370993852615356445e-01 4.541245102882385254e-01
7.176107168197631836e-01 1.046929806470870972e-01 4.865291714668273926e-01 -1.934512257575988770e-01 -2.929262816905975342e-01 -1.863909326493740082e-02 -3.352504670619964600e-01 -3.733826801180839539e-02
2.427088767290115356e-01 7.744554430246353149e-02 2.886351943016052246e-01 -5.637526977807283401e-03 -4.275293648242950439e-01 6.479644775390625000e-01 -4.225641191005706787e-01 2.656177282333374023e-01
5.074095353484153748e-02 -4.565609395503997803e-01 6.905066967010498047e-01 3.679049387574195862e-02 -1.887081116437911987e-01 4.928101897239685059e-01 -1.652129739522933960e-01 7.110837846994400024e-02
8.818284422159194946e-02 -2.058524638414382935e-01 5.758228898048400879e-01 -1.207603737711906433e-01 2.985343337059020996e-01 -1.998069286346435547e-01 -6.475068330764770508e-01 -2.353355735540390015e-01
-4.167966172099113464e-02 -2.804739773273468018e-01 2.930045425891876221e-01 -6.847324967384338379e-01 -3.949953317642211914e-01 3.847156763076782227e-01 1.409744191914796829e-02 2.462939172983169556e-01
2.442864775657653809e-01 1.653487682342529297e-01 6.038522720336914062e-01 -7.630336284637451172e-02 3.171338737010955811e-01 1.050691530108451843e-01 -4.322248697280883789e-01 4.940570890903472900e-01
5.702230334281921387e-01 -1.558990031480789185e-01 -2.063944786787033081e-01 -2.501550316810607910e-01 8.679714798927307129e-02 4.704866707324981689e-01 -5.026800632476806641e-01 2.525597512722015381e-01
2.782850265502929688e-01 -5.533922314643859863e-01 5.445609688758850098e-01 1.566309183835983276e-01 7.697330787777900696e-03 -8.898625522851943970e-02 -5.353281497955322266e-01 2.608680166304111481e-02
-2.889434993267059326e-02 -4.889465272426605225e-01 6.355873346328735352e-01 1.787597686052322388e-01 1.937437430024147034e-02 1.920972950756549835e-02 -5.607738494873046875e-01 9.464954584836959839e-02
-4.204802587628364563e-02 -6.211181636899709702e-03 2.914285957813262939e-01 -7.716041058301925659e-02 2.000387012958526611e-01 1.703770458698272705e-01 -7.882990837097167969e-01 -4.656713306903839111e-01
6.934460252523422241e-02 -6.740667670965194702e-02 1.551969647407531738e-01 1.522425413131713867e-01 -4.246381521224975586e-01 6.887562870979309082e-01 -4.718979895114898682e-01 2.568917572498321533e-01
2.958897948265075684e-01 -8.474990725517272949e-02 -3.558049798011779785e-01 -3.628208339214324951e-01 -1.749833673238754272e-01 4.205830395221710205e-01 -5.864021182060241699e-01 3.092796802520751953e-01
3.620446324348449707e-01 -2.026820927858352661e-01 -1.623623967170715332e-01 -7.965549826622009277e-01 8.145058155059814453e-02 8.128637820482254028e-02 -3.893889188766479492e-01 -4.600873962044715881e-02
1.402159780263900757e-01 1.597003266215324402e-02 -3.237183094024658203e-01 -4.581195712089538574e-01 -1.342614591121673584e-01 5.168731212615966797e-01 -6.031150817871093750e-01 -1.283964216709136963e-01
-2.342494875192642212e-01 -5.365418642759323120e-02 6.456324458122253418e-01 -2.275211960077285767e-01 4.009855091571807861e-01 -5.549916252493858337e-02 -5.443550348281860352e-01 1.159719526767730713e-01
8.094480633735656738e-02 6.819428503513336182e-02 7.101124525070190430e-01 -1.469292938709259033e-01 3.524104356765747070e-01 3.474642336368560791e-02 -5.569933056831359863e-01 -1.652501523494720459e-01
2.045767009258270264e-01 1.430667843669652939e-02 1.519494354724884033e-01 2.448824942111968994e-01 -2.738783955574035645e-01 6.535446047782897949e-01 -4.867752492427825928e-01 3.685209453105926514e-01
-2.725827097892761230e-01 3.039072453975677490e-01 -7.604826986789703369e-02 -7.033590227365493774e-02 -2.317532598972320557e-01 2.051536291837692261e-01 -8.008124828338623047e-01 2.924214899539947510e-01
1.470719426870346069e-01 -1.115531474351882935e-01 -2.385229170322418213e-01 -6.132728457450866699e-01 2.924193143844604492e-01 2.348336428403854370e-01 -4.663290679454803467e-01 4.181032776832580566e-01
3.010881543159484863e-01 -6.837433576583862305e-02 -2.131373733282089233e-01 -6.987828612327575684e-01 2.286948859691619873e-01 2.900384962558746338e-01 -4.497244060039520264e-01 1.796390265226364136e-01
-9.194619208574295044e-02 2.465134561061859131e-01 2.904081940650939941e-01 -9.971702843904495239e-02 2.447253465652465820e-01 6.119737774133682251e-02 -8.156033754348754883e-01 -3.281042277812957764e-01
2.033760994672775269e-01 2.011575549840927124e-01 4.530462920665740967e-01 -7.442538440227508545e-02 -6.212944164872169495e-02 -3.908142149448394775e-01 -7.040834426879882812e-01 2.346367239952087402e-01
-8.445175737142562866e-02 -1.129920184612274170e-01 -7.580331992357969284e-03 6.427127867937088013e-03 -3.907717764377593994e-01 7.305765748023986816e-01 -4.737472534179687500e-01 2.629080712795257568e-01
-7.292459160089492798e-02 1.027650013566017151e-01 6.196008920669555664e-01 -1.443486362695693970e-01 2.680032253265380859e-01 -1.556870341300964355e-01 -6.864549517631530762e-01 -1.099768355488777161e-01
-4.837997630238533020e-02 5.388968810439109802e-02 7.124487161636352539e-01 -6.657583266496658325e-02 2.334403246641159058e-01 6.045767292380332947e-02 -6.227551698684692383e-01 -1.917454749345779419e-01
-2.482844144105911255e-02 -4.966026544570922852e-01 6.440742015838623047e-01 1.336137652397155762e-01 1.540481299161911011e-01 1.312031894922256470e-01 -5.070965886116027832e-01 1.483007073402404785e-01
-3.766596317291259766e-01 4.059019684791564941e-01 2.192443609237670898e-01 -8.987794071435928345e-02 -1.626992374658584595e-01 1.149350628256797791e-01 -7.730063796043395996e-01 -2.228581812232732773e-03
-5.959514901041984558e-02 5.357021093368530273e-01 1.358698308467864990e-01 -1.440387219190597534e-01 -2.339076399803161621e-01 3.314927518367767334e-01 -6.084514260292053223e-01 3.680357933044433594e-01
4.284150004386901855e-01 -1.521048694849014282e-01 -2.641214728355407715e-01 -3.940495550632476807e-01 -2.523141503334045410e-01 4.546849131584167480e-01 -5.411197543144226074e-01 -7.126045972108840942e-02
-4.565102458000183105e-01 -1.763052120804786682e-02 3.493652641773223877e-01 -4.034798592329025269e-02 -2.267794609069824219e-01 -1.636934839189052582e-02 -7.249708175659179688e-01 3.005397319793701172e-01
5.424221232533454895e-02 -2.613785862922668457e-01 -2.343949489295482635e-02 -5.994334220886230469e-01 1.900382041931152344e-01 3.925009071826934814e-01 -2.521783411502838135e-01 5.613411068916320801e-01
-2.211610078811645508e-01 -2.058335393667221069e-01 6.731806397438049316e-01 -1.094751432538032532e-01 -2.788978517055511475e-01 4.370156228542327881e-01 -1.711007803678512573e-01 3.814727067947387695e-01
-2.049040943384170532e-01 -4.834655821323394775e-01 5.600143074989318848e-01 1.430740486830472946e-02 3.075768947601318359e-01 9.572732262313365936e-03 -5.563265085220336914e-01 7.912112772464752197e-02
-2.648355364799499512e-01 -3.164736032485961914e-01 -2.748202085494995117e-01 -4.032133817672729492e-01 -5.426501110196113586e-02 -1.754991523921489716e-02 -7.089469432830810547e-01 -2.928154766559600830e-01
-1.680683642625808716e-01 -5.429948568344116211e-01 1.622082740068435669e-01 -5.961162447929382324e-01 -4.485498368740081787e-01 2.439524978399276733e-01 -1.373629570007324219e-01 1.251599341630935669e-01
2.023137062788009644e-01 -9.102555364370346069e-02 7.651598453521728516e-01 -9.527693688869476318e-02 3.381887674331665039e-01 1.072540655732154846e-01 -3.893817961215972900e-01 2.806114852428436279e-01
1.314131915569305420e-01 -2.191891074180603027e-01 5.703821182250976562e-01 3.495502052828669548e-03 4.686248004436492920e-01 5.854414403438568115e-02 -5.415056943893432617e-01 3.050800859928131104e-01
2.314799129962921143e-01 -1.369894444942474365e-01 1.479464918375015259e-01 -6.259559988975524902e-01 4.539283812046051025e-01 2.824303805828094482e-01 -2.569065093994140625e-01 4.026450216770172119e-01
-7.913875579833984375e-02 -4.305255711078643799e-01 1.880779303610324860e-02 1.722639948129653931e-01 -5.296764373779296875e-01 3.550998866558074951e-01 -6.086272001266479492e-01 3.571968153119087219e-02
1.325921416282653809e-01 -9.326348453760147095e-02 3.393921554088592529e-01 6.968833506107330322e-02 1.840300261974334717e-01 4.058444499969482422e-02 -5.075558423995971680e-01 7.486992478370666504e-01
-5.186830759048461914e-01 5.134660750627517700e-02 3.489644229412078857e-01 -2.933733165264129639e-01 -1.380837112665176392e-01 2.486645244061946869e-03 -4.756821393966674805e-01 5.245383977890014648e-01
-1.953987777233123779e-01 -3.699845075607299805e-01 5.687034726142883301e-01 5.917429551482200623e-02 2.916382551193237305e-01 -1.143493456766009331e-03 -6.073606014251708984e-01 2.099151164293289185e-01
-8.039782196283340454e-02 -3.197519779205322266e-01 6.546233296394348145e-01 1.063592657446861267e-01 6.312184035778045654e-02 -1.634151339530944824e-01 -6.412050724029541016e-01 9.807233512401580811e-02
1.615684777498245239e-01 1.949281245470046997e-01 5.809851884841918945e-01 2.121545560657978058e-02 -4.705127477645874023e-01 -2.404487431049346924e-01 -5.339088439941406250e-01 1.834349632263183594e-01
2.381806075572967529e-01 -4.342283308506011963e-01 6.715222001075744629e-01 2.094878070056438446e-02 2.970504462718963623e-01 2.263408005237579346e-01 -4.013451635837554932e-01 5.280161276459693909e-02
-8.519303053617477417e-02 -8.334781974554061890e-02 2.008884102106094360e-01 -8.301278948783874512e-01 2.482636421918869019e-01 2.931734323501586914e-01 -1.261015683412551880e-01 3.046958148479461670e-01
-2.299469895660877228e-02 -4.174177646636962891e-01 4.138907790184020996e-01 1.270868480205535889e-01 -3.364098072052001953e-01 5.256907939910888672e-01 -4.856466948986053467e-01 -1.113638058304786682e-01
3.231934830546379089e-02 -1.300886124372482300e-01 -7.076288759708404541e-02 -7.682043313980102539e-01 2.292336076498031616e-01 4.261988699436187744e-01 -3.059349060058593750e-01 2.430995404720306396e-01
8.628255128860473633e-02 -3.900623619556427002e-01 1.359056681394577026e-01 -7.253984808921813965e-01 2.248176336288452148e-01 2.991257607936859131e-01 -1.143774762749671936e-01 3.776665329933166504e-01
1.114429756999015808e-01 -2.190287411212921143e-01 1.715609282255172729e-01 3.357558250427246094e-01 9.653799980878829956e-02 1.208227351307868958e-01 -7.312310934066772461e-01 4.886972308158874512e-01
-3.243380486965179443e-01 1.716525554656982422e-01 1.578127592802047729e-01 -2.457507550716400146e-01 -5.659419298171997070e-01 1.588478535413742065e-01 -6.338168382644653320e-01 -1.810952126979827881e-01
1.624466478824615479e-01 1.337301284074783325e-01 -1.422535777091979980e-01 2.000846415758132935e-01 -3.224601745605468750e-01 8.897186815738677979e-02 -8.553696274757385254e-01 2.278236448764801025e-01
3.862580358982086182e-01 -1.927508264780044556e-01 1.838238090276718140e-01 -2.149497270584106445e-01 2.317160665988922119e-01 6.412109136581420898e-01 -4.208292067050933838e-01 3.028468191623687744e-01
4.414751231670379639e-01 1.286198645830154419e-01 4.760284721851348877e-01 -2.474916726350784302e-01 -9.014342725276947021e-02 -3.276066184043884277e-01 -6.188687682151794434e-01 4.744427278637886047e-02
3.637531697750091553e-01 -7.181149721145629883e-02 5.225263237953186035e-01 9.546332806348800659e-02 6.473687291145324707e-02 -2.814569175243377686e-01 -6.865363121032714844e-01 1.601214110851287842e-01
-2.720067091286182404e-02 2.147008664906024933e-02 5.713054537773132324e-01 1.739259064197540283e-02 2.138676643371582031e-01 5.440897345542907715e-01 -4.091162085533142090e-01 4.036800563335418701e-01
1.610005795955657959e-01 -4.966701269149780273e-01 4.246240556240081787e-01 -5.714703202247619629e-01 -3.150864243507385254e-01 -1.834409981966018677e-01 -1.024687662720680237e-01 2.776398062705993652e-01
-8.755266666412353516e-02 -1.970334649085998535e-01 2.044315636157989502e-01 -7.165420055389404297e-01 -9.802968800067901611e-02 6.205192208290100098e-01 -4.226290062069892883e-02 4.298405349254608154e-02
-5.937033891677856445e-01 -2.828562855720520020e-01 3.055112808942794800e-02 -1.637281775474548340e-01 -4.096856117248535156e-01 2.176744043827056885e-01 -5.508002042770385742e-01 1.454749703407287598e-01
2.545101642608642578e-01 -2.469102591276168823e-01 1.604304276406764984e-02 -6.902976036071777344e-01 2.505929470062255859e-01 3.385451734066009521e-01 -2.340502291917800903e-01 4.065739512443542480e-01
-3.841336667537689209e-01 4.795594885945320129e-02 1.792274266481399536e-01 -5.788931250572204590e-02 -4.845778048038482666e-01 2.256703078746795654e-01 -6.945285201072692871e-01 -2.157669216394424438e-01
3.469742462038993835e-02 -1.940824538469314575e-01 -9.738813340663909912e-02 2.225415557622909546e-01 -4.451247751712799072e-01 2.708972692489624023e-01 -7.935693860054016113e-01 2.907438389956951141e-02
2.068352550268173218e-01 -2.581404745578765869e-01 4.624417424201965332e-01 1.566182635724544525e-02 3.604634106159210205e-01 1.977323740720748901e-01 -4.085815548896789551e-01 5.835360884666442871e-01
2.496375888586044312e-01 7.606995105743408203e-02 3.427351415157318115e-01 8.300924301147460938e-02 -6.815796494483947754e-01 2.732848227024078369e-01 -4.994659721851348877e-01 1.372404992580413818e-01
-1.799697577953338623e-01 -2.974160201847553253e-02 4.831101000308990479e-01 1.387664675712585449e-01 -4.459771215915679932e-01 -1.451004594564437866e-01 -6.099604964256286621e-01 3.493896424770355225e-01
-2.982143461704254150e-01 -5.585791543126106262e-02 5.168608576059341431e-02 -3.648100197315216064e-01 -6.869364976882934570e-01 2.399691045284271240e-01 -4.791024327278137207e-01 -1.148219332098960876e-01
2.451604157686233521e-01 -3.798213601112365723e-01 2.094140201807022095e-01 -6.127530336380004883e-01 -1.438260357826948166e-02 3.402419686317443848e-01 -4.855116456747055054e-02 5.079199671745300293e-01
4.614213109016418457e-02 -4.490420222282409668e-01 -5.218166857957839966e-02 -4.875867068767547607e-01 -1.349123120307922363e-01 -1.128221675753593445e-01 -6.224400401115417480e-01 -3.706840574741363525e-01
-1.916548609733581543e-01 3.730538785457611084e-01 4.369133412837982178e-01 -2.736865878105163574e-01 9.527126699686050415e-02 5.015701800584793091e-02 -4.273282289505004883e-01 6.034066677093505859e-01
-4.022268578410148621e-02 -6.697283126413822174e-03 -2.501478302292525768e-04 -1.190982572734355927e-02 3.381439447402954102e-01 2.207897156476974487e-01 -8.745496273040771484e-01 -2.650829255580902100e-01
-4.979060590267181396e-02 2.989433109760284424e-01 4.021642208099365234e-01 3.509221225976943970e-02 1.392348110675811768e-01 3.551184237003326416e-01 -5.360816717147827148e-01 5.588447451591491699e-01
-3.383012115955352783e-01 2.500123083591461182e-01 1.110438480973243713e-01 -1.230805665254592896e-01 3.465211987495422363e-01 -1.574354805052280426e-02 -7.796024680137634277e-01 2.597340643405914307e-01
3.076448738574981689e-01 2.092581242322921753e-01 5.511366724967956543e-01 -3.683235943317413330e-01 -2.740106582641601562e-01 -1.394273638725280762e-01 -4.178862869739532471e-01 -3.911532163619995117e-01
1.703941971063613892e-01 3.124893307685852051e-01 5.500218272209167480e-01 -1.277424693107604980e-01 -2.619426548480987549e-01 6.623522043228149414e-01 -2.171374410390853882e-01 9.638415067456662655e-04
3.381796479225158691e-01 -2.197144031524658203e-01 -3.989955782890319824e-01 -5.334859490394592285e-01 -1.703292429447174072e-01 4.082962125539779663e-02 -5.957903861999511719e-01 8.893779665231704712e-02
-1.050985679030418396e-01 -3.414491415023803711e-01 2.782102823257446289e-01 -7.950059771537780762e-01 -1.838483959436416626e-01 1.317523866891860962e-01 -6.430184096097946167e-02 3.280817270278930664e-01
-1.678021550178527832e-01 -2.173239290714263916e-01 6.374827027320861816e-01 -1.330532431602478027e-01 -7.687054574489593506e-02 2.218007892370223999e-01 -2.316220253705978394e-01 6.259168386459350586e-01
-2.902634739875793457e-01 3.649746477603912354e-01 4.722927510738372803e-01 -3.769322633743286133e-01 2.585951983928680420e-01 1.207344830036163330e-01 -4.078673124313354492e-01 4.118230938911437988e-01
-2.209578827023506165e-02 -2.126858234405517578e-01 2.417842447757720947e-01 -8.622846007347106934e-02 5.371537804603576660e-02 3.819049103185534477e-03 -7.765637636184692383e-01 -5.314416289329528809e-01
2.297003269195556641e-01 -5.639443397521972656e-01 3.850493133068084717e-01 2.330808043479919434e-01 1.748374104499816895e-01 1.815626770257949829e-02 -6.027191877365112305e-01 1.801298409700393677e-01
2.982264161109924316e-01 6.249867007136344910e-02 -1.357140690088272095e-01 -6.487527489662170410e-01 -4.245201945304870605e-01 4.224074482917785645e-01 -2.950136959552764893e-01 1.489227563142776489e-01
-1.034115701913833618e-01 5.387049168348312378e-02 6.358527541160583496e-01 8.296675980091094971e-02 -2.945223450660705566e-01 -1.449039131402969360e-01 -6.756148934364318848e-01 1.049560829997062683e-01
-1.174096297472715378e-02 5.471158027648925781e-01 6.175500154495239258e-02 -1.418021917343139648e-01 -1.870379894971847534e-01 2.241278141736984253e-01 -6.253652572631835938e-01 4.475564062595367432e-01
2.926269769668579102e-01 4.736520815640687943e-03 7.222637534141540527e-01 -2.044339478015899658e-01 -3.095150887966156006e-01 -3.225915729999542236e-01 -3.671014904975891113e-01 1.275167614221572876e-01
-1.289290636777877808e-01 -1.497310549020767212e-01 6.935694217681884766e-01 -2.856519073247909546e-02 3.698609769344329834e-01 2.403359562158584595e-01 -4.977191686630249023e-01 1.918866038322448730e-01
2.632681131362915039e-01 -2.918697893619537354e-01 3.331519365310668945e-01 -7.178254723548889160e-01 -2.332919836044311523e-01 2.241263091564178467e-01 7.899599731899797916e-04 3.384965956211090088e-01
-2.891184948384761810e-02 -8.278827369213104248e-02 7.056112289428710938e-01 -6.881125271320343018e-02 3.358876705169677734e-01 1.553208976984024048e-01 -5.189182162284851074e-01 2.889064252376556396e-01
4.531713128089904785e-01 -3.395043015480041504e-01 1.295584440231323242e-01 -5.517475008964538574e-01 2.869227826595306396e-01 4.225249886512756348e-01 -2.768284082412719727e-01 -1.437917947769165039e-01
2.979372143745422363e-01 1.656908243894577026e-01 -2.058941125869750977e-01 -4.490638971328735352e-01 -4.910979568958282471e-01 3.747012317180633545e-01 -5.060967803001403809e-01 -4.491183161735534668e-02
3.008206486701965332e-01 -1.908901184797286987e-01 6.680803745985031128e-02 -6.165365576744079590e-01 3.754760324954986572e-01 2.830508351325988770e-01 -2.726918458938598633e-01 4.393476247787475586e-01
-3.363968133926391602e-01 6.026000902056694031e-02 5.823162198066711426e-01 -1.960524618625640869e-01 -2.576123476028442383e-01 2.808227576315402985e-02 -4.879274964332580566e-01 4.477178752422332764e-01
-1.784504204988479614e-01 -1.065328121185302734e-01 2.612100243568420410e-01 4.143438115715980530e-02 -6.241255402565002441e-01 2.841018736362457275e-01 -6.171703934669494629e-01 -1.889783591032028198e-01
-4.388468861579895020e-01 2.323967963457107544e-01 3.324585855007171631e-01 -8.113452792167663574e-02 1.944440156221389771e-01 2.292163521051406860e-01 -7.306135296821594238e-01 1.102223247289657593e-01
-2.932813577353954315e-02 -2.036371827125549316e-01 1.462584584951400757e-01 -7.417232990264892578e-01 -2.120010182261466980e-02 5.420948266983032227e-01 -1.051092296838760376e-01 2.841876745223999023e-01
2.182193845510482788e-01 -8.574165403842926025e-02 -2.531444430351257324e-01 -5.354137420654296875e-01 -3.861937522888183594e-01 3.634172677993774414e-01 -5.295926332473754883e-01 -1.805340349674224854e-01
3.048889935016632080e-01 -1.728695034980773926e-01 -2.675433158874511719e-01 -6.257984042167663574e-01 -3.454957306385040283e-01 2.836163043975830078e-01 -4.599394500255584717e-01 -5.105013027787208557e-02
-1.467773914337158203e-01 -4.705264568328857422e-01 6.362121701240539551e-01 -1.774897240102291107e-02 -1.341386437416076660e-01 4.697206318378448486e-01 -2.183044403791427612e-01 2.563062012195587158e-01
-4.998038336634635925e-02 -3.143793642520904541e-01 -1.172325536608695984e-01 1.299548298120498657e-01 -4.191281795501708984e-01 2.054383605718612671e-01 -7.997958064079284668e-01 -1.024171411991119385e-01
-3.408310115337371826e-01 -3.694131076335906982e-01 5.525969713926315308e-02 1.278265118598937988e-01 -4.387914836406707764e-01 3.377766907215118408e-01 -6.444234251976013184e-01 7.786097377538681030e-02
7.515243887901306152e-01 -1.284033060073852539e-01 2.839230000972747803e-01 -3.463387191295623779e-01 -1.726441830396652222e-01 -8.977185934782028198e-02 -4.074713587760925293e-01 -1.194282248616218567e-01
4.478194117546081543e-01 -1.680634766817092896e-01 -2.381084859371185303e-01 -2.569664418697357178e-01 -7.090789824724197388e-02 5.542271733283996582e-01 -4.676412642002105713e-01 3.429304957389831543e-01
4.076050519943237305e-01 -5.587409436702728271e-02 -3.493978679180145264e-01 -5.460829138755798340e-01 -2.382420562207698822e-02 1.425859183073043823e-01 -5.649805068969726562e-01 2.652347683906555176e-01
2.308353036642074585e-01 -2.476928085088729858e-01 8.335600793361663818e-02 3.289538994431495667e-02 -1.914823502302169800e-01 7.163015007972717285e-01 -5.439856648445129395e-01 -1.779307126998901367e-01
-4.733318984508514404e-01 1.480893641710281372e-01 1.639500111341476440e-01 -5.756152793765068054e-02 2.506409287452697754e-01 1.656930893659591675e-01 -7.372012138366699219e-01 3.001551330089569092e-01
3.439856767654418945e-01 -3.565353751182556152e-01 2.922854125499725342e-01 -6.245934963226318359e-01 -4.803806543350219727e-01 -1.351267844438552856e-01 -1.664164513349533081e-01 4.784686490893363953e-02
-4.954696893692016602e-01 1.421050727367401123e-01 -1.167240738868713379e-01 -1.326217800378799438e-01 -2.105062156915664673e-01 7.161581516265869141e-02 -7.808083295822143555e-01 2.097606360912322998e-01
-5.536656826734542847e-02 -5.180571675300598145e-01 6.237804293632507324e-01 8.975451439619064331e-02 -2.247426211833953857e-01 1.727132797241210938e-01 -3.031066954135894775e-01 3.989744484424591064e-01
1.008994132280349731e-02 5.137354508042335510e-02 -1.559273451566696167e-01 1.109081655740737915e-01 -5.104994177818298340e-01 4.526414349675178528e-02 -8.104356527328491211e-01 2.029298543930053711e-01
1.866352558135986328e-01 -2.726127803325653076e-01 2.761196196079254150e-01 -6.367331743240356445e-01 -2.759612202644348145e-01 5.276920199394226074e-01 2.522793412208557129e-02 2.322250604629516602e-01
-1.535079032182693481e-01 3.374661803245544434e-01 4.412389695644378662e-01 -2.265374213457107544e-01 9.967360645532608032e-02 7.936807814985513687e-04 -4.094999134540557861e-01 6.625069379806518555e-01
-5.313585698604583740e-02 -3.795286118984222412e-01 3.366299867630004883e-01 1.086450815200805664e-01 2.533125877380371094e-01 5.584518890827894211e-03 -5.646457076072692871e-01 5.873568058013916016e-01
8.407691866159439087e-02 1.328773051500320435e-01 6.116055846214294434e-01 -1.746881008148193359e-01 -3.254202753305435181e-02 -3.465455770492553711e-01 -5.797510147094726562e-01 3.367987871170043945e-01
-7.273793220520019531e-02 -1.643219888210296631e-01 5.115383267402648926e-01 -1.332771591842174530e-02 4.222032129764556885e-01 8.287978172302246094e-02 -5.749298930168151855e-01 4.361071884632110596e-01
3.255974352359771729e-01 -2.932707965373992920e-01 1.903494745492935181e-01 2.627994120121002197e-01 1.972692161798477173e-01 -1.184448152780532837e-01 -6.884772777557373047e-01 4.192096590995788574e-01
2.409557402133941650e-01 1.226830780506134033e-01 -2.742483317852020264e-01 -4.980224072933197021e-01 -4.173610806465148926e-01 4.072538018226623535e-01 -5.114784836769104004e-01 4.465990513563156128e-02
5.210394039750099182e-03 -2.758648991584777832e-01 -8.261044323444366455e-02 2.090761661529541016e-01 -4.809238612651824951e-01 4.512037336826324463e-01 -6.487824916839599609e-01 1.324495375156402588e-01
-2.786988317966461182e-01 2.342891693115234375e-02 3.735843896865844727e-01 6.504726409912109375e-02 -5.757181644439697266e-01 3.932244703173637390e-02 -5.402486324310302734e-01 3.912998437881469727e-01
1.582757830619812012e-01 -1.539201885461807251e-01 2.205536812543869019e-01 -7.733160853385925293e-01 -4.744051098823547363e-01 -7.167941331863403320e-02 -1.052376329898834229e-01 2.516403198242187500e-01
5.874313116073608398e-01 -1.242832019925117493e-01 -1.597417443990707397e-01 -2.466894984245300293e-01 -1.940595507621765137e-01 5.053944587707519531e-01 -4.970134198665618896e-01 1.140185371041297913e-01
-1.172078214585781097e-02 -4.256605729460716248e-02 3.897173702716827393e-01 8.906886726617813110e-02 -1.542814224958419800e-01 -4.029798805713653564e-01 -7.888507246971130371e-01 1.725020557641983032e-01
3.146051168441772461e-01 -4.524446725845336914e-01 1.135683506727218628e-01 1.410357505083084106e-01 -7.472404092550277710e-02 5.945686697959899902e-01 -5.161002278327941895e-01 -1.951241642236709595e-01
-4.601517319679260254e-01 4.796390235424041748e-02 2.076926529407501221e-01 -2.618544995784759521e-01 -5.977995991706848145e-01 1.981243342161178589e-01 -5.266247391700744629e-01 -1.744897477328777313e-02
4.415630102157592773e-01 4.535211250185966492e-02 3.808053135871887207e-01 -5.650164484977722168e-01 1.531874239444732666e-01 -3.863818198442459106e-02 -4.158772528171539307e-01 -3.752275705337524414e-01
-2.139618694782257080e-01 2.484283745288848877e-01 1.954978108406066895e-01 -5.550413858145475388e-03 -2.545986175537109375e-01 3.281231820583343506e-01 -6.123950481414794922e-01 5.538416504859924316e-01
4.254674613475799561e-01 -7.878015190362930298e-02 1.341340541839599609e-01 1.390265673398971558e-02 -1.730563491582870483e-01 7.017697691917419434e-01 -5.212972164154052734e-01 2.014656737446784973e-02
1.379840672016143799e-01 -6.738770753145217896e-02 7.315103411674499512e-01 -1.436290442943572998e-01 2.041721791028976440e-01 -6.523863878101110458e-03 -3.123719394207000732e-01 5.304504036903381348e-01
3.019394539296627045e-02 1.375596374273300171e-01 5.968448519706726074e-01 4.165878146886825562e-02 -3.260014355182647705e-01 -2.169800251722335815e-01 -5.233734250068664551e-01 4.415081739425659180e-01
-5.389086008071899414e-01 -8.989658206701278687e-02 2.852738797664642334e-01 -1.718108952045440674e-01 -1.419298648834228516e-01 -1.684351563453674316e-01 -5.950393080711364746e-01 4.336008429527282715e-01
3.042686283588409424e-01 -5.832542181015014648e-01 4.458295404911041260e-01 1.611372232437133789e-01 4.821127653121948242e-02 -4.345393739640712738e-03 -5.721987485885620117e-01 -1.129211634397506714e-01
4.809268712997436523e-01 -1.075765788555145264e-01 -2.115213423967361450e-01 -2.353784888982772827e-01 -1.413929164409637451e-01 5.492917895317077637e-01 -5.656162500381469727e-01 1.239236444234848022e-01
2.059618234634399414e-01 2.308967709541320801e-01 4.977858662605285645e-01 4.020640254020690918e-02 -5.987293124198913574e-01 -9.731774777173995972e-02 -4.909553229808807373e-01 2.141828238964080811e-01
1.192788332700729370e-01 -2.933665513992309570e-01 5.183101817965507507e-02 -4.184458851814270020e-01 -8.943921327590942383e-02 -3.093266189098358154e-01 -6.872130632400512695e-01 -3.820748031139373779e-01
1.120817959308624268e-01 -3.014143407344818115e-01 -9.542229771614074707e-02 -3.557848334312438965e-01 -4.064158499240875244e-01 -2.392604053020477295e-01 -6.881021857261657715e-01 -2.549410462379455566e-01
3.024438023567199707e-01 -2.055510282516479492e-01 3.508110642433166504e-01 -7.219522595405578613e-01 -1.633459329605102539e-01 1.852318346500396729e-01 1.706163771450519562e-02 4.008854627609252930e-01
7.602944225072860718e-02 -1.949852257966995239e-01 1.500188093632459641e-02 -3.431824147701263428e-01 -1.999105811119079590e-01 -3.260439634323120117e-01 -7.297405004501342773e-01 -3.992628753185272217e-01
-1.195986522361636162e-03 2.062153369188308716e-01 6.285342574119567871e-01 -1.383879184722900391e-01 3.035723268985748291e-01 -1.349810063838958740e-01 -6.577432155609130859e-01 1.627826131880283356e-02
-1.111873313784599304e-01 4.444060847163200378e-02 6.648802757263183594e-01 -3.307627737522125244e-01 -1.674428135156631470e-01 -3.950007259845733643e-01 -4.367818236351013184e-01 2.436220049858093262e-01
2.994291186332702637e-01 3.013498848304152489e-03 -1.139775887131690979e-01 -5.824220776557922363e-01 -1.689071506261825562e-01 2.840622961521148682e-01 -5.325332880020141602e-01 -4.065882563591003418e-01
2.835132479667663574e-01 -3.283617198467254639e-01 -1.488125920295715332e-01 -2.335913479328155518e-01 9.959005564451217651e-02 -3.661050796508789062e-01 -7.588523626327514648e-01 -1.236149668693542480e-01
1.759268343448638916e-01 -7.793917506933212280e-02 5.309463143348693848e-01 -1.670842915773391724e-01 4.214903712272644043e-01 1.372681651264429092e-02 -3.670792877674102783e-01 5.835787057876586914e-01
7.415091395378112793e-01 -3.439916297793388367e-02 4.233454465866088867e-01 -3.407787680625915527e-01 -2.926342189311981201e-01 -3.961475938558578491e-02 -2.431539148092269897e-01 -8.544809371232986450e-02
6.304214596748352051e-01 6.357471644878387451e-02 3.664604425430297852e-01 -5.670943856239318848e-01 2.418007403612136841e-01 8.024550229310989380e-02 -2.728440761566162109e-01 -5.733305960893630981e-02
-2.870171964168548584e-01 1.301720738410949707e-01 7.398421764373779297e-01 -1.542950123548507690e-01 7.602523267269134521e-02 -3.234391659498214722e-02 -5.651312470436096191e-01 -5.747735872864723206e-02
6.378795951604843140e-02 -4.078416386619210243e-04 2.037820070981979370e-01 -1.334671676158905029e-01 -3.153559193015098572e-02 6.302521377801895142e-02 -7.938023805618286133e-01 -5.490915775299072266e-01
-3.878394365310668945e-01 2.283860146999359131e-01 2.859174311161041260e-01 -1.130574345588684082e-01 -1.458329558372497559e-01 1.518860608339309692e-01 -5.310118794441223145e-01 6.136607527732849121e-01
6.573852896690368652e-02 -3.484889566898345947e-01 5.260881781578063965e-02 -8.576863408088684082e-01 -6.332965940237045288e-02 1.507720500230789185e-01 -1.585664302110671997e-01 2.897489964962005615e-01
-1.260280907154083252e-01 4.409411251544952393e-01 3.028851151466369629e-01 -1.136801242828369141e-01 -5.510558485984802246e-01 4.184843599796295166e-02 -5.779844522476196289e-01 2.134141772985458374e-01
4.167837202548980713e-01 6.636026501655578613e-02 -2.693479359149932861e-01 -3.723377287387847900e-01 -3.268455341458320618e-02 4.282111823558807373e-01 -5.496156215667724609e-01 3.524111211299896240e-01
-6.002106890082359314e-02 -1.420824229717254639e-01 5.967363715171813965e-02 -8.184432387351989746e-01 2.911564707756042480e-01 3.046694397926330566e-01 -2.192793786525726318e-01 2.777065634727478027e-01
5.521920323371887207e-01 -2.479979209601879120e-02 2.496817260980606079e-01 -5.017427206039428711e-01 1.434446126222610474e-01 -1.432037949562072754e-01 -4.787695407867431641e-01 -3.317805528640747070e-01
1.872023940086364746e-01 1.667847782373428345e-01 -8.110043406486511230e-02 2.360571771860122681e-01 -2.395703345537185669e-01 7.512227445840835571e-02 -8.703514337539672852e-01 2.330002933740615845e-01
8.977557718753814697e-02 -1.137300059199333191e-01 -7.215164601802825928e-02 -7.221080064773559570e-01 3.435944020748138428e-01 3.380354642868041992e-01 -3.533454239368438721e-01 3.085156083106994629e-01
-7.209077477455139160e-02 -4.130218923091888428e-01 -1.944647431373596191e-01 -4.052809476852416992e-01 -1.218645498156547546e-01 -2.100125849246978760e-01 -7.119910717010498047e-01 -2.371901273727416992e-01
-2.650459408760070801e-01 1.133295893669128418e-01 4.668658673763275146e-01 -1.409437209367752075e-01 2.358635663986206055e-01 4.003995358943939209e-01 -4.329503476619720459e-01 5.250533223152160645e-01
6.526930332183837891e-01 1.767627708613872528e-02 3.765912055969238281e-01 -3.263546824455261230e-01 -3.486039638519287109e-01 -2.777867019176483154e-01 -3.557699918746948242e-01 -9.428427554666996002e-03
-4.660424962639808655e-02 -3.807147443294525146e-01 1.089439019560813904e-01 -6.881921291351318359e-01 2.142219990491867065e-01 4.419177174568176270e-01 -1.354195326566696167e-01 3.284603953361511230e-01
3.542009368538856506e-02 -2.777234911918640137e-01 -8.612313866615295410e-02 2.056848257780075073e-01 -4.273976385593414307e-01 3.399614393711090088e-01 -7.568611502647399902e-01 -2.846684306859970093e-02
4.684177041053771973e-01 4.529827237129211426e-01 4.005887508392333984e-01 -2.992433905601501465e-01 -8.822609670460224152e-03 -4.233580548316240311e-03 -5.478719472885131836e-01 -1.584743708372116089e-01
-5.616834852844476700e-03 -4.837218523025512695e-01 3.668785989284515381e-01 -4.107715487480163574e-01 -4.357839822769165039e-01 5.215679407119750977e-01 -2.439529262483119965e-02 1.061120070517063141e-02
-1.010746881365776062e-01 -2.966374158859252930e-01 1.499358564615249634e-01 -7.593141794204711914e-01 -4.888217747211456299e-01 3.696839883923530579e-02 -1.571829766035079956e-01 1.942459195852279663e-01
4.376359581947326660e-01 -8.292110264301300049e-02 -2.572698295116424561e-01 -4.991610646247863770e-01 1.593346446752548218e-01 2.146532386541366577e-01 -5.119432210922241211e-01 3.907682001590728760e-01
5.947702527046203613e-01 3.040979802608489990e-01 5.371325016021728516e-01 -3.064840137958526611e-01 -1.485485434532165527e-01 1.990513503551483154e-01 -3.311172127723693848e-01 1.583607285283505917e-03
-1.103871241211891174e-01 3.280364573001861572e-01 2.641478925943374634e-02 4.723911732435226440e-02 -2.913835942745208740e-01 1.338607072830200195e-01 -8.002536296844482422e-01 3.661264777183532715e-01
3.580941632390022278e-02 1.126701682806015015e-01 1.885859966278076172e-01 3.188802301883697510e-02 2.544221878051757812e-01 1.671792715787887573e-01 -8.610228300094604492e-01 -3.397084474563598633e-01
1.112055256962776184e-01 -6.587731242179870605e-01 4.422301352024078369e-01 3.023569099605083466e-02 -7.062292844057083130e-02 5.415513515472412109e-01 -2.397872060537338257e-01 -3.749941289424896240e-02
1.506289243698120117e-01 2.478386759757995605e-01 5.102058649063110352e-01 4.258702695369720459e-02 -4.158401489257812500e-01 -2.324720472097396851e-01 -5.770152211189270020e-01 3.063499927520751953e-01
3.357090950012207031e-01 -3.532589972019195557e-01 2.799561917781829834e-01 -6.409314274787902832e-01 -4.795979559421539307e-01 -1.213870793581008911e-01 -1.491600275039672852e-01 7.963188737630844116e-02
2.786474525928497314e-01 -3.312746584415435791e-01 -1.410949230194091797e-01 -1.998342871665954590e-01 3.015741407871246338e-01 -1.445216983556747437e-01 -7.924796342849731445e-01 -1.136389151215553284e-01
2.248530238866806030e-01 -1.707852184772491455e-01 -2.430443167686462402e-01 -8.222561478614807129e-01 -2.588374726474285126e-02 3.895037993788719177e-02 -3.657343983650207520e-01 2.216958999633789062e-01
4.037872850894927979e-01 -1.390187591314315796e-01 -8.399402350187301636e-02 1.345015503466129303e-02 -3.775528371334075928e-01 4.071733355522155762e-01 -7.080078721046447754e-01 -2.797063440084457397e-02
5.518072247505187988e-01 2.643404603004455566e-01 5.067530870437622070e-01 -4.774999320507049561e-01 2.224345803260803223e-01 1.300943084061145782e-02 -3.019550144672393799e-01 -2.209479687735438347e-03
2.565015479922294617e-02 -5.389067530632019043e-01 1.679881215095520020e-01 -7.363582253456115723e-01 3.476865962147712708e-02 1.815934926271438599e-01 -6.770493835210800171e-02 3.157669901847839355e-01
-9.665771573781967163e-02 -8.577168732881546021e-02 6.193585395812988281e-01 4.343468695878982544e-02 -3.341276645660400391e-01 -1.960301101207733154e-01 -6.293218135833740234e-01 2.273627966642379761e-01
-1.480753868818283081e-01 -4.991844594478607178e-01 6.517131924629211426e-01 6.344234943389892578e-02 -1.603085100650787354e-01 3.128252923488616943e-01 -3.072461783885955811e-01 2.866616547107696533e-01
-1.020531505346298218e-01 -4.181595146656036377e-01 -1.268381178379058838e-01 -4.728072583675384521e-01 -3.733569085597991943e-01 -2.052350491285324097e-01 -5.804524421691894531e-01 -2.380157560110092163e-01
7.475507855415344238e-01 -1.340230405330657959e-01 3.746823668479919434e-01 -4.468801915645599365e-01 2.885448373854160309e-02 7.204499840736389160e-02 -1.665150821208953857e-01 2.221861332654953003e-01
-3.086591064929962158e-01 1.100972518324851990e-01 -1.440309882164001465e-01 -6.521721929311752319e-02 -4.147772192955017090e-01 -1.457219850271940231e-02 -8.042178750038146973e-01 2.204340398311614990e-01
-6.951253116130828857e-02 -6.715543866157531738e-01 4.216834604740142822e-01 2.245059907436370850e-01 -1.432273387908935547e-01 2.095789611339569092e-01 -4.924419224262237549e-01 9.500797092914581299e-02
2.069341838359832764e-01 -2.880695462226867676e-01 8.821243047714233398e-02 -5.684286952018737793e-01 1.790274828672409058e-01 5.852850079536437988e-01 -1.838201731443405151e-01 3.672906458377838135e-01
3.054079711437225342e-01 4.047881662845611572e-01 1.296583265066146851e-01 1.252808570861816406e-01 -1.952740401029586792e-01 1.479690819978713989e-01 -7.877213358879089355e-01 1.727260798215866089e-01
-1.213028281927108765e-01 4.760159552097320557e-01 2.985770404338836670e-01 -1.319541037082672119e-01 -5.046357512474060059e-01 1.275166124105453491e-01 -5.851601958274841309e-01 1.969875544309616089e-01
5.646731853485107422e-01 1.409358461387455463e-03 3.063684403896331787e-01 -6.507824659347534180e-01 2.016972154378890991e-01 3.020715201273560524e-03 -2.953638434410095215e-01 -1.892937868833541870e-01
3.640494048595428467e-01 -4.307658970355987549e-01 3.844803199172019958e-02 -7.590279579162597656e-01 -1.009642407298088074e-01 -1.301603168249130249e-01 -1.876201033592224121e-01 2.048663347959518433e-01
3.137914836406707764e-01 -3.604080975055694580e-01 -1.563461720943450928e-01 -3.149988949298858643e-01 -6.068491563200950623e-02 -4.586793780326843262e-01 -6.526028513908386230e-01 8.951256424188613892e-02
3.254059255123138428e-01 -1.771023571491241455e-01 1.501141339540481567e-01 2.308602482080459595e-01 2.752263844013214111e-01 3.548141419887542725e-01 -6.230874061584472656e-01 4.438858330249786377e-01
1.539043188095092773e-01 -3.915418982505798340e-01 -3.833706304430961609e-02 -3.355782032012939453e-01 -2.052920609712600708e-01 -3.466363251209259033e-01 -6.923093795776367188e-01 -2.594848275184631348e-01
-1.172937452793121338e-02 -2.602801024913787842e-01 4.299176633358001709e-01 -7.779578566551208496e-01 -3.450926840305328369e-01 2.394428290426731110e-02 -4.041817411780357361e-02 1.441292911767959595e-01
1.082423627376556396e-01 -4.242970347404479980e-01 4.445005953311920166e-02 -4.899119138717651367e-01 -2.245674096047878265e-02 -2.849331200122833252e-01 -5.782542228698730469e-01 -3.875526189804077148e-01
4.883207976818084717e-01 3.244572281837463379e-01 5.315786600112915039e-01 -5.131614804267883301e-01 1.845997720956802368e-01 -1.632255874574184418e-02 -2.660257816314697266e-01 7.243364304304122925e-02
-4.967224597930908203e-01 3.378013670444488525e-01 4.256139695644378662e-01 -2.765269875526428223e-01 1.539511084556579590e-01 2.113204598426818848e-01 -5.115179419517517090e-01 2.270124852657318115e-01
-2.294770777225494385e-01 -3.789718449115753174e-01 5.873246788978576660e-01 -4.676876589655876160e-02 -3.250697553157806396e-01 1.740264892578125000e-01 -2.366047054529190063e-01 5.144375562667846680e-01
1.343400627374649048e-01 3.031748533248901367e-02 2.587997615337371826e-01 4.055923223495483398e-02 3.204635977745056152e-01 7.837937772274017334e-02 -6.234453320503234863e-01 6.441170573234558105e-01
-2.927187681198120117e-01 8.461644500494003296e-02 5.504896640777587891e-01 -8.235129714012145996e-02 6.854472309350967407e-02 4.209255427122116089e-02 -5.626521110534667969e-01 5.237246751785278320e-01
-3.312452435493469238e-01 1.737435758113861084e-01 3.621326684951782227e-01 8.218799531459808350e-02 -2.802283763885498047e-01 -4.615188390016555786e-02 -7.298606634140014648e-01 3.299093246459960938e-01
9.003236889839172363e-02 -4.847479984164237976e-02 4.763599932193756104e-01 1.812914609909057617e-01 -1.339866220951080322e-01 -1.779882609844207764e-01 -8.140082955360412598e-01 -1.323529183864593506e-01
6.191829442977905273e-01 5.333370715379714966e-02 3.131077289581298828e-01 -4.828161597251892090e-01 -3.846914693713188171e-02 1.522494852542877197e-01 -3.950511217117309570e-01 -3.192101120948791504e-01
1.840779334306716919e-01 4.168511927127838135e-02 1.361680477857589722e-01 -7.332547903060913086e-01 -3.521500527858734131e-01 5.213307142257690430e-01 -7.020270079374313354e-02 8.631037920713424683e-02
-7.094173878431320190e-02 -2.276258543133735657e-02 3.743352741003036499e-02 -1.190112754702568054e-01 5.943877995014190674e-02 3.309710919857025146e-01 -7.770414352416992188e-01 -5.118751525878906250e-01
2.548243403434753418e-01 1.664362251758575439e-01 2.724396884441375732e-01 -3.136474490165710449e-01 1.058431789278984070e-01 1.658928021788597107e-02 -7.042039036750793457e-01 -4.768482446670532227e-01
-2.197653204202651978e-01 3.352631330490112305e-01 1.930786669254302979e-01 -1.134352684020996094e-01 -3.695956468582153320e-01 3.311323225498199463e-01 -6.492342352867126465e-01 3.484258055686950684e-01
1.727835685014724731e-01 -9.980995953083038330e-02 -1.353708952665328979e-01 -6.906546950340270996e-01 3.201822638511657715e-01 4.215030372142791748e-01 -3.865615427494049072e-01 1.877321451902389526e-01
8.141422271728515625e-02 -8.711484074592590332e-02 -1.401786953210830688e-01 -1.359725296497344971e-01 2.460729628801345825e-01 5.813960433006286621e-01 -6.984003186225891113e-01 -2.476045787334442139e-01
5.373973026871681213e-02 -2.851842045783996582e-01 2.316747605800628662e-01 2.312281876802444458e-01 1.880702674388885498e-01 1.241859644651412964e-01 -6.396840214729309082e-01 5.904695391654968262e-01
-5.552403628826141357e-02 -4.383912384510040283e-01 6.119874119758605957e-01 1.368558257818222046e-01 3.383064270019531250e-02 -2.784886769950389862e-02 -6.390460729598999023e-01 -3.423719108104705811e-02
3.773084282875061035e-01 -1.935389786958694458e-01 5.241772532463073730e-02 -3.472449481487274170e-01 1.188461408019065857e-01 7.046639919281005859e-01 -3.588943183422088623e-01 -2.395271807909011841e-01
3.110558986663818359e-01 -4.212843179702758789e-01 1.140920221805572510e-01 -5.297303199768066406e-01 1.430328339338302612e-01 5.348452925682067871e-01 -1.429547071456909180e-01 3.243125081062316895e-01
4.069664701819419861e-02 -1.948436647653579712e-01 2.387647628784179688e-01 -7.877821922302246094e-01 -1.819095015525817871e-01 7.310206443071365356e-02 -9.605447947978973389e-02 4.848803579807281494e-01
1.971704959869384766e-01 -2.110247611999511719e-01 9.982872754335403442e-02 -7.375074028968811035e-01 1.470146924257278442e-01 2.882871031761169434e-01 -1.813072711229324341e-01 4.744621515274047852e-01
-2.385672330856323242e-01 4.248028993606567383e-01 2.739264369010925293e-01 -1.555552929639816284e-01 -5.194234251976013184e-01 5.665327608585357666e-02 -6.198996901512145996e-01 7.816219329833984375e-02
1.427361667156219482e-01 1.422118842601776123e-01 1.493552625179290771e-01 2.012479454278945923e-01 -1.597478091716766357e-01 -1.496250331401824951e-01 -9.008086919784545898e-01 1.929543763399124146e-01
2.956781089305877686e-01 -4.075108468532562256e-02 -1.906987428665161133e-01 -6.941068768501281738e-01 -1.768189668655395508e-01 1.341073065996170044e-01 -4.946922659873962402e-01 -3.143138587474822998e-01
1.563919484615325928e-01 -2.844599820673465729e-02 2.550539970397949219e-01 -8.038855791091918945e-01 -1.390720754861831665e-01 1.190053448081016541e-01 -2.227181196212768555e-02 4.790076315402984619e-01
3.937656804919242859e-02 -2.540041506290435791e-01 -1.968801915645599365e-01 -7.819548845291137695e-01 -2.162252366542816162e-01 -1.602504700422286987e-01 -3.139910995960235596e-01 3.356966376304626465e-01
3.708429634571075439e-01 -4.781006276607513428e-02 -3.841429352760314941e-01 -4.954361915588378906e-01 -3.055530190467834473e-01 2.586500160396099091e-02 -5.953729748725891113e-01 1.366246789693832397e-01
-5.079822987318038940e-02 9.102477133274078369e-02 5.567173361778259277e-01 -1.417928338050842285e-01 2.175182253122329712e-01 5.706920474767684937e-02 -6.928260326385498047e-01 -3.584908246994018555e-01
-4.926132857799530029e-01 1.503504961729049683e-01 -1.206714287400245667e-01 -2.565689682960510254e-01 -3.782788813114166260e-01 1.106030493974685669e-01 -6.835119128227233887e-01 1.783846765756607056e-01
-2.989748120307922363e-01 9.143248945474624634e-02 5.130153298377990723e-01 -3.644471466541290283e-01 -1.190033182501792908e-01 -4.345312714576721191e-01 -4.607860445976257324e-01 3.015708327293395996e-01
6.466744840145111084e-02 1.562460977584123611e-02 -2.941432893276214600e-01 -7.868695259094238281e-01 -1.981757767498493195e-02 8.472359180450439453e-02 -5.313310027122497559e-01 -2.555116778239607811e-03
-1.324733197689056396e-01 4.903846681118011475e-01 3.820379972457885742e-01 -4.072420299053192139e-01 1.235567256808280945e-01 2.528239786624908447e-01 -2.990822196006774902e-01 5.114079713821411133e-01
-2.003144919872283936e-01 -1.827082782983779907e-01 4.720270037651062012e-01 -2.425213530659675598e-02 1.501652449369430542e-01 3.082005083560943604e-01 -3.626595139503479004e-01 6.738212704658508301e-01
2.085186094045639038e-01 -1.378612220287322998e-01 -3.704314231872558594e-01 -6.743080615997314453e-01 -2.330785244703292847e-01 4.129115119576454163e-02 -5.331239104270935059e-01 7.315637916326522827e-02
-2.686915695667266846e-01 1.170996725559234619e-01 -7.260452210903167725e-02 -3.833890855312347412e-01 -6.165976524353027344e-01 3.134094476699829102e-01 -5.081568360328674316e-01 1.587213277816772461e-01
2.507766783237457275e-01 -9.847248345613479614e-02 -1.961469650268554688e-01 -7.644342780113220215e-01 1.647733449935913086e-01 1.015939414501190186e-01 -3.949504196643829346e-01 3.333518803119659424e-01
3.129308819770812988e-01 2.264323681592941284e-01 5.720418691635131836e-01 -1.259535104036331177e-01 -1.029714345932006836e-01 -2.765200436115264893e-01 -5.670936107635498047e-01 3.147140443325042725e-01
6.285337805747985840e-01 3.640563786029815674e-01 3.709599673748016357e-01 -3.357078433036804199e-01 1.402734499424695969e-02 9.260986000299453735e-02 -4.617950916290283203e-01 8.309280499815940857e-03
3.591184616088867188e-01 -3.663596510887145996e-01 2.651874125003814697e-01 -6.430872678756713867e-01 -4.802101254463195801e-01 -5.556477233767509460e-02 -1.369626373052597046e-01 2.193177118897438049e-02
-1.882792264223098755e-01 -9.698820859193801880e-02 3.067768923938274384e-02 -7.717173099517822266e-01 2.963350713253021240e-01 4.201867580413818359e-01 -2.693739533424377441e-01 1.473832279443740845e-01
-2.001549303531646729e-01 3.721084594726562500e-01 3.243231773376464844e-01 3.346664458513259888e-02 2.095130681991577148e-01 2.319866120815277100e-01 -7.567867040634155273e-01 2.114901989698410034e-01
-3.405088782310485840e-01 2.588826715946197510e-01 5.764867737889289856e-02 -3.543381989002227783e-01 -5.469263195991516113e-01 1.793443858623504639e-01 -5.925515294075012207e-01 -7.579245418310165405e-02
2.251756042242050171e-01 -2.060373574495315552e-01 2.316831201314926147e-01 -7.300556302070617676e-01 -5.145223140716552734e-01 -9.463943541049957275e-02 -1.486776620149612427e-01 1.561774611473083496e-01
-3.471996188163757324e-01 -1.028559580445289612e-01 5.946329832077026367e-01 -2.817167639732360840e-01 -6.313404440879821777e-02 -1.264012753963470459e-01 -5.173373818397521973e-01 -3.851225376129150391e-01
3.539765775203704834e-01 -1.915786713361740112e-01 -2.292171865701675415e-01 -2.657080255448818207e-02 -3.359887981787323952e-03 6.608650684356689453e-01 -5.828291773796081543e-01 9.114819765090942383e-02
-3.015872240066528320e-01 1.114401146769523621e-01 2.893235981464385986e-01 -3.616842031478881836e-01 -4.581364691257476807e-01 5.267705917358398438e-01 -3.518117368221282959e-01 -2.663733959197998047e-01
-4.728104174137115479e-01 4.897376522421836853e-02 -1.883208304643630981e-01 -1.663109064102172852e-01 -2.760733067989349365e-01 -2.867923118174076080e-02 -7.433018088340759277e-01 2.852914035320281982e-01
2.185845561325550079e-02 2.386732995510101318e-01 -9.838250279426574707e-02 1.273067444562911987e-01 -2.128619700670242310e-01 -3.582499266485683620e-05 -8.852745294570922852e-01 2.960572242736816406e-01
4.885939508676528931e-02 -1.422676891088485718e-01 -1.326161623001098633e-01 1.872543096542358398e-01 -4.802946150302886963e-01 1.052632853388786316e-01 -8.259711861610412598e-01 -2.701935172080993652e-02
4.430579720064997673e-04 4.464012682437896729e-01 3.613471388816833496e-01 -3.505702316761016846e-02 -5.239278674125671387e-01 5.175180733203887939e-02 -5.964069366455078125e-01 1.898552626371383667e-01
1.645237952470779419e-01 -2.440107017755508423e-01 1.087459623813629150e-01 2.737161517143249512e-01 -3.825518190860748291e-01 5.981568694114685059e-01 -5.668687820434570312e-01 3.415758907794952393e-02
-2.673810124397277832e-01 -1.679551750421524048e-01 1.198950260877609253e-01 -3.038560748100280762e-01 -3.165119886398315430e-01 6.017908453941345215e-01 -5.495335459709167480e-01 -1.711022108793258667e-01
-1.462865900248289108e-02 1.874607354402542114e-01 3.960707485675811768e-01 4.962498694658279419e-02 -5.896628499031066895e-01 -3.675087168812751770e-02 -6.682139039039611816e-01 9.872778505086898804e-02
3.752218559384346008e-02 1.012032330036163330e-01 3.624406754970550537e-01 1.468343585729598999e-01 -2.804239988327026367e-01 -3.230214118957519531e-01 -7.950814962387084961e-01 1.424477696418762207e-01
3.200257569551467896e-02 2.186566740274429321e-01 5.738800764083862305e-01 -2.430200427770614624e-01 -2.367510944604873657e-01 6.963385939598083496e-01 -1.157189980149269104e-01 -9.186174720525741577e-02
-2.984575033187866211e-01 1.401233226060867310e-01 -1.532790437340736389e-02 -3.670044541358947754e-01 -4.388195574283599854e-01 5.672534108161926270e-01 -4.907094240188598633e-01 -3.502491116523742676e-02
5.020593404769897461e-01 1.729784458875656128e-01 3.425819873809814453e-01 -4.840065538883209229e-02 -5.230502486228942871e-01 -2.125058919191360474e-01 -4.985670447349548340e-01 1.760697066783905029e-01
-1.680604554712772369e-02 -1.169499233365058899e-01 3.809341043233871460e-02 2.170549519360065460e-02 -4.529063999652862549e-01 7.186482548713684082e-01 -4.952119886875152588e-01 1.315424293279647827e-01
-4.804477393627166748e-01 -2.610495984554290771e-01 2.334392070770263672e-01 -6.639155000448226929e-02 -2.326811850070953369e-01 4.093385040760040283e-01 -6.357717514038085938e-01 -1.273462921380996704e-01
-1.545100808143615723e-01 -1.554039269685745239e-01 1.538628041744232178e-01 1.342419385910034180e-01 2.489783465862274170e-01 5.337145552039146423e-02 -6.746994256973266602e-01 6.246789097785949707e-01
-6.187509745359420776e-02 3.613246977329254150e-01 2.346997112035751343e-01 -9.426007419824600220e-02 -3.761412501335144043e-01 2.610579133033752441e-01 -5.167369246482849121e-01 5.700845122337341309e-01
2.219059616327285767e-01 -4.976314902305603027e-01 2.376372665166854858e-01 2.677097022533416748e-01 9.810898452997207642e-02 -1.043259203433990479e-01 -7.180284261703491211e-01 1.972474008798599243e-01
-3.929055854678153992e-02 1.676044613122940063e-01 6.381115913391113281e-01 -1.622090339660644531e-01 -4.699825942516326904e-01 -2.638537883758544922e-01 -4.132635295391082764e-01 2.749138176441192627e-01
-6.884809583425521851e-02 6.051987782120704651e-02 2.699115574359893799e-01 3.911001607775688171e-03 1.349716484546661377e-01 1.632785499095916748e-01 -8.655595779418945312e-01 -3.530709743499755859e-01
3.704692125320434570e-01 -3.910784423351287842e-01 7.000552862882614136e-02 -4.322233200073242188e-01 -2.562923133373260498e-01 -2.375089079141616821e-01 -5.508772730827331543e-01 -3.041884005069732666e-01
3.807519003748893738e-02 -3.466254472732543945e-01 -1.309642046689987183e-01 1.865487694740295410e-01 -3.506558835506439209e-01 3.897856771945953369e-01 -7.408869862556457520e-01 -5.141279846429824829e-02
-5.136188864707946777e-01 -1.744419634342193604e-01 5.041103959083557129e-01 -5.947614088654518127e-02 8.010441064834594727e-02 5.018202662467956543e-01 -4.190948605537414551e-01 1.192488446831703186e-01
-1.306140720844268799e-01 -4.214599728584289551e-01 -3.319668173789978027e-01 -4.521380960941314697e-01 -2.465446889400482178e-01 1.054173633456230164e-01 -6.118544340133666992e-01 -2.107550203800201416e-01
6.272163391113281250e-01 -9.194935858249664307e-02 -2.705107815563678741e-02 -5.348265767097473145e-01 5.660962313413619995e-02 2.121372669935226440e-01 -4.703264534473419189e-01 -2.048410624265670776e-01
3.072203099727630615e-01 -3.180347979068756104e-01 3.266178667545318604e-01 -6.967044472694396973e-01 -4.208388626575469971e-01 -9.167751669883728027e-02 -1.256009638309478760e-01 1.053933873772621155e-01
-3.441810905933380127e-01 5.769615992903709412e-02 -2.514682710170745850e-01 -4.224065244197845459e-01 -2.886292636394500732e-01 1.592816412448883057e-01 -7.183512449264526367e-01 -1.088151931762695312e-01
-3.567585349082946777e-01 -9.215532988309860229e-02 1.735313236713409424e-01 -2.047004550695419312e-01 -4.559348523616790771e-01 2.764956057071685791e-01 -6.076542735099792480e-01 -3.723511099815368652e-01
2.628173530101776123e-01 -1.748662739992141724e-01 -1.093766093254089355e-01 -7.896531820297241211e-01 2.694966197013854980e-01 1.117109507322311401e-01 -3.691956996917724609e-01 2.083750218152999878e-01
1.727953851222991943e-01 -4.947943389415740967e-01 4.024176299571990967e-01 -5.306708812713623047e-01 -5.213285088539123535e-01 6.603196263313293457e-02 -6.535630673170089722e-02 3.679391741752624512e-02
-8.597301691770553589e-02 3.472481667995452881e-01 8.762113004922866821e-02 -1.787474751472473145e-01 -2.248717248439788818e-01 4.855054914951324463e-01 -4.100833833217620850e-01 6.147747039794921875e-01
2.783624455332756042e-03 -5.608089566230773926e-01 4.002621173858642578e-01 -5.989944338798522949e-01 -3.868479728698730469e-01 3.322425484657287598e-02 -1.252176761627197266e-01 6.831678561866283417e-03
3.628809237852692604e-03 4.615817070007324219e-01 3.425607681274414062e-01 -8.498953282833099365e-02 -5.500023961067199707e-01 7.184913009405136108e-02 -5.152204632759094238e-01 2.987323999404907227e-01
6.398265808820724487e-02 -2.068182229995727539e-01 2.651910483837127686e-01 -7.807698845863342285e-01 -6.142166629433631897e-02 2.772713899612426758e-01 -2.131968364119529724e-02 4.382897615432739258e-01
-1.224188208580017090e-01 -4.449154436588287354e-01 9.150554984807968140e-02 -7.308335304260253906e-01 -3.626208603382110596e-01 -8.764483034610748291e-02 -1.834324449300765991e-01 2.678619027137756348e-01
3.223315775394439697e-01 -4.375814497470855713e-01 3.649044632911682129e-01 -6.259425282478332520e-01 -3.925690352916717529e-01 -3.484468534588813782e-02 -1.115158647298812866e-01 1.091098114848136902e-01
-7.495458424091339111e-02 -7.322026044130325317e-02 4.933483004570007324e-01 -4.048593342304229736e-02 -2.791468240320682526e-02 -4.073106646537780762e-01 -7.496829032897949219e-01 1.236252412199974060e-01
1.627381145954132080e-01 -5.090403556823730469e-01 4.498428702354431152e-01 1.195009127259254456e-01 -1.521667093038558960e-01 -3.082860410213470459e-01 -6.141818761825561523e-01 4.838193580508232117e-02
6.517911553382873535e-01 2.677999734878540039e-01 4.948379099369049072e-01 -3.885192573070526123e-01 -6.136951036751270294e-03 2.329923771321773529e-02 -3.250631988048553467e-01 -3.732750192284584045e-02
1.594434678554534912e-01 -6.273350119590759277e-01 5.112658739089965820e-01 1.761182546615600586e-01 -1.896268427371978760e-01 2.475734949111938477e-01 -3.427233994007110596e-01 2.718600332736968994e-01
4.144269526004791260e-01 -3.579435050487518311e-01 -1.969083547592163086e-01 -2.416186481714248657e-01 7.682423293590545654e-02 -3.404163122177124023e-01 -6.865776777267456055e-01 9.899531304836273193e-02
5.401243567466735840e-01 4.035819768905639648e-01 4.483644068241119385e-01 -2.621633410453796387e-01 -7.631668448448181152e-02 -1.181019120849668980e-03 -4.867378473281860352e-01 -1.813499480485916138e-01
-3.943697810173034668e-01 1.592965573072433472e-01 -1.682158708572387695e-01 -2.077887207269668579e-01 -3.570272028446197510e-01 1.730557829141616821e-01 -7.637493610382080078e-01 8.303286135196685791e-02
-1.035151332616806030e-01 -4.932234883308410645e-01 -4.866010695695877075e-02 -2.431865036487579346e-01 -2.839959859848022461e-01 -1.787333339452743530e-01 -6.873238086700439453e-01 -3.154271543025970459e-01
-5.291341245174407959e-02 -4.337974786758422852e-01 2.225598506629467010e-02 1.069511026144027710e-01 -4.965240061283111572e-01 5.096387267112731934e-01 -5.268878936767578125e-01 1.149243414402008057e-01
2.290102392435073853e-01 -3.823544383049011230e-01 -1.762247681617736816e-01 -2.048673480749130249e-01 1.278146505355834961e-01 -3.025864660739898682e-01 -7.624520659446716309e-01 -1.977511346340179443e-01
6.332715153694152832e-01 3.895378112792968750e-01 4.086814224720001221e-01 -1.343138068914413452e-01 4.804967343807220459e-02 -1.287577003240585327e-01 -4.834584295749664307e-01 9.771095961332321167e-02
1.392767671495676041e-02 -3.679351508617401123e-01 6.482014060020446777e-01 4.796392470598220825e-02 -1.435106247663497925e-01 5.396543741226196289e-01 -2.298149615526199341e-01 2.780773937702178955e-01
4.310953617095947266e-01 5.564720556139945984e-02 1.390624344348907471e-01 -4.911654591560363770e-01 2.240090072154998779e-01 1.944970339536666870e-01 -5.346038937568664551e-01 -4.203191399574279785e-01
-3.694498836994171143e-01 -4.604727029800415039e-02 2.418291568756103516e-01 1.211211085319519043e-03 3.452820181846618652e-01 -9.918235242366790771e-02 -8.001629710197448730e-01 1.832657009363174438e-01
9.491569548845291138e-02 4.106601774692535400e-01 6.526933908462524414e-01 -1.490667760372161865e-01 -4.398404061794281006e-01 2.833526134490966797e-01 -2.511174380779266357e-01 1.931612789630889893e-01
3.521555662155151367e-02 -1.363692730665206909e-01 -3.501927852630615234e-02 1.927257776260375977e-01 -3.941046297550201416e-01 1.074858605861663818e-01 -8.763942718505859375e-01 -8.279598504304885864e-02
2.321543991565704346e-01 2.077738195657730103e-01 5.808508396148681641e-01 2.897676825523376465e-02 -4.088520407676696777e-01 -2.448706477880477905e-01 -5.101502537727355957e-01 2.780866622924804688e-01
2.193801701068878174e-01 -3.485147058963775635e-01 -1.280367225408554077e-01 -6.247369106858968735e-03 2.638493478298187256e-01 8.665144443511962891e-02 -8.214324712753295898e-01 -2.492007762193679810e-01
1.028939560055732727e-01 -2.347002327442169189e-01 4.138660803437232971e-02 -7.625349164009094238e-01 -4.720217883586883545e-01 -1.453659832477569580e-01 -2.526140511035919189e-01 2.083424925804138184e-01
8.852104097604751587e-02 -2.965913414955139160e-01 6.260138154029846191e-01 4.835814237594604492e-02 -1.832611858844757080e-01 -3.692456781864166260e-01 -5.294615030288696289e-01 2.443546205759048462e-01
2.170359343290328979e-01 -2.103179544210433960e-01 6.279199123382568359e-01 4.765709862112998962e-02 -9.327576495707035065e-03 -3.416928648948669434e-01 -5.853722095489501953e-01 2.293592989444732666e-01
2.560008466243743896e-01 -8.636273443698883057e-02 -5.892151221632957458e-02 -8.130916953086853027e-01 -3.737282454967498779e-01 1.799373626708984375e-01 -2.898394465446472168e-01 -7.973695546388626099e-02
3.793522417545318604e-01 1.127923801541328430e-01 -1.409818790853023529e-02 -2.523169517517089844e-01 -9.829018265008926392e-02 3.203890919685363770e-01 -6.984851956367492676e-01 -4.234567880630493164e-01
4.158579111099243164e-01 -3.411228954792022705e-02 -3.816437423229217529e-01 -4.610078036785125732e-01 -2.192037552595138550e-01 -5.337492749094963074e-02 -6.407802104949951172e-01 7.886763662099838257e-02
3.091593086719512939e-01 -2.131618708372116089e-01 2.990545332431793213e-01 -8.599112927913665771e-02 2.179700732231140137e-01 6.839667558670043945e-01 -4.818392097949981689e-01 -1.210942789912223816e-01
-5.946300029754638672e-01 -8.431210368871688843e-02 1.476763337850570679e-01 -4.095290303230285645e-01 1.828188598155975342e-01 2.424653172492980957e-01 -5.204958319664001465e-01 -2.943740785121917725e-01
2.430747002363204956e-01 -2.743626236915588379e-01 1.895461976528167725e-01 -6.436224579811096191e-01 -2.608939707279205322e-01 2.039485126733779907e-01 -1.849843375384807587e-02 5.526839494705200195e-01
5.463036894798278809e-01 4.014852643013000488e-01 2.798115015029907227e-01 -1.382925361394882202e-01 1.382555961608886719e-01 1.194524765014648438e-01 -6.288829445838928223e-01 -1.185977980494499207e-01
6.632903963327407837e-02 1.840924471616744995e-01 5.782647132873535156e-01 2.923886477947235107e-02 -1.186865344643592834e-01 -2.304703593254089355e-01 -7.400385737419128418e-01 -1.077277511358261108e-01
2.752787172794342041e-01 -2.655265629291534424e-01 -1.862806677818298340e-01 -1.110571771860122681e-01 1.615395396947860718e-01 -2.421371191740036011e-01 -8.455991148948669434e-01 -8.318458497524261475e-02
-3.340475559234619141e-01 1.526338011026382446e-01 1.637012213468551636e-01 -5.314773917198181152e-01 -3.554444015026092529e-01 1.982385963201522827e-01 -5.384243726730346680e-01 -3.167153298854827881e-01
3.384494185447692871e-01 4.590419679880142212e-02 -3.026801645755767822e-01 -4.456529021263122559e-01 -3.775395452976226807e-01 1.408619135618209839e-01 -6.522488594055175781e-01 -7.291281223297119141e-02
-4.824233651161193848e-01 -2.935802042484283447e-01 4.118139445781707764e-01 -8.160800486803054810e-02 -1.398049741983413696e-01 6.143270134925842285e-01 -3.254253268241882324e-01 4.453004524111747742e-02
-3.637304008007049561e-01 1.928218752145767212e-01 -2.010622322559356689e-01 -2.635970115661621094e-01 -3.326167166233062744e-01 1.268060356378555298e-01 -7.425034642219543457e-01 2.063620835542678833e-01
-2.743469476699829102e-01 1.720781624317169189e-01 1.936760842800140381e-01 -3.412011265754699707e-01 -4.848932921886444092e-01 3.746361434459686279e-01 -5.203534960746765137e-01 -3.081443607807159424e-01
-4.121264517307281494e-01 -3.011201322078704834e-01 3.672787919640541077e-02 -4.295291006565093994e-02 -4.975598454475402832e-01 4.894386827945709229e-01 -4.895264804363250732e-01 9.763371199369430542e-02
9.749285876750946045e-02 -5.262094140052795410e-01 3.690698146820068359e-01 -5.761314034461975098e-01 -4.711902439594268799e-01 -3.258230164647102356e-02 -1.488111615180969238e-01 -1.524165738373994827e-02
3.466720879077911377e-01 4.218134880065917969e-01 5.670217871665954590e-01 -1.945322751998901367e-01 2.994574792683124542e-02 2.337607741355895996e-01 -5.259127616882324219e-01 -1.020318195223808289e-01
2.151358872652053833e-01 2.590998411178588867e-01 6.975631117820739746e-01 -3.178460001945495605e-01 -7.047852873802185059e-02 5.088679790496826172e-01 -1.505072861909866333e-01 -1.113438233733177185e-01
4.159552752971649170e-01 -7.899050414562225342e-02 4.871382713317871094e-01 -2.601955235004425049e-01 -3.053276538848876953e-01 -4.927742183208465576e-01 -3.959890902042388916e-01 1.512536704540252686e-01
-2.983975410461425781e-01 5.065547768026590347e-03 1.243618056178092957e-01 -1.131761521100997925e-01 -5.546346902847290039e-01 4.674406349658966064e-01 -5.815677642822265625e-01 -1.353403627872467041e-01
1.610975340008735657e-02 3.575754463672637939e-01 3.551231026649475098e-01 -1.798227615654468536e-02 1.365034282207489014e-02 -6.476596742868423462e-02 -8.491207957267761230e-01 -1.416242271661758423e-01
3.898621499538421631e-01 -2.949829995632171631e-01 -6.937747448682785034e-02 -3.522812724113464355e-01 1.981671750545501709e-01 4.346963763236999512e-01 -5.192585587501525879e-01 -3.663557767868041992e-01
-6.223236918449401855e-01 -7.123848795890808105e-02 3.955234289169311523e-01 -4.277703166007995605e-01 -1.524840891361236572e-01 1.022884342819452286e-02 -4.318354725837707520e-01 -2.416076511144638062e-01
-4.166055619716644287e-01 3.107149712741374969e-02 1.539281904697418213e-01 -1.116887666285037994e-03 2.127843052148818970e-01 -1.082961112260818481e-01 -8.342002630233764648e-01 2.210973948240280151e-01
8.491187691688537598e-01 -1.230837628245353699e-01 2.668069899082183838e-01 -2.690037488937377930e-01 -5.899392813444137573e-02 7.357247173786163330e-02 -3.225547373294830322e-01 8.581287413835525513e-02
3.318750262260437012e-01 -2.228006571531295776e-01 5.987228825688362122e-03 1.771564185619354248e-01 -1.435744017362594604e-01 7.365666627883911133e-01 -4.836173951625823975e-01 1.084834709763526917e-01
-1.935852319002151489e-01 -1.872708797454833984e-01 3.104852885007858276e-02 -1.295589506626129150e-01 -2.894422113895416260e-01 4.061610698699951172e-01 -8.021023869514465332e-01 -1.326389759778976440e-01
1.312872022390365601e-01 3.426556289196014404e-01 4.729605913162231445e-01 -1.042298525571823120e-01 -1.717729717493057251e-01 -1.169669851660728455e-01 -5.130357146263122559e-01 5.695631504058837891e-01
-2.759786546230316162e-01 3.919450044631958008e-01 3.066668510437011719e-01 -1.971872448921203613e-01 7.267770706675946712e-05 6.093717813491821289e-01 -4.290303587913513184e-01 2.861581444740295410e-01
-1.847581416368484497e-01 -1.001628190279006958e-01 6.246981024742126465e-01 -3.337787687778472900e-01 3.959538638591766357e-01 -2.123212963342666626e-01 -4.954181909561157227e-01 8.292730152606964111e-02
-5.961298593319952488e-04 1.071720644831657410e-01 2.270668745040893555e-01 -1.346899420022964478e-01 2.456018775701522827e-01 1.099188625812530518e-01 -8.103430271148681641e-01 -4.356086850166320801e-01
-2.062952816486358643e-01 -8.812807500362396240e-02 1.569911837577819824e-01 -1.779193133115768433e-01 -7.291011214256286621e-01 2.505012750625610352e-01 -5.159780979156494141e-01 -1.811116784811019897e-01
-5.694959163665771484e-01 -2.289264649152755737e-01 2.051951736211776733e-01 -1.723885685205459595e-01 -3.656534850597381592e-01 -2.544069588184356689e-01 -5.210359096527099609e-01 2.855527102947235107e-01
-5.313450098037719727e-01 2.058921903371810913e-01 4.666509106755256653e-02 -1.776819676160812378e-01 -2.410668432712554932e-01 1.549846678972244263e-01 -7.469313740730285645e-01 3.863351419568061829e-02
-2.200961858034133911e-01 -3.709028363227844238e-01 5.103887915611267090e-01 1.986020058393478394e-02 2.623138725757598877e-01 -7.745287567377090454e-02 -6.880108118057250977e-01 -7.022407650947570801e-02
2.026534825563430786e-01 3.664920330047607422e-01 5.405827760696411133e-01 -2.857834100723266602e-01 -2.485157400369644165e-01 5.996325016021728516e-01 -6.661378592252731323e-02 1.579768657684326172e-01
3.251246809959411621e-01 -3.879614472389221191e-01 1.507647335529327393e-01 -7.717049717903137207e-01 -8.691551536321640015e-02 1.752334684133529663e-01 -9.462494403123855591e-02 2.798328399658203125e-01
3.025231063365936279e-01 -5.360307693481445312e-01 2.201247513294219971e-01 -5.534563660621643066e-01 -2.714781165122985840e-01 -3.385875225067138672e-01 -2.530058026313781738e-01 1.184408068656921387e-01
1.196039374917745590e-02 4.288827478885650635e-01 6.501897573471069336e-01 -1.582968831062316895e-01 -2.577628493309020996e-01 3.815216422080993652e-01 -2.783931493759155273e-01 2.803725898265838623e-01
-6.824088096618652344e-01 -1.581605225801467896e-01 2.366176694631576538e-01 -3.394308686256408691e-01 9.967697411775588989e-02 2.389483153820037842e-01 -4.712346494197845459e-01 -2.213783413171768188e-01
-6.420245766639709473e-01 -7.205247879028320312e-02 4.027473032474517822e-01 -3.787132501602172852e-01 1.053739711642265320e-01 3.130794167518615723e-01 -3.960579931735992432e-01 -1.048786863684654236e-01
1.240394264459609985e-01 -2.274553030729293823e-01 -1.066955924034118652e-01 -6.246261596679687500e-01 3.843931555747985840e-01 3.753122687339782715e-01 -3.732384443283081055e-01 3.215776681900024414e-01
-6.445448994636535645e-01 -1.252870559692382812e-01 1.580109447240829468e-01 -3.217919468879699707e-01 -3.674116730690002441e-01 -2.023182995617389679e-02 -3.368382751941680908e-01 4.375919103622436523e-01
1.841950714588165283e-01 -8.748418092727661133e-02 -9.234249591827392578e-02 -6.567358970642089844e-01 5.025113821029663086e-01 2.003454118967056274e-01 -4.569592475891113281e-01 1.308496296405792236e-01
-6.239522099494934082e-01 1.661407202482223511e-02 4.423737525939941406e-01 -1.801615953445434570e-01 1.442199796438217163e-01 2.990741729736328125e-01 -4.903097450733184814e-01 1.777822524309158325e-01
-6.202032566070556641e-01 4.457172378897666931e-02 3.509666323661804199e-01 -3.306206762790679932e-01 1.464075446128845215e-01 2.375770211219787598e-01 -5.341991186141967773e-01 -1.327660679817199707e-01
2.972044944763183594e-01 -3.726813495159149170e-01 5.681671574711799622e-02 8.000144362449645996e-02 1.956577152013778687e-01 5.639378428459167480e-01 -5.980004668235778809e-01 2.218952476978302002e-01
-2.668361365795135498e-01 4.447197020053863525e-01 1.093711704015731812e-01 -2.631324231624603271e-01 -3.139669299125671387e-01 4.033776819705963135e-01 -5.541445612907409668e-01 2.854072451591491699e-01
7.339791953563690186e-02 -4.501546323299407959e-01 1.562269479036331177e-01 3.151260018348693848e-01 7.981297373771667480e-02 -5.969482287764549255e-02 -7.006273269653320312e-01 4.092066884040832520e-01
4.576593041419982910e-01 -2.210028022527694702e-01 -2.344790697097778320e-01 -5.657018423080444336e-01 -3.655667304992675781e-01 -5.332393571734428406e-02 -3.634167611598968506e-01 3.132928609848022461e-01
-5.112997889518737793e-01 2.223018109798431396e-01 2.455177009105682373e-01 -3.940723836421966553e-01 1.531303673982620239e-01 1.431159824132919312e-01 -5.073417425155639648e-01 4.150370955467224121e-01
3.330358862876892090e-01 -3.782151043415069580e-01 2.990033328533172607e-01 3.064878880977630615e-01 1.310735791921615601e-01 1.958744674921035767e-01 -6.003447175025939941e-01 3.830687403678894043e-01
-5.617543458938598633e-01 8.041003346443176270e-02 5.187738537788391113e-01 -2.687606811523437500e-01 -1.446035653352737427e-01 7.120791822671890259e-02 -4.312525391578674316e-01 3.530555367469787598e-01
2.414363473653793335e-01 2.807455323636531830e-02 -4.186859130859375000e-01 -5.365530252456665039e-01 -2.058203369379043579e-01 7.228317111730575562e-02 -6.487819552421569824e-01 9.606477618217468262e-02
6.841738522052764893e-02 -1.231499295681715012e-02 3.428725302219390869e-01 1.453035026788711548e-01 3.543749451637268066e-01 1.802342236042022705e-01 -6.838202476501464844e-01 4.804336130619049072e-01
-8.098682761192321777e-02 -2.000028789043426514e-01 2.151552885770797729e-01 -7.609968185424804688e-01 -4.526821374893188477e-01 -1.109849661588668823e-02 -1.021577045321464539e-01 3.354870975017547607e-01
7.911876589059829712e-02 -2.085096985101699829e-01 1.007361635565757751e-01 -7.844353914260864258e-01 -4.529642462730407715e-01 -1.712677627801895142e-01 -2.140991240739822388e-01 2.107831984758377075e-01
1.412387192249298096e-01 -3.572853505611419678e-01 -1.172846108675003052e-01 -2.353142499923706055e-01 7.110895216464996338e-02 -2.437922656536102295e-01 -7.827274203300476074e-01 -3.257558643817901611e-01
3.563633263111114502e-01 2.100117057561874390e-01 5.233733654022216797e-01 -1.908547580242156982e-01 3.091035597026348114e-02 -2.237904816865921021e-02 -6.208265423774719238e-01 -3.628679513931274414e-01
-2.012310177087783813e-01 4.073384702205657959e-01 1.430410742759704590e-01 -2.082049995660781860e-01 -5.362610816955566406e-01 1.590528190135955811e-01 -6.447669863700866699e-01 3.424959257245063782e-02
4.447880685329437256e-01 -3.624967858195304871e-02 2.018396556377410889e-01 2.180740982294082642e-01 -4.034135341644287109e-01 -1.647933274507522583e-01 -7.213549613952636719e-01 4.797331616282463074e-02
-1.755906343460083008e-01 -1.153069809079170227e-01 6.977136135101318359e-01 -7.795046269893646240e-02 -2.097797840833663940e-01 -6.248075142502784729e-02 -6.318035721778869629e-01 -1.261138767004013062e-01
8.806270360946655273e-02 -3.082364201545715332e-01 2.584660947322845459e-01 -7.869762778282165527e-01 -2.369328737258911133e-01 1.039677262306213379e-01 -7.208984345197677612e-02 3.727672696113586426e-01
-1.252208501100540161e-01 -2.576929926872253418e-01 5.422130227088928223e-01 -5.685908254235982895e-03 1.683208793401718140e-01 -1.073353812098503113e-01 -6.975248456001281738e-01 -3.122391402721405029e-01
1.725586950778961182e-01 -1.753877103328704834e-01 -4.051254596561193466e-03 -8.124835491180419922e-01 -4.678132832050323486e-01 9.949279576539993286e-02 -1.677590757608413696e-01 1.497517079114913940e-01
5.672063231468200684e-01 1.104032173752784729e-01 2.958976030349731445e-01 -4.595868289470672607e-01 7.962387986481189728e-03 -8.102556318044662476e-02 -4.975109696388244629e-01 -3.364028930664062500e-01
1.691396161913871765e-02 -5.726913809776306152e-01 2.820965945720672607e-01 -5.863432884216308594e-01 -4.390178620815277100e-01 -6.294689327478408813e-02 -1.314106285572052002e-01 1.854554414749145508e-01
1.236806213855743408e-01 1.312783211469650269e-01 4.066607952117919922e-01 -4.837706685066223145e-02 4.138751327991485596e-01 -6.315517425537109375e-02 -7.877649664878845215e-01 -6.245670840144157410e-02
4.699731767177581787e-01 1.230402290821075439e-01 4.179464578628540039e-01 -3.473028838634490967e-01 6.276941299438476562e-02 5.283227562904357910e-01 -3.134259879589080811e-01 -2.956130504608154297e-01
-2.188790775835514069e-02 8.744028955698013306e-02 6.194062232971191406e-01 6.676283478736877441e-02 -1.702939420938491821e-01 -1.493217200040817261e-01 -7.164823412895202637e-01 1.977624595165252686e-01
-2.381746172904968262e-01 2.043972760438919067e-01 2.180840820074081421e-01 5.959050357341766357e-02 -2.799374461174011230e-01 -1.269735097885131836e-01 -8.324760794639587402e-01 2.507574558258056641e-01
2.072756588459014893e-01 -1.221276000142097473e-01 2.743511795997619629e-01 -8.141683340072631836e-01 -2.186284810304641724e-01 8.866135776042938232e-02 -5.759285017848014832e-02 3.807975947856903076e-01
-9.183464944362640381e-02 -2.510878741741180420e-01 3.100639581680297852e-02 -6.300193071365356445e-01 4.081546068191528320e-01 4.066560268402099609e-01 -3.174629509449005127e-01 3.128792047500610352e-01
3.628558218479156494e-01 2.325929254293441772e-01 5.678851008415222168e-01 -1.035422831773757935e-01 1.403523795306682587e-02 -1.121608447283506393e-02 -6.313512921333312988e-01 -2.865211665630340576e-01
1.839376538991928101e-01 1.108124405145645142e-01 4.150772094726562500e-01 1.098421439528465271e-01 1.019302681088447571e-01 4.743923544883728027e-01 -7.191547155380249023e-01 1.300452053546905518e-01
2.991099059581756592e-01 2.555526234209537506e-02 5.239925384521484375e-01 -8.567981421947479248e-02 2.873148918151855469e-01 -3.240362703800201416e-01 -6.095681786537170410e-01 2.623894512653350830e-01
6.318244934082031250e-01 1.925238072872161865e-01 4.021337628364562988e-01 -2.028141617774963379e-01 -1.532221585512161255e-01 2.318986803293228149e-01 -4.736673533916473389e-01 -2.434595376253128052e-01
-2.261171489953994751e-01 2.709116637706756592e-01 2.090756446123123169e-01 -1.091819703578948975e-01 6.738610565662384033e-02 4.591985642910003662e-01 -6.515985131263732910e-01 4.240985214710235596e-01
-2.721815705299377441e-01 2.010727077722549438e-01 2.199379801750183105e-01 -1.298213899135589600e-01 -5.004204511642456055e-01 1.418553739786148071e-01 -4.532552063465118408e-01 5.867512226104736328e-01
3.861000239849090576e-01 8.528769016265869141e-03 4.064312279224395752e-01 -3.719385564327239990e-01 8.599721640348434448e-02 1.412686146795749664e-02 -5.304849147796630859e-01 -5.082518458366394043e-01
-3.968048989772796631e-01 2.019995003938674927e-01 2.842952907085418701e-01 -5.685490742325782776e-02 1.002008691430091858e-01 5.562279224395751953e-01 -5.591560602188110352e-01 2.925761044025421143e-01
6.215429902076721191e-01 3.383494913578033447e-01 4.604645669460296631e-01 -1.595736891031265259e-01 -2.914714813232421875e-01 2.883765846490859985e-02 -4.166599512100219727e-01 -4.816613718867301941e-02
1.734027713537216187e-01 -3.588606715202331543e-01 -3.099487721920013428e-01 -6.792955398559570312e-01 -1.346617639064788818e-01 1.335502322763204575e-02 -5.134603381156921387e-01 -4.106256365776062012e-02
2.331756055355072021e-01 2.900535166263580322e-01 4.265286028385162354e-02 -3.495809137821197510e-01 2.955666780471801758e-01 -2.220374792814254761e-01 -7.691164612770080566e-01 9.628959745168685913e-02
-3.505803346633911133e-01 2.186307758092880249e-01 6.959246844053268433e-02 -3.551141619682312012e-01 -4.351512789726257324e-01 4.979038238525390625e-01 -4.862638413906097412e-01 -1.569311022758483887e-01
1.648528128862380981e-01 -5.693166255950927734e-01 5.101690292358398438e-01 1.225776076316833496e-01 -2.714469730854034424e-01 1.488913893699645996e-01 -4.860731959342956543e-01 -2.031873613595962524e-01
-1.111046522855758667e-01 -1.516982167959213257e-01 6.395336985588073730e-01 -2.324209064245223999e-01 1.771291196346282959e-01 2.843189239501953125e-01 -1.955700516700744629e-01 5.925882458686828613e-01
1.764439940452575684e-01 -2.740771770477294922e-01 -1.282308716326951981e-02 -6.877821087837219238e-01 1.107192337512969971e-01 4.464438259601593018e-01 -2.334668040275573730e-01 3.930177986621856689e-01
8.728944510221481323e-02 2.832124195992946625e-02 4.774806201457977295e-01 -4.516954347491264343e-02 2.094891071319580078e-01 -1.291146576404571533e-01 -7.850573062896728516e-01 -2.909969389438629150e-01
-4.714959561824798584e-01 -1.961877495050430298e-01 5.188896879553794861e-02 -8.695562183856964111e-02 -3.420809507369995117e-01 5.213185548782348633e-01 -5.695992112159729004e-01 1.253494471311569214e-01
2.138410806655883789e-01 -1.117615401744842529e-01 -1.159428805112838745e-01 -3.012396693229675293e-01 -4.440371096134185791e-01 4.312071204185485840e-01 -5.774464607238769531e-01 -3.479087054729461670e-01
-5.384591966867446899e-02 4.340904951095581055e-01 4.150856137275695801e-01 -2.172297537326812744e-01 3.546474575996398926e-01 7.798784971237182617e-02 -5.873810648918151855e-01 3.351235091686248779e-01
-5.484736561775207520e-01 -2.946768999099731445e-01 6.371215730905532837e-02 4.903408233076334000e-03 -2.307104468345642090e-01 4.378252923488616943e-01 -6.026329994201660156e-01 -1.319711096584796906e-02
-4.852387309074401855e-01 3.169810771942138672e-01 4.224593043327331543e-01 -1.722543537616729736e-01 -2.650304883718490601e-02 3.689296245574951172e-01 -4.913055002689361572e-01 2.788020074367523193e-01
-4.568032324314117432e-01 -1.051314398646354675e-01 1.834768652915954590e-01 3.670322149991989136e-02 -3.007872104644775391e-01 -8.758845925331115723e-02 -7.449364066123962402e-01 3.036322593688964844e-01
-3.138463199138641357e-01 5.403637140989303589e-02 3.071859851479530334e-02 -3.235727250576019287e-01 -3.762995302677154541e-01 4.660723507404327393e-01 -6.211298108100891113e-01 -2.197965979576110840e-01
-3.151775151491165161e-02 -2.134601473808288574e-01 6.924543380737304688e-01 3.830350190401077271e-02 -9.119664877653121948e-02 -2.805355787277221680e-01 -5.574515461921691895e-01 2.733348906040191650e-01
7.938408255577087402e-01 -6.111219152808189392e-02 3.642688989639282227e-01 -3.005585968494415283e-01 -2.517720451578497887e-03 -8.766406029462814331e-02 -2.170811891555786133e-01 2.970509529113769531e-01
-7.978191971778869629e-02 -5.963471531867980957e-01 3.213562667369842529e-01 -4.068130552768707275e-01 -5.725187659263610840e-01 1.403811126947402954e-01 -1.470479965209960938e-01 1.142713520675897598e-02
2.735597193241119385e-01 -4.004232585430145264e-01 1.432503201067447662e-02 -7.665743231773376465e-01 -3.321422263979911804e-02 -1.501064598560333252e-01 -3.840031623840332031e-01 7.675469666719436646e-02
2.927911877632141113e-01 -3.344981968402862549e-01 5.686291456222534180e-01 -9.393083304166793823e-02 -1.311150491237640381e-01 -4.372811317443847656e-01 -5.111392140388488770e-01 2.351707778871059418e-02
-1.374561935663223267e-01 -3.576928377151489258e-01 -7.983684539794921875e-02 -4.434433877468109131e-01 -1.590101122856140137e-01 -2.136118263006210327e-01 -6.899070143699645996e-01 -3.213407099246978760e-01
4.637770652770996094e-01 1.215184703469276428e-01 5.365810990333557129e-01 -2.473734319210052490e-01 -1.469409912824630737e-01 4.731343984603881836e-01 -2.972082793712615967e-01 -2.953823804855346680e-01
5.078823566436767578e-01 9.837292134761810303e-02 4.013322591781616211e-01 -2.716673910617828369e-01 1.464533358812332153e-01 -2.594020664691925049e-01 -2.735280990600585938e-01 5.778856873512268066e-01
1.636351794004440308e-01 -2.968703024089336395e-02 -2.188838422298431396e-01 -5.236815810203552246e-01 -4.618985354900360107e-01 2.318996191024780273e-01 -5.638524293899536133e-01 -2.552103102207183838e-01
-4.001111388206481934e-01 -3.241357505321502686e-01 -2.303248830139636993e-02 -3.838372826576232910e-01 -2.397298812866210938e-01 4.392573535442352295e-01 -5.598345398902893066e-01 -1.521625667810440063e-01
-1.222479641437530518e-01 -4.840378463268280029e-02 1.496553570032119751e-01 -2.122777104377746582e-01 1.229565218091011047e-01 1.335933655500411987e-01 -7.896717190742492676e-01 -5.086326003074645996e-01
-3.330484032630920410e-02 -3.778006136417388916e-01 5.031587183475494385e-02 2.018240094184875488e-01 -4.738566279411315918e-01 5.275775790214538574e-01 -5.381096005439758301e-01 1.430134922266006470e-01
1.853635162115097046e-01 -8.592576719820499420e-03 -4.220585152506828308e-02 1.375491917133331299e-01 -5.915132164955139160e-01 1.264257705770432949e-03 -7.652429938316345215e-01 9.684557467699050903e-02
3.918807804584503174e-01 -6.642036885023117065e-02 -5.020913854241371155e-02 1.334016770124435425e-01 -4.981733560562133789e-01 -5.609640851616859436e-02 -7.549489140510559082e-01 2.072458341717720032e-02
-2.627574205398559570e-01 1.473940312862396240e-01 -3.432296216487884521e-02 -3.359800279140472412e-01 -6.028897762298583984e-01 1.133551672101020813e-01 -6.421416997909545898e-01 -8.063050359487533569e-02
7.676205039024353027e-01 -1.229810267686843872e-01 3.636462986469268799e-01 -2.580507099628448486e-01 -1.039815396070480347e-01 -7.626800797879695892e-03 -3.943293690681457520e-01 -1.744700074195861816e-01
-1.208689436316490173e-01 -1.025743857026100159e-01 3.815864771604537964e-02 1.361036002635955811e-01 -4.435141086578369141e-01 1.034445315599441528e-01 -8.503704071044921875e-01 1.560565531253814697e-01
2.279661297798156738e-01 -3.647752106189727783e-01 -2.131621241569519043e-01 -1.021730378270149231e-01 1.172411590814590454e-01 -3.468855023384094238e-01 -7.903724312782287598e-01 -1.815420947968959808e-02
-4.112203046679496765e-02 2.373196780681610107e-01 3.778098821640014648e-01 -4.158006310462951660e-01 -4.285036623477935791e-01 6.384574770927429199e-01 -1.399495899677276611e-01 -1.246137246489524841e-01
5.846283435821533203e-01 3.252052366733551025e-01 3.975990414619445801e-01 -1.793025881052017212e-01 -9.848404675722122192e-03 1.889950633049011230e-01 -5.228595137596130371e-01 -2.302575856447219849e-01
6.395462751388549805e-01 1.622184365987777710e-01 3.370733559131622314e-01 1.455929130315780640e-02 1.467786729335784912e-01 4.263067543506622314e-01 -4.967984557151794434e-01 2.729625441133975983e-02
-6.334474682807922363e-01 -1.476637423038482666e-01 2.623824179172515869e-01 -3.956347107887268066e-01 2.170470505952835083e-01 2.392393052577972412e-01 -4.361427426338195801e-01 -2.387530654668807983e-01
-4.302696287631988525e-01 -1.023392528295516968e-01 1.800982803106307983e-01 -8.756405115127563477e-02 -5.611044168472290039e-01 4.177133440971374512e-01 -5.097171664237976074e-01 1.231162548065185547e-01
2.785237878561019897e-02 2.975516021251678467e-01 6.037871837615966797e-01 -1.698241084814071655e-01 -2.388922125101089478e-01 6.458604931831359863e-01 -1.981979757547378540e-01 6.164813414216041565e-02
-3.507513999938964844e-01 -7.347926963120698929e-03 6.898570060729980469e-02 -4.364145100116729736e-01 -4.915717244148254395e-01 3.533351719379425049e-01 -4.881218075752258301e-01 -2.774010002613067627e-01
-1.074760183691978455e-01 -2.933243811130523682e-01 2.142705023288726807e-01 -7.486072778701782227e-01 -2.727574110031127930e-01 1.789176464080810547e-01 -1.062148809432983398e-01 4.223687946796417236e-01
-4.813573956489562988e-01 1.011843094602227211e-03 2.887818813323974609e-01 -2.005364447832107544e-01 -3.458148613572120667e-02 -2.012264281511306763e-01 -7.559744119644165039e-01 1.774793118238449097e-01
2.994000017642974854e-01 -4.834613800048828125e-01 -1.053829565644264221e-01 -3.937249779701232910e-01 -8.826232515275478363e-03 -1.715281605720520020e-01 -6.324861645698547363e-01 -2.845367491245269775e-01
3.935333788394927979e-01 4.210497736930847168e-01 4.666485190391540527e-01 -1.195723488926887512e-01 -1.015560999512672424e-01 -1.943525299429893494e-02 -6.400376558303833008e-01 -1.243004947900772095e-01
5.854871124029159546e-02 -5.523880124092102051e-01 -3.379127383232116699e-02 -3.794353008270263672e-01 -3.523415327072143555e-01 -6.053134799003601074e-03 -6.075394153594970703e-01 -2.303069382905960083e-01
-1.560552120208740234e-01 -3.553653657436370850e-01 7.574156522750854492e-01 3.987605497241020203e-02 1.220775768160820007e-01 1.051016077399253845e-01 -4.981406927108764648e-01 4.737630079034715891e-04
1.126027256250381470e-01 7.641356438398361206e-02 2.251145392656326294e-01 -1.895502060651779175e-01 -7.550649642944335938e-01 5.893942713737487793e-02 -5.547921061515808105e-01 -1.161234453320503235e-01
-3.499743044376373291e-01 -8.826415985822677612e-02 7.511438131332397461e-01 -2.178258895874023438e-01 1.143692731857299805e-01 3.750020563602447510e-01 -2.810710668563842773e-01 1.592313498258590698e-01
-3.718031644821166992e-01 8.732804656028747559e-02 3.169753551483154297e-01 -6.000749021768569946e-02 -1.067610681056976318e-01 -1.030678823590278625e-01 -6.665102243423461914e-01 5.327337384223937988e-01
3.768789470195770264e-01 -2.174537032842636108e-01 -2.098235785961151123e-01 -5.207627415657043457e-01 2.985211014747619629e-01 3.894327878952026367e-01 -4.806990027427673340e-01 1.536626517772674561e-01
1.951987743377685547e-01 -5.387322902679443359e-01 8.177872747182846069e-02 -6.952958703041076660e-01 -1.067672595381736755e-01 -1.806617081165313721e-01 -3.699283301830291748e-01 2.561312168836593628e-02
-3.720880448818206787e-01 -6.679157912731170654e-02 1.672164052724838257e-01 -3.786151409149169922e-01 -3.750491738319396973e-01 5.210778117179870605e-01 -5.100609064102172852e-01 -1.158986389636993408e-01
1.732044965028762817e-01 3.349903225898742676e-02 -1.106349453330039978e-01 -9.771495312452316284e-02 2.563786506652832031e-01 1.951451301574707031e-01 -8.470639586448669434e-01 -3.546273112297058105e-01
-1.553058177232742310e-01 -3.933224081993103027e-01 -3.049938939511775970e-02 8.848738670349121094e-02 -1.623830795288085938e-01 3.707422018051147461e-01 -8.049374222755432129e-01 2.598035149276256561e-02
3.716799318790435791e-01 -3.512415289878845215e-01 1.233446747064590454e-01 1.831466853618621826e-01 2.363324463367462158e-01 -3.204340115189552307e-03 -7.870445847511291504e-01 -1.201015636324882507e-01
-3.783086314797401428e-02 1.214870437979698181e-01 -1.003491058945655823e-01 7.999003678560256958e-02 -3.433942198753356934e-01 -1.604576408863067627e-01 -8.759486079216003418e-01 2.374642044305801392e-01
3.005623221397399902e-01 -3.085008859634399414e-01 1.627250462770462036e-01 -1.549194939434528351e-02 4.237435162067413330e-01 4.885078668594360352e-01 -5.937858819961547852e-01 1.303449422121047974e-01
-3.428304195404052734e-02 7.926079630851745605e-02 5.987844467163085938e-01 1.262265592813491821e-01 -4.246384203433990479e-01 -6.660300306975841522e-03 -6.535158157348632812e-01 1.030589863657951355e-01
5.483385920524597168e-01 -5.188288912177085876e-02 4.892799854278564453e-01 -2.882949411869049072e-01 -6.175359711050987244e-02 4.006382822990417480e-02 -4.491683840751647949e-01 -4.085991382598876953e-01
1.782679185271263123e-02 -3.492162823677062988e-01 6.696425080299377441e-01 -8.317726850509643555e-02 3.958904445171356201e-01 -5.407052859663963318e-02 -4.850450754165649414e-01 1.657384932041168213e-01
4.219707474112510681e-02 -3.944243192672729492e-01 6.517065167427062988e-01 -4.603207483887672424e-02 -4.912411421537399292e-02 4.300593137741088867e-01 -1.754993349313735962e-01 4.445721507072448730e-01
-1.954719424247741699e-01 -5.867793560028076172e-01 4.773495793342590332e-01 4.154924303293228149e-02 2.962914705276489258e-01 6.126024201512336731e-02 -5.168491601943969727e-01 1.709306091070175171e-01
-3.598045706748962402e-01 -5.115069150924682617e-01 4.032906889915466309e-01 1.266580671072006226e-01 1.362064480781555176e-01 8.141355961561203003e-02 -5.356019735336303711e-01 3.437525928020477295e-01
1.129213795065879822e-01 1.429358422756195068e-01 6.509201973676681519e-02 -2.844586968421936035e-01 2.482477873563766479e-01 -1.737657934427261353e-01 -8.539739251136779785e-01 -2.461125105619430542e-01
3.735866025090217590e-02 -2.652414739131927490e-01 -2.824982702732086182e-01 -5.194107890129089355e-01 -3.084813356399536133e-01 7.454439066350460052e-03 -6.582205295562744141e-01 -2.240261882543563843e-01
1.001897007226943970e-01 -2.840206921100616455e-01 1.602613739669322968e-02 2.376101613044738770e-01 -4.175654947757720947e-01 2.572515308856964111e-01 -7.633280754089355469e-01 -1.713764518499374390e-01
6.291024386882781982e-02 -7.474143058061599731e-02 -2.098643481731414795e-01 -5.671180486679077148e-01 -5.333757400512695312e-01 4.078851342201232910e-01 -4.162793755531311035e-01 2.532821707427501678e-02
-4.069682359695434570e-01 1.468493044376373291e-01 2.324752211570739746e-01 -6.682056933641433716e-02 2.964335978031158447e-01 4.413260519504547119e-02 -7.380005121231079102e-01 3.461749553680419922e-01
2.475652843713760376e-02 -6.165990829467773438e-01 -3.150574862957000732e-01 -3.463835120201110840e-01 -2.628211081027984619e-01 -2.649964205920696259e-02 -5.585204958915710449e-01 -1.350096762180328369e-01
-2.120810002088546753e-01 1.576680690050125122e-01 -5.477102473378181458e-02 -7.674969434738159180e-01 1.371241956949234009e-01 -1.400685608386993408e-01 -3.852475881576538086e-01 3.889383077621459961e-01
-3.273242712020874023e-01 1.651864647865295410e-01 4.407720863819122314e-01 -1.121760755777359009e-01 -4.652571678161621094e-02 5.151728391647338867e-01 -3.608685731887817383e-01 5.107983946800231934e-01
7.604369521141052246e-02 -1.479407399892807007e-01 -8.502228558063507080e-02 -4.351205006241798401e-02 -1.320084631443023682e-01 5.316172838211059570e-01 -7.623150348663330078e-01 -2.864287197589874268e-01
-3.003749549388885498e-01 2.885401844978332520e-01 5.237380862236022949e-01 -2.611579000949859619e-01 1.686645299196243286e-01 3.013366162776947021e-01 -4.096876382827758789e-01 4.437555968761444092e-01
7.118450403213500977e-01 1.083340682089328766e-02 4.116923213005065918e-01 -3.517300784587860107e-01 1.391841284930706024e-02 1.120835021138191223e-01 -3.627973198890686035e-01 -2.357467710971832275e-01
-4.631462395191192627e-01 -1.439439319074153900e-02 6.372944712638854980e-01 -1.612214446067810059e-01 1.033878922462463379e-01 4.683589339256286621e-01 -3.506785035133361816e-01 -1.127961464226245880e-02
6.734004616737365723e-02 5.118656754493713379e-01 4.718117415904998779e-01 -2.308069765567779541e-01 -4.605543613433837891e-02 5.567362308502197266e-01 -2.458631247282028198e-01 2.916428446769714355e-01
4.578800201416015625e-01 -3.642499074339866638e-02 4.623358845710754395e-01 -3.247542977333068848e-01 5.193752795457839966e-02 2.019734084606170654e-01 -4.772452116012573242e-01 -4.455845355987548828e-01
