# Supplementary material for: Where is your field going? A machine learning approach to study the relative motion of the domains of physics
Source: PLoS One. 2020 Jun 18;15(6):e0233997. doi: 10.1371/journal.pone.0233997 (PMC7302634; doi:10.1371/journal.pone.0233997)
Supplement: S2 Data — (ZIP) [file pone.0233997.s002.zip › 1/Pacs4Run_1_VS_500_embeddings2001-2005ED8.txt]

-2.613966763019561768e-01 -1.857105046510696411e-01 9.497318416833877563e-02 4.561792910099029541e-01 -2.082488834857940674e-01 -2.482400536537170410e-01 6.219440698623657227e-01 -4.338879883289337158e-01
-2.331074625253677368e-01 -1.074938997626304626e-01 -2.553519904613494873e-01 -4.090576991438865662e-02 -2.305328994989395142e-01 -6.297912597656250000e-01 2.668528854846954346e-01 -5.884174704551696777e-01
-6.043183207511901855e-01 -3.931125104427337646e-01 -3.343905806541442871e-01 2.522653341293334961e-01 -2.115381658077239990e-01 -2.084413915872573853e-01 3.457152843475341797e-01 -3.115953505039215088e-01
-5.317830443382263184e-01 -2.357071787118911743e-01 5.100355297327041626e-02 4.546795040369033813e-02 -4.571679532527923584e-01 -4.216706752777099609e-01 -9.710945934057235718e-02 -5.106282830238342285e-01
-3.551869392395019531e-01 -9.935257583856582642e-02 -5.021544098854064941e-01 1.593338102102279663e-01 -3.791605234146118164e-01 -3.671050369739532471e-01 6.763765215873718262e-02 -5.507460236549377441e-01
2.790903449058532715e-01 -1.021812018007040024e-02 -2.235006093978881836e-01 8.901391178369522095e-02 -4.044320881366729736e-01 -5.632447004318237305e-01 6.191009879112243652e-01 -5.677515175193548203e-03
-2.216871380805969238e-01 4.330925345420837402e-01 -4.183904826641082764e-01 3.886700272560119629e-01 -4.892277121543884277e-01 -3.165303468704223633e-01 2.820113003253936768e-01 1.345549225807189941e-01
2.719857990741729736e-01 1.438751071691513062e-01 -1.509818285703659058e-01 5.961472168564796448e-02 -4.427983760833740234e-01 -6.145125031471252441e-01 5.496485233306884766e-01 -5.625837296247482300e-02
-1.631193011999130249e-01 -7.984624803066253662e-02 -8.143854141235351562e-02 -1.881130784749984741e-01 -4.452013969421386719e-01 -2.473951578140258789e-01 1.422282606363296509e-01 -8.033432960510253906e-01
-3.140930235385894775e-01 -3.974169194698333740e-01 -4.007620513439178467e-01 5.282827094197273254e-02 -1.775928288698196411e-01 -1.894325017929077148e-01 6.569097042083740234e-01 -2.846930623054504395e-01
-8.650316298007965088e-02 1.738799214363098145e-01 -1.785518974065780640e-01 -2.005092203617095947e-01 -1.282178312540054321e-01 -5.279312729835510254e-01 7.708011269569396973e-01 -3.020994365215301514e-02
2.587131783366203308e-02 8.128768205642700195e-02 -4.009269773960113525e-01 1.892790049314498901e-01 -8.862644433975219727e-02 -1.129729300737380981e-01 8.742574453353881836e-01 -1.058795675635337830e-01
-1.719968914985656738e-01 -6.384159438312053680e-03 -2.801695764064788818e-01 2.742850482463836670e-01 -6.962029337882995605e-01 2.753772139549255371e-01 4.872157871723175049e-01 1.368899345397949219e-01
-5.574350357055664062e-01 5.698893666267395020e-01 6.771728396415710449e-02 2.981454133987426758e-01 -1.508172452449798584e-01 7.677508145570755005e-02 3.807405829429626465e-01 -3.121096193790435791e-01
-6.623011082410812378e-02 -6.118798255920410156e-01 2.391455462202429771e-03 1.017528027296066284e-01 -4.474203586578369141e-01 -2.904121577739715576e-01 1.430426687002182007e-01 -5.530568957328796387e-01
-5.638661384582519531e-01 1.261761933565139771e-01 -3.858614563941955566e-01 -5.289860442280769348e-02 -3.816228508949279785e-01 -1.582192778587341309e-01 1.231250837445259094e-01 -5.732522606849670410e-01
-9.649006277322769165e-02 4.196874499320983887e-01 -3.439115881919860840e-01 -1.033574715256690979e-01 -5.677109360694885254e-01 -4.707294702529907227e-01 3.231451809406280518e-01 -1.931048184633255005e-01
2.241206914186477661e-01 1.574997454881668091e-01 -2.634393982589244843e-02 -9.892659634351730347e-02 -8.490229249000549316e-01 -1.680564284324645996e-01 3.969220221042633057e-01 -8.861996233463287354e-02
-1.845465302467346191e-01 6.244999542832374573e-02 -3.423871994018554688e-01 3.282720595598220825e-02 5.186627805233001709e-02 -1.145206764340400696e-01 8.824759721755981445e-01 -2.217367142438888550e-01
4.227910339832305908e-01 -1.322783082723617554e-01 3.441927954554557800e-02 2.082211822271347046e-01 -3.217703402042388916e-01 -2.407343685626983643e-02 8.078263998031616211e-01 -5.010120198130607605e-02
-1.811063289642333984e-01 5.482144653797149658e-02 -2.383032590150833130e-01 1.651982665061950684e-01 -9.231058359146118164e-01 -1.467809081077575684e-01 7.975491881370544434e-02 -9.287233464419841766e-03
-1.669764071702957153e-01 6.035375595092773438e-01 2.176149934530258179e-02 3.661194741725921631e-01 -2.084956616163253784e-01 -2.247570157051086426e-01 1.897718906402587891e-01 -5.859562754631042480e-01
-2.134566605091094971e-01 4.853774309158325195e-01 -2.535683810710906982e-01 2.237613350152969360e-01 -1.018251385539770126e-02 -2.070894092321395874e-01 4.286326169967651367e-01 -6.146244406700134277e-01
-4.214700162410736084e-01 -2.413143813610076904e-01 -3.691466450691223145e-01 4.771054908633232117e-02 -5.912140011787414551e-01 -4.312818646430969238e-01 2.924398779869079590e-01 -6.727343052625656128e-02
-2.499937862157821655e-01 -9.934203326702117920e-02 1.805062592029571533e-02 -1.172324866056442261e-01 -8.132742047309875488e-01 -4.841572940349578857e-01 1.000520214438438416e-01 -8.792886137962341309e-02
1.242923736572265625e-01 3.231073617935180664e-01 8.416621387004852295e-02 3.536441922187805176e-02 -7.939193844795227051e-01 -3.019804358482360840e-01 3.562529981136322021e-01 1.529772728681564331e-01
-2.328831851482391357e-01 2.161644697189331055e-01 -8.042059093713760376e-02 8.214873671531677246e-01 2.393389493227005005e-02 -1.926820874214172363e-01 2.424154281616210938e-01 -3.482311069965362549e-01
-2.761364281177520752e-01 3.116874694824218750e-01 2.460872195661067963e-02 3.605877459049224854e-01 -4.005099236965179443e-01 -4.392798840999603271e-01 3.927367627620697021e-01 4.339967668056488037e-01
2.351045161485671997e-01 1.346424072980880737e-01 -2.948137819766998291e-01 4.960823059082031250e-02 -2.378630042076110840e-01 -5.118149518966674805e-01 7.143058776855468750e-01 -9.194952249526977539e-02
-3.512779176235198975e-01 1.309475004673004150e-01 -2.431486546993255615e-01 -4.303925931453704834e-01 -2.170727699995040894e-01 -2.248743921518325806e-01 5.406644344329833984e-01 -4.744369089603424072e-01
-3.227041289210319519e-02 4.424501657485961914e-01 -9.648821502923965454e-02 3.195639699697494507e-02 -5.363888740539550781e-01 -5.743283629417419434e-01 4.116827249526977539e-01 7.626729458570480347e-02
-5.606616735458374023e-01 9.752597659826278687e-02 5.911169648170471191e-01 1.302448958158493042e-01 -2.126957625150680542e-01 -3.641686141490936279e-01 9.279248863458633423e-02 -3.511345684528350830e-01
-3.090105950832366943e-01 3.977546691894531250e-01 -1.946627199649810791e-01 2.860234975814819336e-01 -2.064832299947738647e-01 -7.280681729316711426e-01 2.279268354177474976e-01 -4.394813254475593567e-02
3.461042046546936035e-01 -6.100046634674072266e-02 -3.907576203346252441e-02 3.136890828609466553e-01 -7.432470321655273438e-01 -4.149973690509796143e-01 8.738827705383300781e-02 -2.104456871747970581e-01
-2.239421457052230835e-01 4.153378009796142578e-01 6.903032958507537842e-02 5.398715138435363770e-01 -2.895101010799407959e-01 2.256682217121124268e-01 1.904492676258087158e-01 -5.568705201148986816e-01
-9.675739705562591553e-02 -8.200807124376296997e-02 -3.152891397476196289e-01 2.670596837997436523e-01 -8.152012825012207031e-01 1.094137504696846008e-01 3.417081236839294434e-01 1.410514712333679199e-01
-2.519854009151458740e-01 6.434787809848785400e-02 -3.028719127178192139e-01 2.642766805365681648e-03 -6.441087126731872559e-01 -5.466096401214599609e-01 3.560033440589904785e-01 -1.509449817240238190e-02
3.748381277546286583e-04 -1.622378230094909668e-01 -8.947098255157470703e-02 1.701114326715469360e-01 -5.437755584716796875e-01 -4.592235088348388672e-01 5.722308158874511719e-01 3.204834759235382080e-01
1.259067505598068237e-01 -3.553146719932556152e-01 -4.974689800292253494e-03 7.765439897775650024e-02 -7.817215919494628906e-01 -3.895663917064666748e-01 7.160171866416931152e-02 -2.895974814891815186e-01
-1.204300597310066223e-01 5.642785429954528809e-01 -1.531443595886230469e-01 1.163432896137237549e-01 -6.925429403781890869e-02 -2.823018431663513184e-01 4.636439383029937744e-01 -5.750140547752380371e-01
-4.311280548572540283e-01 -2.043114602565765381e-01 -6.642962247133255005e-02 -1.835940331220626831e-01 -6.832267642021179199e-01 -4.054760336875915527e-01 3.166683912277221680e-01 5.270044878125190735e-02
-3.327969610691070557e-01 -9.140431135892868042e-02 -3.602814376354217529e-01 1.018310934305191040e-01 -7.026820778846740723e-01 -4.487805664539337158e-01 2.129485756158828735e-01 -1.435481570661067963e-02
-6.657283008098602295e-02 3.018792569637298584e-01 -7.133691757917404175e-02 -1.215442921966314316e-02 -6.846409440040588379e-01 -5.117541551589965820e-01 3.915642499923706055e-01 1.234997585415840149e-01
-3.963414728641510010e-01 2.353016883134841919e-01 4.469506442546844482e-01 2.116676121950149536e-01 -1.390368342399597168e-01 -6.723330616950988770e-01 1.739896535873413086e-01 -2.033301144838333130e-01
-3.552696108818054199e-01 -2.319481968879699707e-01 -4.240053594112396240e-01 1.514231860637664795e-01 -6.363457441329956055e-02 -1.275693178176879883e-01 7.395330071449279785e-01 -2.236997187137603760e-01
5.837965384125709534e-02 -4.578297957777976990e-02 2.951601445674896240e-01 1.264218837022781372e-01 -7.513042688369750977e-01 -6.188936904072761536e-02 4.921070337295532227e-01 2.844925224781036377e-01
2.374283373355865479e-01 -3.588170185685157776e-02 4.447885602712631226e-02 3.613243699073791504e-01 -6.736344695091247559e-01 -4.949284493923187256e-01 3.321720659732818604e-01 2.702729962766170502e-02
4.334023892879486084e-01 1.057111471891403198e-01 -1.611542552709579468e-01 3.007186651229858398e-01 -6.609622836112976074e-01 -3.321042656898498535e-02 4.965987801551818848e-01 6.761776749044656754e-04
3.783061206340789795e-01 -5.961889401078224182e-02 3.867560252547264099e-02 2.809307873249053955e-01 -6.993488669395446777e-01 -4.712865352630615234e-01 2.220971584320068359e-01 -1.112887710332870483e-01
-2.777512967586517334e-01 6.128626465797424316e-01 2.294982373714447021e-01 6.166178360581398010e-02 -2.382243871688842773e-01 -6.163274869322776794e-02 3.722758591175079346e-01 -5.400400161743164062e-01
-2.632941007614135742e-01 3.770108819007873535e-01 4.625152051448822021e-02 2.976162433624267578e-01 -4.249479770660400391e-01 -4.022916853427886963e-01 4.094483256340026855e-01 4.333093464374542236e-01
1.512695401906967163e-01 1.470073014497756958e-01 1.708578020334243774e-01 -4.130751788616180420e-01 -5.553287267684936523e-01 -1.560731977224349976e-01 3.951196670532226562e-01 -5.165409445762634277e-01
5.089794844388961792e-02 3.108404576778411865e-01 -2.880866229534149170e-01 1.894656717777252197e-01 -8.579007983207702637e-01 -1.245385929942131042e-01 1.720090657472610474e-01 -2.838717959821224213e-02
-3.653614223003387451e-01 -3.794513046741485596e-01 -4.109806418418884277e-01 4.221297502517700195e-01 -5.544244125485420227e-02 -1.825278550386428833e-01 5.614636540412902832e-01 -1.542643010616302490e-01
-1.353452950716018677e-01 1.217366009950637817e-02 -2.527550458908081055e-01 -2.213420867919921875e-01 -1.300144195556640625e-01 -1.540248990058898926e-01 7.972265481948852539e-01 -4.387007951736450195e-01
-8.541702479124069214e-02 -3.950870931148529053e-01 -1.172008961439132690e-01 4.529565870761871338e-01 -4.899621307849884033e-01 -3.805981576442718506e-01 -6.816925108432769775e-02 -4.776394963264465332e-01
-1.691902130842208862e-01 -1.596179604530334473e-01 -4.090479016304016113e-01 1.128708664327859879e-02 -3.911171853542327881e-02 -1.116974651813507080e-01 8.106485009193420410e-01 -3.275547027587890625e-01
2.288138568401336670e-01 -1.285030841827392578e-01 1.060137599706649780e-01 2.060022205114364624e-01 -4.374067783355712891e-01 4.542169347405433655e-02 8.236314654350280762e-01 7.549019902944564819e-02
1.082461178302764893e-01 -2.986716628074645996e-01 5.007996410131454468e-02 -1.266205012798309326e-01 -7.845664024353027344e-01 7.438250631093978882e-02 5.056995153427124023e-01 -6.105792894959449768e-02
-3.947450816631317139e-01 6.953492760658264160e-02 2.044693678617477417e-01 -2.665146291255950928e-01 -6.624283194541931152e-01 1.295824050903320312e-01 1.843914836645126343e-01 -4.867241084575653076e-01
3.714056313037872314e-01 4.240766763687133789e-01 -1.374964509159326553e-02 7.966256886720657349e-02 -6.676206588745117188e-01 -3.544881939888000488e-01 2.721556127071380615e-01 -1.738784015178680420e-01
-4.266206026077270508e-01 1.064944192767143250e-01 -4.239120185375213623e-01 3.134555220603942871e-01 -2.715979218482971191e-01 -6.466433405876159668e-01 1.426053345203399658e-01 -1.282525807619094849e-01
-4.264436289668083191e-02 -1.461564302444458008e-01 -1.848849952220916748e-01 2.945591509342193604e-01 -7.627011537551879883e-01 1.787901967763900757e-01 4.519754350185394287e-01 1.947081536054611206e-01
1.583137959241867065e-01 -4.131456315517425537e-01 -6.457630544900894165e-02 5.132457613945007324e-01 -6.341524124145507812e-01 -2.086246609687805176e-01 -9.900741279125213623e-04 -3.016316592693328857e-01
-1.164759248495101929e-01 3.324586153030395508e-01 -2.764258682727813721e-01 4.460666775703430176e-01 -6.076106335967779160e-03 -1.143285185098648071e-01 3.917072713375091553e-01 -6.587681770324707031e-01
-3.463128805160522461e-01 1.829322129487991333e-01 5.892039742320775986e-03 5.921476483345031738e-01 3.667506575584411621e-02 -1.026154961436986923e-02 3.663482069969177246e-01 -6.002235412597656250e-01
2.616718411445617676e-01 -2.995293736457824707e-01 -4.828768223524093628e-02 4.733245968818664551e-01 -3.030032515525817871e-01 1.839900016784667969e-01 6.829735636711120605e-01 -1.527289748191833496e-01
-2.811781466007232666e-01 1.372976899147033691e-01 -2.886301279067993164e-01 -1.317997276782989502e-01 -6.440095901489257812e-01 -5.523220300674438477e-01 2.045993208885192871e-01 -1.993506103754043579e-01
-2.373919636011123657e-02 -1.997031643986701965e-02 -3.738552629947662354e-01 -9.146231412887573242e-02 2.832269296050071716e-02 -2.933398187160491943e-01 8.351989984512329102e-01 -2.578696608543395996e-01
-1.236679255962371826e-01 1.728803617879748344e-03 -2.887519001960754395e-01 1.767942011356353760e-01 -8.181841969490051270e-01 3.156353235244750977e-01 3.176954388618469238e-01 -9.378073737025260925e-03
3.924680128693580627e-02 -1.385168135166168213e-01 -5.431435629725456238e-02 -2.050357460975646973e-01 -8.697656393051147461e-01 -2.223596721887588501e-01 3.217602372169494629e-01 -1.575349122285842896e-01
-3.819757103919982910e-01 2.564566731452941895e-01 5.057255625724792480e-01 -4.313303157687187195e-02 1.268078945577144623e-02 -2.956745028495788574e-01 6.420336961746215820e-01 -1.758248656988143921e-01
1.372085958719253540e-01 2.949781417846679688e-01 4.113251268863677979e-01 5.018811821937561035e-01 -1.025655940175056458e-01 -3.097465261816978455e-02 2.385748028755187988e-01 -6.361536383628845215e-01
-2.100949734449386597e-01 1.286359727382659912e-01 -4.674943536520004272e-02 6.002858877182006836e-01 1.534175723791122437e-01 -4.766959547996520996e-01 3.164542913436889648e-01 -4.752526879310607910e-01
-1.457345187664031982e-01 5.754925012588500977e-01 1.776678711175918579e-01 4.800395667552947998e-01 -2.943828999996185303e-01 -1.269541401416063309e-02 1.525325030088424683e-01 -5.248593688011169434e-01
-3.971346914768218994e-01 -2.090154588222503662e-02 -1.576660573482513428e-01 -4.108772426843643188e-02 -6.679506897926330566e-01 -5.227808356285095215e-01 2.866270542144775391e-01 1.169938966631889343e-01
-3.285239264369010925e-02 -8.975488692522048950e-02 3.158432543277740479e-01 -2.689411304891109467e-02 -7.719880342483520508e-01 -4.612654149532318115e-01 2.388820052146911621e-01 1.568076908588409424e-01
-9.576728567481040955e-03 4.972186088562011719e-01 1.516909003257751465e-01 6.033390164375305176e-01 -8.879871666431427002e-02 -2.027985826134681702e-02 4.162531197071075439e-01 -4.290578663349151611e-01
1.263977587223052979e-01 -1.798346340656280518e-01 -4.995630308985710144e-02 2.050964832305908203e-01 -7.921267151832580566e-01 -4.734210669994354248e-01 -1.232085563242435455e-02 -2.353271692991256714e-01
-9.192473441362380981e-02 -1.589550971984863281e-01 -6.741888821125030518e-02 -1.056929752230644226e-01 6.034654751420021057e-02 -7.731143385171890259e-02 9.302729964256286621e-01 -2.748460173606872559e-01
1.131949946284294128e-01 -1.234424635767936707e-01 1.322981864213943481e-01 8.818418718874454498e-03 -8.005732297897338867e-01 -5.058760643005371094e-01 1.176695898175239563e-02 -2.395864725112915039e-01
-3.860045075416564941e-01 -1.144287809729576111e-01 -1.740699410438537598e-01 8.343948423862457275e-02 -7.156718373298645020e-01 -4.503633677959442139e-01 2.509090900421142578e-01 1.505842655897140503e-01
7.715083658695220947e-02 -2.943874299526214600e-01 7.570489495992660522e-02 2.854016721248626709e-01 -8.320372104644775391e-01 -3.479142487049102783e-01 -1.757964026182889938e-03 -8.285623788833618164e-02
2.294544130563735962e-02 -2.749981917440891266e-02 -9.053321927785873413e-02 -4.890852794051170349e-02 -7.037161588668823242e-01 -6.448720693588256836e-01 2.584696710109710693e-01 -1.012222170829772949e-01
1.349747478961944580e-01 -3.192465007305145264e-01 2.015728205442428589e-01 1.115250512957572937e-01 -7.865920066833496094e-01 -4.280003607273101807e-01 7.426832616329193115e-02 -1.391654461622238159e-01
8.544313162565231323e-02 6.792178750038146973e-01 1.723611205816268921e-01 1.603522449731826782e-01 -4.216980040073394775e-01 3.678603470325469971e-02 3.856611549854278564e-01 -3.847396075725555420e-01
-3.112944960594177246e-01 6.443470716476440430e-01 2.444965243339538574e-01 1.993978023529052734e-01 -3.101984262466430664e-01 -6.430678814649581909e-02 2.435254603624343872e-01 -4.782377779483795166e-01
1.934255361557006836e-01 -1.098061278462409973e-01 -1.154780387878417969e-01 7.625037431716918945e-01 -3.779225051403045654e-01 2.490498274564743042e-01 3.826443552970886230e-01 -6.718835234642028809e-02
-2.066060900688171387e-01 -2.495905309915542603e-01 -1.106464862823486328e-01 6.837640888988971710e-03 -5.793892145156860352e-01 -6.252291798591613770e-01 3.773533403873443604e-01 1.171759814023971558e-01
9.598289430141448975e-02 -3.126295506954193115e-01 3.638910502195358276e-02 1.147113218903541565e-01 -6.206858754158020020e-01 8.936585858464241028e-03 6.853097081184387207e-01 1.535803228616714478e-01
-1.498009660281240940e-03 5.708415061235427856e-03 -6.685021519660949707e-02 4.250634014606475830e-01 1.821648627519607544e-01 -3.439275324344635010e-01 4.970164000988006592e-01 -6.452301144599914551e-01
3.856793344020843506e-01 2.531112171709537506e-02 -1.546231471002101898e-02 1.842683255672454834e-01 -2.710554599761962891e-01 2.420411854982376099e-01 7.877038717269897461e-01 -2.527540922164916992e-01
-2.677285373210906982e-01 -1.833145022392272949e-01 -1.467862576246261597e-01 8.661998808383941650e-02 -7.325450181961059570e-01 -4.808020293712615967e-01 2.984144091606140137e-01 9.393555670976638794e-02
1.197929587215185165e-02 -6.712584942579269409e-02 1.897395551204681396e-01 3.707322478294372559e-01 -4.701638519763946533e-01 4.817983880639076233e-02 6.833214759826660156e-01 3.627723753452301025e-01
-1.102664321660995483e-01 -4.622930586338043213e-01 5.351129770278930664e-01 7.300478219985961914e-02 -8.416998386383056641e-02 8.488667011260986328e-02 5.310620069503784180e-01 -4.314321279525756836e-01
1.715338975191116333e-01 -2.140887826681137085e-01 -2.736363112926483154e-01 2.038412243127822876e-01 -3.404101133346557617e-01 -5.322518348693847656e-01 6.378219723701477051e-01 4.822867363691329956e-02
-3.572717681527137756e-02 4.519307315349578857e-01 -1.269117891788482666e-01 8.070303499698638916e-02 -2.466261237859725952e-01 -4.397814273834228516e-01 4.397770166397094727e-01 -5.694090723991394043e-01
3.333887159824371338e-01 2.110830843448638916e-01 -8.674684911966323853e-02 1.923936307430267334e-01 -4.551556706428527832e-01 -5.262290239334106445e-01 5.581328272819519043e-01 6.449502706527709961e-02
1.209922805428504944e-01 -2.503489255905151367e-01 -4.462572336196899414e-01 4.130138158798217773e-01 -3.889153003692626953e-01 9.577725827693939209e-02 4.909409582614898682e-01 -3.892413675785064697e-01
-6.253816485404968262e-01 7.029072195291519165e-02 4.830424785614013672e-01 1.774783581495285034e-01 -4.101895168423652649e-02 -3.990319669246673584e-01 4.206435680389404297e-01 3.575230017304420471e-02
-5.917955636978149414e-01 -3.415711224079132080e-01 -2.955638468265533447e-01 -8.933649212121963501e-02 -2.467043250799179077e-01 -2.366674542427062988e-01 5.409756898880004883e-01 -1.680451035499572754e-01
5.787716247141361237e-03 3.433524072170257568e-01 -1.271401494741439819e-01 1.332773081958293915e-02 -7.834373712539672852e-01 -4.442705810070037842e-01 2.133604735136032104e-01 -9.518523514270782471e-02
-1.264544278383255005e-01 -7.456113398075103760e-02 -1.639881879091262817e-01 2.293757349252700806e-02 -7.581300735473632812e-01 -4.616653323173522949e-01 3.880115151405334473e-01 1.121718063950538635e-01
-1.773717552423477173e-01 4.865227639675140381e-01 5.236597061157226562e-01 5.701827630400657654e-02 -2.327068746089935303e-01 1.009309887886047363e-01 5.061452984809875488e-01 -3.658439218997955322e-01
1.672568768262863159e-01 -1.470154523849487305e-01 6.150736659765243530e-02 -3.808099925518035889e-01 -6.446374654769897461e-01 1.261767894029617310e-01 4.599338769912719727e-01 -3.982399404048919678e-01
-1.671933084726333618e-01 5.433993339538574219e-01 2.947708368301391602e-01 4.163078069686889648e-01 -6.779129058122634888e-02 1.099990829825401306e-01 5.528621673583984375e-01 -3.069356679916381836e-01
-2.743605673313140869e-01 6.533653736114501953e-01 4.228489995002746582e-01 2.554355859756469727e-01 -2.704308331012725830e-01 -1.489432305097579956e-01 3.338525891304016113e-01 -2.168336957693099976e-01
-2.612512707710266113e-01 -4.193937778472900391e-01 8.212240040302276611e-02 4.626414775848388672e-01 -5.738544277846813202e-04 -4.672858491539955139e-02 7.113571166992187500e-01 1.638979762792587280e-01
2.616932988166809082e-01 8.506332337856292725e-02 -1.676769107580184937e-01 5.743024870753288269e-02 -2.454844266176223755e-01 -7.084023356437683105e-01 5.581818819046020508e-01 -1.385766118764877319e-01
-4.094658195972442627e-01 -4.183128476142883301e-01 3.336917981505393982e-02 3.927720189094543457e-01 -3.072926104068756104e-01 3.816804587841033936e-01 5.054959058761596680e-01 -7.958678156137466431e-02
1.088038608431816101e-01 -3.716966211795806885e-01 1.176778972148895264e-02 6.271806359291076660e-01 -4.254409372806549072e-01 -3.717876076698303223e-01 1.096789352595806122e-02 -3.703553378582000732e-01
4.179820045828819275e-02 -6.830091029405593872e-02 -1.753950566053390503e-01 1.432386934757232666e-01 -5.783332586288452148e-01 -5.472248196601867676e-01 5.196144580841064453e-01 1.959169954061508179e-01
-2.694395780563354492e-01 1.282408833503723145e-01 5.204957127571105957e-01 3.051770627498626709e-01 -1.147637441754341125e-01 -6.708499193191528320e-01 1.600596010684967041e-01 -2.409946620464324951e-01
4.228520691394805908e-01 1.666344106197357178e-01 -1.949677318334579468e-01 2.020293921232223511e-01 -3.807291090488433838e-01 -3.046002984046936035e-01 6.903898715972900391e-01 -1.506081316620111465e-02
-4.146336019039154053e-01 3.778636455535888672e-01 3.024209737777709961e-01 2.050137845799326897e-03 9.677539020776748657e-02 -1.223398223519325256e-01 7.278264164924621582e-01 -1.994284838438034058e-01
3.479586541652679443e-01 2.509246766567230225e-01 1.016536653041839600e-01 1.922835409641265869e-01 -5.650715231895446777e-01 1.500051561743021011e-02 6.491100192070007324e-01 1.666749864816665649e-01
3.525024279952049255e-02 -8.660048246383666992e-02 -1.142199710011482239e-01 -1.338778715580701828e-02 -6.370964646339416504e-01 1.338500082492828369e-01 7.199907302856445312e-02 -7.409727573394775391e-01
4.434010982513427734e-01 -5.833568423986434937e-02 -9.185463190078735352e-02 6.270984411239624023e-01 -5.237493515014648438e-01 -1.429215520620346069e-01 3.216319084167480469e-01 -1.076066028326749802e-02
1.089386641979217529e-01 -2.801247835159301758e-01 -9.903404116630554199e-02 -1.215177997946739197e-01 -5.275895595550537109e-01 -4.946430921554565430e-01 6.012808084487915039e-01 2.295775339007377625e-02
-2.754759192466735840e-01 -7.871998846530914307e-02 -1.623350977897644043e-01 6.995504349470138550e-02 -8.571484684944152832e-01 -2.893872559070587158e-01 2.102457880973815918e-01 1.549775004386901855e-01
-3.239550860598683357e-03 2.611676454544067383e-01 -1.776262968778610229e-01 -5.620807409286499023e-02 -4.947878718376159668e-01 -5.604587793350219727e-01 5.783429741859436035e-01 6.050517410039901733e-02
-1.500219404697418213e-01 -4.160552024841308594e-01 -4.677016139030456543e-01 4.116616845130920410e-01 -1.520445942878723145e-01 3.569221356883645058e-03 4.876791834831237793e-01 -3.939796686172485352e-01
-1.208323687314987183e-01 -2.136799842119216919e-01 -2.299958765506744385e-01 2.207193076610565186e-01 -6.604724526405334473e-01 6.934566050767898560e-02 5.705260038375854492e-01 2.675678730010986328e-01
-1.540262997150421143e-01 6.570191383361816406e-01 3.430632650852203369e-01 2.584851384162902832e-01 -2.575198411941528320e-01 -1.313387900590896606e-01 2.887269854545593262e-01 -4.395056068897247314e-01
-5.703972578048706055e-01 -2.915238142013549805e-01 6.468422710895538330e-02 3.114360570907592773e-01 -9.928563237190246582e-02 3.265788555145263672e-01 5.764893889427185059e-01 -1.990807503461837769e-01
-4.543581306934356689e-01 -5.911603569984436035e-01 -1.800524257123470306e-02 3.669216334819793701e-01 -2.683566510677337646e-01 2.030481100082397461e-01 4.366855323314666748e-01 -7.207291573286056519e-02
4.122664406895637512e-02 -3.031412363052368164e-01 -1.356419026851654053e-01 7.220594584941864014e-02 -8.108310699462890625e-01 -2.555004321038722992e-02 4.725908637046813965e-01 3.676247969269752502e-02
-4.256011247634887695e-01 5.796129703521728516e-01 4.495397508144378662e-01 1.502712164074182510e-02 -2.554912567138671875e-01 -1.955919414758682251e-01 3.343206942081451416e-01 -2.555353343486785889e-01
-1.000431254506111145e-01 2.088038437068462372e-02 2.307066470384597778e-01 6.411284804344177246e-01 1.091302474378608167e-04 1.660794019699096680e-01 3.682383000850677490e-01 -6.017492413520812988e-01
-6.262208223342895508e-01 1.126774549484252930e-01 -9.583742171525955200e-02 -4.171553254127502441e-01 -3.133995831012725830e-01 -2.808040007948875427e-03 5.000148415565490723e-01 -2.524003684520721436e-01
-2.786470353603363037e-01 2.422620803117752075e-01 -3.155264556407928467e-01 6.378134489059448242e-01 -2.014082074165344238e-01 -4.055196642875671387e-01 3.416495621204376221e-01 1.885894984006881714e-01
-2.208234071731567383e-01 -3.474776446819305420e-01 4.672553539276123047e-01 -1.294647902250289917e-01 -2.510196864604949951e-01 1.464786976575851440e-01 5.172020196914672852e-01 -4.933992624282836914e-01
9.788760542869567871e-02 -4.243042171001434326e-01 -7.912298291921615601e-02 4.362563788890838623e-02 -7.824288010597229004e-01 -1.473222859203815460e-02 4.339637160301208496e-01 -3.852140530943870544e-02
4.209649562835693359e-01 2.040355652570724487e-01 3.095583021640777588e-01 1.989584118127822876e-01 -5.163932442665100098e-01 -1.168696507811546326e-01 5.996282100677490234e-01 7.663409411907196045e-02
-2.352719455957412720e-01 -2.449098378419876099e-01 -3.271474540233612061e-01 -7.748794555664062500e-02 -4.006238579750061035e-01 2.683755755424499512e-01 6.546106934547424316e-01 -3.325602412223815918e-01
-1.207754239439964294e-01 3.791961669921875000e-01 -1.768366992473602295e-01 5.442470312118530273e-01 -3.566577434539794922e-01 -4.578022658824920654e-01 3.346132934093475342e-01 2.557224035263061523e-01
4.123550653457641602e-01 -9.586825035512447357e-03 -9.138261526823043823e-02 6.417040824890136719e-01 -4.546878337860107422e-01 -1.845036000013351440e-01 4.107774496078491211e-01 -1.468727178871631622e-02
1.827345639467239380e-01 -4.662665724754333496e-01 1.268368959426879883e-01 4.810662865638732910e-01 -2.262886613607406616e-01 7.856999337673187256e-02 6.665641665458679199e-01 1.872759545221924782e-03
-4.214942455291748047e-01 3.749482631683349609e-01 5.870618820190429688e-01 2.569278776645660400e-01 -2.099931836128234863e-01 -2.743941843509674072e-01 3.881288170814514160e-01 3.270367905497550964e-02
-1.219701841473579407e-01 -6.656354665756225586e-01 1.300805509090423584e-01 1.990430802106857300e-01 -4.988866150379180908e-01 -1.825457513332366943e-01 6.783480942249298096e-02 -4.457591474056243896e-01
-5.082223415374755859e-01 3.840552568435668945e-01 4.894599020481109619e-01 3.901420533657073975e-02 -1.861262172460556030e-01 -4.356757700443267822e-01 2.888257503509521484e-01 -2.127017080783843994e-01
-2.044741511344909668e-01 1.219824254512786865e-01 7.167657464742660522e-02 -7.249485701322555542e-03 -9.181865453720092773e-01 2.578309774398803711e-01 1.293885707855224609e-01 -1.087922304868698120e-01
-4.289569258689880371e-01 -5.351127386093139648e-01 -2.043947726488113403e-01 1.381326168775558472e-01 -3.145958781242370605e-01 1.720312386751174927e-01 5.298176407814025879e-01 -2.439680993556976318e-01
-3.037457466125488281e-01 -1.066468134522438049e-01 1.273092329502105713e-01 5.269705057144165039e-01 1.876485198736190796e-01 -2.919588088989257812e-01 3.692463934421539307e-01 -5.879326462745666504e-01
4.944166168570518494e-02 1.887893974781036377e-01 -1.686659604310989380e-01 5.966957286000251770e-02 -7.325628995895385742e-01 -5.837845206260681152e-01 2.159763574600219727e-01 -7.620255649089813232e-02
-3.494421243667602539e-01 1.318968236446380615e-01 2.616699635982513428e-01 3.745993375778198242e-01 2.667891383171081543e-01 -2.967731654644012451e-01 4.234281182289123535e-01 -5.596030354499816895e-01
1.410741917788982391e-02 6.909813284873962402e-01 1.845734268426895142e-01 2.919286489486694336e-01 -3.764593005180358887e-01 -5.722377821803092957e-02 3.391502499580383301e-01 -3.782024085521697998e-01
-2.411085069179534912e-01 -5.210440158843994141e-01 -2.572051286697387695e-01 5.414649248123168945e-01 -7.047151029109954834e-02 -8.440902829170227051e-02 4.228259921073913574e-01 -3.466532230377197266e-01
-3.825862333178520203e-02 -1.279329508543014526e-01 1.395242065191268921e-01 5.409237742424011230e-01 1.879346072673797607e-01 -3.771464526653289795e-01 3.821401298046112061e-01 -5.886542797088623047e-01
6.312281358987092972e-03 1.811000555753707886e-01 1.984692960977554321e-01 7.117159366607666016e-01 3.331709280610084534e-02 8.264304697513580322e-02 4.272081255912780762e-01 -4.804026186466217041e-01
-4.623639211058616638e-02 -2.580270357429981232e-02 1.467099338769912720e-01 2.176441065967082977e-02 -6.293610930442810059e-01 7.755552232265472412e-02 7.372142672538757324e-01 1.720573306083679199e-01
4.142096638679504395e-01 -2.710475772619247437e-02 -6.440547108650207520e-02 1.996683329343795776e-01 -3.261082768440246582e-01 2.330787628889083862e-01 7.472378015518188477e-01 -2.542513310909271240e-01
-4.378517717123031616e-02 1.640817821025848389e-01 -4.523791745305061340e-02 -5.732591450214385986e-02 -8.377024531364440918e-01 -3.733768761157989502e-01 3.494217395782470703e-01 5.075579881668090820e-02
-4.298099875450134277e-02 -3.458411693572998047e-01 -4.175625741481781006e-01 5.197218656539916992e-01 -3.317761421203613281e-01 1.595881730318069458e-01 5.032706260681152344e-01 -2.127253264188766479e-01
-2.321957051753997803e-01 -3.506372123956680298e-02 3.469944596290588379e-01 4.640484154224395752e-01 1.922604888677597046e-01 -5.617531016469001770e-02 4.582405090332031250e-01 -5.991706252098083496e-01
3.008039295673370361e-01 3.369558751583099365e-01 6.831524521112442017e-02 2.744882106781005859e-01 -5.265752077102661133e-01 8.535311790183186531e-04 6.328753829002380371e-01 1.953289061784744263e-01
-3.643749356269836426e-01 -4.877893328666687012e-01 -1.403299421072006226e-01 2.989880442619323730e-01 -1.501016877591609955e-02 -1.812705993652343750e-01 6.953846812248229980e-01 -5.968231707811355591e-02
-4.475364983081817627e-01 1.261439025402069092e-01 -3.713110089302062988e-01 4.270161986351013184e-01 -2.336248606443405151e-01 -5.740503072738647461e-01 2.570243775844573975e-01 1.157948672771453857e-01
3.914090394973754883e-01 -1.048416644334793091e-01 -2.206080034375190735e-02 6.344406008720397949e-01 -3.636774420738220215e-01 -2.853898704051971436e-01 4.456666707992553711e-01 1.431019753217697144e-01
-3.354971408843994141e-01 -3.745699524879455566e-01 -1.419492661952972412e-01 -1.170787289738655090e-01 -6.329376697540283203e-01 -4.784576594829559326e-01 2.217355370521545410e-01 -1.859672367572784424e-01
-1.507699955254793167e-02 3.114538788795471191e-01 -2.337999455630779266e-02 9.727423638105392456e-02 -2.343320846557617188e-01 -2.879693508148193359e-01 1.106672808527946472e-01 -8.617859482765197754e-01
-1.216094121336936951e-01 1.752784475684165955e-02 1.887438148260116577e-01 -1.973761022090911865e-01 -5.726119279861450195e-01 1.166420727968215942e-01 1.906918287277221680e-01 -7.297049164772033691e-01
-3.627884089946746826e-01 5.194984748959541321e-02 -2.500270605087280273e-01 4.705954492092132568e-01 -3.324617445468902588e-01 -6.007493734359741211e-01 2.516247332096099854e-01 2.167177200317382812e-01
-1.592790484428405762e-01 -4.566310048103332520e-01 -3.122449517250061035e-01 3.111755847930908203e-01 2.039297111332416534e-02 -1.986605972051620483e-01 6.717774868011474609e-01 -2.839439809322357178e-01
-4.830485582351684570e-01 -1.744315475225448608e-01 -3.260810375213623047e-01 7.437764853239059448e-02 -6.985294818878173828e-02 -2.157949805259704590e-01 4.423062205314636230e-01 -6.142436265945434570e-01
-3.362729847431182861e-01 5.432587862014770508e-01 4.089529514312744141e-01 1.193899810314178467e-01 -6.996009498834609985e-02 -1.340745687484741211e-01 5.753282308578491211e-01 -2.375304847955703735e-01
-1.056357938796281815e-02 -3.530410826206207275e-01 4.011291563510894775e-01 6.055196002125740051e-02 -2.294529229402542114e-01 2.779451012611389160e-01 4.884796142578125000e-01 -5.849485993385314941e-01
-2.713696099817752838e-02 8.209126442670822144e-02 -2.789699137210845947e-01 2.060657888650894165e-01 -7.990644574165344238e-01 3.166532516479492188e-01 3.652360737323760986e-01 -8.172101341187953949e-03
-1.504607945680618286e-01 -4.617279767990112305e-01 4.853782057762145996e-01 1.827716976404190063e-01 -5.028734803199768066e-01 2.281839549541473389e-01 1.421482264995574951e-01 -4.123290777206420898e-01
-4.971290230751037598e-01 3.875865936279296875e-01 2.460520118474960327e-01 -5.832153931260108948e-02 1.916258409619331360e-02 -4.392823576927185059e-01 5.312296152114868164e-01 -2.513071298599243164e-01
-5.343421921133995056e-02 2.306421287357807159e-02 6.886671185493469238e-01 1.035347953438758850e-01 -2.230415344238281250e-01 -5.494555830955505371e-01 2.012882232666015625e-01 -3.456373810768127441e-01
-2.540321648120880127e-01 3.295122087001800537e-01 -2.300515174865722656e-01 3.965716361999511719e-01 5.281121656298637390e-02 -7.222408056259155273e-02 4.859625697135925293e-01 -6.103535890579223633e-01
-1.151695847511291504e-02 -4.114079847931861877e-02 -1.045884490013122559e-01 3.615001440048217773e-01 -4.771080315113067627e-01 4.943189322948455811e-01 6.200997233390808105e-01 -6.861545611172914505e-03
2.197059392929077148e-01 -1.657364368438720703e-01 1.773186773061752319e-01 -5.280324444174766541e-02 -5.166871547698974609e-01 -6.234861016273498535e-01 4.802223742008209229e-01 6.096345931291580200e-02
-3.162494301795959473e-01 -5.856370087713003159e-03 6.693731993436813354e-02 5.209422707557678223e-01 2.392514646053314209e-01 -3.198120892047882080e-01 4.766410887241363525e-01 -4.872194230556488037e-01
-1.258774995803833008e-01 -1.385309845209121704e-01 -2.814699411392211914e-01 3.000352084636688232e-01 -5.093088746070861816e-01 1.709653437137603760e-01 6.793715953826904297e-01 2.134179174900054932e-01
-4.431682527065277100e-01 -3.540576398372650146e-01 8.433114737272262573e-02 2.779943048954010010e-01 -2.920909821987152100e-01 2.899556159973144531e-01 6.470150351524353027e-01 7.637146115303039551e-02
-5.617385506629943848e-01 -1.228262931108474731e-01 -3.153484761714935303e-01 2.493078261613845825e-01 -1.541923135519027710e-01 -6.482329368591308594e-01 1.290221959352493286e-01 -2.171089798212051392e-01
-5.889254389330744743e-04 4.538032114505767822e-01 -1.174601987004280090e-01 1.798389852046966553e-01 -7.286731004714965820e-01 -4.116282463073730469e-01 2.057264894247055054e-01 7.209398597478866577e-02
-2.148936688899993896e-01 1.307004392147064209e-01 7.531911730766296387e-01 1.599707007408142090e-01 -1.638431698083877563e-01 -4.029356241226196289e-01 3.647222220897674561e-01 -1.470598578453063965e-01
9.383330494165420532e-02 -1.742230206727981567e-01 7.198897004127502441e-02 5.904546380043029785e-01 -6.358158309012651443e-03 -3.420069515705108643e-01 1.698646843433380127e-01 -6.790872216224670410e-01
2.159425020217895508e-01 -4.390238821506500244e-01 5.845108628273010254e-01 2.339347451925277710e-01 -3.069220185279846191e-01 -2.138978987932205200e-01 2.064497917890548706e-01 -4.262318611145019531e-01
-3.065097630023956299e-01 -3.200352191925048828e-01 -2.467354536056518555e-01 1.165247410535812378e-01 3.550833091139793396e-02 -5.632584691047668457e-01 4.296167194843292236e-01 -4.754801988601684570e-01
-3.977925479412078857e-01 4.312586188316345215e-01 5.469968318939208984e-01 -1.419941037893295288e-01 -3.620998263359069824e-01 -2.351331710815429688e-01 2.756077647209167480e-01 -2.721137702465057373e-01
1.372414380311965942e-01 -1.299722790718078613e-01 -1.040940135717391968e-01 1.558867543935775757e-01 -3.078385293483734131e-01 4.282502457499504089e-02 9.098881483078002930e-01 6.812390685081481934e-02
1.607121825218200684e-01 -2.945436537265777588e-01 -5.048320293426513672e-01 3.060562312602996826e-01 -4.052183330059051514e-01 7.628834992647171021e-02 4.620973765850067139e-01 -3.941245377063751221e-01
-6.620663043577224016e-05 -1.587333083152770996e-01 -2.820590734481811523e-01 5.888014659285545349e-02 2.519268542528152466e-03 -4.010019898414611816e-01 6.622734665870666504e-01 -5.407074689865112305e-01
1.283274888992309570e-01 -3.595042824745178223e-01 1.639030128717422485e-01 1.696317791938781738e-01 -7.994595170021057129e-01 -2.827454209327697754e-01 2.757589817047119141e-01 5.938051268458366394e-02
1.711525768041610718e-01 -1.695891320705413818e-01 1.219152510166168213e-01 -1.414659023284912109e-01 -8.036095499992370605e-01 3.005399182438850403e-02 5.101956129074096680e-01 -8.916675113141536713e-03
7.721186149865388870e-03 7.976716756820678711e-02 -2.993895113468170166e-01 3.381801545619964600e-01 -7.773962020874023438e-01 1.573985517024993896e-01 3.821152150630950928e-01 1.201936677098274231e-01
-2.198192626237869263e-01 1.491933763027191162e-01 -1.167180687189102173e-01 3.323301374912261963e-01 3.382385522127151489e-02 -2.279851287603378296e-01 3.303460180759429932e-01 -8.019380569458007812e-01
-1.015950068831443787e-01 -7.980028539896011353e-02 3.857695460319519043e-01 1.528679579496383667e-01 -8.061009049415588379e-01 1.616887301206588745e-01 3.138362467288970947e-01 1.915426999330520630e-01
-3.861217200756072998e-01 1.467659920454025269e-01 -1.678223758935928345e-01 3.891297280788421631e-01 2.353875525295734406e-02 -1.504997164011001587e-01 2.818626165390014648e-01 -7.396842241287231445e-01
-9.514269977807998657e-02 -2.237500697374343872e-01 1.259440183639526367e-01 3.954227864742279053e-01 -4.559304416179656982e-01 1.223199535161256790e-02 6.226215362548828125e-01 4.159122705459594727e-01
5.562786757946014404e-02 -2.268333360552787781e-02 3.309521675109863281e-01 -1.480815857648849487e-01 -5.110952854156494141e-01 -1.288354843854904175e-01 7.290366291999816895e-02 -7.627592682838439941e-01
-1.511681824922561646e-01 -4.345222711563110352e-01 5.492875576019287109e-01 -9.841160476207733154e-02 -4.459079802036285400e-01 1.283542662858963013e-01 3.306815624237060547e-01 -3.902281224727630615e-01
-4.572650194168090820e-01 3.899718225002288818e-01 5.926131606101989746e-01 2.757922410964965820e-01 -1.657497137784957886e-01 -8.721495419740676880e-02 2.492459267377853394e-01 -3.381951749324798584e-01
1.456756144762039185e-01 1.646383106708526611e-01 -2.078524790704250336e-02 3.320057988166809082e-01 -3.321830332279205322e-01 2.788237668573856354e-02 8.114623427391052246e-01 2.672430276870727539e-01
1.496078819036483765e-01 4.540610611438751221e-01 -7.487607002258300781e-02 2.414973638951778412e-02 -6.600924134254455566e-01 -4.280493855476379395e-01 3.807530403137207031e-01 3.654231503605842590e-02
2.429060935974121094e-01 2.380583137273788452e-01 -4.781479015946388245e-02 1.681086122989654541e-01 -3.294829130172729492e-01 -3.626058399677276611e-01 7.773649692535400391e-01 9.716010838747024536e-02
-3.190052211284637451e-01 1.095499694347381592e-01 2.027626186609268188e-01 -2.856840193271636963e-01 -5.948584675788879395e-01 2.164761424064636230e-01 2.119867205619812012e-01 -5.637815594673156738e-01
1.832307130098342896e-01 2.732244133949279785e-01 2.920170128345489502e-01 -1.153366342186927795e-01 -4.246507287025451660e-01 -2.660034298896789551e-01 9.448207169771194458e-02 -7.301955223083496094e-01
2.527003884315490723e-01 -7.482410967350006104e-02 1.697255969047546387e-01 2.034245580434799194e-01 -8.593198657035827637e-01 -3.308142125606536865e-01 5.543838441371917725e-02 -9.702290594577789307e-02
2.343349531292915344e-02 -5.280429720878601074e-01 -1.832601241767406464e-02 4.626994431018829346e-01 -5.051330327987670898e-01 -3.764814138412475586e-01 -3.989683091640472412e-02 -3.281849920749664307e-01
-1.404151320457458496e-01 5.823017954826354980e-01 4.773841798305511475e-01 3.104919791221618652e-01 -2.022410333156585693e-01 5.427568778395652771e-02 4.736481308937072754e-01 -2.207206040620803833e-01
-9.860390424728393555e-02 -4.153591096401214600e-01 5.324604511260986328e-01 4.387420415878295898e-02 -2.117187231779098511e-01 1.892356425523757935e-01 4.861313402652740479e-01 -4.640651345252990723e-01
-8.765876293182373047e-02 6.211418509483337402e-01 2.496292889118194580e-01 3.899774849414825439e-01 -1.871933192014694214e-01 7.170847058296203613e-02 4.993797242641448975e-01 -3.202155828475952148e-01
-2.295655757188796997e-01 3.346281647682189941e-01 -5.874424055218696594e-02 6.428793072700500488e-01 -6.316868821159005165e-04 -1.517078429460525513e-01 3.550576269626617432e-01 -5.191314220428466797e-01
-1.558242738246917725e-01 -6.338728666305541992e-01 5.645679309964179993e-02 2.669093608856201172e-01 -4.812367558479309082e-01 -1.664640903472900391e-01 3.117085248231887817e-02 -4.891066849231719971e-01
-1.534187495708465576e-01 1.382884681224822998e-01 6.343280524015426636e-02 -3.474323153495788574e-01 -6.060329675674438477e-01 7.393079996109008789e-02 2.629762291908264160e-01 -6.250662207603454590e-01
2.196738263592123985e-03 -5.804929137229919434e-02 4.311180114746093750e-01 -1.467389762401580811e-01 -5.064927935600280762e-01 -1.226623430848121643e-01 7.140373438596725464e-02 -7.159265875816345215e-01
9.936250746250152588e-02 -4.767744839191436768e-01 2.717904048040509224e-03 4.378735125064849854e-01 -2.561726570129394531e-01 1.715651750564575195e-01 6.766914725303649902e-01 -1.345449537038803101e-01
-2.513737380504608154e-01 -4.548185169696807861e-01 -3.663534224033355713e-01 4.671204984188079834e-01 -4.589479416608810425e-02 -1.047262027859687805e-01 4.870742261409759521e-01 -3.566787242889404297e-01
-5.580289363861083984e-01 -2.528225481510162354e-01 -2.727977335453033447e-01 5.574912950396537781e-02 -4.082392454147338867e-01 -4.590521156787872314e-01 3.878594636917114258e-01 1.390497684478759766e-01
-5.351650714874267578e-02 1.392323803156614304e-02 -1.358492821455001831e-01 3.323151469230651855e-01 -4.534141719341278076e-01 5.029277801513671875e-01 6.350637078285217285e-01 -7.891303300857543945e-02
2.800149023532867432e-01 -3.674503564834594727e-01 5.745878815650939941e-01 3.000886142253875732e-01 -2.003797441720962524e-01 -1.217060685157775879e-01 2.823093831539154053e-01 -4.813570380210876465e-01
1.547876447439193726e-01 -3.502308428287506104e-01 5.491636991500854492e-01 3.671025037765502930e-01 -3.081876337528228760e-01 -2.810557186603546143e-01 1.077117025852203369e-01 -4.811033308506011963e-01
-3.804987370967864990e-01 7.200523465871810913e-02 -3.946303725242614746e-01 4.188581407070159912e-01 -4.257675409317016602e-01 -4.595092236995697021e-01 2.847727537155151367e-01 2.129281759262084961e-01
-4.301618933677673340e-01 1.258012503385543823e-01 6.962707042694091797e-01 1.828382164239883423e-01 -9.729310125112533569e-02 -2.915073037147521973e-01 4.288229942321777344e-01 5.079760402441024780e-02
-1.629017293453216553e-02 4.178449511528015137e-01 7.389863580465316772e-02 6.292493343353271484e-01 -1.761843413114547729e-01 -1.206250190734863281e-01 1.975565105676651001e-01 -5.823270082473754883e-01
-3.779118955135345459e-01 6.317766904830932617e-01 3.077242970466613770e-01 1.735824346542358398e-01 -1.981297284364700317e-01 -6.573570519685745239e-02 4.424481093883514404e-01 -3.063962757587432861e-01
1.116567626595497131e-01 2.361638844013214111e-01 2.114840447902679443e-01 -3.317927420139312744e-01 -5.989490747451782227e-01 -1.468333899974822998e-01 1.914868950843811035e-01 -5.999835133552551270e-01
-1.799385994672775269e-01 -2.795882523059844971e-01 -1.050080433487892151e-01 5.860694125294685364e-02 -5.741696953773498535e-01 -6.316516995429992676e-01 3.726842999458312988e-01 8.627258986234664917e-02
-2.068148404359817505e-01 2.821026146411895752e-01 5.298202037811279297e-01 3.657922744750976562e-01 -1.291756033897399902e-01 -4.775805473327636719e-01 4.631196334958076477e-02 -4.649924635887145996e-01
-1.048363149166107178e-01 3.510279357433319092e-01 4.647968113422393799e-01 5.286454558372497559e-01 -1.076854988932609558e-01 -1.255024671554565430e-01 2.040605694055557251e-01 -5.489069819450378418e-01
-5.698351263999938965e-01 4.924171790480613708e-02 3.030389845371246338e-01 -8.271995931863784790e-02 1.124924197793006897e-01 -3.906570672988891602e-01 6.359522938728332520e-01 -6.697222590446472168e-02
2.298112660646438599e-01 5.208084359765052795e-02 -2.911686897277832031e-02 -7.498751580715179443e-02 -6.839429736137390137e-01 1.285002231597900391e-01 1.615206152200698853e-01 -6.539297699928283691e-01
-8.405613154172897339e-02 3.173769712448120117e-01 4.369765222072601318e-01 -1.875284910202026367e-01 -5.527116656303405762e-01 6.101001799106597900e-02 1.702873408794403076e-01 -5.726087689399719238e-01
-1.650205999612808228e-02 -3.548064529895782471e-01 -1.870297491550445557e-01 5.025625824928283691e-01 5.552217736840248108e-02 -3.018414974212646484e-01 4.554871320724487305e-01 -5.335085391998291016e-01
-8.592124283313751221e-02 5.076065286993980408e-02 2.243630290031433105e-01 -1.437956243753433228e-01 -7.024085521697998047e-01 3.303904235363006592e-01 1.709445714950561523e-01 -5.359731912612915039e-01
2.411696314811706543e-01 -2.080996930599212646e-01 -2.434542328119277954e-01 5.025569200515747070e-01 -3.681915998458862305e-01 1.990355253219604492e-01 6.266953349113464355e-01 -1.370074599981307983e-01
-4.372154548764228821e-02 8.863424882292747498e-03 6.501884460449218750e-01 2.054744511842727661e-01 -1.242466643452644348e-01 -5.960628390312194824e-01 2.252674996852874756e-01 -3.340233564376831055e-01
3.002862036228179932e-01 -1.654957234859466553e-01 -3.867915868759155273e-01 2.349538952112197876e-01 -4.465464949607849121e-01 9.405833482742309570e-02 5.455789566040039062e-01 -4.143924415111541748e-01
8.761284500360488892e-02 1.736867278814315796e-01 3.690589964389801025e-01 -7.107272744178771973e-02 -4.473432898521423340e-01 -2.785101532936096191e-01 2.488009072840213776e-02 -7.366124987602233887e-01
2.329305112361907959e-01 2.278236299753189087e-01 2.009512782096862793e-01 -3.480967879295349121e-01 -5.634451508522033691e-01 -1.188396438956260681e-01 2.873463630676269531e-01 -5.640265345573425293e-01
-4.691485166549682617e-01 4.389401376247406006e-01 6.124283671379089355e-01 2.185566276311874390e-01 -2.439533621072769165e-01 -1.439979076385498047e-01 2.148970067501068115e-01 -1.948494017124176025e-01
1.784717477858066559e-02 -6.327079981565475464e-02 -5.526712909340858459e-02 -2.402312308549880981e-01 -2.471268922090530396e-01 -6.287488937377929688e-01 6.867623925209045410e-01 -8.290541917085647583e-02
-3.023432195186614990e-01 -2.336483299732208252e-01 5.746185183525085449e-01 1.516725122928619385e-01 -2.455418407917022705e-01 3.156620562076568604e-01 3.493874669075012207e-01 -4.677620530128479004e-01
-2.578652203083038330e-01 -6.635341793298721313e-03 -3.389944136142730713e-01 1.053296178579330444e-01 -7.274951338768005371e-01 4.158819913864135742e-01 3.023416697978973389e-01 -1.176126599311828613e-01
-3.640478849411010742e-01 6.295700669288635254e-01 1.752384752035140991e-01 1.747408509254455566e-01 -1.507813632488250732e-01 -1.353130042552947998e-01 3.760511875152587891e-01 -4.768739044666290283e-01
3.014771342277526855e-01 -3.064073026180267334e-01 -2.747661769390106201e-01 4.169750511646270752e-01 -4.446399807929992676e-01 1.523608118295669556e-01 5.030846595764160156e-01 -3.030655384063720703e-01
-3.075192570686340332e-01 3.752574622631072998e-01 2.147500663995742798e-01 1.253022998571395874e-01 1.730442941188812256e-01 -5.204361677169799805e-01 5.372894406318664551e-01 -3.366268873214721680e-01
-1.068760827183723450e-01 -3.635233938694000244e-01 6.154702901840209961e-01 -1.445655673742294312e-01 -3.839448392391204834e-01 -2.236262895166873932e-02 3.282747864723205566e-01 -4.483831524848937988e-01
-4.518840909004211426e-01 1.350719034671783447e-01 6.938049197196960449e-01 1.025991216301918030e-01 -1.408173441886901855e-01 -3.604521751403808594e-01 3.106743991374969482e-01 -1.984709799289703369e-01
4.416846111416816711e-02 -3.507131338119506836e-01 -1.801532506942749023e-01 2.119894921779632568e-01 -7.460828423500061035e-01 1.761233508586883545e-01 4.571059942245483398e-01 3.240041807293891907e-02
1.156371757388114929e-01 2.033301442861557007e-01 -8.049481362104415894e-02 2.258847057819366455e-01 -7.353889942169189453e-01 -6.459365785121917725e-02 5.397485494613647461e-01 2.269006520509719849e-01
-3.269430994987487793e-01 -5.420190095901489258e-01 -7.538428902626037598e-02 4.144126772880554199e-01 -3.388612866401672363e-01 -2.526163160800933838e-01 -4.910301789641380310e-02 -4.907645583152770996e-01
-3.972060382366180420e-01 6.478983759880065918e-01 2.884275317192077637e-01 6.838095188140869141e-02 -2.131908833980560303e-01 -1.766984611749649048e-01 3.597081005573272705e-01 -3.585054278373718262e-01
7.419092953205108643e-02 -1.842534244060516357e-01 -2.668068110942840576e-01 4.877959191799163818e-01 -6.508446335792541504e-01 7.165741175413131714e-02 4.402162730693817139e-01 1.699751615524291992e-01
4.571787416934967041e-01 7.061219215393066406e-02 8.151649683713912964e-02 5.527490284293889999e-03 -3.922717571258544922e-01 -5.741810202598571777e-01 5.392269492149353027e-01 -7.070729881525039673e-02
-1.601443886756896973e-01 -2.914692461490631104e-01 -3.423839211463928223e-01 4.255834519863128662e-01 -7.585816979408264160e-01 -3.729257732629776001e-02 1.175908520817756653e-01 1.966778561472892761e-02
-3.798962235450744629e-01 -4.508040845394134521e-02 -3.489499986171722412e-01 3.286375999450683594e-01 -3.648929893970489502e-01 -6.478397250175476074e-01 2.489006519317626953e-01 9.530446678400039673e-02
8.683487027883529663e-02 -1.312233507633209229e-01 2.136925756931304932e-01 5.944668650627136230e-01 -2.680751867592334747e-02 -2.902834415435791016e-01 8.932864665985107422e-02 -6.951418519020080566e-01
1.510519385337829590e-01 -2.338436990976333618e-01 -9.370499849319458008e-02 1.712536662817001343e-01 -3.791530132293701172e-01 -6.346371769905090332e-01 5.693064928054809570e-01 1.173065230250358582e-01
-1.206851154565811157e-01 7.706744596362113953e-03 2.193063497543334961e-01 -1.452602893114089966e-01 -3.939267694950103760e-01 -1.600003838539123535e-01 9.855200350284576416e-02 -8.518738746643066406e-01
-1.935183554887771606e-01 2.326309531927108765e-01 -3.520426750183105469e-01 9.449793398380279541e-02 -1.618332117795944214e-01 -3.530557453632354736e-01 1.799846142530441284e-01 -7.696341276168823242e-01
3.932088240981101990e-02 -3.823348879814147949e-01 1.260665506124496460e-01 5.760713815689086914e-01 -1.845436245203018188e-01 2.046679556369781494e-01 6.538911461830139160e-01 3.168440237641334534e-02
-1.857773065567016602e-01 -2.398651279509067535e-02 2.497595697641372681e-01 6.642082929611206055e-01 7.485198229551315308e-02 1.602333635091781616e-01 4.159268438816070557e-01 -5.070366263389587402e-01
-3.411815464496612549e-01 4.304555058479309082e-01 6.360807418823242188e-01 -7.431809324771165848e-03 -3.821172118186950684e-01 -1.615838110446929932e-01 3.241873383522033691e-01 -1.281756758689880371e-01
7.209997624158859253e-02 -3.718372583389282227e-01 8.383595198392868042e-02 2.157995104789733887e-01 -4.819651246070861816e-01 -1.358973979949951172e-01 2.700269222259521484e-02 -7.425989508628845215e-01
5.948598310351371765e-02 -2.723399996757507324e-01 -3.727900236845016479e-02 1.506162732839584351e-01 -3.523178100585937500e-01 2.081833928823471069e-01 8.417011499404907227e-01 -1.492930054664611816e-01
1.301906108856201172e-01 -2.886073589324951172e-01 -1.335104834288358688e-02 3.186563849449157715e-01 -7.206268310546875000e-01 -4.055530428886413574e-01 -8.871786296367645264e-02 -3.261731564998626709e-01
3.980396986007690430e-01 -1.389676779508590698e-01 2.297923564910888672e-01 4.745243489742279053e-01 -4.553631544113159180e-01 -3.157753050327301025e-01 4.753174185752868652e-01 1.061989292502403259e-01
2.175476104021072388e-01 -2.118964791297912598e-01 -3.731243014335632324e-01 3.715583682060241699e-01 -6.891008019447326660e-01 2.016342431306838989e-02 3.208579719066619873e-01 -2.286465167999267578e-01
-2.428168356418609619e-01 6.028320193290710449e-01 4.238015115261077881e-01 1.008944064378738403e-01 -2.981862127780914307e-01 -7.195222377777099609e-02 2.722488045692443848e-01 -4.686519801616668701e-01
-3.305360674858093262e-03 5.748421549797058105e-01 1.387540102005004883e-01 4.459387063980102539e-01 -1.412727832794189453e-01 1.491999924182891846e-01 5.073089003562927246e-01 -3.896802067756652832e-01
-1.668435931205749512e-01 -4.492262601852416992e-01 -2.767894864082336426e-01 1.483411043882369995e-01 5.049585923552513123e-02 -3.541478514671325684e-01 6.636962890625000000e-01 -3.213691413402557373e-01
4.306819289922714233e-02 3.358444944024085999e-02 3.929884433746337891e-01 6.905174255371093750e-01 9.470789693295955658e-03 -3.749584034085273743e-02 2.287934124469757080e-01 -5.584989786148071289e-01
-3.594380915164947510e-01 -1.872229278087615967e-01 1.179931089282035828e-01 2.504335343837738037e-01 -2.594875916838645935e-02 3.150900602340698242e-01 7.861851453781127930e-01 -2.026584446430206299e-01
-1.090801656246185303e-01 -1.296847760677337646e-01 -8.293046802282333374e-02 5.374407172203063965e-01 -4.197449088096618652e-01 5.217415094375610352e-01 4.758391976356506348e-01 -2.721069194376468658e-02
-2.907377108931541443e-02 -4.171921014785766602e-01 1.599942296743392944e-01 4.966147541999816895e-01 -1.726517528295516968e-01 2.257978767156600952e-01 6.870219707489013672e-01 9.408173151314258575e-03
1.126081869006156921e-01 3.594204550608992577e-03 -7.680494338274002075e-02 -1.027694493532180786e-01 -6.670029163360595703e-01 4.130472615361213684e-02 1.730598211288452148e-01 -7.030627727508544922e-01
-2.531553208827972412e-01 -9.163603931665420532e-02 -2.479602098464965820e-01 6.133977174758911133e-01 -1.600755453109741211e-01 -3.562307953834533691e-01 1.346751395612955093e-02 -5.805758833885192871e-01
-2.523894794285297394e-02 1.398644000291824341e-01 4.139113724231719971e-01 6.860453486442565918e-01 -2.819986455142498016e-02 1.814288645982742310e-02 2.674444913864135742e-01 -5.149456262588500977e-01
7.047498971223831177e-02 -4.492504298686981201e-01 1.154270991683006287e-01 -1.095424965023994446e-02 -7.259426712989807129e-01 -3.397350013256072998e-02 4.991070628166198730e-01 5.009073391556739807e-02
-3.420307338237762451e-01 4.124311208724975586e-01 6.874636411666870117e-01 1.142089813947677612e-02 -3.184701204299926758e-01 -1.696037352085113525e-01 3.185753524303436279e-01 -9.219641238451004028e-02
-1.019981503486633301e-01 -6.711944937705993652e-02 4.865279197692871094e-01 5.314110219478607178e-02 -7.187158465385437012e-01 8.570244908332824707e-02 3.619424700736999512e-01 3.010950982570648193e-01
3.170094192028045654e-01 2.777331173419952393e-01 3.334167301654815674e-01 8.090515621006488800e-03 -3.184967935085296631e-01 4.619346186518669128e-02 7.792404294013977051e-01 1.864655874669551849e-02
9.010580927133560181e-02 2.991775870323181152e-01 -9.384898841381072998e-02 2.480662018060684204e-01 -2.487790286540985107e-01 -6.531435847282409668e-01 5.705766081809997559e-01 1.341044157743453979e-01
-3.420506417751312256e-01 1.861014962196350098e-01 -3.833340406417846680e-01 3.454342186450958252e-01 -1.858366876840591431e-01 -6.305412054061889648e-01 3.870937824249267578e-01 1.178441941738128662e-02
1.510715335607528687e-01 -4.183860123157501221e-01 -1.051588803529739380e-01 4.988069534301757812e-01 -5.472418069839477539e-01 -3.461452424526214600e-01 -1.163781527429819107e-02 -3.504830002784729004e-01
3.801304697990417480e-01 -1.460487581789493561e-02 -8.239865303039550781e-02 2.912229299545288086e-01 -4.020617902278900146e-01 -5.026273131370544434e-01 5.776401758193969727e-01 1.254240870475769043e-01
-2.987605035305023193e-01 -2.429392635822296143e-01 8.877085149288177490e-02 4.590122997760772705e-01 -2.586199045181274414e-01 4.921410381793975830e-01 5.648044943809509277e-01 -7.112701237201690674e-02
-3.277138471603393555e-01 1.972026228904724121e-01 -4.977378547191619873e-01 2.945403754711151123e-01 -1.063889358192682266e-02 -1.138924211263656616e-01 4.005005657672882080e-01 -5.879901647567749023e-01
-1.320769786834716797e-01 -4.980635941028594971e-01 -3.675890862941741943e-01 5.191649794578552246e-01 -2.359185516834259033e-01 8.339464664459228516e-02 3.988049924373626709e-01 -3.289021551609039307e-01
-1.228590682148933411e-01 2.190879434347152710e-01 6.412356495857238770e-01 5.441681742668151855e-01 -1.753338724374771118e-01 -9.713664650917053223e-02 1.310479044914245605e-01 -4.150339365005493164e-01
-1.780862510204315186e-01 5.906245857477188110e-02 7.340075373649597168e-01 1.944580376148223877e-01 -1.204264014959335327e-01 -4.678252339363098145e-01 3.350637257099151611e-01 -2.063623815774917603e-01
-7.528613805770874023e-01 -1.340041309595108032e-01 7.335013942793011665e-04 1.444137394428253174e-01 -1.849714517593383789e-01 3.059634864330291748e-01 4.914057254791259766e-01 -1.583640873432159424e-01
-1.357897371053695679e-01 -2.042022645473480225e-01 -2.829541563987731934e-01 2.975437641143798828e-01 -6.775957345962524414e-01 3.569591343402862549e-01 4.280487298965454102e-01 -3.854416683316230774e-02
-3.538699150085449219e-01 1.873288005590438843e-01 -2.625177204608917236e-01 6.180413961410522461e-01 -3.089163601398468018e-01 -3.322412669658660889e-01 2.843134105205535889e-01 3.196025192737579346e-01
2.650823630392551422e-02 1.516947597265243530e-01 4.164594039320945740e-02 1.089285537600517273e-01 -9.362934231758117676e-01 1.770208328962326050e-01 1.913997381925582886e-01 -1.344264894723892212e-01
-4.644223488867282867e-03 4.575597345829010010e-01 3.266499340534210205e-01 5.240253210067749023e-01 -2.324083447456359863e-01 7.445613853633403778e-03 1.831936091184616089e-01 -5.671735405921936035e-01
-2.767621874809265137e-01 -2.184169292449951172e-01 -3.754093647003173828e-01 9.184236824512481689e-02 4.866471886634826660e-02 -1.309719830751419067e-01 7.852200865745544434e-01 -3.003947138786315918e-01
-1.513178497552871704e-01 -1.816287636756896973e-01 4.657183289527893066e-01 -1.122785657644271851e-01 -3.519385159015655518e-01 2.987208962440490723e-01 3.454793393611907959e-01 -6.181932091712951660e-01
-1.180281862616539001e-02 -1.469062268733978271e-01 -1.021238192915916443e-01 -2.787194214761257172e-02 -7.166368365287780762e-01 4.241818189620971680e-01 3.850800693035125732e-01 -3.539603054523468018e-01
5.051417350769042969e-01 -2.787904739379882812e-01 -4.297091625630855560e-03 3.235574364662170410e-01 -3.516470789909362793e-01 -3.490613698959350586e-01 5.603502392768859863e-01 -5.392338335514068604e-02
-9.987597912549972534e-02 1.200525369495153427e-02 6.335320472717285156e-01 1.847228854894638062e-01 -1.208702400326728821e-01 -5.802914500236511230e-01 2.147626429796218872e-01 -3.961368799209594727e-01
-1.152469143271446228e-01 5.350811481475830078e-01 3.959711790084838867e-01 2.873591482639312744e-01 -1.042420491576194763e-01 1.347450315952301025e-01 6.445935368537902832e-01 -1.285087168216705322e-01
-8.439777046442031860e-02 -4.133909344673156738e-01 6.218975782394409180e-01 1.466943621635437012e-01 -3.138450682163238525e-01 1.106310710310935974e-01 3.016963899135589600e-01 -4.603806436061859131e-01
-4.196429848670959473e-01 -1.278122663497924805e-01 8.163882791996002197e-02 1.730275750160217285e-01 -5.325146764516830444e-02 3.619441390037536621e-01 7.808412909507751465e-01 -1.655534356832504272e-01
-2.914148867130279541e-01 -4.151207208633422852e-01 -3.225963413715362549e-01 2.158335745334625244e-01 1.794551462808158249e-05 -2.745610177516937256e-01 6.810199022293090820e-01 -2.300606518983840942e-01
-3.571824729442596436e-01 -2.532389163970947266e-01 -3.476041555404663086e-01 -2.037238888442516327e-02 -7.294360995292663574e-01 -2.734133303165435791e-01 2.812428176403045654e-01 -3.343292325735092163e-02
-2.176173925399780273e-01 -2.768108546733856201e-01 1.337342411279678345e-01 -2.557247877120971680e-01 -8.386268466711044312e-02 5.356081575155258179e-02 8.440540432929992676e-01 -2.653478980064392090e-01
2.417646348476409912e-01 -3.462012410163879395e-01 5.982077121734619141e-01 2.377063482999801636e-01 -1.765471547842025757e-01 -2.329648137092590332e-01 2.746216356754302979e-01 -4.964666664600372314e-01
-1.407806724309921265e-01 1.276076138019561768e-01 -1.768559515476226807e-01 1.492982506752014160e-01 -8.611813187599182129e-01 3.369545042514801025e-01 2.342861741781234741e-01 1.635525375604629517e-02
9.613753110170364380e-02 -3.681188449263572693e-03 -1.628555655479431152e-01 4.036980681121349335e-04 -3.642543554306030273e-01 2.095837444067001343e-01 8.811072707176208496e-01 -1.061394214630126953e-01
2.040737681090831757e-02 -4.814777374267578125e-01 6.567066907882690430e-01 1.857564300298690796e-01 -3.296909034252166748e-01 -1.093774437904357910e-01 1.615812778472900391e-01 -3.939868211746215820e-01
-2.045966684818267822e-01 -5.616829264909029007e-03 -7.515313476324081421e-02 2.264176160097122192e-01 -8.284738063812255859e-01 3.184415698051452637e-01 3.005280494689941406e-01 1.520023941993713379e-01
-3.812942653894424438e-02 -5.340273380279541016e-01 -3.185119926929473877e-01 4.914974570274353027e-01 -2.686719000339508057e-01 -2.536557428538799286e-02 3.420496284961700439e-01 -4.248708188533782959e-01
6.657501310110092163e-02 1.398579925298690796e-01 1.733841896057128906e-01 1.265556216239929199e-01 -1.518682241439819336e-01 -1.858900785446166992e-01 1.582643389701843262e-01 -9.204685688018798828e-01
-5.713815689086914062e-01 -5.769022107124328613e-01 4.874351620674133301e-02 3.410008251667022705e-01 -1.893401592969894409e-01 9.355783462524414062e-02 4.019750952720642090e-01 -1.259482651948928833e-01
-4.626823663711547852e-01 -4.427801370620727539e-01 3.079285621643066406e-01 6.986971944570541382e-02 -6.554204225540161133e-01 -1.547519713640213013e-01 1.006328240036964417e-01 1.628432571887969971e-01
-9.721037000417709351e-02 -2.521552741527557373e-01 -2.373894862830638885e-02 1.895194649696350098e-01 -3.559934794902801514e-01 -5.084475874900817871e-01 6.823131442070007324e-01 1.992114782333374023e-01
-1.256212145090103149e-01 -9.607055038213729858e-02 -1.069287359714508057e-01 3.889101743698120117e-01 -8.833093643188476562e-01 4.648988693952560425e-02 -1.188990399241447449e-01 -1.255825310945510864e-01
-5.905715227127075195e-01 1.357589960098266602e-01 -2.393066883087158203e-01 -3.206421732902526855e-01 -2.616501152515411377e-01 -6.984250992536544800e-02 5.950872302055358887e-01 -2.127159684896469116e-01
2.639285027980804443e-01 2.129897475242614746e-01 -4.503362625837326050e-02 6.022841110825538635e-02 -5.868604406714439392e-02 1.800241693854331970e-02 9.234452247619628906e-01 -1.510043293237686157e-01
-2.429008632898330688e-01 -6.366462111473083496e-01 4.330409318208694458e-02 1.263431310653686523e-01 -1.518322378396987915e-01 -2.105686813592910767e-01 6.649905443191528320e-01 -9.076564759016036987e-02
-1.453649550676345825e-01 6.533493846654891968e-02 7.453848719596862793e-01 1.473174989223480225e-01 -1.691776216030120850e-01 -4.682166576385498047e-01 2.267338037490844727e-01 -3.131184875965118408e-01
-3.117129206657409668e-01 -2.632200419902801514e-01 5.493687987327575684e-01 1.624895781278610229e-01 2.444958500564098358e-02 2.020929455757141113e-01 5.304782390594482422e-01 -4.271942973136901855e-01
-4.262485802173614502e-01 -1.297948807477951050e-01 5.492574572563171387e-01 2.452542334794998169e-01 -1.035278104245662689e-02 -5.657126307487487793e-01 3.046800792217254639e-01 -1.632911413908004761e-01
-3.040257990360260010e-01 -3.541837632656097412e-01 3.048257231712341309e-01 4.409656822681427002e-01 -5.366951227188110352e-02 2.637386023998260498e-01 6.325433850288391113e-01 -1.490068286657333374e-01
1.851535141468048096e-01 -4.646435976028442383e-01 4.963964819908142090e-01 3.392325043678283691e-01 -2.586528360843658447e-01 -2.751124799251556396e-01 1.766518056392669678e-01 -4.631869494915008545e-01
-1.609983742237091064e-01 -4.599471688270568848e-01 -3.294895589351654053e-01 4.822818934917449951e-01 1.818506279960274696e-03 -2.540829479694366455e-01 4.847331047058105469e-01 -3.490578830242156982e-01
-8.408921957015991211e-02 6.299526691436767578e-01 1.704202592372894287e-01 3.726964890956878662e-01 -2.581992745399475098e-01 1.069742515683174133e-01 3.885755538940429688e-01 -4.461405873298645020e-01
3.470827341079711914e-01 -3.186068832874298096e-01 4.979635123163461685e-03 4.248700141906738281e-01 -5.794581174850463867e-01 -4.097154438495635986e-01 2.987102568149566650e-01 6.795391440391540527e-02
2.538924291729927063e-02 -4.814167916774749756e-01 1.152578815817832947e-01 4.673905074596405029e-01 -1.306775659322738647e-01 2.061650753021240234e-01 6.833499073982238770e-01 -9.647313505411148071e-02
-2.681630253791809082e-01 -5.247257947921752930e-01 4.397714436054229736e-01 -3.126415237784385681e-02 -2.970389425754547119e-01 1.611439585685729980e-01 4.428298771381378174e-01 -3.848081231117248535e-01
5.186259001493453979e-02 -5.460331216454505920e-02 6.150707602500915527e-02 -2.532329261302947998e-01 -7.932332754135131836e-01 6.241931021213531494e-02 1.180457770824432373e-01 -5.285534262657165527e-01
-8.828756958246231079e-02 -3.847226500511169434e-02 1.836143583059310913e-01 7.471158504486083984e-01 8.606539666652679443e-02 1.747861504554748535e-01 4.427916407585144043e-01 -4.059642851352691650e-01
-4.156124293804168701e-01 4.856081008911132812e-01 5.613807439804077148e-01 6.463664118200540543e-03 -3.235090970993041992e-01 -1.651243567466735840e-01 3.194091618061065674e-01 -2.057050019502639771e-01
-1.976159811019897461e-01 7.770180702209472656e-03 6.511166691780090332e-01 2.121842503547668457e-01 -9.821093082427978516e-02 -5.762353539466857910e-01 2.541730701923370361e-01 -2.926020324230194092e-01
-7.520585507154464722e-02 -5.900643393397331238e-02 1.966914236545562744e-01 1.031611338257789612e-01 -2.619186937808990479e-01 -2.626922726631164551e-01 3.036166727542877197e-02 -8.961038589477539062e-01
-9.533148258924484253e-02 -4.061994608491659164e-03 -2.196892350912094116e-01 1.308234930038452148e-01 -9.271455407142639160e-01 -1.539694070816040039e-01 1.993916183710098267e-01 4.954497143626213074e-02
-3.730796873569488525e-01 -4.366914331912994385e-01 2.056226730346679688e-01 6.576114892959594727e-01 -3.311289846897125244e-01 -1.811116337776184082e-01 1.372022479772567749e-01 1.846784651279449463e-01
-4.077323675155639648e-01 2.143473327159881592e-01 6.552872657775878906e-01 3.545263707637786865e-01 -1.658395081758499146e-01 -3.558811247348785400e-01 2.766470611095428467e-01 4.507203772664070129e-02
1.896596699953079224e-02 -2.705587074160575867e-02 8.785784244537353516e-02 -1.306006163358688354e-01 -7.352463006973266602e-01 1.670231521129608154e-01 3.562673553824424744e-02 -6.359085440635681152e-01
-2.806832790374755859e-01 -6.282517313957214355e-02 5.602997541427612305e-01 1.493301838636398315e-01 -1.185254659503698349e-02 -6.385608911514282227e-01 3.262904882431030273e-01 -2.582027316093444824e-01
-3.097827546298503876e-02 -1.627780646085739136e-01 -9.179089963436126709e-02 4.665272533893585205e-01 -2.506628036499023438e-01 -4.458709955215454102e-01 -7.042028754949569702e-02 -6.927328109741210938e-01
-2.770662009716033936e-01 -4.133985936641693115e-01 -1.409679204225540161e-01 1.321954578161239624e-01 -6.203200817108154297e-01 -4.595966339111328125e-01 3.055899143218994141e-01 1.599277853965759277e-01
-2.381783872842788696e-01 -3.530501574277877808e-02 -2.951767742633819580e-01 1.918129622936248779e-01 -8.786634802818298340e-01 -5.235847458243370056e-02 1.788388937711715698e-01 1.064370125532150269e-01
-2.417981065809726715e-02 -3.151632249355316162e-01 1.131087690591812134e-01 4.119569957256317139e-01 -1.332178562879562378e-01 2.395672053098678589e-01 7.966020703315734863e-01 -8.871878683567047119e-02
1.271486431360244751e-01 -3.615266382694244385e-01 -7.886094972491264343e-04 -1.850278675556182861e-01 -6.488938331604003906e-01 -4.826136305928230286e-02 6.280179023742675781e-01 -3.312219306826591492e-02
-3.955824673175811768e-01 -3.614579141139984131e-01 -2.652730047702789307e-02 2.873322740197181702e-02 -1.213534474372863770e-01 -3.634704649448394775e-01 7.401213049888610840e-01 1.292911320924758911e-01
1.125354319810867310e-01 1.128155365586280823e-01 6.339623034000396729e-02 -3.529199063777923584e-01 -5.225023627281188965e-01 1.084985285997390747e-01 3.865239620208740234e-01 -6.417597532272338867e-01
4.745908454060554504e-02 -2.073508203029632568e-01 -4.923507869243621826e-01 2.064055502414703369e-01 -6.046903133392333984e-01 2.195764631032943726e-01 3.077782392501831055e-01 -4.014339447021484375e-01
3.430661559104919434e-02 -5.961918234825134277e-01 3.261268734931945801e-01 4.201071262359619141e-01 -2.542597949504852295e-01 -3.778727650642395020e-01 7.892715185880661011e-02 -3.832289576530456543e-01
-4.299569875001907349e-02 -7.326453924179077148e-03 -2.157595008611679077e-02 3.305073454976081848e-02 -6.842211484909057617e-01 -9.430304914712905884e-02 -5.162628740072250366e-02 -7.189040184020996094e-01
-7.085662335157394409e-02 -2.836015522480010986e-01 5.806426703929901123e-02 6.538063883781433105e-01 9.318891912698745728e-02 -4.943839460611343384e-02 3.602385520935058594e-01 -5.855041146278381348e-01
-1.240168288350105286e-01 1.999649107456207275e-01 -1.388816684484481812e-01 3.675366044044494629e-01 -1.309054791927337646e-01 -4.313735663890838623e-01 -1.210965402424335480e-02 -7.660917639732360840e-01
2.480749487876892090e-01 -7.431023567914962769e-02 -1.808141469955444336e-01 6.841080784797668457e-01 -6.242982745170593262e-01 -6.160584092140197754e-02 1.741971969604492188e-01 9.138291329145431519e-02
-1.490168720483779907e-01 6.036197766661643982e-02 4.354708492755889893e-01 4.029863476753234863e-01 1.958826333284378052e-01 -3.576495051383972168e-01 4.352183938026428223e-01 -5.161582231521606445e-01
-1.904985755681991577e-01 1.459212899208068848e-01 6.477041244506835938e-01 4.699519872665405273e-01 3.929126262664794922e-02 -3.812226057052612305e-01 3.610623776912689209e-01 -1.574848890304565430e-01
2.313995510339736938e-01 4.121591802686452866e-03 -2.224679291248321533e-02 -8.311190642416477203e-03 -7.487792372703552246e-01 1.807102700695395470e-03 2.183512747287750244e-01 -5.809667110443115234e-01
-2.843027412891387939e-01 -1.420851498842239380e-01 2.394760698080062866e-01 2.702588737010955811e-01 -2.135064601898193359e-01 9.803957492113113403e-02 7.268745899200439453e-01 4.301763474941253662e-01
-4.668869450688362122e-02 -4.823789298534393311e-01 2.464130669832229614e-01 4.395264387130737305e-01 -4.739038646221160889e-01 -2.384168952703475952e-01 4.045394062995910645e-01 2.571932971477508545e-01
-1.089570969343185425e-01 4.476044327020645142e-03 -1.882382035255432129e-01 9.544507414102554321e-02 -1.394999772310256958e-01 -5.403389334678649902e-01 2.785320281982421875e-01 -7.446867823600769043e-01
-1.375438570976257324e-01 -4.408799707889556885e-01 3.052606247365474701e-02 3.389599025249481201e-01 -5.465238690376281738e-01 -3.573834598064422607e-01 -1.272706538438796997e-01 -4.777780175209045410e-01
-1.845044791698455811e-01 3.488574922084808350e-01 -2.655689418315887451e-01 -1.810525059700012207e-01 -4.178119301795959473e-01 1.848682314157485962e-01 7.030752301216125488e-01 -1.946580111980438232e-01
-1.347001194953918457e-01 -1.021877378225326538e-01 -3.914651274681091309e-01 2.221631631255149841e-02 1.050900146365165710e-01 -3.948014378547668457e-01 6.367319226264953613e-01 -4.953134357929229736e-01
-5.040578246116638184e-01 -4.863182306289672852e-01 3.063914775848388672e-01 3.437584638595581055e-01 -3.205552101135253906e-01 -1.199331954121589661e-01 3.376571238040924072e-01 2.573376893997192383e-01
-3.616754710674285889e-01 4.937494397163391113e-01 4.642548561096191406e-01 6.997024267911911011e-02 -3.554720580577850342e-01 -4.482698738574981689e-01 1.556521505117416382e-01 -2.311712056398391724e-01
-5.283288359642028809e-01 2.252800613641738892e-01 -1.434706747531890869e-01 -4.156722128391265869e-01 -4.187472760677337646e-01 -4.225118085741996765e-02 3.917191624641418457e-01 -3.823244273662567139e-01
-2.120276242494583130e-01 3.085881173610687256e-01 -4.315797388553619385e-01 -6.329073011875152588e-02 -4.818806350231170654e-01 3.111084401607513428e-01 5.548737645149230957e-01 -1.807449907064437866e-01
-3.035520017147064209e-01 -4.549883306026458740e-01 -8.355221897363662720e-02 6.584817171096801758e-02 1.706484332680702209e-02 -1.501649171113967896e-01 8.123005032539367676e-01 -8.277776837348937988e-02
-5.903709530830383301e-01 -4.238331615924835205e-01 3.201141953468322754e-02 3.075451552867889404e-01 -1.113340184092521667e-01 1.660924851894378662e-01 5.706489682197570801e-01 -1.029395908117294312e-01
-3.456722795963287354e-01 -4.891455471515655518e-01 2.387573271989822388e-01 5.982549190521240234e-01 -2.546638548374176025e-01 -1.631377935409545898e-01 2.895091772079467773e-01 2.259431630373001099e-01
-4.835748374462127686e-01 -4.239533841609954834e-01 -2.842872738838195801e-01 -1.911275088787078857e-02 -4.880985915660858154e-01 -3.772789835929870605e-01 2.833844423294067383e-01 -2.105894982814788818e-01
-4.951945543289184570e-01 -3.976978957653045654e-01 -9.188800305128097534e-02 3.101259171962738037e-01 -1.826282739639282227e-01 2.763225734233856201e-01 5.927515029907226562e-01 -1.758854538202285767e-01
-4.792971909046173096e-01 -3.008845746517181396e-01 3.810834586620330811e-01 2.096982896327972412e-01 -2.144976854324340820e-01 3.304815888404846191e-01 5.539879798889160156e-01 -1.685665100812911987e-01
-3.899952173233032227e-01 -5.604745447635650635e-02 5.460014343261718750e-01 2.954111397266387939e-01 -5.108821019530296326e-02 -5.857757329940795898e-01 2.026860117912292480e-01 -2.693558335304260254e-01
-5.028505921363830566e-01 -3.038024306297302246e-01 2.407394647598266602e-01 5.336779952049255371e-01 -3.412587642669677734e-01 -2.495574504137039185e-01 3.301475346088409424e-01 1.560246348381042480e-01
-2.325006574392318726e-01 -3.890201151371002197e-01 1.537978649139404297e-01 4.017978608608245850e-01 -4.392958283424377441e-01 5.339060351252555847e-02 5.090010166168212891e-01 3.931895792484283447e-01
3.652600646018981934e-01 2.092536389827728271e-01 -4.816714674234390259e-02 1.018485352396965027e-01 -1.764028370380401611e-01 -4.410098120570182800e-02 8.723813891410827637e-01 -1.264629065990447998e-01
-7.927232980728149414e-02 -2.071852236986160278e-01 -7.801214605569839478e-02 4.848907589912414551e-01 -3.712798058986663818e-01 5.023873448371887207e-01 5.417541861534118652e-01 -1.607667803764343262e-01
-1.367022991180419922e-01 5.542637780308723450e-02 3.926070928573608398e-01 6.961371004581451416e-02 -8.218389153480529785e-01 3.544800579547882080e-01 8.613514900207519531e-02 -1.037278324365615845e-01
2.083909511566162109e-01 -3.107336759567260742e-01 3.644439857453107834e-03 -2.469705604016780853e-02 -2.408414632081985474e-01 -5.273594856262207031e-01 6.518177390098571777e-01 -3.137124180793762207e-01
-6.391652822494506836e-01 -3.106183409690856934e-01 3.975241631269454956e-02 3.147484958171844482e-01 -2.058716118335723877e-01 3.316297531127929688e-01 4.239048361778259277e-01 -2.495608478784561157e-01
-1.347804348915815353e-02 -1.940342783927917480e-01 -5.467594135552644730e-03 4.485152289271354675e-02 -8.427149653434753418e-01 -5.544431135058403015e-02 -6.887545436620712280e-02 -4.920784235000610352e-01
5.742831528186798096e-02 4.828428328037261963e-01 4.025177061557769775e-01 5.154747366905212402e-01 -2.377576977014541626e-01 -2.400209754705429077e-02 2.360243797302246094e-01 -4.722476005554199219e-01
-1.406563371419906616e-01 -5.327986478805541992e-01 9.288619458675384521e-02 8.988157846033573151e-03 -6.792451441287994385e-02 -5.881395563483238220e-02 7.580852508544921875e-01 -3.238311409950256348e-01
3.819254934787750244e-01 1.649488657712936401e-01 3.998863697052001953e-02 1.800877898931503296e-01 -7.080244421958923340e-01 8.805794268846511841e-02 5.289802551269531250e-01 -6.341217458248138428e-02
5.807416513562202454e-03 -1.427271217107772827e-01 5.912841483950614929e-02 5.641456246376037598e-01 -4.733142554759979248e-01 -1.428730040788650513e-01 5.293988585472106934e-01 3.648788928985595703e-01
1.342304795980453491e-01 -2.124112695455551147e-01 1.230966374278068542e-01 1.929408609867095947e-01 -1.547260880470275879e-01 2.433947026729583740e-01 8.730021119117736816e-01 -1.979165226221084595e-01
-9.537616372108459473e-02 5.026844888925552368e-02 2.634304761886596680e-01 7.479402422904968262e-01 9.278269857168197632e-02 1.397587656974792480e-01 4.452292025089263916e-01 -3.649607002735137939e-01
-2.405625879764556885e-01 1.716222167015075684e-01 2.787074446678161621e-01 -2.661236524581909180e-01 -5.672494173049926758e-01 1.125674620270729065e-01 1.919137835502624512e-01 -6.268186569213867188e-01
1.729292050004005432e-02 -1.974960714578628540e-01 4.355151653289794922e-01 -7.175637781620025635e-02 -6.803821325302124023e-01 -5.028551816940307617e-01 2.080513834953308105e-01 8.249397575855255127e-02
-3.159350715577602386e-03 -2.158040255308151245e-01 -2.858918309211730957e-01 -2.573325857520103455e-02 -3.717145919799804688e-01 -6.627020835876464844e-01 5.231500267982482910e-01 -1.413886100053787231e-01
-1.252427995204925537e-01 -4.019235968589782715e-01 -4.353346526622772217e-01 2.994535863399505615e-01 -4.026867449283599854e-01 2.549090087413787842e-01 4.302269220352172852e-01 -3.624258339405059814e-01
-2.669605016708374023e-01 -1.789518147706985474e-01 -1.333715468645095825e-01 1.645472049713134766e-01 -7.626782059669494629e-01 -4.913479685783386230e-01 1.297916620969772339e-01 1.090767830610275269e-01
-3.996842503547668457e-01 2.812950909137725830e-01 -1.339833736419677734e-01 -4.571636319160461426e-01 -2.635432481765747070e-01 2.640537545084953308e-02 6.394503116607666016e-01 -2.347900867462158203e-01
1.492228955030441284e-01 -2.570671439170837402e-01 -8.584668487310409546e-02 5.633878111839294434e-01 -7.163104414939880371e-01 5.378540977835655212e-02 1.866085105575621128e-03 -2.662266790866851807e-01
4.024644382297992706e-03 -4.254893064498901367e-01 -1.538233011960983276e-01 2.432816624641418457e-01 -3.837207257747650146e-01 -5.139911770820617676e-01 5.392255187034606934e-01 1.841268688440322876e-01
-4.337493181228637695e-01 4.443847015500068665e-02 -1.497145146131515503e-01 -3.070185780525207520e-01 -4.478738903999328613e-01 1.078898552805185318e-02 2.154592275619506836e-01 -6.678936481475830078e-01
4.339851438999176025e-02 -1.925763934850692749e-01 2.692860662937164307e-01 4.772082567214965820e-01 -4.294758141040802002e-01 -3.229920268058776855e-01 5.288411378860473633e-01 3.038780987262725830e-01
2.751763761043548584e-01 1.019351258873939514e-01 3.109521865844726562e-01 2.917527258396148682e-01 -4.385709762573242188e-01 -1.963747441768646240e-01 6.967796087265014648e-01 1.251683384180068970e-01
-4.057918488979339600e-01 -1.605350896716117859e-02 -9.370399639010429382e-03 -3.586439490318298340e-01 -3.023307323455810547e-01 -1.795996576547622681e-01 3.286103308200836182e-01 -6.889973282814025879e-01
-1.410768926143646240e-01 1.708198040723800659e-01 4.892049729824066162e-01 4.224429428577423096e-01 1.067210957407951355e-01 -4.052886739373207092e-02 3.997665047645568848e-01 -6.002443432807922363e-01
-3.543747663497924805e-01 2.011117041110992432e-01 6.933422684669494629e-01 1.900832653045654297e-01 -1.579513102769851685e-01 -3.434888124465942383e-01 4.029077887535095215e-01 1.088567376136779785e-01
-1.941648423671722412e-01 9.803289175033569336e-02 7.535976767539978027e-01 3.657301068305969238e-01 -4.596114158630371094e-02 -3.155170977115631104e-01 3.788751065731048584e-01 -7.623458653688430786e-02
2.459301501512527466e-01 -2.401148974895477295e-01 1.350563950836658478e-03 3.714033961296081543e-02 -7.385843992233276367e-01 -3.552210330963134766e-02 6.889075040817260742e-02 -5.735567212104797363e-01
-1.517235487699508667e-01 -4.751476347446441650e-01 5.210340023040771484e-02 1.089821681380271912e-01 -7.756585478782653809e-01 -3.418769836425781250e-01 6.681725382804870605e-02 -1.167566478252410889e-01
-2.719454765319824219e-01 2.114136070013046265e-01 5.581853389739990234e-01 3.754915297031402588e-01 1.007976755499839783e-01 -4.107867479324340820e-01 4.099802672863006592e-01 -2.859991490840911865e-01
-4.810511693358421326e-02 5.841619968414306641e-01 -8.502394706010818481e-02 2.343367040157318115e-01 -4.163769185543060303e-01 -4.657355248928070068e-01 4.222767651081085205e-01 1.603148728609085083e-01
-2.358908206224441528e-01 4.140894711017608643e-01 5.664833784103393555e-01 1.174602806568145752e-01 -2.233049720525741577e-01 -3.937250077724456787e-01 1.690657436847686768e-01 -4.524572491645812988e-01
-2.927972078323364258e-01 -4.433425962924957275e-01 -1.724079367704689503e-03 4.557578861713409424e-01 -2.544478476047515869e-01 3.447854816913604736e-01 5.253302454948425293e-01 -2.245138436555862427e-01
1.198312267661094666e-01 -2.109380513429641724e-01 -2.590621113777160645e-01 4.245419502258300781e-01 -6.385992765426635742e-01 2.763518393039703369e-01 4.464963972568511963e-01 -1.012824475765228271e-01
3.303538560867309570e-01 -7.376816868782043457e-02 -1.045193597674369812e-01 1.448422521352767944e-01 -5.244321823120117188e-01 -5.163467526435852051e-01 5.560832619667053223e-01 5.147355049848556519e-02
-2.943438589572906494e-01 -5.422624349594116211e-01 -3.034647367894649506e-02 4.485247731208801270e-01 7.969815051183104515e-04 -3.214112818241119385e-01 5.557551980018615723e-01 7.105053216218948364e-02
-3.051439523696899414e-01 -4.401206672191619873e-01 6.202821731567382812e-01 1.075415685772895813e-01 -3.517776429653167725e-01 2.166769355535507202e-01 3.340921998023986816e-01 -1.858812868595123291e-01
2.204866558313369751e-01 -1.330553591251373291e-01 1.898072510957717896e-01 1.937565207481384277e-01 -7.555968761444091797e-01 -4.668658077716827393e-01 -6.836685352027416229e-03 -2.667889595031738281e-01
-1.343517303466796875e-01 -1.278749108314514160e-01 1.121695265173912048e-01 -1.970771253108978271e-01 -5.998644828796386719e-01 1.344115138053894043e-01 1.959118247032165527e-01 -7.056139707565307617e-01
-4.852755665779113770e-01 -3.688339293003082275e-01 -8.572198450565338135e-02 4.804712235927581787e-01 -1.412477940320968628e-01 -5.083972215652465820e-02 6.016778349876403809e-01 7.560898363590240479e-02
4.327649772167205811e-01 6.749437190592288971e-03 1.307764053344726562e-01 4.686052799224853516e-01 -2.755027711391448975e-01 -9.278166294097900391e-02 7.010252475738525391e-01 5.422164686024188995e-03
-3.056136965751647949e-01 2.340050637722015381e-01 -1.083020567893981934e-01 1.366447210311889648e-01 -2.075097337365150452e-02 -4.780643284320831299e-01 5.463029742240905762e-01 -5.422341227531433105e-01
8.197056502103805542e-02 5.356594324111938477e-01 2.000937461853027344e-01 5.019199848175048828e-01 -2.301389127969741821e-01 2.144767940044403076e-01 3.898640871047973633e-01 -4.042650163173675537e-01
-4.643974006175994873e-01 3.301870226860046387e-01 6.478336453437805176e-01 1.427613645792007446e-01 -2.026112526655197144e-01 -3.029459714889526367e-01 2.700793743133544922e-01 -1.716735512018203735e-01
-2.036032080650329590e-01 -4.063268378376960754e-02 7.829937934875488281e-01 1.304805576801300049e-01 -3.006061613559722900e-01 -3.829174637794494629e-01 1.572393923997879028e-01 -2.551005184650421143e-01
-2.381869964301586151e-02 -1.118166148662567139e-01 2.547449469566345215e-01 -5.879347398877143860e-02 -6.659989953041076660e-01 3.359084948897361755e-02 -4.613275639712810516e-03 -6.883850693702697754e-01
-3.777768909931182861e-01 1.421086043119430542e-01 5.019024610519409180e-01 3.017285466194152832e-01 -1.527657210826873779e-01 -6.561914086341857910e-01 1.774023473262786865e-01 -9.352768212556838989e-02
-1.395382136106491089e-01 -4.342934191226959229e-01 1.418398320674896240e-01 -2.060129679739475250e-02 -7.666862607002258301e-01 -1.286593377590179443e-01 4.073880612850189209e-01 -3.239312022924423218e-02
-5.372071862220764160e-01 -1.846969127655029297e-01 1.028679534792900085e-01 2.280724346637725830e-01 -1.057704314589500427e-01 3.841206729412078857e-01 6.700271964073181152e-01 -8.381005376577377319e-02
-3.346569240093231201e-01 3.726739585399627686e-01 6.768217086791992188e-01 5.025124922394752502e-02 -3.344178497791290283e-01 -2.650317549705505371e-01 2.387571185827255249e-01 -2.223149240016937256e-01
-1.273392885923385620e-01 3.502274751663208008e-01 2.995315194129943848e-01 -1.719641983509063721e-01 -7.038037776947021484e-01 1.318931281566619873e-01 8.091889321804046631e-02 -4.717532694339752197e-01
-1.909708529710769653e-01 6.497231125831604004e-02 5.378710031509399414e-01 5.349856019020080566e-01 -1.611138433218002319e-01 2.670000791549682617e-01 2.105444818735122681e-01 -4.921566247940063477e-01
1.650304794311523438e-01 -5.188913345336914062e-01 5.701958537101745605e-01 2.585114240646362305e-01 -1.996771395206451416e-01 -3.081254065036773682e-01 2.444352805614471436e-01 -3.420592546463012695e-01
-1.430140882730484009e-01 -2.885410487651824951e-01 -3.375134766101837158e-01 3.172316551208496094e-01 -4.583050310611724854e-01 2.700100243091583252e-01 2.766734957695007324e-01 -5.676642656326293945e-01
5.416545867919921875e-01 -8.159948885440826416e-02 2.670535147190093994e-01 3.899936676025390625e-01 -5.052611827850341797e-01 -1.925978362560272217e-01 1.920889168977737427e-01 -3.837428390979766846e-01
-7.172212749719619751e-02 -4.571401178836822510e-01 -6.331215053796768188e-02 5.012435913085937500e-01 -3.661631047725677490e-01 3.574120625853538513e-02 6.072585582733154297e-01 1.628176271915435791e-01
-2.986225783824920654e-01 -3.472399115562438965e-01 -1.071730256080627441e-01 -3.407570719718933105e-02 -5.074824690818786621e-01 4.096817970275878906e-01 5.323607921600341797e-01 -2.623286247253417969e-01
-4.423739388585090637e-02 -1.101054176688194275e-01 -2.777688018977642059e-02 2.768204808235168457e-01 -3.325498700141906738e-01 2.599070072174072266e-01 8.316687941551208496e-01 1.967352032661437988e-01
3.403730094432830811e-01 3.079804778099060059e-02 -2.462717890739440918e-01 5.441262722015380859e-01 -2.484546750783920288e-01 -1.888401806354522705e-01 6.529983878135681152e-01 -5.174144729971885681e-02
-7.428641617298126221e-02 -3.417265415191650391e-02 -1.616037636995315552e-01 -2.205509692430496216e-01 -6.996735334396362305e-01 1.148582771420478821e-01 2.243365496397018433e-01 -6.045602560043334961e-01
-1.976519823074340820e-01 4.216280952095985413e-02 -2.936324775218963623e-01 2.981018424034118652e-01 -8.571776151657104492e-01 -4.729090631008148193e-02 1.718159765005111694e-01 1.325169503688812256e-01
4.156966805458068848e-01 3.451222553849220276e-02 -2.275098711252212524e-01 3.195657134056091309e-01 -3.134989142417907715e-01 -1.215913966298103333e-01 6.994647979736328125e-01 -2.642069160938262939e-01
-2.928106188774108887e-01 5.794069170951843262e-01 3.092126548290252686e-01 2.090834528207778931e-01 -2.009242027997970581e-01 -1.125305518507957458e-01 2.395341396331787109e-01 -5.734205245971679688e-01
-3.733032569289207458e-02 -4.068716764450073242e-01 1.207460388541221619e-01 2.243648767471313477e-01 -7.812690734863281250e-01 -3.276006579399108887e-01 -6.861203163862228394e-02 -2.138493657112121582e-01
-2.838565707206726074e-01 -3.561362624168395996e-01 1.211653812788426876e-03 4.088674783706665039e-01 1.024510413408279419e-01 -1.491027921438217163e-01 4.077337682247161865e-01 -6.530264616012573242e-01
-2.213640511035919189e-01 -2.961567640304565430e-01 -6.958201527595520020e-02 -2.363342344760894775e-01 -8.206728696823120117e-01 -3.610743582248687744e-02 3.242042958736419678e-01 -1.505901515483856201e-01
-1.375812441110610962e-01 -3.233295083045959473e-01 7.024270296096801758e-01 5.811269581317901611e-02 -3.863880932331085205e-01 9.401754289865493774e-02 2.070153802633285522e-01 -4.227979481220245361e-01
-1.972249709069728851e-02 -2.797192931175231934e-01 1.765875667333602905e-01 -1.147839799523353577e-01 -6.135849952697753906e-01 -1.583460122346878052e-01 1.348578371107578278e-02 -6.893966794013977051e-01
-1.317446082830429077e-01 1.859063506126403809e-01 5.124481320381164551e-01 6.376906633377075195e-01 -2.589876651763916016e-01 -1.947502642869949341e-01 1.013657748699188232e-01 -4.044161140918731689e-01
-3.446399569511413574e-01 -1.857402920722961426e-01 2.179957926273345947e-01 -2.752860188484191895e-01 -5.622743442654609680e-02 1.225394234061241150e-01 8.066185116767883301e-01 -2.336843460798263550e-01
-3.122789859771728516e-01 -3.586493134498596191e-01 1.992778331041336060e-01 7.256442904472351074e-01 -2.814911007881164551e-01 -2.616699337959289551e-01 1.386417597532272339e-01 2.016215622425079346e-01
-2.275752127170562744e-01 2.512232363224029541e-01 6.271387934684753418e-01 2.289229631423950195e-01 -8.488260209560394287e-02 -3.421984314918518066e-01 5.471690297126770020e-01 1.252553462982177734e-01
-4.790479242801666260e-01 -1.654312312602996826e-01 4.566783607006072998e-01 1.832077205181121826e-01 4.808407649397850037e-02 -5.738157629966735840e-01 3.856806457042694092e-01 -1.438727378845214844e-01
-5.920153856277465820e-02 -3.341326713562011719e-01 -4.090988039970397949e-01 5.138013958930969238e-01 -3.762436211109161377e-01 9.767285734415054321e-02 5.349250435829162598e-01 -1.274862140417098999e-01
-1.544492598623037338e-02 -3.010925352573394775e-01 -4.322212561964988708e-02 9.807074815034866333e-02 -8.125118613243103027e-01 1.347713470458984375e-01 8.917406201362609863e-02 -4.597039222717285156e-01
-4.005682468414306641e-01 -4.377243816852569580e-01 7.145484536886215210e-02 4.035866260528564453e-01 -1.365370303392410278e-01 2.361505627632141113e-01 5.094130039215087891e-01 -3.821567296981811523e-01
1.637178957462310791e-01 -1.107427850365638733e-01 1.691875047981739044e-02 -2.605531215667724609e-01 -4.136934876441955566e-01 -3.758281469345092773e-01 4.636343121528625488e-01 -6.044935584068298340e-01
-7.000991702079772949e-01 1.246950030326843262e-01 -1.585918366909027100e-01 -1.118824407458305359e-01 -1.642888784408569336e-01 2.689022719860076904e-01 5.095371007919311523e-01 -3.125953674316406250e-01
-5.798612236976623535e-01 -2.674392461776733398e-01 1.955302506685256958e-01 3.487737178802490234e-01 -1.449747532606124878e-01 2.899813354015350342e-01 5.688720345497131348e-01 -6.033133342862129211e-02
-1.605083048343658447e-01 2.797834947705268860e-02 1.721583455801010132e-01 -2.255871444940567017e-01 -6.575895547866821289e-01 9.126141667366027832e-02 9.573683887720108032e-02 -6.655885577201843262e-01
4.089679419994354248e-01 1.786469370126724243e-01 1.539186835289001465e-01 -4.940527025610208511e-03 -6.165103316307067871e-01 -2.546277344226837158e-01 5.760151147842407227e-01 2.003606595098972321e-02
-3.612744808197021484e-01 -6.414501368999481201e-02 -1.061430349946022034e-01 1.131237596273422241e-01 -7.449774146080017090e-01 -5.301866531372070312e-01 6.239576637744903564e-02 3.633465245366096497e-02
-3.259968459606170654e-01 -5.518643260002136230e-01 1.454872786998748779e-01 4.189492762088775635e-01 -4.306897521018981934e-01 -2.169299274682998657e-01 -7.822356373071670532e-02 -3.921933770179748535e-01
7.788606733083724976e-02 -3.406680822372436523e-01 -3.380196988582611084e-01 5.155215263366699219e-01 -4.880888760089874268e-01 2.522048056125640869e-01 4.155179262161254883e-01 -1.528597027063369751e-01
-2.943752408027648926e-01 -2.515043020248413086e-01 5.369285345077514648e-01 3.063537478446960449e-01 -4.555821418762207031e-02 2.209735810756683350e-01 3.763357698917388916e-01 -5.247957110404968262e-01
-1.381886303424835205e-01 9.930582344532012939e-02 -1.437816023826599121e-01 9.962467104196548462e-02 -6.128334999084472656e-01 -3.917533457279205322e-01 6.306065320968627930e-01 1.172339096665382385e-01
6.834565103054046631e-02 4.693681001663208008e-01 2.904399037361145020e-01 3.701196983456611633e-02 -8.118490576744079590e-01 -5.824201926589012146e-02 1.561568230390548706e-01 4.920783638954162598e-02
-2.907412350177764893e-01 -3.760351240634918213e-01 -4.088933467864990234e-01 3.075432777404785156e-01 -1.474733464419841766e-02 -1.511450558900833130e-01 6.326913237571716309e-01 -2.982112169265747070e-01
-4.162071943283081055e-01 -1.998427212238311768e-01 1.525958925485610962e-01 -1.244739294052124023e-01 -1.213938146829605103e-01 2.048061788082122803e-01 8.280743360519409180e-01 -7.527296245098114014e-02
-4.561316967010498047e-01 -3.799817264080047607e-01 2.178424224257469177e-02 3.472369611263275146e-01 -8.237039297819137573e-02 2.954862266778945923e-02 7.075527906417846680e-01 1.349835544824600220e-01
-5.471743643283843994e-02 -1.449476033449172974e-01 1.619553565979003906e-01 5.622102618217468262e-01 1.708413511514663696e-01 -4.155449271202087402e-01 3.254387676715850830e-01 -5.708866119384765625e-01
-2.738669812679290771e-01 2.601335942745208740e-01 -2.932272255420684814e-01 -2.663824260234832764e-01 -3.152899444103240967e-01 1.558493375778198242e-01 7.066460251808166504e-01 -2.781012952327728271e-01
-3.267514519393444061e-03 -4.225926995277404785e-01 9.391209110617637634e-03 3.578370809555053711e-01 -2.658250033855438232e-01 -7.283681035041809082e-01 1.536363214254379272e-01 -2.616905868053436279e-01
-1.422110646963119507e-01 -3.086571022868156433e-02 7.881340384483337402e-01 -1.179038640111684799e-02 -3.661572337150573730e-01 -1.575760990381240845e-01 2.596096992492675781e-01 -3.622572422027587891e-01
-5.490683019161224365e-03 -4.363748133182525635e-01 1.465070247650146484e-01 2.714322805404663086e-01 -6.135900020599365234e-01 -2.334793657064437866e-02 5.547050237655639648e-01 1.722548007965087891e-01
-3.896204233169555664e-01 4.587897956371307373e-01 -2.752308547496795654e-01 1.089209914207458496e-01 -2.522842884063720703e-01 -5.979018211364746094e-01 3.546750843524932861e-01 -5.624741688370704651e-02
-3.938871622085571289e-01 -4.267623424530029297e-01 3.639525771141052246e-01 -1.327082216739654541e-01 -2.997761070728302002e-01 2.435066848993301392e-01 4.931509494781494141e-01 -3.468351960182189941e-01
-1.205302774906158447e-01 -5.098724961280822754e-01 1.620659381151199341e-01 4.850679039955139160e-01 -3.198962211608886719e-01 -3.789635896682739258e-01 -3.441645950078964233e-02 -4.656337797641754150e-01
9.802024811506271362e-02 -6.632942706346511841e-02 -8.678069710731506348e-02 3.870869427919387817e-02 -2.365962266921997070e-01 -6.836662888526916504e-01 4.281131327152252197e-01 -5.199086070060729980e-01
-1.571100056171417236e-01 6.973822712898254395e-01 2.267065346240997314e-01 1.744368374347686768e-01 -3.588014245033264160e-01 9.950020164251327515e-02 4.054583311080932617e-01 -3.226688206195831299e-01
-2.380389347672462463e-02 -4.070935249328613281e-01 1.463956385850906372e-02 1.528758704662322998e-01 -7.351396977901458740e-02 -2.868181765079498291e-01 7.969824671745300293e-01 -2.954198718070983887e-01
-7.035478949546813965e-02 -1.751019954681396484e-01 8.453292772173881531e-03 -2.180545032024383545e-01 -6.599770784378051758e-01 -7.386364042758941650e-03 1.202053800225257874e-01 -6.831519603729248047e-01
2.645156681537628174e-01 -3.758885562419891357e-01 3.315061032772064209e-01 3.500123322010040283e-01 -5.315406322479248047e-01 -9.599661082029342651e-02 1.643735915422439575e-02 -5.141142606735229492e-01
1.623776853084564209e-01 -3.201600015163421631e-01 1.900526434183120728e-01 2.217963337898254395e-01 -4.105515480041503906e-01 -1.385197937488555908e-01 7.344420552253723145e-01 2.422229945659637451e-01
-2.721577137708663940e-02 -5.634906888008117676e-01 5.877245664596557617e-01 1.025890409946441650e-01 -2.920858860015869141e-01 -1.565823256969451904e-01 2.514773905277252197e-01 -3.907937705516815186e-01
-3.109139502048492432e-01 -5.471452474594116211e-01 -3.056718111038208008e-01 3.538303971290588379e-01 -1.728474646806716919e-01 -7.976186275482177734e-02 3.456596434116363525e-01 -4.791812300682067871e-01
-2.726032137870788574e-01 -3.629420995712280273e-01 9.552494622766971588e-03 2.014705687761306763e-01 -2.816229313611984253e-02 -1.821174174547195435e-01 4.224354028701782227e-01 -7.354369759559631348e-01
4.304442703723907471e-01 4.419755935668945312e-02 -9.896884858608245850e-02 6.454377770423889160e-01 -4.720086157321929932e-01 -2.303903549909591675e-01 3.300616741180419922e-01 3.958502784371376038e-02
-2.013090997934341431e-01 5.441755056381225586e-01 4.116978123784065247e-02 4.754283428192138672e-01 -2.001500874757766724e-01 6.915829330682754517e-02 3.122454583644866943e-01 -5.415539145469665527e-01
-1.771733462810516357e-01 -3.085829615592956543e-01 4.521446824073791504e-01 3.773579895496368408e-01 3.833004832267761230e-02 1.352769583463668823e-01 4.661604464054107666e-01 -5.380312204360961914e-01
-1.699414253234863281e-01 -1.798951625823974609e-01 -3.763939440250396729e-01 1.976561695337295532e-01 -5.287831425666809082e-01 -4.253013432025909424e-01 5.110400319099426270e-01 1.906894147396087646e-01
-1.918394714593887329e-01 -8.174769580364227295e-02 -3.292363584041595459e-01 5.995968356728553772e-02 -7.613947391510009766e-01 1.065309494733810425e-01 5.031736493110656738e-01 1.639434695243835449e-02
-2.897720634937286377e-01 1.417785286903381348e-01 6.016987189650535583e-02 6.434179842472076416e-02 -7.465896606445312500e-01 -5.549088120460510254e-01 8.389575779438018799e-02 1.257467865943908691e-01
-3.823169767856597900e-01 -1.116101965308189392e-01 -2.127276957035064697e-01 1.257635205984115601e-01 -6.032238006591796875e-01 -5.452599525451660156e-01 3.183037638664245605e-01 1.334269195795059204e-01
4.405884444713592529e-01 1.145761907100677490e-01 3.668254911899566650e-01 2.957942783832550049e-01 -4.666091501712799072e-01 2.334158169105648994e-03 5.940197706222534180e-01 1.047758106142282486e-02
-2.312965989112854004e-01 -2.291167676448822021e-01 1.339300125837326050e-01 2.159950286149978638e-01 -2.577712237834930420e-01 1.401201076805591583e-02 8.693565726280212402e-01 8.362395316362380981e-02
-4.027525186538696289e-01 -1.319442875683307648e-02 1.384246498346328735e-01 3.568978905677795410e-01 2.956655621528625488e-01 -7.322873175144195557e-02 6.603079438209533691e-01 -4.028543829917907715e-01
1.610165089368820190e-02 2.517944760620594025e-02 -1.745359748601913452e-01 6.090412661433219910e-02 -6.887563467025756836e-01 8.935673534870147705e-02 6.928144097328186035e-01 5.072315782308578491e-02
-7.726301997900009155e-02 -3.237738013267517090e-01 -8.133552968502044678e-02 5.609231591224670410e-01 -4.467893838882446289e-01 2.629323005676269531e-01 5.354509353637695312e-01 1.117534786462783813e-01
-7.988767325878143311e-02 -7.264829427003860474e-02 2.685482613742351532e-02 -2.485798150300979614e-01 -4.510128498077392578e-01 -1.340427994728088379e-01 2.116314470767974854e-01 -8.121939897537231445e-01
3.673138469457626343e-02 -1.623312234878540039e-01 -2.893793955445289612e-02 4.354480206966400146e-01 -3.268566131591796875e-01 -6.672257184982299805e-01 4.788790047168731689e-01 -2.228477224707603455e-02
-2.925855219364166260e-01 -2.562971115112304688e-01 1.211619079113006592e-01 4.163604080677032471e-01 -1.211991980671882629e-01 3.844209015369415283e-01 6.912644505500793457e-01 -1.426679939031600952e-01
-1.932950466871261597e-01 1.431363821029663086e-01 4.023200273513793945e-02 -4.706848561763763428e-01 -5.752197504043579102e-01 3.817372769117355347e-02 3.636892437934875488e-01 -5.043624043464660645e-01
-1.469821482896804810e-01 1.128458976745605469e-01 9.565612673759460449e-02 -2.033745497465133667e-01 -5.994961857795715332e-01 -1.688418090343475342e-01 2.854021638631820679e-02 -7.255570292472839355e-01
2.624151110649108887e-01 3.795421421527862549e-01 5.020808577537536621e-01 6.116612553596496582e-01 -2.769892513751983643e-01 -1.041621193289756775e-01 2.229704260826110840e-01 -1.535662561655044556e-01
-4.787620604038238525e-01 -3.165800273418426514e-01 -3.298855945467948914e-02 2.056238055229187012e-01 -1.046573370695114136e-01 -2.955621778964996338e-01 7.119237184524536133e-01 1.484889537096023560e-01
1.712632179260253906e-01 4.121061861515045166e-01 -3.167904317378997803e-01 4.718825593590736389e-02 -3.364265263080596924e-01 7.089890539646148682e-03 7.164306640625000000e-01 -2.678591609001159668e-01
6.308309733867645264e-02 -1.717620640993118286e-01 1.294642388820648193e-01 -5.061725899577140808e-02 -5.149486660957336426e-01 -3.016492128372192383e-01 4.583586752414703369e-02 -7.674178481101989746e-01
