# Supplementary material for: Where is your field going? A machine learning approach to study the relative motion of the domains of physics
Source: PLoS One. 2020 Jun 18;15(6):e0233997. doi: 10.1371/journal.pone.0233997 (PMC7302634; doi:10.1371/journal.pone.0233997)
Supplement: S2 Data — (ZIP) [file pone.0233997.s002.zip › 1/Pacs4Run_1_VS_500_embeddings2002-2006ED8.txt]

4.820815622806549072e-01 1.096423715353012085e-01 -5.978206396102905273e-01 -2.600060589611530304e-02 7.937613874673843384e-02 -2.741193175315856934e-01 3.851366639137268066e-01 4.095586240291595459e-01
2.473646402359008789e-01 -5.318906307220458984e-01 -6.453322172164916992e-01 3.766027987003326416e-01 1.891811564564704895e-02 -1.667272001504898071e-01 1.461394429206848145e-01 2.193332165479660034e-01
3.315691947937011719e-01 -3.521877825260162354e-01 -5.837757587432861328e-01 1.450520604848861694e-01 -3.952991962432861328e-01 -3.970500528812408447e-01 -1.282754689455032349e-01 2.717104554176330566e-01
3.637995719909667969e-01 -2.233149707317352295e-01 -6.448767781257629395e-01 3.878206610679626465e-01 -1.527702435851097107e-02 -3.558842092752456665e-02 -3.011356890201568604e-01 3.991576731204986572e-01
4.985666275024414062e-01 -1.256071478128433228e-01 -5.379211902618408203e-01 2.466960698366165161e-01 -2.992710769176483154e-01 1.228877529501914978e-01 -1.345586776733398438e-01 5.125089883804321289e-01
4.953099787235260010e-01 5.612572282552719116e-02 -5.885369181632995605e-01 2.913191616535186768e-01 -1.816991418600082397e-01 1.655914261937141418e-02 3.301952779293060303e-01 -4.218500852584838867e-01
3.982120454311370850e-01 -6.149296648800373077e-03 -5.640385150909423828e-01 3.262330889701843262e-01 5.246071219444274902e-01 1.566549092531204224e-01 2.262220978736877441e-01 -2.566946744918823242e-01
4.762153029441833496e-01 1.718996167182922363e-01 -6.439893841743469238e-01 3.540794849395751953e-01 -4.279631003737449646e-02 1.083639189600944519e-01 2.414142936468124390e-01 -3.629322052001953125e-01
4.829720854759216309e-01 -3.646083772182464600e-01 -3.349907398223876953e-01 1.922712624073028564e-01 2.737038582563400269e-02 -6.311619877815246582e-01 1.182498708367347717e-01 2.674212455749511719e-01
1.420379281044006348e-01 1.288238167762756348e-01 -5.800172090530395508e-01 4.655741751194000244e-01 -3.314532637596130371e-01 1.253745635040104389e-03 5.382054448127746582e-01 -1.025793179869651794e-01
2.883168458938598633e-01 5.223346874117851257e-02 -5.949470996856689453e-01 5.223489180207252502e-02 -4.261079132556915283e-01 3.311367630958557129e-01 3.434365093708038330e-01 3.850795030593872070e-01
4.022772312164306641e-01 -9.876054525375366211e-02 -3.578129410743713379e-01 5.879032611846923828e-01 1.522835195064544678e-01 -2.893496155738830566e-01 1.187877580523490906e-01 4.834615886211395264e-01
-3.736106306314468384e-02 -2.571256458759307861e-01 -6.269468069076538086e-01 6.282308697700500488e-02 4.203199148178100586e-01 1.169599294662475586e-01 5.624002218246459961e-01 1.698209047317504883e-01
6.327599287033081055e-01 -2.989368140697479248e-01 -5.343070030212402344e-01 8.214445412158966064e-02 -1.648290082812309265e-02 -2.792229652404785156e-01 -3.260467648506164551e-01 1.829657554626464844e-01
2.814412713050842285e-01 3.922081291675567627e-01 -5.370340347290039062e-01 3.189443349838256836e-01 -1.834899932146072388e-01 -4.911895096302032471e-01 1.536417752504348755e-01 -2.798056900501251221e-01
4.875260889530181885e-01 2.330537736415863037e-01 -3.733207583427429199e-01 2.834171056747436523e-01 -3.076708912849426270e-01 1.993427872657775879e-01 5.877344012260437012e-01 9.208745509386062622e-02
1.725299656391143799e-01 4.630950093269348145e-02 -6.580713391304016113e-01 6.094988584518432617e-01 1.579153984785079956e-01 -2.711110115051269531e-01 1.814776659011840820e-01 -1.793586462736129761e-01
1.302372962236404419e-01 5.589525103569030762e-01 -6.074653863906860352e-01 -2.052325159311294556e-01 -1.354982405900955200e-01 -1.050573140382766724e-01 3.526523113250732422e-01 -3.251391351222991943e-01
6.192889213562011719e-01 5.830898880958557129e-01 -3.872793912887573242e-01 7.885701209306716919e-02 -3.438671529293060303e-01 1.595479436218738556e-02 9.180297143757343292e-03 4.123258963227272034e-02
7.983161509037017822e-02 1.454054564237594604e-02 -7.663842439651489258e-01 1.716453395783901215e-02 7.799158990383148193e-02 -3.850523233413696289e-01 -2.120353281497955322e-02 -5.009775161743164062e-01
3.045080900192260742e-01 2.218418866395950317e-01 -4.401277005672454834e-01 3.080548942089080811e-01 -4.336615800857543945e-01 1.371254324913024902e-01 5.409134030342102051e-01 2.645706832408905029e-01
-5.289422348141670227e-02 -8.055870980024337769e-02 -9.518505930900573730e-01 1.946359425783157349e-01 -5.107437260448932648e-03 7.834764569997787476e-02 -1.745957881212234497e-01 -1.008061692118644714e-01
1.213150098919868469e-01 -2.984412387013435364e-02 -8.431439399719238281e-01 2.437428832054138184e-01 -1.801047176122665405e-01 -3.034545779228210449e-01 -1.755540072917938232e-01 -2.423799782991409302e-01
-2.991093397140502930e-01 -1.737075150012969971e-01 -7.269474267959594727e-01 7.850237935781478882e-02 1.956134587526321411e-01 -1.979486942291259766e-01 4.610266983509063721e-01 2.361146956682205200e-01
3.286679387092590332e-01 4.457794129848480225e-01 -5.780582427978515625e-01 2.690736055374145508e-01 8.977437019348144531e-02 -3.588501811027526855e-01 1.691004633903503418e-02 -3.867652416229248047e-01
-1.557117402553558350e-01 1.092221736907958984e-01 -6.878848671913146973e-01 3.715718910098075867e-02 5.056830048561096191e-01 -3.504959493875503540e-02 6.473628431558609009e-02 4.776229560375213623e-01
-1.699768453836441040e-01 -6.578890234231948853e-02 -6.189514398574829102e-01 3.021016418933868408e-01 8.037584275007247925e-02 -1.928532496094703674e-02 5.468762516975402832e-01 4.318652749061584473e-01
3.991592824459075928e-01 -1.105979233980178833e-01 -6.819593906402587891e-01 6.533945351839065552e-02 -7.860635966062545776e-02 -4.005700945854187012e-01 -3.639647364616394043e-01 -2.449416667222976685e-01
-4.722834005951881409e-02 3.152893856167793274e-02 -9.326422214508056641e-01 1.338355094194412231e-01 -2.247795760631561279e-01 -5.108157917857170105e-02 -2.127830088138580322e-01 -1.031023189425468445e-01
4.641480147838592529e-01 1.102078035473823547e-01 -6.339246630668640137e-01 4.111388325691223145e-01 -2.077614963054656982e-01 1.871617585420608521e-01 3.077372610569000244e-01 -1.692001968622207642e-01
2.882060110569000244e-01 -2.619910426437854767e-02 -4.034847617149353027e-01 6.421985030174255371e-01 -1.459022760391235352e-01 -3.002808094024658203e-01 3.198857903480529785e-01 3.567202091217041016e-01
1.034007519483566284e-01 3.100917339324951172e-01 -6.582177281379699707e-01 5.059641599655151367e-01 1.323860138654708862e-01 -1.509826779365539551e-01 2.919677495956420898e-01 -2.798823118209838867e-01
6.295284032821655273e-01 -5.783560872077941895e-02 -5.434578657150268555e-01 1.802586317062377930e-01 7.433120906352996826e-02 -2.718723118305206299e-01 -7.357335090637207031e-02 -4.331936836242675781e-01
3.979778289794921875e-01 3.618613183498382568e-01 -5.978232622146606445e-01 2.940492331981658936e-01 4.388040602207183838e-01 1.954854577779769897e-01 8.392237359657883644e-04 -1.898638010025024414e-01
1.410406734794378281e-02 3.220236003398895264e-01 -7.305616140365600586e-01 -2.585745155811309814e-01 -1.270411312580108643e-01 -1.424722224473953247e-01 1.706048548221588135e-01 -4.795594811439514160e-01
4.048124551773071289e-01 -3.965422511100769043e-01 -3.073571920394897461e-01 -4.034723043441772461e-01 2.381855547428131104e-01 -4.208277463912963867e-01 3.397519290447235107e-01 2.690038979053497314e-01
1.354320049285888672e-01 2.180818468332290649e-01 -5.889526605606079102e-01 6.161487102508544922e-01 3.459370732307434082e-01 1.077120229601860046e-01 2.601694464683532715e-01 9.290692210197448730e-02
-9.261440485715866089e-02 4.667214304208755493e-02 -5.163924098014831543e-01 3.662988543510437012e-01 1.237643212080001831e-01 -1.298616081476211548e-01 6.709447503089904785e-01 3.256680369377136230e-01
-2.567946910858154297e-01 2.387963831424713135e-01 -5.582580566406250000e-01 -4.503176361322402954e-02 4.990056455135345459e-01 -3.552700281143188477e-01 3.393684029579162598e-01 2.701082229614257812e-01
1.311938613653182983e-01 1.641831547021865845e-01 -8.128156661987304688e-01 4.573150873184204102e-01 4.903394728899002075e-02 4.417504649609327316e-03 1.021544188261032104e-01 -2.704926133155822754e-01
2.991326153278350830e-01 -1.939854212105274200e-02 -6.705732345581054688e-01 1.291614025831222534e-02 -1.402109861373901367e-01 5.894512683153152466e-02 3.135161101818084717e-01 -5.821359157562255859e-01
2.660660445690155029e-01 3.352702856063842773e-01 -6.857395172119140625e-01 4.607284665107727051e-01 5.217191204428672791e-02 -1.882765591144561768e-01 1.150820255279541016e-01 -2.878879308700561523e-01
4.796459376811981201e-01 1.696241647005081177e-02 -8.697685599327087402e-02 -2.331314831972122192e-01 2.970335185527801514e-01 -4.982809424400329590e-01 5.249347090721130371e-01 3.093018233776092529e-01
5.527800321578979492e-01 -1.249119192361831665e-01 -4.609133899211883545e-01 6.675837188959121704e-02 -3.219915628433227539e-01 3.689200282096862793e-01 3.750225603580474854e-01 2.855014204978942871e-01
6.720303297042846680e-01 3.886660039424896240e-01 -4.673331081867218018e-01 3.346072137355804443e-01 1.031364127993583679e-01 -1.166861653327941895e-01 -1.732000410556793213e-01 -1.126982271671295166e-01
4.590255618095397949e-01 5.557538866996765137e-01 -4.772247374057769775e-01 7.110409438610076904e-02 3.231389820575714111e-02 -3.785208463668823242e-01 1.859759725630283356e-02 -3.208832144737243652e-01
2.251169085502624512e-01 7.917384803295135498e-02 -5.857853889465332031e-01 9.154610335826873779e-02 -4.924911558628082275e-01 2.903502285480499268e-01 2.711388766765594482e-01 4.372201561927795410e-01
-1.205573230981826782e-02 -5.041156336665153503e-02 -9.551275968551635742e-01 1.337864547967910767e-01 -3.482857719063758850e-02 1.967557519674301147e-02 -1.156703978776931763e-01 -2.283988296985626221e-01
6.022925972938537598e-01 4.515354037284851074e-01 -4.718919694423675537e-01 6.247719749808311462e-02 -1.454452723264694214e-01 -1.295158118009567261e-01 1.854317337274551392e-01 -3.666886687278747559e-01
-3.572835773229598999e-02 -1.052914634346961975e-01 -4.532275497913360596e-01 1.135216802358627319e-01 3.265301287174224854e-01 -3.248924612998962402e-01 7.419152855873107910e-01 8.197169005870819092e-02
6.262339353561401367e-01 3.096372783184051514e-01 -5.241255760192871094e-01 2.742471396923065186e-01 5.427675321698188782e-02 -2.378428280353546143e-01 -2.307564169168472290e-01 -2.219751775264739990e-01
6.890432834625244141e-01 -3.253199160099029541e-01 -5.257217884063720703e-01 -3.722987696528434753e-02 1.821562498807907104e-01 -1.429517567157745361e-01 -2.837370336055755615e-01 -8.656831085681915283e-02
2.427203394472599030e-02 1.876587867736816406e-01 -5.083032846450805664e-01 2.674094140529632568e-01 -3.139548599720001221e-01 -7.141625285148620605e-01 1.431271582841873169e-01 7.234574109315872192e-02
4.140210151672363281e-01 3.935957252979278564e-01 -5.651579499244689941e-01 3.402968049049377441e-01 4.310774207115173340e-01 1.343154758214950562e-01 -1.894675544463098049e-03 -1.859879195690155029e-01
1.471677273511886597e-01 -5.622218921780586243e-02 -9.065884351730346680e-01 1.809390932321548462e-01 -1.570426970720291138e-01 1.176158934831619263e-01 -8.867882192134857178e-02 -2.723588347434997559e-01
3.803014010190963745e-02 3.111146390438079834e-01 -7.544035315513610840e-01 4.462102428078651428e-02 -2.706322073936462402e-01 -3.936451077461242676e-01 -2.376815378665924072e-01 -2.143704444169998169e-01
3.248410522937774658e-01 1.025969162583351135e-01 -4.794399738311767578e-01 2.355428636074066162e-01 -4.845541417598724365e-01 1.694176942110061646e-01 4.911085367202758789e-01 3.064741492271423340e-01
1.025438681244850159e-01 2.699959278106689453e-01 -6.056979894638061523e-01 2.187182158231735229e-01 3.309703469276428223e-01 -3.716738820075988770e-01 1.713557094335556030e-01 -4.741661846637725830e-01
1.967745274305343628e-01 2.728537321090698242e-01 -4.772688746452331543e-01 3.659816682338714600e-01 -3.674813807010650635e-01 -2.989089787006378174e-01 3.951875269412994385e-01 3.801844418048858643e-01
1.948427408933639526e-01 6.088461279869079590e-01 -5.792880058288574219e-01 -1.874671578407287598e-01 -2.392000705003738403e-01 -3.655662536621093750e-01 -1.414552628993988037e-01 -9.878867864608764648e-02
8.092742562294006348e-01 -1.635077893733978271e-01 -4.148297905921936035e-01 -8.912888914346694946e-02 7.910312712192535400e-02 -2.149641513824462891e-01 -2.235508412122726440e-01 -1.893956512212753296e-01
6.824149750173091888e-03 4.335954487323760986e-01 -5.870741605758666992e-01 -2.668505012989044189e-01 -2.624409198760986328e-01 -3.957705795764923096e-01 2.882500886917114258e-01 -2.957791984081268311e-01
-1.110546942800283432e-02 -7.810734212398529053e-02 -8.342109322547912598e-01 4.844425022602081299e-01 7.706116419285535812e-03 -2.112125009298324585e-01 5.527263879776000977e-02 -1.243322193622589111e-01
-2.167281508445739746e-01 8.580399304628372192e-02 -6.866732239723205566e-01 1.724742949008941650e-01 9.949763864278793335e-02 1.068018674850463867e-01 4.096113741397857666e-01 5.052832365036010742e-01
5.135176181793212891e-01 1.630185991525650024e-01 -3.884816467761993408e-01 3.277482092380523682e-01 1.552072614431381226e-01 -3.587997257709503174e-01 3.357054293155670166e-01 -4.311183691024780273e-01
7.000373601913452148e-01 4.026384055614471436e-01 -3.232469558715820312e-01 -2.345678508281707764e-01 -4.029005467891693115e-01 -3.184155095368623734e-03 1.451303213834762573e-01 7.012458890676498413e-02
-1.001375615596771240e-01 1.334836184978485107e-01 -5.795760750770568848e-01 2.277994528412818909e-02 3.061164617538452148e-01 -1.471299827098846436e-01 2.433061450719833374e-01 6.790984869003295898e-01
2.706631720066070557e-01 1.232649013400077820e-01 -3.151463270187377930e-01 2.118554562330245972e-01 7.052043825387954712e-02 -8.172101974487304688e-01 5.903465673327445984e-02 3.017555475234985352e-01
6.782274246215820312e-01 5.787868499755859375e-01 -3.753494918346405029e-01 5.794620513916015625e-02 -1.856165975332260132e-01 -7.129207253456115723e-02 1.409115195274353027e-01 -3.709905222058296204e-02
2.193506062030792236e-01 4.833264946937561035e-01 -5.810784697532653809e-01 -3.766544461250305176e-01 -7.207442820072174072e-02 5.123781785368919373e-02 2.567620873451232910e-01 -4.062184393405914307e-01
2.755946218967437744e-01 -1.310747768729925156e-02 -7.299737334251403809e-01 3.915958404541015625e-01 -8.307988196611404419e-02 -2.854821383953094482e-01 8.876723051071166992e-02 -3.760120868682861328e-01
1.584410816431045532e-01 -2.449072897434234619e-01 -7.653467059135437012e-01 4.206051826477050781e-01 2.209825366735458374e-01 3.043565154075622559e-01 9.874691814184188843e-02 3.217571601271629333e-02
8.663852699100971222e-03 -9.127040207386016846e-02 -6.464495062828063965e-01 1.173798814415931702e-01 4.398426413536071777e-01 2.808228880167007446e-02 4.727981612086296082e-02 6.028549075126647949e-01
2.213840931653976440e-01 6.912210583686828613e-02 -4.916277229785919189e-01 3.650635480880737305e-01 -4.870949983596801758e-01 1.587255150079727173e-01 5.399413704872131348e-01 1.313394606113433838e-01
3.931192755699157715e-01 -3.150239884853363037e-01 -3.086534440517425537e-01 -3.407573699951171875e-01 1.178814768791198730e-01 -6.041441485285758972e-02 6.730988621711730957e-01 2.534293234348297119e-01
-9.312478452920913696e-02 1.974336504936218262e-01 -9.189637899398803711e-01 2.845531404018402100e-01 -1.867272332310676575e-02 -4.601307678967714310e-03 -8.672509342432022095e-02 -1.378107219934463501e-01
-3.060661554336547852e-01 1.004331931471824646e-01 -6.673459410667419434e-01 -4.791200906038284302e-02 3.901843428611755371e-01 -3.155745565891265869e-01 4.325506091117858887e-01 9.828162193298339844e-02
-1.730640977621078491e-01 7.364374399185180664e-02 -6.027308702468872070e-01 -1.714316904544830322e-01 3.410883992910385132e-02 -3.195200860500335693e-01 6.842414140701293945e-01 2.256494946777820587e-02
-2.349990159273147583e-01 3.996888920664787292e-02 -6.010779142379760742e-01 -3.768194317817687988e-01 2.788355946540832520e-01 -2.903814613819122314e-01 3.609769940376281738e-01 3.840772211551666260e-01
4.553956389427185059e-01 1.685899049043655396e-01 -5.377655625343322754e-01 2.851811051368713379e-01 -4.608938843011856079e-02 -4.449700713157653809e-01 1.128001511096954346e-01 -4.252361953258514404e-01
3.230352401733398438e-01 1.742587089538574219e-01 -7.554205060005187988e-01 2.325915098190307617e-01 -7.885237038135528564e-02 1.329281330108642578e-01 1.228406876325607300e-01 -4.489385485649108887e-01
5.367953181266784668e-01 -1.134400144219398499e-01 -6.296402215957641602e-01 1.972468495368957520e-01 3.713491186499595642e-02 -3.560030758380889893e-01 -2.608781754970550537e-01 -2.597201764583587646e-01
4.363072812557220459e-01 6.314625144004821777e-01 -5.959184169769287109e-01 -8.919078111648559570e-02 -1.303564608097076416e-01 -2.080366201698780060e-02 6.079939007759094238e-02 -1.633864790201187134e-01
-1.642365157604217529e-01 -4.799022525548934937e-02 -5.981547832489013672e-01 3.590511158108711243e-02 2.618111670017242432e-01 -2.842597365379333496e-01 6.766938567161560059e-01 -6.619460135698318481e-02
4.682113826274871826e-01 7.804063558578491211e-01 -3.282018303871154785e-01 -2.150052972137928009e-02 6.241890788078308105e-02 -5.028153955936431885e-02 2.299733012914657593e-01 -6.521649658679962158e-02
9.073169231414794922e-01 1.347406506538391113e-01 -1.314079761505126953e-01 -1.742061674594879150e-01 -7.953629642724990845e-02 -1.122599989175796509e-01 2.730510234832763672e-01 -1.323630213737487793e-01
-2.895314693450927734e-01 1.526062041521072388e-01 -6.989654302597045898e-01 -2.107366919517517090e-01 2.377519607543945312e-01 9.588982909917831421e-03 4.815258085727691650e-01 2.672739624977111816e-01
3.052092492580413818e-01 1.179815232753753662e-01 -7.212506532669067383e-01 1.006453484296798706e-01 -2.724613249301910400e-01 3.833587169647216797e-01 2.377775907516479492e-01 -2.913047075271606445e-01
4.925545454025268555e-01 4.760260507464408875e-02 -6.267074346542358398e-01 2.757349237799644470e-02 -4.712954536080360413e-02 -4.177923500537872314e-01 -3.016281425952911377e-01 -3.063500821590423584e-01
-5.847832560539245605e-02 1.845476776361465454e-02 -7.220707535743713379e-01 3.169452846050262451e-01 1.077491417527198792e-01 -2.705260515213012695e-01 5.232562422752380371e-01 1.257289946079254150e-01
3.426119685173034668e-01 1.417209059000015259e-01 -5.422816276550292969e-01 -3.049864172935485840e-01 -6.695699691772460938e-01 -4.999570921063423157e-02 8.983894437551498413e-02 1.286531686782836914e-01
1.098356582224369049e-02 -6.420415639877319336e-02 -6.712061762809753418e-01 -4.081573337316513062e-02 1.827889978885650635e-01 2.087989598512649536e-01 1.868672221899032593e-01 6.569973230361938477e-01
4.513455927371978760e-01 -1.968313008546829224e-02 -6.385685205459594727e-01 2.653009295463562012e-01 -3.883082047104835510e-02 -4.653463661670684814e-01 -2.071587741374969482e-01 -2.382760345935821533e-01
1.998806297779083252e-01 -4.375743865966796875e-02 -7.796760797500610352e-01 7.536178082227706909e-02 -3.142647147178649902e-01 -1.215287484228610992e-02 1.806464344263076782e-01 -4.615364968776702881e-01
6.792081594467163086e-01 4.315689206123352051e-01 -2.509961128234863281e-01 -5.075349006801843643e-03 -4.199620485305786133e-01 -2.140921801328659058e-01 2.564093470573425293e-01 3.808476030826568604e-02
3.730168044567108154e-01 3.008415997028350830e-01 -4.340054094791412354e-01 2.542437016963958740e-01 -4.066382646560668945e-01 1.579633653163909912e-01 3.366785645484924316e-01 4.622688591480255127e-01
2.196951657533645630e-01 1.088696196675300598e-01 -8.693156242370605469e-01 2.633333504199981689e-01 -1.634546667337417603e-01 9.672963642515242100e-04 -2.073407620191574097e-01 -2.124120146036148071e-01
2.583343721926212311e-02 8.889824897050857544e-02 -9.290737509727478027e-01 2.143156826496124268e-01 -1.210776250809431076e-02 -1.635730639100074768e-02 -1.074693575501441956e-01 -2.652485370635986328e-01
5.308840870857238770e-01 1.823151707649230957e-01 -5.219801664352416992e-01 2.504127323627471924e-01 5.992064252495765686e-02 6.441911309957504272e-02 3.435194194316864014e-01 -4.732944667339324951e-01
2.638323903083801270e-01 2.363455295562744141e-01 -5.240963697433471680e-01 -3.981190919876098633e-01 -1.354576926678419113e-02 -1.352022737264633179e-01 -3.493293523788452148e-01 5.485101342201232910e-01
2.362425923347473145e-01 1.127363648265600204e-02 -7.075434327125549316e-01 2.841629385948181152e-01 -3.662790656089782715e-01 2.118076980113983154e-01 -3.685064613819122314e-02 4.269838333129882812e-01
5.365443229675292969e-01 -1.977147348225116730e-02 -6.172785758972167969e-01 -1.464472990483045578e-02 2.118005789816379547e-02 -3.324967622756958008e-01 -2.690536379814147949e-01 -3.835223913192749023e-01
1.603393405675888062e-01 4.356305897235870361e-01 -4.516689181327819824e-01 -2.680526115000247955e-02 -3.300097882747650146e-01 -6.673257350921630859e-01 -1.276132017374038696e-01 9.632655978202819824e-02
-2.953506447374820709e-02 -5.713969469070434570e-02 -5.135889053344726562e-01 -2.444459497928619385e-01 1.565368175506591797e-01 -8.471832424402236938e-02 7.962978482246398926e-01 -8.102087676525115967e-02
2.162620574235916138e-01 2.771806716918945312e-01 -8.201172351837158203e-01 2.686661481857299805e-01 -1.573104113340377808e-01 -9.605253487825393677e-02 -1.228947564959526062e-01 -2.873186767101287842e-01
6.333976387977600098e-01 -1.002026721835136414e-01 -1.463843137025833130e-01 -2.963081300258636475e-01 2.754133045673370361e-01 -7.411435991525650024e-02 5.668030977249145508e-01 2.773606479167938232e-01
3.995722159743309021e-02 -1.404178440570831299e-01 -5.134875774383544922e-01 -9.451491385698318481e-02 3.501683175563812256e-01 -2.848675847053527832e-01 7.084345817565917969e-01 2.090119384229183197e-02
-1.897850483655929565e-01 1.109590604901313782e-01 -6.243796944618225098e-01 -1.532124727964401245e-01 2.986110150814056396e-01 1.486698687076568604e-01 6.378343105316162109e-01 1.422733366489410400e-01
7.237544059753417969e-01 -3.021430075168609619e-01 -5.293809771537780762e-01 -1.256457269191741943e-01 1.534020900726318359e-01 -1.401356514543294907e-02 -1.941357403993606567e-01 -1.656527072191238403e-01
2.090158909559249878e-01 4.339841604232788086e-01 -6.955431699752807617e-01 -2.396165877580642700e-01 -3.060423731803894043e-01 -1.374750584363937378e-01 -2.447815686464309692e-01 -2.330119609832763672e-01
5.511280894279479980e-01 6.968874931335449219e-01 -3.270573914051055908e-01 1.512855142354965210e-01 2.491141669452190399e-02 -2.067782878875732422e-01 9.630395472049713135e-02 -1.676295250654220581e-01
2.212189435958862305e-01 2.913287878036499023e-01 -6.314098834991455078e-01 4.417099654674530029e-01 1.981695890426635742e-01 -3.438883125782012939e-01 1.234671622514724731e-01 -3.156407177448272705e-01
5.183936357498168945e-01 3.723376393318176270e-01 -4.445037841796875000e-01 -1.763360649347305298e-01 -1.411359570920467377e-02 5.143176317214965820e-01 9.804712980985641479e-02 2.993654012680053711e-01
5.570275783538818359e-01 8.134686201810836792e-02 -5.103257298469543457e-01 4.783745110034942627e-01 -1.226711273193359375e-01 8.243807591497898102e-03 3.476669192314147949e-01 -2.404995113611221313e-01
7.836782932281494141e-01 2.881172895431518555e-01 -4.329688251018524170e-01 -4.996675997972488403e-02 2.241132035851478577e-02 1.220574229955673218e-01 -1.500248461961746216e-01 -2.738070487976074219e-01
3.871068060398101807e-01 -8.842637389898300171e-02 -3.499817252159118652e-01 9.776615351438522339e-02 1.265800297260284424e-01 -7.894549369812011719e-01 -1.685595363378524780e-01 2.064214944839477539e-01
8.063187003135681152e-01 2.417183071374893188e-01 -1.779054254293441772e-01 -1.682202965021133423e-01 -5.005392432212829590e-02 1.089795120060443878e-02 4.998151957988739014e-02 4.757644534111022949e-01
6.265357732772827148e-01 3.461562693119049072e-01 -4.026913344860076904e-01 2.403253763914108276e-01 -1.283396482467651367e-01 3.801916539669036865e-02 3.879237174987792969e-01 -3.151359558105468750e-01
2.787137329578399658e-01 1.397917717695236206e-01 -2.154869884252548218e-01 1.714949263259768486e-03 3.572007715702056885e-01 2.499498985707759857e-02 7.777309417724609375e-01 3.510794639587402344e-01
2.077419757843017578e-01 1.728003025054931641e-01 -7.446094751358032227e-01 3.347028791904449463e-01 3.333524465560913086e-01 3.782032728195190430e-01 5.859442800283432007e-02 -5.402880162000656128e-02
3.522190749645233154e-01 -5.770600214600563049e-02 -2.431454211473464966e-01 -5.076893568038940430e-01 6.662882864475250244e-02 -4.880002140998840332e-01 3.456687927246093750e-01 4.400830268859863281e-01
1.557854861021041870e-01 2.453893721103668213e-01 -7.338015437126159668e-01 4.779506027698516846e-01 -1.541701704263687134e-02 -6.664925813674926758e-02 2.542172372341156006e-01 -2.816158235073089600e-01
2.100213468074798584e-01 4.345364868640899658e-01 -7.418388724327087402e-01 -1.884631216526031494e-01 -2.170173674821853638e-01 -1.774568706750869751e-01 -5.585438013076782227e-02 -3.154658079147338867e-01
-1.592906117439270020e-01 -2.054683566093444824e-01 -6.140946745872497559e-01 -1.480797976255416870e-01 2.396774888038635254e-01 -2.325354814529418945e-01 6.445595622062683105e-01 7.996412366628646851e-02
1.166000068187713623e-01 4.856082201004028320e-01 -6.548585295677185059e-01 -3.209218680858612061e-01 -1.928394883871078491e-01 1.589770913124084473e-01 2.287010550498962402e-01 -3.224803209304809570e-01
1.431307494640350342e-01 -4.069705009460449219e-01 -4.369587600231170654e-01 -5.694486945867538452e-02 3.252114653587341309e-01 -3.352895677089691162e-01 6.332653164863586426e-01 2.250062488019466400e-02
7.553429603576660156e-01 2.279926389455795288e-01 -3.004499375820159912e-01 -1.320188790559768677e-01 -6.376180052757263184e-02 1.821707636117935181e-01 3.691143123432993889e-03 4.821947813034057617e-01
-1.277932673692703247e-01 2.932914793491363525e-01 -5.237443447113037109e-01 -3.826633691787719727e-01 2.537167668342590332e-01 -1.579448133707046509e-01 1.325087100267410278e-01 6.083030104637145996e-01
4.371945261955261230e-01 -1.443022340536117554e-01 -5.107135772705078125e-01 -2.219904661178588867e-01 -5.458076596260070801e-01 2.170664519071578979e-01 2.322767972946166992e-01 2.809867560863494873e-01
8.766549825668334961e-01 2.603447437286376953e-01 -3.245708644390106201e-01 8.744116872549057007e-02 -4.835952073335647583e-02 -1.638039597310125828e-03 2.663129754364490509e-02 -2.182979136705398560e-01
4.436561167240142822e-01 2.696034908294677734e-01 -1.879196763038635254e-01 5.359426736831665039e-01 -5.395209044218063354e-02 -3.484556972980499268e-01 1.376356184482574463e-01 5.144501328468322754e-01
5.605020523071289062e-01 -3.426258265972137451e-01 -5.798402428627014160e-01 -1.614111959934234619e-01 -7.831003516912460327e-02 -1.360025703907012939e-01 -3.767130076885223389e-01 1.990853250026702881e-01
6.448534727096557617e-01 6.187307834625244141e-01 -3.052573502063751221e-01 2.384459823369979858e-01 4.988907277584075928e-02 -2.024895548820495605e-01 5.751014128327369690e-02 -6.707666069269180298e-02
3.733516111969947815e-02 1.452370584011077881e-01 -8.684676885604858398e-01 1.049118489027023315e-01 -1.932697137817740440e-03 -1.990882605314254761e-01 -6.007666513323783875e-02 -4.111210703849792480e-01
1.715589463710784912e-01 -9.308110177516937256e-02 -5.322918295860290527e-01 -1.420046538114547729e-01 2.811571955680847168e-01 -1.727681979537010193e-02 1.123219579458236694e-01 7.526215314865112305e-01
6.315299868583679199e-01 2.978416979312896729e-01 -1.927533745765686035e-01 -1.008856818079948425e-01 1.575151979923248291e-01 1.115041747689247131e-01 1.382034420967102051e-01 6.393621563911437988e-01
3.957485258579254150e-01 -3.589102923870086670e-01 -2.618212401866912842e-01 -1.399067342281341553e-01 2.623955905437469482e-01 -4.001455307006835938e-01 5.809637904167175293e-01 2.448581457138061523e-01
4.765787422657012939e-01 1.676078587770462036e-01 -4.682148396968841553e-01 -4.600624740123748779e-01 -5.120155811309814453e-01 1.071529537439346313e-01 1.405495852231979370e-01 1.431843489408493042e-01
-2.469023764133453369e-01 3.050827085971832275e-01 -6.349937319755554199e-01 -2.817446291446685791e-01 3.036946654319763184e-01 -7.184489816427230835e-02 2.429971992969512939e-01 4.548921585083007812e-01
7.019540667533874512e-01 4.276191592216491699e-01 -3.355706036090850830e-01 -3.503746390342712402e-01 -1.428997665643692017e-01 2.560437619686126709e-01 3.884451463818550110e-02 3.930340334773063660e-02
2.829873561859130859e-01 3.250513076782226562e-01 -5.618303418159484863e-01 3.195326924324035645e-01 4.624999463558197021e-01 2.561624944210052490e-01 2.802200317382812500e-01 -1.961035430431365967e-01
6.918749213218688965e-02 3.631733655929565430e-01 -5.417606830596923828e-01 -3.983932137489318848e-01 -1.929506510496139526e-01 -2.966170012950897217e-01 3.369114398956298828e-01 -4.151812493801116943e-01
1.880413591861724854e-01 2.813945412635803223e-01 -5.312699675559997559e-01 2.105353400111198425e-02 -6.492245197296142578e-01 -7.648390531539916992e-02 3.328542411327362061e-01 2.542285025119781494e-01
8.338490128517150879e-02 -1.182451099157333374e-01 -6.185609102249145508e-01 -2.876355648040771484e-01 2.443001121282577515e-01 2.053078562021255493e-01 9.079829603433609009e-02 6.353229284286499023e-01
4.265985786914825439e-01 -1.610946282744407654e-02 -1.960971504449844360e-01 -3.523561954498291016e-01 4.074021577835083008e-01 -1.902729272842407227e-01 6.728549003601074219e-01 1.520853489637374878e-02
-2.037784606218338013e-01 -3.453702852129936218e-02 -6.688479781150817871e-01 -1.326330900192260742e-01 6.893022358417510986e-02 -2.133526504039764404e-01 6.647226214408874512e-01 -1.433407422155141830e-02
4.899316430091857910e-01 -2.225539684295654297e-01 -5.142877697944641113e-01 -3.158600032329559326e-01 -2.507123351097106934e-01 3.970543742179870605e-01 1.055782511830329895e-01 3.384104371070861816e-01
2.013989537954330444e-01 3.041686415672302246e-01 -4.843260049819946289e-01 -2.850868701934814453e-01 -1.467262767255306244e-02 -3.251676261425018311e-01 -3.784939348697662354e-01 5.494240522384643555e-01
1.287537366151809692e-01 3.846295177936553955e-01 -4.611114859580993652e-01 9.060508571565151215e-03 2.523229420185089111e-01 -7.294788956642150879e-01 1.919427141547203064e-02 -1.631013751029968262e-01
7.472962886095046997e-02 -1.190511584281921387e-01 -4.624788165092468262e-01 -2.407152354717254639e-01 3.578922748565673828e-01 -5.631057545542716980e-02 3.651069998741149902e-01 6.662213802337646484e-01
7.449707984924316406e-01 2.878541350364685059e-01 -4.383352696895599365e-01 -3.755869716405868530e-02 5.432602763175964355e-02 1.592191010713577271e-01 2.409180440008640289e-02 -3.738017976284027100e-01
4.169267714023590088e-01 2.154133915901184082e-01 -7.078114151954650879e-01 4.282729923725128174e-01 3.707488626241683960e-02 -1.501721441745758057e-01 -1.551028043031692505e-01 -2.176493406295776367e-01
6.270812153816223145e-01 -1.402950007468461990e-02 -4.046138226985931396e-01 -1.840563118457794189e-01 -2.211900949478149414e-01 2.625778019428253174e-01 1.234279200434684753e-01 5.252395272254943848e-01
5.918458700180053711e-01 1.744425892829895020e-01 -4.304859340190887451e-01 -6.538733094930648804e-02 -1.327547430992126465e-01 4.977616965770721436e-01 1.780916005373001099e-01 3.641256988048553467e-01
-1.080119162797927856e-01 -3.224664032459259033e-01 -6.069980859756469727e-01 1.832623928785324097e-01 2.904146611690521240e-01 -5.133531689643859863e-01 1.986423432826995850e-01 3.081981539726257324e-01
4.606362879276275635e-01 6.926227211952209473e-01 -3.823474943637847900e-01 1.632195115089416504e-01 1.075278595089912415e-02 -1.225093081593513489e-01 2.396631240844726562e-01 -2.503899335861206055e-01
3.440014719963073730e-01 -4.831652343273162842e-02 -5.663604140281677246e-01 -1.847300976514816284e-01 -3.525530695915222168e-01 4.800376594066619873e-01 2.917970716953277588e-01 2.907983064651489258e-01
1.398504972457885742e-01 1.210777238011360168e-01 -4.196525216102600098e-01 -2.008294463157653809e-01 3.513975441455841064e-01 -1.263651102781295776e-01 1.263965368270874023e-01 7.706601023674011230e-01
6.854393482208251953e-01 4.037652313709259033e-01 -2.387857288122177124e-01 -7.914613187313079834e-02 -4.097257554531097412e-01 -2.500278055667877197e-01 2.708207964897155762e-01 1.144626922905445099e-02
5.076981782913208008e-01 5.508801937103271484e-01 -4.192577302455902100e-01 1.243953928351402283e-01 -2.136902213096618652e-01 -3.068369328975677490e-01 2.927090227603912354e-01 -1.484299600124359131e-01
3.453566431999206543e-01 3.647263646125793457e-01 -6.570188403129577637e-01 4.181585609912872314e-01 -4.885608330368995667e-02 -2.808724641799926758e-01 -2.219898626208305359e-03 -2.447279095649719238e-01
2.113416939973831177e-01 -4.803715348243713379e-01 -7.318307161331176758e-01 2.672279477119445801e-01 1.643823534250259399e-01 2.809903919696807861e-01 1.639820635318756104e-02 1.065117344260215759e-01
-4.861390218138694763e-02 -1.898069232702255249e-01 -9.267140030860900879e-01 1.369397491216659546e-01 -2.338743209838867188e-01 -5.858832970261573792e-02 -1.598464846611022949e-01 -1.944495923817157745e-02
3.500011563301086426e-01 -2.402250021696090698e-01 -5.203207731246948242e-01 3.026999235153198242e-01 -1.765729188919067383e-01 9.537836536765098572e-03 1.268717348575592041e-01 6.403630375862121582e-01
4.721623063087463379e-01 1.381297558546066284e-01 -3.860067129135131836e-01 -3.781680762767791748e-01 1.660647690296173096e-01 -3.887810409069061279e-01 -4.296263158321380615e-01 3.204119503498077393e-01
1.298232525587081909e-01 1.502020508050918579e-01 -7.029769420623779297e-01 3.922961354255676270e-01 3.610950410366058350e-01 4.014513194561004639e-01 1.356412470340728760e-01 5.060847848653793335e-02
9.314263612031936646e-02 7.006442546844482422e-02 -4.302556216716766357e-01 5.418923124670982361e-02 -2.648564986884593964e-02 -8.227481842041015625e-01 2.092452021315693855e-03 3.474745452404022217e-01
4.530490338802337646e-01 6.317269802093505859e-01 -2.719860970973968506e-01 -2.911091744899749756e-01 -2.030250281095504761e-01 -7.766520231962203979e-02 4.298696517944335938e-01 7.005430012941360474e-02
4.815871417522430420e-01 -1.365557778626680374e-02 -5.696091651916503906e-01 2.808046042919158936e-01 -2.823162376880645752e-01 -2.644247412681579590e-01 2.235456258058547974e-01 -4.061845242977142334e-01
2.631440758705139160e-01 -1.083964854478836060e-01 -5.943489074707031250e-01 -5.854189991950988770e-01 1.705718934535980225e-01 -1.889211833477020264e-01 -3.730791807174682617e-01 1.380775272846221924e-01
1.003953367471694946e-01 -8.598849922418594360e-02 -9.049927592277526855e-01 6.055294349789619446e-02 -1.851677000522613525e-01 1.454529166221618652e-01 -2.592544257640838623e-02 -3.220753371715545654e-01
3.754329085350036621e-01 -2.824952900409698486e-01 -2.279307395219802856e-01 7.457477599382400513e-02 2.631714940071105957e-01 -2.222280055284500122e-01 6.650765538215637207e-01 4.009504020214080811e-01
-1.683254539966583252e-01 1.525543034076690674e-01 -6.390708088874816895e-01 2.585401535034179688e-01 1.476693898439407349e-01 -2.086927555501461029e-02 3.983076810836791992e-01 5.406001210212707520e-01
2.869147956371307373e-01 3.944824635982513428e-01 -4.563207924365997314e-01 -2.367248088121414185e-01 5.461425706744194031e-02 -2.599740326404571533e-01 -3.366063237190246582e-01 5.602886080741882324e-01
3.033272624015808105e-01 -1.483536064624786377e-01 -3.019163310527801514e-01 -5.986074209213256836e-01 -7.890518754720687866e-02 -4.851688742637634277e-01 4.349278509616851807e-01 7.564713805913925171e-02
9.932298958301544189e-02 -1.355542838573455811e-01 -4.594181776046752930e-01 -8.292035758495330811e-02 2.730126082897186279e-01 -9.453109465539455414e-03 8.032172322273254395e-01 1.844885200262069702e-01
3.539125621318817139e-01 3.635758906602859497e-02 -5.063898563385009766e-01 -2.284912168979644775e-01 -7.237254977226257324e-01 -9.356791526079177856e-02 1.778410375118255615e-01 -2.498784288763999939e-02
9.166419506072998047e-03 -3.662484586238861084e-01 -6.589816212654113770e-01 -2.207455486059188843e-01 1.855966001749038696e-01 -6.806444376707077026e-02 -6.021168455481529236e-02 5.831709504127502441e-01
1.508269757032394409e-01 1.508304569870233536e-02 -4.989385902881622314e-01 -4.949564859271049500e-02 4.301244020462036133e-01 3.452100604772567749e-02 1.404215395450592041e-01 7.209141850471496582e-01
-1.165450513362884521e-01 -7.390213757753372192e-02 -6.562278270721435547e-01 1.402663588523864746e-01 1.146636605262756348e-01 -8.035979419946670532e-02 2.383630275726318359e-01 6.739612221717834473e-01
5.118492245674133301e-01 5.214213132858276367e-01 -4.437026083469390869e-01 4.433195590972900391e-01 -4.365931078791618347e-02 -2.706969901919364929e-02 2.424624413251876831e-01 -1.062962263822555542e-01
6.509284973144531250e-01 4.709956943988800049e-01 -2.035018056631088257e-01 -1.641187220811843872e-01 2.280014334246516228e-03 7.679960876703262329e-02 1.779246032238006592e-01 4.985445141792297363e-01
2.307425141334533691e-01 5.281000137329101562e-01 -5.180783271789550781e-01 -2.472622394561767578e-01 -2.497243881225585938e-01 2.641092538833618164e-01 4.198381900787353516e-01 -1.730442494153976440e-01
3.629939258098602295e-01 4.897358417510986328e-01 -6.194139719009399414e-01 6.723632663488388062e-02 -1.387955434620380402e-02 -1.511873155832290649e-01 -4.654994308948516846e-01 -2.144541963934898376e-02
3.111031949520111084e-01 -1.511064022779464722e-01 -3.551933467388153076e-01 -5.836650729179382324e-01 6.701407581567764282e-02 -2.521511316299438477e-01 5.767915248870849609e-01 1.131143271923065186e-01
1.029090434312820435e-01 2.170694917440414429e-01 -6.420959830284118652e-01 3.781173825263977051e-01 4.159491062164306641e-01 -2.171915620565414429e-01 1.688337475061416626e-01 -3.719408214092254639e-01
-6.697265058755874634e-02 -7.361946254968643188e-02 -6.407632827758789062e-01 1.565429717302322388e-01 5.019439756870269775e-02 -1.501489877700805664e-01 1.848725527524948120e-01 7.041090726852416992e-01
5.736045837402343750e-01 5.026463866233825684e-01 -3.978050947189331055e-01 7.829281687736511230e-02 -3.524303138256072998e-01 1.437867432832717896e-01 3.301640152931213379e-01 -7.468393072485923767e-03
6.286865472793579102e-01 -4.257648289203643799e-01 -5.166440606117248535e-01 -2.406269162893295288e-01 -5.803809314966201782e-02 -1.782095730304718018e-01 -2.154759168624877930e-01 -1.307598948478698730e-01
3.353641331195831299e-01 -4.229685962200164795e-01 -3.081125915050506592e-01 -8.311752974987030029e-02 2.230521738529205322e-01 -4.792065918445587158e-01 5.694928765296936035e-01 5.543580651283264160e-02
1.872553229331970215e-01 -2.430317103862762451e-01 -3.917546570301055908e-01 -3.008593022823333740e-01 4.915685653686523438e-01 -3.251665830612182617e-01 5.333898067474365234e-01 1.732202172279357910e-01
1.604502499103546143e-01 -8.734982460737228394e-02 -6.248762011528015137e-01 -6.774451732635498047e-01 1.063414737582206726e-01 -1.194889321923255920e-01 -2.717231512069702148e-01 1.334308683872222900e-01
2.007381916046142578e-01 4.032801091670989990e-01 -5.494825839996337891e-01 -1.859881728887557983e-01 4.080135375261306763e-02 -1.553581357002258301e-01 3.557605445384979248e-01 -5.551397800445556641e-01
4.745644330978393555e-01 5.470508933067321777e-01 -2.949437201023101807e-01 -6.492949277162551880e-02 2.501052021980285645e-01 -5.258186459541320801e-01 -3.745085000991821289e-02 -2.094661891460418701e-01
1.667780876159667969e-01 -6.465099006891250610e-02 -6.213477849960327148e-01 3.437805473804473877e-01 -3.744022846221923828e-01 1.196069363504648209e-02 3.009125888347625732e-01 4.825749397277832031e-01
2.415831834077835083e-01 1.260222792625427246e-01 -2.652926743030548096e-01 2.102690041065216064e-01 1.143649145960807800e-01 -8.027173280715942383e-01 1.562751829624176025e-01 3.595918118953704834e-01
5.428783893585205078e-01 -3.710774183273315430e-01 -5.638852119445800781e-01 -1.488417685031890869e-01 -1.063900440931320190e-01 -1.674635261297225952e-01 -3.517172634601593018e-01 2.537640035152435303e-01
4.255459904670715332e-01 7.266271710395812988e-01 -4.301506876945495605e-01 -1.163213476538658142e-01 1.278040111064910889e-01 1.630725711584091187e-01 1.601969003677368164e-01 -1.541873961687088013e-01
3.254203498363494873e-01 3.216572999954223633e-01 -5.653360486030578613e-01 3.705460429191589355e-01 2.425922304391860962e-01 -2.440918236970901489e-01 2.363322079181671143e-01 -3.993046581745147705e-01
1.023541167378425598e-01 -1.364816427230834961e-01 -5.124348402023315430e-01 -6.224876642227172852e-02 -3.702036291360855103e-02 -7.661154270172119141e-01 -1.437797397375106812e-01 3.089594542980194092e-01
5.362951159477233887e-01 1.996136307716369629e-01 -4.309238195419311523e-01 -2.754437625408172607e-01 -5.983959436416625977e-01 -1.494964659214019775e-01 1.566271334886550903e-01 -7.757887244224548340e-02
2.905947566032409668e-01 -4.639851748943328857e-01 -6.271843314170837402e-01 1.496703475713729858e-01 -3.251662552356719971e-01 1.122904941439628601e-01 1.551615148782730103e-01 3.769532442092895508e-01
5.721043944358825684e-01 -1.260300865396857262e-03 -5.304659008979797363e-01 1.211235970258712769e-01 6.739149987697601318e-02 -4.041859507560729980e-01 -1.097357198596000671e-01 -4.434862136840820312e-01
2.887538969516754150e-01 2.535426318645477295e-01 -4.733778238296508789e-01 -3.682210445404052734e-01 -1.061875596642494202e-01 -3.752239048480987549e-01 -4.246440827846527100e-01 4.003405869007110596e-01
-1.338851153850555420e-01 -6.688529998064041138e-02 -5.113498568534851074e-01 -2.395209297537803650e-02 -2.721812129020690918e-01 -7.177011370658874512e-01 2.425595372915267944e-01 2.598769962787628174e-01
5.519165992736816406e-01 6.202574372291564941e-01 -3.644308745861053467e-01 8.383465558290481567e-02 -7.750473916530609131e-02 1.467433869838714600e-01 3.461165726184844971e-01 -1.532758176326751709e-01
-1.994477212429046631e-01 1.283623874187469482e-01 -6.399981379508972168e-01 -1.832330375909805298e-01 1.962440758943557739e-01 -3.415341023355722427e-03 6.771450638771057129e-01 5.935486406087875366e-02
6.042741537094116211e-01 5.022814273834228516e-01 -3.546190261840820312e-01 -3.837485611438751221e-01 -2.688375413417816162e-01 1.040779724717140198e-01 4.499271512031555176e-02 1.562631130218505859e-01
8.999730460345745087e-03 -3.023142926394939423e-03 -8.957396149635314941e-01 1.750362962484359741e-01 -1.712859123945236206e-01 3.030984997749328613e-01 -2.038974612951278687e-01 6.435059010982513428e-02
1.798340380191802979e-01 -1.740854382514953613e-01 -8.061516284942626953e-01 2.630960941314697266e-01 2.885420322418212891e-01 3.411670029163360596e-01 2.408380061388015747e-02 -1.342482417821884155e-01
2.880370616912841797e-01 -2.449187636375427246e-01 -6.705207228660583496e-01 -3.932021260261535645e-01 2.729884982109069824e-01 -2.079574763774871826e-01 -3.482620418071746826e-01 1.174231991171836853e-01
1.865315735340118408e-01 1.814199537038803101e-01 -3.249568045139312744e-01 2.894538640975952148e-01 -1.926856040954589844e-01 -7.746683359146118164e-01 1.667323261499404907e-01 2.790588736534118652e-01
2.799435853958129883e-01 3.182803392410278320e-01 -4.709376990795135498e-01 -3.744472563266754150e-01 5.603109300136566162e-02 -1.973554939031600952e-01 -4.293903410434722900e-01 4.815303385257720947e-01
1.719884723424911499e-01 6.384880542755126953e-01 -5.030939579010009766e-01 -3.801197558641433716e-02 -2.595121562480926514e-01 -4.737901091575622559e-01 -1.140138059854507446e-01 -5.815342068672180176e-02
-9.927904605865478516e-02 9.636335819959640503e-02 -5.288830399513244629e-01 -2.165218889713287354e-01 3.458094894886016846e-01 -1.182924509048461914e-01 7.207965254783630371e-01 -3.367284685373306274e-02
6.760134547948837280e-02 -1.282316595315933228e-01 -5.100895762443542480e-01 -1.329214423894882202e-01 -1.029620841145515442e-01 -7.707467675209045410e-01 -6.985942274332046509e-02 3.026468157768249512e-01
2.619602084159851074e-01 4.456126391887664795e-01 -5.770283937454223633e-01 -4.526044726371765137e-01 -3.525266945362091064e-01 -8.936780691146850586e-02 -5.482045467942953110e-03 -2.504038512706756592e-01
4.129332005977630615e-01 -2.630068454891443253e-03 -2.403500825166702271e-01 -5.187422037124633789e-01 2.424571216106414795e-01 -5.787859857082366943e-02 5.996211767196655273e-01 2.844935655593872070e-01
4.642040133476257324e-01 -1.963439732789993286e-01 -5.245687365531921387e-01 -2.436735779047012329e-01 -3.455071747303009033e-01 3.589356541633605957e-01 1.332072317600250244e-01 3.813926577568054199e-01
-1.075825020670890808e-01 1.725905686616897583e-01 -5.152600407600402832e-01 1.234144195914268494e-01 -2.266450226306915283e-01 -7.723671197891235352e-01 5.022064596414566040e-02 1.657509356737136841e-01
-2.271212190389633179e-01 1.038532778620719910e-01 -7.495933771133422852e-01 1.402278989553451538e-02 3.213095366954803467e-01 -2.298732660710811615e-02 2.219501882791519165e-01 4.717134833335876465e-01
-3.345100879669189453e-01 3.762782737612724304e-02 -7.857549190521240234e-01 -9.929324686527252197e-02 2.388513833284378052e-01 -1.948823034763336182e-01 2.605180740356445312e-01 3.106743693351745605e-01
2.321580350399017334e-01 3.041523098945617676e-01 -5.313604474067687988e-01 2.924648225307464600e-01 5.174543857574462891e-01 3.585733175277709961e-01 2.988723218441009521e-01 -7.469196338206529617e-03
8.097964338958263397e-03 -1.610172986984252930e-01 -5.244184732437133789e-01 2.670863270759582520e-02 3.433865010738372803e-01 -1.451998800039291382e-01 7.466902732849121094e-01 4.166677966713905334e-02
1.361335720866918564e-02 -1.487706303596496582e-01 -4.291176497936248779e-01 -5.278459191322326660e-01 2.082515209913253784e-01 -4.974404275417327881e-01 3.616247475147247314e-01 3.055009543895721436e-01
6.437058746814727783e-02 1.649354211986064911e-02 -3.082312345504760742e-01 1.427509784698486328e-01 1.732358485460281372e-01 -8.366079926490783691e-01 3.593076765537261963e-01 1.455142349004745483e-01
-1.424851641058921814e-02 -1.192870438098907471e-01 -4.812330603599548340e-01 -8.151052892208099365e-02 -1.960899084806442261e-01 -7.815173864364624023e-01 1.725948154926300049e-01 2.613975107669830322e-01
-1.219670847058296204e-01 -1.101350933313369751e-01 -6.147776842117309570e-01 -4.040675163269042969e-01 3.414618074893951416e-01 -2.047338336706161499e-01 4.128265976905822754e-01 3.206776976585388184e-01
3.105544149875640869e-01 -8.922989666461944580e-02 -2.897052764892578125e-01 -6.513920426368713379e-01 -9.143591672182083130e-02 -4.262559711933135986e-01 4.295165538787841797e-01 1.131993308663368225e-01
5.329584479331970215e-01 -2.626348435878753662e-01 -2.008333653211593628e-01 -1.765939295291900635e-01 -3.275485942140221596e-03 -7.622424513101577759e-03 6.712439060211181641e-01 3.533008694648742676e-01
4.390387535095214844e-01 -3.238698467612266541e-02 -3.108177483081817627e-01 7.164441794157028198e-02 -1.462399065494537354e-01 -8.127100467681884766e-01 5.981466732919216156e-03 1.501196473836898804e-01
2.351221740245819092e-01 -5.977080017328262329e-02 -2.751884460449218750e-01 1.271255221217870712e-02 4.159156382083892822e-01 -1.536153256893157959e-01 6.196145415306091309e-01 5.336186289787292480e-01
4.991844668984413147e-02 -1.897482126951217651e-01 -7.557041645050048828e-01 -3.388673067092895508e-01 -2.780033648014068604e-01 1.418506652116775513e-01 2.111269235610961914e-01 3.655157983303070068e-01
5.954594016075134277e-01 5.533140897750854492e-01 -1.847238838672637939e-01 -2.856776416301727295e-01 -1.783551126718521118e-01 -1.875640749931335449e-01 3.903486132621765137e-01 6.460815668106079102e-02
4.490961134433746338e-01 5.257841348648071289e-01 -2.224072962999343872e-01 -1.540779322385787964e-01 -1.023833081126213074e-01 -1.457408419810235500e-03 2.585265338420867920e-01 6.093754768371582031e-01
-2.257013926282525063e-03 -3.796314895153045654e-01 -6.272228956222534180e-01 -3.639709651470184326e-01 2.653196156024932861e-01 -1.286989152431488037e-01 -4.326481372117996216e-02 4.910820722579956055e-01
-4.426468908786773682e-02 1.184097081422805786e-01 -4.736633896827697754e-01 9.733283519744873047e-02 -2.945409119129180908e-01 -7.803596854209899902e-01 1.807180494070053101e-01 1.476969122886657715e-01
5.003131031990051270e-01 1.877274960279464722e-01 -4.155959784984588623e-01 -1.457046717405319214e-01 -6.455831527709960938e-01 -2.744637727737426758e-01 1.676463782787322998e-01 1.679014042019844055e-02
2.408225983381271362e-01 -1.269836872816085815e-01 -3.237115442752838135e-01 -2.441716343164443970e-01 5.380744338035583496e-01 -3.897057175636291504e-01 5.648403167724609375e-01 -3.211492300033569336e-02
4.375650584697723389e-01 -7.917647808790206909e-02 -6.825771927833557129e-01 3.567400872707366943e-01 -3.188074529170989990e-01 8.649198710918426514e-02 2.386819720268249512e-01 -2.073759585618972778e-01
2.944029569625854492e-01 6.442580372095108032e-02 -6.422457098960876465e-01 5.236446857452392578e-01 2.501192688941955566e-01 3.575917482376098633e-01 1.276216208934783936e-01 1.255947202444076538e-01
2.270233929157257080e-01 6.858161687850952148e-01 -5.987836122512817383e-01 -1.553271561861038208e-01 -1.126096099615097046e-01 -1.253069937229156494e-01 -2.574813067913055420e-01 -2.772789262235164642e-02
3.251243531703948975e-01 3.525693416595458984e-01 -4.037015438079833984e-01 -2.235026359558105469e-01 2.780562639236450195e-01 -1.627607643604278564e-01 -4.190016984939575195e-01 5.269649028778076172e-01
6.410536170005798340e-01 4.128946363925933838e-01 -3.816036283969879150e-01 -2.593974471092224121e-01 -4.020218849182128906e-01 1.982317678630352020e-02 1.905451267957687378e-01 -8.566271513700485229e-02
3.537235558032989502e-01 -5.073554813861846924e-02 -7.324802279472351074e-01 8.703719079494476318e-02 -1.725849360227584839e-01 1.902531683444976807e-01 2.161124050617218018e-01 -4.642374515533447266e-01
5.716069340705871582e-01 -2.322190403938293457e-01 -5.715740323066711426e-01 4.152293875813484192e-02 1.026847660541534424e-01 -4.002900719642639160e-01 -2.649714946746826172e-01 -2.234560549259185791e-01
-9.140963666141033173e-03 -1.959995329380035400e-01 -5.690023899078369141e-01 2.655506730079650879e-01 2.876031100749969482e-01 -2.247989773750305176e-01 6.227728128433227539e-01 2.147644162178039551e-01
6.612594723701477051e-01 4.594943225383758545e-01 -2.697814702987670898e-01 -4.451143145561218262e-01 -1.092080324888229370e-01 1.689886897802352905e-01 7.772712409496307373e-02 1.848431676626205444e-01
1.280617434531450272e-02 -3.577892482280731201e-01 -6.429979801177978516e-01 3.531458675861358643e-01 8.381464332342147827e-02 -2.422521263360977173e-01 1.877533495426177979e-01 4.823920130729675293e-01
1.614357233047485352e-01 2.763240933418273926e-01 -2.720882594585418701e-01 4.938454926013946533e-02 2.527399361133575439e-01 -8.279668688774108887e-01 -3.372002393007278442e-02 2.656487822532653809e-01
3.966896831989288330e-01 6.014351248741149902e-01 -5.460126399993896484e-01 1.345870345830917358e-01 1.720835827291011810e-02 -1.381724327802658081e-01 1.908838748931884766e-01 -3.299169540405273438e-01
-1.217582076787948608e-01 -2.780425734817981720e-02 -6.371695399284362793e-01 -5.219112038612365723e-01 3.067088723182678223e-01 -1.101266685873270035e-02 1.155661866068840027e-01 4.455090761184692383e-01
9.944159537553787231e-02 -1.350889205932617188e-01 -5.259391069412231445e-01 5.171309411525726318e-02 -1.160044893622398376e-01 -6.834019422531127930e-01 -9.712431579828262329e-02 4.501641392707824707e-01
7.536757588386535645e-01 -4.610787034034729004e-01 -3.698939979076385498e-01 -6.932154297828674316e-02 -8.179106563329696655e-02 -1.179093122482299805e-01 -9.072493761777877808e-02 2.211985439062118530e-01
2.215062528848648071e-01 1.555804163217544556e-01 -4.842614531517028809e-01 -4.039645493030548096e-01 -8.366979658603668213e-02 -4.424233734607696533e-01 -3.855893015861511230e-01 4.214439988136291504e-01
8.780166506767272949e-03 3.837274610996246338e-01 -4.804438054561614990e-01 -2.652687132358551025e-01 -4.188365638256072998e-01 -4.498473107814788818e-01 3.741685450077056885e-01 -1.835584789514541626e-01
4.227126240730285645e-01 -3.699145615100860596e-01 -4.941846132278442383e-01 -1.662315279245376587e-01 -7.154906541109085083e-02 -5.551354885101318359e-01 -1.797396242618560791e-01 2.588920295238494873e-01
4.360513985157012939e-01 4.147572815418243408e-01 -5.598539710044860840e-01 -2.905599474906921387e-01 -5.356530845165252686e-02 1.598050445318222046e-01 2.219984531402587891e-01 -4.028446078300476074e-01
2.324035763740539551e-02 -2.682755887508392334e-01 -4.997729957103729248e-01 1.096242293715476990e-01 2.827751636505126953e-01 -2.888472378253936768e-01 6.988565921783447266e-01 1.179089397192001343e-01
-6.913052499294281006e-02 3.232949972152709961e-01 -4.999222755432128906e-01 -2.773021757602691650e-01 3.234673738479614258e-01 -1.102552264928817749e-01 1.189221590757369995e-01 6.579913496971130371e-01
4.940617978572845459e-01 5.078180432319641113e-01 -4.162519276142120361e-01 -3.302980586886405945e-02 -4.914362430572509766e-01 -1.838595867156982422e-01 1.900661587715148926e-01 1.105796396732330322e-01
4.140803217887878418e-01 -2.196474233642220497e-03 -3.193539679050445557e-01 7.924105226993560791e-02 -3.488201797008514404e-01 -7.507709264755249023e-01 1.763625144958496094e-01 6.189031898975372314e-02
2.926048934459686279e-01 -1.040903851389884949e-01 -7.975335121154785156e-01 -1.906467974185943604e-01 -1.998638808727264404e-01 -1.298582255840301514e-01 -1.015110686421394348e-01 -4.050040543079376221e-01
6.525273323059082031e-01 4.744030833244323730e-01 -2.851968109607696533e-01 -3.889884352684020996e-01 -1.117415726184844971e-01 1.849383264780044556e-01 1.187051460146903992e-01 2.360534816980361938e-01
4.052743613719940186e-01 -3.156818151473999023e-01 -3.334037959575653076e-01 -4.537754654884338379e-01 1.831119805574417114e-01 -2.398085892200469971e-01 4.974760711193084717e-01 2.837372124195098877e-01
3.562964797019958496e-01 -2.804660424590110779e-02 -5.794061422348022461e-01 2.762067876756191254e-02 -4.384860694408416748e-01 3.599803149700164795e-01 1.832770705223083496e-01 4.246711432933807373e-01
4.767237901687622070e-01 -2.619331330060958862e-02 -6.028475761413574219e-01 -2.578075826168060303e-01 -4.210764467716217041e-01 -1.632067114114761353e-01 6.138175353407859802e-02 -3.666727840900421143e-01
6.147406101226806641e-01 2.104313075542449951e-01 -5.595495700836181641e-01 1.314533501863479614e-01 -4.398361966013908386e-02 1.972009390592575073e-01 1.582226753234863281e-01 -4.261216819286346436e-01
5.549147725105285645e-01 1.303359866142272949e-01 -5.250121355056762695e-01 2.384197860956192017e-01 -1.804560273885726929e-01 -1.181150376796722412e-01 2.976091802120208740e-01 -4.555365741252899170e-01
7.143454551696777344e-01 -3.327546119689941406e-01 -4.277686178684234619e-01 -1.198760271072387695e-01 8.848345279693603516e-02 -2.565788924694061279e-01 4.742470011115074158e-02 -3.251422643661499023e-01
2.087187767028808594e-01 -4.198625087738037109e-01 -6.911225914955139160e-01 1.061903014779090881e-01 3.151542544364929199e-01 1.197065562009811401e-01 1.278945617377758026e-02 4.212004542350769043e-01
4.396315217018127441e-01 3.004305958747863770e-01 -5.663415193557739258e-01 4.206195771694183350e-01 7.856106758117675781e-02 2.011086195707321167e-01 3.263013362884521484e-01 -2.563455402851104736e-01
-5.279988795518875122e-02 -2.361292690038681030e-01 -5.633320808410644531e-01 -1.699805259704589844e-01 7.826567441225051880e-02 -3.461211919784545898e-01 6.830929517745971680e-01 -5.174243822693824768e-02
-2.441592365503311157e-01 2.369422465562820435e-01 -6.435234546661376953e-01 -7.912126183509826660e-02 2.647252678871154785e-01 5.934726074337959290e-02 6.119026541709899902e-01 1.258403062820434570e-01
7.676461338996887207e-01 4.698187112808227539e-01 -3.392653763294219971e-01 1.687536388635635376e-01 4.533363506197929382e-02 -1.561370193958282471e-01 -1.266825795173645020e-01 -6.267895549535751343e-02
4.682573080062866211e-01 -1.409397870302200317e-01 -4.751007854938507080e-01 -4.483372867107391357e-01 -4.414972960948944092e-01 2.326914072036743164e-01 1.417781561613082886e-01 2.549075484275817871e-01
2.686485052108764648e-01 2.874898016452789307e-01 -6.052570343017578125e-01 -3.752778470516204834e-01 -4.323565661907196045e-01 -2.152183204889297485e-01 2.926732003688812256e-01 -1.382009088993072510e-01
3.272562026977539062e-01 -3.622562289237976074e-01 -3.842315375804901123e-01 -2.836058735847473145e-01 2.688070535659790039e-01 -2.612140178680419922e-01 6.150336861610412598e-01 -1.218658611178398132e-01
4.344006478786468506e-01 -7.619055360555648804e-02 -4.891515970230102539e-01 -7.697418332099914551e-02 -3.013392686843872070e-01 4.390682876110076904e-01 3.299202919006347656e-01 4.097109735012054443e-01
-2.063974142074584961e-01 8.462058007717132568e-02 -9.021456241607666016e-01 -5.156065896153450012e-02 -2.933228313922882080e-01 -8.489792793989181519e-02 -1.629328280687332153e-01 -1.179890036582946777e-01
6.911354064941406250e-01 3.677061796188354492e-01 -1.393761336803436279e-01 -2.341302037239074707e-01 -2.735679969191551208e-02 1.363981747999787331e-03 2.130043804645538330e-01 5.164884328842163086e-01
-2.308647334575653076e-01 4.430245608091354370e-02 -6.964827179908752441e-01 -7.726781815290451050e-02 2.867137789726257324e-01 -1.036322638392448425e-01 6.000446677207946777e-01 2.612290717661380768e-02
2.649333775043487549e-01 -1.158228442072868347e-01 -3.263214826583862305e-01 -6.449429392814636230e-01 7.252231985330581665e-02 -3.160422146320343018e-01 5.077922940254211426e-01 1.759634613990783691e-01
6.145171523094177246e-01 5.350869297981262207e-01 -1.638807803392410278e-01 -4.515446722507476807e-01 -1.332794427871704102e-01 -1.124747619032859802e-01 2.561720013618469238e-01 9.624402970075607300e-02
6.113709881901741028e-02 -1.574767082929611206e-01 -6.083437800407409668e-01 3.825626671314239502e-01 -1.291394531726837158e-01 6.118173524737358093e-02 2.998667657375335693e-01 5.871003270149230957e-01
6.065027117729187012e-01 3.065192699432373047e-01 -9.796038269996643066e-02 2.089862376451492310e-01 1.181212440133094788e-01 -6.890340149402618408e-02 1.097324639558792114e-01 6.739342212677001953e-01
4.931594431400299072e-01 5.962141156196594238e-01 -2.783685326576232910e-01 -5.205786228179931641e-02 1.994484066963195801e-01 -4.912432730197906494e-01 -1.000471785664558411e-02 -1.998095661401748657e-01
3.301105499267578125e-01 -2.976306080818176270e-01 -3.457498848438262939e-01 -2.898026704788208008e-01 3.668318092823028564e-01 -2.802682518959045410e-01 6.111690998077392578e-01 -1.107751801609992981e-01
4.677485525608062744e-01 7.457186579704284668e-01 -2.142300754785537720e-01 2.937110662460327148e-01 4.103355482220649719e-02 -2.431634962558746338e-01 1.052973121404647827e-01 1.451019644737243652e-01
3.308899998664855957e-01 1.410381197929382324e-01 -4.840611517429351807e-01 1.809131503105163574e-01 -3.939206600189208984e-01 3.060480952262878418e-01 4.126157164573669434e-01 4.295165836811065674e-01
1.487034261226654053e-01 -8.121953159570693970e-02 -6.469203829765319824e-01 -6.359141469001770020e-01 2.483317553997039795e-01 -1.394380331039428711e-01 -2.283982038497924805e-01 1.229654252529144287e-01
1.952587068080902100e-01 2.116357535123825073e-02 -6.023038029670715332e-01 -5.023238062858581543e-01 2.038116455078125000e-01 -1.944411396980285645e-01 -4.559738039970397949e-01 2.430395334959030151e-01
3.990470767021179199e-01 -1.102840751409530640e-01 -5.101298093795776367e-01 -2.493871748447418213e-01 5.936698988080024719e-02 -4.998674094676971436e-01 -7.377730309963226318e-02 -4.973304569721221924e-01
1.937817037105560303e-01 -2.608451843261718750e-01 -6.490269303321838379e-01 -5.546095967292785645e-01 2.107961624860763550e-01 -5.453005805611610413e-02 -3.299223184585571289e-01 9.655756503343582153e-02
7.070880383253097534e-02 4.632471501827239990e-01 -3.983388841152191162e-01 -2.780167758464813232e-01 1.749718189239501953e-01 -5.760630369186401367e-01 2.420098185539245605e-01 -3.512871265411376953e-01
1.426648944616317749e-01 3.012644052505493164e-01 -3.751499652862548828e-01 -2.602537572383880615e-01 5.192534253001213074e-02 -6.033821702003479004e-01 -1.821115612983703613e-01 5.296093821525573730e-01
-1.349120736122131348e-01 7.189445197582244873e-02 -6.385583281517028809e-01 -5.165512561798095703e-01 3.440910279750823975e-01 2.279081381857395172e-02 2.179747521877288818e-01 3.682619631290435791e-01
2.680437266826629639e-01 2.974990904331207275e-01 -3.595919907093048096e-01 -2.053841948509216309e-01 -5.017911791801452637e-01 -6.135731339454650879e-01 1.991024911403656006e-01 1.580224372446537018e-02
1.985658258199691772e-01 2.541100978851318359e-01 -5.397066473960876465e-01 -3.826693594455718994e-01 2.299322932958602905e-01 -2.817689478397369385e-01 -4.700966179370880127e-01 3.240786194801330566e-01
-5.836698785424232483e-02 1.869808733463287354e-01 -4.884976148605346680e-01 -1.704644709825515747e-01 3.200665712356567383e-01 5.196771398186683655e-02 7.668727040290832520e-01 -2.657887898385524750e-02
4.377823173999786377e-01 5.021259188652038574e-01 -2.036863267421722412e-01 -2.204130170866847038e-03 -6.117058545351028442e-02 -3.059835545718669891e-02 2.340254634618759155e-01 6.747425198554992676e-01
7.761726379394531250e-01 2.042787522077560425e-01 -4.288104474544525146e-01 8.874068967998027802e-03 -3.179127573966979980e-01 -8.835340291261672974e-02 -3.211241681128740311e-03 -2.509657740592956543e-01
2.518487274646759033e-01 -1.443671733140945435e-01 -3.604995608329772949e-01 -6.105228066444396973e-01 8.712790906429290771e-03 -4.231141507625579834e-01 4.690414667129516602e-01 1.180290728807449341e-01
2.815267443656921387e-01 2.533645629882812500e-01 -4.568130373954772949e-01 2.750840270891785622e-03 1.258480399847030640e-01 -6.424056291580200195e-01 2.253669053316116333e-01 -4.105489850044250488e-01
8.051633834838867188e-02 4.270258545875549316e-02 -6.288734078407287598e-01 -2.311138659715652466e-01 -6.847082972526550293e-01 -2.656098604202270508e-01 5.299427360296249390e-02 -2.481841668486595154e-02
2.950013279914855957e-01 -7.893440127372741699e-02 -3.210327327251434326e-01 -6.005954146385192871e-01 -3.470134362578392029e-02 -4.928652048110961914e-01 4.074868559837341309e-01 1.811102628707885742e-01
-1.004770845174789429e-01 -2.154097408056259155e-01 -6.099815368652343750e-01 -9.831729531288146973e-02 -9.103640168905258179e-02 -5.815700292587280273e-01 1.052066460251808167e-01 4.518624544143676758e-01
-2.907752096652984619e-01 1.060792803764343262e-01 -6.501105427742004395e-01 -3.102220296859741211e-01 3.007238507270812988e-01 -3.392819762229919434e-01 3.778628706932067871e-01 1.923230141401290894e-01
2.059339284896850586e-01 1.021605059504508972e-01 -7.273954153060913086e-01 2.789675295352935791e-01 4.794697761535644531e-01 3.192377686500549316e-01 -2.393129840493202209e-02 -8.860414475202560425e-02
-1.584159135818481445e-01 3.892580270767211914e-01 -5.834054946899414062e-01 -3.082649707794189453e-01 2.907226383686065674e-01 -7.008955627679824829e-02 2.186280861496925354e-02 5.459699630737304688e-01
5.131422281265258789e-01 -1.323631852865219116e-01 -5.368094444274902344e-01 -2.546204924583435059e-01 -5.271964073181152344e-01 1.486440747976303101e-01 -2.198389358818531036e-02 2.562317252159118652e-01
2.788534462451934814e-01 5.314104557037353516e-01 -3.749645054340362549e-01 1.525715589523315430e-01 -1.540207564830780029e-01 3.075018338859081268e-02 1.738367788493633270e-02 6.715630888938903809e-01
4.056545794010162354e-01 5.768143534660339355e-01 -4.095259606838226318e-01 1.426631212234497070e-02 -4.518954753875732422e-01 -2.913994528353214264e-02 3.496876060962677002e-01 8.645498752593994141e-02
5.242171883583068848e-01 4.392120242118835449e-01 -2.464871257543563843e-01 -2.704663872718811035e-01 1.594168990850448608e-01 6.450466811656951904e-02 1.158795785158872604e-02 6.071839332580566406e-01
6.567277312278747559e-01 1.331835538148880005e-01 -5.570228695869445801e-01 5.730798467993736267e-03 1.295211464166641235e-01 -2.801878750324249268e-01 -3.787771761417388916e-01 -4.370814189314842224e-02
7.554844617843627930e-01 1.669517606496810913e-01 -2.554574608802795410e-01 -2.809726819396018982e-02 5.436878800392150879e-01 8.080898970365524292e-02 -1.456981748342514038e-01 1.093974784016609192e-01
1.888959854841232300e-01 3.665110766887664795e-01 -4.757169485092163086e-01 -3.038537800312042236e-01 1.969696134328842163e-01 2.667387202382087708e-02 -2.600054442882537842e-01 6.358009576797485352e-01
-5.315651372075080872e-02 -4.813954234123229980e-02 -5.290132761001586914e-01 -6.907466053962707520e-01 2.496755868196487427e-01 -1.441430300474166870e-01 3.534115552902221680e-01 1.727893054485321045e-01
4.904554784297943115e-01 4.625022709369659424e-01 -5.810317397117614746e-01 3.608509600162506104e-01 -5.341799184679985046e-02 1.218270808458328247e-01 -2.257435321807861328e-01 9.528056532144546509e-02
4.868141710758209229e-01 5.792700648307800293e-01 -2.035085856914520264e-01 1.947347968816757202e-01 -2.673270404338836670e-01 -1.229289174079895020e-01 4.810454845428466797e-01 1.736106574535369873e-01
5.778270363807678223e-01 -9.928215295076370239e-02 -2.013053297996520996e-01 -5.836921334266662598e-01 2.296875230967998505e-02 -2.289050817489624023e-01 3.688198924064636230e-01 2.934032976627349854e-01
4.470104817301034927e-03 -3.373706042766571045e-01 -5.934412479400634766e-01 -9.869274497032165527e-02 -8.801794052124023438e-02 -6.114034056663513184e-01 -2.225300855934619904e-02 3.770834207534790039e-01
7.351905107498168945e-01 6.124368682503700256e-02 -2.664903700351715088e-01 -1.613748669624328613e-01 8.855192363262176514e-02 1.912772357463836670e-01 3.877358138561248779e-02 5.592436194419860840e-01
1.245697736740112305e-01 -4.700048565864562988e-01 -7.155179381370544434e-01 -1.841415315866470337e-01 -2.239463180303573608e-01 -2.150410860776901245e-01 -1.664566099643707275e-01 3.059434890747070312e-01
6.549553871154785156e-01 -3.381065428256988525e-01 -5.243365168571472168e-01 -8.481717109680175781e-02 8.215723186731338501e-02 -2.348023355007171631e-01 -3.339811265468597412e-01 -3.419378772377967834e-02
1.436843574047088623e-01 6.660909056663513184e-01 -5.974686741828918457e-01 5.458880332298576832e-04 -3.143576979637145996e-01 -1.033997833728790283e-01 -2.408555597066879272e-01 1.057589203119277954e-01
5.098026394844055176e-01 -1.675580888986587524e-01 -2.279413044452667236e-01 -5.640289187431335449e-01 -9.979674220085144043e-02 -2.897059023380279541e-01 4.335185587406158447e-01 2.451786696910858154e-01
2.681507468223571777e-01 1.940869987010955811e-01 -4.211965203285217285e-01 8.705443143844604492e-02 -1.969761699438095093e-01 -8.073318600654602051e-01 -1.208713352680206299e-01 1.569632440805435181e-02
5.840168595314025879e-01 2.800722122192382812e-01 -6.116825938224792480e-01 -5.584579706192016602e-02 2.345088310539722443e-02 1.821211874485015869e-01 -2.844572961330413818e-01 -2.976160049438476562e-01
5.681708455085754395e-01 -2.072726041078567505e-01 -2.763264179229736328e-01 7.263328880071640015e-02 -8.177025616168975830e-02 -7.351982593536376953e-01 1.980550587177276611e-02 7.066006213426589966e-02
3.509901762008666992e-01 1.745434552431106567e-01 -5.017071962356567383e-01 -3.738167583942413330e-01 -8.434996753931045532e-02 -1.047549024224281311e-01 -3.839882016181945801e-01 5.379181504249572754e-01
1.766859889030456543e-01 4.446160197257995605e-01 -4.959722757339477539e-01 -3.350767493247985840e-01 -3.752760589122772217e-02 -3.532011806964874268e-01 2.660244405269622803e-01 -4.646562039852142334e-01
4.041262865066528320e-01 1.965698413550853729e-02 -2.091676145792007446e-01 -4.907810091972351074e-01 3.984028697013854980e-01 -2.387517094612121582e-01 5.388139486312866211e-01 2.136134952306747437e-01
6.841226816177368164e-01 4.731019437313079834e-01 -3.019403815269470215e-01 -3.125180304050445557e-01 -2.235264033079147339e-01 7.428357005119323730e-02 7.205470651388168335e-02 2.421595901250839233e-01
4.423445463180541992e-01 -2.858072817325592041e-01 -5.364006161689758301e-01 -2.160561084747314453e-01 -2.280089408159255981e-01 4.133251607418060303e-01 1.431410908699035645e-01 3.806897103786468506e-01
4.677493870258331299e-01 4.250794649124145508e-01 -1.461162567138671875e-01 4.568611681461334229e-01 3.058096952736377716e-02 -3.933622539043426514e-01 4.339331388473510742e-01 1.627233475446701050e-01
1.287677139043807983e-01 -8.429301530122756958e-02 -8.715244531631469727e-01 2.101107835769653320e-01 -1.913075745105743408e-01 1.252536326646804810e-01 -2.557871341705322266e-01 2.343034297227859497e-01
5.071416497230529785e-01 -1.311722695827484131e-01 -4.082782268524169922e-01 6.342770159244537354e-02 -1.781246960163116455e-01 -7.052448987960815430e-01 -1.574017703533172607e-01 -3.182609006762504578e-02
4.027980864048004150e-01 3.637908697128295898e-01 -5.464940071105957031e-01 3.069206178188323975e-01 -6.733745336532592773e-02 3.006180822849273682e-01 -1.491413414478302002e-01 4.420466721057891846e-01
3.624462783336639404e-01 2.657808959484100342e-01 -2.995996773242950439e-01 6.166720390319824219e-01 5.915477126836776733e-02 -1.035689339041709900e-01 2.024337053298950195e-01 5.222486853599548340e-01
5.608466863632202148e-01 -1.295094490051269531e-01 -4.565580487251281738e-01 3.157286643981933594e-01 -5.011441111564636230e-01 -1.803812831640243530e-01 2.697103321552276611e-01 -6.420215219259262085e-02
7.641763091087341309e-01 2.348371595144271851e-01 -2.311412841081619263e-01 -4.764194041490554810e-02 4.697412550449371338e-01 2.019827812910079956e-01 -1.412736922502517700e-01 1.542011797428131104e-01
9.898084402084350586e-02 -9.711579978466033936e-02 -5.598841309547424316e-01 3.302547633647918701e-01 -4.380525648593902588e-01 1.380695104598999023e-01 4.176899194717407227e-01 4.157098531723022461e-01
-4.425018653273582458e-02 2.548039555549621582e-01 -8.105978965759277344e-01 1.908394508063793182e-02 7.047404535114765167e-03 -3.235240578651428223e-01 -9.328150004148483276e-02 -4.028211534023284912e-01
2.146648913621902466e-01 6.260599941015243530e-02 -4.783465862274169922e-01 -3.315080106258392334e-01 -7.126364707946777344e-01 -8.743895590305328369e-02 2.030812352895736694e-01 2.335552573204040527e-01
1.736811548471450806e-02 -6.901913881301879883e-02 -9.327907562255859375e-01 7.855548709630966187e-02 -1.984919458627700806e-01 2.135674096643924713e-02 -1.059032902121543884e-01 -2.599896788597106934e-01
3.963226974010467529e-01 -1.478027850389480591e-01 -2.717591524124145508e-01 -6.272406578063964844e-01 -3.676719591021537781e-02 -4.114910066127777100e-01 3.883298933506011963e-01 1.797833293676376343e-01
6.081714630126953125e-01 5.306576490402221680e-01 -3.574229180812835693e-01 2.005974994972348213e-03 3.352604806423187256e-01 1.081352774053812027e-02 -3.267957866191864014e-01 3.824651241302490234e-02
-2.826450020074844360e-02 1.229673251509666443e-01 -7.694813609123229980e-01 -2.087880969047546387e-01 3.312974935397505760e-03 -2.811762392520904541e-01 3.875914216041564941e-02 -5.175063610076904297e-01
5.862711071968078613e-01 2.849752306938171387e-01 -5.084922909736633301e-01 -2.522733211517333984e-01 1.603076457977294922e-01 1.353314220905303955e-01 -1.342574208974838257e-01 -4.368419945240020752e-01
7.820352315902709961e-01 2.379538714885711670e-01 -2.891087532043457031e-01 2.091627866029739380e-01 4.103798866271972656e-01 -3.423725068569183350e-02 -1.537733078002929688e-01 1.059991493821144104e-01
2.282649725675582886e-01 -4.629536718130111694e-02 -3.851144313812255859e-01 -6.431027650833129883e-01 2.900786697864532471e-01 -1.477221846580505371e-01 4.180519878864288330e-01 3.211271166801452637e-01
3.069158494472503662e-01 8.269662261009216309e-01 -2.701699733734130859e-01 -1.218807995319366455e-01 1.553292125463485718e-01 1.593413650989532471e-01 1.966023892164230347e-01 2.142742127180099487e-01
2.261431664228439331e-01 -3.179222643375396729e-01 -4.033747315406799316e-01 -1.414095312356948853e-01 3.335257768630981445e-01 -3.401821553707122803e-01 6.618904471397399902e-01 -3.805097192525863647e-03
5.721023678779602051e-01 2.290853261947631836e-01 -5.342569947242736816e-01 7.918626070022583008e-02 -1.423133909702301025e-02 3.127363324165344238e-01 -1.132175326347351074e-01 4.665760099887847900e-01
6.315957307815551758e-01 4.568422436714172363e-01 -2.822985351085662842e-01 -3.957843482494354248e-01 -1.156156957149505615e-01 1.826192140579223633e-01 9.182903170585632324e-02 3.176399469375610352e-01
1.307979971170425415e-01 1.363704800605773926e-01 -3.716284930706024170e-01 1.360786110162734985e-01 -3.370070159435272217e-01 -8.028081059455871582e-01 1.551641672849655151e-01 1.597479432821273804e-01
3.083096146583557129e-01 2.813843190670013428e-01 -2.938565015792846680e-01 6.434495449066162109e-01 2.426347509026527405e-02 -4.086593389511108398e-01 1.829781979322433472e-01 3.525863289833068848e-01
3.747438192367553711e-01 -1.204822286963462830e-01 -3.676407635211944580e-01 5.094518661499023438e-01 -1.657325215637683868e-02 -5.225347876548767090e-01 6.031029671430587769e-02 4.164078533649444580e-01
4.802251756191253662e-01 -8.843629807233810425e-02 -1.877395659685134888e-01 -5.389053225517272949e-01 8.266732841730117798e-02 -3.367774784564971924e-01 3.723650872707366943e-01 4.207007288932800293e-01
4.654520750045776367e-01 1.830069907009601593e-02 -2.722133994102478027e-01 8.271552622318267822e-02 -5.218006670475006104e-02 -8.197240829467773438e-01 -7.900523394346237183e-02 1.454830914735794067e-01
-3.265881165862083435e-02 -2.386750280857086182e-02 -6.604871153831481934e-01 -3.164414465427398682e-01 2.719253301620483398e-03 1.296936124563217163e-01 8.225081861019134521e-02 6.621120572090148926e-01
-9.763833135366439819e-02 -4.756374061107635498e-01 -7.239214777946472168e-01 8.853361755609512329e-02 1.054136082530021667e-01 -1.911496520042419434e-01 1.603026539087295532e-01 3.987332880496978760e-01
3.375195562839508057e-01 -3.815894424915313721e-01 -6.921783685684204102e-01 -2.218232452869415283e-01 2.067125439643859863e-01 5.681829899549484253e-02 -3.660017549991607666e-01 1.795497387647628784e-01
1.953827738761901855e-01 -5.781891196966171265e-02 -3.904169499874114990e-01 -3.894586861133575439e-01 3.997456133365631104e-01 -1.785304397344589233e-01 2.650398015975952148e-01 6.264688968658447266e-01
3.553984463214874268e-01 -2.992648780345916748e-01 -2.769909203052520752e-01 -6.084870174527168274e-02 1.936716735363006592e-01 -4.572948515415191650e-01 6.671584844589233398e-01 1.094444766640663147e-01
4.345711171627044678e-01 3.499118387699127197e-01 -4.641779363155364990e-01 -2.713820897042751312e-02 -9.095977991819381714e-02 1.217125803232192993e-01 3.697833046317100525e-02 6.693705320358276367e-01
5.349299311637878418e-01 4.844656288623809814e-01 -2.372414320707321167e-01 -2.744883997365832329e-03 4.754687473177909851e-02 -1.305573433637619019e-01 -1.022979840636253357e-01 6.269617676734924316e-01
1.719259619712829590e-01 3.749808967113494873e-01 -5.889760255813598633e-01 1.654250621795654297e-01 5.232934951782226562e-01 3.956524133682250977e-01 1.546891927719116211e-01 -3.558969497680664062e-02
3.136980533599853516e-01 1.119447797536849976e-01 -4.744780957698822021e-01 2.343284785747528076e-01 -3.262271285057067871e-01 -7.077029943466186523e-01 -3.207465261220932007e-02 2.694892883300781250e-02
7.691696286201477051e-01 1.803342550992965698e-01 -1.176919490098953247e-01 5.523741245269775391e-03 1.235416382551193237e-01 -6.886083167046308517e-03 1.068418622016906738e-01 5.790084600448608398e-01
4.773500934243202209e-02 -2.828521430492401123e-01 -6.456417441368103027e-01 3.199522197246551514e-01 -1.787279695272445679e-01 -1.801338046789169312e-01 4.527588784694671631e-01 3.593200445175170898e-01
2.726605832576751709e-01 -1.763611286878585815e-01 -7.337223291397094727e-01 -7.618539780378341675e-02 -2.464765757322311401e-01 3.180230259895324707e-01 2.015630900859832764e-01 -3.845559954643249512e-01
6.751340627670288086e-01 2.061849832534790039e-01 -2.660568952560424805e-01 -1.049318388104438782e-01 -1.599270105361938477e-01 1.501098275184631348e-01 5.697904154658317566e-02 6.070655584335327148e-01
7.927398085594177246e-01 3.398383557796478271e-01 -7.305414229631423950e-02 -2.919811308383941650e-01 -1.323530226945877075e-01 -2.057465314865112305e-01 2.161820828914642334e-01 2.426928281784057617e-01
5.443171858787536621e-01 4.541504681110382080e-01 -3.691664636135101318e-01 7.662016153335571289e-02 -1.409880910068750381e-02 -2.956627607345581055e-01 3.415254056453704834e-01 -3.886600732803344727e-01
4.091714322566986084e-01 6.059480309486389160e-01 -3.379849195480346680e-01 -3.680028915405273438e-01 2.306975126266479492e-01 2.844427824020385742e-01 2.830343842506408691e-01 -3.883646801114082336e-02
3.578509092330932617e-01 5.300119519233703613e-01 -1.984306275844573975e-01 3.057500123977661133e-01 -8.886779844760894775e-02 -3.501289188861846924e-01 5.701048374176025391e-01 5.162353068590164185e-02
4.683992564678192139e-01 1.882340312004089355e-01 -4.215771257877349854e-01 6.397220492362976074e-02 -1.402196437120437622e-01 5.124235749244689941e-01 2.542279660701751709e-01 4.652731418609619141e-01
6.162362694740295410e-01 4.497044980525970459e-01 -3.653788864612579346e-01 -3.467390835285186768e-01 -1.851828545331954956e-01 -1.269641667604446411e-01 2.814649045467376709e-01 -1.861562132835388184e-01
4.862842261791229248e-01 -3.734336420893669128e-02 -5.616949200630187988e-01 1.822522878646850586e-01 -2.743006944656372070e-01 -4.372854530811309814e-01 2.278265915811061859e-02 -3.826716840267181396e-01
3.349533677101135254e-01 -2.189529836177825928e-01 -3.662861287593841553e-01 3.633500039577484131e-01 -8.431957662105560303e-02 -5.312582850456237793e-01 1.520737260580062866e-01 5.110824704170227051e-01
5.549108386039733887e-01 1.139716804027557373e-01 -4.847884178161621094e-01 -2.108057215809822083e-02 2.044106647372245789e-02 5.506285429000854492e-01 3.195300931110978127e-03 3.741662800312042236e-01
5.978401303291320801e-01 6.537823677062988281e-01 -3.395752906799316406e-01 -2.697281725704669952e-02 2.673111557960510254e-01 2.021109871566295624e-02 1.972352527081966400e-02 -1.639025956392288208e-01
7.735082507133483887e-01 2.749380767345428467e-01 -2.031187713146209717e-01 -4.486056976020336151e-03 4.868467748165130615e-01 5.942019820213317871e-02 -7.795877009630203247e-02 1.954190731048583984e-01
6.164470314979553223e-01 2.251629084348678589e-01 -3.558063507080078125e-01 -1.076340153813362122e-01 -2.900643348693847656e-01 1.097897291183471680e-01 5.152326449751853943e-02 5.764250159263610840e-01
3.674130737781524658e-01 -1.137373596429824829e-01 -7.332149744033813477e-01 2.166057936847209930e-03 1.057066768407821655e-02 -3.377914428710937500e-01 -3.899663686752319336e-01 -2.194858789443969727e-01
2.325520515441894531e-01 -1.131207570433616638e-01 -3.740586936473846436e-01 -4.628200232982635498e-01 3.461998403072357178e-01 -8.134654164314270020e-02 5.081720948219299316e-01 4.407840371131896973e-01
6.600133180618286133e-01 5.827627182006835938e-01 -3.896225392818450928e-01 2.084641307592391968e-01 1.440521925687789917e-01 -4.428027942776679993e-02 5.306251347064971924e-02 -6.308539956808090210e-02
-1.462498903274536133e-01 3.249561786651611328e-01 -5.334364175796508789e-01 -3.538368046283721924e-01 4.513126015663146973e-01 4.079156741499900818e-02 1.542934924364089966e-01 4.838448762893676758e-01
1.728626787662506104e-01 3.852971494197845459e-01 -3.160497546195983887e-01 -1.932962238788604736e-01 4.693491160869598389e-01 -6.725618839263916016e-01 -3.741995245218276978e-02 -1.019091904163360596e-01
5.592880845069885254e-01 3.346569836139678955e-01 -4.818362891674041748e-01 -1.123300343751907349e-01 -5.265607684850692749e-02 4.185652434825897217e-01 2.032801508903503418e-01 3.333539962768554688e-01
3.399609923362731934e-01 3.051217496395111084e-01 -1.703137308359146118e-01 5.851213932037353516e-01 5.665963888168334961e-02 -3.164721131324768066e-01 4.160260558128356934e-01 3.788282871246337891e-01
5.384237766265869141e-01 6.287326216697692871e-01 -2.420369535684585571e-01 -3.332455828785896301e-02 -3.186063170433044434e-01 -1.109702885150909424e-01 2.306746989488601685e-01 2.967617511749267578e-01
4.040283262729644775e-01 2.463958263397216797e-01 -4.068446755409240723e-01 -3.839137554168701172e-01 1.053337007761001587e-01 -2.084317505359649658e-01 -4.613917768001556396e-01 4.423986077308654785e-01
1.653611809015274048e-01 3.868399560451507568e-01 -5.613269209861755371e-01 5.166079401969909668e-01 3.587352037429809570e-01 -1.931441575288772583e-02 3.150350153446197510e-01 -1.128179058432579041e-01
4.240801930427551270e-01 -1.022861897945404053e-01 -2.421462535858154297e-01 -3.889898657798767090e-01 4.524922072887420654e-01 -2.846814990043640137e-01 5.492299795150756836e-01 1.109021529555320740e-01
4.392643868923187256e-01 -4.979511722922325134e-02 -3.062501251697540283e-01 6.735192984342575073e-02 3.363068029284477234e-02 -7.703794836997985840e-01 -5.089154094457626343e-02 3.302065730094909668e-01
6.648283600807189941e-01 5.096709728240966797e-01 -2.780410647392272949e-01 2.676697373390197754e-01 -2.620952427387237549e-01 -7.432477921247482300e-02 2.138494700193405151e-01 1.712751239538192749e-01
2.154541313648223877e-01 -2.716041728854179382e-02 -3.635682761669158936e-01 -7.119893431663513184e-01 2.564406692981719971e-01 -9.815909713506698608e-02 4.350844621658325195e-01 2.214396744966506958e-01
3.373520672321319580e-01 -6.487219780683517456e-02 -7.651443481445312500e-01 2.457420825958251953e-01 -3.746031820774078369e-01 2.478081881999969482e-01 7.830777019262313843e-02 -1.681711673736572266e-01
4.443986415863037109e-01 -1.893219202756881714e-01 -4.090129733085632324e-01 -2.497770078480243683e-02 -2.863518595695495605e-01 -7.151493430137634277e-01 -5.346827954053878784e-02 -4.956614598631858826e-02
1.963798552751541138e-01 -1.718036457896232605e-02 -3.177599310874938965e-01 3.356923758983612061e-01 8.874941617250442505e-02 -7.463752031326293945e-01 2.841912806034088135e-01 3.190014362335205078e-01
7.754355072975158691e-01 5.080467462539672852e-01 -2.970411777496337891e-01 2.050861120223999023e-01 -7.784382998943328857e-02 -3.923797979950904846e-02 5.122694745659828186e-02 -8.428114466369152069e-03
-7.546785473823547363e-02 2.113412469625473022e-01 -4.208040833473205566e-01 -4.069894552230834961e-01 1.836795359849929810e-01 -3.095765709877014160e-01 3.801855444908142090e-01 5.768934488296508789e-01
6.153227686882019043e-01 3.695679903030395508e-01 -2.457044720649719238e-01 -2.965932190418243408e-01 -9.904669225215911865e-02 -1.812673732638359070e-02 1.356894522905349731e-01 5.548952817916870117e-01
7.530575990676879883e-01 4.397597610950469971e-01 -3.434313535690307617e-01 1.388249546289443970e-01 2.722081243991851807e-01 -9.438305860385298729e-04 -1.618888825178146362e-01 -4.463024809956550598e-02
8.025739789009094238e-01 -2.269690036773681641e-01 -3.779549598693847656e-01 -1.308113336563110352e-01 -1.265242844820022583e-01 -2.411203235387802124e-01 1.897163875401020050e-02 -2.643698751926422119e-01
2.432125508785247803e-01 1.025293245911598206e-01 -8.572980165481567383e-01 1.947831511497497559e-01 -8.660334348678588867e-02 -5.066891014575958252e-02 -3.400975465774536133e-01 -1.780486106872558594e-01
3.083745241165161133e-01 -1.888123005628585815e-01 -4.365283846855163574e-01 -1.235540658235549927e-01 -1.156986802816390991e-01 -7.731576561927795410e-01 -1.191973835229873657e-01 1.951042860746383667e-01
3.142719864845275879e-01 1.294027548283338547e-02 -3.143302798271179199e-01 -6.476886868476867676e-01 2.248453199863433838e-01 -5.412370562553405762e-01 1.712583601474761963e-01 9.969584643840789795e-02
4.863472282886505127e-01 1.848779022693634033e-01 -6.604779958724975586e-01 2.022139579057693481e-01 -1.900883167982101440e-01 4.489361122250556946e-02 1.626859903335571289e-01 -4.330692589282989502e-01
4.333555400371551514e-01 -4.179444909095764160e-02 -2.308787256479263306e-01 -5.218816995620727539e-01 2.614645063877105713e-01 -1.110069677233695984e-01 6.242510080337524414e-01 1.200639009475708008e-01
6.051012873649597168e-01 -7.659754157066345215e-02 -2.315404415130615234e-01 -4.196364879608154297e-01 4.114075303077697754e-01 -5.093410238623619080e-02 4.405451118946075439e-01 -1.798589229583740234e-01
4.127818346023559570e-01 3.486838340759277344e-01 -3.308113813400268555e-01 -2.007244825363159180e-01 -4.750500023365020752e-01 -2.705692350864410400e-01 1.360131651163101196e-01 4.908407628536224365e-01
2.213742285966873169e-01 -6.455937772989273071e-02 -6.539884209632873535e-01 -5.753046870231628418e-01 2.227925658226013184e-01 1.436015218496322632e-01 -3.242948949337005615e-01 1.128013059496879578e-01
-1.694752871990203857e-01 3.949374258518218994e-01 -5.820704102516174316e-01 -1.481024920940399170e-01 2.677238881587982178e-01 -6.186877936124801636e-02 1.182806491851806641e-01 6.042086482048034668e-01
7.264364957809448242e-01 4.279004931449890137e-01 -3.939033150672912598e-01 2.365535497665405273e-01 -1.562574058771133423e-01 1.862593293190002441e-01 1.373230218887329102e-01 -1.035736966878175735e-02
7.290707826614379883e-01 2.328567057847976685e-01 -2.036548107862472534e-01 8.305436931550502777e-03 5.719799995422363281e-01 7.400506734848022461e-02 -1.818133741617202759e-01 8.363816142082214355e-02
5.006833076477050781e-01 -5.250161513686180115e-02 -3.438828587532043457e-01 3.291727229952812195e-02 -2.996446192264556885e-01 -7.303843498229980469e-01 4.753821529448032379e-03 -6.284942477941513062e-02
-3.773846477270126343e-02 3.036586344242095947e-01 -5.669050216674804688e-01 -4.048091173171997070e-01 4.157541096210479736e-01 -4.348367080092430115e-02 3.046328574419021606e-02 4.954242706298828125e-01
1.582427471876144409e-01 1.594484150409698486e-01 -2.725131213665008545e-01 2.162855565547943115e-01 1.613025516271591187e-01 -8.380790948867797852e-01 3.067009150981903076e-01 7.766561210155487061e-02
4.237640649080276489e-02 1.022004783153533936e-01 -6.979115605354309082e-01 -9.715571999549865723e-02 3.047883808612823486e-01 -3.064430654048919678e-01 4.627542197704315186e-02 -5.498133301734924316e-01
5.445097684860229492e-01 -2.296517193317413330e-01 -5.223911404609680176e-01 1.504075378179550171e-01 -2.627411484718322754e-02 -4.681986570358276367e-01 -1.998591609299182892e-02 -3.673613965511322021e-01
1.757943630218505859e-01 -2.176360040903091431e-01 -3.372929990291595459e-01 -2.292984724044799805e-01 2.705075144767761230e-01 -6.137629151344299316e-01 5.196406245231628418e-01 1.883637160062789917e-01
4.225276112556457520e-01 7.231077551841735840e-01 -4.309856295585632324e-01 -6.822600215673446655e-02 -1.283760517835617065e-01 2.064930945634841919e-01 2.214002758264541626e-01 6.657622288912534714e-03
3.983194530010223389e-01 6.160072088241577148e-01 -4.936624169349670410e-01 -3.521060645580291748e-01 -7.435808330774307251e-02 2.072403132915496826e-01 1.647726893424987793e-01 -1.362635344266891479e-01
4.401083886623382568e-01 2.163355499505996704e-01 -6.557520627975463867e-01 1.538830399513244629e-01 -1.738508641719818115e-01 -3.985281586647033691e-01 1.630357205867767334e-01 -3.003054261207580566e-01
2.482443302869796753e-01 -6.780975311994552612e-02 -5.438296794891357422e-01 -9.079034626483917236e-02 3.423453494906425476e-02 5.748881399631500244e-02 -6.274653598666191101e-03 7.907379269599914551e-01
3.238929212093353271e-01 8.508882671594619751e-02 -3.478065729141235352e-01 2.293917536735534668e-01 -2.497434914112091064e-01 -7.821133136749267578e-01 7.134120166301727295e-02 1.873518079519271851e-01
4.393408298492431641e-01 2.527938187122344971e-01 -1.206217557191848755e-01 3.749336600303649902e-01 2.021891921758651733e-01 -1.638156175613403320e-01 3.439572751522064209e-01 6.339776515960693359e-01
4.741832613945007324e-02 3.224913030862808228e-02 -4.836945533752441406e-01 1.152988299727439880e-01 -2.642283029854297638e-02 -8.060207962989807129e-01 -8.253174275159835815e-02 3.037731051445007324e-01
5.649899244308471680e-01 3.619922101497650146e-01 -3.314022123813629150e-01 9.024836868047714233e-02 -4.265651404857635498e-01 -8.750545233488082886e-02 4.920362234115600586e-01 7.826767861843109131e-03
5.160895586013793945e-01 1.499442160129547119e-01 -4.306880235671997070e-01 -4.945752620697021484e-01 -5.047528147697448730e-01 -1.255775149911642075e-02 1.575924605131149292e-01 -3.609760105609893799e-02
-1.188108175992965698e-01 2.457342743873596191e-01 -8.059486746788024902e-01 -1.611153781414031982e-01 -8.203866891562938690e-03 -3.818944394588470459e-01 -2.871138453483581543e-01 -1.471135765314102173e-01
3.176339566707611084e-01 -1.291640847921371460e-01 -6.414109468460083008e-01 -2.906129956245422363e-01 4.283653795719146729e-01 -3.223004341125488281e-01 3.234464302659034729e-02 -3.132740855216979980e-01
5.232771039009094238e-01 -2.114863842725753784e-01 -6.214035749435424805e-01 -5.934431776404380798e-02 -8.329698443412780762e-02 -3.659524023532867432e-01 -3.225516080856323242e-01 -2.165443003177642822e-01
-8.644223213195800781e-02 1.731861233711242676e-01 -5.671291351318359375e-01 -5.761683583259582520e-01 2.147241830825805664e-01 2.312804013490676880e-02 2.064147442579269409e-01 4.687007367610931396e-01
3.749147057533264160e-01 6.284219622611999512e-01 -2.418655008077621460e-01 -1.948266103863716125e-02 6.093238294124603271e-02 -4.049624316394329071e-03 2.808101773262023926e-01 5.683862566947937012e-01
3.305643498897552490e-01 -3.271579444408416748e-01 -3.626742660999298096e-01 -3.123686909675598145e-01 2.580291926860809326e-01 -3.918881416320800781e-01 5.777660608291625977e-01 2.488168142735958099e-02
-2.926519811153411865e-01 3.301721215248107910e-01 -6.147090196609497070e-01 -1.411709338426589966e-01 3.099041283130645752e-01 -1.287583857774734497e-01 5.306510925292968750e-01 1.154769212007522583e-01
4.342500865459442139e-01 3.497012555599212646e-01 -5.313944816589355469e-01 -3.975970745086669922e-01 -3.785791099071502686e-01 2.436478435993194580e-01 2.125561237335205078e-01 2.838752791285514832e-02
3.133285343647003174e-01 -1.395984590053558350e-01 -4.493500590324401855e-01 -3.821255564689636230e-01 -5.669267177581787109e-01 -3.334879279136657715e-01 1.271657198667526245e-01 2.925932705402374268e-01
4.027070999145507812e-01 -2.683898806571960449e-01 -6.007401943206787109e-01 -4.328841269016265869e-01 1.269626170396804810e-01 -2.592042088508605957e-01 -3.641635775566101074e-01 -3.993676230311393738e-02
5.847079157829284668e-01 -4.488103389739990234e-01 -5.384391546249389648e-01 -2.191994488239288330e-01 9.870948642492294312e-02 -8.321233838796615601e-02 -2.564683854579925537e-01 1.904648840427398682e-01
2.655013203620910645e-01 -2.244833409786224365e-01 -4.819489717483520508e-01 -5.852981805801391602e-01 3.229203522205352783e-01 -4.273913502693176270e-01 1.076878681778907776e-01 7.569595426321029663e-02
-5.786503851413726807e-02 -1.026641577482223511e-01 -5.367326140403747559e-01 3.150120750069618225e-02 3.129374086856842041e-01 -3.900301456451416016e-01 6.494389772415161133e-01 1.587870419025421143e-01
6.355473995208740234e-01 3.361676633358001709e-01 -1.144813150167465210e-01 -1.048099342733621597e-02 2.131552249193191528e-01 4.029940068721771240e-02 1.852771341800689697e-01 6.232722997665405273e-01
-1.292494982481002808e-01 -8.076503872871398926e-03 -6.602351665496826172e-01 -4.567312002182006836e-01 2.973517775535583496e-01 -3.924049735069274902e-01 2.418598383665084839e-01 1.944721937179565430e-01
7.296268343925476074e-01 -2.737100422382354736e-01 -4.108651876449584961e-01 -2.089176923036575317e-01 1.299443934112787247e-02 -2.315495610237121582e-01 -2.762908339500427246e-01 2.239417582750320435e-01
5.485206246376037598e-01 1.217915117740631104e-01 -3.473540842533111572e-01 -2.306014597415924072e-01 7.423736155033111572e-02 1.743418276309967041e-01 1.380161643028259277e-01 6.749113798141479492e-01
4.040920734405517578e-01 -4.254996478557586670e-01 -7.537320256233215332e-01 2.509727180004119873e-01 6.170665472745895386e-02 -7.674808055162429810e-02 1.797674037516117096e-02 1.205788403749465942e-01
4.535455405712127686e-01 -9.711133688688278198e-02 -5.710022449493408203e-01 5.380802974104881287e-02 5.735413357615470886e-02 1.027930006384849548e-01 -5.190832912921905518e-02 6.628548502922058105e-01
6.013485193252563477e-01 4.289501905441284180e-01 -1.958967596292495728e-01 -9.669955819845199585e-02 -1.987694296985864639e-03 3.606756776571273804e-02 1.601726263761520386e-01 6.161942481994628906e-01
5.463392138481140137e-01 -7.495500147342681885e-02 -2.451722323894500732e-01 -5.574640631675720215e-01 3.852884471416473389e-02 -8.199471980333328247e-02 4.682265222072601318e-01 3.123714327812194824e-01
6.142607927322387695e-01 5.545009374618530273e-01 -4.477218091487884521e-01 -1.728992909193038940e-01 2.123140394687652588e-01 -5.242948979139328003e-02 -1.066913977265357971e-01 -1.601700931787490845e-01
1.463059335947036743e-01 7.510896027088165283e-02 -6.024756431579589844e-01 -4.420173764228820801e-01 7.944189757108688354e-02 -3.342158198356628418e-01 -4.060988426208496094e-01 3.628629148006439209e-01
4.398751258850097656e-01 -5.101034417748451233e-02 -2.274794578552246094e-01 -5.574603080749511719e-01 2.053543329238891602e-01 -3.601418733596801758e-01 4.580833613872528076e-01 2.443074434995651245e-01
1.745010167360305786e-01 5.494670271873474121e-01 -3.736036717891693115e-01 1.648668348789215088e-01 -8.796665817499160767e-02 -4.626181349158287048e-02 1.810909360647201538e-01 6.769065260887145996e-01
3.654436171054840088e-01 -1.488773971796035767e-01 -5.204520821571350098e-01 4.243557453155517578e-01 -3.817248940467834473e-01 -4.485622644424438477e-01 1.351273953914642334e-01 1.678004711866378784e-01
5.176220536231994629e-01 4.434660375118255615e-01 -4.969976544380187988e-01 2.423788160085678101e-01 -2.628206014633178711e-01 -3.268112540245056152e-01 4.899228364229202271e-02 -2.266507446765899658e-01
5.429775118827819824e-01 4.836228191852569580e-01 -4.381356239318847656e-01 4.887649118900299072e-01 1.033638697117567062e-02 -1.740263700485229492e-01 -7.758971303701400757e-02 6.338940560817718506e-02
4.313344955444335938e-01 5.132490396499633789e-01 -3.899442255496978760e-01 -5.073864459991455078e-01 -1.020502075552940369e-01 1.761646419763565063e-01 3.155277967453002930e-01 -4.749098327010869980e-03
6.948996335268020630e-02 2.048339396715164185e-01 -6.360485553741455078e-01 5.726205110549926758e-01 4.067559242248535156e-01 3.076938353478908539e-02 2.313934564590454102e-01 2.867163717746734619e-02
-4.551236703991889954e-02 1.046005338430404663e-01 -7.824599742889404297e-01 3.663544058799743652e-01 -4.032861441373825073e-02 -1.324107870459556580e-02 2.464648336172103882e-01 4.218785464763641357e-01
3.167437911033630371e-01 2.003552019596099854e-01 -6.480041146278381348e-01 -3.425854146480560303e-01 -1.879938840866088867e-01 2.973144948482513428e-01 2.280889600515365601e-01 3.827466368675231934e-01
2.599448263645172119e-01 1.816875487565994263e-01 -2.489666640758514404e-01 2.351320832967758179e-01 2.077059596776962280e-01 -6.581558585166931152e-01 4.296474754810333252e-01 -3.481939435005187988e-01
1.456287205219268799e-01 1.226097568869590759e-01 -8.550932407379150391e-01 2.776424288749694824e-01 1.488539725542068481e-01 -1.159268058836460114e-02 -3.520370423793792725e-01 -9.626635909080505371e-02
2.046111524105072021e-01 2.878794968128204346e-01 -5.065706968307495117e-01 -2.618045806884765625e-01 3.290228843688964844e-01 -3.457221761345863342e-02 -3.356660604476928711e-01 5.726963877677917480e-01
5.822916626930236816e-01 4.661344587802886963e-01 -2.261811345815658569e-01 -2.336995601654052734e-01 8.908359333872795105e-03 7.611775770783424377e-03 1.662329435348510742e-01 5.568761229515075684e-01
2.164438962936401367e-01 -3.159974813461303711e-01 -8.070423603057861328e-01 -1.632719188928604126e-01 2.291698157787322998e-01 2.451244443655014038e-01 -2.447974979877471924e-01 -5.283897742629051208e-02
3.730665147304534912e-01 -2.620767652988433838e-01 -4.786313474178314209e-01 8.985496312379837036e-02 -1.100541949272155762e-01 -6.690259575843811035e-01 -1.956078559160232544e-01 2.387574911117553711e-01
-3.170102834701538086e-01 8.324618451297283173e-03 -6.946983933448791504e-01 1.428520400077104568e-02 2.443295419216156006e-01 -2.059358060359954834e-01 5.090836882591247559e-01 2.352711111307144165e-01
4.803254604339599609e-01 -1.563638746738433838e-01 -4.692946970462799072e-01 1.761533692479133606e-02 -3.363525271415710449e-01 3.763651251792907715e-01 3.853500187397003174e-01 3.478672206401824951e-01
7.316257953643798828e-01 2.288368046283721924e-01 -4.408665895462036133e-01 -1.462611705064773560e-01 8.132063597440719604e-02 1.030739471316337585e-01 -2.882649563252925873e-02 -4.225323796272277832e-01
-2.560655474662780762e-01 5.040735378861427307e-02 -6.209989786148071289e-01 -2.742618620395660400e-01 2.184010893106460571e-01 -2.892933785915374756e-01 5.612172484397888184e-01 1.570850163698196411e-01
4.697288274765014648e-01 -3.215706348419189453e-01 -4.835317730903625488e-01 -2.673007845878601074e-01 -4.025777578353881836e-01 3.601272404193878174e-02 1.845887862145900726e-02 4.549593031406402588e-01
6.184749677777290344e-02 -2.707690596580505371e-01 -6.459751129150390625e-01 -3.486149311065673828e-01 2.568999528884887695e-01 7.100181281566619873e-02 9.297807514667510986e-02 5.516874790191650391e-01
5.937421321868896484e-01 6.342912316322326660e-01 -4.367344081401824951e-01 -1.044503226876258850e-01 -1.072356477379798889e-01 1.033758893609046936e-01 4.921979829668998718e-02 -1.374386698007583618e-01
4.371832311153411865e-01 -1.046592220664024353e-01 -3.458103835582733154e-01 1.793411225080490112e-01 -1.408306509256362915e-01 -7.642800807952880859e-01 -2.780275046825408936e-02 2.035658359527587891e-01
1.212529465556144714e-01 4.459725022315979004e-01 -6.921771764755249023e-01 -1.318788230419158936e-01 -2.152818888425827026e-01 -1.443322598934173584e-01 3.827543258666992188e-01 -2.760912477970123291e-01
5.845103859901428223e-01 6.416244506835937500e-01 -4.048135280609130859e-01 1.335843205451965332e-01 -1.817067116498947144e-01 -1.542060971260070801e-01 -3.930111974477767944e-02 -8.127490431070327759e-02
3.881832361221313477e-01 6.876305937767028809e-01 -3.072889149188995361e-01 3.005753271281719208e-02 -6.349711865186691284e-02 -1.463236808776855469e-01 3.400920033454895020e-01 3.742233812808990479e-01
5.772708058357238770e-01 3.290631473064422607e-01 -3.912255465984344482e-01 -5.571145098656415939e-03 -5.128290504217147827e-02 3.558826148509979248e-01 1.671626120805740356e-01 4.981585144996643066e-01
4.468001425266265869e-01 5.108479857444763184e-01 -2.452911883592605591e-01 4.712112545967102051e-01 -1.041709855198860168e-01 -2.539116442203521729e-01 3.443653285503387451e-01 2.515673637390136719e-01
3.102437853813171387e-01 4.025486111640930176e-01 -4.474089741706848145e-01 -7.921850681304931641e-02 -1.140554174780845642e-01 -1.321668922901153564e-01 -2.840651273727416992e-01 6.512166857719421387e-01
4.562713503837585449e-01 5.663561820983886719e-01 -5.057796835899353027e-01 2.495535016059875488e-01 -3.627427816390991211e-01 -1.013310030102729797e-01 1.035792753100395203e-01 -1.970867067575454712e-02
2.034862339496612549e-01 3.553446531295776367e-01 -7.926939129829406738e-01 2.159383744001388550e-01 -2.707389593124389648e-01 2.462809383869171143e-01 -7.082460075616836548e-02 -1.355013251304626465e-01
6.385462880134582520e-01 3.937708735466003418e-01 -2.863297164440155029e-01 -7.857865840196609497e-02 -9.457226097583770752e-02 1.382428109645843506e-01 2.747920751571655273e-01 4.954575002193450928e-01
6.511657834053039551e-01 2.600513100624084473e-01 -4.538384675979614258e-01 3.954984843730926514e-01 6.185925006866455078e-02 1.412823200225830078e-01 -2.718342542648315430e-01 2.197432219982147217e-01
1.399636566638946533e-01 3.376902639865875244e-02 -8.899276852607727051e-01 3.367131352424621582e-01 3.188674896955490112e-02 1.206409037113189697e-01 -1.936542391777038574e-01 -1.443943232297897339e-01
4.561844468116760254e-01 3.859597742557525635e-01 -3.519839048385620117e-01 -1.978623867034912109e-01 3.560626804828643799e-01 2.197272479534149170e-01 -7.909712940454483032e-02 5.464169979095458984e-01
2.162253409624099731e-01 -2.183981426060199738e-02 -4.414729475975036621e-01 -1.819544583559036255e-01 2.237249910831451416e-01 2.499520927667617798e-01 4.261546432971954346e-01 6.562219262123107910e-01
6.293589472770690918e-01 4.315662980079650879e-01 -2.074870914220809937e-01 4.643401205539703369e-01 -7.910974323749542236e-02 -1.002929061651229858e-01 3.560634553432464600e-01 1.260832697153091431e-01
2.487459927797317505e-01 5.649227648973464966e-02 -7.953751683235168457e-01 3.159242868423461914e-01 1.256845593452453613e-01 -2.047735452651977539e-01 -1.002860665321350098e-01 -3.670395910739898682e-01
2.679703533649444580e-01 2.918803989887237549e-01 -4.601263701915740967e-01 -2.214239537715911865e-01 2.239862531423568726e-01 -1.420091390609741211e-01 -3.292522430419921875e-01 6.352239847183227539e-01
6.700366139411926270e-01 4.698557555675506592e-01 -1.761540025472640991e-01 -2.273821085691452026e-01 -1.077088788151741028e-01 7.297512888908386230e-02 2.664205729961395264e-01 3.995586037635803223e-01
1.914055049419403076e-01 2.058864384889602661e-02 -6.722512245178222656e-01 -4.352567791938781738e-01 1.720148324966430664e-01 -3.506012633442878723e-02 -4.495413899421691895e-01 2.977653443813323975e-01
4.492421448230743408e-01 -3.821975290775299072e-01 -6.368668079376220703e-01 -1.060820445418357849e-01 -7.211420685052871704e-02 3.941880166530609131e-01 9.440919756889343262e-02 2.564295828342437744e-01
3.182808756828308105e-01 -5.207423865795135498e-02 -7.736287117004394531e-01 2.601577639579772949e-01 -3.482510745525360107e-01 1.963994652032852173e-01 1.344977021217346191e-01 -2.277297824621200562e-01
