# Supplementary material for: Where is your field going? A machine learning approach to study the relative motion of the domains of physics
Source: PLoS One. 2020 Jun 18;15(6):e0233997. doi: 10.1371/journal.pone.0233997 (PMC7302634; doi:10.1371/journal.pone.0233997)
Supplement: S2 Data — (ZIP) [file pone.0233997.s002.zip › 1/Pacs4Run_1_VS_500_embeddings2003-2007ED8.txt]

4.033093154430389404e-01 4.981778860092163086e-01 -1.923507777974009514e-03 3.300821781158447266e-01 2.283662110567092896e-01 -5.219601094722747803e-02 -5.296694040298461914e-01 3.804962635040283203e-01
1.358725428581237793e-01 3.303673267364501953e-01 -3.028750419616699219e-01 5.682579874992370605e-01 1.092300713062286377e-01 -6.839206814765930176e-02 -3.808608651161193848e-01 5.441342592239379883e-01
1.047531962394714355e-01 5.524026155471801758e-01 -4.912080243229866028e-02 6.220622062683105469e-01 -1.998628675937652588e-02 -1.374992579221725464e-01 -4.323735833168029785e-01 2.970713078975677490e-01
-4.040943458676338196e-02 9.195857495069503784e-02 -1.415468100458383560e-02 5.738939642906188965e-01 9.092858433723449707e-02 -1.040475964546203613e-01 -3.201420605182647705e-01 7.340102791786193848e-01
-2.804528474807739258e-01 5.770810842514038086e-01 2.065323889255523682e-01 3.930217623710632324e-01 2.332534939050674438e-01 4.489168897271156311e-02 -4.852524995803833008e-01 3.151341080665588379e-01
1.106240674853324890e-01 -3.937897384166717529e-01 -1.254481077194213867e-01 4.490957558155059814e-01 -1.359555423259735107e-01 -2.075306884944438934e-02 -7.685515284538269043e-01 -7.537811994552612305e-02
4.767013490200042725e-01 -3.386809304356575012e-02 -3.305869102478027344e-01 1.042564585804939270e-01 2.101656049489974976e-01 -1.944947242736816406e-01 -6.583274006843566895e-01 -3.688617646694183350e-01
2.803924977779388428e-01 -4.227189421653747559e-01 -5.667408555746078491e-02 4.313458800315856934e-01 -2.361198961734771729e-01 7.736815512180328369e-02 -6.941593885421752930e-01 -9.910428524017333984e-02
2.854240238666534424e-01 3.297260105609893799e-01 9.524749219417572021e-02 6.544193029403686523e-01 -1.645107753574848175e-02 2.499791979789733887e-02 -1.101540625095367432e-01 5.995396375656127930e-01
2.066762894392013550e-01 1.952074170112609863e-01 -2.167988419532775879e-01 9.063741564750671387e-01 1.742423027753829956e-01 5.287176370620727539e-02 -4.023107886314392090e-02 1.260509341955184937e-01
4.916578158736228943e-02 -1.133445277810096741e-01 -2.863798737525939941e-01 7.124570012092590332e-01 -1.542252954095602036e-02 3.837427124381065369e-02 -6.181265711784362793e-01 -1.064718216657638550e-01
5.882611870765686035e-01 -1.055788844823837280e-01 3.247346580028533936e-01 3.646368682384490967e-01 -3.754383027553558350e-01 -9.333661943674087524e-02 -5.016924142837524414e-01 -5.503140389919281006e-02
-3.076924085617065430e-01 3.367137312889099121e-01 5.044786632061004639e-02 4.027362763881683350e-01 2.439302951097488403e-01 1.577109247446060181e-01 -7.353024482727050781e-01 -4.651270806789398193e-02
1.950291916728019714e-02 2.578184008598327637e-01 2.185091078281402588e-01 6.747443079948425293e-01 2.036517411470413208e-01 -3.237010836601257324e-01 -1.931815892457962036e-01 4.965356886386871338e-01
3.919482827186584473e-01 -1.397651433944702148e-01 -2.843970358371734619e-01 8.468969166278839111e-02 2.546986639499664307e-01 6.054103970527648926e-01 -5.539782643318176270e-01 -2.243286743760108948e-02
5.992565751075744629e-01 3.264772519469261169e-02 -2.598867118358612061e-01 4.667726755142211914e-01 -3.245091736316680908e-01 -2.838240191340446472e-02 -4.969196021556854248e-01 3.697203844785690308e-02
3.317930698394775391e-01 -5.043382570147514343e-02 3.689973354339599609e-01 4.691945761442184448e-02 -1.904184967279434204e-01 -3.862265944480895996e-01 -6.504397392272949219e-01 3.748430311679840088e-01
1.544357687234878540e-01 3.416107892990112305e-01 -8.234441280364990234e-02 2.587693333625793457e-01 -4.682339355349540710e-02 -3.967129886150360107e-01 -7.639790177345275879e-01 2.060873359441757202e-01
8.721350878477096558e-02 -9.278832376003265381e-02 4.614265561103820801e-01 5.968952775001525879e-01 1.739528030157089233e-01 1.154988706111907959e-01 -4.306629896163940430e-01 -4.307151138782501221e-01
-1.182533949613571167e-01 7.891756296157836914e-02 2.863430790603160858e-02 5.013837218284606934e-01 1.379513833671808243e-02 3.597039580345153809e-01 -6.913632750511169434e-01 -3.464422821998596191e-01
2.763597071170806885e-01 1.068045273423194885e-01 6.522073596715927124e-02 2.786365747451782227e-01 -2.802576124668121338e-01 -3.129981160163879395e-01 -6.561671495437622070e-01 4.725023210048675537e-01
-1.624913811683654785e-01 2.958253324031829834e-01 3.219921514391899109e-02 5.397425889968872070e-01 1.215187162160873413e-01 3.628045916557312012e-01 -6.274716258049011230e-01 -2.315396666526794434e-01
1.679838299751281738e-01 1.730536296963691711e-02 6.097751259803771973e-01 8.026020368561148643e-04 -1.540682613849639893e-01 5.421076342463493347e-02 -7.350265383720397949e-01 -1.808753013610839844e-01
2.236353904008865356e-01 2.114718258380889893e-01 4.752482101321220398e-02 6.209082528948783875e-02 -2.861103415489196777e-01 -2.228197008371353149e-01 -7.966715693473815918e-01 3.646363317966461182e-01
2.468121647834777832e-01 1.155548393726348877e-01 3.836782872676849365e-01 4.785645604133605957e-01 -1.337623298168182373e-01 -4.756194651126861572e-01 -4.576230943202972412e-01 3.097944259643554688e-01
6.197176575660705566e-01 -2.756740152835845947e-01 2.438678443431854248e-01 3.565269112586975098e-01 -2.992361783981323242e-01 -1.504673212766647339e-01 -4.874753952026367188e-01 -5.963000282645225525e-02
4.756264090538024902e-01 1.932077258825302124e-01 -1.196896880865097046e-01 2.342558698728680611e-03 1.740287174470722675e-03 5.960856676101684570e-01 -4.906827509403228760e-01 3.550051450729370117e-01
4.885686039924621582e-01 5.994256734848022461e-01 1.053966134786605835e-01 -2.070265263319015503e-01 2.916534543037414551e-01 1.832519918680191040e-01 -3.819100558757781982e-01 2.890033721923828125e-01
3.529132008552551270e-01 3.279701471328735352e-01 -3.902275860309600830e-01 1.568617522716522217e-01 1.683869212865829468e-01 4.530427455902099609e-01 -5.194720029830932617e-01 2.958911955356597900e-01
1.245841905474662781e-01 -1.904073059558868408e-01 -1.276087611913681030e-01 5.904216170310974121e-01 -1.828811764717102051e-01 1.874627172946929932e-01 -7.041559815406799316e-01 -1.375448405742645264e-01
2.343642562627792358e-01 4.285548627376556396e-01 -1.273297816514968872e-01 6.593304276466369629e-01 -2.379202991724014282e-01 3.625612854957580566e-01 -3.305581808090209961e-01 1.147137209773063660e-01
5.915641784667968750e-01 -1.882326006889343262e-01 -2.308452725410461426e-01 4.098030328750610352e-01 -2.088233828544616699e-01 -1.385489851236343384e-01 -5.727062821388244629e-01 -5.095737054944038391e-02
3.942778110504150391e-01 -1.824529170989990234e-01 1.671309024095535278e-01 4.633170068264007568e-01 9.406524896621704102e-02 -6.312472224235534668e-01 -3.551726639270782471e-01 1.875944584608078003e-01
2.362302392721176147e-01 -3.781855851411819458e-02 5.335752367973327637e-01 -1.220476464368402958e-03 -1.862790137529373169e-01 -2.055338770151138306e-01 -7.619144916534423828e-01 -2.456098794937133789e-02
5.340026617050170898e-01 -4.675953090190887451e-02 -2.160314917564392090e-01 3.665705025196075439e-01 2.138051837682723999e-01 -4.174992442131042480e-01 -4.995290935039520264e-01 -2.491257339715957642e-01
6.339115500450134277e-01 -3.439900577068328857e-01 -1.248278319835662842e-01 4.429159164428710938e-01 4.703601002693176270e-01 5.528058856725692749e-02 -3.180370107293128967e-02 2.067957222461700439e-01
-3.263928890228271484e-01 2.730292677879333496e-01 3.516770666465163231e-03 1.625725030899047852e-01 5.051342844963073730e-01 7.367244362831115723e-02 -7.285277247428894043e-01 -3.375963866710662842e-02
5.179768800735473633e-01 1.853348910808563232e-01 1.098056882619857788e-01 -1.120687723159790039e-01 2.792196273803710938e-01 6.742998957633972168e-01 -3.611056208610534668e-01 9.845377504825592041e-02
2.519804537296295166e-01 2.781788408756256104e-01 -4.031555950641632080e-01 3.270183131098747253e-02 1.230399534106254578e-01 3.365740180015563965e-01 -6.634365320205688477e-01 3.562999963760375977e-01
3.385339081287384033e-01 8.548253774642944336e-02 -1.328464746475219727e-01 2.383897006511688232e-01 -2.423262894153594971e-01 -2.284799516201019287e-01 -8.273598551750183105e-01 9.033405780792236328e-02
5.629903674125671387e-01 3.699378073215484619e-01 -2.868148684501647949e-01 3.500932455062866211e-01 -1.508584767580032349e-01 6.286114454269409180e-02 -5.104209780693054199e-01 -2.326384186744689941e-01
5.082881450653076172e-01 -3.292522430419921875e-01 -1.128836572170257568e-01 5.338103771209716797e-01 3.796800374984741211e-01 4.257067143917083740e-01 -4.761851951479911804e-02 8.882181346416473389e-02
5.891531109809875488e-01 -1.905121207237243652e-01 -8.837156742811203003e-02 3.098823726177215576e-01 -2.526232600212097168e-01 -2.603021860122680664e-01 -6.169711947441101074e-01 2.319635264575481415e-02
4.202077165246009827e-02 -3.951115906238555908e-01 1.006773188710212708e-01 2.137801200151443481e-01 -8.560771495103836060e-02 -2.126982957124710083e-01 -8.565590381622314453e-01 -4.547008313238620758e-03
4.559347331523895264e-01 -3.527197539806365967e-01 4.629134833812713623e-01 2.310135960578918457e-01 -1.767332255840301514e-01 -9.111024439334869385e-02 -5.627701282501220703e-01 -2.093087583780288696e-01
4.352216422557830811e-01 8.196432143449783325e-02 1.684875935316085815e-01 6.018290519714355469e-01 1.536803096532821655e-01 -4.853496253490447998e-01 -3.039640188217163086e-01 -2.483981847763061523e-01
1.054622307419776917e-01 -6.523677706718444824e-02 -1.166252270340919495e-01 2.056181132793426514e-01 -1.697248965501785278e-01 -2.869646251201629639e-01 -7.919684052467346191e-01 4.363172352313995361e-01
1.202212050557136536e-01 1.659787446260452271e-01 2.574964463710784912e-01 4.180733859539031982e-01 2.847368717193603516e-01 -5.489028096199035645e-01 -2.920784354209899902e-01 4.992281794548034668e-01
2.628458142280578613e-01 -3.196214437484741211e-01 4.576660990715026855e-01 3.660143315792083740e-01 -1.152809709310531616e-01 -9.771359711885452271e-02 -6.106796264648437500e-01 -2.992697954177856445e-01
-2.994663715362548828e-01 4.212553501129150391e-01 1.149902492761611938e-01 2.664967775344848633e-01 1.576054543256759644e-01 3.262919187545776367e-01 -7.103870511054992676e-01 1.125385612249374390e-01
5.805863142013549805e-01 9.451004862785339355e-02 2.769668102264404297e-01 4.121401011943817139e-01 -3.614260852336883545e-01 3.154550790786743164e-01 -1.646190434694290161e-01 3.875271379947662354e-01
2.360883951187133789e-01 1.511223167181015015e-01 -7.597120478749275208e-03 8.494073152542114258e-02 -1.321765184402465820e-01 -3.951559364795684814e-01 -8.215754032135009766e-01 2.560208439826965332e-01
3.742660284042358398e-01 2.426980584859848022e-01 -1.683669537305831909e-01 3.613879680633544922e-01 -3.234104514122009277e-01 -1.251695007085800171e-01 -6.803449988365173340e-01 2.427811622619628906e-01
2.957775294780731201e-01 -1.307624131441116333e-01 -1.972604393959045410e-01 3.728501126170158386e-02 1.688617616891860962e-01 5.132891535758972168e-01 -5.777653455734252930e-01 4.788759350776672363e-01
3.857456445693969727e-01 8.825140446424484253e-02 4.520513415336608887e-01 3.821893036365509033e-01 -4.367039501667022705e-01 -1.397588104009628296e-01 -5.057535171508789062e-01 1.642056256532669067e-01
-2.775103747844696045e-01 2.600296139717102051e-01 4.232215881347656250e-02 5.158946514129638672e-01 1.376883685588836670e-01 3.457530140876770020e-01 -6.631985306739807129e-01 -9.538706392049789429e-02
4.206552505493164062e-01 1.096227113157510757e-02 3.675881922245025635e-01 5.755044817924499512e-01 -4.771288484334945679e-02 -4.369325935840606689e-01 -3.875003755092620850e-01 -1.151490658521652222e-01
9.719250351190567017e-02 2.297953069210052490e-01 1.416333019733428955e-01 6.598129272460937500e-01 -3.780681639909744263e-02 4.031865000724792480e-01 -5.421568751335144043e-01 -1.562424749135971069e-01
2.604973316192626953e-01 1.373213231563568115e-01 7.218385934829711914e-01 3.267424702644348145e-01 -2.585214078426361084e-01 -6.049711257219314575e-02 -4.572468698024749756e-01 -7.683899998664855957e-02
1.794324964284896851e-01 7.502063363790512085e-02 6.717543601989746094e-01 -1.329603418707847595e-02 -2.422047555446624756e-01 1.445651352405548096e-01 -6.566237211227416992e-01 5.336794070899486542e-03
2.137626558542251587e-01 1.235955059528350830e-01 3.748999238014221191e-01 4.975911974906921387e-01 3.144145309925079346e-01 -5.797060132026672363e-01 -1.922167688608169556e-01 2.811050117015838623e-01
1.936766058206558228e-01 -2.788221538066864014e-01 -2.943880669772624969e-02 3.703142404556274414e-01 -5.445298925042152405e-02 -3.375899493694305420e-01 -7.904120087623596191e-01 -7.117088139057159424e-02
6.138806939125061035e-01 -9.051848202943801880e-02 -1.767412722110748291e-01 3.630658388137817383e-01 1.336708515882492065e-01 -4.069909453392028809e-01 -4.506569802761077881e-01 -2.555416524410247803e-01
6.208724975585937500e-01 -3.000390902161598206e-02 2.537020444869995117e-01 4.288050904870033264e-02 -3.872001767158508301e-01 -1.116745695471763611e-01 -6.198433637619018555e-01 -2.850740589201450348e-02
4.476189315319061279e-01 4.379508197307586670e-01 -3.167973458766937256e-01 1.034091264009475708e-01 2.178323119878768921e-01 4.697325825691223145e-01 -4.712487459182739258e-01 8.128580451011657715e-02
2.944768965244293213e-01 -1.255759149789810181e-01 -8.420259691774845123e-04 5.497392416000366211e-01 -2.786819636821746826e-01 -3.080584108829498291e-01 -6.213546991348266602e-01 1.914544254541397095e-01
4.899069368839263916e-01 -3.863638043403625488e-01 7.904211431741714478e-02 4.784712195396423340e-01 -2.504867017269134521e-01 -1.461252123117446899e-01 -5.398465394973754883e-01 -1.209261361509561539e-03
5.952017307281494141e-01 4.667136371135711670e-01 -2.352344691753387451e-01 1.997769344598054886e-03 4.263889491558074951e-01 1.889341920614242554e-01 -3.903110027313232422e-01 5.222691223025321960e-02
-7.960235327482223511e-02 -1.144021078944206238e-01 5.733495354652404785e-01 4.796695709228515625e-01 4.371112287044525146e-01 1.291758120059967041e-01 -3.833985030651092529e-01 -2.588743567466735840e-01
1.770094186067581177e-01 1.222996041178703308e-01 3.437262773513793945e-01 4.224868416786193848e-01 -3.369831442832946777e-01 4.145897328853607178e-01 -2.736487388610839844e-01 5.447401404380798340e-01
1.750275492668151855e-01 -1.045890524983406067e-01 5.089239478111267090e-01 5.061902999877929688e-01 1.064771711826324463e-01 2.452960982918739319e-02 -5.078456401824951172e-01 -4.163511991500854492e-01
3.318280577659606934e-01 1.808433979749679565e-01 -5.605945363640785217e-02 1.459082067012786865e-01 -2.096616029739379883e-01 -3.177969753742218018e-01 -8.147997260093688965e-01 1.546042412519454956e-01
2.246036976575851440e-01 3.440800309181213379e-02 4.652937352657318115e-01 2.828061580657958984e-01 -4.823164641857147217e-02 -2.316128760576248169e-01 -7.392079830169677734e-01 -2.224691063165664673e-01
2.949813604354858398e-01 5.830607414245605469e-01 -1.175375282764434814e-01 -3.466982766985893250e-02 4.935913681983947754e-01 9.128326922655105591e-02 -4.397223293781280518e-01 3.356910645961761475e-01
1.083411201834678650e-01 -1.586598157882690430e-01 5.735610723495483398e-01 -4.653965681791305542e-02 2.346032066270709038e-03 -1.337979733943939209e-01 -7.665676474571228027e-01 -1.625350117683410645e-01
-1.190678309649229050e-02 -2.367472201585769653e-01 5.792484059929847717e-02 4.472936391830444336e-01 -1.986781805753707886e-01 -2.253684997558593750e-01 -7.890437841415405273e-01 1.659152805805206299e-01
4.516496956348419189e-01 -1.134453788399696350e-01 -4.729596897959709167e-02 -1.773823946714401245e-01 -4.979035258293151855e-02 3.371211290359497070e-01 -6.485425233840942383e-01 4.611985981464385986e-01
2.636234462261199951e-01 4.785084724426269531e-01 -3.559898138046264648e-01 2.214515805244445801e-01 6.880460679531097412e-02 -1.822727173566818237e-01 -6.962766647338867188e-01 -5.481084808707237244e-02
1.793332993984222412e-01 -4.137450456619262695e-01 -2.573890388011932373e-01 3.578180670738220215e-01 6.229064464569091797e-01 1.905901730060577393e-01 -3.137036561965942383e-01 2.821787297725677490e-01
4.727951288223266602e-01 -6.135252863168716431e-02 4.253969192504882812e-01 1.130851134657859802e-01 2.819564938545227051e-01 -3.852864028885960579e-03 -4.197742938995361328e-01 -5.685289502143859863e-01
-3.894980251789093018e-01 -2.924504280090332031e-01 4.188673794269561768e-01 3.140802681446075439e-01 2.685618698596954346e-01 2.258548140525817871e-01 -5.840016007423400879e-01 1.564422398805618286e-01
4.980551302433013916e-01 -3.271201848983764648e-01 1.759447306394577026e-01 3.419288992881774902e-01 -2.291344702243804932e-01 -3.373532891273498535e-01 -5.209061503410339355e-01 2.437389791011810303e-01
4.363803267478942871e-01 7.839931547641754150e-02 1.255322843790054321e-01 -1.338552981615066528e-01 1.027253121137619019e-01 6.326047778129577637e-01 -4.564063251018524170e-01 3.882037401199340820e-01
5.852389931678771973e-01 1.474518775939941406e-01 -1.221855878829956055e-01 -3.209238052368164062e-01 2.498463988304138184e-01 3.211004734039306641e-01 -5.575742721557617188e-01 2.035041451454162598e-01
3.806863725185394287e-01 6.176267191767692566e-02 2.823647558689117432e-01 5.372542142868041992e-01 -4.610781371593475342e-02 -5.347265005111694336e-01 -3.806249797344207764e-01 2.235120236873626709e-01
-1.712544113397598267e-01 8.619767427444458008e-02 -1.832473129034042358e-01 5.627005100250244141e-01 2.880617231130599976e-02 4.241260588169097900e-01 -6.499279737472534180e-01 -9.955555945634841919e-02
2.066411972045898438e-01 -1.509197950363159180e-01 1.985495910048484802e-02 -2.132400870323181152e-02 1.286923289299011230e-01 6.224971413612365723e-01 -5.808199048042297363e-01 4.384718537330627441e-01
8.332437872886657715e-01 7.795131206512451172e-02 -1.181515902280807495e-01 -8.572709560394287109e-02 2.713227272033691406e-01 2.985597252845764160e-01 -2.287767529487609863e-01 2.514493465423583984e-01
-9.658954292535781860e-02 -2.071433365345001221e-01 4.159126430749893188e-03 3.278672099113464355e-01 3.614373505115509033e-02 -1.239095106720924377e-01 -8.993605375289916992e-01 -1.214025169610977173e-01
4.823903143405914307e-01 1.981980353593826294e-01 -3.762046396732330322e-01 2.485196739435195923e-01 1.336024049669504166e-02 3.526013493537902832e-01 -5.747833847999572754e-01 2.642787396907806396e-01
3.320156633853912354e-01 -1.031455397605895996e-01 4.253332614898681641e-01 4.343045353889465332e-01 -1.277027726173400879e-01 -4.788632094860076904e-01 -3.907767832279205322e-01 3.335769772529602051e-01
-3.284537419676780701e-02 -6.258981674909591675e-02 6.080277562141418457e-01 5.497947931289672852e-01 3.864488601684570312e-01 -2.452897727489471436e-01 -2.928178906440734863e-01 -1.666715443134307861e-01
3.353474736213684082e-01 5.068488121032714844e-01 -1.318234503269195557e-01 1.576753407716751099e-01 5.998258590698242188e-01 3.212965130805969238e-01 -2.762636244297027588e-01 2.215026319026947021e-01
2.159939706325531006e-01 8.427833020687103271e-02 -6.963612884283065796e-02 7.612706720829010010e-02 -1.258522719144821167e-01 -4.123273491859436035e-01 -8.019689917564392090e-01 3.264848291873931885e-01
4.129238426685333252e-01 7.140182424336671829e-03 2.010269761085510254e-01 5.094971656799316406e-01 -2.063492089509963989e-01 -4.375302195549011230e-01 -3.939479291439056396e-01 3.744810819625854492e-01
1.020124927163124084e-01 -1.650195568799972534e-01 5.406061410903930664e-01 5.842148661613464355e-01 1.328124403953552246e-01 3.348977863788604736e-01 -2.920837998390197754e-01 -3.371817767620086670e-01
3.109644949436187744e-01 3.630703687667846680e-01 -1.675061136484146118e-01 2.471236139535903931e-01 1.514844149351119995e-01 -3.420683145523071289e-01 -7.077920436859130859e-01 -2.035306245088577271e-01
2.937248051166534424e-01 -1.066412553191184998e-01 -9.473421610891819000e-03 1.523392945528030396e-01 -1.490297913551330566e-01 -4.399507343769073486e-01 -7.838323712348937988e-01 2.211256474256515503e-01
-1.171801611781120300e-01 2.743838727474212646e-01 9.623241424560546875e-02 4.562766551971435547e-01 3.135503232479095459e-01 5.067355036735534668e-01 -5.189693570137023926e-01 -2.628864645957946777e-01
2.995193600654602051e-01 -4.676960408687591553e-01 -1.132210791110992432e-01 3.995577692985534668e-01 -8.241389691829681396e-02 3.529844433069229126e-02 -6.869669556617736816e-01 -1.977913081645965576e-01
2.174450755119323730e-01 -1.695109158754348755e-01 6.156960129737854004e-02 1.520733386278152466e-01 -1.532918661832809448e-01 -3.996284008026123047e-01 -8.199966549873352051e-01 2.036434710025787354e-01
-1.108181625604629517e-01 5.693483352661132812e-01 9.398664114996790886e-04 3.874875903129577637e-01 3.066844865679740906e-02 3.162472322583198547e-02 -7.135137915611267090e-01 4.869805648922920227e-02
1.652605384588241577e-01 4.247704744338989258e-01 6.401535272598266602e-01 6.147409789264202118e-03 4.039234817028045654e-01 1.785486787557601929e-01 -1.726426631212234497e-01 3.969704210758209229e-01
8.898082375526428223e-02 -7.754095643758773804e-02 2.350402623414993286e-01 3.789821267127990723e-01 4.266515672206878662e-01 -5.949242115020751953e-01 -3.233659267425537109e-01 3.829704821109771729e-01
4.600441455841064453e-01 -2.081300020217895508e-01 4.159073233604431152e-01 4.464548826217651367e-01 -9.308195114135742188e-02 2.385034039616584778e-02 -4.279760122299194336e-01 -4.246692359447479248e-01
1.040676161646842957e-01 1.323495507240295410e-01 6.278542876243591309e-01 3.005996644496917725e-01 -2.039300054311752319e-01 -2.097346037626266479e-01 -6.333345174789428711e-01 2.009168826043605804e-02
3.060957789421081543e-01 3.027012944221496582e-01 4.285663366317749023e-01 6.087369322776794434e-01 -1.307420134544372559e-01 -4.691101144999265671e-03 -9.413516521453857422e-02 4.842217564582824707e-01
3.661186397075653076e-01 -8.657344430685043335e-02 -1.597473174333572388e-01 -3.176895081996917725e-01 3.141284584999084473e-01 3.407115936279296875e-01 -6.839639544486999512e-01 2.223707139492034912e-01
3.415426909923553467e-01 -3.901888430118560791e-01 -1.194153279066085815e-01 -2.043555676937103271e-01 2.713019251823425293e-01 2.390953451395034790e-01 -5.763146281242370605e-01 4.606193900108337402e-01
2.725144624710083008e-01 1.673528403043746948e-01 6.934692859649658203e-01 4.824613332748413086e-01 -3.130062818527221680e-01 1.363244205713272095e-01 -2.092701345682144165e-01 1.539776474237442017e-01
2.797665894031524658e-01 -3.763650357723236084e-01 -1.524706035852432251e-01 4.363061487674713135e-01 6.700071096420288086e-01 2.655427157878875732e-01 -2.094957232475280762e-01 -5.620511621236801147e-02
1.541411727666854858e-01 -3.328631222248077393e-01 3.408009409904479980e-01 3.855378031730651855e-01 3.204055130481719971e-01 -4.894712269306182861e-01 -4.660659432411193848e-01 -2.029751837253570557e-01
3.265401124954223633e-01 -3.091579079627990723e-01 -5.177313834428787231e-02 -1.940553635358810425e-02 3.120941519737243652e-01 4.715750515460968018e-01 -4.379875957965850830e-01 5.320872068405151367e-01
-5.441799387335777283e-02 -8.035341650247573853e-02 -1.834696382284164429e-01 1.001602560281753540e-01 5.799316167831420898e-01 4.520397186279296875e-01 -5.075502395629882812e-01 3.855139315128326416e-01
1.841202229261398315e-01 -1.021135449409484863e-01 -1.388391405344009399e-01 7.035037875175476074e-01 -1.897589415311813354e-01 -4.775705561041831970e-02 -6.305905580520629883e-01 -7.446452230215072632e-02
2.979680895805358887e-01 -1.122424677014350891e-01 4.260331690311431885e-01 3.622452020645141602e-01 2.900018543004989624e-02 -5.886429548263549805e-01 -3.560801744461059570e-01 3.342996537685394287e-01
6.843007206916809082e-01 -8.026472479104995728e-02 -1.074226107448339462e-02 4.102867245674133301e-01 -2.182862758636474609e-01 -3.376262485980987549e-01 -4.412490725517272949e-01 2.232807315886020660e-02
-8.018220216035842896e-02 1.847187578678131104e-01 2.075183689594268799e-01 1.902430504560470581e-01 5.948074460029602051e-01 7.030021399259567261e-02 -5.942253470420837402e-01 -4.103069603443145752e-01
2.058485448360443115e-01 -4.022811353206634521e-01 2.038831710815429688e-01 5.837768912315368652e-01 7.864226400852203369e-02 5.979999899864196777e-02 -5.021772384643554688e-01 -3.892168700695037842e-01
7.257331162691116333e-02 4.769514203071594238e-01 5.324624776840209961e-01 2.669323086738586426e-01 5.369514226913452148e-01 -6.880766153335571289e-02 -2.798134386539459229e-01 -2.028158754110336304e-01
1.427928209304809570e-01 1.950160562992095947e-01 6.267044544219970703e-01 2.588056921958923340e-01 -1.729216277599334717e-01 -1.971299201250076294e-01 -6.426281332969665527e-01 -1.034864224493503571e-02
4.113673567771911621e-01 -5.505819916725158691e-01 2.928778529167175293e-01 4.227535426616668701e-01 3.450594842433929443e-01 2.635301351547241211e-01 -5.591094121336936951e-02 2.673914432525634766e-01
-3.391519188880920410e-01 -1.497303228825330734e-02 5.085628628730773926e-01 1.835320442914962769e-01 4.259967505931854248e-01 1.665808409452438354e-01 -6.173617839813232422e-01 4.553684592247009277e-02
7.372031211853027344e-01 3.252997100353240967e-01 -1.093621016480028629e-03 -1.833574026823043823e-01 3.269530534744262695e-01 3.227224349975585938e-01 -3.183077871799468994e-01 6.872210651636123657e-02
2.370500415563583374e-01 -1.418496519327163696e-01 6.525703072547912598e-01 -1.249318495392799377e-01 -1.760827898979187012e-01 3.400075808167457581e-02 -6.690318584442138672e-01 4.965094849467277527e-02
-2.000979706645011902e-02 -4.055858403444290161e-02 4.900349378585815430e-01 1.692917011678218842e-02 -4.216587916016578674e-02 -7.536377757787704468e-02 -8.490607142448425293e-01 -1.707986295223236084e-01
4.734899699687957764e-01 -2.190638333559036255e-01 -1.103774756193161011e-01 -9.087499976158142090e-02 1.345438808202743530e-01 4.053485989570617676e-01 -4.927310347557067871e-01 5.312094688415527344e-01
3.525564372539520264e-01 -1.897040307521820068e-01 -1.619514077901840210e-01 4.064620137214660645e-01 -2.907498180866241455e-01 -4.035479202866554260e-02 -7.496042847633361816e-01 -1.437238696962594986e-02
4.406228959560394287e-01 3.965162634849548340e-01 -6.349762529134750366e-02 1.015156581997871399e-01 7.162224054336547852e-01 9.924559295177459717e-02 -1.511109620332717896e-01 2.977085113525390625e-01
3.560262322425842285e-01 -1.176017820835113525e-01 1.499577909708023071e-01 8.507134765386581421e-02 -2.300747185945510864e-01 -3.797315657138824463e-01 -7.603678703308105469e-01 2.332401275634765625e-01
4.416932165622711182e-01 4.419480264186859131e-01 -1.686400771141052246e-01 3.372823819518089294e-02 6.858538389205932617e-01 -1.620501466095447540e-02 -3.136725723743438721e-01 1.047067940235137939e-01
5.004588961601257324e-01 -1.395358145236968994e-01 4.108957350254058838e-01 5.735284090042114258e-01 6.245279684662818909e-02 -6.040456146001815796e-02 -1.995799243450164795e-01 -4.300223886966705322e-01
1.195259392261505127e-01 -2.780899107456207275e-01 3.557353913784027100e-01 6.231291294097900391e-01 2.442759871482849121e-01 -3.677579164505004883e-01 -3.968175649642944336e-01 -2.028816789388656616e-01
3.277016282081604004e-01 -3.020611405372619629e-01 -2.283647507429122925e-01 4.544197320938110352e-01 4.404737055301666260e-01 2.683253884315490723e-01 -1.745897978544235229e-01 4.962114989757537842e-01
-6.402217596769332886e-02 -1.353795230388641357e-01 4.227618277072906494e-01 3.072421550750732422e-01 6.065784096717834473e-01 -6.753145903348922729e-02 -4.592819213867187500e-01 -3.478657305240631104e-01
3.552682399749755859e-01 -4.016140699386596680e-01 -2.582520246505737305e-01 2.538930475711822510e-01 1.686480492353439331e-01 4.436551034450531006e-01 -4.755178093910217285e-01 3.604798913002014160e-01
7.742376327514648438e-01 3.573885560035705566e-01 4.680360481142997742e-02 -2.282162196934223175e-02 4.486777186393737793e-01 2.141534537076950073e-01 -1.511881798505783081e-01 -9.311337023973464966e-03
-4.559053778648376465e-01 3.788346424698829651e-02 2.090588361024856567e-01 2.514666616916656494e-01 4.747641086578369141e-01 1.464262902736663818e-01 -6.150580644607543945e-01 2.421486079692840576e-01
1.317470334470272064e-02 2.539576590061187744e-01 3.807010948657989502e-01 4.516600072383880615e-01 3.456625938415527344e-01 -3.836786150932312012e-01 -2.280342727899551392e-01 5.174074172973632812e-01
-1.381703000515699387e-02 -3.510215133428573608e-02 -5.954001471400260925e-02 2.124699503183364868e-01 -5.450697615742683411e-02 -3.588638603687286377e-01 -8.769357204437255859e-01 2.216258943080902100e-01
2.563454210758209229e-01 5.702865123748779297e-01 4.657115787267684937e-02 6.288202404975891113e-01 -9.035269170999526978e-02 3.682744801044464111e-01 -2.399086654186248779e-01 -1.006514430046081543e-01
-1.473079025745391846e-01 4.595746397972106934e-01 4.930158257484436035e-01 2.765356004238128662e-01 4.897899627685546875e-01 -9.519848972558975220e-02 -4.339381158351898193e-01 -1.014672219753265381e-01
4.320225715637207031e-01 -9.467405825853347778e-02 -9.786707162857055664e-02 -1.555646210908889771e-01 -1.774452254176139832e-02 4.109593629837036133e-01 -6.418377161026000977e-01 4.352664351463317871e-01
9.201225638389587402e-02 -3.932387828826904297e-01 2.105437964200973511e-01 4.450563490390777588e-01 3.340912163257598877e-01 -3.848294615745544434e-01 -5.243290066719055176e-01 -2.446667999029159546e-01
-1.277369856834411621e-01 2.845866382122039795e-01 4.758004844188690186e-01 2.552627027034759521e-01 -1.995654255151748657e-01 4.266769886016845703e-01 -6.223102807998657227e-01 4.470887407660484314e-02
8.032503724098205566e-02 4.952057003974914551e-01 3.669873178005218506e-01 3.057930171489715576e-01 6.505550146102905273e-01 1.555177867412567139e-01 -2.228853404521942139e-01 -1.518046855926513672e-01
-3.250313997268676758e-01 1.420853286981582642e-01 1.766438484191894531e-01 3.500563502311706543e-01 7.016623020172119141e-01 1.107323244214057922e-01 -4.369506835937500000e-01 1.578170359134674072e-01
5.176718831062316895e-01 3.787223249673843384e-02 -1.471720933914184570e-01 2.371335774660110474e-01 1.272193342447280884e-01 -1.780094057321548462e-01 -6.058413386344909668e-01 -4.876207113265991211e-01
4.071440994739532471e-01 -5.877740979194641113e-01 -3.879298269748687744e-02 2.153398692607879639e-01 5.087097287178039551e-01 3.001059591770172119e-01 -2.897947430610656738e-01 8.971583098173141479e-02
1.166771128773689270e-01 3.567102849483489990e-01 -4.036882817745208740e-01 3.712004721164703369e-01 2.309524714946746826e-01 -3.308212161064147949e-01 -5.964253544807434082e-01 1.997127681970596313e-01
5.938083529472351074e-01 1.586436927318572998e-01 -2.713876068592071533e-01 3.255173191428184509e-02 6.252807378768920898e-01 1.081420406699180603e-01 -1.991475820541381836e-01 3.243187963962554932e-01
-2.263326942920684814e-01 4.570519626140594482e-01 3.592995405197143555e-01 2.971177697181701660e-01 5.292902588844299316e-01 -2.527839038521051407e-03 -4.920960962772369385e-01 1.374397054314613342e-02
2.901132404804229736e-01 -3.495450019836425781e-01 5.424809455871582031e-01 1.763987243175506592e-01 -3.501764535903930664e-01 8.023058623075485229e-02 -3.930829167366027832e-01 4.297392070293426514e-01
4.953813552856445312e-01 -3.412248194217681885e-01 3.574217557907104492e-01 3.058214783668518066e-01 -8.834351599216461182e-02 4.652732238173484802e-02 -4.853477180004119873e-01 -4.139495193958282471e-01
5.791814923286437988e-01 2.871088683605194092e-01 -1.603634059429168701e-01 2.375864684581756592e-01 2.867422997951507568e-02 2.523777186870574951e-01 -1.871844977140426636e-01 6.327707171440124512e-01
5.045022964477539062e-01 4.178811311721801758e-01 5.285510420799255371e-02 6.338825076818466187e-02 6.271055936813354492e-01 2.408906221389770508e-01 -1.274386644363403320e-01 3.106618225574493408e-01
-1.490219533443450928e-01 4.759519100189208984e-01 -1.009826511144638062e-01 6.004937291145324707e-01 3.248676061630249023e-01 1.244615763425827026e-01 -3.930985629558563232e-01 3.239074945449829102e-01
2.065381854772567749e-01 3.540375530719757080e-01 6.439972519874572754e-01 1.522805392742156982e-01 2.942312955856323242e-01 3.174706101417541504e-01 -8.106704056262969971e-02 4.473770260810852051e-01
5.258678793907165527e-01 2.752692811191082001e-02 -5.223855003714561462e-02 4.821385145187377930e-01 -1.447706073522567749e-01 -4.378645718097686768e-01 -5.241184234619140625e-01 1.161499693989753723e-02
3.192665874958038330e-01 -2.215487509965896606e-01 4.326473474502563477e-01 3.151566088199615479e-01 -9.759332984685897827e-02 6.934307515621185303e-02 -6.752061247825622559e-01 -3.037124574184417725e-01
-3.999013304710388184e-01 1.338981688022613525e-01 8.736722171306610107e-02 3.190341293811798096e-01 4.267435371875762939e-01 2.214395403861999512e-01 -6.879869699478149414e-01 9.090071171522140503e-02
4.327914491295814514e-02 -3.066835105419158936e-01 5.605562329292297363e-01 5.472771525382995605e-01 2.303984314203262329e-01 2.683860957622528076e-01 -3.055056035518646240e-01 -2.681199610233306885e-01
-2.662911415100097656e-01 3.214685022830963135e-01 1.811551749706268311e-01 2.840304970741271973e-01 4.912508130073547363e-01 -7.219478487968444824e-02 -6.620987057685852051e-01 -1.653554290533065796e-01
4.841798543930053711e-02 3.055483698844909668e-01 3.399033471941947937e-02 2.530910670757293701e-01 -1.350749582052230835e-01 -3.006537556648254395e-01 -7.383803129196166992e-01 4.303975403308868408e-01
-4.048159718513488770e-01 -2.751131951808929443e-01 4.328244030475616455e-01 3.917571604251861572e-01 1.583744287490844727e-01 1.411174088716506958e-01 -5.682833790779113770e-01 2.273403555154800415e-01
5.127127766609191895e-01 4.654720425605773926e-01 -6.685680896043777466e-02 5.155991762876510620e-02 5.257566571235656738e-01 -1.248618513345718384e-01 -1.726381778717041016e-01 4.376284480094909668e-01
2.450576275587081909e-01 8.395965397357940674e-02 7.582624554634094238e-01 2.842963039875030518e-01 3.444962799549102783e-01 -3.264041244983673096e-02 -1.431950740516185760e-02 3.964380919933319092e-01
2.054921835660934448e-01 -4.207648336887359619e-03 5.323514938354492188e-01 -9.520354121923446655e-02 3.445951342582702637e-01 -1.127621605992317200e-01 -2.357141673564910889e-01 6.915714144706726074e-01
5.434129238128662109e-01 -2.291967570781707764e-01 5.257876589894294739e-02 3.262793123722076416e-01 -2.530320584774017334e-01 -2.766736745834350586e-01 -6.334711909294128418e-01 3.300271183252334595e-02
1.409945040941238403e-01 1.596060097217559814e-01 7.297030687332153320e-01 1.076673939824104309e-01 2.017586380243301392e-01 2.254753559827804565e-01 -4.392461180686950684e-01 -3.551122248172760010e-01
1.918513476848602295e-01 2.487823963165283203e-01 -3.398381471633911133e-01 9.262422472238540649e-02 1.284740716218948364e-01 -2.426449656486511230e-01 -8.375848531723022461e-01 1.734197139739990234e-02
9.515199065208435059e-02 4.260571599006652832e-01 5.132164955139160156e-01 6.349790841341018677e-02 5.583354234695434570e-01 -1.299153547734022141e-02 -4.150047302246093750e-01 -2.405450940132141113e-01
4.242024719715118408e-01 -2.350486665964126587e-01 -4.572788178920745850e-01 4.515833556652069092e-01 4.246806204319000244e-01 2.507778406143188477e-01 -2.547532021999359131e-01 2.088791280984878540e-01
1.548211127519607544e-01 -3.800902366638183594e-01 2.021361514925956726e-02 5.754981040954589844e-01 -2.410854995250701904e-01 -1.604727655649185181e-01 -5.792496204376220703e-01 2.838155925273895264e-01
4.096055924892425537e-01 -3.745254129171371460e-02 5.334855243563652039e-02 6.686001420021057129e-01 -3.339868783950805664e-02 -1.318411380052566528e-01 -4.684519469738006592e-01 -3.781581223011016846e-01
2.325491011142730713e-01 -5.817834660410881042e-02 4.155738353729248047e-01 4.363061487674713135e-01 -1.723815202713012695e-01 3.564087450504302979e-01 -1.374500542879104614e-01 6.354812979698181152e-01
1.875173449516296387e-01 -3.132601082324981689e-01 -3.841289877891540527e-01 2.612383104860782623e-02 4.117796123027801514e-01 2.467803210020065308e-01 -5.836949348449707031e-01 3.838035762310028076e-01
4.921664297580718994e-01 -3.303290009498596191e-01 2.251911163330078125e-01 2.250259071588516235e-01 5.939120650291442871e-01 4.022839665412902832e-01 -6.268125027418136597e-02 1.697480380535125732e-01
4.293692111968994141e-02 7.028855383396148682e-02 2.806475460529327393e-01 3.745913505554199219e-01 3.438838720321655273e-01 -5.690719485282897949e-01 -3.304570317268371582e-01 4.720521867275238037e-01
4.762870073318481445e-01 5.478816628456115723e-01 -2.793826460838317871e-01 2.510326802730560303e-01 3.529555499553680420e-01 2.810903489589691162e-01 -3.006548285484313965e-01 1.947343498468399048e-01
2.918869554996490479e-01 3.374925553798675537e-01 4.862365126609802246e-01 4.729317724704742432e-01 -8.317112177610397339e-02 -3.911777436733245850e-01 -4.133107066154479980e-01 -1.002351567149162292e-01
2.757474184036254883e-01 5.137333869934082031e-01 -2.198029607534408569e-01 1.410731226205825806e-01 6.649430841207504272e-02 -1.600934714078903198e-01 -7.246335148811340332e-01 -1.915232986211776733e-01
1.957763880491256714e-01 2.184739708900451660e-01 7.112407088279724121e-01 2.683816254138946533e-01 2.981694340705871582e-01 4.031066596508026123e-01 -5.663141608238220215e-02 2.853797972202301025e-01
-1.930093765258789062e-01 -3.195279538631439209e-01 6.108365058898925781e-01 3.706170916557312012e-01 1.434812694787979126e-01 1.456520110368728638e-01 -5.534351468086242676e-01 -4.559811577200889587e-02
7.152209877967834473e-01 -1.123732551932334900e-01 -9.742696583271026611e-02 1.256621927022933960e-01 -1.722322851419448853e-01 -2.219665646553039551e-01 -6.051768064498901367e-01 -7.332313060760498047e-02
5.101882815361022949e-01 5.484276413917541504e-01 -3.046997487545013428e-01 2.829608917236328125e-01 3.113308250904083252e-01 2.496005594730377197e-01 -2.456336319446563721e-01 2.155528068542480469e-01
3.709784746170043945e-01 3.527235388755798340e-01 -1.706286221742630005e-01 -9.438478201627731323e-02 7.346217036247253418e-01 3.057820908725261688e-02 -3.834759891033172607e-01 1.108182966709136963e-01
4.614516794681549072e-01 4.880680143833160400e-01 -3.016558289527893066e-01 1.432230770587921143e-01 2.346397787332534790e-01 4.376112520694732666e-01 -4.313564598560333252e-01 6.866587698459625244e-02
4.145327508449554443e-01 -4.655169844627380371e-01 1.079389303922653198e-01 2.194229364395141602e-01 6.080429553985595703e-01 2.858507037162780762e-01 -1.485970020294189453e-01 2.795557081699371338e-01
4.784259796142578125e-01 -3.310277462005615234e-01 -1.899437904357910156e-01 3.813369572162628174e-02 4.703297019004821777e-01 3.337267935276031494e-01 -2.746278345584869385e-01 4.647499322891235352e-01
6.876210100017488003e-04 -1.099417135119438171e-01 3.888101875782012939e-01 1.851502060890197754e-02 5.989551544189453125e-01 9.314431995153427124e-02 -2.329937070608139038e-01 6.439620852470397949e-01
-2.708984725177288055e-02 -4.723686724901199341e-03 6.845133304595947266e-01 2.024408578872680664e-01 -5.259107425808906555e-02 -1.526213884353637695e-01 -6.808685064315795898e-01 7.855743169784545898e-03
-1.578530669212341309e-02 8.772315084934234619e-02 4.984628856182098389e-01 1.253871172666549683e-01 1.564311445690691471e-03 1.474036723375320435e-01 -7.611505985260009766e-01 -3.560728132724761963e-01
4.098594486713409424e-01 -2.581967413425445557e-01 3.477998077869415283e-01 4.814191758632659912e-01 -2.316917106509208679e-02 -5.163789391517639160e-01 -3.094439804553985596e-01 2.228927612304687500e-01
-5.612013861536979675e-02 -1.959360763430595398e-02 3.419075012207031250e-01 4.806841015815734863e-01 1.339817196130752563e-01 2.862463295459747314e-01 -6.297324299812316895e-01 -3.899458348751068115e-01
3.201518058776855469e-01 -4.325942099094390869e-01 -2.128680199384689331e-01 4.503799676895141602e-01 1.739558130502700806e-01 2.721157670021057129e-01 -2.358966618776321411e-01 5.497773289680480957e-01
5.528745651245117188e-01 2.057386189699172974e-01 3.333521783351898193e-01 5.085825920104980469e-01 2.780405804514884949e-02 8.623202145099639893e-02 9.248999506235122681e-02 5.152261257171630859e-01
5.615014433860778809e-01 6.943657994270324707e-02 2.970857620239257812e-01 4.756428301334381104e-01 4.922479391098022461e-02 1.494454741477966309e-01 1.055690050125122070e-01 5.740181207656860352e-01
2.663815915584564209e-01 -5.225283652544021606e-02 3.724626898765563965e-01 1.107203736901283264e-01 2.318622320890426636e-01 -2.021145224571228027e-01 -6.654168367385864258e-01 -4.877837896347045898e-01
6.951174139976501465e-01 -5.963838100433349609e-02 7.520197425037622452e-03 3.827806413173675537e-01 -1.533150821924209595e-01 2.245151996612548828e-01 -4.597298800945281982e-02 5.391210913658142090e-01
4.614121019840240479e-01 -3.191117644309997559e-01 6.696753501892089844e-01 1.333035379648208618e-01 -1.314107626676559448e-01 -3.047519177198410034e-02 -4.481246173381805420e-01 -4.303640220314264297e-03
1.905434392392635345e-02 3.936907052993774414e-01 -9.259222447872161865e-02 6.395533680915832520e-02 -1.711632311344146729e-02 -2.006720602512359619e-01 -8.719460964202880859e-01 1.764335334300994873e-01
-8.031127601861953735e-02 4.290633499622344971e-01 -7.217763364315032959e-02 5.062719583511352539e-01 2.181332260370254517e-01 2.793531417846679688e-01 -6.309441328048706055e-01 1.556384116411209106e-01
-9.319644421339035034e-02 -1.761877536773681641e-01 4.916390478610992432e-01 2.340315431356430054e-01 5.151678919792175293e-01 1.491433382034301758e-01 -5.333034396171569824e-01 -3.028832376003265381e-01
3.402543962001800537e-01 5.928982421755790710e-02 2.881703674793243408e-01 6.588701009750366211e-01 -3.239007890224456787e-01 3.609893321990966797e-01 -1.477183997631072998e-01 3.263647556304931641e-01
2.663818597793579102e-01 -2.938110232353210449e-01 5.245386362075805664e-01 -5.014682561159133911e-02 -1.191613972187042236e-01 -1.557401102036237717e-02 -7.325297594070434570e-01 -1.184001937508583069e-01
1.366104781627655029e-01 2.409543655812740326e-02 2.042241841554641724e-01 5.879260301589965820e-01 -2.313022166490554810e-01 4.777005910873413086e-01 -2.478773593902587891e-01 5.002505183219909668e-01
1.759022027254104614e-01 6.057915836572647095e-02 3.409954905509948730e-01 -1.438218448311090469e-02 3.541376590728759766e-01 -2.349598407745361328e-01 -2.515345513820648193e-01 7.778269052505493164e-01
2.744622528553009033e-01 -4.855349063873291016e-01 8.044851943850517273e-03 3.349192440509796143e-01 6.676348447799682617e-01 1.779582202434539795e-01 -2.111120820045471191e-01 2.339165359735488892e-01
6.146294474601745605e-01 -8.672822266817092896e-03 1.909311711788177490e-01 5.631895661354064941e-01 -1.705159060657024384e-02 1.848736554384231567e-01 8.219110965728759766e-02 4.767536818981170654e-01
5.218896642327308655e-02 3.359627425670623779e-01 2.963541150093078613e-01 4.545642733573913574e-01 3.473901450634002686e-01 -3.038884401321411133e-01 -1.623190939426422119e-01 5.920941233634948730e-01
-3.675538897514343262e-01 1.929908096790313721e-01 1.878169625997543335e-01 3.192423284053802490e-01 5.806289315223693848e-01 1.871964931488037109e-01 -5.247661471366882324e-01 2.071617394685745239e-01
3.151160180568695068e-01 3.875218629837036133e-01 -3.148521184921264648e-01 4.001199901103973389e-01 7.490872591733932495e-02 -9.906785935163497925e-02 -6.384479999542236328e-01 -2.612646222114562988e-01
4.563440084457397461e-01 -5.703945457935333252e-02 -1.380871236324310303e-01 -2.878620624542236328e-01 2.015838921070098877e-01 3.368399441242218018e-01 -6.880810856819152832e-01 2.429226785898208618e-01
2.204894423484802246e-01 2.650968432426452637e-01 7.806047797203063965e-01 1.811489462852478027e-01 1.794735789299011230e-01 8.306676894426345825e-02 -1.120211184024810791e-01 4.327698647975921631e-01
6.770200729370117188e-01 -3.298764526844024658e-01 -6.693550199270248413e-02 3.071058988571166992e-01 -2.182125747203826904e-01 -1.346777975559234619e-01 -5.144617557525634766e-01 -6.004435196518898010e-02
2.199127525091171265e-01 2.687223255634307861e-01 7.148362994194030762e-01 1.028762459754943848e-01 3.578218519687652588e-01 1.887299269437789917e-01 -1.233851164579391479e-01 4.230520129203796387e-01
6.868968009948730469e-01 4.874594137072563171e-02 2.644731700420379639e-01 4.998191893100738525e-01 -2.654763162136077881e-01 2.299389541149139404e-01 -2.555169910192489624e-02 2.864063978195190430e-01
1.117981225252151489e-01 3.153862953186035156e-01 4.491120278835296631e-01 1.466442048549652100e-01 5.294712781906127930e-01 3.688113391399383545e-01 -3.448805809020996094e-01 -3.598921895027160645e-01
7.932512164115905762e-01 -2.286404073238372803e-01 1.486714836210012436e-02 1.436054110527038574e-01 2.860812246799468994e-01 3.662900030612945557e-01 -4.513732716441154480e-02 2.821073234081268311e-01
-2.032401561737060547e-01 2.696311771869659424e-01 -2.850603163242340088e-01 5.461422801017761230e-01 2.448276728391647339e-01 2.693871594965457916e-02 -4.966132342815399170e-01 4.462853968143463135e-01
1.467249691486358643e-01 -8.601414412260055542e-02 3.404909372329711914e-01 3.987651169300079346e-01 6.257756799459457397e-02 1.362307518720626831e-01 -5.967785120010375977e-01 -5.634769797325134277e-01
3.359940350055694580e-01 -2.563345134258270264e-01 -1.356067135930061340e-02 -2.858808636665344238e-01 3.061453402042388916e-01 3.408850133419036865e-01 -6.020647287368774414e-01 4.087531566619873047e-01
5.677052140235900879e-01 4.390660524368286133e-01 -1.956656575202941895e-01 -8.429543673992156982e-02 2.794542312622070312e-01 3.085462749004364014e-01 -5.073667764663696289e-01 9.393858909606933594e-02
3.732723891735076904e-01 1.416332870721817017e-01 6.130846142768859863e-01 3.855046331882476807e-01 -3.364365696907043457e-01 -9.306790307164192200e-03 -4.372778832912445068e-01 -1.078571379184722900e-01
1.294678002595901489e-01 1.469346582889556885e-01 7.833899259567260742e-01 2.315760850906372070e-01 2.245231270790100098e-01 1.795988380908966064e-01 -3.512330055236816406e-01 -2.971363961696624756e-01
2.456775903701782227e-01 -2.382063120603561401e-01 -2.194737195968627930e-01 4.575668647885322571e-02 2.575076520442962646e-01 5.114034414291381836e-01 -6.005015969276428223e-01 3.797262012958526611e-01
4.001551568508148193e-01 -5.665286630392074585e-02 -4.701966643333435059e-01 1.668463349342346191e-01 5.670618414878845215e-01 3.536837920546531677e-02 -3.244178891181945801e-01 3.996082246303558350e-01
7.195236682891845703e-01 2.583647966384887695e-01 -5.914181470870971680e-02 9.116296656429767609e-03 4.642000496387481689e-01 -1.651109308004379272e-01 -1.203817874193191528e-01 3.933413624763488770e-01
3.307729661464691162e-01 3.217248022556304932e-01 6.447659730911254883e-01 2.009895890951156616e-01 -5.229407921433448792e-02 -2.241857647895812988e-01 -4.804367125034332275e-01 -2.171389311552047729e-01
3.884917199611663818e-01 4.569179564714431763e-02 5.114453434944152832e-01 6.317625641822814941e-01 -2.099716514348983765e-01 2.455119788646697998e-02 -9.778892248868942261e-02 3.633626997470855713e-01
-3.534427657723426819e-02 -3.271029889583587646e-01 -8.399255573749542236e-02 3.996350467205047607e-01 1.033917218446731567e-01 -3.234660923480987549e-01 -7.779351472854614258e-01 6.699517369270324707e-02
6.301816701889038086e-01 3.556792438030242920e-01 -1.746014878153800964e-02 -1.125055775046348572e-01 1.046804338693618774e-01 4.407785236835479736e-01 -4.185608029365539551e-01 2.880351245403289795e-01
4.161636233329772949e-01 -2.465601116418838501e-01 2.030076384544372559e-01 3.799716234207153320e-01 -1.698586940765380859e-01 4.650527834892272949e-01 -1.259400695562362671e-01 5.651887655258178711e-01
6.632519364356994629e-01 -4.658258333802223206e-02 -5.835327133536338806e-02 -1.359124183654785156e-01 4.142977893352508545e-01 2.874728739261627197e-01 -2.840246856212615967e-01 4.484376609325408936e-01
3.092945814132690430e-01 1.012406423687934875e-01 3.099890649318695068e-01 4.962266087532043457e-01 3.282411023974418640e-02 -5.641905069351196289e-01 -2.975396811962127686e-01 3.792557120323181152e-01
-3.596645221114158630e-02 3.465009629726409912e-01 3.787828981876373291e-02 2.610638439655303955e-01 6.588241457939147949e-01 -1.439496595412492752e-02 -5.358244180679321289e-01 2.961252331733703613e-01
4.333446621894836426e-01 -3.629330992698669434e-01 3.246501982212066650e-01 2.053634375333786011e-01 6.151878237724304199e-01 3.693463206291198730e-01 -4.545027762651443481e-02 1.264186352491378784e-01
1.639216323383152485e-03 -2.580589652061462402e-01 -2.281190156936645508e-01 5.450295209884643555e-01 6.597292423248291016e-01 2.730529904365539551e-01 -2.721488177776336670e-01 2.101856656372547150e-02
7.381396889686584473e-01 1.444323658943176270e-01 3.757009655237197876e-02 -2.181599736213684082e-01 5.320956707000732422e-01 3.683352470397949219e-02 -1.735608428716659546e-01 2.658531069755554199e-01
-1.987380720674991608e-02 -1.181163638830184937e-01 4.923030734062194824e-01 1.668489128351211548e-01 6.504327654838562012e-01 5.711842700839042664e-02 -4.296481013298034668e-01 -3.233106136322021484e-01
3.186995685100555420e-01 -6.643369048833847046e-02 -6.822231225669384003e-03 -2.604215741157531738e-01 1.034055575728416443e-01 4.898662865161895752e-01 -6.550746560096740723e-01 3.825792074203491211e-01
4.223880171775817871e-01 1.694273203611373901e-01 2.399878352880477905e-01 6.373831629753112793e-01 4.737605899572372437e-02 1.916907578706741333e-01 5.705837160348892212e-02 5.355241298675537109e-01
7.389901876449584961e-01 5.381447821855545044e-02 2.674110233783721924e-01 3.742470443248748779e-01 -2.786948382854461670e-01 2.331102639436721802e-01 -4.256689921021461487e-02 3.249689638614654541e-01
1.253519356250762939e-01 -3.926129639148712158e-01 1.273570507764816284e-01 5.268924832344055176e-01 1.226319149136543274e-01 -3.222620487213134766e-01 -6.139358878135681152e-01 -2.012407183647155762e-01
7.116219997406005859e-01 4.801613986492156982e-01 3.214667364954948425e-02 2.228358015418052673e-02 4.495090544223785400e-01 1.979701220989227295e-01 -1.423093229532241821e-01 -2.631777897477149963e-03
2.556556761264801025e-01 -1.095847636461257935e-01 3.173750042915344238e-01 6.689043045043945312e-01 -3.142358064651489258e-01 1.893071532249450684e-01 -2.190735787153244019e-01 4.380605518817901611e-01
3.376876413822174072e-01 2.935811579227447510e-01 5.908309221267700195e-01 2.753286957740783691e-01 4.989958703517913818e-01 2.794099450111389160e-01 4.027439653873443604e-02 2.149449884891510010e-01
-1.928449422121047974e-02 2.455600164830684662e-02 5.367740392684936523e-01 1.645162701606750488e-01 5.911944508552551270e-01 1.058747693896293640e-01 -4.285258352756500244e-01 -3.734680414199829102e-01
2.366396933794021606e-01 -7.657332811504602432e-03 -2.897814810276031494e-01 1.720352321863174438e-01 1.606542319059371948e-01 5.379840731620788574e-01 -5.553613901138305664e-01 4.546544551849365234e-01
-1.765016913414001465e-01 -2.219351679086685181e-01 6.078286767005920410e-01 5.401028990745544434e-01 2.386983297765254974e-02 1.670671552419662476e-01 -4.673002958297729492e-01 1.075835824012756348e-01
-3.605895861983299255e-02 2.404945790767669678e-01 6.707783788442611694e-02 5.796608924865722656e-01 4.744563400745391846e-01 -3.401679694652557373e-01 -2.198674529790878296e-01 4.595552980899810791e-01
5.044446587562561035e-01 -5.402582883834838867e-01 -2.815895527601242065e-02 1.068498268723487854e-01 3.196855187416076660e-01 4.095929861068725586e-01 -3.226971328258514404e-01 2.595154643058776855e-01
2.723643183708190918e-01 7.911234349012374878e-02 2.931956052780151367e-01 4.032228887081146240e-01 4.013609290122985840e-01 -6.072160601615905762e-01 -1.809168308973312378e-01 3.293534219264984131e-01
3.941965103149414062e-01 1.259771883487701416e-01 3.324517011642456055e-01 6.069722771644592285e-01 1.737480610609054565e-01 -2.168778628110885620e-01 2.911241725087165833e-02 5.212749242782592773e-01
-2.268327027559280396e-02 -4.158591851592063904e-02 5.212475657463073730e-01 4.425057470798492432e-01 1.022720485925674438e-01 3.002972304821014404e-01 -5.847365260124206543e-01 -2.961264252662658691e-01
-3.718225657939910889e-01 -5.703638866543769836e-02 3.516818284988403320e-01 1.004366204142570496e-01 6.026334762573242188e-01 1.749809384346008301e-01 -5.508971810340881348e-01 1.656926572322845459e-01
8.532958105206489563e-03 -1.391143798828125000e-01 -1.571621596813201904e-01 7.206903100013732910e-01 -1.138303130865097046e-01 2.045418322086334229e-02 -6.450155973434448242e-01 8.401811867952346802e-02
3.437522649765014648e-01 5.434150099754333496e-01 -2.160391807556152344e-01 3.297342061996459961e-01 7.321590930223464966e-02 2.231806367635726929e-01 -3.109979927539825439e-01 5.284382104873657227e-01
8.508899062871932983e-02 2.513582110404968262e-01 1.887212246656417847e-01 3.683572635054588318e-02 -2.912510633468627930e-01 -1.475152671337127686e-01 -8.278042674064636230e-01 3.174247145652770996e-01
-2.231002897024154663e-01 -3.241122961044311523e-01 5.439785718917846680e-01 3.887259662151336670e-01 1.538447588682174683e-01 -1.551097929477691650e-01 -4.889078438282012939e-01 3.337644934654235840e-01
-5.661342293024063110e-02 -2.588171660900115967e-01 6.241739988327026367e-01 3.790770769119262695e-01 2.526764571666717529e-01 7.159997522830963135e-02 -5.116379261016845703e-01 -2.564579844474792480e-01
2.414774596691131592e-01 -6.480140984058380127e-02 4.530892372131347656e-01 5.097925662994384766e-01 -2.454616278409957886e-01 4.461659491062164307e-01 -1.391713768243789673e-01 4.400306642055511475e-01
6.194710731506347656e-02 2.954043447971343994e-01 5.105036497116088867e-01 1.163911595940589905e-01 6.748824119567871094e-01 1.075844913721084595e-01 -3.354994356632232666e-01 -2.348132878541946411e-01
3.899883031845092773e-01 -2.357656657695770264e-01 4.346456229686737061e-01 1.402059793472290039e-01 -3.639433160424232483e-02 -1.873298138380050659e-01 -6.631545424461364746e-01 -3.279608786106109619e-01
-3.197743296623229980e-01 2.094225436449050903e-01 -1.074724737554788589e-02 2.957086563110351562e-01 4.887799322605133057e-01 1.561512500047683716e-01 -7.092517614364624023e-01 -6.215014727786183357e-04
-1.023400458507239819e-03 -5.963390320539474487e-02 5.029997825622558594e-01 1.304658204317092896e-01 2.132167965173721313e-01 -3.261113166809082031e-01 -7.234848737716674805e-01 -2.262129634618759155e-01
3.209280669689178467e-01 2.472546100616455078e-01 7.156826257705688477e-01 1.160092651844024658e-01 2.169036865234375000e-01 7.825630158185958862e-02 -6.084156408905982971e-02 5.033265352249145508e-01
-3.787031769752502441e-01 2.387719452381134033e-01 9.753257036209106445e-02 4.978842437267303467e-01 2.380789071321487427e-01 1.894394457340240479e-01 -6.685173511505126953e-01 5.182810872793197632e-02
2.598291635513305664e-01 -2.751876711845397949e-01 -2.746014893054962158e-01 1.070166006684303284e-01 1.439927518367767334e-01 3.691811561584472656e-01 -5.366781353950500488e-01 5.699561834335327148e-01
1.565666198730468750e-01 6.009625270962715149e-02 6.956428289413452148e-01 -4.527600482106208801e-02 -2.589793205261230469e-01 1.722886562347412109e-01 -5.878958702087402344e-01 2.086414247751235962e-01
5.638753175735473633e-01 -3.974555432796478271e-01 6.175092458724975586e-01 1.484712064266204834e-01 -5.381219461560249329e-02 5.427713622339069843e-04 -3.079788684844970703e-01 -1.515434831380844116e-01
4.707744121551513672e-01 -4.126428365707397461e-01 1.649832576513290405e-01 1.852508336305618286e-01 6.104137301445007324e-01 3.248216211795806885e-01 -9.419875591993331909e-02 2.440744638442993164e-01
-5.079232528805732727e-02 1.323931366205215454e-01 7.092241644859313965e-01 6.480294466018676758e-02 8.089180104434490204e-03 1.400727629661560059e-01 -6.730166077613830566e-01 -7.548222318291664124e-03
4.945913255214691162e-01 -3.167171478271484375e-01 -1.484370380640029907e-01 6.113922968506813049e-02 1.480229105800390244e-02 4.473915696144104004e-01 -4.880015254020690918e-01 4.367772638797760010e-01
4.539808630943298340e-01 -4.368874132633209229e-01 -1.276490986347198486e-01 3.516561686992645264e-01 5.544185042381286621e-01 1.641727387905120850e-01 -1.467782855033874512e-01 3.274110853672027588e-01
1.399028301239013672e-01 3.669482767581939697e-01 -3.494719788432121277e-02 9.219001233577728271e-02 5.365030169486999512e-01 -2.740301489830017090e-01 -3.844251036643981934e-01 5.703905224800109863e-01
3.796867728233337402e-01 5.879634246230125427e-02 -4.952456057071685791e-02 -3.581385016441345215e-01 2.682916224002838135e-01 3.623670339584350586e-01 -6.847119331359863281e-01 2.225852906703948975e-01
4.939785972237586975e-02 9.764420986175537109e-02 5.074771046638488770e-01 7.735756039619445801e-02 6.317554414272308350e-02 -5.216463208198547363e-01 -5.941730737686157227e-01 3.088051378726959229e-01
4.015686810016632080e-01 -2.175784260034561157e-01 -2.127700746059417725e-01 4.553386569023132324e-01 -6.376779638230800629e-03 -1.320340763777494431e-02 -6.488718390464782715e-01 -3.428532183170318604e-01
2.185724526643753052e-01 -5.938726663589477539e-01 -9.336922317743301392e-02 1.331059187650680542e-01 3.354454338550567627e-01 1.730988919734954834e-01 -3.721430003643035889e-01 5.404894948005676270e-01
4.006576836109161377e-01 -1.161778792738914490e-01 3.591178953647613525e-01 6.186987757682800293e-01 1.958468556404113770e-01 -2.811304926872253418e-01 -2.640663981437683105e-01 -3.565119504928588867e-01
1.036741510033607483e-01 1.683106869459152222e-01 7.735476493835449219e-01 1.447783261537551880e-01 3.625923395156860352e-01 6.493019312620162964e-02 -3.497511148452758789e-01 -2.890872359275817871e-01
-6.852121092379093170e-03 5.631443262100219727e-01 -1.952068954706192017e-01 3.502332866191864014e-01 3.013327121734619141e-01 3.375793993473052979e-01 -4.979281425476074219e-01 2.633604407310485840e-01
3.091495037078857422e-01 -4.423483014106750488e-01 9.476712346076965332e-02 5.820970535278320312e-01 -1.469230353832244873e-01 -5.911141633987426758e-02 -5.697933435440063477e-01 -1.057911664247512817e-01
-3.025448918342590332e-01 -6.692184507846832275e-02 5.339842438697814941e-01 2.047646194696426392e-01 -1.176095604896545410e-01 8.986105769872665405e-02 -6.285264492034912109e-01 3.999595344066619873e-01
2.194786071777343750e-02 -5.134531855583190918e-02 3.194814324378967285e-01 -7.123707979917526245e-02 3.225388824939727783e-01 -9.831213206052780151e-02 -3.690896630287170410e-01 7.998843789100646973e-01
5.762659907341003418e-01 -7.801418751478195190e-02 3.428489267826080322e-01 4.883843660354614258e-01 5.025112256407737732e-02 1.471360176801681519e-01 -1.616176962852478027e-01 -5.054425001144409180e-01
2.405589371919631958e-01 7.173268795013427734e-01 3.640818595886230469e-01 3.397039771080017090e-01 3.016568124294281006e-01 1.421836763620376587e-01 -1.756302267313003540e-01 -1.938043832778930664e-01
2.905938923358917236e-01 -1.777426302433013916e-01 6.943110227584838867e-01 -2.152133546769618988e-02 -2.963131666183471680e-01 1.737290620803833008e-01 -5.067865848541259766e-01 1.631436347961425781e-01
3.244108334183692932e-02 -5.961716175079345703e-02 4.166738390922546387e-01 -1.299134194850921631e-01 3.179817199707031250e-01 9.071893244981765747e-02 -3.597062528133392334e-01 7.524412870407104492e-01
3.263429105281829834e-01 -5.720093846321105957e-01 -8.113756030797958374e-02 6.933549046516418457e-02 3.899066150188446045e-01 1.139851808547973633e-01 -3.584410548210144043e-01 5.112876892089843750e-01
2.649665176868438721e-01 3.615227527916431427e-03 6.801814436912536621e-01 1.217524260282516479e-01 5.964447557926177979e-02 -4.604172408580780029e-01 -3.610785007476806641e-01 3.261750638484954834e-01
6.578088402748107910e-01 3.142837285995483398e-01 -1.079264953732490540e-01 4.164795279502868652e-01 1.416810154914855957e-01 1.954561322927474976e-01 -9.220677427947521210e-03 4.743925034999847412e-01
4.624141454696655273e-01 -3.203718364238739014e-01 1.929598897695541382e-01 2.556335926055908203e-01 5.932481288909912109e-01 4.483709931373596191e-01 -7.701883465051651001e-02 1.484629064798355103e-01
-3.824606537818908691e-01 6.341661512851715088e-02 3.237668275833129883e-01 4.335174858570098877e-01 4.843119978904724121e-01 -7.508235424757003784e-02 -4.912196993827819824e-01 2.746772170066833496e-01
2.793934196233749390e-02 6.031851172447204590e-01 -1.946093863807618618e-03 1.631052345037460327e-01 2.136393077671527863e-02 -2.607926726341247559e-01 -6.822471618652343750e-01 2.735869288444519043e-01
4.985328018665313721e-01 -3.909362852573394775e-01 2.467897534370422363e-01 1.798187047243118286e-01 5.717670321464538574e-01 3.524326980113983154e-01 -9.445788711309432983e-02 2.129448950290679932e-01
2.598419785499572754e-01 -2.457175403833389282e-01 -1.223208382725715637e-01 -2.870445847511291504e-01 3.441370129585266113e-01 2.786512672901153564e-01 -7.163661718368530273e-01 2.559116184711456299e-01
-2.129908800125122070e-01 4.043037593364715576e-01 -4.878491163253784180e-03 4.550178050994873047e-01 3.696408271789550781e-01 3.346868753433227539e-01 -5.672102570533752441e-01 -1.171808913350105286e-01
6.499996781349182129e-01 4.497389197349548340e-01 1.912060752511024475e-02 2.165444195270538330e-02 4.964033067226409912e-01 2.815457582473754883e-01 -2.124950736761093140e-01 -5.968646705150604248e-02
3.774993494153022766e-02 -1.017473414540290833e-01 6.302569508552551270e-01 2.615195810794830322e-01 -3.527546226978302002e-01 3.392862379550933838e-01 -4.450886845588684082e-01 2.914637923240661621e-01
2.374990135431289673e-01 6.662996113300323486e-02 6.093167662620544434e-01 -3.063584491610527039e-02 3.989131748676300049e-01 -5.603227019309997559e-02 -1.282087266445159912e-01 6.230894327163696289e-01
2.170335650444030762e-01 4.235133230686187744e-01 5.223322510719299316e-01 1.033616289496421814e-01 6.501586437225341797e-01 -3.120866045355796814e-02 -2.251812070608139038e-01 -1.250256001949310303e-01
6.863963603973388672e-01 4.114154279232025146e-01 1.979023516178131104e-01 -4.026753455400466919e-02 4.767518639564514160e-01 2.680796384811401367e-01 -1.397086083889007568e-01 -1.154590491205453873e-02
1.339219957590103149e-01 7.972037792205810547e-02 5.591013431549072266e-01 2.935408353805541992e-01 1.424778252840042114e-01 5.462808609008789062e-01 -7.938099652528762817e-02 5.019212961196899414e-01
1.754307188093662262e-02 2.441392652690410614e-02 5.182005763053894043e-01 4.727097451686859131e-01 -6.327188014984130859e-02 3.069273829460144043e-01 -5.351530313491821289e-01 -3.500192165374755859e-01
2.772399187088012695e-01 2.952218949794769287e-01 1.318516861647367477e-02 3.249392807483673096e-01 2.911464869976043701e-01 -4.022987484931945801e-01 -2.392609268426895142e-01 6.529672145843505859e-01
1.699766367673873901e-01 1.529535651206970215e-01 2.910513877868652344e-01 4.618329703807830811e-01 2.064657807350158691e-01 -4.905431568622589111e-01 -2.447527647018432617e-01 5.536678433418273926e-01
-3.602205514907836914e-01 1.683557592332363129e-02 5.496198534965515137e-01 2.576597332954406738e-01 1.668494492769241333e-01 3.132496774196624756e-01 -5.765122771263122559e-01 2.077417969703674316e-01
2.397706955671310425e-01 4.224977195262908936e-01 5.227892994880676270e-01 4.636906683444976807e-01 -1.568273603916168213e-01 -7.538823783397674561e-02 -4.467595815658569336e-01 -2.140463590621948242e-01
3.457944095134735107e-01 2.070304304361343384e-01 1.382136195898056030e-01 1.912100017070770264e-01 5.955570340156555176e-01 -5.773063302040100098e-01 -2.367000728845596313e-01 -1.946858912706375122e-01
5.443561673164367676e-01 2.747664451599121094e-01 -7.531390525400638580e-03 4.068532884120941162e-01 1.935594379901885986e-01 9.063391387462615967e-02 3.061869554221630096e-02 6.449621319770812988e-01
9.354820847511291504e-02 5.002884268760681152e-01 3.033257126808166504e-01 1.904466003179550171e-01 4.921481013298034668e-01 3.659185171127319336e-01 -3.552709519863128662e-01 -3.322051465511322021e-01
1.956354379653930664e-01 1.216420531272888184e-01 7.605328559875488281e-01 8.819607645273208618e-02 3.251998424530029297e-01 1.571526527404785156e-01 -1.036489605903625488e-01 4.685576856136322021e-01
2.293559759855270386e-01 -4.620479047298431396e-01 1.773025244474411011e-01 4.182739257812500000e-01 6.757472157478332520e-01 2.395208179950714111e-01 -9.074649214744567871e-02 7.265677303075790405e-02
-4.382904246449470520e-02 4.040701687335968018e-01 3.069251179695129395e-01 2.148713171482086182e-01 7.427881956100463867e-01 -1.264242827892303467e-01 -3.406072258949279785e-01 -1.034538000822067261e-01
2.209900468587875366e-01 3.195469379425048828e-01 1.914997771382331848e-02 7.945385575294494629e-01 -9.922259300947189331e-02 3.104347586631774902e-01 -1.218839138746261597e-01 3.103615343570709229e-01
2.444870322942733765e-01 3.743001520633697510e-01 1.757379770278930664e-01 5.482518076896667480e-01 3.812405047938227654e-03 -2.420522421598434448e-01 -4.998798072338104248e-01 -4.002222716808319092e-01
5.326476693153381348e-01 -5.134800672531127930e-01 4.281537607312202454e-02 2.272279858589172363e-01 5.516031384468078613e-01 1.719043850898742676e-01 -1.849992275238037109e-01 1.763999015092849731e-01
2.256669849157333374e-02 -1.231987923383712769e-01 3.511785268783569336e-01 7.042068243026733398e-01 7.850462198257446289e-02 -3.262155354022979736e-01 -4.773233830928802490e-01 -1.570412516593933105e-01
2.020082920789718628e-01 9.654098004102706909e-02 4.234794974327087402e-01 2.237042933702468872e-01 1.531712412834167480e-01 -6.429097652435302734e-01 -4.933945238590240479e-01 2.006525695323944092e-01
6.673339009284973145e-01 8.551629632711410522e-02 1.095886528491973877e-01 -1.799699068069458008e-01 2.026673853397369385e-01 4.829614758491516113e-01 -3.208795189857482910e-01 3.544914722442626953e-01
3.440990671515464783e-02 -1.610773056745529175e-01 2.588033080101013184e-01 3.860173821449279785e-01 2.261142581701278687e-01 -5.680101513862609863e-01 -5.990057587623596191e-01 -1.559179872274398804e-01
2.200652360916137695e-01 4.533781111240386963e-01 5.062721967697143555e-01 6.829059682786464691e-03 5.513123273849487305e-01 3.137309253215789795e-01 -1.271050721406936646e-01 2.667084038257598877e-01
3.553964495658874512e-01 2.555620968341827393e-01 9.143212437629699707e-02 3.422521948814392090e-01 5.088016986846923828e-01 -5.539401173591613770e-01 -2.778905928134918213e-01 -1.998326182365417480e-01
4.098282158374786377e-01 -4.768683016300201416e-01 4.849261641502380371e-01 1.797113120555877686e-01 -2.734988033771514893e-01 2.035066112875938416e-02 -4.641337096691131592e-01 2.157596796751022339e-01
-3.165553212165832520e-01 2.612809538841247559e-01 -9.065157175064086914e-02 5.234786272048950195e-01 1.285812854766845703e-01 3.748969137668609619e-01 -6.094334721565246582e-01 1.441784054040908813e-01
2.028749287128448486e-01 -5.807603150606155396e-02 1.877171397209167480e-01 5.405468344688415527e-01 4.606219008564949036e-02 5.478097796440124512e-01 -3.710361123085021973e-01 -4.337686002254486084e-01
2.550772726535797119e-01 -4.632979631423950195e-02 3.637780249118804932e-01 6.437082290649414062e-01 -1.095618754625320435e-01 -2.541472762823104858e-02 -8.313921838998794556e-02 6.054193377494812012e-01
3.237284123897552490e-01 -3.202940523624420166e-01 1.514157056808471680e-01 3.795722126960754395e-01 7.094366550445556641e-01 3.213045597076416016e-01 -7.047881931066513062e-02 1.187671944499015808e-01
2.046499103307723999e-01 2.799408435821533203e-01 2.634489536285400391e-01 1.838191598653793335e-01 5.674188137054443359e-01 -5.385834574699401855e-01 -3.576552867889404297e-01 -1.913199722766876221e-01
1.216647848486900330e-01 5.370132252573966980e-02 4.517325460910797119e-01 6.365426182746887207e-01 -1.244409903883934021e-01 -1.648222655057907104e-01 -2.324358373880386353e-01 5.257249474525451660e-01
3.846083581447601318e-01 3.382000625133514404e-01 -4.832888022065162659e-02 7.532120347023010254e-01 -1.795884370803833008e-01 3.133852481842041016e-01 -1.705311387777328491e-01 -9.214141964912414551e-02
4.158423840999603271e-01 2.906906902790069580e-01 2.957359254360198975e-01 6.914895772933959961e-01 -1.060746535658836365e-01 1.975122094154357910e-01 -1.693807542324066162e-01 -3.130556643009185791e-01
4.305055141448974609e-01 -3.293822109699249268e-01 1.392174363136291504e-01 4.828509092330932617e-01 5.947616696357727051e-01 2.129903733730316162e-01 2.955584414303302765e-02 2.316590994596481323e-01
3.635091781616210938e-01 5.676832050085067749e-02 5.460724830627441406e-01 5.415909886360168457e-01 -2.708746492862701416e-01 5.565675720572471619e-02 -1.277476251125335693e-01 4.246555864810943604e-01
4.608953595161437988e-01 -3.756692111492156982e-01 2.683576345443725586e-01 3.050381541252136230e-01 5.881519913673400879e-01 3.065140843391418457e-01 -3.520721569657325745e-02 2.006762772798538208e-01
6.861117482185363770e-02 5.735629200935363770e-01 1.031416803598403931e-01 5.029501318931579590e-01 1.728572696447372437e-01 -1.156063079833984375e-01 -5.103339552879333496e-01 -3.146992623805999756e-01
3.461765348911285400e-01 4.212793409824371338e-01 -2.343063503503799438e-01 2.376378178596496582e-01 2.264882326126098633e-01 1.848654747009277344e-01 -2.949122488498687744e-01 6.472009420394897461e-01
6.701111197471618652e-01 -3.698910474777221680e-01 6.486240029335021973e-02 1.380671113729476929e-01 5.789741873741149902e-01 1.992063075304031372e-01 -1.051989421248435974e-01 7.000750303268432617e-02
3.549799621105194092e-01 5.965871214866638184e-01 2.739096271398011595e-05 6.245579123497009277e-01 -5.225593969225883484e-02 1.890178769826889038e-01 -2.171760499477386475e-01 -2.058562189340591431e-01
7.509245723485946655e-02 4.030486941337585449e-01 2.377367168664932251e-01 3.961015641689300537e-01 3.955222666263580322e-01 5.508427619934082031e-01 -2.877497971057891846e-01 -2.753763794898986816e-01
2.993454039096832275e-01 3.871975466609001160e-02 4.358651041984558105e-01 -1.341708153486251831e-01 -1.095836535096168518e-01 -3.651131093502044678e-01 -7.205223441123962402e-01 1.909041404724121094e-01
-1.072704866528511047e-01 -1.088519245386123657e-01 3.978760838508605957e-01 3.217111229896545410e-01 6.767251491546630859e-01 3.878070786595344543e-02 -4.313510656356811523e-01 -2.632796466350555420e-01
6.388165950775146484e-01 9.688311815261840820e-02 1.486878395080566406e-01 -2.766433358192443848e-01 5.181595683097839355e-01 1.732247471809387207e-01 -2.395568639039993286e-01 3.577760756015777588e-01
3.768343925476074219e-01 2.128653228282928467e-01 4.309415519237518311e-01 -4.627674072980880737e-02 3.112252950668334961e-01 1.326044928282499313e-02 -4.500841796398162842e-01 -5.702799558639526367e-01
7.328154146671295166e-02 3.430550545454025269e-02 -6.594186183065176010e-03 -1.512955594807863235e-02 -7.838629186153411865e-02 -3.979246616363525391e-01 -7.842397093772888184e-01 4.622340500354766846e-01
-1.294206827878952026e-01 -1.303583681583404541e-01 -3.028555773198604584e-02 7.919798493385314941e-01 8.537157624959945679e-02 -1.854592375457286835e-02 -5.599736571311950684e-01 1.300188452005386353e-01
3.896614015102386475e-01 -2.644335292279720306e-02 3.327992558479309082e-01 9.092135727405548096e-02 -3.489902615547180176e-01 -2.334060668945312500e-01 -7.316988110542297363e-01 1.295637488365173340e-01
-3.546571731567382812e-01 1.811564862728118896e-01 3.462722152471542358e-02 3.672054708003997803e-01 6.207845211029052734e-01 1.306601762771606445e-01 -5.215379595756530762e-01 1.758251488208770752e-01
3.120338357985019684e-02 2.670589983463287354e-01 6.928165555000305176e-01 2.471726685762405396e-01 4.625844657421112061e-01 2.126628309488296509e-01 -9.550172090530395508e-02 3.439277708530426025e-01
6.277104616165161133e-01 -1.731725335121154785e-01 1.668703407049179077e-01 -1.408622115850448608e-01 5.651438236236572266e-01 2.633833587169647217e-01 -1.376014500856399536e-01 3.472903668880462646e-01
3.917669951915740967e-01 5.390545129776000977e-01 -7.099656760692596436e-02 2.042105644941329956e-01 6.242765188217163086e-01 -7.781833875924348831e-03 -2.949823737144470215e-01 1.800005286931991577e-01
1.368312686681747437e-01 4.969126880168914795e-01 3.639288246631622314e-01 3.272395730018615723e-01 6.593836545944213867e-01 -1.140884310007095337e-01 -1.856673657894134521e-01 -1.120249927043914795e-01
1.301265358924865723e-01 3.537466004490852356e-02 7.317349910736083984e-01 2.444753944873809814e-01 3.922320902347564697e-02 -7.841385900974273682e-03 -5.717891454696655273e-01 -2.409747242927551270e-01
3.835162818431854248e-01 2.894203066825866699e-01 4.258623123168945312e-01 2.481287866830825806e-01 3.097023069858551025e-01 -4.738456308841705322e-01 -3.344979584217071533e-01 -3.064154088497161865e-01
2.472237199544906616e-01 -2.082852423191070557e-01 6.342054009437561035e-01 -1.489359289407730103e-01 -1.358379125595092773e-01 -3.113040234893560410e-03 -6.712742447853088379e-01 4.504200816154479980e-02
3.466369807720184326e-01 -2.637910097837448120e-02 4.748414158821105957e-01 6.241057515144348145e-01 -1.841046661138534546e-01 3.626513481140136719e-02 -4.751436784863471985e-02 4.761274158954620361e-01
3.297550231218338013e-02 1.209350451827049255e-01 4.358791410923004150e-01 1.812667697668075562e-01 7.433042526245117188e-01 1.150477528572082520e-01 -3.158671855926513672e-01 -3.097254931926727295e-01
8.882047235965728760e-02 -3.750584423542022705e-01 3.977047204971313477e-01 1.673384904861450195e-01 2.739636898040771484e-01 -5.061873793601989746e-01 -5.740277171134948730e-01 -6.694083660840988159e-02
1.133416518568992615e-01 1.756369918584823608e-01 2.229447364807128906e-01 5.876719206571578979e-02 4.056549966335296631e-01 -4.699248671531677246e-01 -3.560724854469299316e-01 6.252794861793518066e-01
-2.207411080598831177e-01 -3.047778010368347168e-01 -8.800315670669078827e-03 1.795902103185653687e-01 7.100302726030349731e-02 -1.989274322986602783e-01 -8.633527755737304688e-01 1.899001002311706543e-01
4.121753275394439697e-01 -1.612329669296741486e-02 4.035824239253997803e-01 7.017474174499511719e-01 -2.906774580478668213e-01 7.455392181873321533e-02 -1.069822236895561218e-01 2.702341377735137939e-01
6.344711184501647949e-01 6.977362208999693394e-04 -1.532414704561233521e-01 1.570409089326858521e-01 7.305126190185546875e-01 3.828316461294889450e-03 -5.648901686072349548e-02 1.115640178322792053e-01
6.311061233282089233e-02 1.927631795406341553e-01 7.327222824096679688e-01 3.774739503860473633e-01 3.979270458221435547e-01 -2.562629431486129761e-02 -2.658505737781524658e-01 -2.231853604316711426e-01
2.904853224754333496e-01 4.670805335044860840e-01 -4.126472398638725281e-02 5.788533687591552734e-01 -1.485638171434402466e-01 3.619636595249176025e-01 -2.075549215078353882e-01 4.056009650230407715e-01
5.964624881744384766e-01 -2.935866713523864746e-01 -2.458229660987854004e-01 1.378261893987655640e-01 6.394284367561340332e-01 9.498760849237442017e-02 -1.712663471698760986e-01 1.771746128797531128e-01
2.726822197437286377e-01 6.100959777832031250e-01 5.256115794181823730e-01 2.221064716577529907e-01 4.278057217597961426e-01 8.420076221227645874e-02 -1.799261569976806641e-01 -7.312706857919692993e-02
3.929724991321563721e-01 5.261947587132453918e-02 4.251850843429565430e-01 5.610163807868957520e-01 -3.291809558868408203e-01 3.483414351940155029e-01 -1.393866986036300659e-01 3.132913410663604736e-01
4.602811932563781738e-01 -6.365785747766494751e-02 2.544007003307342529e-01 3.968932330608367920e-01 2.848176062107086182e-01 -2.194283902645111084e-01 -4.171937108039855957e-01 -5.084528923034667969e-01
2.594315819442272186e-02 1.433151513338088989e-01 4.954248666763305664e-01 2.106977403163909912e-01 6.621683239936828613e-01 -8.344147354364395142e-03 -3.596958518028259277e-01 -3.478949666023254395e-01
-6.136044487357139587e-02 4.420509338378906250e-01 1.109357774257659912e-01 3.528557717800140381e-01 6.334478259086608887e-01 2.841341793537139893e-01 -4.214601516723632812e-01 6.629463285207748413e-02
3.459267020225524902e-01 -4.277409613132476807e-01 -1.344172656536102295e-01 2.366789579391479492e-01 1.813379973173141479e-01 3.613007664680480957e-01 -3.103547394275665283e-01 6.029476523399353027e-01
1.641002148389816284e-01 1.405947357416152954e-01 2.961865961551666260e-01 1.779084801673889160e-01 3.782239928841590881e-02 -5.284593105316162109e-01 -4.813368022441864014e-01 5.670463442802429199e-01
1.882528066635131836e-01 1.408973485231399536e-01 4.106750488281250000e-01 -2.073055207729339600e-01 3.916206657886505127e-01 -7.219289988279342651e-02 -6.317345499992370605e-01 -4.188225567340850830e-01
-4.300694912672042847e-02 4.756845831871032715e-01 9.960392862558364868e-02 4.043660163879394531e-01 5.483924150466918945e-01 -1.644494235515594482e-01 -4.851574003696441650e-01 -1.878463476896286011e-01
6.304589509963989258e-01 -4.456068277359008789e-01 4.726386815309524536e-02 4.818548634648323059e-02 6.028728485107421875e-01 8.299438655376434326e-02 -1.621267646551132202e-01 5.264659225940704346e-02
4.001954495906829834e-01 -4.025539457798004150e-01 3.898172378540039062e-01 4.145241081714630127e-01 -1.854824721813201904e-01 1.172507628798484802e-01 -5.061080455780029297e-01 -2.229560911655426025e-01
4.058594703674316406e-01 -4.750830233097076416e-01 6.063358187675476074e-01 4.844977334141731262e-02 -1.194800138473510742e-01 7.462891936302185059e-02 -2.381880432367324829e-01 4.037391245365142822e-01
-1.021300479769706726e-01 4.991809129714965820e-01 4.246568977832794189e-01 5.277017876505851746e-02 5.488308668136596680e-01 1.004813238978385925e-02 -5.002500414848327637e-01 -7.552079856395721436e-02
2.406009137630462646e-01 2.988959550857543945e-01 2.348331511020660400e-01 1.771007180213928223e-01 6.334589719772338867e-01 -4.953888952732086182e-01 -3.041846454143524170e-01 -1.644763648509979248e-01
-7.873073965311050415e-02 3.066742718219757080e-01 2.407318651676177979e-01 1.035288050770759583e-01 5.355266928672790527e-01 -1.339101940393447876e-01 -6.525496244430541992e-01 -3.170811235904693604e-01
3.359356522560119629e-01 -5.440738201141357422e-01 -7.712909579277038574e-02 2.452561259269714355e-01 4.683138132095336914e-01 2.874113023281097412e-01 -2.613309621810913086e-01 3.934649527072906494e-01
1.421492397785186768e-01 4.401837885379791260e-01 -3.248222768306732178e-01 4.021230638027191162e-01 1.524086743593215942e-01 3.573163449764251709e-01 -4.093499481678009033e-01 4.476031363010406494e-01
1.447882652282714844e-01 2.796609401702880859e-01 5.490165948867797852e-01 -1.019347109831869602e-03 5.949598550796508789e-01 1.500285565853118896e-01 -3.360278606414794922e-01 -3.316706717014312744e-01
-2.198512703180313110e-01 2.832013666629791260e-01 1.413090229034423828e-01 2.476815134286880493e-01 5.372048020362854004e-01 -2.311208248138427734e-01 -6.419658064842224121e-01 -1.897947788238525391e-01
1.792455464601516724e-01 4.168927296996116638e-02 4.914633333683013916e-01 4.689726829528808594e-01 2.615609765052795410e-01 4.417946934700012207e-01 -2.613030076026916504e-01 -4.156746566295623779e-01
-1.868190467357635498e-01 4.383636713027954102e-01 9.457246959209442139e-02 2.770370244979858398e-01 4.724740087985992432e-01 7.504447549581527710e-02 -6.364243626594543457e-01 -2.309619933366775513e-01
6.890403628349304199e-01 -3.976281150244176388e-04 -2.403214573860168457e-01 3.566140532493591309e-01 -1.982274465262889862e-02 -9.221258014440536499e-02 -4.798266887664794922e-01 -3.180652260780334473e-01
4.325722455978393555e-01 6.055478751659393311e-02 4.071248471736907959e-01 1.432548463344573975e-01 2.352593690156936646e-01 -2.371556609869003296e-01 -5.141686797142028809e-01 -4.969734549522399902e-01
1.289306581020355225e-01 -3.380165901035070419e-03 3.385698199272155762e-01 6.272743344306945801e-01 -1.060966551303863525e-01 2.305906563997268677e-01 -1.081915944814682007e-01 6.317665576934814453e-01
2.959387898445129395e-01 -4.645280539989471436e-01 1.855176091194152832e-01 4.234398007392883301e-01 -1.983495801687240601e-01 -2.877254784107208252e-01 -4.226945340633392334e-01 4.267512857913970947e-01
3.496444523334503174e-01 -1.603061147034168243e-02 3.525645732879638672e-01 6.264933943748474121e-01 -1.398336514830589294e-02 -8.269792422652244568e-03 -2.460047788918018341e-02 5.998557209968566895e-01
1.468429863452911377e-01 -4.532809928059577942e-02 5.874199271202087402e-01 5.560221076011657715e-01 -1.272627860307693481e-01 -1.372052133083343506e-01 -2.186112254858016968e-01 4.892318248748779297e-01
2.936916947364807129e-01 -4.286184012889862061e-01 -1.437604725360870361e-01 3.714180290699005127e-01 2.875988185405731201e-01 3.812154233455657959e-01 -2.712624371051788330e-01 5.194145441055297852e-01
2.346627116203308105e-01 2.794726788997650146e-01 7.704566121101379395e-01 1.394971609115600586e-01 4.184728860855102539e-01 -2.342379838228225708e-02 -5.459038540720939636e-02 2.740753591060638428e-01
2.709205746650695801e-01 -5.737249255180358887e-01 1.173128560185432434e-02 2.927847802639007568e-01 6.005962491035461426e-01 2.248927950859069824e-01 -2.554958760738372803e-01 1.871110498905181885e-01
7.244817614555358887e-01 3.054813444614410400e-01 1.081012859940528870e-01 -2.210930734872817993e-01 4.858604073524475098e-01 1.626504063606262207e-01 -2.415029853582382202e-01 -1.999763958156108856e-02
-1.670551896095275879e-01 -1.902044378221035004e-02 -7.687141746282577515e-02 5.275000333786010742e-01 -8.489712327718734741e-02 -9.381275624036788940e-02 -8.018044233322143555e-01 1.693118065595626831e-01
2.016977071762084961e-01 -2.970379218459129333e-02 -2.791404910385608673e-02 6.329118609428405762e-01 -2.125612944364547729e-01 5.011422634124755859e-01 -2.050639986991882324e-01 4.676556885242462158e-01
4.964260756969451904e-01 -4.687155485153198242e-01 3.973820805549621582e-01 1.811835914850234985e-01 4.112679958343505859e-01 1.956506967544555664e-01 1.805217377841472626e-02 3.679406642913818359e-01
4.384952485561370850e-01 2.838254272937774658e-01 3.887032866477966309e-01 -3.036759197711944580e-01 5.450324416160583496e-01 2.000227719545364380e-01 -2.371721118688583374e-01 3.008916974067687988e-01
2.183794826269149780e-01 6.224518641829490662e-02 2.835873663425445557e-01 7.335321307182312012e-01 1.942522674798965454e-01 1.127566248178482056e-01 -2.560316324234008789e-01 -4.625413417816162109e-01
3.073657155036926270e-01 4.878262877464294434e-01 4.016219377517700195e-01 3.956317007541656494e-01 -1.700498461723327637e-01 2.861382663249969482e-01 -3.290014564990997314e-01 -3.615153431892395020e-01
7.512895464897155762e-01 9.354762732982635498e-02 -8.010487258434295654e-02 9.658533334732055664e-02 4.463358819484710693e-01 4.448769986629486084e-01 -1.159915775060653687e-01 2.195736393332481384e-02
-2.724060416221618652e-02 3.018370568752288818e-01 5.052658915519714355e-01 2.022220641374588013e-01 6.855512261390686035e-01 8.721319586038589478e-02 -3.226856887340545654e-01 -1.739315241575241089e-01
2.280795276165008545e-01 1.197276115417480469e-01 3.368168696761131287e-02 1.811546236276626587e-01 -4.056494310498237610e-02 -5.606095194816589355e-01 -7.204846739768981934e-01 2.542967498302459717e-01
3.324689269065856934e-01 1.807359280064702034e-03 3.434511721134185791e-01 5.884183049201965332e-01 2.562014460563659668e-01 -8.805673569440841675e-02 -2.682153880596160889e-01 -5.290874838829040527e-01
-8.743172138929367065e-02 4.986081123352050781e-01 4.165854752063751221e-01 1.954139173030853271e-01 5.492392182350158691e-01 1.231751069426536560e-01 -4.587689638137817383e-01 -6.863664835691452026e-02
-9.967415779829025269e-02 3.988763093948364258e-01 6.983274817466735840e-01 2.641117870807647705e-01 -3.336925059556961060e-02 2.368568480014801025e-01 -4.073775410652160645e-01 2.244449853897094727e-01
2.958203256130218506e-01 -6.256961822509765625e-01 -1.652288250625133514e-02 2.376089841127395630e-01 5.937798023223876953e-01 1.639484800398349762e-02 -3.075458109378814697e-01 1.297540217638015747e-01
5.865326523780822754e-01 -3.057307898998260498e-01 3.098027706146240234e-01 6.845702975988388062e-02 2.643170654773712158e-01 -3.008734881877899170e-01 -2.612925767898559570e-01 4.828892052173614502e-01
4.417141973972320557e-01 -9.495401172898709774e-04 3.770182430744171143e-01 -1.066196113824844360e-01 -3.631084039807319641e-02 -4.818613529205322266e-01 -6.462827324867248535e-01 1.367800589650869370e-02
3.750891089439392090e-01 7.462453097105026245e-02 2.463355958461761475e-01 4.926515221595764160e-01 3.870215117931365967e-01 -4.255652129650115967e-01 -2.903888225555419922e-01 -3.676079511642456055e-01
1.064623668789863586e-01 -2.405874058604240417e-02 4.118992090225219727e-01 -1.363411992788314819e-01 4.231173396110534668e-01 -1.704322695732116699e-01 -3.857632279396057129e-01 6.655435562133789062e-01
3.189851939678192139e-01 2.950378134846687317e-02 2.598511278629302979e-01 5.176063179969787598e-01 -2.561866044998168945e-01 3.009572029113769531e-01 -1.442615389823913574e-01 6.204200983047485352e-01
8.167169988155364990e-02 1.067895349115133286e-02 5.847520828247070312e-01 4.750640392303466797e-01 -2.121159732341766357e-01 -5.994022265076637268e-02 -3.068350255489349365e-01 5.318470001220703125e-01
8.918291926383972168e-01 -1.682843714952468872e-01 7.781622558832168579e-02 -6.169008836150169373e-02 2.297219932079315186e-01 1.520250290632247925e-01 -1.160011887550354004e-01 2.777050435543060303e-01
2.459302246570587158e-01 1.620500385761260986e-01 1.517930924892425537e-01 9.163612127304077148e-02 5.583987832069396973e-01 -6.234692931175231934e-01 -3.781450986862182617e-01 -1.957114338874816895e-01
8.273644745349884033e-02 -6.283373106271028519e-03 2.048885971307754517e-01 7.371539473533630371e-01 1.482684910297393799e-01 -8.853328227996826172e-02 -4.831411242485046387e-01 -3.801221251487731934e-01
4.215762019157409668e-01 1.939565837383270264e-01 4.015755653381347656e-01 -1.059317067265510559e-01 6.614993810653686523e-01 3.176594674587249756e-01 -1.901140958070755005e-01 1.937460303306579590e-01
3.747121393680572510e-01 3.207745850086212158e-01 9.998032450675964355e-02 6.969363093376159668e-01 -1.498604118824005127e-01 4.229108095169067383e-01 -1.652908474206924438e-01 -1.798485517501831055e-01
3.212157785892486572e-01 5.731137394905090332e-01 2.586969174444675446e-02 2.713205218315124512e-01 6.857143640518188477e-01 -5.903671961277723312e-03 -1.367749720811843872e-01 7.162841409444808960e-02
1.783466935157775879e-01 -4.461144208908081055e-01 3.670694828033447266e-01 1.185412406921386719e-01 3.269211947917938232e-01 7.503796368837356567e-02 -1.845549643039703369e-01 6.883411407470703125e-01
3.305805623531341553e-01 6.166632175445556641e-01 1.238016262650489807e-01 5.746152400970458984e-01 1.652462929487228394e-01 3.248788416385650635e-01 -7.231240719556808472e-02 -1.638646870851516724e-01
-1.905569434165954590e-01 -6.436456739902496338e-02 5.115782618522644043e-01 -5.194523930549621582e-02 3.269626200199127197e-01 -2.212048135697841644e-02 -7.578112483024597168e-01 -1.160298660397529602e-01
2.092309296131134033e-01 1.198367848992347717e-01 -7.393455505371093750e-02 7.087638378143310547e-01 4.270807653665542603e-02 -3.879991173744201660e-02 -3.734173476696014404e-01 5.397028923034667969e-01
-1.079000383615493774e-01 -5.515277758240699768e-02 5.844066739082336426e-01 -7.019147276878356934e-02 3.292053043842315674e-01 -1.013457253575325012e-01 -6.969365477561950684e-01 -1.857151389122009277e-01
9.702195972204208374e-02 -4.647644702345132828e-03 5.066740512847900391e-01 -1.303441729396581650e-02 3.049989044666290283e-01 -1.036558598279953003e-01 -6.948440074920654297e-01 -3.835358023643493652e-01
3.715314567089080811e-01 -1.646291315555572510e-01 4.605426192283630371e-01 1.915046125650405884e-01 3.951874971389770508e-01 -4.174549281597137451e-01 -1.089163124561309814e-01 4.937443435192108154e-01
2.443884760141372681e-01 4.450471103191375732e-01 4.476450383663177490e-01 1.344525516033172607e-01 3.268003463745117188e-01 3.845550715923309326e-01 -3.695319592952728271e-01 -3.640178143978118896e-01
4.433744847774505615e-01 -5.202630758285522461e-01 -6.714011728763580322e-02 2.156272828578948975e-01 3.410646021366119385e-01 2.046917527914047241e-01 -2.304644882678985596e-01 5.200043916702270508e-01
1.621867567300796509e-01 3.248286843299865723e-01 4.791868329048156738e-01 -6.836298853158950806e-02 5.920526385307312012e-01 2.367145614698529243e-03 -4.683495163917541504e-01 -2.529921829700469971e-01
-2.586549818515777588e-01 -1.391243040561676025e-01 6.537004709243774414e-01 1.251248568296432495e-01 4.053419530391693115e-01 6.457310914993286133e-02 -5.444281101226806641e-01 7.673283666372299194e-02
3.057390749454498291e-01 -3.746041953563690186e-01 2.238479852676391602e-01 4.503937065601348877e-01 -2.676376104354858398e-01 3.609508872032165527e-01 -2.064322531223297119e-01 5.183660984039306641e-01
-3.619683906435966492e-02 2.493326365947723389e-01 7.273078709840774536e-02 2.813323140144348145e-01 5.180156230926513672e-01 -3.704854846000671387e-01 -3.112828433513641357e-01 5.912601947784423828e-01
3.453070065006613731e-03 5.162070989608764648e-01 2.977032959461212158e-01 1.551142334938049316e-01 6.848884820938110352e-01 1.118450537323951721e-01 -3.725905716419219971e-01 2.062162198126316071e-02
-4.302918538451194763e-02 -1.806249767541885376e-01 4.148196578025817871e-01 5.644790530204772949e-01 3.166885673999786377e-01 -4.418583512306213379e-01 -3.564756512641906738e-01 2.284863591194152832e-01
2.124804854393005371e-01 1.665827482938766479e-01 4.291637837886810303e-01 7.005833387374877930e-01 -2.864722609519958496e-01 1.916715353727340698e-01 -1.662454456090927124e-01 3.250564932823181152e-01
1.344659924507141113e-01 2.602254748344421387e-01 4.326971471309661865e-01 3.955267369747161865e-01 4.231411814689636230e-01 -3.782005608081817627e-01 -1.045818626880645752e-01 4.873518943786621094e-01
2.199642360210418701e-01 -2.502612769603729248e-01 2.013345360755920410e-01 5.927988290786743164e-01 -2.033550664782524109e-02 -4.555406272411346436e-01 -3.513607084751129150e-01 4.070060849189758301e-01
3.209315985441207886e-02 5.616495013236999512e-01 9.739136695861816406e-02 4.235769808292388916e-01 5.654181838035583496e-01 1.958547979593276978e-01 -2.586960792541503906e-01 2.638877630233764648e-01
5.070950984954833984e-01 -4.928106665611267090e-01 1.380353271961212158e-01 3.744864463806152344e-01 4.482609331607818604e-01 3.350704312324523926e-01 -6.983492523431777954e-02 1.503711342811584473e-01
1.543259769678115845e-01 -3.923393189907073975e-01 1.517271250486373901e-01 3.752556443214416504e-01 7.389249205589294434e-01 2.725880444049835205e-01 -1.768075078725814819e-01 8.270517736673355103e-02
2.006874084472656250e-01 -2.773175239562988281e-01 1.676332950592041016e-01 5.157682895660400391e-01 -1.715707480907440186e-01 -1.386727988719940186e-01 -7.125958800315856934e-01 -1.795609444379806519e-01
3.204244971275329590e-01 -7.771691307425498962e-03 4.850731492042541504e-01 2.624245882034301758e-01 -2.673306167125701904e-01 -1.270434409379959106e-01 -6.859151721000671387e-01 1.871359050273895264e-01
-8.998291566967964172e-03 -3.149883449077606201e-01 3.807675242424011230e-01 5.422423481941223145e-01 6.251835078001022339e-02 3.576944172382354736e-01 -5.288720130920410156e-01 -2.238999009132385254e-01
1.080800145864486694e-01 3.028984069824218750e-01 3.661332726478576660e-01 7.503417879343032837e-02 5.107418894767761230e-01 1.323654651641845703e-01 -5.692356824874877930e-01 -3.930401504039764404e-01
4.279293492436408997e-02 2.343287765979766846e-01 5.147306323051452637e-01 2.453836053609848022e-01 1.010200157761573792e-01 -6.012162938714027405e-02 -6.368019580841064453e-01 -4.458267688751220703e-01
1.748452335596084595e-01 -1.195232197642326355e-02 3.101089000701904297e-01 4.600147306919097900e-01 2.104225382208824158e-02 -5.175902247428894043e-01 -3.886036574840545654e-01 4.920871853828430176e-01
1.499364525079727173e-01 1.071964278817176819e-01 5.166092514991760254e-02 9.794062934815883636e-03 1.289528310298919678e-01 -5.057404041290283203e-01 -5.698150396347045898e-01 6.051214337348937988e-01
1.990855485200881958e-01 5.659969449043273926e-01 3.611802160739898682e-01 1.684163361787796021e-01 5.920298695564270020e-01 -1.209540665149688721e-02 -3.162350952625274658e-01 -1.747765690088272095e-01
-2.852590680122375488e-01 -1.712024956941604614e-01 4.734324216842651367e-01 3.152080178260803223e-01 1.065757870674133301e-01 3.158188462257385254e-01 -4.270768463611602783e-01 5.218508839607238770e-01
5.010730028152465820e-01 -2.924768626689910889e-01 3.670909500215202570e-04 2.954761087894439697e-01 3.333028852939605713e-01 4.892857968807220459e-01 -1.269557327032089233e-01 4.576763808727264404e-01
4.034605324268341064e-01 2.905501127243041992e-01 4.910867512226104736e-01 2.752632834017276764e-02 5.822860002517700195e-01 2.750882506370544434e-01 1.866974867880344391e-03 3.100682497024536133e-01
3.010675311088562012e-01 1.762035340070724487e-01 -9.382256120443344116e-02 3.547534719109535217e-02 4.601840302348136902e-02 -5.300365090370178223e-01 -7.377323508262634277e-01 2.023464888334274292e-01
-1.366181671619415283e-01 3.143329024314880371e-01 2.621248364448547363e-01 2.919723689556121826e-01 6.107348203659057617e-01 1.372513175010681152e-01 -5.506756305694580078e-01 1.830147504806518555e-01
6.606890559196472168e-01 2.093398571014404297e-01 -4.505215883255004883e-01 3.452059626579284668e-01 -1.874277368187904358e-02 4.465995356440544128e-03 -4.335757195949554443e-01 -9.576521068811416626e-02
2.929416596889495850e-01 2.912194132804870605e-01 4.350505769252777100e-01 1.175211276859045029e-02 -1.861379444599151611e-01 -3.588705360889434814e-01 -5.495349764823913574e-01 4.177860617637634277e-01
3.691597282886505127e-01 3.978349734097719193e-03 5.523995161056518555e-01 1.696878820657730103e-01 1.882711946964263916e-01 -4.414542019367218018e-01 -5.408529639244079590e-01 -8.316498249769210815e-02
2.097212672233581543e-01 8.037852495908737183e-02 6.436172723770141602e-01 1.407186985015869141e-01 2.758381664752960205e-01 2.331570684909820557e-01 -8.286253362894058228e-02 6.149764060974121094e-01
4.771473407745361328e-01 -1.454761922359466553e-01 -1.486290097236633301e-01 6.567464023828506470e-02 1.376082152128219604e-01 5.161805152893066406e-01 -4.494642615318298340e-01 4.872031211853027344e-01
7.489824295043945312e-02 5.501534938812255859e-01 3.910019099712371826e-01 1.046290025115013123e-01 5.888932347297668457e-01 1.336877495050430298e-01 -3.684588074684143066e-01 -1.657170206308364868e-01
8.836107701063156128e-02 -3.240000456571578979e-02 -4.426879808306694031e-02 8.775265216827392578e-01 -1.216232702136039734e-01 1.067364439368247986e-01 -3.215450644493103027e-01 2.992554008960723877e-01
1.444368809461593628e-01 -4.782247841358184814e-01 2.420020848512649536e-01 4.553892016410827637e-01 3.069891929626464844e-01 -3.786319792270660400e-01 -4.773891568183898926e-01 -1.378038078546524048e-01
1.245034113526344299e-01 3.305930793285369873e-01 1.481198668479919434e-01 4.960415959358215332e-01 2.326291352510452271e-01 6.883318424224853516e-01 -2.618526220321655273e-01 -1.035696566104888916e-01
4.353049993515014648e-01 9.427922219038009644e-02 3.902755677700042725e-01 2.500596642494201660e-01 -5.201388522982597351e-02 6.990547478199005127e-02 -5.924979448318481445e-01 -4.776296019554138184e-01
4.731479585170745850e-01 -2.379886806011199951e-01 4.356042742729187012e-01 5.826730132102966309e-01 9.154370427131652832e-02 -5.364748835563659668e-02 -1.838325560092926025e-01 -3.810259401798248291e-01
3.020241260528564453e-01 4.805517941713333130e-02 3.416328728199005127e-01 6.464352607727050781e-01 -6.752502918243408203e-02 -1.695965081453323364e-01 -1.086756810545921326e-01 5.716183781623840332e-01
3.912890255451202393e-01 3.488180041313171387e-01 1.813586503267288208e-01 6.886406540870666504e-01 6.225460022687911987e-02 2.910010516643524170e-01 -1.289576590061187744e-01 -3.360276818275451660e-01
3.928102254867553711e-01 3.150757551193237305e-01 3.594306707382202148e-01 1.382158696651458740e-01 3.186985850334167480e-01 3.324534296989440918e-01 -4.414031207561492920e-01 -4.372670054435729980e-01
4.590310454368591309e-01 -9.386084042489528656e-03 -1.175568923354148865e-01 -3.247554302215576172e-01 3.014251887798309326e-01 4.356519877910614014e-01 -6.232275366783142090e-01 2.922703884541988373e-02
4.649961292743682861e-01 -3.779112100601196289e-01 3.413214087486267090e-01 5.424328446388244629e-01 -1.796893328428268433e-01 -3.566977800801396370e-03 -3.843026161193847656e-01 -2.241393625736236572e-01
4.339506924152374268e-01 2.032125741243362427e-01 1.309401541948318481e-01 6.635512709617614746e-01 -1.540976613759994507e-01 -1.443695370107889175e-02 -4.523865878582000732e-01 -2.904095351696014404e-01
2.767941951751708984e-01 4.049673080444335938e-01 4.643625020980834961e-01 1.312958896160125732e-01 7.099480628967285156e-01 6.881126761436462402e-02 -1.332423239946365356e-01 6.764370482414960861e-04
5.530859827995300293e-01 1.658995896577835083e-01 -1.527217775583267212e-01 -2.567238174378871918e-02 1.061179786920547485e-01 4.665138125419616699e-01 -4.304288923740386963e-01 4.779385328292846680e-01
1.788586825132369995e-01 3.840920031070709229e-01 1.424387544393539429e-01 6.620582938194274902e-01 2.114425897598266602e-01 -2.519785761833190918e-01 -3.686774969100952148e-01 -3.431450724601745605e-01
6.254504919052124023e-01 -5.157285928726196289e-01 2.457299232482910156e-01 3.312802612781524658e-01 -2.627941071987152100e-01 1.004011332988739014e-01 -2.692638337612152100e-01 1.451265662908554077e-01
3.170751631259918213e-01 -9.670974314212799072e-02 7.063225656747817993e-02 8.111059069633483887e-01 5.739273875951766968e-02 2.444574534893035889e-01 -1.718551516532897949e-01 -3.669350743293762207e-01
1.021839454770088196e-01 2.219385653734207153e-01 -1.538153588771820068e-01 1.418743282556533813e-01 8.076477050781250000e-01 3.244246244430541992e-01 -3.704371452331542969e-01 -4.176386818289756775e-02
7.523308694362640381e-02 -8.363484404981136322e-03 -4.094712808728218079e-02 3.006227910518646240e-01 -2.216846495866775513e-02 -3.596051931381225586e-01 -8.680198192596435547e-01 -1.376730352640151978e-01
8.232069760560989380e-02 -4.395933449268341064e-02 4.750180840492248535e-01 3.835527598857879639e-01 1.827138513326644897e-01 -4.313802719116210938e-02 -6.181023716926574707e-01 -4.485981464385986328e-01
1.260835677385330200e-01 1.351065188646316528e-01 2.984182536602020264e-01 6.679226160049438477e-01 -1.654790192842483521e-01 8.943193405866622925e-02 -1.854913383722305298e-01 6.007384657859802246e-01
2.415831536054611206e-01 1.814120262861251831e-02 3.710463047027587891e-01 2.174590378999710083e-01 4.905592203140258789e-01 7.092633098363876343e-02 -4.031691253185272217e-01 -5.900174379348754883e-01
1.366472244262695312e-01 2.943319380283355713e-01 4.797182977199554443e-01 2.069313079118728638e-01 -2.670869827270507812e-01 6.504659540951251984e-03 -7.409266233444213867e-01 -3.736251592636108398e-02
1.259747594594955444e-01 7.353641092777252197e-03 6.251383423805236816e-01 9.753228724002838135e-02 -8.244382590055465698e-02 -1.648833304643630981e-01 -7.104786038398742676e-01 2.121378481388092041e-01
3.897136151790618896e-01 3.469687700271606445e-01 -3.522799909114837646e-01 2.288683056831359863e-01 2.215942740440368652e-02 2.844893336296081543e-01 -6.708688735961914062e-01 1.405840665102005005e-01
3.306367993354797363e-01 3.886313736438751221e-01 5.476974248886108398e-01 1.381683200597763062e-01 4.625655114650726318e-01 2.986495494842529297e-01 -1.778553985059261322e-02 3.422094583511352539e-01
5.472173690795898438e-01 2.946654260158538818e-01 -1.829521059989929199e-01 3.347994387149810791e-02 6.694576144218444824e-01 -1.204844266176223755e-01 -2.011234760284423828e-01 2.756671309471130371e-01
1.875958442687988281e-01 4.895311295986175537e-01 1.610868871212005615e-01 6.045688986778259277e-01 -8.894921839237213135e-02 4.426435530185699463e-01 -3.355536460876464844e-01 -1.314270049333572388e-01
-2.550990507006645203e-02 -2.200396358966827393e-01 -2.496943175792694092e-01 4.151517748832702637e-01 -1.351349502801895142e-01 9.444667026400566101e-03 -8.266787528991699219e-01 1.203540191054344177e-01
1.030195578932762146e-01 2.719746530055999756e-01 6.399555802345275879e-01 3.826960921287536621e-01 3.763793110847473145e-01 3.833662569522857666e-01 -6.794206053018569946e-02 2.572354972362518311e-01
-3.504955470561981201e-01 2.070105224847793579e-01 1.679368019104003906e-01 4.657755792140960693e-01 4.814478158950805664e-01 -7.269877940416336060e-03 -4.869712293148040771e-01 3.466471135616302490e-01
-1.691595017910003662e-01 4.703541100025177002e-01 3.678952753543853760e-01 2.063506394624710083e-01 4.017079472541809082e-01 5.247156694531440735e-02 -6.045653223991394043e-01 -2.064044922590255737e-01
-1.409851461648941040e-01 1.990438997745513916e-01 4.831853210926055908e-01 5.399880558252334595e-02 7.011232376098632812e-01 1.013737395405769348e-01 -4.472601115703582764e-01 -4.721070826053619385e-02
4.979206025600433350e-01 -2.040228247642517090e-01 4.883163273334503174e-01 2.419985532760620117e-01 -2.660290300846099854e-01 5.257153511047363281e-02 -5.484281182289123535e-01 -1.978003382682800293e-01
3.886381089687347412e-01 2.441803216934204102e-01 -1.621463298797607422e-01 9.324710071086883545e-02 -2.410486154258251190e-02 -5.192505717277526855e-01 -6.521790623664855957e-01 2.425084710121154785e-01
1.161687970161437988e-01 1.419059634208679199e-01 5.683041810989379883e-01 3.195608258247375488e-01 2.970449030399322510e-01 1.875083521008491516e-02 -5.028782486915588379e-01 -4.469954371452331543e-01
-3.408763110637664795e-01 3.786986768245697021e-01 -1.931395195424556732e-02 3.498914539813995361e-01 2.738641500473022461e-01 1.959795802831649780e-01 -7.027816176414489746e-01 1.014004126191139221e-01
