# Supplementary material for: Where is your field going? A machine learning approach to study the relative motion of the domains of physics
Source: PLoS One. 2020 Jun 18;15(6):e0233997. doi: 10.1371/journal.pone.0233997 (PMC7302634; doi:10.1371/journal.pone.0233997)
Supplement: S2 Data — (ZIP) [file pone.0233997.s002.zip › 1/Pacs4Run_1_VS_500_embeddings2004-2008ED8.txt]

-3.318708240985870361e-01 -2.504544854164123535e-01 -1.495038568973541260e-01 2.860811352729797363e-01 -3.592794016003608704e-02 -1.301845461130142212e-01 3.217150568962097168e-01 -7.753714323043823242e-01
-3.062185645103454590e-01 2.606261372566223145e-01 -4.011401534080505371e-01 2.620483338832855225e-01 -4.151062667369842529e-01 2.173098921775817871e-02 -4.832866787910461426e-02 -6.584834456443786621e-01
-4.040029048919677734e-01 4.824094474315643311e-01 -3.397231101989746094e-01 2.385750859975814819e-01 -3.538357019424438477e-01 -4.197533726692199707e-01 -2.249491773545742035e-02 -3.603253364562988281e-01
-1.902460902929306030e-01 2.380599528551101685e-01 -1.661173105239868164e-01 -1.140204071998596191e-01 -3.601956665515899658e-01 -1.383022516965866089e-01 2.285783439874649048e-01 -8.157337903976440430e-01
-4.465687274932861328e-01 3.368356525897979736e-01 1.059849783778190613e-01 4.200970828533172607e-01 -2.590675354003906250e-01 -8.348507434129714966e-02 2.292633987963199615e-02 -6.517610549926757812e-01
4.005736857652664185e-02 2.516250312328338623e-01 -5.668826699256896973e-01 6.860546469688415527e-01 1.779396235942840576e-01 -1.562357693910598755e-01 2.581729888916015625e-01 -1.425756663084030151e-01
-3.649944067001342773e-01 5.478855371475219727e-01 -3.416137397289276123e-01 8.621064573526382446e-02 -1.505194753408432007e-01 -3.461074829101562500e-01 -2.620863616466522217e-01 -4.809704422950744629e-01
1.344931423664093018e-01 2.114177346229553223e-01 -6.623916029930114746e-01 5.834418535232543945e-01 2.303210794925689697e-01 -1.304101794958114624e-01 2.380934208631515503e-01 -1.769296526908874512e-01
6.658855360001325607e-03 3.959232866764068604e-01 -2.921430170536041260e-01 2.755819261074066162e-01 4.409270286560058594e-01 3.508329689502716064e-01 1.623535752296447754e-01 -5.814191102981567383e-01
1.916725188493728638e-01 2.575586140155792236e-01 -4.593930244445800781e-01 1.942660361528396606e-01 4.486982226371765137e-01 -3.391615152359008789e-01 4.813986122608184814e-01 -3.162891268730163574e-01
9.234070777893066406e-02 3.505959510803222656e-01 -4.089752435684204102e-01 7.222146391868591309e-01 5.187424272298812866e-02 1.441540271043777466e-01 4.429947957396507263e-02 -3.927684426307678223e-01
2.267006933689117432e-01 1.571790874004364014e-01 -3.496303260326385498e-01 2.423947006464004517e-01 -3.680140674114227295e-01 -3.970350623130798340e-01 -6.109426543116569519e-02 -6.679081320762634277e-01
-1.464389413595199585e-01 -9.046981111168861389e-03 -1.042467802762985229e-01 2.272747159004211426e-01 -4.897753596305847168e-01 -3.091761469841003418e-01 3.789646327495574951e-01 -6.609603166580200195e-01
-4.641669392585754395e-01 2.725624740123748779e-01 8.665850013494491577e-02 7.063916921615600586e-01 -3.429898247122764587e-02 -1.559662260115146637e-02 4.228411987423896790e-02 -4.478307664394378662e-01
-9.208743274211883545e-02 4.217918813228607178e-01 -7.311115264892578125e-01 1.768851131200790405e-01 1.973622739315032959e-01 9.221848845481872559e-02 1.311734318733215332e-01 -4.279443919658660889e-01
-1.173352673649787903e-01 -2.770446240901947021e-01 -3.201797008514404297e-01 3.908685445785522461e-01 3.137940466403961182e-01 3.470959067344665527e-01 -3.255156278610229492e-01 -5.738316178321838379e-01
-2.833969593048095703e-01 1.908705979585647583e-01 -4.868971407413482666e-01 7.539326697587966919e-02 1.754556000232696533e-01 -2.635641694068908691e-01 6.804605126380920410e-01 -2.778927981853485107e-01
-5.554047226905822754e-01 4.715287685394287109e-01 -4.272493124008178711e-01 1.149303615093231201e-01 -3.038490936160087585e-02 -2.041472345590591431e-01 3.898907899856567383e-01 -2.807507514953613281e-01
-4.294725358486175537e-01 4.072145223617553711e-01 -3.283632099628448486e-01 2.180557996034622192e-01 7.226904481649398804e-02 4.059332981705665588e-02 5.946149230003356934e-01 -3.659529983997344971e-01
-1.925605386495590210e-01 3.976258337497711182e-01 -4.200532138347625732e-01 2.146329730749130249e-02 -2.794874273240566254e-02 -1.071598529815673828e-01 5.939010381698608398e-01 -5.127630829811096191e-01
2.921686172485351562e-01 3.199695050716400146e-02 4.902066662907600403e-02 7.305476069450378418e-01 3.808107972145080566e-01 -1.773216426372528076e-01 1.767550259828567505e-01 -4.120784103870391846e-01
-2.884538471698760986e-01 3.703717887401580811e-01 1.244942378252744675e-02 7.352135777473449707e-01 1.695953905582427979e-01 -4.372344166040420532e-02 -2.108597606420516968e-01 -4.047082066535949707e-01
1.026929821819067001e-02 1.726614832878112793e-01 -3.564603924751281738e-01 1.506064683198928833e-01 -1.516651511192321777e-01 -3.051029443740844727e-01 6.797614097595214844e-01 -4.921081364154815674e-01
-3.832760155200958252e-01 -5.797273516654968262e-01 -2.321328520774841309e-01 4.788394868373870850e-01 -1.858138144016265869e-01 -3.620985895395278931e-02 -1.253258585929870605e-01 -4.269638359546661377e-01
-1.185575798153877258e-01 3.903219699859619141e-01 -8.087606728076934814e-02 8.244650363922119141e-01 2.009552866220474243e-01 -1.369527354836463928e-02 -9.859435260295867920e-02 -3.114767968654632568e-01
1.555963456630706787e-01 6.520086526870727539e-02 -6.117859482765197754e-01 2.151155173778533936e-01 4.527319967746734619e-01 -6.702177971601486206e-02 4.891430437564849854e-01 -3.197855353355407715e-01
-2.424582093954086304e-02 -2.811235189437866211e-01 -6.187546253204345703e-01 3.082301318645477295e-01 -4.857161268591880798e-02 1.070937793701887131e-02 -3.330217003822326660e-01 -5.737085342407226562e-01
-2.253991216421127319e-01 2.434238195419311523e-01 -1.226544380187988281e-02 3.286291658878326416e-01 5.940538048744201660e-01 -4.186637103557586670e-01 4.832864701747894287e-01 -1.415892690420150757e-01
5.659262184053659439e-03 5.538434982299804688e-01 -2.612462937831878662e-01 1.880425661802291870e-01 -3.591692447662353516e-02 -1.536530852317810059e-01 -3.203020989894866943e-01 -6.797963976860046387e-01
-2.343118786811828613e-01 -5.668299272656440735e-02 -5.713601708412170410e-01 4.217978119850158691e-01 -7.531875371932983398e-02 6.787892431020736694e-02 -4.140700101852416992e-01 -5.057516694068908691e-01
1.202128306031227112e-01 -1.539539247751235962e-01 -4.684090018272399902e-01 2.965287566184997559e-01 -2.049197554588317871e-01 -1.646745353937149048e-01 6.362362504005432129e-01 -4.249755740165710449e-01
1.914907060563564301e-02 2.555310726165771484e-01 -7.355340123176574707e-01 3.283311724662780762e-01 3.766180574893951416e-01 9.759903699159622192e-02 2.015159428119659424e-01 -3.058596551418304443e-01
1.054619401693344116e-01 3.939269185066223145e-01 -5.085498690605163574e-01 6.848127841949462891e-01 1.780363470315933228e-01 -1.628908514976501465e-01 1.347913872450590134e-02 -2.183937728404998779e-01
-2.536702752113342285e-01 3.169692456722259521e-01 -1.237040236592292786e-01 2.341945320367813110e-01 4.801219105720520020e-01 -4.685231149196624756e-01 5.406431555747985840e-01 -1.506857872009277344e-01
-2.062354832887649536e-01 -4.991557598114013672e-01 -6.604933738708496094e-01 3.333585858345031738e-01 7.597495615482330322e-02 1.386886984109878540e-01 -3.047985956072807312e-02 -3.674172461032867432e-01
-4.829373061656951904e-01 -3.415236622095108032e-02 -3.332122266292572021e-01 -4.079000949859619141e-01 3.320885598659515381e-01 -1.728820502758026123e-01 -1.726397685706615448e-02 -5.896807312965393066e-01
-6.682457327842712402e-01 1.972847580909729004e-01 1.570182889699935913e-01 5.825920701026916504e-01 9.809904545545578003e-02 8.765169233083724976e-02 -3.794626565650105476e-03 -3.648805916309356689e-01
-3.785750269889831543e-01 3.589742183685302734e-01 -5.318564772605895996e-01 3.817881643772125244e-01 -1.748189213685691357e-03 -1.270640045404434204e-01 4.930525124073028564e-01 -1.998402923345565796e-01
-2.704294621944427490e-01 2.937083840370178223e-01 -4.739997386932373047e-01 3.110449314117431641e-01 6.110863685607910156e-01 2.699443995952606201e-01 8.410256356000900269e-02 -2.565321624279022217e-01
-1.295788735151290894e-01 6.601964682340621948e-02 -5.358864068984985352e-01 4.433232545852661133e-01 -7.295677810907363892e-02 -5.578840896487236023e-02 -5.080108046531677246e-01 -4.781537055969238281e-01
-2.456794828176498413e-01 -1.677121967077255249e-01 -1.813560426235198975e-01 2.422704398632049561e-01 -4.268923401832580566e-01 -2.570084929466247559e-01 5.739452838897705078e-01 -4.921641945838928223e-01
-2.742111384868621826e-01 3.542315661907196045e-01 -5.256814360618591309e-01 3.424220979213714600e-01 2.201755493879318237e-01 1.907285451889038086e-01 4.725188016891479492e-01 -3.124187588691711426e-01
-2.788615524768829346e-01 -7.070905715227127075e-02 -2.878439128398895264e-01 -2.360882163047790527e-01 4.336298704147338867e-01 2.137887924909591675e-01 -2.367659844458103180e-02 -7.377963662147521973e-01
-1.077497377991676331e-01 6.087957024574279785e-01 -4.391113519668579102e-01 1.434708982706069946e-01 3.970406651496887207e-01 3.190151229500770569e-02 -1.155400574207305908e-01 -4.820234179496765137e-01
2.773869037628173828e-01 1.773323267698287964e-01 -4.220504462718963623e-01 -1.085449606180191040e-01 2.439087480306625366e-01 -4.722752869129180908e-01 1.945555210113525391e-01 -6.175063252449035645e-01
2.750009298324584961e-01 8.168440312147140503e-02 -1.408410370349884033e-01 3.444869220256805420e-01 2.436859458684921265e-01 1.187085062265396118e-01 5.293855071067810059e-01 -6.522814631462097168e-01
-1.411320921033620834e-02 1.323541253805160522e-01 -7.055400013923645020e-01 2.535985112190246582e-01 3.821181952953338623e-01 1.641854345798492432e-01 3.951893150806427002e-01 -3.017260432243347168e-01
-2.489814609289169312e-01 5.038776397705078125e-01 -6.762156486511230469e-01 2.122152298688888550e-01 -1.378535479307174683e-02 -1.632045581936836243e-02 1.693288683891296387e-01 -3.907482326030731201e-01
-1.341873258352279663e-01 3.141963481903076172e-01 -3.759532570838928223e-01 5.997809767723083496e-01 3.311872184276580811e-01 -1.975575089454650879e-01 4.743831157684326172e-01 -9.188635647296905518e-02
-5.776042938232421875e-01 3.200242519378662109e-01 9.319510310888290405e-02 6.606227159500122070e-01 1.407466083765029907e-02 -1.034975126385688782e-01 -9.043805301189422607e-02 -3.158499896526336670e-01
1.675079166889190674e-01 1.259021759033203125e-01 -1.686377525329589844e-01 2.992927432060241699e-01 5.666537880897521973e-01 -1.899262815713882446e-01 5.673426985740661621e-01 -3.987841308116912842e-01
-4.343786463141441345e-02 4.555073976516723633e-01 -2.752625942230224609e-01 7.357637584209442139e-02 2.049860805273056030e-01 -3.643835186958312988e-01 5.895488262176513672e-01 -4.325284063816070557e-01
-5.894584208726882935e-02 -9.645230323076248169e-02 -5.814149379730224609e-01 1.914155185222625732e-01 3.232905864715576172e-01 -4.009725898504257202e-02 -4.600259959697723389e-01 -5.429465174674987793e-01
-4.351711571216583252e-01 3.417168557643890381e-01 -2.166222035884857178e-02 7.565085291862487793e-01 2.701237425208091736e-02 -9.525120258331298828e-02 -1.024870872497558594e-01 -3.174513280391693115e-01
-2.033438086509704590e-01 2.297095358371734619e-01 -4.224644601345062256e-01 3.095722496509552002e-01 6.761552691459655762e-01 3.134312331676483154e-01 1.369586884975433350e-01 -2.395643889904022217e-01
-1.151738241314888000e-01 1.641317754983901978e-01 -4.823732078075408936e-01 5.973204374313354492e-01 2.681861221790313721e-01 6.524064391851425171e-02 5.148994922637939453e-01 -1.703477501869201660e-01
-8.638106286525726318e-02 3.574013710021972656e-01 -6.166806817054748535e-01 2.983935773372650146e-01 -2.758146263659000397e-03 -7.657901942729949951e-02 4.887510240077972412e-01 -3.882257342338562012e-01
-4.107819795608520508e-01 -1.568357944488525391e-01 -6.202406287193298340e-01 4.397415220737457275e-01 -5.924413353204727173e-02 1.192734241485595703e-01 -2.924531400203704834e-01 -3.540122807025909424e-01
-4.521487653255462646e-01 3.716658949851989746e-01 -4.216787815093994141e-01 1.623136848211288452e-01 1.422597914934158325e-01 -1.221241131424903870e-01 5.817036032676696777e-01 -2.823756635189056396e-01
-3.135915100574493408e-02 2.926001846790313721e-01 -6.196796298027038574e-01 -2.069308049976825714e-02 4.885872602462768555e-01 -3.549287617206573486e-01 3.559960126876831055e-01 -1.937668174505233765e-01
-2.615972459316253662e-01 2.485074549913406372e-01 -8.562129735946655273e-02 1.556427180767059326e-01 5.091013908386230469e-01 -6.246401071548461914e-01 4.168754518032073975e-01 -1.229257881641387939e-01
9.767588227987289429e-02 4.211102128028869629e-01 3.175409138202667236e-02 2.011655420064926147e-01 3.686249554157257080e-01 -4.873819947242736816e-01 4.521158933639526367e-01 -4.402447640895843506e-01
-2.564875483512878418e-01 2.743917405605316162e-01 -1.160272881388664246e-01 6.873207092285156250e-01 1.087940558791160583e-01 -7.133805751800537109e-02 -9.755065292119979858e-02 -5.887357592582702637e-01
3.101868331432342529e-01 1.740027815103530884e-01 -2.811239361763000488e-01 2.977173030376434326e-01 1.616016179323196411e-01 -3.800598904490470886e-02 5.795007348060607910e-01 -5.852009654045104980e-01
5.651953443884849548e-02 -2.032983154058456421e-01 -8.584363013505935669e-02 4.066328704357147217e-01 -2.897101640701293945e-01 -3.107931017875671387e-01 6.099216938018798828e-01 -4.798200726509094238e-01
3.014862239360809326e-01 1.019434332847595215e-01 -6.364019513130187988e-01 3.279753923416137695e-01 3.248319327831268311e-01 -2.750123441219329834e-01 3.658442199230194092e-01 -2.667376995086669922e-01
-1.686716973781585693e-01 2.662879228591918945e-01 -1.574607193470001221e-01 3.864768743515014648e-01 3.841903805732727051e-01 -6.578437518328428268e-03 6.376333832740783691e-01 -4.150428175926208496e-01
-5.705207586288452148e-01 -3.152154982089996338e-01 -5.264464616775512695e-01 3.945095241069793701e-01 -2.171794772148132324e-01 -3.369800373911857605e-02 -3.100567124783992767e-02 -3.051194250583648682e-01
2.477807253599166870e-01 -6.850448995828628540e-02 -1.993100941181182861e-01 5.715119838714599609e-01 4.856839179992675781e-01 -3.697379231452941895e-01 3.902633190155029297e-01 -2.065457105636596680e-01
-4.662087559700012207e-02 3.451642692089080811e-01 -2.948158085346221924e-01 -8.210138976573944092e-02 9.379824250936508179e-02 -7.131334543228149414e-01 -1.422707885503768921e-01 -4.974262118339538574e-01
-5.961388945579528809e-01 -2.622822821140289307e-01 -2.108739465475082397e-01 3.892996609210968018e-01 -2.229438573122024536e-01 -3.521583229303359985e-02 -2.621573209762573242e-01 -5.100330114364624023e-01
-5.824496969580650330e-02 4.894787967205047607e-01 -3.622740209102630615e-01 5.304465293884277344e-01 9.977589547634124756e-02 -3.142474293708801270e-01 4.312921166419982910e-01 -2.228958606719970703e-01
-1.739453710615634918e-02 -3.404332697391510010e-02 3.077267110347747803e-01 7.398822903633117676e-01 2.967848777770996094e-01 -3.375537097454071045e-01 2.144246250391006470e-01 -3.292650878429412842e-01
-4.517900943756103516e-01 3.336265981197357178e-01 -4.842581748962402344e-01 1.382942944765090942e-01 1.339605748653411865e-01 7.929194718599319458e-02 5.483968257904052734e-01 -3.255396187305450439e-01
-2.583858370780944824e-01 -4.439037144184112549e-01 -5.883368849754333496e-01 3.799322843551635742e-01 1.194823607802391052e-01 -2.018357068300247192e-01 -3.077019155025482178e-01 -3.098439872264862061e-01
1.699124127626419067e-01 2.107647620141506195e-02 6.069261953234672546e-02 6.169035434722900391e-01 4.707446396350860596e-01 -1.499230563640594482e-01 3.762640058994293213e-01 -4.480847716331481934e-01
-4.021290540695190430e-01 -1.353340148925781250e-01 -1.100615598261356354e-03 -4.418762773275375366e-02 4.601021409034729004e-01 1.905044913291931152e-02 -3.513874411582946777e-01 -6.946173310279846191e-01
-4.996330440044403076e-01 -2.110300958156585693e-01 9.516951441764831543e-02 7.021054029464721680e-01 2.401382923126220703e-01 -2.143574804067611694e-01 3.140355050563812256e-01 3.987592458724975586e-02
7.835748605430126190e-03 5.568487569689750671e-02 1.269172728061676025e-01 3.215781748294830322e-01 6.917714476585388184e-01 5.473005771636962891e-02 4.071825146675109863e-01 -4.795588850975036621e-01
3.433023393154144287e-02 -3.300820589065551758e-01 -3.973146378993988037e-01 2.118665277957916260e-01 1.743050664663314819e-01 -3.045591115951538086e-01 -4.270471930503845215e-01 -6.177484393119812012e-01
-5.017518252134323120e-02 -3.643470108509063721e-01 -7.372161746025085449e-01 1.765052825212478638e-01 1.580276042222976685e-01 -9.769205749034881592e-02 -2.212369292974472046e-01 -4.545651078224182129e-01
-2.170339375734329224e-01 7.108134031295776367e-01 -2.144975215196609497e-01 1.295653581619262695e-01 1.530033946037292480e-01 2.141484431922435760e-02 1.029759496450424194e-01 -5.919220447540283203e-01
2.598510682582855225e-02 -1.614782363176345825e-01 -6.551142930984497070e-01 1.808179318904876709e-01 3.437474071979522705e-01 -8.360063284635543823e-02 -3.463138341903686523e-01 -5.160379409790039062e-01
-2.077472060918807983e-01 1.898791939020156860e-01 -6.448208540678024292e-02 3.939305543899536133e-01 5.759022831916809082e-01 -4.500233829021453857e-01 4.757819771766662598e-01 -2.991463802754878998e-02
1.796846389770507812e-01 1.280857473611831665e-01 -4.842683374881744385e-01 2.267365306615829468e-01 3.032915294170379639e-01 -5.941490828990936279e-02 6.003184914588928223e-01 -4.576943814754486084e-01
1.392298042774200439e-01 1.661343425512313843e-01 -4.346773922443389893e-01 2.496391087770462036e-01 -1.017920225858688354e-01 -2.720484137535095215e-01 6.367981433868408203e-01 -4.602894783020019531e-01
-3.415359556674957275e-01 -5.075507164001464844e-01 -6.268227696418762207e-01 7.867173850536346436e-02 3.920510783791542053e-02 -1.826335936784744263e-01 -1.766613423824310303e-01 -4.006844758987426758e-01
-1.112806648015975952e-01 3.457822501659393311e-01 -4.418641626834869385e-01 6.873100996017456055e-01 1.280308365821838379e-01 -2.809411585330963135e-01 3.104166686534881592e-01 -9.345489740371704102e-02
-1.163475438952445984e-01 -2.429903149604797363e-01 -6.893815398216247559e-01 3.358487486839294434e-01 -1.061235070228576660e-01 7.063479721546173096e-02 -1.013883873820304871e-01 -5.593268871307373047e-01
-1.652421355247497559e-01 3.800196349620819092e-01 -1.674587577581405640e-01 7.966233491897583008e-01 -1.883692853152751923e-02 1.097148880362510681e-01 -1.494123339653015137e-01 -3.618184626102447510e-01
8.234017342329025269e-02 1.445193886756896973e-01 -4.582343101501464844e-01 1.550644915550947189e-02 -9.648083150386810303e-02 -2.048882842063903809e-01 6.285629868507385254e-01 -5.619039535522460938e-01
-3.710379004478454590e-01 6.770289540290832520e-01 -2.691473066806793213e-01 1.691624224185943604e-01 4.011854529380798340e-01 -4.326281324028968811e-02 1.601111143827438354e-01 -3.383038938045501709e-01
-7.456858754158020020e-01 -1.459337770938873291e-01 -3.064491152763366699e-01 4.381580948829650879e-01 -9.614548832178115845e-02 -3.412330895662307739e-02 -2.072546035051345825e-01 -2.887896299362182617e-01
8.710569888353347778e-02 1.395510882139205933e-01 -3.033776879310607910e-01 1.328052431344985962e-01 -3.136444464325904846e-02 -2.759619355201721191e-01 7.104161977767944336e-01 -5.305025577545166016e-01
-5.034814476966857910e-01 3.111403286457061768e-01 -3.846387267112731934e-01 1.363438516855239868e-01 8.690952509641647339e-02 5.435115844011306763e-02 6.040564775466918945e-01 -3.282834887504577637e-01
2.367201298475265503e-01 1.594651341438293457e-01 -6.046968102455139160e-01 5.817538499832153320e-01 3.630527555942535400e-01 -1.179687604308128357e-01 1.735127866268157959e-01 -1.964893490076065063e-01
2.752475738525390625e-01 3.750116750597953796e-02 6.600189208984375000e-02 7.507051825523376465e-01 3.407317698001861572e-01 -4.054028391838073730e-01 1.439250819385051727e-02 -2.725088596343994141e-01
1.554033160209655762e-01 -9.657331556081771851e-02 2.247459739446640015e-01 6.567471623420715332e-01 1.439780592918395996e-01 -3.601477742195129395e-01 4.277388155460357666e-01 -3.889722228050231934e-01
-6.951366364955902100e-02 -4.249395132064819336e-01 -4.132556319236755371e-01 4.561339318752288818e-01 3.812905848026275635e-01 -1.928091496229171753e-01 -4.096692502498626709e-01 -2.921800315380096436e-01
-1.607959568500518799e-01 -3.606434464454650879e-01 -2.345991283655166626e-01 2.757398486137390137e-01 -3.349050283432006836e-01 -1.061229631304740906e-01 6.097970008850097656e-01 -4.666217565536499023e-01
-3.216857612133026123e-01 1.464060395956039429e-01 -4.653573036193847656e-01 3.059834241867065430e-01 1.739922761917114258e-01 1.491950005292892456e-01 6.519436240196228027e-01 -2.955290675163269043e-01
-2.414679676294326782e-01 1.071129515767097473e-01 1.440021693706512451e-01 7.881309390068054199e-01 2.357042580842971802e-01 -1.331194192171096802e-01 -2.689761221408843994e-01 -3.777666389942169189e-01
-3.288756357505917549e-03 2.233068794012069702e-01 -3.074660301208496094e-01 7.868535071611404419e-02 -2.413844615221023560e-01 -7.885568737983703613e-01 7.401334494352340698e-02 -4.047596156597137451e-01
-3.377256989479064941e-01 6.878392398357391357e-02 -4.851937294006347656e-01 3.348955214023590088e-01 2.287357151508331299e-01 1.370229870080947876e-01 6.543816328048706055e-01 -1.852873712778091431e-01
-4.757664501667022705e-01 4.915995895862579346e-01 5.660352110862731934e-02 4.865441024303436279e-01 -8.994115144014358521e-02 4.691299796104431152e-02 1.313841640949249268e-01 -5.142906904220581055e-01
3.883441090583801270e-01 4.760844260454177856e-02 -1.508435308933258057e-01 4.739566445350646973e-01 5.827773213386535645e-01 -1.093381419777870178e-01 2.820717692375183105e-01 -4.103474020957946777e-01
-9.201001375913619995e-02 3.478280305862426758e-01 4.559012129902839661e-02 2.706852853298187256e-01 2.965129017829895020e-01 -4.117358624935150146e-01 6.394391655921936035e-01 -3.589876592159271240e-01
-4.138680547475814819e-02 -4.407725632190704346e-01 8.976682275533676147e-02 4.399657547473907471e-01 -1.343910545110702515e-01 -5.828313231468200684e-01 -1.390960067510604858e-01 -4.746346175670623779e-01
-5.638380646705627441e-01 -7.489295303821563721e-02 -1.334372013807296753e-01 -1.147103235125541687e-01 5.857214927673339844e-01 1.655538678169250488e-01 -3.111622936557978392e-04 -5.244386792182922363e-01
2.087784111499786377e-01 -2.517240047454833984e-01 -2.347773760557174683e-01 5.898599624633789062e-01 1.730946600437164307e-01 -1.542321443557739258e-01 5.999080538749694824e-01 -2.763192951679229736e-01
-8.495987206697463989e-02 -3.318888545036315918e-01 -3.799586892127990723e-01 1.849611997604370117e-01 4.711673855781555176e-01 -2.894432246685028076e-01 -4.663771390914916992e-01 -4.251690506935119629e-01
-9.914093464612960815e-02 -2.309141606092453003e-01 -5.066149830818176270e-01 4.042931273579597473e-02 4.182187020778656006e-01 -1.739064007997512817e-01 -4.038228094577789307e-01 -5.570756793022155762e-01
-3.903234601020812988e-01 -4.820506572723388672e-01 -5.615733265876770020e-01 3.752555251121520996e-01 -2.255957201123237610e-02 -3.624715507030487061e-01 -1.228883415460586548e-01 -1.099890545010566711e-01
-4.682608246803283691e-01 -1.828982681035995483e-02 -3.193018436431884766e-01 3.390373289585113525e-01 5.260412096977233887e-01 -1.643952680751681328e-03 -4.657156765460968018e-01 -2.643563449382781982e-01
-3.345578014850616455e-01 3.618956804275512695e-01 -4.544679522514343262e-01 5.029210448265075684e-01 -5.879548378288745880e-03 -1.151534840464591980e-01 4.889058470726013184e-01 -2.128568440675735474e-01
8.812188357114791870e-02 1.922951936721801758e-01 -6.920713186264038086e-01 1.533408612012863159e-01 2.831938266754150391e-01 -8.997224271297454834e-03 4.435589015483856201e-01 -4.192336201667785645e-01
-4.372477531433105469e-01 -6.897583603858947754e-02 2.884539067745208740e-01 6.478509902954101562e-01 1.414696723222732544e-01 -4.149084687232971191e-01 2.872430980205535889e-01 -1.626924127340316772e-01
2.192913144826889038e-01 4.825551211833953857e-01 -4.737319946289062500e-01 5.025917887687683105e-01 9.748403728008270264e-02 -8.578406274318695068e-02 1.708601862192153931e-01 -4.426921308040618896e-01
-2.700579762458801270e-01 -1.665977947413921356e-02 4.495106339454650879e-01 4.966239631175994873e-01 3.380043506622314453e-01 7.629635185003280640e-02 1.155248954892158508e-01 -5.870961546897888184e-01
3.001208603382110596e-01 2.803420722484588623e-01 -9.642150253057479858e-02 1.652056127786636353e-01 1.524012088775634766e-01 -7.330084443092346191e-01 2.091707140207290649e-01 -4.364243149757385254e-01
-3.683638870716094971e-01 -2.346475869417190552e-01 -1.882368475198745728e-01 -3.276267647743225098e-01 2.149600684642791748e-01 2.355644851922988892e-02 3.788045421242713928e-02 -7.863068580627441406e-01
-7.472196817398071289e-01 -1.092404201626777649e-01 -2.582606971263885498e-01 3.142755925655364990e-01 -1.327036172151565552e-01 -4.082624018192291260e-01 -2.281981855630874634e-01 -1.670292913913726807e-01
-8.289048075675964355e-01 -2.582734227180480957e-01 -2.238806039094924927e-01 2.229399085044860840e-01 -9.583136439323425293e-02 -5.523198097944259644e-02 -5.008784309029579163e-02 -3.628274500370025635e-01
-2.398408204317092896e-01 1.324335038661956787e-01 -1.693733334541320801e-01 1.619068831205368042e-01 4.991382956504821777e-01 -6.596758365631103516e-01 4.291485548019409180e-01 -3.945750743150711060e-02
-2.414169311523437500e-01 4.619854688644409180e-02 5.212741494178771973e-01 2.987915873527526855e-01 2.293901294469833374e-01 -3.994919061660766602e-01 2.441990561783313751e-02 -6.047894358634948730e-01
6.292426586151123047e-02 -2.751142382621765137e-01 -2.245902866125106812e-01 6.951229572296142578e-01 2.254136502742767334e-01 1.076541319489479065e-01 5.406078696250915527e-01 -1.790488213300704956e-01
-5.963028073310852051e-01 -4.053442776203155518e-01 -5.528928041458129883e-01 2.711082398891448975e-01 -1.837485097348690033e-02 -3.132160007953643799e-01 -2.534426003694534302e-02 -4.294998198747634888e-02
-1.295637637376785278e-01 4.505518972873687744e-01 7.174423895776271820e-03 2.150322347879409790e-01 3.953330516815185547e-01 -4.422546625137329102e-01 5.300798416137695312e-01 -3.179054856300354004e-01
-7.669732440263032913e-03 -1.103104203939437866e-01 -2.915044128894805908e-01 1.474160104990005493e-01 -2.637609466910362244e-02 -2.523995339870452881e-01 7.882087826728820801e-01 -4.420318901538848877e-01
-1.652061939239501953e-02 -3.270501196384429932e-01 -4.852437674999237061e-01 7.628539204597473145e-02 2.569237947463989258e-01 -2.212835699319839478e-01 -4.332929849624633789e-01 -5.905634164810180664e-01
1.161269024014472961e-01 -3.127548098564147949e-01 -4.480751156806945801e-01 2.921850085258483887e-01 1.463089734315872192e-01 -2.876174151897430420e-01 -4.318818151950836182e-01 -5.584834218025207520e-01
-3.434354811906814575e-02 2.655465304851531982e-01 -6.697939634323120117e-01 4.674746692180633545e-01 2.666033804416656494e-01 1.504370272159576416e-01 3.153196275234222412e-01 -2.607952952384948730e-01
-3.670909702777862549e-01 4.201605170965194702e-02 -2.346346229314804077e-01 -1.896638721227645874e-01 3.567067682743072510e-01 -8.555562794208526611e-02 -3.705395460128784180e-01 -7.075268626213073730e-01
-3.732964992523193359e-01 2.151233255863189697e-01 -4.470377266407012939e-01 9.479814022779464722e-02 2.649599015712738037e-01 -1.183596998453140259e-01 6.820721030235290527e-01 -2.368695437908172607e-01
4.839363694190979004e-01 -4.955433681607246399e-02 -1.180035173892974854e-01 4.242922067642211914e-01 4.485103189945220947e-01 -2.035074681043624878e-02 2.835674583911895752e-01 -5.361111760139465332e-01
2.101504951715469360e-01 -1.830155402421951294e-01 -2.320427000522613525e-01 7.029557228088378906e-01 1.166743040084838867e-01 -4.967032372951507568e-02 5.397416353225708008e-01 -2.587477862834930420e-01
-6.301096826791763306e-02 -2.022026181221008301e-01 3.910659849643707275e-01 6.245681047439575195e-01 2.895593345165252686e-01 -1.612709611654281616e-01 3.539836704730987549e-01 -4.206762909889221191e-01
-3.265663385391235352e-01 3.153713941574096680e-01 5.306565389037132263e-02 4.531654119491577148e-01 5.016907453536987305e-01 -3.568127751350402832e-01 4.422850310802459717e-01 -1.053353995084762573e-01
-1.028161048889160156e-01 -1.171612218022346497e-01 -3.466132879257202148e-01 -8.480492047965526581e-03 4.425746798515319824e-01 -6.682152301073074341e-02 -4.483055174350738525e-01 -6.739245057106018066e-01
-6.987483799457550049e-02 -1.027820259332656860e-01 3.398849442601203918e-02 2.033801674842834473e-01 -4.298837780952453613e-01 -3.558472394943237305e-01 3.836466372013092041e-01 -6.952860355377197266e-01
2.058495767414569855e-02 4.664889574050903320e-01 -2.789975404739379883e-01 2.841666340827941895e-01 6.453180313110351562e-01 8.322738111019134521e-02 1.305500119924545288e-01 -4.277484118938446045e-01
-4.390710592269897461e-01 5.515522956848144531e-01 -2.735925614833831787e-01 1.893110275268554688e-01 -1.520422399044036865e-01 1.167927980422973633e-01 2.898102812469005585e-02 -5.955820083618164062e-01
-6.484458446502685547e-01 -7.178120315074920654e-02 3.187697529792785645e-01 4.987653195858001709e-01 -8.733358979225158691e-02 -9.228688478469848633e-02 1.741142719984054565e-01 -4.213368594646453857e-01
-6.398638486862182617e-01 1.216403953731060028e-02 1.784097552299499512e-01 6.571537256240844727e-01 -6.068322062492370605e-02 -1.753971725702285767e-01 2.234853506088256836e-01 -2.057981342077255249e-01
-7.046565413475036621e-01 -2.325602769851684570e-01 -3.672578036785125732e-01 7.709081470966339111e-02 1.176745593547821045e-01 -2.279844731092453003e-01 -3.642587959766387939e-01 -3.317300081253051758e-01
2.818024754524230957e-01 1.339042931795120239e-01 -2.945514619350433350e-01 7.019453048706054688e-01 4.525656998157501221e-01 -1.218953505158424377e-01 2.152514159679412842e-01 -2.390855550765991211e-01
-4.031758308410644531e-01 4.678814411163330078e-01 1.567642688751220703e-01 4.384344220161437988e-01 1.611150354146957397e-01 -5.512826442718505859e-01 6.973122805356979370e-02 -2.588500678539276123e-01
-3.781273365020751953e-01 2.825691550970077515e-02 4.014097154140472412e-01 3.066808283329010010e-01 1.804516762495040894e-01 -4.564756155014038086e-01 -2.629202306270599365e-01 -5.394243001937866211e-01
-1.629851572215557098e-02 -1.647714525461196899e-01 -6.953825950622558594e-01 1.147503554821014404e-01 -3.151236772537231445e-01 -2.353806048631668091e-01 -9.916300326585769653e-02 -5.579603910446166992e-01
-3.895402252674102783e-01 -2.758215367794036865e-01 -2.613370418548583984e-01 -1.093829274177551270e-01 6.953554749488830566e-01 8.700937032699584961e-02 -2.286098897457122803e-02 -4.475565552711486816e-01
-6.674706935882568359e-01 -3.728393912315368652e-01 -1.704161614179611206e-01 2.137587666511535645e-01 -6.363612413406372070e-02 -3.472944796085357666e-01 -2.753785848617553711e-01 -3.744902312755584717e-01
-4.303423166275024414e-01 2.991089522838592529e-01 -8.363633416593074799e-03 3.793293237686157227e-01 -3.540364503860473633e-01 -1.618016958236694336e-01 -3.711315244436264038e-02 -6.545835733413696289e-01
-2.519693970680236816e-01 1.684609949588775635e-01 4.992238581180572510e-01 3.579938113689422607e-01 1.221640855073928833e-01 -3.342930078506469727e-01 1.279416531324386597e-01 -6.226584911346435547e-01
-1.099918596446514130e-02 5.143795534968376160e-02 -5.392073988914489746e-01 -3.970855101943016052e-02 3.495414853096008301e-01 -6.372534036636352539e-01 3.998428881168365479e-01 -1.294846832752227783e-01
-5.249230265617370605e-01 2.629200518131256104e-01 4.221259653568267822e-01 3.340051174163818359e-01 5.129990726709365845e-02 -3.387223482131958008e-01 1.394581794738769531e-01 -4.782949388027191162e-01
-5.412364602088928223e-01 -9.597396850585937500e-02 -5.849458575248718262e-01 3.344053030014038086e-01 -2.710888981819152832e-01 1.332062995061278343e-03 -1.583638340234756470e-01 -3.811737895011901855e-01
-4.532142579555511475e-01 5.039046704769134521e-02 1.530728638172149658e-01 8.096012473106384277e-01 -7.398934662342071533e-02 -5.031648278236389160e-02 1.473546400666236877e-02 -3.239582479000091553e-01
1.058553755283355713e-01 -3.285685181617736816e-01 1.808846928179264069e-02 2.874925136566162109e-01 -5.826998502016067505e-02 -7.069953083992004395e-01 -1.552146226167678833e-01 -5.201237201690673828e-01
-7.129185795783996582e-01 -2.655887007713317871e-01 -2.963599562644958496e-01 1.348533630371093750e-01 -2.996846735477447510e-01 -3.451333343982696533e-01 -7.464174646884202957e-03 -3.259009420871734619e-01
2.570679485797882080e-01 7.297869306057691574e-03 -2.733089029788970947e-01 4.355238080024719238e-01 6.841377615928649902e-01 -5.134338885545730591e-02 3.297956883907318115e-01 -3.000635504722595215e-01
-1.722523593343794346e-03 2.433170378208160400e-01 -5.175356268882751465e-01 2.150886505842208862e-01 2.480830997228622437e-01 2.792536020278930664e-01 4.675534963607788086e-01 -5.182216167449951172e-01
-3.423744440078735352e-01 5.754708647727966309e-01 -2.905288040637969971e-01 2.667132019996643066e-01 2.648057639598846436e-01 1.447689533233642578e-01 2.926355898380279541e-01 -4.683527350425720215e-01
-1.852970272302627563e-01 2.303797565400600433e-02 4.937262237071990967e-01 2.728749811649322510e-01 3.859700262546539307e-01 -3.548160791397094727e-01 5.862917378544807434e-02 -6.071268916130065918e-01
-4.053582549095153809e-01 1.475231200456619263e-01 3.823586106300354004e-01 6.026632785797119141e-01 9.021641314029693604e-02 7.308903150260448456e-03 9.098946303129196167e-02 -5.367019176483154297e-01
-3.589308261871337891e-01 -4.199098423123359680e-02 2.654295600950717926e-02 7.384133338928222656e-01 2.263909764587879181e-02 -4.206971228122711182e-01 3.801732659339904785e-01 -3.763544932007789612e-02
1.069364175200462341e-01 -3.606123924255371094e-01 1.831346601247787476e-01 7.793426513671875000e-02 -1.933295838534832001e-02 -5.654685497283935547e-01 1.475696265697479248e-01 -6.906561851501464844e-01
-4.625400602817535400e-01 4.783968031406402588e-01 -3.169046044349670410e-01 1.431604027748107910e-01 -1.674547940492630005e-01 -8.715642243623733521e-02 4.337691366672515869e-01 -4.609521031379699707e-01
4.207231570035219193e-03 1.759646981954574585e-01 -2.167559228837490082e-02 4.916376173496246338e-01 6.572847366333007812e-01 -2.644147872924804688e-01 3.615854084491729736e-01 -3.068533837795257568e-01
2.616178989410400391e-01 1.490199714899063110e-01 -2.810901701450347900e-01 5.842202901840209961e-01 3.747328817844390869e-01 2.349439859390258789e-01 2.842048108577728271e-01 -4.611164629459381104e-01
-2.505343034863471985e-02 1.268726140260696411e-01 -5.288395881652832031e-01 2.591982781887054443e-01 3.724694550037384033e-01 1.150570586323738098e-01 5.981805920600891113e-01 -3.558496236801147461e-01
-8.168205618858337402e-03 4.425813385751098394e-04 -3.488957583904266357e-01 -1.652738749980926514e-01 2.049137651920318604e-02 -7.445628046989440918e-01 -4.807845503091812134e-02 -5.420188903808593750e-01
8.987113833427429199e-02 5.023679137229919434e-01 -9.639777243137359619e-03 2.779762744903564453e-01 1.181957647204399109e-01 -2.451372146606445312e-01 -3.564579486846923828e-01 -6.790147423744201660e-01
5.261972546577453613e-02 3.045325875282287598e-01 9.415767341852188110e-02 1.965231746435165405e-01 2.370027154684066772e-01 -1.437148731201887131e-02 6.358994245529174805e-01 -6.294912099838256836e-01
-3.025179803371429443e-01 -3.153001964092254639e-01 -9.935519844293594360e-02 -2.948914766311645508e-01 4.672867655754089355e-01 -7.622579485177993774e-02 8.427418023347854614e-02 -6.935176849365234375e-01
-4.497519731521606445e-01 8.050517737865447998e-02 -2.861524820327758789e-01 -2.932367287576198578e-02 3.320389986038208008e-01 7.068865466862916946e-03 -5.080628395080566406e-01 -5.831561684608459473e-01
-2.082901597023010254e-01 -2.558380961418151855e-01 -1.099423021078109741e-01 2.566981613636016846e-01 -3.271969556808471680e-01 -2.416209876537322998e-01 6.710528731346130371e-01 -4.443311691284179688e-01
1.476759463548660278e-01 -1.404203474521636963e-01 1.354164443910121918e-02 7.421497702598571777e-01 4.677887260913848877e-01 -3.959189355373382568e-01 7.370554655790328979e-02 -1.627692282199859619e-01
2.233631312847137451e-01 9.718865901231765747e-02 -2.522599101066589355e-01 5.804269909858703613e-01 5.212595462799072266e-01 -3.530943095684051514e-01 3.241677582263946533e-01 -1.966237276792526245e-01
-2.762250602245330811e-01 -1.566439568996429443e-01 -2.292096614837646484e-01 1.758185327053070068e-01 4.199410378932952881e-01 -1.355090588331222534e-01 -5.706208348274230957e-01 -5.434995293617248535e-01
-6.098904088139533997e-02 1.610466241836547852e-01 3.403680324554443359e-01 4.127328395843505859e-01 5.501756072044372559e-01 -5.291329622268676758e-01 1.315796673297882080e-01 -2.900990843772888184e-01
-2.711861133575439453e-01 -1.417617499828338623e-01 1.150611564517021179e-01 7.092353701591491699e-01 2.524211406707763672e-01 -4.250454604625701904e-01 3.798824548721313477e-01 -3.764516487717628479e-02
1.684993207454681396e-01 3.337217867374420166e-01 -5.081441998481750488e-01 5.262862443923950195e-01 -3.429730236530303955e-02 -1.283835619688034058e-01 3.920579850673675537e-01 -3.920228183269500732e-01
-5.252956151962280273e-01 -5.056099593639373779e-02 -5.953990817070007324e-01 2.994209825992584229e-01 -2.908096909523010254e-01 8.595169335603713989e-02 -9.713487327098846436e-02 -4.194782674312591553e-01
-6.160172075033187866e-02 -6.448435783386230469e-01 -1.077478379011154175e-01 6.027034297585487366e-02 -2.735437825322151184e-03 -5.682882070541381836e-01 3.200605213642120361e-01 -3.738213777542114258e-01
-7.327246069908142090e-01 -2.461525946855545044e-01 -2.087895423173904419e-01 3.036925792694091797e-01 -1.555195003747940063e-01 -2.105130106210708618e-01 -2.256633937358856201e-01 -3.837645053863525391e-01
-3.415018692612648010e-02 2.561849057674407959e-01 -6.568024754524230957e-01 3.509712964296340942e-02 4.874846935272216797e-01 1.942157186567783356e-02 3.859498202800750732e-01 -3.370550870895385742e-01
-2.096024751663208008e-01 2.369814962148666382e-01 1.396140307188034058e-01 4.600626528263092041e-01 3.196033537387847900e-01 -5.638266801834106445e-01 4.671742022037506104e-01 -1.745229363441467285e-01
-4.213210940361022949e-01 -1.051799580454826355e-01 -6.043121814727783203e-01 4.058396816253662109e-01 -1.429908722639083862e-01 1.536085009574890137e-01 -2.529062032699584961e-01 -4.165613949298858643e-01
-2.867729365825653076e-01 -2.342177927494049072e-01 -1.346679404377937317e-02 -2.304184883832931519e-01 6.179235577583312988e-01 -1.013785824179649353e-01 -7.566823810338973999e-02 -6.417137980461120605e-01
7.064875215291976929e-02 -3.250085413455963135e-01 1.732668653130531311e-02 3.579935133457183838e-01 3.784867236390709877e-03 -7.206400036811828613e-01 -1.268751919269561768e-01 -4.748526811599731445e-01
-3.317131996154785156e-01 6.804164648056030273e-01 -1.809518486261367798e-01 1.717180311679840088e-01 3.771269917488098145e-01 7.808812707662582397e-02 1.012852564454078674e-01 -4.540792703628540039e-01
-3.944469615817070007e-02 -4.291336536407470703e-01 7.357247918844223022e-02 2.475613802671432495e-01 -2.166059613227844238e-02 -7.562859058380126953e-01 -4.571145400404930115e-02 -4.160069525241851807e-01
-3.605203628540039062e-01 -2.950769662857055664e-01 -4.585593044757843018e-01 -7.924459129571914673e-02 4.806800186634063721e-01 -2.434005141258239746e-01 -3.484034240245819092e-01 -3.933398127555847168e-01
1.549777239561080933e-01 -7.962897419929504395e-02 -5.934352874755859375e-01 -2.509583234786987305e-01 -1.401580963283777237e-02 -2.620478272438049316e-01 7.108041550964117050e-03 -6.968353986740112305e-01
-3.182698190212249756e-01 -5.380299091339111328e-01 -2.918138634413480759e-04 -1.501590162515640259e-01 1.108572483062744141e-01 -5.752149820327758789e-01 3.296978771686553955e-01 -3.671754896640777588e-01
-1.299842298030853271e-01 3.733938038349151611e-01 1.733099520206451416e-01 5.127245783805847168e-01 5.665695071220397949e-01 -3.329298198223114014e-01 2.733969390392303467e-01 -2.101648151874542236e-01
1.561469435691833496e-01 -1.210881993174552917e-01 -3.802178502082824707e-01 -9.144467860460281372e-02 -2.162763476371765137e-01 -5.683479905128479004e-01 2.516278252005577087e-02 -6.615135669708251953e-01
1.213484331965446472e-01 2.859561741352081299e-01 -3.026731610298156738e-01 -1.394893974065780640e-01 5.171059817075729370e-02 -6.030601263046264648e-01 -8.937884867191314697e-02 -6.465996503829956055e-01
2.133072465658187866e-01 -1.121916547417640686e-01 -3.532257974147796631e-01 2.195553630590438843e-01 -1.684228703379631042e-02 -2.341135293245315552e-01 7.054979205131530762e-01 -4.648870825767517090e-01
1.480430811643600464e-01 -9.038353711366653442e-02 -3.577279746532440186e-01 -1.680574417114257812e-01 -1.819603294134140015e-01 -5.039980411529541016e-01 2.243828400969505310e-02 -7.253099679946899414e-01
-1.109838187694549561e-01 1.064817905426025391e-01 -2.798246443271636963e-01 -1.888974159955978394e-01 4.975909590721130371e-01 -2.411091625690460205e-01 -3.487059175968170166e-01 -6.595710515975952148e-01
1.831242889165878296e-01 -7.079708576202392578e-02 -4.323217272758483887e-01 -2.740842103958129883e-01 -3.868984803557395935e-02 -2.931349277496337891e-01 5.506111308932304382e-02 -7.803667783737182617e-01
-2.903198003768920898e-01 -4.959411919116973877e-03 4.158203601837158203e-01 3.720606863498687744e-01 3.988139033317565918e-01 -3.645210266113281250e-01 -2.723975777626037598e-01 -4.880835711956024170e-01
-1.629272848367691040e-01 6.677860021591186523e-01 -2.072557955980300903e-01 2.526881694793701172e-01 3.657855391502380371e-01 1.124825328588485718e-01 -5.175090581178665161e-02 -5.211340785026550293e-01
5.549973249435424805e-02 1.122006773948669434e-01 1.343409717082977295e-01 7.812333703041076660e-01 4.379161298274993896e-01 -2.355301976203918457e-01 9.853305667638778687e-02 -3.146487772464752197e-01
2.117961496114730835e-01 1.228744760155677795e-01 -1.760832220315933228e-01 1.201416626572608948e-01 5.922209620475769043e-01 -4.051378369331359863e-01 4.674428105354309082e-01 -4.015468358993530273e-01
-6.511613726615905762e-01 -7.449713069945573807e-03 2.448047995567321777e-01 5.965479612350463867e-01 -7.697837799787521362e-02 -1.392840594053268433e-01 1.264525353908538818e-01 -3.447005450725555420e-01
-2.305306792259216309e-01 -1.270800232887268066e-01 -2.362373284995555878e-02 1.772201210260391235e-01 -4.609538316726684570e-01 -3.494919538497924805e-01 4.009507596492767334e-01 -6.351038217544555664e-01
-1.465767920017242432e-01 1.169590651988983154e-01 1.680967658758163452e-01 4.362764358520507812e-01 6.452544927597045898e-01 7.720132917165756226e-02 4.551041424274444580e-01 -3.417731523513793945e-01
-1.318871378898620605e-01 -1.889192312955856323e-01 3.533678948879241943e-01 6.483652591705322266e-01 3.674542307853698730e-01 -2.579203546047210693e-01 2.890541851520538330e-01 -3.414250612258911133e-01
-4.927976131439208984e-01 -1.529463231563568115e-01 -2.376046776771545410e-02 -1.582005023956298828e-01 6.108970642089843750e-01 8.710949122905731201e-02 -3.082632459700107574e-02 -5.713425874710083008e-01
-6.370310783386230469e-01 4.889278113842010498e-01 -1.839706003665924072e-01 2.632246613502502441e-01 1.714262738823890686e-02 4.636244103312492371e-02 3.900469243526458740e-01 -3.121356070041656494e-01
-5.690103396773338318e-02 -5.642284750938415527e-01 -1.904352456331253052e-01 8.517052233219146729e-02 -2.754345834255218506e-01 -3.233173489570617676e-01 3.452741205692291260e-01 -5.790305733680725098e-01
-3.422800004482269287e-01 -3.982569277286529541e-01 -4.756040871143341064e-01 -3.020293116569519043e-01 2.051027566194534302e-01 -6.570090353488922119e-02 -3.678664937615394592e-02 -5.992310047149658203e-01
-5.976938605308532715e-01 2.220980376005172729e-01 -2.242085486650466919e-01 5.377996563911437988e-01 -2.440220415592193604e-01 -1.333838254213333130e-01 -6.061934679746627808e-02 -4.158412814140319824e-01
2.358361631631851196e-01 -5.461669340729713440e-02 -4.791752696037292480e-01 7.190033197402954102e-01 1.464760005474090576e-01 -7.273497432470321655e-02 3.655003607273101807e-01 -1.857087612152099609e-01
-7.086509466171264648e-02 -4.244396090507507324e-01 -4.938512146472930908e-01 4.096601903438568115e-01 2.868213951587677002e-01 -1.620787233114242554e-01 -3.887000381946563721e-01 -3.788073062896728516e-01
8.450606465339660645e-02 -2.725529372692108154e-01 9.253824502229690552e-02 1.672408431768417358e-01 1.535290200263261795e-02 -8.456048369407653809e-01 9.648479521274566650e-02 -3.967975676059722900e-01
9.465233981609344482e-02 1.896727457642555237e-02 -7.957689166069030762e-01 2.101344466209411621e-01 4.099689424037933350e-01 3.468339145183563232e-02 2.880919873714447021e-01 -2.469857782125473022e-01
-9.652490913867950439e-02 3.404839634895324707e-01 -3.090372085571289062e-01 -1.062048748135566711e-01 7.490844279527664185e-02 -7.106043696403503418e-01 -2.510323822498321533e-01 -4.408889114856719971e-01
-6.876397877931594849e-02 -3.515478968620300293e-01 -5.603553056716918945e-01 1.608616858720779419e-01 4.979510605335235596e-01 -1.910642832517623901e-01 -3.506002426147460938e-01 -3.527463078498840332e-01
3.215557709336280823e-02 4.599921032786369324e-02 -3.863369524478912354e-01 1.360089182853698730e-01 -2.825609743595123291e-01 -2.784267663955688477e-01 5.962407588958740234e-01 -5.623435974121093750e-01
-7.207812368869781494e-02 2.549602389335632324e-01 2.775932848453521729e-01 1.735058277845382690e-01 4.484585821628570557e-01 -2.439734488725662231e-01 5.428779125213623047e-01 -5.169944167137145996e-01
9.326240420341491699e-02 1.399093717336654663e-01 -2.543761730194091797e-01 -2.010659687221050262e-02 -8.920589089393615723e-02 -7.521050572395324707e-01 2.814455330371856689e-01 -5.037705898284912109e-01
-5.901525169610977173e-02 3.202152550220489502e-01 -3.023187220096588135e-01 1.437245607376098633e-01 -3.508978784084320068e-01 -2.989978492259979248e-01 -6.864137947559356689e-02 -7.514557242393493652e-01
1.176985502243041992e-01 2.467622905969619751e-01 7.255691289901733398e-02 6.465610265731811523e-01 6.015393137931823730e-01 -3.745163232088088989e-02 2.093804329633712769e-01 -3.079900145530700684e-01
-6.132484078407287598e-01 9.629452973604202271e-02 -3.280266821384429932e-01 -2.395145408809185028e-02 3.000116944313049316e-01 -1.803535819053649902e-01 -4.737240374088287354e-01 -3.994116485118865967e-01
-2.371447533369064331e-02 2.059915214776992798e-01 -5.057842731475830078e-01 6.914337277412414551e-01 -1.020886469632387161e-02 -1.692837625741958618e-01 3.973146975040435791e-01 -1.910146176815032959e-01
-1.439480762928724289e-02 1.377248615026473999e-01 3.033521771430969238e-01 4.209266602993011475e-01 4.684714972972869873e-01 -6.403060555458068848e-01 9.329906851053237915e-02 -2.710365056991577148e-01
-6.007719039916992188e-01 -5.329167246818542480e-01 -4.256255924701690674e-01 1.031223908066749573e-01 1.347213983535766602e-01 -3.541378080844879150e-01 1.382506452500820160e-02 -1.397395581007003784e-01
-6.522900462150573730e-01 -4.218667149543762207e-01 -3.797141015529632568e-01 1.818463392555713654e-02 -1.298979818820953369e-01 -4.007349908351898193e-01 4.122976958751678467e-02 -2.699458003044128418e-01
-4.027332961559295654e-01 -4.605742692947387695e-01 -5.236883163452148438e-01 -6.315471976995468140e-02 2.316488176584243774e-01 -2.819857299327850342e-01 -2.757153809070587158e-01 -3.718106746673583984e-01
-3.459385633468627930e-01 2.222570627927780151e-01 -6.191526725888252258e-02 6.001831889152526855e-01 -3.941161930561065674e-01 1.262689977884292603e-01 6.722816824913024902e-02 -5.395219326019287109e-01
-6.493172049522399902e-02 -1.721744090318679810e-01 -3.649393320083618164e-01 2.472427189350128174e-01 3.459276556968688965e-01 1.741039939224720001e-02 -5.219407677650451660e-01 -6.159859895706176758e-01
-6.421865820884704590e-01 -4.284534156322479248e-01 -4.446375072002410889e-01 3.646948933601379395e-01 2.787204086780548096e-02 -2.577034235000610352e-01 3.569668857380747795e-03 -7.822137326002120972e-02
-4.699104428291320801e-01 -2.903072834014892578e-01 -5.157052278518676758e-01 5.240414142608642578e-01 -9.127447754144668579e-02 -6.522766500711441040e-02 -2.213951051235198975e-01 -3.045211136341094971e-01
1.096465289592742920e-01 -3.415068984031677246e-01 -5.473622679710388184e-01 3.441663384437561035e-01 2.042458206415176392e-01 -2.061598300933837891e-01 -4.022693634033203125e-01 -4.552536606788635254e-01
2.818654775619506836e-01 1.806357204914093018e-01 -2.510298490524291992e-01 1.210854947566986084e-01 -9.953209757804870605e-02 -6.964487433433532715e-01 8.451290428638458252e-02 -5.551171898841857910e-01
-6.508425474166870117e-01 -3.858431577682495117e-01 -4.751965999603271484e-01 4.291459619998931885e-01 5.149310082197189331e-02 -1.104135960340499878e-01 1.256724447011947632e-02 -5.050061270594596863e-02
-2.182074338197708130e-01 -4.434313476085662842e-01 -5.698496103286743164e-01 3.314138352870941162e-01 -1.210114285349845886e-01 -1.667605936527252197e-01 -2.394675165414810181e-01 -4.705239832401275635e-01
-1.672225445508956909e-01 1.686202548444271088e-02 -5.205416679382324219e-01 3.192332684993743896e-01 -4.297838509082794189e-01 -1.215474978089332581e-01 -2.446844875812530518e-01 -5.826838016510009766e-01
-5.268947482109069824e-01 -4.130959510803222656e-02 4.945202171802520752e-02 4.235745966434478760e-02 4.288490414619445801e-01 2.653163075447082520e-01 -2.181827425956726074e-01 -6.438383460044860840e-01
-9.109160304069519043e-02 1.387224495410919189e-01 -2.179460078477859497e-01 2.147944867610931396e-01 6.552289128303527832e-01 -4.854104518890380859e-01 4.552260935306549072e-01 -8.150121569633483887e-02
1.536567956209182739e-01 3.792761862277984619e-01 -6.609621644020080566e-02 9.736648201942443848e-02 4.091607034206390381e-01 -4.356520175933837891e-01 4.680589735507965088e-01 -4.923472404479980469e-01
-1.663829535245895386e-01 -2.808265388011932373e-01 4.503427743911743164e-01 5.432772040367126465e-01 3.493107259273529053e-01 -1.631978452205657959e-01 2.688437104225158691e-01 -4.178108274936676025e-01
1.580181866884231567e-01 -7.091517001390457153e-02 -5.203211903572082520e-01 -1.328783631324768066e-01 2.661600708961486816e-01 -5.471379160881042480e-01 -2.602916359901428223e-01 -4.936167299747467041e-01
-1.238043010234832764e-01 -3.192383646965026855e-01 -2.327821552753448486e-01 3.764671385288238525e-01 -3.692891895771026611e-01 -2.725161015987396240e-01 5.762166380882263184e-01 -3.797092735767364502e-01
-1.674641370773315430e-01 -2.149950414896011353e-01 4.687477052211761475e-01 5.033888816833496094e-01 4.782515466213226318e-01 -2.803557217121124268e-01 1.528076976537704468e-01 -3.491905033588409424e-01
-1.314155906438827515e-01 -1.024465933442115784e-01 -5.078170299530029297e-01 2.791598737239837646e-01 2.224873900413513184e-01 -2.725753374397754669e-02 -5.158745050430297852e-01 -5.657350420951843262e-01
-2.783782780170440674e-01 -3.377838432788848877e-01 -4.663575440645217896e-02 -3.068208992481231689e-01 4.037080705165863037e-01 -3.673614934086799622e-02 1.820907592773437500e-01 -7.173609733581542969e-01
1.978340744972229004e-01 1.642969697713851929e-01 -4.635573029518127441e-01 -3.156719207763671875e-01 1.103474646806716919e-01 -3.814564943313598633e-01 1.047568023204803467e-01 -6.713231205940246582e-01
-7.785829901695251465e-01 -2.206738442182540894e-01 -1.101366728544235229e-01 4.485794603824615479e-01 -2.978448756039142609e-03 -2.488377392292022705e-01 1.006422862410545349e-01 -2.443356513977050781e-01
-1.347687244415283203e-01 -1.110395714640617371e-01 7.903163135051727295e-02 3.597127199172973633e-01 -4.742665588855743408e-01 -1.497297585010528564e-01 3.016646802425384521e-01 -7.039310932159423828e-01
-6.352524757385253906e-01 -1.516032367944717407e-01 3.317748606204986572e-01 5.304449200630187988e-01 1.260876953601837158e-01 -2.545153796672821045e-01 2.563132643699645996e-01 -1.888162493705749512e-01
3.208449482917785645e-02 3.420075774192810059e-02 -3.318777680397033691e-01 -2.140785157680511475e-01 -2.291802763938903809e-01 -4.547219574451446533e-01 3.852132009342312813e-03 -7.632287144660949707e-01
-1.492310613393783569e-01 -2.947036623954772949e-01 1.483492404222488403e-01 1.526067256927490234e-01 1.054550148546695709e-02 -7.166312932968139648e-01 -2.293136715888977051e-01 -5.285140872001647949e-01
-5.450211763381958008e-01 4.454317986965179443e-01 -2.355292886495590210e-01 2.002405822277069092e-01 1.053943559527397156e-01 -2.264993339776992798e-01 5.392701625823974609e-01 -2.361143082380294800e-01
3.200484812259674072e-02 -2.078802883625030518e-01 -2.789207696914672852e-01 5.983706563711166382e-02 -3.821943402290344238e-01 -3.324705660343170166e-01 2.935754060745239258e-01 -7.291011214256286621e-01
-3.144301176071166992e-01 -8.551645278930664062e-02 4.975014626979827881e-01 2.779907286167144775e-01 3.768216073513031006e-01 -4.185383617877960205e-01 1.840541511774063110e-02 -5.015242099761962891e-01
2.958187758922576904e-01 1.643656790256500244e-01 -4.638582170009613037e-01 -2.410846054553985596e-01 1.646504998207092285e-01 -3.998145163059234619e-01 8.876187354326248169e-02 -6.460254192352294922e-01
-3.552719578146934509e-02 9.336548298597335815e-02 1.664951890707015991e-01 7.146553397178649902e-01 4.289927184581756592e-01 -3.916166424751281738e-01 6.386829912662506104e-02 -3.317985534667968750e-01
-1.247769743204116821e-01 -3.972832262516021729e-01 -6.009757518768310547e-01 4.535312950611114502e-01 2.182787805795669556e-01 -1.834563463926315308e-01 -3.171840906143188477e-01 -2.789740264415740967e-01
-4.866532385349273682e-01 8.156109601259231567e-02 1.978569775819778442e-01 7.123884558677673340e-01 -4.070574417710304260e-03 9.961386024951934814e-02 -4.064837936311960220e-03 -4.471190869808197021e-01
-1.563189029693603516e-01 -2.793015539646148682e-01 -4.284589588642120361e-01 -1.392658352851867676e-01 5.904975533485412598e-01 7.387858815491199493e-03 -1.711210310459136963e-01 -5.626355409622192383e-01
-1.562843769788742065e-01 -2.081489656120538712e-03 2.880917303264141083e-02 6.627186536788940430e-01 3.851586952805519104e-02 -5.867547988891601562e-01 4.153442680835723877e-01 -1.314131319522857666e-01
1.589736938476562500e-01 3.866842389106750488e-01 -5.007979869842529297e-01 4.910162091255187988e-01 4.900951981544494629e-01 -1.998118683695793152e-02 6.346294283866882324e-02 -2.978035509586334229e-01
2.543513178825378418e-01 9.530610404908657074e-03 -1.544084846973419189e-01 4.077505320310592651e-02 6.250165700912475586e-01 -3.426121175289154053e-01 4.596016108989715576e-01 -4.364032745361328125e-01
1.563738882541656494e-01 4.811464250087738037e-01 -4.439192116260528564e-01 6.140968799591064453e-01 -5.634028837084770203e-02 -2.098551243543624878e-01 4.122528806328773499e-02 -3.477832078933715820e-01
1.481547206640243530e-01 -4.182766079902648926e-01 -1.642306149005889893e-02 2.321335077285766602e-01 -2.514053881168365479e-02 -7.127450108528137207e-01 -2.186053059995174408e-02 -4.897181689739227295e-01
-1.745274066925048828e-01 -4.022809267044067383e-01 -2.631259560585021973e-01 4.762521684169769287e-01 -4.609191119670867920e-01 5.716965720057487488e-02 1.226957663893699646e-01 -5.299904346466064453e-01
-3.225181996822357178e-01 1.856494992971420288e-01 1.515019983053207397e-01 7.922350168228149414e-01 -1.130076795816421509e-01 4.794432222843170166e-02 7.824268192052841187e-02 -4.355867505073547363e-01
-2.784687280654907227e-01 -1.622548550367355347e-01 -5.020431801676750183e-02 5.537493824958801270e-01 2.927009947597980499e-02 -5.026466846466064453e-01 5.724352002143859863e-01 -7.600675523281097412e-02
-3.278686702251434326e-01 -3.762231171131134033e-01 -8.448910713195800781e-02 -2.529506385326385498e-01 5.051072239875793457e-01 -1.183096691966056824e-01 7.987835258245468140e-02 -6.358653903007507324e-01
-5.223102569580078125e-01 4.733712077140808105e-01 -7.029742002487182617e-03 1.510824263095855713e-01 -2.258455306291580200e-01 -1.649494469165802002e-01 3.554803729057312012e-01 -5.250291824340820312e-01
-4.405652582645416260e-01 1.025744751095771790e-01 -5.741246044635772705e-03 4.471224844455718994e-01 -1.086593419313430786e-02 -6.615328788757324219e-01 3.968535065650939941e-01 -1.387981511652469635e-02
-3.110751211643218994e-01 2.049849927425384521e-01 1.750544011592864990e-01 4.762744307518005371e-01 3.529895246028900146e-01 -5.482676625251770020e-01 3.850110173225402832e-01 -1.740674674510955811e-01
-3.811886012554168701e-01 -1.039437353610992432e-01 -2.468883693218231201e-01 6.653853654861450195e-01 -3.280368745326995850e-01 1.803051084280014038e-01 -5.369968712329864502e-02 -4.440695345401763916e-01
1.969722844660282135e-02 -3.171245455741882324e-01 -4.566514790058135986e-01 6.954526156187057495e-02 3.040636479854583740e-01 -1.563699096441268921e-01 -3.701752424240112305e-01 -6.570701599121093750e-01
-7.521057873964309692e-02 1.067504435777664185e-01 -3.822184801101684570e-01 -5.687528848648071289e-02 6.152872741222381592e-02 -8.694707751274108887e-01 -1.270260512828826904e-01 -2.402525395154953003e-01
-8.412705361843109131e-02 -5.574477836489677429e-02 -6.139777898788452148e-01 1.111416667699813843e-01 2.608443200588226318e-01 -1.089594513177871704e-02 -4.560883939266204834e-01 -5.694901347160339355e-01
-4.548375010490417480e-01 -1.655957698822021484e-01 -1.777249723672866821e-01 -2.520792782306671143e-01 5.018866658210754395e-01 -7.335361838340759277e-02 -1.241693273186683655e-01 -6.307786703109741211e-01
-5.325507745146751404e-02 -7.879759371280670166e-02 1.941728591918945312e-01 7.588887810707092285e-01 3.870116472244262695e-01 -2.954787015914916992e-01 3.198142945766448975e-01 -1.948655098676681519e-01
-4.058941602706909180e-01 1.384942084550857544e-01 -1.013107597827911377e-02 1.117830052971839905e-01 9.495268017053604126e-02 -3.294969797134399414e-01 7.647149562835693359e-01 -3.179589211940765381e-01
-7.530347257852554321e-02 -3.537167795002460480e-03 3.740620315074920654e-01 4.170085191726684570e-01 5.098009109497070312e-01 -5.537292957305908203e-01 1.445282548666000366e-01 -3.051177859306335449e-01
-3.592790663242340088e-01 2.024789601564407349e-01 -4.039040207862854004e-02 2.747072279453277588e-02 4.756367802619934082e-01 -7.186006307601928711e-01 2.859525978565216064e-01 -5.611585453152656555e-02
-7.414317131042480469e-02 -3.610165417194366455e-01 -4.149825870990753174e-01 4.137398600578308105e-01 4.728107750415802002e-01 -1.836431622505187988e-01 -4.067555665969848633e-01 -3.131351470947265625e-01
-3.033975511789321899e-02 -9.146837890148162842e-02 -1.910217702388763428e-01 4.731852412223815918e-01 5.902342796325683594e-01 -1.407292485237121582e-01 5.553239583969116211e-01 -2.318479418754577637e-01
-7.750072330236434937e-02 -6.386668086051940918e-01 -1.968810707330703735e-01 6.602307409048080444e-02 -1.188754290342330933e-01 -3.987286686897277832e-01 3.951257169246673584e-01 -4.623166918754577637e-01
2.657375037670135498e-01 -1.230977699160575867e-01 3.534274548292160034e-02 5.312726497650146484e-01 3.508064746856689453e-01 1.340060532093048096e-01 4.111098051071166992e-01 -5.663011074066162109e-01
-2.868269681930541992e-01 -3.077656328678131104e-01 3.383992910385131836e-01 3.328900635242462158e-01 2.298735678195953369e-01 -5.687131881713867188e-01 -1.532252877950668335e-01 -4.448892474174499512e-01
-9.295581281185150146e-02 -1.756586581468582153e-01 4.984288513660430908e-01 4.478536546230316162e-01 3.585359752178192139e-01 -2.914857268333435059e-01 9.838441014289855957e-02 -5.369428992271423340e-01
-1.595718115568161011e-01 1.041880473494529724e-01 1.708692461252212524e-01 4.745735824108123779e-01 4.359124004840850830e-01 -2.221631407737731934e-01 6.203349232673645020e-01 -2.916743457317352295e-01
3.028683066368103027e-01 5.785814300179481506e-02 -6.451404094696044922e-01 5.166187882423400879e-01 2.291339039802551270e-01 -1.546625643968582153e-01 2.969049513339996338e-01 -2.392627149820327759e-01
-1.956319361925125122e-01 -1.419387012720108032e-01 -2.788875102996826172e-01 -1.014745756983757019e-01 6.863220334053039551e-01 -2.940255403518676758e-01 -3.156344890594482422e-01 -4.431615769863128662e-01
1.729586906731128693e-02 -7.101920247077941895e-01 -1.237242445349693298e-01 -1.580408960580825806e-02 9.366512298583984375e-02 -2.907953858375549316e-01 2.199939191341400146e-01 -5.814105272293090820e-01
-1.711302995681762695e-01 -1.475222855806350708e-01 -6.817380189895629883e-01 -1.354233473539352417e-01 -2.729128599166870117e-01 -2.308637648820877075e-01 1.584496721625328064e-02 -5.812184214591979980e-01
-6.077653169631958008e-01 -4.253406822681427002e-01 -4.122845232486724854e-01 4.182336926460266113e-01 4.896895214915275574e-02 -3.178150653839111328e-01 4.674071446061134338e-03 3.718004003167152405e-02
-3.357582688331604004e-01 -3.640016019344329834e-01 -1.074356436729431152e-01 -2.735442817211151123e-01 3.695769608020782471e-01 -2.883924357593059540e-02 4.577792435884475708e-02 -7.272453308105468750e-01
-2.313051968812942505e-01 -1.689510494470596313e-01 -1.114036962389945984e-01 1.370905339717864990e-01 -4.111334681510925293e-01 -2.752696573734283447e-01 5.673875808715820312e-01 -5.656995177268981934e-01
-4.349616169929504395e-01 -6.389831751585006714e-02 1.957331001758575439e-01 5.583355426788330078e-01 -2.405383288860321045e-01 -3.941886126995086670e-01 4.051365852355957031e-01 -2.815962731838226318e-01
-5.606474280357360840e-01 3.555975854396820068e-02 1.418498903512954712e-01 6.049159169197082520e-01 2.128425613045692444e-02 -4.877861440181732178e-01 2.404027581214904785e-01 -4.672800749540328979e-02
-1.313557028770446777e-01 1.616038233041763306e-01 -3.121619224548339844e-01 -4.008067399263381958e-02 4.936214685440063477e-01 -7.145826220512390137e-01 3.074842989444732666e-01 -9.349440038204193115e-02
-1.772893667221069336e-01 -4.637254029512405396e-02 4.618941843509674072e-01 2.478197813034057617e-01 4.578813612461090088e-01 -4.541287422180175781e-01 6.355290766805410385e-03 -5.250985622406005859e-01
-2.978173494338989258e-01 -3.500504195690155029e-01 -1.118591427803039551e-01 -3.048717081546783447e-01 4.758704304695129395e-01 -1.171267032623291016e-01 5.997586622834205627e-02 -6.629794239997863770e-01
4.324168860912322998e-01 5.235485514276660979e-05 -1.154794618487358093e-01 3.588678240776062012e-01 6.148305535316467285e-01 -2.739411219954490662e-02 3.428258001804351807e-02 -5.393995046615600586e-01
-2.804882824420928955e-01 1.831641048192977905e-01 -3.686159476637840271e-02 7.842888236045837402e-01 -2.404427528381347656e-01 8.998734503984451294e-02 -1.504901498556137085e-01 -4.274947345256805420e-01
-1.885215491056442261e-01 2.643099725246429443e-01 3.195655941963195801e-01 1.684685796499252319e-01 1.374194025993347168e-01 -3.743093609809875488e-01 -3.250543773174285889e-01 -7.067136168479919434e-01
8.384036272764205933e-02 5.065439343452453613e-01 2.388669997453689575e-01 2.841917276382446289e-01 3.321451544761657715e-01 -2.167234569787979126e-01 3.727503120899200439e-01 -5.498447418212890625e-01
-2.457470633089542389e-02 -5.759493708610534668e-01 -6.429480016231536865e-02 8.089548349380493164e-02 -2.053519524633884430e-02 -6.450316309928894043e-01 2.015016674995422363e-01 -4.471133947372436523e-01
-4.364033639430999756e-01 2.972064316272735596e-01 1.759773939847946167e-01 7.040013074874877930e-01 2.551484480500221252e-02 -7.560921460390090942e-02 -1.083555221557617188e-01 -4.201498627662658691e-01
-1.767144650220870972e-01 -1.779979020357131958e-01 -1.287646740674972534e-01 6.790955364704132080e-02 -5.002904683351516724e-02 -4.400693774223327637e-01 7.686870694160461426e-01 -3.589609563350677490e-01
-2.217477709054946899e-01 -1.683953702449798584e-01 -2.883261144161224365e-01 -1.137152165174484253e-01 7.069794535636901855e-01 -2.158880680799484253e-01 -2.560564577579498291e-01 -4.630499482154846191e-01
-2.979229390621185303e-02 -4.697496294975280762e-01 4.277661815285682678e-02 1.798350661993026733e-01 -6.023908033967018127e-02 -7.320970892906188965e-01 1.571075618267059326e-01 -4.242632985115051270e-01
-2.752446830272674561e-01 -3.080104887485504150e-01 1.190410330891609192e-01 3.063627481460571289e-01 2.949520945549011230e-02 -7.196937203407287598e-01 -2.895345389842987061e-01 -3.445024490356445312e-01
-4.648545384407043457e-01 -2.504192292690277100e-01 5.506330728530883789e-02 -2.002024799585342407e-01 3.500364720821380615e-01 1.340456008911132812e-01 1.536365002393722534e-01 -7.169305086135864258e-01
-1.916325241327285767e-01 -3.254392743110656738e-01 1.668515801429748535e-01 2.356619834899902344e-01 2.458708826452493668e-03 3.132474124431610107e-01 4.316747188568115234e-01 -6.996549963951110840e-01
-1.726148463785648346e-02 -1.239278092980384827e-01 -1.625400483608245850e-01 7.319507002830505371e-02 3.506706096231937408e-03 -8.721157908439636230e-01 -2.233631312847137451e-01 -3.769322931766510010e-01
-1.229190453886985779e-01 2.544864118099212646e-01 -1.057927608489990234e-01 2.532000541687011719e-01 2.394913733005523682e-01 -8.750417828559875488e-01 9.001539647579193115e-02 -1.169112399220466614e-01
-7.950300723314285278e-02 -1.823492795228958130e-01 -3.999094665050506592e-01 -1.155299097299575806e-01 -3.846782147884368896e-01 -3.018864691257476807e-01 -2.044003084301948547e-02 -7.400153875350952148e-01
-5.670056939125061035e-01 -1.679834127426147461e-01 -1.726881600916385651e-03 -1.513048112392425537e-01 3.317334651947021484e-01 2.847183644771575928e-01 1.592516899108886719e-01 -6.410281658172607422e-01
7.328549865633249283e-03 3.238351941108703613e-01 1.471958011388778687e-01 6.420405507087707520e-01 4.327841401100158691e-01 -4.444716274738311768e-01 8.216515183448791504e-02 -2.637920379638671875e-01
3.122046887874603271e-01 4.491570293903350830e-01 -1.237819343805313110e-01 3.453326821327209473e-01 4.147252440452575684e-01 -3.572286069393157959e-01 -1.396427452564239502e-01 -4.970916509628295898e-01
-4.454894363880157471e-01 2.331553958356380463e-02 4.997845590114593506e-01 1.495414078235626221e-01 1.300842165946960449e-01 -2.533560395240783691e-01 4.155342653393745422e-02 -6.678401827812194824e-01
-3.059040307998657227e-01 2.414056658744812012e-02 3.394416570663452148e-01 4.513050913810729980e-01 3.377333581447601318e-01 -2.564370334148406982e-01 -3.942781686782836914e-01 -5.016613006591796875e-01
-5.007576346397399902e-01 -1.845989227294921875e-01 -2.682860195636749268e-01 1.134979799389839172e-01 -4.531305134296417236e-01 -2.615754306316375732e-01 3.910353779792785645e-01 -4.512741267681121826e-01
-3.065876848995685577e-02 -2.371543794870376587e-01 9.405376017093658447e-02 2.265110313892364502e-01 -1.391453016549348831e-02 2.506606578826904297e-01 4.908807873725891113e-01 -7.607076168060302734e-01
-4.922994375228881836e-01 -3.046554923057556152e-01 -1.870901882648468018e-01 -1.739615499973297119e-01 5.875098705291748047e-01 5.188912898302078247e-02 4.850102588534355164e-02 -4.993476271629333496e-01
-5.775135010480880737e-03 1.366026252508163452e-01 -1.061950549483299255e-01 1.031059473752975464e-01 -1.586390882730484009e-01 -6.875727772712707520e-01 4.736643433570861816e-01 -4.869470000267028809e-01
-2.073643505573272705e-01 -1.783645600080490112e-01 3.258752822875976562e-01 1.987151503562927246e-01 8.211021125316619873e-02 2.400830984115600586e-01 4.812316894531250000e-01 -6.953687667846679688e-01
-2.202361226081848145e-01 -4.761140942573547363e-01 -6.809072494506835938e-01 4.860086366534233093e-02 1.252338588237762451e-01 -2.041651606559753418e-01 -1.815570145845413208e-01 -4.104690253734588623e-01
8.513246476650238037e-02 3.308500349521636963e-01 3.724726289510726929e-02 4.784972667694091797e-01 2.689298689365386963e-01 2.345170080661773682e-01 4.138563573360443115e-01 -5.952689647674560547e-01
-3.829394876956939697e-01 -3.238861262798309326e-01 -1.407287269830703735e-01 -3.074424266815185547e-01 4.086512327194213867e-01 -4.311532899737358093e-02 1.594166308641433716e-01 -6.632203459739685059e-01
1.618611514568328857e-01 5.640138983726501465e-01 -1.684940755367279053e-01 2.324047088623046875e-01 1.640943884849548340e-01 -2.131036370992660522e-01 -2.826465070247650146e-01 -6.488897800445556641e-01
-4.840860366821289062e-01 -2.126573622226715088e-01 -6.370970606803894043e-02 -2.281998842954635620e-01 2.251236140727996826e-01 1.946401149034500122e-01 1.710868775844573975e-01 -7.392342686653137207e-01
-2.004409581422805786e-01 1.805335632525384426e-03 7.125717122107744217e-03 -1.887433528900146484e-01 5.699727311730384827e-02 -1.358649879693984985e-01 7.182887196540832520e-01 -6.216899752616882324e-01
-4.110038653016090393e-02 -5.843979120254516602e-02 -1.265070587396621704e-01 5.433252453804016113e-01 1.002518087625503540e-01 5.443932116031646729e-02 7.561473250389099121e-01 -3.145100176334381104e-01
-1.184838041663169861e-01 4.430128931999206543e-01 2.565511465072631836e-01 4.669771492481231689e-01 1.739321202039718628e-01 1.548788994550704956e-01 1.780026555061340332e-01 -6.479894518852233887e-01
9.052112698554992676e-02 -6.959190964698791504e-02 -5.533670186996459961e-01 1.083427742123603821e-01 4.407392740249633789e-01 -5.770137906074523926e-01 3.684061765670776367e-01 -7.804101705551147461e-02
-5.977866053581237793e-01 -3.508914411067962646e-01 -3.193260729312896729e-01 -2.094524055719375610e-01 4.005348086357116699e-01 -9.966891258955001831e-03 5.146232619881629944e-02 -4.588150084018707275e-01
-1.721034646034240723e-01 7.381422072649002075e-02 4.069153070449829102e-01 2.428118586540222168e-01 6.175609230995178223e-01 1.091523244976997375e-01 2.851963341236114502e-01 -5.155206322669982910e-01
2.599017024040222168e-01 7.665694504976272583e-02 1.041205879300832748e-02 6.275935173034667969e-01 1.177323749288916588e-03 -1.593588143587112427e-01 5.264232754707336426e-01 -4.796610176563262939e-01
-1.169548779726028442e-01 -3.364811837673187256e-01 2.890391051769256592e-01 2.669920623302459717e-01 -8.900564908981323242e-02 -6.313356757164001465e-01 2.206420898437500000e-02 -5.579248070716857910e-01
-5.588614344596862793e-01 2.445615828037261963e-01 -3.526392877101898193e-01 2.384752184152603149e-01 4.341113567352294922e-02 1.530747022479772568e-02 6.253159046173095703e-01 -2.313002198934555054e-01
-6.118541955947875977e-02 4.596855640411376953e-01 -2.061203718185424805e-01 4.909872263669967651e-02 -2.279866188764572144e-01 -3.889909386634826660e-01 -2.179104387760162354e-01 -6.994800567626953125e-01
-2.405274212360382080e-01 -1.029587537050247192e-01 4.515896141529083252e-01 2.295209616422653198e-01 2.866028808057308197e-02 -2.116947025060653687e-01 -5.457818135619163513e-02 -7.914026975631713867e-01
1.730578690767288208e-01 1.330575793981552124e-01 -1.796099543571472168e-02 6.516408920288085938e-01 5.679921507835388184e-01 -1.915140450000762939e-01 -2.368482798337936401e-01 -3.346614539623260498e-01
-3.897762298583984375e-01 1.506593972444534302e-01 -2.858483791351318359e-01 7.521348446607589722e-02 3.665795326232910156e-01 -3.860647380352020264e-01 6.660886406898498535e-01 -1.044477447867393494e-01
2.376211732625961304e-01 9.436879307031631470e-02 -2.612472176551818848e-01 -2.016225457191467285e-02 -1.074770465493202209e-01 -7.351620197296142578e-01 1.955012828111648560e-01 -5.251083970069885254e-01
1.079160347580909729e-02 -8.900561851987731643e-07 2.887596786022186279e-01 5.325472354888916016e-01 2.148114591836929321e-01 -1.635931134223937988e-01 -3.471452891826629639e-01 -6.629316806793212891e-01
1.965270042419433594e-01 2.341600358486175537e-01 -1.192179173231124878e-01 6.643025279045104980e-01 -1.492616534233093262e-01 3.026216663420200348e-02 2.236241549253463745e-01 -6.146810054779052734e-01
2.411569654941558838e-01 3.055118024349212646e-01 -3.318421244621276855e-01 -9.699544869363307953e-03 1.207522861659526825e-02 -5.352524518966674805e-01 2.516067922115325928e-01 -6.231737732887268066e-01
1.282634437084197998e-01 2.260803133249282837e-01 -1.980108618736267090e-01 -1.596342027187347412e-01 8.383701555430889130e-03 -7.170569896697998047e-01 2.592206299304962158e-01 -5.350779294967651367e-01
-3.351056948304176331e-02 -6.788329221308231354e-03 2.736283540725708008e-01 1.459610164165496826e-01 2.302976250648498535e-01 1.742730736732482910e-01 5.296251773834228516e-01 -7.339910864830017090e-01
-1.518034487962722778e-01 -2.537180781364440918e-01 5.013487935066223145e-01 3.974440395832061768e-01 3.349942266941070557e-01 -2.517377138137817383e-01 3.942064568400382996e-02 -5.710720419883728027e-01
-7.993939518928527832e-01 -2.888284921646118164e-01 -2.325591146945953369e-01 1.507443282753229141e-02 1.305606365203857422e-01 -1.765380352735519409e-01 -1.812772005796432495e-01 -3.770454823970794678e-01
8.865879476070404053e-02 5.008922815322875977e-01 -2.600398957729339600e-01 1.549140661954879761e-01 -5.121089145541191101e-02 -2.109062820672988892e-01 -3.526809215545654297e-01 -6.914764046669006348e-01
3.576401621103286743e-02 4.602358862757682800e-02 3.624716103076934814e-01 4.828934967517852783e-01 3.115792274475097656e-01 -6.000611782073974609e-01 1.574683338403701782e-01 -3.874010443687438965e-01
3.171750009059906006e-01 6.314341723918914795e-02 -3.599051833152770996e-01 1.134950295090675354e-01 -2.040916830301284790e-01 -6.008416414260864258e-01 2.227069288492202759e-01 -5.483955740928649902e-01
1.270861178636550903e-01 -9.237477928400039673e-02 -8.819896727800369263e-02 5.616363286972045898e-01 5.299597382545471191e-01 1.309798210859298706e-01 2.693971395492553711e-01 -5.305788516998291016e-01
-3.366589844226837158e-01 -6.388041377067565918e-01 -1.063049584627151489e-01 2.875511348247528076e-01 1.300119310617446899e-01 -4.759913384914398193e-01 -2.153155356645584106e-01 -3.078507483005523682e-01
-5.928378105163574219e-01 -3.631656765937805176e-01 -2.192740738391876221e-01 -1.320150494575500488e-01 3.628699779510498047e-01 -1.119636520743370056e-01 -2.160504758358001709e-01 -5.101535916328430176e-01
2.587822079658508301e-02 -2.960553169250488281e-01 -2.447885572910308838e-01 4.462172985076904297e-01 2.691586315631866455e-01 -2.946195900440216064e-01 6.975339055061340332e-01 -8.276358991861343384e-02
-2.510558068752288818e-01 2.530060112476348877e-01 -4.030252397060394287e-01 6.620075702667236328e-01 -8.117115497589111328e-02 -2.631151378154754639e-01 4.394792020320892334e-01 -5.757895112037658691e-02
-5.097725987434387207e-02 -6.430031359195709229e-02 3.597522675991058350e-01 3.358842134475708008e-01 2.080431729555130005e-01 -3.426471650600433350e-01 -9.484397619962692261e-02 -7.624580860137939453e-01
4.551439732313156128e-02 2.420871555805206299e-01 -4.400416910648345947e-01 2.371819317340850830e-01 6.727042794227600098e-01 2.701252698898315430e-01 1.375646591186523438e-01 -3.807984292507171631e-01
-1.981175690889358521e-01 3.606352508068084717e-01 -3.126196861267089844e-01 6.288841366767883301e-02 4.005801081657409668e-01 -3.003051280975341797e-01 6.339396238327026367e-01 -2.765477597713470459e-01
-2.164252698421478271e-01 -2.793596982955932617e-01 3.812673985958099365e-01 6.389941573143005371e-01 2.558707892894744873e-01 -2.414985895156860352e-01 2.507824599742889404e-01 -3.670920133590698242e-01
-3.129123151302337646e-01 -3.263846635818481445e-01 -2.507263422012329102e-01 1.273891627788543701e-01 -3.275922238826751709e-01 -2.710165083408355713e-01 5.720852613449096680e-01 -4.565293490886688232e-01
-2.681629955768585205e-01 -2.810376286506652832e-01 -4.113951325416564941e-01 1.696226894855499268e-01 -4.641769528388977051e-01 -2.301226370036602020e-02 -8.782826364040374756e-02 -6.537469625473022461e-01
-2.333829179406166077e-02 1.583568453788757324e-01 6.348091363906860352e-02 5.017284750938415527e-01 4.284589588642120361e-01 -6.610097885131835938e-01 2.876272797584533691e-01 -1.240021809935569763e-01
-2.451455891132354736e-01 1.238903999328613281e-01 -1.317597478628158569e-01 1.481188386678695679e-01 5.801898241043090820e-01 -5.828997492790222168e-01 4.536798596382141113e-01 -5.511029437184333801e-02
7.076023519039154053e-02 5.767897367477416992e-01 -1.294336169958114624e-01 3.063328564167022705e-01 6.159222498536109924e-02 -2.471555322408676147e-01 -2.752740681171417236e-01 -6.411384344100952148e-01
-6.467427015304565430e-01 2.086014300584793091e-02 2.368317842483520508e-01 5.764378309249877930e-01 -1.549311429262161255e-01 -9.829024225473403931e-02 8.103128522634506226e-02 -3.907532393932342529e-01
-7.091217637062072754e-01 -3.053404986858367920e-01 -1.804363727569580078e-01 4.165139496326446533e-01 -2.033124566078186035e-01 -1.795265972614288330e-01 1.659116148948669434e-01 -3.110946714878082275e-01
-2.706645727157592773e-01 -7.669106870889663696e-02 2.929081618785858154e-01 4.753736853599548340e-01 -9.442705661058425903e-02 -1.031395196914672852e-01 -7.702461630105972290e-02 -7.639350891113281250e-01
3.328660428524017334e-01 2.334140390157699585e-01 -2.481058537960052490e-01 -7.383556663990020752e-02 1.796598434448242188e-01 -6.132524013519287109e-01 6.815740466117858887e-02 -5.955738425254821777e-01
-5.463060736656188965e-01 -3.957104086875915527e-01 -2.209033221006393433e-01 -1.560277938842773438e-01 5.675731301307678223e-01 -6.409777700901031494e-02 7.852171361446380615e-02 -3.733719587326049805e-01
-3.590010702610015869e-01 3.431487828493118286e-02 3.037725090980529785e-01 1.818443685770034790e-01 6.396217346191406250e-01 -1.245433390140533447e-01 4.443052411079406738e-01 -3.500877916812896729e-01
-4.026063680648803711e-01 1.309155821800231934e-01 5.000327229499816895e-01 2.475442588329315186e-01 1.478169858455657959e-01 -2.879166603088378906e-01 4.899935796856880188e-02 -6.342801451683044434e-01
-3.137150704860687256e-01 -2.224047482013702393e-01 -2.111155837774276733e-01 -2.150365412235260010e-01 6.145212650299072266e-01 5.872625391930341721e-03 -4.584617912769317627e-02 -6.176859736442565918e-01
1.998590230941772461e-01 -1.291914433240890503e-01 1.916852593421936035e-01 6.654871702194213867e-01 4.373280405998229980e-01 -1.970347315073013306e-01 -1.667614430189132690e-01 -4.537198543548583984e-01
-1.384985540062189102e-02 -2.108604758977890015e-01 -3.840978741645812988e-01 -1.873786002397537231e-01 4.067403972148895264e-01 -6.909672617912292480e-01 3.290135562419891357e-01 -1.469043195247650146e-01
-2.717893123626708984e-01 3.742410987615585327e-02 3.133114576339721680e-01 6.039811372756958008e-01 7.972751557826995850e-02 3.094406127929687500e-01 1.250364482402801514e-01 -5.865396261215209961e-01
2.459376752376556396e-01 2.678818106651306152e-01 -4.302681386470794678e-01 2.018076479434967041e-01 -6.154238432645797729e-02 -2.176810055971145630e-01 5.332808494567871094e-01 -5.534763336181640625e-01
-8.192048221826553345e-02 -1.813291199505329132e-02 -3.854599893093109131e-01 -1.884977817535400391e-01 5.225624442100524902e-01 -2.945583462715148926e-01 -3.862610757350921631e-01 -5.475541353225708008e-01
-2.249087691307067871e-01 1.250701695680618286e-01 4.394232332706451416e-01 3.510995805263519287e-01 4.339110553264617920e-01 -2.422992736101150513e-01 5.501692369580268860e-02 -6.061311960220336914e-01
-4.009497761726379395e-01 4.592273756861686707e-02 3.602466583251953125e-01 5.685846805572509766e-01 1.829560250043869019e-01 9.846639633178710938e-02 2.813658416271209717e-01 -5.115943551063537598e-01
-4.481042623519897461e-01 -5.933835506439208984e-01 -3.164483308792114258e-01 -8.417205512523651123e-02 3.512171208858489990e-01 -2.034560292959213257e-01 -6.264535337686538696e-02 -4.137655496597290039e-01
-4.104356169700622559e-01 -2.542403340339660645e-01 -1.436845678836107254e-02 -8.534806221723556519e-02 7.030167579650878906e-01 6.233245506882667542e-02 -3.270237147808074951e-02 -5.101238489151000977e-01
-4.335571229457855225e-01 1.694778352975845337e-02 -2.392196506261825562e-01 6.465740501880645752e-02 -1.652386337518692017e-01 -2.619325220584869385e-01 7.220016717910766602e-01 -3.648773431777954102e-01
-1.843438446521759033e-01 -4.800936579704284668e-01 -2.626069784164428711e-01 -3.533206880092620850e-01 3.823892176151275635e-01 -1.465181857347488403e-01 2.355405837297439575e-01 -5.644121170043945312e-01
-2.341440767049789429e-01 -3.881253534927964211e-03 -3.309284150600433350e-01 4.713722765445709229e-01 -3.403795659542083740e-01 2.172960191965103149e-01 -1.502879261970520020e-01 -6.540592908859252930e-01
4.442716017365455627e-02 2.641707658767700195e-02 1.921372860670089722e-01 3.759222030639648438e-01 5.652623772621154785e-01 9.082063287496566772e-02 4.374394416809082031e-01 -5.476958155632019043e-01
3.406742215156555176e-02 2.486324459314346313e-01 -2.124456316232681274e-01 8.375865221023559570e-02 -2.832888066768646240e-01 -2.763352990150451660e-01 -2.877965569496154785e-01 -8.033878803253173828e-01
-5.438563227653503418e-01 -5.982020497322082520e-01 -3.859368860721588135e-01 2.972931861877441406e-01 1.348421722650527954e-01 -2.742568850517272949e-01 -2.475019171833992004e-02 -1.226067245006561279e-01
-2.776832319796085358e-02 -3.771827816963195801e-01 1.680140197277069092e-01 1.680305153131484985e-01 4.315943643450737000e-02 -7.537975907325744629e-01 8.380784839391708374e-02 -4.726538956165313721e-01
-1.196085661649703979e-01 -1.071750521659851074e-01 3.655044138431549072e-01 1.463830471038818359e-01 8.632965385913848877e-02 1.353868097066879272e-01 3.425131440162658691e-01 -8.222457766532897949e-01
-1.445071697235107422e-01 4.706320166587829590e-02 -2.315597385168075562e-01 -1.920132786035537720e-01 4.736235439777374268e-01 -1.409892886877059937e-01 -3.612335026264190674e-01 -7.153510451316833496e-01
-2.128931581974029541e-01 3.938067257404327393e-01 2.085265889763832092e-02 2.105482071638107300e-01 1.088995411992073059e-01 -3.261984884738922119e-01 -5.347419977188110352e-01 -5.921266674995422363e-01
-9.687697887420654297e-02 -5.567198991775512695e-01 -1.447378098964691162e-01 -2.022032737731933594e-01 3.828583657741546631e-01 -4.540802538394927979e-01 2.580551505088806152e-01 -4.466324746608734131e-01
-2.704726457595825195e-01 6.546466052532196045e-02 3.347714841365814209e-01 3.800385594367980957e-01 -2.047440782189369202e-02 4.653942584991455078e-02 6.062025949358940125e-02 -8.122793436050415039e-01
-5.396817326545715332e-01 -3.494186997413635254e-01 -6.980130672454833984e-01 4.304959625005722046e-02 2.533054351806640625e-01 -7.493951171636581421e-02 -4.350325465202331543e-02 -1.609429270029067993e-01
-2.253408432006835938e-01 -5.002804473042488098e-02 4.798934757709503174e-01 2.363443523645401001e-01 4.574899375438690186e-01 -4.118874371051788330e-01 -1.196885132230818272e-03 -5.306718349456787109e-01
-2.799277901649475098e-01 5.596120953559875488e-01 -3.276632130146026611e-01 5.080897808074951172e-01 -1.390881240367889404e-01 -3.440690338611602783e-01 2.548499405384063721e-01 -2.006958723068237305e-01
-3.943001925945281982e-01 1.715711206197738647e-01 -3.870314657688140869e-01 1.199243441224098206e-01 9.114401787519454956e-02 2.919447980821132660e-02 7.344912290573120117e-01 -3.198105990886688232e-01
-3.315070271492004395e-01 1.373324394226074219e-01 3.325099349021911621e-01 5.804139971733093262e-01 1.079645827412605286e-01 1.421908587217330933e-01 -1.159478351473808289e-01 -6.152083277702331543e-01
-4.693228900432586670e-01 -6.101933717727661133e-01 -4.201346933841705322e-01 1.745140254497528076e-01 2.241242229938507080e-01 -3.069918453693389893e-01 -9.348526597023010254e-02 -2.172939926385879517e-01
-1.497235298156738281e-01 3.938958644866943359e-01 1.938510090112686157e-01 2.831179499626159668e-01 1.972686499357223511e-01 -7.343478202819824219e-01 1.156540215015411377e-01 -3.363589942455291748e-01
-2.238081097602844238e-01 1.206541284918785095e-01 3.161708414554595947e-01 3.041391372680664062e-01 5.454366207122802734e-01 -4.235852658748626709e-01 -3.145554363727569580e-01 -4.086773991584777832e-01
2.785535454750061035e-01 3.990995883941650391e-02 9.222336113452911377e-02 7.617815732955932617e-01 3.096863925457000732e-01 -5.899409204721450806e-02 -4.884738102555274963e-02 -4.798195064067840576e-01
-3.470238447189331055e-01 -3.241128623485565186e-01 -2.443523257970809937e-01 -1.303111463785171509e-01 7.345543503761291504e-01 -3.041369281709194183e-02 3.082971274852752686e-02 -3.954626321792602539e-01
1.945730000734329224e-01 1.693393439054489136e-01 -2.239637374877929688e-01 -6.279785931110382080e-02 -9.838626533746719360e-02 -7.053120732307434082e-01 1.757403835654258728e-02 -6.098429560661315918e-01
-4.093010723590850830e-01 -5.213883146643638611e-02 1.214700415730476379e-01 3.264177441596984863e-01 -2.951332628726959229e-01 -2.426579743623733521e-01 -1.573561429977416992e-01 -7.332825660705566406e-01
1.106543168425559998e-01 1.005838736891746521e-01 -1.595686376094818115e-01 5.802557244896888733e-02 -1.534409075975418091e-01 -6.686231493949890137e-01 4.685320854187011719e-01 -5.086119174957275391e-01
-3.085490465164184570e-01 1.510404981672763824e-02 4.948555529117584229e-01 3.388698101043701172e-01 2.563707530498504639e-01 -4.286732673645019531e-01 7.145605236291885376e-02 -5.387594699859619141e-01
1.616542637348175049e-01 -5.349151492118835449e-01 -4.643958806991577148e-01 4.104398787021636963e-01 -1.687270589172840118e-02 -2.803009748458862305e-01 4.160733520984649658e-01 -2.272426486015319824e-01
-3.474891781806945801e-01 1.527253687381744385e-01 -3.341810703277587891e-01 -2.318958053365349770e-03 4.309013485908508301e-01 -2.386532574892044067e-01 6.845587491989135742e-01 -1.816368103027343750e-01
7.740074768662452698e-03 3.218258321285247803e-01 -3.762939274311065674e-01 -8.808667957782745361e-02 2.488621324300765991e-02 -4.784792959690093994e-01 -3.547873795032501221e-01 -6.257603764533996582e-01
1.944805085659027100e-01 -6.042307242751121521e-02 1.131533607840538025e-01 5.953126549720764160e-01 3.917562663555145264e-01 1.833451092243194580e-01 3.448882699012756348e-01 -5.341246128082275391e-01
-7.903359085321426392e-02 2.034572511911392212e-01 -1.254954636096954346e-01 5.387555062770843506e-02 -1.045093983411788940e-01 -7.689607143402099609e-01 4.015340507030487061e-01 -4.126193225383758545e-01
2.814489006996154785e-01 -1.218398567289113998e-02 -2.635353207588195801e-01 4.547614753246307373e-01 5.695662498474121094e-01 -3.614656925201416016e-01 3.831383287906646729e-01 -2.062063962221145630e-01
-4.441607892513275146e-01 -8.613398671150207520e-02 3.205492496490478516e-01 3.596300482749938965e-01 3.821175098419189453e-01 -1.265999376773834229e-01 5.786691904067993164e-01 -2.575215101242065430e-01
1.311260014772415161e-01 -7.783087342977523804e-02 -3.444418311119079590e-01 -6.887455284595489502e-02 -2.814864516258239746e-01 -5.936594009399414062e-01 1.965059041976928711e-01 -6.189376711845397949e-01
-3.012437522411346436e-01 -5.354866981506347656e-01 -6.081122159957885742e-01 -1.192177012562751770e-01 2.207419574260711670e-01 -1.138423681259155273e-01 1.676924973726272583e-01 -3.855970501899719238e-01
4.476552084088325500e-02 -5.356642603874206543e-01 -3.718267679214477539e-01 2.948729693889617920e-01 -1.831461787223815918e-01 -4.474402964115142822e-01 4.215711653232574463e-01 -2.727399766445159912e-01
-6.829848885536193848e-02 -3.089001774787902832e-01 1.016908958554267883e-01 2.627498507499694824e-01 5.678538978099822998e-02 3.752995133399963379e-01 4.530416131019592285e-01 -6.864521503448486328e-01
-4.106189906597137451e-01 -3.221367299556732178e-02 3.857354521751403809e-01 4.484783113002777100e-01 -5.847812443971633911e-02 -3.190477490425109863e-01 -4.921713843941688538e-02 -6.105703115463256836e-01
9.926867485046386719e-02 4.173509478569030762e-01 4.039762169122695923e-02 1.589041501283645630e-01 2.031809240579605103e-01 -2.666248083114624023e-01 -3.208356499671936035e-01 -7.574792504310607910e-01
-4.131214022636413574e-01 -1.333863288164138794e-02 3.493772745132446289e-01 3.437694609165191650e-01 4.344102740287780762e-01 -1.659659445285797119e-01 5.429022312164306641e-01 -2.791255414485931396e-01
-3.714678585529327393e-01 -6.653638482093811035e-01 -1.451697349548339844e-01 2.982462644577026367e-01 1.575880050659179688e-01 -4.130090475082397461e-01 -2.016818672418594360e-01 -2.705393135547637939e-01
1.497941911220550537e-01 -1.028403267264366150e-02 -4.284962117671966553e-01 1.871387958526611328e-01 -2.225332558155059814e-01 -1.897307485342025757e-01 6.095755100250244141e-01 -5.492950081825256348e-01
-1.656142622232437134e-01 -1.339098662137985229e-01 -2.067737132310867310e-01 -2.315649390220642090e-01 6.236051917076110840e-01 -2.487261593341827393e-01 -2.734306454658508301e-01 -5.768448114395141602e-01
-8.375857956707477570e-03 7.944993674755096436e-03 -5.580299496650695801e-01 2.975921928882598877e-01 -4.000073373317718506e-01 -3.967313766479492188e-01 7.467962801456451416e-02 -5.262407660484313965e-01
-7.357366681098937988e-01 -2.019709348678588867e-01 -2.606465853750705719e-02 2.934779226779937744e-01 -2.327047139406204224e-01 -3.353640437126159668e-01 -8.617158979177474976e-02 -3.962884247303009033e-01
1.366321295499801636e-01 -1.100554913282394409e-01 1.297599375247955322e-01 4.309672117233276367e-01 3.733381032943725586e-01 2.395167499780654907e-01 4.691488742828369141e-01 -5.914378166198730469e-01
1.569489687681198120e-01 4.299274086952209473e-02 -5.133833363652229309e-02 7.527005076408386230e-01 3.163509666919708252e-01 2.625357210636138916e-01 2.452099770307540894e-01 -4.185621440410614014e-01
-6.439462304115295410e-01 -2.316164672374725342e-01 -4.669908806681632996e-02 -1.145574226975440979e-01 4.608585238456726074e-01 1.995989382266998291e-01 1.510967165231704712e-01 -4.912458658218383789e-01
-1.296226084232330322e-01 3.505632579326629639e-01 2.606271803379058838e-01 5.306638479232788086e-01 5.393884778022766113e-01 -2.807290852069854736e-01 2.378167957067489624e-01 -2.906325161457061768e-01
4.219243302941322327e-02 -1.567573547363281250e-01 -1.016860306262969971e-01 5.228118896484375000e-01 -1.878927201032638550e-01 -2.986887693405151367e-01 6.185628175735473633e-01 -4.275935590267181396e-01
-3.472367823123931885e-01 -4.578817188739776611e-01 1.412086784839630127e-01 2.439392507076263428e-01 -4.709145054221153259e-02 -5.361665487289428711e-01 -2.454422116279602051e-01 -4.902964234352111816e-01
-3.571931123733520508e-01 -2.661584615707397461e-01 -2.834236621856689453e-02 2.665410041809082031e-01 -4.665635824203491211e-01 -1.828775107860565186e-01 4.456430375576019287e-01 -5.291520357131958008e-01
1.553684193640947342e-02 -2.593448758125305176e-01 1.186951175332069397e-01 3.224967718124389648e-01 -3.762013018131256104e-01 -4.098157584667205811e-01 3.209095597267150879e-01 -6.339927911758422852e-01
1.266704499721527100e-01 1.872987449169158936e-01 -3.812082707881927490e-01 -1.116181984543800354e-01 -9.304402023553848267e-02 -6.700341701507568359e-01 -6.425604224205017090e-02 -5.739020705223083496e-01
-4.286939203739166260e-01 -1.960639506578445435e-01 -2.755635678768157959e-01 -2.410110831260681152e-01 4.045815467834472656e-01 2.082266807556152344e-01 1.460600048303604126e-01 -6.445004343986511230e-01
3.088424801826477051e-01 4.059228897094726562e-01 -1.044438928365707397e-01 2.538405060768127441e-01 2.127518653869628906e-01 -2.568397521972656250e-01 -3.394969403743743896e-01 -6.618241071701049805e-01
-3.085125386714935303e-01 -2.094046026468276978e-01 3.598310649394989014e-01 4.219788014888763428e-01 -4.887250810861587524e-02 -2.008834481239318848e-01 -1.555956304073333740e-01 -6.974758505821228027e-01
-2.314353883266448975e-01 -3.495268151164054871e-02 2.754551768302917480e-01 3.742047846317291260e-01 4.897847175598144531e-01 -1.904450654983520508e-01 5.855576992034912109e-01 -3.320769071578979492e-01
-1.204572543501853943e-01 -4.618969857692718506e-01 -6.064502000808715820e-01 3.949529230594635010e-01 3.319960832595825195e-01 -7.432054728269577026e-02 -2.340672016143798828e-01 -2.789967060089111328e-01
-3.213629499077796936e-02 -2.973933296743780375e-04 -3.166300952434539795e-01 8.198427408933639526e-02 -1.867186129093170166e-01 -2.780149877071380615e-01 7.041389346122741699e-01 -5.329385399818420410e-01
-1.941901594400405884e-01 -2.507660090923309326e-01 -4.320583641529083252e-01 1.990822255611419678e-01 -2.752482295036315918e-01 -1.644879430532455444e-01 6.265493035316467285e-01 -4.215646088123321533e-01
-1.531513482332229614e-01 -6.112646460533142090e-01 -5.977124720811843872e-02 -4.321745038032531738e-02 2.519982866942882538e-03 -3.507216870784759521e-01 4.124363362789154053e-01 -5.516739487648010254e-01
-4.560782313346862793e-01 1.822991818189620972e-01 -2.816146612167358398e-01 -1.977664381265640259e-01 7.696186006069183350e-02 -3.348473310470581055e-01 6.209257841110229492e-01 -3.697924017906188965e-01
-5.411181226372718811e-02 3.377846777439117432e-01 -1.582637727260589600e-01 2.983115613460540771e-01 3.885067403316497803e-01 -3.050638437271118164e-01 5.663716793060302734e-01 -4.518383741378784180e-01
1.795013248920440674e-01 4.862269461154937744e-01 1.006553322076797485e-02 4.155005812644958496e-01 4.385223090648651123e-01 -4.844341576099395752e-01 -1.163100078701972961e-01 -3.436776399612426758e-01
-3.914815485477447510e-01 -1.466466933488845825e-01 3.581394553184509277e-01 4.161166846752166748e-01 -3.838400542736053467e-02 -2.057224810123443604e-01 6.322635710239410400e-02 -6.899473071098327637e-01
2.114095091819763184e-01 3.107586801052093506e-01 -3.438275754451751709e-01 4.441466331481933594e-01 -2.420214116573333740e-01 -3.233307898044586182e-01 4.657999053597450256e-02 -6.147882342338562012e-01
-1.486312150955200195e-01 4.407965838909149170e-01 -6.004192829132080078e-01 1.612757742404937744e-01 3.993358016014099121e-01 1.968185007572174072e-01 -9.045852720737457275e-02 -4.366971850395202637e-01
-4.094259142875671387e-01 -1.565760076045989990e-01 3.065981566905975342e-01 4.945740103721618652e-01 2.565430402755737305e-01 -3.273591995239257812e-01 5.180565714836120605e-01 -1.669964641332626343e-01
-5.112148076295852661e-02 -8.835998922586441040e-02 1.176497191190719604e-01 3.736075758934020996e-01 3.499315679073333740e-01 5.803145002573728561e-03 6.524555087089538574e-01 -5.366294980049133301e-01
-4.954221844673156738e-01 -1.055016368627548218e-01 4.929097890853881836e-01 3.007563352584838867e-01 3.373143076896667480e-01 -3.848409056663513184e-01 7.770820707082748413e-02 -3.769480586051940918e-01
2.564162574708461761e-02 -1.968243718147277832e-01 -5.199687555432319641e-02 8.566270470619201660e-01 3.225069046020507812e-01 -2.156750410795211792e-01 1.952257305383682251e-01 -1.882805079221725464e-01
6.371656805276870728e-02 2.126465551555156708e-03 -3.529040515422821045e-01 -4.379879310727119446e-02 -3.124431967735290527e-01 -5.427411198616027832e-01 3.495910167694091797e-01 -5.958806276321411133e-01
1.296547651290893555e-01 3.415018916130065918e-01 -2.467068880796432495e-01 1.019339337944984436e-01 -4.059242457151412964e-02 -7.242035865783691406e-01 5.509586632251739502e-02 -5.159042477607727051e-01
4.848277866840362549e-01 -3.018195033073425293e-01 -1.549886465072631836e-01 3.569256961345672607e-01 4.544788599014282227e-01 -7.964295148849487305e-02 2.778351008892059326e-01 -4.820198714733123779e-01
1.637498289346694946e-01 -2.870586216449737549e-01 -2.742916643619537354e-01 5.996548533439636230e-01 1.278130710124969482e-01 -1.971361190080642700e-01 5.983245372772216797e-01 -2.068097889423370361e-01
-2.404315769672393799e-01 -2.553153038024902344e-01 -4.415804743766784668e-01 -2.757097482681274414e-01 2.730098068714141846e-01 -3.708934411406517029e-02 -1.569579243659973145e-01 -7.109514474868774414e-01
4.996695742011070251e-02 2.631393969058990479e-01 -9.046701341867446899e-02 4.246155917644500732e-01 6.382620930671691895e-01 7.611352205276489258e-02 3.474896252155303955e-01 -4.537151157855987549e-01
-4.749725013971328735e-02 -4.747576415538787842e-01 1.058502588421106339e-02 6.126058101654052734e-02 8.329061418771743774e-02 -7.389752268791198730e-01 5.373181775212287903e-02 -4.610591530799865723e-01
-3.309383392333984375e-01 2.780707180500030518e-01 -3.537240251898765564e-02 9.088324382901191711e-03 4.098053276538848877e-01 -3.516296446323394775e-01 6.265738010406494141e-01 -3.572733402252197266e-01
-6.575500369071960449e-01 -7.443534582853317261e-02 -2.952127158641815186e-02 3.486962616443634033e-01 2.142831534147262573e-01 -1.166591420769691467e-01 -5.170149803161621094e-01 -3.358505368232727051e-01
4.653374478220939636e-02 3.541108220815658569e-02 -5.383049845695495605e-01 -1.041670888662338257e-01 1.501995325088500977e-01 -7.147073149681091309e-01 -1.853809058666229248e-01 -3.580855429172515869e-01
-2.151529490947723389e-01 1.114568114280700684e-01 -4.731333851814270020e-01 2.851144224405288696e-02 -1.688323169946670532e-02 -7.914060354232788086e-01 1.905051022768020630e-01 -2.317709475755691528e-01
1.658437997102737427e-01 3.171668946743011475e-01 -4.742229580879211426e-01 5.733831524848937988e-01 2.161635309457778931e-01 -3.382993638515472412e-01 3.357607424259185791e-01 -2.105629891157150269e-01
-4.721830487251281738e-01 -2.443941682577133179e-02 4.274014234542846680e-01 1.619697213172912598e-01 1.494704484939575195e-01 -2.027140855789184570e-01 -2.204966731369495392e-02 -7.096611261367797852e-01
-7.014110088348388672e-01 5.130074545741081238e-02 5.816734209656715393e-02 2.420348525047302246e-01 -2.715323567390441895e-01 -3.909751176834106445e-01 3.146063685417175293e-01 -3.433043658733367920e-01
-2.080872505903244019e-01 5.562463402748107910e-02 3.385878205299377441e-01 3.355596959590911865e-01 4.970860779285430908e-01 7.752779126167297363e-02 2.065843641757965088e-01 -6.561868786811828613e-01
-4.890533983707427979e-01 3.578814268112182617e-01 -3.761329948902130127e-01 1.317238956689834595e-01 5.715164914727210999e-02 4.494152218103408813e-02 5.762585401535034180e-01 -3.695409893989562988e-01
-3.684370219707489014e-02 1.403261274099349976e-01 -1.834850944578647614e-02 6.112865209579467773e-01 2.110622525215148926e-01 -1.762473285198211670e-01 -5.218576788902282715e-01 -5.069488883018493652e-01
-1.143351420760154724e-01 -1.062160134315490723e-01 4.514393210411071777e-01 3.269685208797454834e-01 1.223879680037498474e-01 -2.440029084682464600e-01 -2.192329764366149902e-01 -7.364511489868164062e-01
-1.888664811849594116e-01 -3.973721563816070557e-01 -5.756971836090087891e-01 2.979673445224761963e-01 8.666232973337173462e-02 -1.215188726782798767e-01 -3.579125404357910156e-01 -4.856278896331787109e-01
-1.155298054218292236e-01 -1.854949146509170532e-01 -5.285561680793762207e-01 1.015344336628913879e-01 2.206801772117614746e-01 -4.469368606805801392e-02 -4.286857247352600098e-01 -6.542895436286926270e-01
-4.928156137466430664e-01 -1.372468285262584686e-02 6.315637379884719849e-02 4.106298387050628662e-01 -1.337124109268188477e-01 -6.825789213180541992e-01 2.945408523082733154e-01 -1.174374297261238098e-01
-3.825792670249938965e-01 -2.892356812953948975e-01 2.937423884868621826e-01 2.541132569313049316e-01 1.705147922039031982e-01 -5.127576589584350586e-01 -2.783813178539276123e-01 -4.996255636215209961e-01
3.752696812152862549e-01 6.879013031721115112e-02 -3.659265041351318359e-01 5.412930250167846680e-01 3.884015679359436035e-01 -2.579723596572875977e-01 3.583271801471710205e-01 -2.858957350254058838e-01
-1.539911329746246338e-01 -1.878235638141632080e-01 4.013962149620056152e-01 4.841116964817047119e-01 5.600190162658691406e-01 -5.531663820147514343e-02 2.576873600482940674e-01 -4.030410051345825195e-01
2.052774578332901001e-01 2.363773733377456665e-01 7.571844756603240967e-02 4.191133677959442139e-01 1.629536747932434082e-01 -2.994989156723022461e-01 -3.754366338253021240e-01 -6.807287931442260742e-01
2.357386052608489990e-01 3.738125264644622803e-01 1.126847881823778152e-02 3.795731663703918457e-01 3.432718813419342041e-01 -2.957466840744018555e-01 -3.250878751277923584e-01 -5.911893844604492188e-01
1.809841990470886230e-01 3.275818526744842529e-01 -1.997688114643096924e-01 4.877891838550567627e-01 3.195148706436157227e-01 -3.331472631543874741e-03 3.002469539642333984e-01 -6.243716478347778320e-01
-3.909775614738464355e-01 -2.319345027208328247e-01 -1.281728446483612061e-01 1.508298814296722412e-01 -2.269363403320312500e-01 3.141539543867111206e-02 6.828451156616210938e-01 -4.851810336112976074e-01
3.966943919658660889e-02 3.318992257118225098e-02 -3.000518679618835449e-01 3.217750489711761475e-01 6.518005728721618652e-01 -3.259528875350952148e-01 4.534426331520080566e-01 -2.589498460292816162e-01
-3.226762712001800537e-01 -2.649292051792144775e-01 1.370897293090820312e-01 1.060408800840377808e-01 1.335788816213607788e-01 -7.713670730590820312e-01 -2.054167091846466064e-01 -3.749772012233734131e-01
6.132926046848297119e-02 2.897645235061645508e-01 -1.912731081247329712e-01 -3.133892267942428589e-02 -2.941080927848815918e-01 -4.955017566680908203e-01 1.395773291587829590e-01 -7.233285903930664062e-01
-1.067134663462638855e-01 6.448422074317932129e-01 -4.100330173969268799e-01 2.835438549518585205e-01 2.447370886802673340e-01 -1.171129420399665833e-01 -1.604351028800010681e-02 -5.003973245620727539e-01
4.498988762497901917e-02 3.199481070041656494e-01 -3.058087229728698730e-01 -2.556264027953147888e-02 -2.180822491645812988e-01 -2.411885559558868408e-01 -2.269199490547180176e-01 -8.026284575462341309e-01
-3.486309573054313660e-02 1.844847500324249268e-01 9.942607581615447998e-02 5.071745514869689941e-01 1.813555508852005005e-01 3.190798461437225342e-01 3.742702007293701172e-01 -6.502757072448730469e-01
-2.173572629690170288e-01 9.647275507450103760e-02 4.228166937828063965e-01 2.487360537052154541e-01 2.448722273111343384e-01 -4.220061898231506348e-01 -2.461981177330017090e-01 -6.357200741767883301e-01
-5.498174428939819336e-01 3.099297881126403809e-01 -4.053164124488830566e-01 2.613027393817901611e-01 9.534586966037750244e-02 1.421846449375152588e-01 4.952571094036102295e-01 -3.074035048484802246e-01
1.720402576029300690e-02 1.500926315784454346e-01 1.485163271427154541e-01 6.272346973419189453e-01 4.111609458923339844e-01 -1.441442519426345825e-01 4.744943380355834961e-01 -3.830405771732330322e-01
-8.056710958480834961e-01 -2.903092205524444580e-01 -2.827806770801544189e-01 6.804928928613662720e-02 6.459686160087585449e-02 -3.330501616001129150e-01 -1.409276872873306274e-01 -2.169405817985534668e-01
-2.619948089122772217e-01 1.645419597625732422e-01 -2.780067026615142822e-01 6.259672045707702637e-01 2.101410329341888428e-01 1.511310338973999023e-01 5.722535252571105957e-01 -2.017129510641098022e-01
