# Supplementary material for: Where is your field going? A machine learning approach to study the relative motion of the domains of physics
Source: PLoS One. 2020 Jun 18;15(6):e0233997. doi: 10.1371/journal.pone.0233997 (PMC7302634; doi:10.1371/journal.pone.0233997)
Supplement: S2 Data — (ZIP) [file pone.0233997.s002.zip › 1/Pacs4Run_1_VS_500_embeddings2005-2009ED8.txt]

-4.215241670608520508e-01 1.162391304969787598e-01 -2.916390299797058105e-01 -5.501763895153999329e-02 1.207194104790687561e-01 -3.868489861488342285e-01 1.141948774456977844e-01 -7.371973395347595215e-01
-4.328631162643432617e-01 -9.189296513795852661e-02 -2.900259196758270264e-01 7.314540445804595947e-02 -2.278074324131011963e-01 -4.917628765106201172e-01 -2.018576264381408691e-01 -6.166412830352783203e-01
-4.033568501472473145e-01 1.768878996372222900e-01 -3.259934484958648682e-01 3.410807549953460693e-01 1.756405979394912720e-01 -2.457142621278762817e-01 -3.424680233001708984e-01 -6.122882366180419922e-01
-1.256654113531112671e-01 2.569895386695861816e-01 -5.978323221206665039e-01 7.439527660608291626e-02 -3.643610477447509766e-01 -2.912038564682006836e-01 5.198201537132263184e-02 -5.787622332572937012e-01
-1.987578906118869781e-02 -5.980087816715240479e-02 -5.164180397987365723e-01 -1.984237506985664368e-02 1.225317940115928650e-01 -1.151602417230606079e-01 -2.215331196784973145e-01 -8.072142601013183594e-01
-3.223813176155090332e-01 3.889005184173583984e-01 4.214400947093963623e-01 -1.341653317213058472e-01 2.388562709093093872e-01 -2.246438562870025635e-01 -9.116937220096588135e-02 -6.583201885223388672e-01
-6.782870888710021973e-01 -1.049019247293472290e-01 -4.925512969493865967e-01 4.050105065107345581e-02 5.046616494655609131e-02 2.958714403212070465e-02 -2.943049073219299316e-01 -4.411774575710296631e-01
-7.145725488662719727e-01 2.555375099182128906e-01 1.748548001050949097e-01 1.106759011745452881e-01 4.985521137714385986e-01 -1.116538643836975098e-01 -1.575606316328048706e-01 -3.088966310024261475e-01
-4.058472514152526855e-01 2.744533121585845947e-01 4.952747523784637451e-01 -2.656063735485076904e-01 6.590459495782852173e-02 -3.551022708415985107e-01 -2.230673655867576599e-02 -5.596258044242858887e-01
-5.750849843025207520e-01 5.737444162368774414e-01 9.380753338336944580e-02 -3.177157044410705566e-01 -7.468290627002716064e-02 9.682789444923400879e-02 2.330907881259918213e-01 -4.013315737247467041e-01
-3.865249454975128174e-01 -9.515018016099929810e-02 2.926340699195861816e-01 -4.887217879295349121e-01 -8.262587338685989380e-02 -2.551271319389343262e-01 -2.754328548908233643e-01 -6.076850295066833496e-01
-7.875868678092956543e-01 2.034833133220672607e-01 7.276991009712219238e-02 -9.882056713104248047e-02 -1.321711242198944092e-01 -4.766138643026351929e-02 -9.899489581584930420e-02 -5.419408082962036133e-01
-3.050192892551422119e-01 -1.147555112838745117e-01 -1.752021461725234985e-01 -5.784680247306823730e-01 3.725294172763824463e-01 -5.505493879318237305e-01 -2.941569387912750244e-01 7.878670468926429749e-03
-7.743084430694580078e-02 2.668002843856811523e-01 -5.102143883705139160e-01 2.357629686594009399e-01 -4.198109731078147888e-02 -2.490586489439010620e-01 7.875486463308334351e-02 -7.327510118484497070e-01
-4.203098714351654053e-01 8.205695748329162598e-01 -5.353354290127754211e-02 1.259761452674865723e-01 5.994268506765365601e-02 -1.283562034368515015e-01 -2.434672787785530090e-02 -3.325781226158142090e-01
-9.448997676372528076e-03 1.078752726316452026e-01 -3.916549682617187500e-01 -3.456631302833557129e-01 1.814679056406021118e-01 -9.003238379955291748e-02 -5.063982009887695312e-01 -6.464684605598449707e-01
-4.881650805473327637e-01 8.346020476892590523e-04 -4.584594666957855225e-01 1.439204812049865723e-01 -1.814776062965393066e-01 -1.794302463531494141e-01 4.213411211967468262e-01 -5.367853641510009766e-01
-4.079782664775848389e-01 6.196389198303222656e-01 -1.707185655832290649e-01 -1.956087201833724976e-01 -2.434471994638442993e-01 -1.242030262947082520e-01 -3.365533351898193359e-01 -4.407183527946472168e-01
-4.374948740005493164e-01 5.565441250801086426e-01 -2.200341373682022095e-01 -2.379630804061889648e-01 -3.325645923614501953e-01 -2.707971334457397461e-01 -3.864663243293762207e-01 -2.460265457630157471e-01
-4.268871843814849854e-01 6.150997281074523926e-01 -1.234963834285736084e-01 -1.810920424759387970e-02 -2.694968581199645996e-01 -2.004649341106414795e-01 -8.299288153648376465e-02 -5.514869689941406250e-01
-2.083674371242523193e-01 6.729767322540283203e-01 -1.464558541774749756e-01 7.306243479251861572e-02 -2.826584875583648682e-01 -2.984653115272521973e-01 2.956072688102722168e-01 -4.696135520935058594e-01
-1.723416894674301147e-01 2.120499908924102783e-01 1.133735403418540955e-01 -4.118169248104095459e-01 4.485447406768798828e-01 1.750783324241638184e-01 7.831951975822448730e-02 -7.105686664581298828e-01
-2.415217608213424683e-01 -6.370703876018524170e-02 6.650909781455993652e-03 9.150044620037078857e-02 6.627703905105590820e-01 -6.171057224273681641e-01 1.209474429488182068e-01 -3.073755800724029541e-01
-2.676072120666503906e-01 2.513494342565536499e-02 -1.323660314083099365e-01 -3.857033848762512207e-01 2.955654859542846680e-01 2.613353356719017029e-02 -4.524290859699249268e-01 -6.846405863761901855e-01
-6.009581089019775391e-01 5.165013074874877930e-01 2.565240263938903809e-01 -2.019891589879989624e-01 8.924201875925064087e-02 6.742618232965469360e-02 2.207814306020736694e-01 -4.519033730030059814e-01
-2.555549144744873047e-01 2.655987814068794250e-02 1.090587303042411804e-01 -4.066959321498870850e-01 3.630974590778350830e-01 3.154213726520538330e-02 -3.170725107192993164e-01 -7.234093546867370605e-01
-4.369624853134155273e-01 1.202214881777763367e-02 -4.473806917667388916e-01 -8.728706091642379761e-02 1.466667801141738892e-01 -7.063050866127014160e-01 -2.782557308673858643e-01 -5.784702301025390625e-02
-6.217270493507385254e-01 -2.722552120685577393e-01 -1.613655388355255127e-01 -8.990281820297241211e-02 1.585348322987556458e-02 -5.740969628095626831e-02 -6.328267604112625122e-02 -7.054498195648193359e-01
-2.580337524414062500e-01 7.836037874221801758e-01 -7.705386728048324585e-02 -3.331580460071563721e-01 3.852598667144775391e-01 1.590814739465713501e-01 -9.913180768489837646e-02 -1.374517083168029785e-01
-1.609869003295898438e-01 5.258744359016418457e-01 1.343149244785308838e-01 1.772736757993698120e-01 -8.534524589776992798e-03 -2.890122532844543457e-01 3.531704246997833252e-01 -6.631308197975158691e-01
-4.715830981731414795e-01 -1.996083408594131470e-01 -1.976934224367141724e-01 -4.503510892391204834e-02 1.575743257999420166e-01 -7.225925326347351074e-01 -2.549492120742797852e-01 -2.910093069076538086e-01
-7.319529056549072266e-01 3.423620760440826416e-01 1.795503944158554077e-01 -1.414257287979125977e-01 1.315697431564331055e-01 4.324863478541374207e-02 8.290860801935195923e-03 -5.249225497245788574e-01
-3.700527846813201904e-01 1.313902139663696289e-01 4.256710410118103027e-01 -1.849884986877441406e-01 1.744026243686676025e-01 -2.915489077568054199e-01 -1.489782482385635376e-01 -7.019752860069274902e-01
-2.276961654424667358e-01 8.893511295318603516e-01 1.569354161620140076e-02 -1.525237411260604858e-01 3.331843614578247070e-01 -7.993273437023162842e-02 -7.925988733768463135e-02 -1.000797972083091736e-01
-2.204063087701797485e-01 2.191958576440811157e-01 2.287390828132629395e-02 -2.436509579420089722e-01 4.198579192161560059e-01 -7.958469390869140625e-01 -1.467726677656173706e-01 1.108608618378639221e-01
-1.549578309059143066e-01 2.456955611705780029e-03 -3.538901805877685547e-01 -5.452070832252502441e-01 -2.425458878278732300e-01 -5.827346444129943848e-01 3.651967346668243408e-01 -1.473638266324996948e-01
-3.236090242862701416e-01 6.010053753852844238e-01 1.158329173922538757e-01 -7.865269482135772705e-02 -1.723128259181976318e-01 -4.442990124225616455e-01 -2.444481253623962402e-01 -4.770933091640472412e-01
4.814356565475463867e-02 1.470152586698532104e-01 -3.486413657665252686e-01 -5.267345905303955078e-01 2.323756515979766846e-01 -2.252159863710403442e-01 -5.582679510116577148e-01 -4.008548259735107422e-01
-6.518132686614990234e-01 3.173356354236602783e-01 1.841524988412857056e-02 -5.202165246009826660e-02 -1.769087016582489014e-01 -1.821589320898056030e-01 -2.524451017379760742e-01 -5.858200192451477051e-01
3.879428654909133911e-02 5.236763954162597656e-01 -2.646705210208892822e-01 3.108772635459899902e-01 1.326448917388916016e-01 -3.709059357643127441e-01 1.255020797252655029e-01 -6.218088865280151367e-01
-6.319733858108520508e-01 3.197697699069976807e-01 -3.337736129760742188e-01 -2.953585088253021240e-01 -3.048603236675262451e-01 1.488821357488632202e-01 2.996067106723785400e-01 -3.079701364040374756e-01
-6.225840449333190918e-01 -1.948104202747344971e-01 -2.149326056241989136e-01 -4.881963133811950684e-02 2.708583772182464600e-01 -6.189449429512023926e-01 -1.714381873607635498e-01 -2.000256478786468506e-01
-8.701233267784118652e-01 -4.514054208993911743e-02 1.870913952589035034e-01 -4.513970762491226196e-02 3.461008146405220032e-02 -3.339656889438629150e-01 -8.817023783922195435e-02 -2.886209189891815186e-01
-6.176273822784423828e-01 4.547406435012817383e-01 1.440656334161758423e-01 -1.338782906532287598e-01 -1.028342992067337036e-01 -1.775660812854766846e-01 -2.350000739097595215e-01 -5.251088738441467285e-01
-8.169755339622497559e-01 2.933287918567657471e-01 2.308848202228546143e-01 -3.099524974822998047e-01 1.723257750272750854e-01 -1.566824316978454590e-01 -1.964534223079681396e-01 -6.550871580839157104e-02
-5.404592752456665039e-01 5.893232300877571106e-03 -3.896943479776382446e-02 -5.569769740104675293e-01 -3.283189237117767334e-01 -4.739075303077697754e-01 2.494596987962722778e-01 -3.892421349883079529e-02
-7.255598902702331543e-01 4.054659008979797363e-01 1.939035505056381226e-01 -1.603967398405075073e-01 -4.054654389619827271e-02 1.414772775024175644e-02 8.876315504312515259e-02 -4.859129190444946289e-01
-2.564759552478790283e-01 3.725856840610504150e-01 1.628661900758743286e-01 -3.680343925952911377e-01 -1.875194609165191650e-01 -4.115501418709754944e-02 3.545847535133361816e-01 -6.861761212348937988e-01
-7.839352637529373169e-02 1.218498051166534424e-01 -3.949927389621734619e-01 -2.355528622865676880e-01 3.550148606300354004e-01 -9.824874252080917358e-02 -5.721853375434875488e-01 -5.517411231994628906e-01
-7.987115979194641113e-01 2.663244605064392090e-01 2.656184732913970947e-01 -3.559155464172363281e-01 2.079654335975646973e-01 -1.253806501626968384e-01 -1.680142432451248169e-01 -8.187542110681533813e-02
-2.317754626274108887e-01 6.164256334304809570e-01 3.663538992404937744e-01 -1.143460497260093689e-01 3.366574645042419434e-01 -3.024139702320098877e-01 -1.754925996065139771e-01 -4.282745420932769775e-01
-3.730794191360473633e-01 7.636782526969909668e-01 -1.864201724529266357e-01 -1.367090344429016113e-01 -1.289501339197158813e-01 1.114138066768646240e-01 5.027766153216362000e-02 -4.388583600521087646e-01
-4.090134501457214355e-01 5.907245874404907227e-01 9.354324638843536377e-02 -3.700503706932067871e-01 1.407680958509445190e-01 1.864027678966522217e-01 3.307675719261169434e-01 -4.172483384609222412e-01
-2.677541375160217285e-01 -7.411035150289535522e-02 -1.643259823322296143e-01 -2.843222320079803467e-01 3.983843922615051270e-01 -5.977032706141471863e-02 -4.798587560653686523e-01 -6.499430537223815918e-01
-4.833406209945678711e-01 5.291091799736022949e-01 1.078862175345420837e-01 -4.007753357291221619e-02 -1.585730463266372681e-01 -2.154122292995452881e-01 -1.175428479909896851e-01 -6.227483153343200684e-01
-6.827000975608825684e-01 -9.177632629871368408e-02 -2.791154086589813232e-01 -3.414499759674072266e-01 2.132173180580139160e-01 -5.203275084495544434e-01 -8.458804339170455933e-02 8.744456619024276733e-02
-3.290485441684722900e-01 -2.048976123332977295e-01 -1.150556579232215881e-01 -1.182535588741302490e-01 2.769574224948883057e-01 -7.794873714447021484e-01 -2.177455127239227295e-01 -3.013361096382141113e-01
-1.919546574354171753e-01 6.855573654174804688e-01 -1.047635525465011597e-01 -5.015284419059753418e-01 -3.866059333086013794e-02 9.533151239156723022e-02 -1.440657526254653931e-01 -4.464535117149353027e-01
-3.424170613288879395e-01 5.444188117980957031e-01 3.584800958633422852e-01 -2.655979096889495850e-01 5.087181553244590759e-02 -2.652202844619750977e-01 -1.892929077148437500e-01 -5.277754664421081543e-01
-6.547133922576904297e-01 6.848858594894409180e-01 1.394601166248321533e-01 3.190496936440467834e-02 7.916446775197982788e-02 -1.319690197706222534e-01 2.098236531019210815e-01 -1.187690719962120056e-01
-2.720364332199096680e-01 7.625183463096618652e-01 -2.852433323860168457e-01 -1.944616585969924927e-01 3.610155880451202393e-01 2.561326324939727783e-01 -9.387085586786270142e-02 -1.436490267515182495e-01
-3.696028292179107666e-01 7.328768372535705566e-01 -6.741016358137130737e-02 -7.403131574392318726e-02 -1.452442705631256104e-01 -2.979606389999389648e-01 -3.023413419723510742e-01 -3.390778005123138428e-01
-3.351010382175445557e-01 5.260711312294006348e-01 1.861990690231323242e-01 -6.639819592237472534e-02 5.031270440667867661e-03 1.231677085161209106e-02 3.443562686443328857e-01 -6.731412410736083984e-01
-3.493361473083496094e-01 4.447268322110176086e-02 -2.120573520660400391e-01 -3.688796758651733398e-01 1.058824583888053894e-01 1.348449438810348511e-01 -2.638850808143615723e-01 -7.719560861587524414e-01
-1.565508991479873657e-01 7.199138402938842773e-01 -2.126415669918060303e-01 -4.602938592433929443e-01 5.940352007746696472e-02 2.776951491832733154e-01 1.093711480498313904e-01 -3.279080390930175781e-01
7.751669734716415405e-02 4.769397675991058350e-01 -1.054882779717445374e-01 2.280402034521102905e-01 1.328096985816955566e-01 -2.640573978424072266e-01 3.141351044178009033e-01 -7.192662358283996582e-01
-5.325567722320556641e-01 5.082538723945617676e-01 3.364403247833251953e-01 -1.440136507153511047e-02 1.594468802213668823e-01 -1.605272442102432251e-01 3.038874566555023193e-01 -4.484661817550659180e-01
-1.719733327627182007e-01 5.892778038978576660e-01 2.888601422309875488e-01 -1.594414710998535156e-01 1.274414807558059692e-01 -3.200006186962127686e-01 -2.808397710323333740e-01 -5.628520250320434570e-01
-5.346302390098571777e-01 5.581173300743103027e-01 -7.430451363325119019e-02 -2.466690242290496826e-01 -1.885367929935455322e-01 -5.505030229687690735e-02 -3.541204929351806641e-01 -4.151273369789123535e-01
-4.333457350730895996e-01 9.229116141796112061e-02 -1.555638909339904785e-01 -3.788460278883576393e-03 4.383786618709564209e-01 -7.552334666252136230e-01 1.052358001470565796e-01 7.649440318346023560e-02
-1.368876267224550247e-02 -1.535396426916122437e-01 -2.364738732576370239e-01 -1.642359644174575806e-01 5.398903489112854004e-01 -6.687523126602172852e-01 -2.979591302573680878e-02 -3.921042084693908691e-01
-2.821058332920074463e-01 -2.934558093547821045e-01 -1.606804877519607544e-02 1.163928583264350891e-02 4.084281027317047119e-01 -6.035795807838439941e-01 6.069169566035270691e-02 -5.469012856483459473e-01
-6.598226428031921387e-01 2.089018188416957855e-02 -6.134751439094543457e-01 -2.837902493774890900e-02 1.262287143617868423e-03 1.768463551998138428e-01 1.871275454759597778e-01 -3.474874496459960938e-01
1.439815312623977661e-01 3.792792856693267822e-01 -1.080333963036537170e-01 -4.809979796409606934e-01 5.453804731369018555e-01 1.203930452466011047e-01 8.845308423042297363e-02 -5.221377611160278320e-01
-2.788829803466796875e-01 -3.308854103088378906e-01 -2.640943229198455811e-01 -7.346355915069580078e-01 -1.281060557812452316e-02 -3.497837781906127930e-01 1.692007035017013550e-01 -2.283901125192642212e-01
2.974070012569427490e-01 5.811950564384460449e-01 -2.534997761249542236e-01 -3.882689774036407471e-01 2.200866341590881348e-01 -1.585322916507720947e-01 -3.230038583278656006e-01 -4.252582490444183350e-01
-6.884689927101135254e-01 6.317818909883499146e-02 -3.360951542854309082e-01 -2.621091306209564209e-01 1.634481102228164673e-01 -5.140462517738342285e-01 -1.592602282762527466e-01 1.550322473049163818e-01
-6.735263764858245850e-02 4.263435602188110352e-01 4.449138045310974121e-02 -8.053327798843383789e-01 8.344791829586029053e-02 1.451587080955505371e-01 1.172486171126365662e-01 -3.483860790729522705e-01
-1.481412053108215332e-01 3.213917315006256104e-01 -1.670387387275695801e-02 -5.038192868232727051e-01 3.106264173984527588e-01 2.683538198471069336e-01 1.969758421182632446e-01 -6.429204344749450684e-01
-6.689182519912719727e-01 2.439258694648742676e-01 -8.162895590066909790e-02 1.507795602083206177e-01 -4.791456833481788635e-02 -4.650392830371856689e-01 -4.039960801601409912e-01 -2.861479520797729492e-01
-1.409196257591247559e-01 4.265159964561462402e-01 4.002016484737396240e-01 -3.917103707790374756e-01 1.009499579668045044e-01 -4.371670782566070557e-01 -3.058279752731323242e-01 -4.356498122215270996e-01
-4.572576284408569336e-01 5.620144009590148926e-01 2.166280150413513184e-01 -2.893317937850952148e-01 -2.351387143135070801e-01 -1.283227354288101196e-01 2.598453462123870850e-01 -4.529216587543487549e-01
-3.241056203842163086e-01 5.856706500053405762e-01 1.315978262573480606e-02 1.414784193038940430e-01 -5.000724643468856812e-02 -1.360433697700500488e-01 2.629289329051971436e-01 -6.645419001579284668e-01
-4.951871633529663086e-01 1.674520522356033325e-01 -1.630720049142837524e-01 -1.546492576599121094e-01 2.476977407932281494e-01 -7.682618498802185059e-01 -3.920754045248031616e-02 1.520620584487915039e-01
-2.717154324054718018e-01 1.220016255974769592e-01 -1.575971692800521851e-01 -6.132077425718307495e-02 2.611830532550811768e-01 -8.607612848281860352e-01 2.709280550479888916e-01 1.267395820468664169e-02
-5.809051394462585449e-01 1.315028816461563110e-01 -4.552630484104156494e-01 -1.792609840631484985e-01 2.374349832534790039e-01 -5.706187486648559570e-01 4.447291046380996704e-02 1.479802876710891724e-01
-2.019812762737274170e-01 8.318272829055786133e-01 3.761643543839454651e-02 -3.531447649002075195e-01 3.668573498725891113e-01 3.468753304332494736e-03 -8.036651462316513062e-02 9.242109023034572601e-03
-7.331150770187377930e-01 4.052140414714813232e-01 9.502044320106506348e-02 -3.212522342801094055e-02 6.446836143732070923e-02 -4.094629585742950439e-01 -3.348069190979003906e-01 -6.611458957195281982e-02
-2.845453619956970215e-01 5.539000034332275391e-01 -1.128494143486022949e-01 5.861402302980422974e-02 -2.311830222606658936e-01 -1.383272409439086914e-01 2.300694137811660767e-01 -6.859636902809143066e-01
-2.225509583950042725e-01 -1.797699630260467529e-01 1.080354973673820496e-01 -4.138500690460205078e-01 1.948143094778060913e-01 -1.712044328451156616e-01 -3.775018453598022461e-01 -7.248717546463012695e-01
-3.725867271423339844e-01 -2.849855087697505951e-02 -4.512364864349365234e-01 -2.481650412082672119e-01 6.321590542793273926e-01 -4.256491959095001221e-01 -4.754935204982757568e-02 1.100153699517250061e-01
-4.012634456157684326e-01 2.601851522922515869e-01 5.431293845176696777e-01 -1.969789266586303711e-01 2.353468835353851318e-01 -3.197394311428070068e-01 1.696102470159530640e-01 -5.011107325553894043e-01
-2.222661674022674561e-01 5.686885118484497070e-01 2.664112150669097900e-01 -2.688297033309936523e-01 5.126625895500183105e-01 3.965889662504196167e-02 2.619505822658538818e-01 -3.885009288787841797e-01
-5.805459022521972656e-01 1.150309294462203979e-02 -3.368241339921951294e-02 -2.086071521043777466e-01 -6.002535670995712280e-02 -7.094282507896423340e-01 -9.389516711235046387e-02 -3.201169073581695557e-01
-3.803927898406982422e-01 6.707215309143066406e-01 -1.982325688004493713e-02 -1.988255381584167480e-01 -1.611499488353729248e-01 -2.250331938266754150e-01 -3.631949424743652344e-01 -3.962190449237823486e-01
-7.294481992721557617e-02 -2.217782586812973022e-01 -1.613171026110649109e-02 -1.115488186478614807e-01 2.669825255870819092e-01 -7.048576474189758301e-01 9.197995811700820923e-02 -5.968465209007263184e-01
1.465248316526412964e-01 5.501871109008789062e-01 -6.315957009792327881e-02 2.331916093826293945e-01 2.447040081024169922e-01 -4.321237206459045410e-01 1.774599105119705200e-01 -5.825411081314086914e-01
-2.143378108739852905e-01 6.202273964881896973e-01 -9.079097211360931396e-02 6.300544738769531250e-02 -1.290224939584732056e-01 -9.169847518205642700e-02 3.253341615200042725e-01 -6.528912186622619629e-01
-2.308839112520217896e-01 1.171342059969902039e-01 -4.257093369960784912e-01 -3.119416534900665283e-01 2.206618897616863251e-02 3.352510929107666016e-02 -5.185139775276184082e-01 -6.196518540382385254e-01
4.144428297877311707e-03 5.655914172530174255e-02 -3.032304644584655762e-01 -4.419166594743728638e-02 5.590739846229553223e-01 -7.294439077377319336e-01 1.799020171165466309e-01 -1.608276814222335815e-01
-4.431331455707550049e-01 2.858484685420989990e-01 2.064187824726104736e-01 -5.394889712333679199e-01 2.256909608840942383e-01 2.578306794166564941e-01 3.412633836269378662e-01 -3.929285109043121338e-01
-4.529832005500793457e-01 5.860987901687622070e-01 5.418783053755760193e-02 -2.643317878246307373e-01 -1.817070990800857544e-01 -1.386290341615676880e-01 -2.516598105430603027e-01 -5.127560496330261230e-01
-4.833227694034576416e-01 2.883782684803009033e-01 -5.668131113052368164e-01 2.645289897918701172e-01 2.725029829889535904e-03 -1.099597942084074020e-02 3.200217783451080322e-01 -4.352497160434722900e-01
-9.525462239980697632e-02 1.857226639986038208e-01 -2.488152869045734406e-02 -4.569379091262817383e-01 5.994594097137451172e-01 2.771513164043426514e-01 1.634463220834732056e-01 -5.330508351325988770e-01
-4.269079864025115967e-01 6.561515331268310547e-01 1.033770665526390076e-01 -1.779808700084686279e-01 -1.470394432544708252e-01 -1.429622024297714233e-01 -1.148172840476036072e-01 -5.381534099578857422e-01
-6.311278343200683594e-01 -3.288818001747131348e-01 3.016209416091442108e-02 -4.943419694900512695e-01 3.631693720817565918e-01 -3.351883292198181152e-01 2.181920222938060760e-02 -5.925516411662101746e-02
-2.387496531009674072e-01 -1.016911566257476807e-01 -2.541214525699615479e-01 -4.515779316425323486e-01 4.986407458782196045e-01 1.153712123632431030e-01 -2.889312505722045898e-01 -5.645552873611450195e-01
-2.290955185890197754e-01 5.957447290420532227e-01 1.588096767663955688e-01 -1.667195260524749756e-01 -9.009109437465667725e-02 -4.172593653202056885e-01 -3.609649837017059326e-01 -4.765188395977020264e-01
-3.394665122032165527e-01 5.080316662788391113e-01 2.570506632328033447e-01 -3.943108916282653809e-01 4.159314930438995361e-01 1.296873688697814941e-01 1.425880044698715210e-01 -4.415436983108520508e-01
-2.714995145797729492e-01 -1.096228584647178650e-01 1.023497655987739563e-01 -7.461923360824584961e-01 -7.586704939603805542e-02 -5.380564928054809570e-01 1.595902889966964722e-01 -1.620578616857528687e-01
4.715033993124961853e-02 5.671480894088745117e-01 3.273673355579376221e-01 -2.847210168838500977e-01 2.355403602123260498e-01 -1.843889951705932617e-01 4.128554761409759521e-01 -4.774481058120727539e-01
1.291239261627197266e-01 3.646895587444305420e-01 8.053404092788696289e-02 -2.521108984947204590e-01 5.408381223678588867e-01 5.136726051568984985e-02 3.034309148788452148e-01 -6.269515156745910645e-01
-5.543591380119323730e-01 -5.430313572287559509e-02 -4.199797213077545166e-01 -4.055547118186950684e-01 3.694469332695007324e-01 -3.877094089984893799e-01 1.541938930749893188e-01 1.956895142793655396e-01
-1.581703275442123413e-01 8.201597929000854492e-01 -1.779237836599349976e-01 -3.198227286338806152e-01 1.621420495212078094e-02 1.420994251966476440e-01 -1.052502542734146118e-01 -3.699240684509277344e-01
3.335419297218322754e-01 4.828201234340667725e-01 -2.786360383033752441e-01 -3.996779620647430420e-01 4.049581289291381836e-01 -1.452783346176147461e-01 -2.736862301826477051e-01 -3.978105187416076660e-01
-1.105725243687629700e-01 9.162741899490356445e-02 -5.711579322814941406e-01 1.186071559786796570e-01 7.316391468048095703e-01 -3.577021509408950806e-02 1.364908218383789062e-01 -2.896272540092468262e-01
-4.261963367462158203e-01 -5.722494795918464661e-02 -6.169806718826293945e-01 -4.041348397731781006e-01 2.422134131193161011e-01 -4.324604272842407227e-01 6.446221470832824707e-02 1.457637250423431396e-01
-9.516144543886184692e-02 4.329782724380493164e-01 4.702483117580413818e-01 -2.438452690839767456e-01 2.186803221702575684e-01 -2.800921499729156494e-01 3.882312178611755371e-01 -4.958671629428863525e-01
1.114884167909622192e-01 -2.318799793720245361e-01 -9.218385070562362671e-02 -2.243052273988723755e-01 3.493913114070892334e-01 -5.638409852981567383e-01 3.426525294780731201e-01 -5.635507702827453613e-01
-2.831630110740661621e-01 1.887545734643936157e-01 -2.164058983325958252e-01 -5.260832905769348145e-01 -3.543300032615661621e-01 -4.854751229286193848e-01 4.283949434757232666e-01 -1.258460283279418945e-01
-4.834376275539398193e-01 1.626411229372024536e-01 4.418580532073974609e-01 -1.443929076194763184e-01 7.083198428153991699e-02 -2.732491493225097656e-01 1.567950658500194550e-02 -6.661981940269470215e-01
1.396615356206893921e-01 4.029482230544090271e-02 -2.116448879241943359e-01 -8.048281669616699219e-01 2.580348849296569824e-01 -1.042525190860033035e-02 -4.417778551578521729e-02 -4.665689766407012939e-01
-9.593310952186584473e-02 -2.807074785232543945e-01 -3.060537576675415039e-01 -5.791727825999259949e-02 4.182942807674407959e-01 -5.307749509811401367e-01 3.505394458770751953e-01 -4.851875007152557373e-01
-7.069704532623291016e-01 5.054370760917663574e-01 4.470933601260185242e-02 3.163129091262817383e-02 5.400582775473594666e-02 4.286798089742660522e-02 2.060827463865280151e-01 -4.410240650177001953e-01
1.378209441900253296e-01 1.060495823621749878e-01 -2.060640007257461548e-01 -1.311157345771789551e-01 4.713400602340698242e-01 -7.507886886596679688e-01 2.990255355834960938e-01 -1.866646260023117065e-01
1.462716758251190186e-01 5.938762053847312927e-02 -6.131368279457092285e-01 -4.311576187610626221e-01 4.231450557708740234e-01 6.373251229524612427e-02 2.339247763156890869e-01 -4.188196063041687012e-01
-5.449978113174438477e-01 -2.344699651002883911e-01 -3.355138301849365234e-01 -4.678284227848052979e-01 -1.111381351947784424e-01 -4.101266562938690186e-01 3.331375718116760254e-01 -1.582150906324386597e-01
-8.083159923553466797e-01 2.423897981643676758e-01 3.061334192752838135e-01 -8.587625622749328613e-02 3.310296237468719482e-01 -2.571280002593994141e-01 1.235768664628267288e-02 -1.045552194118499756e-01
-3.521541357040405273e-01 5.546289086341857910e-01 -4.533522725105285645e-01 -1.688614189624786377e-01 1.250106096267700195e-02 3.628222048282623291e-01 2.534043788909912109e-01 -3.719164133071899414e-01
-6.408634185791015625e-01 3.888831138610839844e-01 2.684838175773620605e-01 -2.877514064311981201e-01 -1.501858513802289963e-02 -8.527997136116027832e-02 -1.922626793384552002e-01 -4.885862767696380615e-01
-5.230743288993835449e-01 8.070434629917144775e-02 -5.629636049270629883e-01 -1.582599580287933350e-01 3.282909691333770752e-01 -4.916231632232666016e-01 -1.139965057373046875e-01 1.242665722966194153e-01
-2.496728003025054932e-01 8.150955438613891602e-01 -1.688305884599685669e-01 -1.925028711557388306e-01 4.349519908428192139e-01 1.145237833261489868e-01 -4.001539573073387146e-02 6.181981042027473450e-02
-5.210874080657958984e-01 1.372469663619995117e-01 -2.113337069749832153e-01 9.763009846210479736e-02 -1.486590057611465454e-01 -5.136830806732177734e-01 -4.540701210498809814e-01 -4.040893018245697021e-01
-5.113984346389770508e-01 1.030784682370722294e-03 -5.090157985687255859e-01 -2.832646071910858154e-01 2.209192067384719849e-01 -5.713145732879638672e-01 7.583709061145782471e-02 1.348247379064559937e-01
-4.122377634048461914e-01 1.716731190681457520e-01 2.226332128047943115e-01 -4.808794260025024414e-01 2.295030057430267334e-01 2.646161019802093506e-01 3.897563517093658447e-01 -4.951509833335876465e-01
-2.145901620388031006e-01 8.098559975624084473e-01 -1.636613756418228149e-01 -3.116030693054199219e-01 1.084233969449996948e-01 1.882940679788589478e-01 -4.641146399080753326e-03 -3.563299775123596191e-01
-4.371219277381896973e-01 8.229727149009704590e-01 -2.174264565110206604e-02 -4.719815403223037720e-02 -7.056766748428344727e-02 -1.697062104940414429e-01 -7.664690166711807251e-02 -2.988061010837554932e-01
2.987762987613677979e-01 2.963155210018157959e-01 -1.530311852693557739e-01 -6.319928169250488281e-01 3.704048395156860352e-01 1.742987893521785736e-02 2.149330824613571167e-01 -4.651845395565032959e-01
-5.191912055015563965e-01 4.519786685705184937e-02 -4.870731532573699951e-01 2.570858001708984375e-01 -1.101554837077856064e-02 -6.194974184036254883e-01 -4.352970514446496964e-03 -2.028473317623138428e-01
5.863342434167861938e-02 3.292755186557769775e-01 -5.559183955192565918e-01 1.993843466043472290e-01 4.803017526865005493e-02 -2.025549262762069702e-01 9.423464536666870117e-02 -6.979433298110961914e-01
2.835019826889038086e-01 2.031034231185913086e-01 -5.301356315612792969e-01 -4.617226719856262207e-01 7.783513516187667847e-02 -2.471405714750289917e-01 -2.877707481384277344e-01 -4.839371442794799805e-01
-1.402003914117813110e-01 7.046952247619628906e-01 -3.677295520901679993e-02 1.076795533299446106e-01 -3.874144703149795532e-02 -1.917935907840728760e-01 3.948147594928741455e-01 -5.259630084037780762e-01
-5.161630511283874512e-01 -6.117977946996688843e-02 -4.223250150680541992e-01 8.339687436819076538e-02 -1.879657804965972900e-01 -1.215031370520591736e-01 1.555270701646804810e-01 -6.857378482818603516e-01
-1.861345171928405762e-01 -3.179840445518493652e-01 -2.497820854187011719e-01 -2.684361338615417480e-01 3.276242911815643311e-01 -6.121391057968139648e-01 4.233198761940002441e-01 -2.618001997470855713e-01
-2.973477169871330261e-02 4.387501180171966553e-01 3.564146757125854492e-01 -2.774097323417663574e-01 2.025989443063735962e-01 -1.805429011583328247e-01 4.157743155956268311e-01 -5.967548489570617676e-01
-5.404483675956726074e-01 -7.583518326282501221e-02 -4.849847853183746338e-01 -5.566808581352233887e-01 3.665128722786903381e-02 -3.746278882026672363e-01 -3.389779850840568542e-02 1.192580610513687134e-01
2.575657963752746582e-01 3.788251876831054688e-01 -3.686720430850982666e-01 -3.054565191268920898e-01 3.186250925064086914e-01 -2.351371347904205322e-01 -4.341250360012054443e-01 -4.643841981887817383e-01
-8.487171679735183716e-02 -1.643536835908889771e-01 -2.024453580379486084e-01 -4.882992431521415710e-02 1.932946443557739258e-01 -8.103910088539123535e-01 -9.904879331588745117e-02 -4.674497246742248535e-01
-1.337366104125976562e-01 7.716879248619079590e-01 5.685940757393836975e-02 -2.880988717079162598e-01 4.855451881885528564e-01 2.566853351891040802e-02 -2.120683342218399048e-01 -1.378129124641418457e-01
-2.215863168239593506e-01 -9.992077946662902832e-02 -4.792316854000091553e-01 -3.174415556713938713e-03 3.566746413707733154e-02 -2.796564996242523193e-01 -3.081562519073486328e-01 -7.326678633689880371e-01
1.594880223274230957e-02 -1.506837159395217896e-01 -6.134847402572631836e-01 -4.010874032974243164e-01 5.581747889518737793e-01 -9.700424037873744965e-03 7.441881299018859863e-02 -3.501628637313842773e-01
-4.570729434490203857e-01 -2.157066389918327332e-02 3.404727578163146973e-02 -6.512210965156555176e-01 6.522457301616668701e-02 -4.743500649929046631e-01 3.619191348552703857e-01 7.157650589942932129e-02
-8.442232012748718262e-02 -2.896685600280761719e-01 -3.070657849311828613e-01 -1.531873941421508789e-01 4.856822490692138672e-01 -5.056711435317993164e-01 4.113607704639434814e-01 -3.611109852790832520e-01
-6.269264221191406250e-01 4.109866619110107422e-01 -2.835114859044551849e-02 4.646849259734153748e-02 1.492287218570709229e-01 -3.232833743095397949e-01 -4.991079270839691162e-01 -2.433101385831832886e-01
-2.530961334705352783e-01 3.745848238468170166e-01 -5.174820423126220703e-01 -2.074541598558425903e-01 3.539242446422576904e-01 2.968650460243225098e-01 -3.777653276920318604e-01 -3.587559759616851807e-01
1.062496900558471680e-01 1.350269317626953125e-01 -5.330448150634765625e-01 -6.158456802368164062e-01 4.326281249523162842e-01 1.116957962512969971e-01 1.889404654502868652e-01 -2.678328454494476318e-01
-4.563646614551544189e-01 3.934831917285919189e-01 3.054762482643127441e-01 -5.402289032936096191e-01 3.169545531272888184e-01 1.762597560882568359e-01 1.611407399177551270e-01 -3.069939613342285156e-01
-3.244765698909759521e-01 6.208923459053039551e-02 -4.472655951976776123e-01 1.370153278112411499e-01 7.197836637496948242e-01 1.267793178558349609e-01 2.296966910362243652e-01 -2.917501330375671387e-01
-3.336337953805923462e-02 -1.465831696987152100e-01 -2.682583332061767578e-01 7.824914157390594482e-02 1.566127240657806396e-01 -6.585484743118286133e-01 4.344454705715179443e-01 -5.023527145385742188e-01
-5.737197995185852051e-01 -4.021812677383422852e-01 -1.297544986009597778e-01 -5.293900966644287109e-01 6.675209850072860718e-02 -3.210842609405517578e-01 2.006519883871078491e-01 -2.533642351627349854e-01
9.721959382295608521e-02 1.988890469074249268e-01 -6.813334822654724121e-01 -4.466699063777923584e-01 1.597623229026794434e-01 7.803941518068313599e-02 -2.752237021923065186e-01 -4.241461157798767090e-01
2.028308063745498657e-01 2.105379849672317505e-02 -2.155471444129943848e-01 -4.323118329048156738e-01 2.944182455539703369e-01 -2.952445447444915771e-01 -3.510068655014038086e-01 -6.542210578918457031e-01
-1.434798538684844971e-01 2.050062865018844604e-01 -3.633070588111877441e-01 1.515589207410812378e-01 4.950937330722808838e-01 5.585362017154693604e-02 6.199201941490173340e-01 -3.871506154537200928e-01
1.181577891111373901e-01 5.521560311317443848e-01 -1.887380033731460571e-01 2.723636925220489502e-01 1.514163315296173096e-01 -3.289628326892852783e-01 2.616332173347473145e-01 -6.097236275672912598e-01
-6.303615570068359375e-01 4.878540635108947754e-01 9.730474650859832764e-02 -2.548124641180038452e-03 -7.948848605155944824e-02 -2.714587934315204620e-02 7.220126688480377197e-02 -5.855762958526611328e-01
-1.445154249668121338e-01 5.565303564071655273e-01 -1.665617823600769043e-01 -4.226270616054534912e-01 -2.439020723104476929e-01 1.767040044069290161e-01 1.093740314245223999e-01 -6.002979874610900879e-01
-4.553184509277343750e-01 1.304283589124679565e-01 3.169207572937011719e-01 -4.344129860401153564e-01 7.592125236988067627e-02 7.691071182489395142e-02 1.789515018463134766e-01 -6.654452681541442871e-01
2.227852940559387207e-01 6.196756362915039062e-01 -1.947850137948989868e-01 -2.704845368862152100e-01 2.542651295661926270e-01 -2.559591643512248993e-02 -2.837192416191101074e-01 -5.562942624092102051e-01
2.049742341041564941e-01 1.048682928085327148e-01 -6.255837678909301758e-01 -4.407169222831726074e-01 2.322449535131454468e-01 7.899758964776992798e-02 -7.269687484949827194e-03 -5.487902760505676270e-01
-6.127867698669433594e-01 6.036984920501708984e-01 -2.249503731727600098e-01 9.014832228422164917e-02 2.858463525772094727e-01 2.399758994579315186e-01 2.013343870639801025e-01 -1.465574651956558228e-01
-1.682424098253250122e-01 2.671073377132415771e-01 -3.246083855628967285e-01 -7.353006601333618164e-01 -1.619140505790710449e-01 -3.992552459239959717e-01 2.400877028703689575e-01 1.051064655184745789e-01
-6.278927326202392578e-01 2.869109213352203369e-01 -6.918071508407592773e-01 1.159776234999299049e-03 -5.635431036353111267e-03 7.043486833572387695e-02 1.888407617807388306e-01 -6.465838849544525146e-02
-2.511956691741943359e-01 5.754672884941101074e-01 -2.644967138767242432e-01 -9.942601621150970459e-02 -3.682707250118255615e-01 -3.651283979415893555e-01 -3.290529847145080566e-01 -3.855859339237213135e-01
-5.690011978149414062e-01 4.562050998210906982e-01 7.411298155784606934e-02 -2.546649873256683350e-01 -6.929457187652587891e-02 1.139162033796310425e-01 1.497916504740715027e-02 -6.162504553794860840e-01
2.001619935035705566e-01 6.250128746032714844e-01 -1.613700836896896362e-01 -3.474908173084259033e-01 3.966981768608093262e-01 7.454994320869445801e-02 -1.397061645984649658e-01 -4.899581074714660645e-01
-3.259957134723663330e-01 3.483436107635498047e-01 3.291641175746917725e-01 -1.179108768701553345e-01 -1.616297066211700439e-01 -3.310609757900238037e-01 1.873818188905715942e-01 -6.923105716705322266e-01
1.658770889043807983e-01 9.174129925668239594e-03 -3.824343681335449219e-01 -5.555493235588073730e-01 2.497085034847259521e-01 -8.125615864992141724e-02 -2.597044408321380615e-01 -6.173380613327026367e-01
-4.742652177810668945e-01 -2.865836620330810547e-01 -3.850120902061462402e-01 -4.921810626983642578e-01 3.571317493915557861e-01 -4.002048075199127197e-01 1.101656630635261536e-01 -5.121043324470520020e-02
-1.123206615447998047e-01 -3.505554497241973877e-01 -1.936784684658050537e-01 -1.448578387498855591e-01 4.523184597492218018e-01 -5.392788648605346680e-01 2.863403260707855225e-01 -4.781164526939392090e-01
-2.574463933706283569e-02 7.995235323905944824e-01 -1.433131843805313110e-01 -2.684737443923950195e-01 3.653044104576110840e-01 1.183509752154350281e-01 -7.868082076311111450e-02 -3.373981714248657227e-01
-3.005566000938415527e-01 2.971689403057098389e-01 4.794946312904357910e-01 -3.332258760929107666e-01 3.585059046745300293e-01 -5.185151845216751099e-02 1.420641392469406128e-01 -5.735891461372375488e-01
-4.226356744766235352e-01 5.910546779632568359e-01 3.755182260647416115e-03 -4.818999171257019043e-01 2.762069702148437500e-01 2.356046587228775024e-01 7.544139772653579712e-02 -3.198444247245788574e-01
6.073625013232231140e-02 8.405383676290512085e-02 2.811461687088012695e-02 -1.547659784555435181e-01 3.928793966770172119e-01 -8.323036432266235352e-01 1.547033488750457764e-01 -3.057559132575988770e-01
-1.237912029027938843e-01 -1.264000833034515381e-01 -2.767021656036376953e-01 3.836741298437118530e-02 1.464018672704696655e-01 -7.902309298515319824e-01 -1.102688014507293701e-01 -4.822915494441986084e-01
-1.235454082489013672e-01 4.852964580059051514e-01 -5.026793479919433594e-01 2.495741248130798340e-01 4.799919426441192627e-01 -2.413542270660400391e-01 3.764022886753082275e-01 -6.266716122627258301e-02
-1.950293481349945068e-01 -1.330234259366989136e-01 -7.574906945228576660e-02 -1.451514214277267456e-01 2.565630376338958740e-01 -8.346239924430847168e-01 -2.106619179248809814e-01 -3.326576054096221924e-01
-7.831399440765380859e-01 4.716806709766387939e-01 2.008258998394012451e-01 -2.118129096925258636e-02 9.086664766073226929e-02 -1.745508462190628052e-01 1.496743708848953247e-01 -2.496044784784317017e-01
-1.954845935106277466e-01 1.503168195486068726e-01 -5.252571702003479004e-01 8.937432616949081421e-02 7.235571146011352539e-01 7.698018848896026611e-02 2.395516633987426758e-01 -2.616520226001739502e-01
-6.918379068374633789e-01 -2.756426036357879639e-01 -2.678680717945098877e-01 -1.574107557535171509e-01 1.394909154623746872e-02 9.240322560071945190e-02 9.382492303848266602e-02 -5.755987763404846191e-01
-2.169106528162956238e-02 3.228152692317962646e-01 -7.864092476665973663e-03 -4.309116303920745850e-01 5.323249697685241699e-01 2.653642892837524414e-01 1.835741400718688965e-01 -5.675257444381713867e-01
-4.667754843831062317e-02 4.437858462333679199e-01 -2.106652706861495972e-01 -5.602254271507263184e-01 6.311170458793640137e-01 1.875035464763641357e-01 -1.648744009435176849e-02 -9.436558932065963745e-02
-1.607254743576049805e-01 3.467882275581359863e-01 5.071277022361755371e-01 -3.105964064598083496e-01 1.075495257973670959e-01 -3.158220946788787842e-01 2.214057296514511108e-01 -5.830314159393310547e-01
-7.459414601325988770e-01 2.542938292026519775e-01 6.322019034996628761e-04 2.124070934951305389e-02 1.146034896373748779e-01 -3.452571928501129150e-01 -4.529705941677093506e-01 -2.023253142833709717e-01
-6.717433929443359375e-01 2.481874823570251465e-01 -3.952678143978118896e-01 5.321788787841796875e-02 -2.591980993747711182e-01 -3.634945750236511230e-01 3.588461279869079590e-01 3.528582863509654999e-03
-4.192942678928375244e-01 1.691042333841323853e-01 -6.729953885078430176e-01 5.659430101513862610e-02 -1.352128088474273682e-01 -2.579433917999267578e-01 4.439327716827392578e-01 -2.399517297744750977e-01
-3.997790440917015076e-02 1.249536685645580292e-02 -5.335410833358764648e-01 -6.209865808486938477e-01 5.238937735557556152e-01 1.241786032915115356e-01 -1.243650075048208237e-02 -1.947191804647445679e-01
-2.404587119817733765e-01 1.339483112096786499e-01 -2.736689746379852295e-01 -7.699150443077087402e-01 -8.428552001714706421e-02 -2.858113646507263184e-01 4.041385054588317871e-01 6.673463433980941772e-02
-4.046286046504974365e-01 -6.321849673986434937e-02 -3.035386502742767334e-01 -4.358905851840972900e-01 1.847695708274841309e-01 -5.291295051574707031e-01 4.595850110054016113e-01 1.575009822845458984e-01
-3.261184096336364746e-01 3.243453204631805420e-01 -2.633065879344940186e-01 2.114352881908416748e-01 4.725486934185028076e-01 -2.850755751132965088e-01 6.071006059646606445e-01 -3.563713654875755310e-02
-5.160999298095703125e-01 1.349750608205795288e-01 -5.455363988876342773e-01 1.895681917667388916e-01 -7.016149163246154785e-02 -1.442015022039413452e-01 5.431551933288574219e-01 -2.472696602344512939e-01
-5.241859555244445801e-01 2.589945197105407715e-01 -4.975472688674926758e-01 8.078927546739578247e-02 -2.788252532482147217e-01 -3.147131502628326416e-01 4.655531346797943115e-01 -1.026792973279953003e-01
8.118618279695510864e-02 2.092585861682891846e-01 -5.228185057640075684e-01 2.653910219669342041e-01 1.410280764102935791e-01 -3.230507075786590576e-01 1.995782703161239624e-01 -6.646547317504882812e-01
-5.838365554809570312e-01 1.609005630016326904e-01 -6.058095693588256836e-01 -1.290365755558013916e-01 -1.486232280731201172e-01 2.216697186231613159e-01 2.668348550796508789e-01 -3.273578286170959473e-01
-3.725368082523345947e-01 -3.684968128800392151e-02 -4.124968051910400391e-01 6.553985178470611572e-02 6.905397176742553711e-01 8.429866284132003784e-02 3.365753293037414551e-01 -2.969425320625305176e-01
2.989199757575988770e-01 2.422289401292800903e-01 -5.060424208641052246e-01 -3.945920169353485107e-01 2.375779896974563599e-01 -2.728352248668670654e-01 -3.360317349433898926e-01 -4.431595802307128906e-01
-2.992033660411834717e-01 1.267564594745635986e-01 -3.053482770919799805e-01 -3.503142595291137695e-01 -1.093766987323760986e-01 -6.940435767173767090e-01 4.228830635547637939e-01 7.721784710884094238e-02
-3.157648742198944092e-01 -6.447934359312057495e-02 -6.493228673934936523e-02 -7.442476153373718262e-01 -7.139731943607330322e-02 -2.667554616928100586e-01 4.859465956687927246e-01 -1.600443273782730103e-01
-1.906718909740447998e-01 3.512329459190368652e-01 -3.346410095691680908e-01 3.496505916118621826e-01 4.046192765235900879e-01 -4.224494397640228271e-01 4.167191982269287109e-01 -3.003403842449188232e-01
-2.091889679431915283e-01 1.943456381559371948e-01 -1.160171348601579666e-02 -5.222853422164916992e-01 4.704015851020812988e-01 1.754477322101593018e-01 -1.490830332040786743e-01 -6.093175411224365234e-01
-7.792120575904846191e-01 1.464556306600570679e-01 6.705413758754730225e-02 -1.183233223855495453e-02 1.662621498107910156e-01 -2.968246340751647949e-01 -4.270153939723968506e-01 -2.620171010494232178e-01
-5.538070797920227051e-01 -1.747811287641525269e-01 -5.261697769165039062e-01 -5.338677167892456055e-01 -1.075168401002883911e-01 -1.850796043872833252e-01 2.274417132139205933e-01 -5.775776505470275879e-02
-2.179610878229141235e-01 5.442287921905517578e-01 6.607217341661453247e-02 -4.819606244564056396e-01 5.661385059356689453e-01 1.506913155317306519e-01 -2.200193554162979126e-01 -1.674132496118545532e-01
2.755187153816223145e-01 3.599002063274383545e-01 -1.520712077617645264e-01 -6.260980367660522461e-01 3.720865547657012939e-01 4.702046141028404236e-02 3.410663083195686340e-02 -4.874571561813354492e-01
-5.249651074409484863e-01 9.352579712867736816e-02 -3.413236737251281738e-01 -1.573636233806610107e-01 5.014755129814147949e-01 -5.361453294754028320e-01 -1.123080775141716003e-02 1.879996806383132935e-01
-2.195214480161666870e-01 5.725685954093933105e-01 7.776496559381484985e-02 9.330473840236663818e-02 1.723349280655384064e-02 -1.237640157341957092e-01 5.067637562751770020e-01 -5.803433060646057129e-01
-1.979081183671951294e-01 4.456785619258880615e-01 -2.073848992586135864e-01 2.227010875940322876e-01 -1.398525089025497437e-01 -2.436985820531845093e-01 3.318775296211242676e-01 -6.931871771812438965e-01
-1.387804150581359863e-01 4.698283076286315918e-01 1.124866753816604614e-01 -8.283315300941467285e-01 1.560094654560089111e-01 4.505259171128273010e-02 -5.674725770950317383e-02 -1.778376102447509766e-01
-5.046268105506896973e-01 -3.648367524147033691e-01 -2.469642758369445801e-01 -2.786831259727478027e-01 1.593268811702728271e-01 2.064446061849594116e-01 6.710438430309295654e-02 -6.333112120628356934e-01
-1.277826726436614990e-02 6.330670714378356934e-01 -2.450463324785232544e-01 -6.424531936645507812e-01 -1.651672720909118652e-01 1.279029250144958496e-01 1.135596856474876404e-01 -2.640716135501861572e-01
-4.795890152454376221e-01 6.199702620506286621e-01 -6.733869761228561401e-02 -2.485402822494506836e-01 2.874875962734222412e-01 2.011934071779251099e-01 4.280441105365753174e-01 -1.139081865549087524e-01
-3.310826718807220459e-01 3.536439836025238037e-01 -5.871115922927856445e-01 4.111782088875770569e-02 -2.027875781059265137e-01 3.587190806865692139e-02 4.478265345096588135e-01 -4.194893240928649902e-01
-2.224382907152175903e-01 -1.845928579568862915e-01 -1.931893229484558105e-01 -1.308494508266448975e-01 2.234776765108108521e-01 -2.853582799434661865e-01 -3.453962802886962891e-01 -7.818775773048400879e-01
-5.659546256065368652e-01 -4.044771492481231689e-01 -3.440675139427185059e-02 -3.387315273284912109e-01 1.916172951459884644e-01 -3.545940518379211426e-01 4.142965674400329590e-01 -2.570506036281585693e-01
1.894654706120491028e-02 7.299158256500959396e-03 -1.525197923183441162e-01 -1.836788952350616455e-01 5.179933905601501465e-01 -6.596893072128295898e-01 4.704145491123199463e-01 -1.333808302879333496e-01
-3.141590356826782227e-01 4.952613115310668945e-01 -1.951388716697692871e-01 -1.019021645188331604e-01 -9.944657236337661743e-02 -2.608726620674133301e-01 -5.933766365051269531e-01 -4.213279187679290771e-01
-4.125969707965850830e-01 -5.103770643472671509e-02 -3.445559442043304443e-01 3.092181980609893799e-01 1.051674857735633850e-01 -6.089740991592407227e-01 -1.555476486682891846e-01 -4.546642899513244629e-01
-1.647122055292129517e-01 2.773787453770637512e-02 -4.295714199542999268e-01 -2.650022804737091064e-01 2.507188618183135986e-01 -6.900239586830139160e-01 4.087679386138916016e-01 1.061051115393638611e-01
-1.367625445127487183e-01 4.230601191520690918e-01 4.115203022956848145e-01 -1.583717912435531616e-01 9.827481955289840698e-02 -5.046773552894592285e-01 -1.082963943481445312e-01 -5.760212540626525879e-01
-3.421633243560791016e-01 2.627167999744415283e-01 2.633874118328094482e-01 -5.779010653495788574e-01 4.083952903747558594e-01 1.911164522171020508e-01 -2.215052209794521332e-02 -4.547070264816284180e-01
-1.671117544174194336e-01 2.697004079818725586e-01 -5.496421456336975098e-01 8.144892752170562744e-02 5.145554542541503906e-01 1.631921529769897461e-01 4.836647808551788330e-01 -2.554689347743988037e-01
-5.927389264106750488e-01 7.835504412651062012e-02 -7.156259417533874512e-01 -1.156316995620727539e-01 3.521556034684181213e-02 2.225413471460342407e-01 6.960501521825790405e-02 -2.478309571743011475e-01
6.986837834119796753e-02 4.238975048065185547e-01 -7.575803995132446289e-02 1.946011781692504883e-01 1.814740598201751709e-01 -3.289793431758880615e-01 3.127815127372741699e-01 -7.299507260322570801e-01
3.669206425547599792e-02 -5.241953581571578979e-02 -4.074352979660034180e-01 -5.784529075026512146e-02 3.176194131374359131e-01 -6.109796762466430664e-01 5.330439209938049316e-01 -2.612328231334686279e-01
-5.936484336853027344e-01 3.627996891736984253e-02 -3.321533203125000000e-01 -3.034696578979492188e-01 4.553398489952087402e-01 -4.079070985317230225e-01 1.020851135253906250e-01 2.443395704030990601e-01
-6.925207376480102539e-01 4.467645883560180664e-01 2.577251195907592773e-01 -1.733742058277130127e-01 8.694429695606231689e-02 -1.760866492986679077e-02 1.990508735179901123e-01 -4.205294251441955566e-01
-4.142957329750061035e-01 2.702912390232086182e-01 -5.466018915176391602e-01 -7.978788763284683228e-02 -1.926170885562896729e-01 1.541727781295776367e-01 3.944729566574096680e-01 -4.834073185920715332e-01
-2.908339202404022217e-01 6.964865922927856445e-01 -1.882255077362060547e-01 -4.621252119541168213e-01 -1.404326409101486206e-01 2.181255817413330078e-01 2.214865982532501221e-01 -2.549064159393310547e-01
-2.457613199949264526e-01 -8.997691422700881958e-02 -1.735672801733016968e-01 -5.137794092297554016e-02 4.912211000919342041e-01 -7.650822997093200684e-01 -3.998474031686782837e-02 -2.655040323734283447e-01
1.343083977699279785e-01 3.870955482125282288e-02 -1.331866830587387085e-01 -9.079606086015701294e-02 4.828566312789916992e-01 -7.480512261390686035e-01 2.900704741477966309e-01 -2.785826623439788818e-01
2.458384931087493896e-01 2.331875860691070557e-01 -3.398392200469970703e-01 -5.958342552185058594e-01 4.366957843303680420e-01 9.649478644132614136e-02 1.915228664875030518e-01 -4.218797683715820312e-01
-5.081716775894165039e-01 -1.599113643169403076e-01 -4.641031920909881592e-01 -4.105090796947479248e-01 2.288934290409088135e-01 -5.117197632789611816e-01 -1.342695057392120361e-01 -1.772798597812652588e-03
4.106955602765083313e-02 4.193723201751708984e-01 -2.164364606142044067e-01 -3.676924705505371094e-01 7.322222590446472168e-01 2.053651809692382812e-01 7.968370616436004639e-02 -2.360590398311614990e-01
-1.910649240016937256e-02 -1.936043053865432739e-02 -2.689813971519470215e-01 -1.380006968975067139e-01 -1.084913387894630432e-01 -4.032098948955535889e-01 -3.519163727760314941e-01 -7.808144688606262207e-01
-5.166882872581481934e-01 9.089607745409011841e-02 -4.820477664470672607e-01 -1.305683851242065430e-01 4.389241039752960205e-01 -4.902530908584594727e-01 -1.393526941537857056e-01 1.514313220977783203e-01
-6.041897535324096680e-01 -1.779166013002395630e-01 -3.669327199459075928e-01 -2.960287928581237793e-01 1.840284168720245361e-01 -5.659808516502380371e-01 -1.623518317937850952e-01 -2.165277674794197083e-02
-2.699255347251892090e-01 -2.783257663249969482e-01 -8.211680501699447632e-02 -7.932488322257995605e-01 -1.372736096382141113e-01 -3.483283519744873047e-01 -5.674193426966667175e-02 -2.651260793209075928e-01
-2.513665556907653809e-01 1.000813171267509460e-01 -2.850910723209381104e-01 5.276403948664665222e-02 4.432903528213500977e-01 -7.905328273773193359e-01 -1.319320797920227051e-01 -6.231348216533660889e-02
3.385517001152038574e-01 4.275827109813690186e-01 -3.904281854629516602e-01 -5.004687309265136719e-01 2.617175877094268799e-01 -1.474014222621917725e-01 -3.088847696781158447e-01 -3.376680314540863037e-01
2.559089064598083496e-01 3.037220537662506104e-01 -2.129833549261093140e-01 -7.217842340469360352e-01 4.273423254489898682e-01 2.759414725005626678e-02 1.013508662581443787e-01 -2.868347764015197754e-01
-5.349511504173278809e-01 6.833377480506896973e-02 -2.227946370840072632e-01 5.789155256934463978e-04 6.182523965835571289e-01 -5.135379433631896973e-01 1.318390853703022003e-02 1.157104820013046265e-01
3.266191482543945312e-01 2.879814505577087402e-01 -1.139291450381278992e-01 -6.821803450584411621e-01 3.734265863895416260e-01 -7.631248980760574341e-02 1.249013245105743408e-01 -4.137215316295623779e-01
1.441603899002075195e-01 -1.531047672033309937e-01 -2.368087470531463623e-01 -2.684403061866760254e-01 2.824709415435791016e-01 -5.450987219810485840e-01 4.633899033069610596e-02 -6.697525382041931152e-01
2.320081144571304321e-01 1.580817252397537231e-01 -5.660795569419860840e-01 -5.647295713424682617e-01 4.863159060478210449e-01 -3.863164782524108887e-02 1.141729205846786499e-01 -1.754590570926666260e-01
-4.714533090591430664e-01 1.489762812852859497e-01 -7.170780897140502930e-01 9.588614106178283691e-02 -1.665152311325073242e-01 -2.048157751560211182e-01 3.021301627159118652e-01 -2.668017446994781494e-01
-1.567208766937255859e-01 2.876060903072357178e-01 -2.349036633968353271e-01 -7.597233057022094727e-01 -2.055716067552566528e-01 -4.234903454780578613e-01 1.876368224620819092e-01 5.958918854594230652e-02
-1.574744284152984619e-01 2.926370501518249512e-01 -2.533183991909027100e-01 -4.023163318634033203e-01 5.231668353080749512e-01 3.472453653812408447e-01 -6.580534577369689941e-02 -5.147072672843933105e-01
1.615401655435562134e-01 1.689160466194152832e-01 -4.187683463096618652e-01 1.339138895273208618e-01 1.709854579530656338e-03 -3.652221262454986572e-01 1.992171108722686768e-01 -7.609171271324157715e-01
-7.489123940467834473e-01 1.080187484622001648e-01 -5.662320256233215332e-01 -5.767320469021797180e-02 3.434424474835395813e-02 -1.023645550012588501e-01 2.737123668193817139e-01 1.301568448543548584e-01
-2.040402591228485107e-01 4.295077025890350342e-01 -4.471636116504669189e-01 1.239996701478958130e-01 -9.456952661275863647e-02 -3.997664451599121094e-01 -4.420133829116821289e-01 -4.409387707710266113e-01
1.099882274866104126e-01 -3.011780232191085815e-02 -3.278736472129821777e-01 -4.871799349784851074e-01 2.828294932842254639e-01 -2.643567323684692383e-01 -3.931651115417480469e-01 -5.811147689819335938e-01
-2.839296162128448486e-01 7.003270387649536133e-01 -2.616127729415893555e-01 -3.331917524337768555e-01 -2.529982924461364746e-01 -9.993635118007659912e-02 -3.587267994880676270e-01 -2.163046598434448242e-01
-1.513018310070037842e-01 2.015196532011032104e-01 -4.679046571254730225e-01 1.540756821632385254e-01 -2.114027440547943115e-01 -3.862435221672058105e-01 4.813048541545867920e-01 -5.179709196090698242e-01
1.791654378175735474e-01 2.528866529464721680e-01 -5.311993360519409180e-01 -6.062419414520263672e-01 4.897756874561309814e-01 1.687262579798698425e-02 8.063911646604537964e-02 -8.705543726682662964e-02
-6.108660697937011719e-01 3.655267655849456787e-01 -4.609191417694091797e-01 -2.062050551176071167e-01 -3.227247297763824463e-01 9.305168688297271729e-02 3.383032977581024170e-01 -1.049150004982948303e-01
-1.754299998283386230e-01 2.151956409215927124e-01 -2.557040154933929443e-01 -7.052925825119018555e-01 -9.179737418889999390e-02 -3.569409251213073730e-01 4.709932208061218262e-01 4.924397915601730347e-02
-3.068056106567382812e-01 -9.536036849021911621e-02 -4.253123700618743896e-01 3.663659328594803810e-03 6.608545184135437012e-01 9.146868437528610229e-02 3.727800846099853516e-01 -3.630596995353698730e-01
-8.803715556859970093e-02 -1.534648053348064423e-02 -1.788553595542907715e-01 -2.432100661098957062e-02 1.862057149410247803e-01 -5.923084616661071777e-01 -4.406854808330535889e-01 -6.162205934524536133e-01
-3.552054166793823242e-01 -2.381930314004421234e-02 -4.173994660377502441e-01 -5.863552093505859375e-01 5.858980491757392883e-02 -5.217009782791137695e-01 2.242037057876586914e-01 1.713336855173110962e-01
-6.104537248611450195e-01 8.389150351285934448e-02 5.116974711418151855e-01 -1.815447062253952026e-01 1.709728837013244629e-01 -3.994182050228118896e-01 6.685591489076614380e-02 -3.637021183967590332e-01
-3.303280472755432129e-01 6.902328133583068848e-02 3.576138615608215332e-01 -2.717119753360748291e-01 -1.313812285661697388e-02 -4.155199527740478516e-01 -2.059531062841415405e-01 -6.849510073661804199e-01
-6.046692132949829102e-01 -2.008071392774581909e-01 -4.710901379585266113e-01 -3.040131330490112305e-01 9.367196261882781982e-02 -4.967805147171020508e-01 -1.551977396011352539e-01 7.080692332237958908e-03
-4.539883136749267578e-01 2.386932820081710815e-02 -5.189381241798400879e-01 -3.954555392265319824e-01 1.184453070163726807e-01 -5.660018324851989746e-01 3.410624712705612183e-02 1.791439205408096313e-01
-3.208549618721008301e-01 -6.299361586570739746e-02 -2.727802097797393799e-01 -6.371286511421203613e-01 -1.548924744129180908e-01 -4.282370209693908691e-01 4.424771368503570557e-01 -9.786353260278701782e-02
9.102864563465118408e-02 6.921100616455078125e-01 -4.707371592521667480e-01 -1.098117306828498840e-01 2.259238213300704956e-01 8.467070013284683228e-02 -2.697435617446899414e-01 -3.848027288913726807e-01
-1.581054925918579102e-01 4.407843053340911865e-01 -3.657123744487762451e-01 3.537561893463134766e-01 4.310047030448913574e-01 -4.100815653800964355e-01 3.945451974868774414e-01 -1.105661243200302124e-01
-4.543199539184570312e-01 5.477064847946166992e-01 -2.290991321206092834e-02 -3.465189635753631592e-01 2.277422100305557251e-01 2.693447470664978027e-01 4.539919197559356689e-01 -2.061285376548767090e-01
8.221769332885742188e-02 5.492956042289733887e-01 -2.716573774814605713e-01 -2.874494791030883789e-01 2.957614362239837646e-01 1.991533488035202026e-01 -1.265551596879959106e-01 -6.260485649108886719e-01
1.157113090157508850e-01 -5.838448554277420044e-02 -1.472521424293518066e-01 -4.065547883510589600e-01 1.838943213224411011e-01 -1.924302875995635986e-01 -2.899327874183654785e-01 -8.008274435997009277e-01
-5.416291356086730957e-01 -3.001670911908149719e-02 -3.277407884597778320e-01 -3.281040489673614502e-01 5.789138674736022949e-01 -3.660998046398162842e-01 3.955159801989793777e-03 1.465769708156585693e-01
-3.461298048496246338e-01 7.912209033966064453e-01 2.770023047924041748e-02 -1.471932679414749146e-01 4.614279270172119141e-01 9.266406297683715820e-02 7.347696274518966675e-02 -6.949356943368911743e-02
-6.138243079185485840e-01 2.920644581317901611e-01 -5.153851509094238281e-01 -1.107873395085334778e-01 -3.780480027198791504e-01 -8.468529209494590759e-03 3.131927847862243652e-01 -1.376257091760635376e-01
-1.977653950452804565e-01 2.469755411148071289e-01 -2.720586657524108887e-01 -7.223290205001831055e-01 -1.779967695474624634e-01 -3.887123167514801025e-01 3.390472531318664551e-01 7.989750802516937256e-02
-2.448408603668212891e-01 2.289479672908782959e-01 -5.768884420394897461e-01 1.213045567274093628e-01 5.115039944648742676e-01 5.006894841790199280e-02 4.666428864002227783e-01 -2.412919849157333374e-01
-1.298020184040069580e-01 6.538858413696289062e-01 -3.854761719703674316e-01 -2.883642613887786865e-01 4.326948225498199463e-01 2.151534855365753174e-01 -2.009342908859252930e-01 -2.234916388988494873e-01
-1.088624000549316406e-01 2.543615102767944336e-01 9.604007750749588013e-02 -4.856325387954711914e-01 -3.175268694758415222e-02 1.651149243116378784e-01 3.939400613307952881e-01 -7.035101652145385742e-01
2.321592718362808228e-01 6.876380443572998047e-01 -1.957375705242156982e-01 -1.052909269928932190e-01 2.402918934822082520e-01 -1.121048331260681152e-01 -1.043633520603179932e-01 -5.853692293167114258e-01
2.435038089752197266e-01 5.288853645324707031e-01 -4.389875829219818115e-01 -3.587231636047363281e-01 2.731092572212219238e-01 -4.094883333891630173e-03 -2.908599674701690674e-01 -4.247220456600189209e-01
1.624338179826736450e-01 2.189098298549652100e-02 -4.237996637821197510e-01 -3.706638813018798828e-01 6.326892375946044922e-01 -1.335826888680458069e-02 3.752396106719970703e-01 -3.389089703559875488e-01
-3.078373894095420837e-02 8.991323113441467285e-01 -2.658756375312805176e-01 -8.353955298662185669e-02 6.821861863136291504e-02 -2.412303984165191650e-01 -1.096038222312927246e-01 -1.951560229063034058e-01
-4.179648309946060181e-02 5.332340598106384277e-01 -3.388503491878509521e-01 3.258949518203735352e-01 8.526226133108139038e-02 -3.530554771423339844e-01 1.678043901920318604e-01 -5.768979787826538086e-01
3.638377785682678223e-02 1.355827152729034424e-01 -2.977898120880126953e-01 2.725971043109893799e-01 3.329481780529022217e-01 -5.930150151252746582e-01 -1.195532605051994324e-01 -5.835163593292236328e-01
1.448291540145874023e-01 4.337641000747680664e-01 -2.398601919412612915e-01 -4.847162365913391113e-01 6.700372695922851562e-01 1.448878198862075806e-01 1.277373731136322021e-01 -1.101432219147682190e-01
-6.376510858535766602e-01 2.190357297658920288e-01 -6.455471515655517578e-01 6.456183735281229019e-03 1.319389790296554565e-01 1.848549097776412964e-01 2.708284556865692139e-01 -6.102810055017471313e-02
-3.039045631885528564e-01 6.201534867286682129e-01 1.095256507396697998e-01 -2.100189626216888428e-01 2.874886989593505859e-01 1.939496695995330811e-01 1.243427246809005737e-01 -5.755177140235900879e-01
-3.695282340049743652e-01 4.142064750194549561e-01 -3.618717789649963379e-01 2.273405045270919800e-01 3.832192420959472656e-01 -4.094671308994293213e-01 4.238941967487335205e-01 1.226406544446945190e-01
-1.784380078315734863e-01 2.456196248531341553e-01 -3.134346306324005127e-01 -6.655327081680297852e-01 -1.925729513168334961e-01 -3.479129374027252197e-01 4.525649845600128174e-01 6.093354150652885437e-02
-2.047330290079116821e-01 4.950948059558868408e-01 -2.437960356473922729e-01 -5.756239295005798340e-01 -1.554382592439651489e-01 2.789949178695678711e-01 -5.584691464900970459e-02 -4.659056663513183594e-01
-2.717471122741699219e-01 6.894258856773376465e-01 -4.568907916545867920e-01 -1.825315058231353760e-01 3.579148650169372559e-01 2.300473898649215698e-01 -1.633622795343399048e-01 -3.265754878520965576e-02
1.983392536640167236e-01 1.350017338991165161e-01 6.737058982253074646e-03 -1.688904315233230591e-01 5.438953042030334473e-01 -7.103433012962341309e-01 2.226937115192413330e-01 -2.527144551277160645e-01
-1.473998725414276123e-01 1.591527163982391357e-01 -2.364439964294433594e-01 -8.051474094390869141e-01 -3.198030292987823486e-01 -3.663967549800872803e-01 7.103693485260009766e-02 -8.490524441003799438e-02
-2.991848289966583252e-01 -2.608845941722393036e-02 -4.930856525897979736e-01 1.157444491982460022e-01 -1.756211966276168823e-01 -6.265124082565307617e-01 3.850010931491851807e-01 -2.858166992664337158e-01
-4.652610123157501221e-01 -1.265178173780441284e-01 -4.359716475009918213e-01 -6.155061721801757812e-01 1.200600415468215942e-01 -1.877001523971557617e-01 3.843945860862731934e-01 3.466085344552993774e-02
-7.171336561441421509e-02 -1.135114133358001709e-01 -1.574428677558898926e-01 -1.900610923767089844e-01 1.702115833759307861e-01 -2.866552770137786865e-01 -4.624494016170501709e-01 -7.720479965209960938e-01
-6.589145660400390625e-01 -1.614536046981811523e-01 -9.903583675622940063e-02 -3.306124508380889893e-01 1.990308612585067749e-01 3.239625692367553711e-01 1.390279084444046021e-01 -5.067127943038940430e-01
-4.286754876375198364e-02 7.873704433441162109e-01 -2.453271150588989258e-01 1.740773171186447144e-01 4.948702454566955566e-02 -2.061295062303543091e-01 3.078919351100921631e-01 -3.846897482872009277e-01
-5.083628892898559570e-01 6.268802285194396973e-01 -4.076919257640838623e-01 1.518122479319572449e-02 3.156448602676391602e-01 2.806432247161865234e-01 4.268702864646911621e-02 -4.394054412841796875e-02
-1.746830344200134277e-01 -2.724667787551879883e-01 -6.111069917678833008e-01 -3.818790912628173828e-01 3.321629166603088379e-01 1.138348802924156189e-01 1.619158387184143066e-01 -4.758751094341278076e-01
1.323676556348800659e-01 4.770442843437194824e-01 7.938590645790100098e-02 -5.321369767189025879e-01 4.500967264175415039e-01 8.350050449371337891e-02 4.115970432758331299e-02 -5.041650533676147461e-01
8.197655528783798218e-02 7.653442621231079102e-01 2.897468954324722290e-02 -4.524866044521331787e-01 3.565789759159088135e-01 -1.030049622058868408e-01 3.219094499945640564e-02 -2.512951493263244629e-01
-3.947229981422424316e-01 2.859375774860382080e-01 5.133118629455566406e-01 -1.703861206769943237e-01 8.514064550399780273e-02 -3.863973021507263184e-01 2.818037569522857666e-01 -4.836816489696502686e-01
-2.377486228942871094e-01 2.558037042617797852e-01 -4.265573620796203613e-01 2.308300286531448364e-01 6.977614164352416992e-01 4.751081764698028564e-02 2.628457844257354736e-01 -2.908437252044677734e-01
-1.107134446501731873e-01 -7.586432993412017822e-02 -5.330048799514770508e-01 -4.728829488158226013e-02 7.583032250404357910e-01 -6.974797695875167847e-02 2.485430985689163208e-01 -2.323672026395797729e-01
3.810625672340393066e-01 4.795240163803100586e-01 -3.527188897132873535e-01 -1.485217809677124023e-01 3.137607872486114502e-01 -1.871839612722396851e-01 -1.180221438407897949e-01 -5.752963423728942871e-01
-2.048276662826538086e-01 3.626347780227661133e-01 -4.116608202457427979e-01 3.020283877849578857e-01 5.652284622192382812e-01 -1.369193941354751587e-01 4.382516443729400635e-01 -1.885764896869659424e-01
-5.356758832931518555e-01 2.621015347540378571e-02 1.354897171258926392e-01 -4.787707030773162842e-01 2.988549172878265381e-01 3.168621361255645752e-01 3.987135887145996094e-01 -3.407306373119354248e-01
-1.018499135971069336e-01 -1.372145861387252808e-02 -3.410400450229644775e-01 -4.293482899665832520e-01 3.167986571788787842e-01 -4.467567801475524902e-02 -5.161567330360412598e-01 -5.656986832618713379e-01
3.533595204353332520e-01 1.707715243101119995e-01 -3.417486250400543213e-01 -5.292904376983642578e-01 -1.688207089900970459e-01 -1.645538061857223511e-01 2.531958818435668945e-01 -5.738876461982727051e-01
-4.479274749755859375e-01 3.903750702738761902e-02 -6.580069065093994141e-01 3.435910865664482117e-02 4.543664157390594482e-01 1.096339523792266846e-01 3.646038174629211426e-01 -1.108116731047630310e-01
-2.494952678680419922e-01 4.784212261438369751e-02 -6.360325217247009277e-01 1.566361933946609497e-01 -1.539798378944396973e-01 -4.812011420726776123e-01 3.933551907539367676e-01 -3.104807436466217041e-01
-1.531478166580200195e-01 8.491665869951248169e-02 -6.075891479849815369e-02 -5.191907882690429688e-01 1.747711375355720520e-02 -5.872679948806762695e-01 5.916332602500915527e-01 -2.941591478884220123e-02
-4.761869013309478760e-01 -6.033657491207122803e-02 -3.951024711132049561e-01 -5.338782668113708496e-01 1.242973580956459045e-01 -3.328381478786468506e-01 4.345838725566864014e-01 1.156688779592514038e-01
-2.139781713485717773e-01 4.630474001169204712e-02 -9.409594349563121796e-03 -7.877874970436096191e-01 -2.590202987194061279e-01 -4.596819281578063965e-01 1.367015689611434937e-01 -1.851630508899688721e-01
-1.529684066772460938e-01 2.327963709831237793e-01 -3.088166117668151855e-01 -6.897742748260498047e-01 -2.794305682182312012e-01 -4.445818066596984863e-01 2.737619876861572266e-01 2.387711964547634125e-02
-3.262236118316650391e-01 7.247066946547420230e-07 -1.256419438868761063e-02 -5.995611548423767090e-01 -2.919840812683105469e-02 -5.116022825241088867e-01 5.185446143150329590e-01 -4.968603700399398804e-02
-3.526455909013748169e-02 -2.494540512561798096e-01 -4.590480029582977295e-01 -5.999566316604614258e-01 5.154156088829040527e-01 -4.910860955715179443e-02 -5.908395722508430481e-02 -3.070833981037139893e-01
-1.355874240398406982e-01 -3.267511352896690369e-02 -2.445925176143646240e-01 -9.147773683071136475e-02 7.760319113731384277e-01 -3.433891236782073975e-01 4.349078238010406494e-01 -5.539058893918991089e-02
-2.529681622982025146e-01 1.075030341744422913e-01 -1.287637650966644287e-01 -6.829509735107421875e-01 -3.653726577758789062e-01 -4.366041719913482666e-01 2.786915302276611328e-01 -1.991445273160934448e-01
-2.036346793174743652e-01 5.566015243530273438e-01 -5.519288778305053711e-01 1.393587291240692139e-01 -5.078732967376708984e-02 9.152925014495849609e-02 2.353791445493698120e-01 -5.082530379295349121e-01
2.016109526157379150e-01 1.876025199890136719e-01 -6.524936296045780182e-03 -2.910052537918090820e-01 -1.585987061262130737e-01 -2.298485785722732544e-01 4.183040559291839600e-01 -7.658129930496215820e-01
-1.904015243053436279e-01 3.993684053421020508e-01 -1.934136599302291870e-01 -4.600488841533660889e-01 4.337722659111022949e-01 4.051794707775115967e-01 -1.402263939380645752e-01 -4.280259311199188232e-01
-2.901721298694610596e-01 4.917244613170623779e-01 -5.368047952651977539e-01 -1.010469049215316772e-01 2.791305184364318848e-01 4.016990661621093750e-01 -7.978530973196029663e-02 -3.605488836765289307e-01
-1.822696775197982788e-01 2.701677680015563965e-01 -8.929724246263504028e-02 -5.194062590599060059e-01 -2.595015764236450195e-01 1.828609704971313477e-01 -2.430783957242965698e-02 -7.173982858657836914e-01
7.975386083126068115e-02 6.200698018074035645e-01 2.039644271135330200e-01 -3.188398480415344238e-01 -1.616048365831375122e-01 -2.847703993320465088e-01 2.590478360652923584e-01 -5.399780869483947754e-01
-2.509654164314270020e-01 1.625644564628601074e-01 -2.806926965713500977e-01 -5.676725506782531738e-01 -1.701038330793380737e-01 2.077178210020065308e-01 -3.505650758743286133e-01 -5.608662962913513184e-01
3.084926307201385498e-01 2.166458219289779663e-01 -1.855779886245727539e-01 -3.593768775463104248e-01 -1.555779427289962769e-01 -3.303985297679901123e-01 4.104611277580261230e-01 -6.264662742614746094e-01
1.011741310358047485e-01 1.570899337530136108e-01 -4.956305623054504395e-01 1.895163357257843018e-01 2.998531796038150787e-02 -5.560172796249389648e-01 2.235631048679351807e-01 -5.687580108642578125e-01
1.589625328779220581e-01 6.753246486186981201e-02 -7.903317809104919434e-01 -4.229660034179687500e-01 2.670256793498992920e-01 -2.459826506674289703e-02 -5.156235396862030029e-02 -3.034457266330718994e-01
2.445536851882934570e-01 -6.608878076076507568e-02 -5.748373866081237793e-01 -4.451166391372680664e-01 2.785587906837463379e-01 -7.053022831678390503e-02 2.842655479907989502e-01 -4.938447773456573486e-01
-4.736155867576599121e-01 4.233956634998321533e-01 -5.572334527969360352e-01 -1.017421633005142212e-01 -2.130456417798995972e-01 2.016241997480392456e-01 2.723889946937561035e-01 -3.395988643169403076e-01
-3.067459762096405029e-01 1.783005148172378540e-01 -3.472377359867095947e-01 -1.414823979139328003e-01 2.638029754161834717e-01 -7.883301377296447754e-01 1.380343139171600342e-01 1.530190557241439819e-01
9.512012824416160583e-03 2.832422256469726562e-01 -1.604069620370864868e-01 -9.264427423477172852e-01 1.048280950635671616e-02 6.541984528303146362e-02 -5.077226459980010986e-02 -1.693794131278991699e-01
-6.494311094284057617e-01 -2.484447211027145386e-01 -2.172073870897293091e-01 -2.393068522214889526e-01 1.126633062958717346e-01 2.718761265277862549e-01 8.753244578838348389e-02 -5.637339949607849121e-01
-2.868501543998718262e-01 7.113090753555297852e-01 -7.728949934244155884e-02 -1.247749328613281250e-01 -2.216611951589584351e-01 -3.774559795856475830e-01 -3.380923569202423096e-01 -2.903460860252380371e-01
8.137688785791397095e-02 1.714070588350296021e-01 -4.826357066631317139e-01 -7.089396715164184570e-01 3.112573325634002686e-01 1.087579876184463501e-01 7.103212643414735794e-03 -3.459841609001159668e-01
-2.804900407791137695e-01 -1.657392829656600952e-01 -1.167887076735496521e-01 -5.115605592727661133e-01 7.046459615230560303e-02 -5.334540009498596191e-01 5.619263052940368652e-01 -1.149892732501029968e-01
-1.579829603433609009e-01 1.692328900098800659e-01 -6.823691725730895996e-01 6.433522701263427734e-02 5.485358238220214844e-01 6.298025697469711304e-02 2.658305764198303223e-01 -3.179792761802673340e-01
-1.559273898601531982e-01 -2.898718714714050293e-01 -9.522177278995513916e-02 -3.425715565681457520e-01 1.477745622396469116e-01 -5.087630152702331543e-01 6.042166948318481445e-01 -3.456636965274810791e-01
1.669803448021411896e-02 6.533564925193786621e-01 -2.362240105867385864e-01 -1.477039307355880737e-01 -3.052432239055633545e-01 -1.647081524133682251e-01 3.572708070278167725e-01 -4.972761869430541992e-01
-3.928841352462768555e-01 -3.374136239290237427e-02 4.074520245194435120e-02 -6.035848259925842285e-01 4.039407372474670410e-01 3.300921022891998291e-01 2.563665248453617096e-02 -4.535886347293853760e-01
-3.188381195068359375e-01 -1.918998658657073975e-01 -4.932757318019866943e-01 -5.175873637199401855e-01 4.175859689712524414e-01 2.426967620849609375e-01 -1.538005024194717407e-01 -3.055566847324371338e-01
-3.223158419132232666e-02 5.518698096275329590e-01 2.677588760852813721e-01 3.166439384222030640e-02 1.741410791873931885e-01 -5.919765830039978027e-01 -2.617090642452239990e-01 -4.152714610099792480e-01
-8.040490150451660156e-01 1.884153485298156738e-01 3.081458508968353271e-01 -2.804476916790008545e-01 3.224754929542541504e-01 -1.486626118421554565e-01 -1.156735233962535858e-02 -1.348155885934829712e-01
-3.522494435310363770e-01 9.099969863891601562e-01 -9.564688801765441895e-02 -8.167811483144760132e-02 1.392316371202468872e-01 -7.975283265113830566e-02 -7.017052918672561646e-02 -3.655529767274856567e-02
-3.571849465370178223e-01 1.226426139473915100e-01 2.981659471988677979e-01 -6.373234391212463379e-01 1.695493161678314209e-01 9.919315576553344727e-02 2.451651096343994141e-01 -5.134213566780090332e-01
2.718892097473144531e-01 8.447445183992385864e-02 -3.655141294002532959e-01 -6.633827686309814453e-01 4.049238860607147217e-01 -4.108736664056777954e-02 2.292295992374420166e-01 -3.564621806144714355e-01
1.062221974134445190e-01 3.245094120502471924e-01 2.143889069557189941e-01 -2.357902526855468750e-01 1.174362227320671082e-01 -1.395577341318130493e-01 2.053269594907760620e-01 -8.404903411865234375e-01
-2.765622138977050781e-01 4.304918646812438965e-02 1.302876919507980347e-01 -1.607724279165267944e-01 -1.020280495285987854e-01 -2.626683115959167480e-01 3.589440509676933289e-02 -8.933895230293273926e-01
-2.943313419818878174e-01 3.491436839103698730e-01 -5.893433690071105957e-01 -3.804896492511034012e-03 -1.650051474571228027e-01 5.973248556256294250e-02 5.362117290496826172e-01 -3.546972274780273438e-01
-4.010704159736633301e-01 4.340316951274871826e-01 -5.906705856323242188e-01 2.748949080705642700e-02 -1.675541847944259644e-01 1.402987241744995117e-01 3.685698211193084717e-01 -3.427969217300415039e-01
1.844167858362197876e-01 3.484852612018585205e-01 -2.223321050405502319e-01 -5.819937586784362793e-01 -2.766210138797760010e-01 -1.462825480848550797e-02 2.885668575763702393e-01 -5.444228053092956543e-01
-4.723508656024932861e-01 7.232068777084350586e-01 8.515134453773498535e-02 -1.352321803569793701e-01 1.608134955167770386e-01 6.707660388201475143e-03 4.116573929786682129e-01 -1.815219968557357788e-01
-5.001983642578125000e-01 2.560596764087677002e-01 -6.064190864562988281e-01 -2.142782509326934814e-01 -1.879745721817016602e-01 2.551105022430419922e-01 3.380425274372100830e-01 -2.364045828580856323e-01
1.732798218727111816e-01 4.105052947998046875e-01 -2.648090720176696777e-01 -4.189704358577728271e-01 6.379593014717102051e-01 1.537973582744598389e-01 1.854059100151062012e-01 -3.012942075729370117e-01
2.749302051961421967e-02 7.646505236625671387e-01 2.464870363473892212e-01 -2.170276939868927002e-01 1.626920551061630249e-01 -2.865277528762817383e-01 4.048930704593658447e-01 -1.849096715450286865e-01
-6.052096486091613770e-01 -3.318749666213989258e-01 -2.485148608684539795e-01 -2.887932956218719482e-01 1.792965978384017944e-01 1.902938336133956909e-01 2.161583900451660156e-01 -5.131624937057495117e-01
-6.217752695083618164e-01 4.310937523841857910e-01 -5.357133150100708008e-01 3.085891902446746826e-01 7.231501489877700806e-02 -1.021502465009689331e-01 -1.880621910095214844e-02 -1.712303757667541504e-01
-6.147462129592895508e-02 5.471090674400329590e-01 -2.485888749361038208e-01 4.203209578990936279e-01 2.571349442005157471e-01 -4.839346110820770264e-01 -2.079692669212818146e-02 -3.970928490161895752e-01
-5.593079924583435059e-01 -5.244936794042587280e-02 -6.254978775978088379e-01 5.880324915051460266e-02 -4.845734685659408569e-02 8.638389408588409424e-02 7.992009818553924561e-02 -5.229920148849487305e-01
3.634303212165832520e-01 3.491203784942626953e-01 5.442838300950825214e-04 -5.874868631362915039e-01 3.076915144920349121e-01 -1.566138565540313721e-01 4.468797147274017334e-02 -5.288605093955993652e-01
-1.333038210868835449e-01 6.039284467697143555e-01 -1.190552487969398499e-01 -3.116796612739562988e-01 5.502787828445434570e-01 2.719019055366516113e-01 6.210892274975776672e-02 -3.543829917907714844e-01
-2.468166351318359375e-01 -5.044861510396003723e-02 -4.167841747403144836e-02 -8.038773536682128906e-01 1.353166997432708740e-02 -3.327467739582061768e-01 4.139582812786102295e-01 -7.947158068418502808e-02
-1.068411171436309814e-01 3.387812897562980652e-02 -7.847636193037033081e-02 -5.659866333007812500e-01 5.938406586647033691e-01 2.769024372100830078e-01 2.033127248287200928e-01 -4.362109601497650146e-01
1.244840305298566818e-02 -1.965842843055725098e-01 -4.921122491359710693e-01 -4.430921375751495361e-01 2.481535226106643677e-01 -6.325695663690567017e-02 -5.877494812011718750e-03 -6.760756373405456543e-01
8.888453245162963867e-02 -8.761666715145111084e-03 -6.926907896995544434e-01 -4.527727663516998291e-01 2.523745298385620117e-01 1.149362251162528992e-01 2.607139199972152710e-02 -4.791827797889709473e-01
-1.822888553142547607e-01 -3.271810337901115417e-02 -4.583567082881927490e-01 1.673524230718612671e-01 1.306184977293014526e-01 -7.307022809982299805e-01 -1.564258337020874023e-01 -3.900598585605621338e-01
-1.165601387619972229e-01 2.232119739055633545e-01 -5.556634068489074707e-01 9.866016358137130737e-02 6.298400759696960449e-01 7.047202438116073608e-02 3.686881363391876221e-01 -2.837232351303100586e-01
-5.890036374330520630e-02 -1.091770231723785400e-01 -5.238523483276367188e-01 -4.460944235324859619e-01 3.775227963924407959e-01 1.108709350228309631e-01 2.622193694114685059e-01 -5.362975597381591797e-01
1.957062184810638428e-01 1.714993417263031006e-01 -1.672832965850830078e-01 -5.842764973640441895e-01 1.302224844694137573e-01 -1.933543384075164795e-01 -2.007822394371032715e-01 -6.843003034591674805e-01
-3.761722743511199951e-01 -2.470689080655574799e-02 -1.278154850006103516e-01 -6.464866995811462402e-01 2.495743334293365479e-02 -3.331390619277954102e-01 5.553112030029296875e-01 -6.022580713033676147e-02
-5.631532669067382812e-01 -1.516422480344772339e-01 -4.901767671108245850e-01 -4.906568527221679688e-01 4.245461896061897278e-02 -3.457779884338378906e-01 2.293144315481185913e-01 6.996902823448181152e-02
2.554554045200347900e-01 -2.350561693310737610e-02 -2.875582873821258545e-01 -9.065127372741699219e-02 3.696643710136413574e-01 -5.762787461280822754e-01 2.957269549369812012e-01 -5.357978343963623047e-01
-4.417969882488250732e-01 8.553476929664611816e-01 -6.992776691913604736e-02 -1.515957117080688477e-01 2.547266148030757904e-02 1.389858196489512920e-03 -3.592770546674728394e-02 -2.082858681678771973e-01
-4.456405639648437500e-01 3.548811078071594238e-01 -3.706568777561187744e-01 5.197635293006896973e-02 4.184173047542572021e-01 -2.762472927570343018e-01 5.196416378021240234e-01 1.181647256016731262e-01
-3.352908492088317871e-01 5.094727873802185059e-01 9.990275651216506958e-02 5.990154575556516647e-03 -3.066458702087402344e-01 -2.701840102672576904e-01 3.109924495220184326e-01 -5.951920151710510254e-01
-1.545575708150863647e-01 3.391804406419396400e-03 -1.834866777062416077e-02 -6.282095313072204590e-01 7.338059693574905396e-02 -4.762357473373413086e-01 5.893290638923645020e-01 -4.028175026178359985e-02
6.221486628055572510e-02 5.862573981285095215e-01 -1.916343122720718384e-01 -7.381159067153930664e-01 1.517284512519836426e-01 -1.605798900127410889e-01 -1.366703361272811890e-01 5.836388096213340759e-02
3.543053269386291504e-01 3.274230062961578369e-01 -5.280153751373291016e-01 -5.672615766525268555e-01 2.954067885875701904e-01 -1.926530301570892334e-01 -1.378052085638046265e-01 -1.526611745357513428e-01
-2.404202520847320557e-01 8.045273423194885254e-01 -2.614723742008209229e-01 -1.891897469758987427e-01 4.023153781890869141e-01 1.648753732442855835e-01 -3.834018111228942871e-02 -1.618452928960323334e-02
-4.517395496368408203e-01 -5.065358281135559082e-01 -2.589075863361358643e-01 -2.596316933631896973e-01 3.016346395015716553e-01 9.385711699724197388e-02 2.013964205980300903e-01 -5.143519043922424316e-01
-2.286533266305923462e-01 3.069763183593750000e-01 -4.568586349487304688e-01 3.560882806777954102e-02 -2.332116067409515381e-01 -5.450026690959930420e-02 5.975536108016967773e-01 -4.786095321178436279e-01
2.028585523366928101e-01 -1.363715380430221558e-01 -1.315770447254180908e-01 -5.944036841392517090e-01 8.020596951246261597e-02 -1.999618560075759888e-01 -9.741365909576416016e-02 -7.167395949363708496e-01
1.939551681280136108e-01 1.452146330848336220e-03 -4.659401476383209229e-01 -3.600333034992218018e-01 1.839194446802139282e-01 -3.517179787158966064e-01 -3.492437005043029785e-01 -5.797861218452453613e-01
-2.450172603130340576e-01 6.882216930389404297e-01 -2.566370069980621338e-01 1.982124447822570801e-01 -1.385775059461593628e-01 -2.376115769147872925e-01 -3.116020374000072479e-02 -5.334162116050720215e-01
-4.075556397438049316e-01 -1.010975167155265808e-01 1.391258090734481812e-01 -6.189292669296264648e-01 6.425223313271999359e-03 -4.220689237117767334e-01 4.682388603687286377e-01 -1.543284356594085693e-01
-2.991245090961456299e-01 7.483404278755187988e-01 -8.418968319892883301e-02 -8.446928113698959351e-02 -2.155572623014450073e-01 -1.611232310533523560e-01 -1.199744269251823425e-01 -4.994683861732482910e-01
-1.407541334629058838e-03 -1.117422208189964294e-01 -7.016525864601135254e-01 -7.165458798408508301e-02 2.476507276296615601e-01 -2.382543832063674927e-01 -1.121992245316505432e-01 -5.994801521301269531e-01
-3.711961507797241211e-01 -2.274356782436370850e-01 -2.542038857936859131e-01 1.508601289242506027e-02 5.807842686772346497e-02 -6.387658119201660156e-01 -3.316099345684051514e-01 -4.735812544822692871e-01
-2.029638141393661499e-01 2.967090606689453125e-01 1.776867359876632690e-01 -4.791597276926040649e-02 8.039052598178386688e-03 -4.767076671123504639e-01 -3.869951367378234863e-01 -6.781009435653686523e-01
2.336194515228271484e-01 5.134320259094238281e-02 -3.398027420043945312e-01 -5.166245102882385254e-01 -1.399813890457153320e-01 -1.138416752219200134e-01 3.487823307514190674e-01 -6.373502016067504883e-01
-2.631542086601257324e-01 2.546113431453704834e-01 -9.829889982938766479e-02 -4.532089531421661377e-01 -2.186918407678604126e-01 -5.205698609352111816e-01 5.730537772178649902e-01 6.043478846549987793e-02
-1.966219097375869751e-01 8.713591098785400391e-02 -5.474755764007568359e-01 -6.640532612800598145e-01 4.190709292888641357e-01 1.665270775556564331e-01 -8.707159757614135742e-02 -4.602119699120521545e-02
-7.622854411602020264e-02 4.383086040616035461e-02 -1.143647655844688416e-01 -9.874894469976425171e-02 5.652911663055419922e-01 -6.583867669105529785e-01 4.520464539527893066e-01 -1.098373234272003174e-01
-1.523767113685607910e-01 4.291167259216308594e-01 -6.093466281890869141e-01 -2.519767880439758301e-01 3.541461527347564697e-01 3.071102201938629150e-01 -8.303581178188323975e-02 -3.622341752052307129e-01
-4.121537804603576660e-01 8.524594902992248535e-01 -6.178760528564453125e-02 8.347389101982116699e-02 8.418828248977661133e-02 -2.517825961112976074e-01 -8.548884838819503784e-02 -1.219258978962898254e-01
2.110099941492080688e-01 2.205458581447601318e-01 -5.489526987075805664e-01 -6.282839775085449219e-01 4.095985591411590576e-01 -6.247640401124954224e-02 1.574986428022384644e-01 -1.194331198930740356e-01
-5.994986891746520996e-01 5.120024085044860840e-01 -3.424049317836761475e-01 1.523135602474212646e-01 3.024024367332458496e-01 1.125977709889411926e-01 3.651104271411895752e-01 2.414924092590808868e-02
-3.258384466171264648e-01 6.125727295875549316e-01 -5.053286552429199219e-01 1.190307512879371643e-01 -2.692783623933792114e-02 9.460125118494033813e-02 1.778125166893005371e-01 -4.558143913745880127e-01
3.169187158346176147e-02 1.448293589055538177e-02 -1.074568927288055420e-01 -4.296922385692596436e-01 2.722032368183135986e-01 -8.357213735580444336e-01 1.682544946670532227e-01 -4.206258803606033325e-02
-3.901013433933258057e-01 8.096712827682495117e-01 -2.199408411979675293e-01 -2.341566532850265503e-01 1.136777624487876892e-01 1.080754399299621582e-01 9.378330409526824951e-02 -2.359067499637603760e-01
-1.387411355972290039e-02 4.276450872421264648e-01 1.215569004416465759e-01 -6.747959256172180176e-01 6.470079720020294189e-02 6.215570494532585144e-02 2.408982366323471069e-01 -5.298303961753845215e-01
3.202869743108749390e-02 -1.564550548791885376e-01 -3.843800127506256104e-01 -6.271141767501831055e-01 2.002462744712829590e-01 -5.780072510242462158e-02 -3.070150315761566162e-01 -5.438550710678100586e-01
1.781929098069667816e-02 4.706241190433502197e-01 -1.172410175204277039e-01 2.373407632112503052e-01 3.857964575290679932e-01 -3.362271785736083984e-01 5.572985410690307617e-01 -3.683072626590728760e-01
1.586945205926895142e-01 2.340800315141677856e-01 -6.327304244041442871e-01 -5.982993245124816895e-01 3.243140280246734619e-01 2.646348439157009125e-02 2.362766116857528687e-02 -2.351054400205612183e-01
-2.118033468723297119e-01 2.998387068510055542e-02 -7.582092192023992538e-03 -4.792771041393280029e-01 3.582692146301269531e-01 3.186912238597869873e-01 1.302792131900787354e-01 -6.910734772682189941e-01
3.638390004634857178e-01 5.863484740257263184e-01 -1.230276077985763550e-01 -5.735781192779541016e-01 1.669942438602447510e-01 -2.617949843406677246e-01 -9.602274745702743530e-02 -2.721119821071624756e-01
-6.996166706085205078e-02 -5.074467882513999939e-02 -3.493160605430603027e-01 -1.697948724031448364e-01 7.782428860664367676e-01 -3.190123140811920166e-01 3.492649197578430176e-01 -1.107314229011535645e-01
-2.079552263021469116e-01 5.244279503822326660e-01 -5.158622860908508301e-01 7.073768973350524902e-02 -2.173717767000198364e-01 -3.755132853984832764e-02 3.978284597396850586e-01 -4.513137638568878174e-01
-1.577123254537582397e-01 4.037257432937622070e-01 1.658586263656616211e-01 1.284871697425842285e-01 4.042521119117736816e-01 -4.229177236557006836e-01 5.929307937622070312e-01 -2.725220024585723877e-01
-6.830326318740844727e-01 -2.794247865676879883e-01 -2.483662813901901245e-01 -1.227471455931663513e-01 1.244178786873817444e-01 7.614338397979736328e-02 -1.188493445515632629e-01 -5.858607888221740723e-01
-4.779534041881561279e-01 -2.710776329040527344e-01 -5.022811889648437500e-01 5.178384482860565186e-02 -2.259227633476257324e-02 -1.636727154254913330e-01 2.933760285377502441e-01 -5.742305517196655273e-01
-5.807073116302490234e-01 -1.830487698316574097e-01 -3.958352208137512207e-01 -5.778938531875610352e-01 -9.907847642898559570e-02 -2.859303057193756104e-01 2.126788347959518433e-01 -4.266706854104995728e-02
3.246583044528961182e-01 6.056534647941589355e-01 -2.090459465980529785e-01 -6.131590604782104492e-01 1.946063786745071411e-01 -1.802542954683303833e-01 -9.211319684982299805e-02 -1.710807681083679199e-01
-1.441391650587320328e-04 1.970112323760986328e-01 -2.111696302890777588e-01 -4.162053465843200684e-01 2.817831337451934814e-01 -6.705821752548217773e-01 4.331742823123931885e-01 1.632333248853683472e-01
-2.228598594665527344e-01 2.636397182941436768e-01 -8.602444827556610107e-02 -1.667490303516387939e-01 1.893885284662246704e-01 -7.812592983245849609e-01 4.367820620536804199e-01 9.278768301010131836e-02
-4.489555656909942627e-01 2.300076335668563843e-01 -2.948195636272430420e-01 2.767544388771057129e-01 -8.273155428469181061e-03 -5.398024916648864746e-01 2.559566795825958252e-01 -4.743994772434234619e-01
6.863898038864135742e-02 2.554504573345184326e-01 -5.746590495109558105e-01 9.309823065996170044e-02 5.963221192359924316e-02 -4.371607005596160889e-01 -2.299482673406600952e-01 -5.861669778823852539e-01
-6.411308050155639648e-01 -2.446508854627609253e-01 -2.812675833702087402e-01 -2.663627564907073975e-01 5.492753535509109497e-02 2.800603508949279785e-01 1.166378483176231384e-01 -5.328990817070007324e-01
-1.046642884612083435e-01 -4.419690743088722229e-02 -7.454774342477321625e-03 -7.996523380279541016e-01 -2.224694937467575073e-01 -4.616626501083374023e-01 1.034081131219863892e-01 -2.725331187248229980e-01
-5.037342905998229980e-01 -2.469004243612289429e-01 -5.509463548660278320e-01 1.699006557464599609e-02 -9.968121349811553955e-02 -1.307230740785598755e-01 2.011199295520782471e-01 -5.603458285331726074e-01
3.536295592784881592e-01 4.859257042407989502e-01 -3.283983469009399414e-01 -3.592086136341094971e-01 1.974217742681503296e-01 -2.982877790927886963e-01 -2.666158080101013184e-01 -4.504566788673400879e-01
-2.428188472986221313e-01 -1.641747653484344482e-01 -3.720785379409790039e-01 -1.309904921799898148e-02 7.615231275558471680e-01 -6.395543366670608521e-02 3.034552633762359619e-01 -3.152438700199127197e-01
1.487650275230407715e-01 1.992110460996627808e-01 -3.377526104450225830e-01 2.165005058050155640e-01 1.333535462617874146e-01 -5.024628639221191406e-01 1.270151436328887939e-01 -7.006067037582397461e-01
-5.061259269714355469e-01 1.379176378250122070e-01 -1.637409180402755737e-01 -1.166642382740974426e-01 5.969477891921997070e-01 -5.395951867103576660e-01 -1.190525107085704803e-02 1.916829347610473633e-01
-8.602883815765380859e-01 7.097096741199493408e-02 1.844663172960281372e-01 -1.228848397731781006e-01 8.752253651618957520e-02 -2.999957501888275146e-01 -1.853403598070144653e-01 -2.715326845645904541e-01
-7.229955494403839111e-02 -1.876886188983917236e-02 -6.165040135383605957e-01 -4.823136925697326660e-01 -2.083746157586574554e-02 -2.818403765559196472e-02 -2.480634897947311401e-01 -5.647590160369873047e-01
-1.044635847210884094e-01 7.486777901649475098e-01 -1.716614812612533569e-01 -5.263228416442871094e-01 -6.049864366650581360e-02 1.381234228610992432e-01 -4.030778259038925171e-02 -3.126063346862792969e-01
4.580671340227127075e-02 2.622372210025787354e-01 1.002965569496154785e-01 -5.047703385353088379e-01 -1.249521076679229736e-01 4.369801841676235199e-03 3.994645774364471436e-01 -6.993402242660522461e-01
-7.161406874656677246e-01 -1.812719404697418213e-01 -5.697866678237915039e-01 -9.798539429903030396e-02 -4.548350349068641663e-02 5.281195044517517090e-02 1.120741367340087891e-01 -3.203223645687103271e-01
-7.356683909893035889e-02 1.958364099264144897e-01 8.270008116960525513e-02 -4.866382777690887451e-01 1.089174449443817139e-01 2.099721729755401611e-01 2.687348723411560059e-01 -7.644671201705932617e-01
-2.888672947883605957e-01 2.321240901947021484e-01 -1.834203153848648071e-01 -5.974549055099487305e-01 -2.605291008949279785e-01 -4.469618499279022217e-01 4.520401954650878906e-01 -9.390030987560749054e-03
-4.436088800430297852e-01 1.514472216367721558e-01 -6.649723052978515625e-01 5.407111346721649170e-02 -1.277341842651367188e-01 2.956686355173587799e-02 4.318785667419433594e-01 -3.625656068325042725e-01
2.620813250541687012e-01 1.612240821123123169e-01 -1.132832616567611694e-01 -4.142626225948333740e-01 -2.087996006011962891e-01 -1.789870709180831909e-01 4.868223369121551514e-01 -6.389397382736206055e-01
-3.160087764263153076e-01 4.086353480815887451e-01 4.318286105990409851e-02 1.847444772720336914e-01 -1.542418897151947021e-01 -2.610196173191070557e-01 3.819456994533538818e-01 -6.777580976486206055e-01
-4.428577125072479248e-01 -1.027892827987670898e-01 -4.513395130634307861e-01 -6.178296804428100586e-01 -3.597062826156616211e-02 -2.779585719108581543e-01 3.576341569423675537e-01 3.786119073629379272e-02
1.374706178903579712e-01 2.717866301536560059e-01 -5.203298330307006836e-01 1.938847750425338745e-01 2.566574513912200928e-01 -1.632917523384094238e-01 3.036401271820068359e-01 -6.435563564300537109e-01
1.904600113630294800e-01 -1.857936829328536987e-01 -3.999001979827880859e-01 -1.398138850927352905e-01 4.352859556674957275e-01 -4.434210360050201416e-01 2.440972924232482910e-01 -5.514146685600280762e-01
-1.005994752049446106e-01 6.304543018341064453e-01 -1.899768710136413574e-01 5.126715451478958130e-02 -2.366335839033126831e-01 -2.399338632822036743e-01 2.980351150035858154e-01 -5.927050113677978516e-01
-2.421406805515289307e-01 5.928736925125122070e-01 -1.956934928894042969e-01 4.129712581634521484e-01 2.210405915975570679e-01 -4.582034349441528320e-01 7.412009872496128082e-03 -3.495183587074279785e-01
-7.525272965431213379e-01 -1.215236261487007141e-01 7.465445250272750854e-02 -2.605472207069396973e-01 -3.397877141833305359e-02 -1.172693595290184021e-01 -1.756777763366699219e-01 -5.474552512168884277e-01
-2.133700400590896606e-01 -4.625808596611022949e-01 -1.831506043672561646e-01 -4.800910055637359619e-01 4.445048570632934570e-01 -3.484255075454711914e-01 -3.349364921450614929e-02 -3.954163193702697754e-01
-2.841602265834808350e-01 3.134180307388305664e-01 -6.015687584877014160e-01 1.527008563280105591e-01 -2.280354797840118408e-01 -2.858618795871734619e-01 4.474686980247497559e-01 -3.191771507263183594e-01
-5.314810872077941895e-01 -3.492361307144165039e-01 -2.972742617130279541e-01 -3.703147172927856445e-01 4.644136726856231689e-01 2.746453322470188141e-02 -2.178319245576858521e-01 -3.258402347564697266e-01
-1.441463083028793335e-01 1.329137533903121948e-01 2.396707534790039062e-01 -5.475209951400756836e-01 1.110709756612777710e-01 6.432680785655975342e-02 5.558580160140991211e-02 -7.647025585174560547e-01
8.323317766189575195e-02 3.792929928749799728e-03 -7.137376070022583008e-01 -2.218073457479476929e-01 4.401422739028930664e-01 -2.380071282386779785e-01 -6.588367372751235962e-02 -4.239394366741180420e-01
1.565183103084564209e-01 -2.260346896946430206e-02 -6.867596507072448730e-01 -3.634149134159088135e-01 3.457750976085662842e-01 -4.446137696504592896e-02 -3.908907622098922729e-02 -4.982134699821472168e-01
-4.914631247520446777e-01 4.519902169704437256e-01 1.634043902158737183e-01 -3.932307958602905273e-01 2.510173618793487549e-01 2.480976283550262451e-01 1.836705356836318970e-01 -4.631850123405456543e-01
-4.497807919979095459e-01 -3.184155747294425964e-02 -3.165408968925476074e-01 -1.024323031306266785e-01 3.846368491649627686e-01 -7.322966456413269043e-01 -4.214333742856979370e-02 -3.583234502002596855e-03
1.418081074953079224e-01 4.741285741329193115e-01 -8.901580423116683960e-02 1.279474496841430664e-01 2.004600316286087036e-01 -2.488586306571960449e-01 2.525424957275390625e-01 -7.516021728515625000e-01
-3.652274608612060547e-01 7.920150160789489746e-01 -3.268763124942779541e-01 1.128977611660957336e-01 -1.663715541362762451e-01 -2.743847966194152832e-01 2.312769880518317223e-03 -1.294422149658203125e-01
-4.614035715349018574e-04 5.593541264533996582e-02 -2.830822169780731201e-01 -3.916676044464111328e-01 3.377101123332977295e-01 -4.205748811364173889e-02 -1.626541316509246826e-01 -7.880727648735046387e-01
-3.059832379221916199e-02 6.457765102386474609e-01 -1.622433513402938843e-01 -5.084171891212463379e-01 -1.269853767007589340e-02 4.043156281113624573e-03 1.903356909751892090e-01 -5.107055306434631348e-01
-4.407708048820495605e-01 6.851704120635986328e-01 -4.193960130214691162e-02 -7.357746362686157227e-02 3.024895489215850830e-01 1.584130376577377319e-01 3.945449367165565491e-02 -4.592808187007904053e-01
8.657894097268581390e-03 5.318363308906555176e-01 3.026219308376312256e-01 -2.560345232486724854e-01 9.539334475994110107e-02 -2.991437613964080811e-01 5.014852881431579590e-01 -4.581127762794494629e-01
-4.350068867206573486e-01 1.319783031940460205e-01 -4.714375436305999756e-01 -3.113981187343597412e-01 -2.394348829984664917e-01 -5.904708504676818848e-01 2.295794785022735596e-01 1.242467015981674194e-01
1.559404432773590088e-01 6.270740628242492676e-01 -2.145005017518997192e-02 -7.140816450119018555e-01 1.033349856734275818e-01 -8.352176845073699951e-02 -3.559087216854095459e-02 -2.305806726217269897e-01
-5.992817282676696777e-01 -3.217115104198455811e-01 -2.456050962209701538e-01 -2.597933411598205566e-01 1.491991132497787476e-01 1.726213693618774414e-01 -3.490623831748962402e-02 -5.968850851058959961e-01
-3.253089189529418945e-01 4.962923228740692139e-01 3.082559406757354736e-01 -2.354993373155593872e-01 5.010260939598083496e-01 4.095113277435302734e-02 3.456815183162689209e-01 -3.538171052932739258e-01
-4.998561441898345947e-01 8.001726819202303886e-04 -3.258557021617889404e-01 4.353354871273040771e-02 -1.379696130752563477e-01 -3.100522756576538086e-01 -1.693070493638515472e-02 -7.256798744201660156e-01
-1.655375957489013672e-01 4.968751072883605957e-01 -5.367811024188995361e-02 -5.975600481033325195e-01 4.514159560203552246e-01 2.177434563636779785e-01 -2.219958901405334473e-01 -2.555042207241058350e-01
6.624321639537811279e-02 -1.475781500339508057e-01 -6.146568655967712402e-01 -4.976053833961486816e-01 4.317273497581481934e-01 -3.247479442507028580e-03 1.777558922767639160e-01 -3.611403107643127441e-01
-3.330543041229248047e-01 4.666418135166168213e-01 -4.764633476734161377e-01 2.865692079067230225e-01 -9.156773239374160767e-02 -1.322967410087585449e-01 3.665208816528320312e-01 -4.493955373764038086e-01
-3.847339749336242676e-01 5.818560719490051270e-01 -6.657701730728149414e-02 -5.210879445075988770e-01 1.840247809886932373e-01 3.072100281715393066e-01 1.374657172709703445e-02 -3.301913738250732422e-01
-2.450539767742156982e-01 2.353855520486831665e-01 -4.329028725624084473e-01 2.062311917543411255e-01 6.740459799766540527e-01 1.474690856412053108e-03 3.914067745208740234e-01 -2.169486284255981445e-01
-3.347953557968139648e-01 1.998229622840881348e-01 2.160361558198928833e-01 -2.594387233257293701e-01 3.455109298229217529e-01 1.785280406475067139e-01 5.970854759216308594e-01 -4.756486713886260986e-01
-1.857833564281463623e-02 1.673594564199447632e-01 -3.271969258785247803e-01 -8.315786123275756836e-01 1.218603700399398804e-01 1.731315255165100098e-01 -4.548313096165657043e-02 -3.552064895629882812e-01
3.749397024512290955e-02 5.646756887435913086e-01 -1.991380453109741211e-01 1.425757855176925659e-01 -4.693061858415603638e-02 -3.825361728668212891e-01 3.240128234028816223e-02 -6.856862306594848633e-01
-5.221727490425109863e-01 -2.590253353118896484e-01 -3.582507967948913574e-01 -2.083517313003540039e-01 4.237564802169799805e-01 2.588860094547271729e-01 1.382536068558692932e-02 -4.916346967220306396e-01
5.139316245913505554e-02 -6.193400546908378601e-02 -5.243948101997375488e-01 -3.032629489898681641e-01 6.704398393630981445e-01 -1.025195419788360596e-01 2.843183577060699463e-01 -2.927928268909454346e-01
-3.083448112010955811e-01 4.570060074329376221e-01 -1.903384625911712646e-01 4.049496948719024658e-01 4.357027113437652588e-01 -4.059924483299255371e-01 3.608487546443939209e-01 -1.047737449407577515e-01
-2.044570893049240112e-01 -1.073730364441871643e-01 -4.836579561233520508e-01 7.338509894907474518e-03 7.786750793457031250e-01 -6.108162552118301392e-02 1.760335117578506470e-01 -2.676489949226379395e-01
-4.554775059223175049e-01 -1.659892797470092773e-01 -4.499879777431488037e-01 -3.746823966503143311e-01 1.522326171398162842e-01 -6.310441493988037109e-01 -1.468197535723447800e-02 -2.246253192424774170e-02
-4.377554953098297119e-01 4.083716571331024170e-01 1.424506455659866333e-01 -7.874108850955963135e-02 3.496589064598083496e-01 2.507579326629638672e-01 2.177010625600814819e-01 -6.185272336006164551e-01
-4.929237663745880127e-01 5.924707651138305664e-01 -1.199071109294891357e-01 6.177768111228942871e-03 -1.428400278091430664e-01 -3.245561420917510986e-01 -3.716175854206085205e-01 -3.574200868606567383e-01
-6.319334506988525391e-01 9.534301608800888062e-02 -6.338558793067932129e-01 3.888213634490966797e-02 -9.777563065290451050e-02 1.163224037736654282e-02 3.093825578689575195e-01 -2.878749668598175049e-01
5.266136676073074341e-02 4.481334686279296875e-01 8.475324511528015137e-02 -3.995634019374847412e-01 4.720735549926757812e-01 1.066748052835464478e-01 1.936709582805633545e-01 -5.981869101524353027e-01
1.957019269466400146e-01 4.919766485691070557e-01 -6.249886751174926758e-01 -1.900979727506637573e-01 1.818139106035232544e-01 -9.895002096891403198e-02 -2.416003644466400146e-01 -4.378283023834228516e-01
-1.483045369386672974e-01 3.187572658061981201e-01 -1.928880661725997925e-01 -5.904217362403869629e-01 -3.859552145004272461e-01 -5.718605518341064453e-01 1.202136576175689697e-01 -1.259472407400608063e-02
-2.517318725585937500e-01 -2.453100867569446564e-02 -5.070468187332153320e-01 -4.393946751952171326e-02 7.030824422836303711e-01 2.363890036940574646e-02 3.542259633541107178e-01 -2.379965931177139282e-01
-3.106400966644287109e-01 4.293911457061767578e-01 4.163410067558288574e-01 -3.531689345836639404e-01 2.613584324717521667e-02 -3.023703098297119141e-01 -7.081831246614456177e-02 -5.691500306129455566e-01
-6.312173604965209961e-01 1.256646513938903809e-01 -2.372703701257705688e-01 -3.134525418281555176e-01 4.942539930343627930e-01 3.626454770565032959e-01 -1.287296712398529053e-01 -1.971123665571212769e-01
1.989821344614028931e-01 -4.533501341938972473e-02 -6.295687556266784668e-01 -4.851031005382537842e-01 2.852006554603576660e-01 -1.266323626041412354e-01 1.472553610801696777e-01 -4.556421041488647461e-01
3.491261899471282959e-01 5.610268712043762207e-01 -1.960848569869995117e-01 -5.025457739830017090e-01 3.573159873485565186e-01 -1.400777101516723633e-01 -1.715892851352691650e-01 -3.092230558395385742e-01
-1.890103518962860107e-01 7.367920875549316406e-02 -1.440658569335937500e-01 -1.567932218313217163e-01 5.105608105659484863e-01 -6.812710165977478027e-01 4.329634904861450195e-01 3.531882166862487793e-02
1.902688667178153992e-02 2.638354338705539703e-02 -6.760032176971435547e-01 -5.190533399581909180e-01 4.385975301265716553e-01 1.225399896502494812e-01 1.100551784038543701e-01 -2.303242683410644531e-01
1.133360043168067932e-01 1.589490622282028198e-01 -3.197028115391731262e-02 -8.595979213714599609e-01 2.115313559770584106e-01 -1.591780036687850952e-02 1.577119976282119751e-01 -3.899839520454406738e-01
-5.700036510825157166e-02 -2.090352028608322144e-01 -5.960240587592124939e-02 -2.104497998952865601e-01 3.064133226871490479e-01 -5.782492756843566895e-01 5.778407454490661621e-01 -3.782227933406829834e-01
-5.106218457221984863e-01 2.658108770847320557e-01 -2.483894526958465576e-01 -2.597979903221130371e-01 -1.985936909914016724e-01 -3.831478655338287354e-01 5.888196229934692383e-01 8.041999489068984985e-02
-5.437216162681579590e-01 1.654213964939117432e-01 -3.885394930839538574e-01 -2.383962869644165039e-01 2.142720520496368408e-01 1.258532255887985229e-01 -4.507257640361785889e-01 -4.519975185394287109e-01
-3.594388663768768311e-01 4.371851086616516113e-01 -6.006474494934082031e-01 -3.137259930372238159e-02 -1.303019076585769653e-01 2.250767052173614502e-01 2.162489444017410278e-01 -4.511204957962036133e-01
-5.518658757209777832e-01 -2.514916062355041504e-01 -1.869766861200332642e-01 -3.585976660251617432e-01 2.772147059440612793e-01 2.627660036087036133e-01 1.572226732969284058e-01 -5.459218025207519531e-01
