# Supplementary material for: Where is your field going? A machine learning approach to study the relative motion of the domains of physics
Source: PLoS One. 2020 Jun 18;15(6):e0233997. doi: 10.1371/journal.pone.0233997 (PMC7302634; doi:10.1371/journal.pone.0233997)
Supplement: S3 Data — (ZIP) [file pone.0233997.s003.zip › 2/Pacs4Run_2_VS_500_embeddings1985-1989ED8.txt]

6.635264158248901367e-01 2.802788317203521729e-01 -2.243963479995727539e-01 3.245716989040374756e-01 2.235588245093822479e-02 2.328830659389495850e-01 -3.152524232864379883e-01 -4.139536619186401367e-01
8.354308009147644043e-01 1.250706315040588379e-01 2.396367788314819336e-01 -5.121093988418579102e-02 -1.885316669940948486e-01 -3.177886605262756348e-01 2.155247181653976440e-01 -2.082775980234146118e-01
7.839677333831787109e-01 -2.277237325906753540e-01 -2.848075143992900848e-02 1.638703197240829468e-01 -7.131445407867431641e-02 -2.196073159575462341e-02 4.823868274688720703e-01 -2.600127458572387695e-01
6.002287864685058594e-01 1.861847192049026489e-01 -5.598822236061096191e-01 -9.083274751901626587e-02 1.255181729793548584e-01 -4.769489765167236328e-01 -1.866242289543151855e-01 -7.265195995569229126e-02
7.200723886489868164e-01 1.645886301994323730e-01 -5.978126525878906250e-01 -3.900700830854475498e-04 1.999590992927551270e-01 -2.271090596914291382e-01 -7.297050952911376953e-02 1.179937366396188736e-02
6.783498525619506836e-01 -2.553352713584899902e-01 -4.435051083564758301e-01 8.233958482742309570e-02 3.651925921440124512e-01 -3.177672922611236572e-01 1.918272972106933594e-01 5.422674119472503662e-03
4.803757369518280029e-01 -3.014864921569824219e-01 -4.166499972343444824e-01 -3.116054236888885498e-01 1.703491806983947754e-01 -5.156223177909851074e-01 -1.109060086309909821e-02 -3.356216549873352051e-01
5.463024377822875977e-01 2.730692923069000244e-01 -2.230592444539070129e-02 -3.964403271675109863e-01 4.305271506309509277e-01 1.495389789342880249e-01 -3.862325549125671387e-01 -3.353107273578643799e-01
7.230591773986816406e-01 5.437950417399406433e-02 3.212348222732543945e-01 -1.655151098966598511e-01 -1.146200746297836304e-01 -7.973617315292358398e-02 2.378186434507369995e-01 -5.172889828681945801e-01
6.062409281730651855e-01 2.414790242910385132e-01 7.522009313106536865e-02 -3.544895946979522705e-01 -1.628488302230834961e-01 -7.843499630689620972e-02 2.703073620796203613e-02 -6.398722529411315918e-01
5.779002308845520020e-01 -2.745800614356994629e-01 4.404901266098022461e-01 -2.319778949022293091e-01 3.174860477447509766e-01 2.939935214817523956e-02 -4.190822243690490723e-01 -2.559301853179931641e-01
8.550291061401367188e-01 5.721893161535263062e-02 2.124048471450805664e-01 -1.813528686761856079e-01 3.059968650341033936e-01 -1.966914981603622437e-01 2.351862639188766479e-01 3.500278573483228683e-03
6.620612144470214844e-01 4.554786905646324158e-02 -3.155783936381340027e-02 4.139257967472076416e-01 3.159893155097961426e-01 -4.601099193096160889e-01 2.662222683429718018e-01 6.960808485746383667e-02
5.056320428848266602e-01 2.990870364010334015e-02 4.262742102146148682e-01 -3.011034429073333740e-01 4.437381029129028320e-01 -1.975785195827484131e-01 -3.644850254058837891e-01 -3.198103606700897217e-01
8.192375302314758301e-01 4.130755364894866943e-02 -4.398449361324310303e-01 1.950510144233703613e-01 -2.348162978887557983e-01 7.186741381883621216e-02 1.750120222568511963e-01 -6.857191026210784912e-02
6.324182748794555664e-01 -2.596134245395660400e-01 -4.499036073684692383e-01 3.346132338047027588e-01 -2.741421200335025787e-02 -3.574853539466857910e-01 2.574521303176879883e-01 -1.531007289886474609e-01
7.230045795440673828e-01 -5.196645483374595642e-02 -4.139023721218109131e-01 -2.297531366348266602e-01 4.036411046981811523e-01 -1.555594652891159058e-01 1.809670031070709229e-01 -1.748949736356735229e-01
5.821917057037353516e-01 7.073256373405456543e-02 -1.846234798431396484e-01 -2.989200316369533539e-02 3.354060053825378418e-01 -5.780112743377685547e-01 2.682692110538482666e-01 -3.201683759689331055e-01
3.817375898361206055e-01 -1.039096564054489136e-01 -4.797496795654296875e-01 -5.984263867139816284e-02 4.255937039852142334e-01 3.738750517368316650e-01 -2.438481748104095459e-01 -4.789194166660308838e-01
5.018786191940307617e-01 1.643133312463760376e-01 -4.194493293762207031e-01 -1.647442281246185303e-01 1.658286899328231812e-01 -5.171516537666320801e-01 5.362004041671752930e-02 -4.692766070365905762e-01
7.206116914749145508e-01 1.371372789144515991e-01 3.897367715835571289e-01 -2.796409130096435547e-01 1.792052835226058960e-01 1.506743133068084717e-01 -3.888450562953948975e-01 -1.606255024671554565e-01
8.007981181144714355e-01 -1.311803609132766724e-01 -4.090275466442108154e-01 -3.778756856918334961e-01 1.147993132472038269e-01 -8.870104700326919556e-02 -7.343280315399169922e-02 7.057788968086242676e-02
6.882761716842651367e-01 -3.617087304592132568e-01 1.325689703226089478e-01 -4.158055890002287924e-05 3.782086670398712158e-01 -4.307805895805358887e-01 2.071608155965805054e-01 7.961795479059219360e-02
7.131855487823486328e-01 -2.546842694282531738e-01 1.160947903990745544e-01 8.281562477350234985e-02 2.374180555343627930e-01 -5.560077428817749023e-01 1.198757439851760864e-01 1.621228307485580444e-01
-1.527301780879497528e-02 -2.452288120985031128e-01 -1.878049671649932861e-01 3.345721587538719177e-02 3.469685912132263184e-01 -1.515727937221527100e-01 1.811675541102886200e-02 -8.715213537216186523e-01
4.884610474109649658e-01 -2.734381556510925293e-01 -6.192143559455871582e-01 2.895526029169559479e-02 2.285462170839309692e-01 -3.099052906036376953e-01 1.599094718694686890e-01 -3.585064709186553955e-01
3.108740150928497314e-01 -4.102839231491088867e-01 4.696311354637145996e-01 8.773697912693023682e-02 7.023533433675765991e-02 -6.514339148998260498e-02 -4.636218249797821045e-01 -5.316496491432189941e-01
3.364686667919158936e-01 -4.666581749916076660e-02 -6.765234470367431641e-01 3.388363122940063477e-02 1.555053889751434326e-01 3.989170864224433899e-02 -1.014863699674606323e-02 -6.323786973953247070e-01
4.919912815093994141e-01 -3.573904335498809814e-01 -4.611198902130126953e-01 8.957615494728088379e-02 5.130658298730850220e-02 -2.982776761054992676e-01 3.436375260353088379e-01 -4.470711350440979004e-01
8.691088557243347168e-01 -1.295448392629623413e-01 -1.766117662191390991e-01 -4.257069528102874756e-02 -2.544994354248046875e-01 -8.231289684772491455e-02 2.847556173801422119e-01 -2.055060267448425293e-01
5.654125809669494629e-01 -4.257400631904602051e-01 -3.278519213199615479e-01 3.295512287877500057e-04 -2.925676703453063965e-01 -5.362823009490966797e-01 -3.708186093717813492e-03 -1.354944854974746704e-01
5.237379074096679688e-01 7.096050679683685303e-02 3.455388545989990234e-01 4.661419987678527832e-01 2.751546204090118408e-01 -2.458574622869491577e-01 -4.947503805160522461e-01 5.517341569066047668e-02
2.108361572027206421e-01 -3.275357484817504883e-01 -1.295349299907684326e-01 2.593500614166259766e-01 3.684528470039367676e-01 -5.163832902908325195e-01 -5.809375643730163574e-01 -1.559785306453704834e-01
6.949646472930908203e-01 -1.699178814888000488e-01 4.221768081188201904e-01 -3.321765959262847900e-01 7.513596862554550171e-02 -1.509016007184982300e-01 2.435517907142639160e-01 -3.344299197196960449e-01
8.097292184829711914e-01 -1.729712784290313721e-01 -5.210484862327575684e-01 -1.184702068567276001e-01 5.953893810510635376e-02 7.956816256046295166e-02 -7.863224297761917114e-02 1.132860034704208374e-01
3.527722358703613281e-01 -5.589485540986061096e-02 -9.755583480000495911e-03 2.485415935516357422e-01 5.917299389839172363e-01 -3.191431760787963867e-01 -5.854219198226928711e-01 -1.258725374937057495e-01
5.178110599517822266e-01 -5.318213999271392822e-02 1.040600612759590149e-01 3.723316192626953125e-01 2.817614674568176270e-01 -3.000988960266113281e-01 -6.189154386520385742e-01 1.645563095808029175e-01
5.446749925613403320e-01 -2.343713790178298950e-01 3.842901587486267090e-01 -7.789164036512374878e-02 2.216294407844543457e-01 -3.236709237098693848e-01 -5.737361311912536621e-01 -1.076930016279220581e-01
4.218205511569976807e-01 -5.415259599685668945e-01 -1.943613737821578979e-01 -1.174651160836219788e-01 6.452367901802062988e-01 1.995532214641571045e-01 -2.196241170167922974e-02 -1.435559839010238647e-01
5.660329461097717285e-01 1.896711885929107666e-01 1.222448199987411499e-01 -3.247064352035522461e-01 5.715757012367248535e-01 -1.265192031860351562e-01 1.317345201969146729e-01 -4.039722383022308350e-01
5.149595141410827637e-01 4.360951483249664307e-01 1.032568048685789108e-02 -6.042179092764854431e-02 3.077441751956939697e-01 5.809897929430007935e-02 1.070789322257041931e-01 -6.567590832710266113e-01
7.406676411628723145e-01 -2.197868674993515015e-01 4.037165641784667969e-01 -1.083417981863021851e-01 2.142033129930496216e-01 -3.066211938858032227e-01 2.734951674938201904e-01 -1.169654503464698792e-01
4.856323897838592529e-01 -3.866954743862152100e-01 -3.957036435604095459e-01 -1.220694035291671753e-01 -6.995216012001037598e-02 3.728442788124084473e-01 -4.667736887931823730e-01 -2.852395474910736084e-01
6.504899263381958008e-01 2.601353228092193604e-01 -4.768395721912384033e-01 5.956923589110374451e-02 9.653617441654205322e-02 -5.119571685791015625e-01 -7.231511175632476807e-02 -4.024057090282440186e-02
5.301124453544616699e-01 3.737859055399894714e-02 -3.992237150669097900e-01 -1.811961978673934937e-01 8.173227310180664062e-02 -6.388477683067321777e-01 -1.661397330462932587e-02 -3.320983350276947021e-01
6.235252022743225098e-01 -3.420727849006652832e-01 -1.483304351568222046e-01 1.740817129611968994e-01 -2.898925244808197021e-01 -4.520034790039062500e-01 2.630788087844848633e-01 -2.904150784015655518e-01
7.940787672996520996e-01 1.297716200351715088e-01 -4.572870731353759766e-01 2.289760410785675049e-01 -2.420566976070404053e-01 -1.592022776603698730e-01 7.591612637042999268e-02 -3.683337941765785217e-02
3.563895523548126221e-01 -1.881618648767471313e-01 4.164749085903167725e-01 -1.630784869194030762e-01 1.210696995258331299e-02 -4.109593927860260010e-01 -4.880554378032684326e-01 -4.798994362354278564e-01
6.188725233078002930e-01 -2.123769074678421021e-01 -2.672506272792816162e-01 -3.100292682647705078e-01 5.617002248764038086e-01 -1.495134532451629639e-01 1.804581284523010254e-01 -1.841877847909927368e-01
4.621655941009521484e-01 -3.754279762506484985e-02 5.744985342025756836e-01 2.264239639043807983e-01 5.214427113533020020e-01 9.371618926525115967e-02 -1.528345495462417603e-01 -3.156475722789764404e-01
6.819139122962951660e-01 -5.367711186408996582e-01 -4.713030457496643066e-01 -5.484106764197349548e-02 8.944595605134963989e-02 -6.939598917961120605e-02 8.931625634431838989e-02 3.069663979113101959e-02
2.804460227489471436e-01 -4.637790918350219727e-01 3.318353593349456787e-01 6.404344737529754639e-02 9.049744158983230591e-02 1.069869939237833023e-02 -5.462082624435424805e-01 -5.342239141464233398e-01
5.233153700828552246e-01 -1.682031452655792236e-01 2.518096566200256348e-01 1.365887671709060669e-01 -2.911767959594726562e-01 9.455138444900512695e-02 -6.827645301818847656e-01 -2.364171147346496582e-01
4.929040074348449707e-01 1.862698495388031006e-01 -2.734642624855041504e-01 -5.702520161867141724e-02 2.366187274456024170e-01 -6.915411949157714844e-01 1.153479423373937607e-02 -3.316082358360290527e-01
3.794755637645721436e-01 1.008067354559898376e-01 -1.445332169532775879e-01 1.073554158210754395e-01 6.717035174369812012e-02 -3.692989945411682129e-01 -7.947490215301513672e-01 -2.022410035133361816e-01
4.165092706680297852e-01 -1.753458827733993530e-01 -6.973127722740173340e-01 1.106222420930862427e-01 2.613649666309356689e-01 -3.593873679637908936e-01 -2.074928022921085358e-02 -3.152618706226348877e-01
4.034262299537658691e-01 -2.743659019470214844e-01 -6.416116356849670410e-01 -8.797294646501541138e-02 8.318269997835159302e-02 -4.260946512222290039e-01 -8.080403506755828857e-02 -3.841363489627838135e-01
2.987322807312011719e-01 -4.300032258033752441e-01 -5.497365593910217285e-01 -1.933029294013977051e-02 4.700883105397224426e-02 -5.031467676162719727e-01 -2.524114958941936493e-02 -4.089846611022949219e-01
4.683387279510498047e-01 -4.719690084457397461e-01 -4.044955372810363770e-01 -1.957296952605247498e-02 3.129526674747467041e-01 -5.436913967132568359e-01 -2.800254849717020988e-03 -1.888756081461906433e-02
5.992374420166015625e-01 -3.412603437900543213e-01 2.503674924373626709e-01 -2.450679242610931396e-01 -1.896729469299316406e-01 -6.914386153221130371e-02 -5.520837306976318359e-01 -2.369824945926666260e-01
7.371950149536132812e-01 -2.661220133304595947e-01 -3.608570992946624756e-01 -1.034977659583091736e-01 3.634082376956939697e-01 -2.794428467750549316e-01 1.858239173889160156e-01 1.041453052312135696e-02
8.887192010879516602e-01 1.154049038887023926e-01 -3.293910324573516846e-01 -6.132958084344863892e-02 -1.191379576921463013e-01 2.639608979225158691e-01 1.694913022220134735e-02 2.106416225433349609e-02
5.826097726821899414e-01 -1.275052577257156372e-01 -1.616726815700531006e-01 -1.024478375911712646e-01 -4.376981258392333984e-01 -5.295767188072204590e-01 3.750742413103580475e-03 -3.682791292667388916e-01
3.720061779022216797e-01 -4.123276770114898682e-01 2.320840358734130859e-01 1.996530294418334961e-01 2.335243821144104004e-01 2.745522856712341309e-01 -5.584031939506530762e-01 -3.951534032821655273e-01
5.596684813499450684e-01 -7.103707641363143921e-02 -1.612942814826965332e-01 -1.792534999549388885e-02 2.876131832599639893e-01 -6.131106019020080566e-01 2.599185407161712646e-01 -3.594499528408050537e-01
3.078075647354125977e-01 -3.252758979797363281e-01 -4.467634558677673340e-01 1.215153336524963379e-01 4.961676895618438721e-01 3.377995193004608154e-01 -2.322806268930435181e-01 -4.133298695087432861e-01
5.175573229789733887e-01 -5.067397654056549072e-02 -7.511411905288696289e-01 1.287082731723785400e-01 -1.137680187821388245e-02 -2.093751877546310425e-01 2.776525728404521942e-02 -3.225667476654052734e-01
2.089567482471466064e-01 -2.027096003293991089e-01 2.323965169489383698e-02 2.928812503814697266e-01 5.858173966407775879e-01 -4.111617505550384521e-01 -5.044253468513488770e-01 -2.494905889034271240e-01
5.848172307014465332e-01 -2.718419432640075684e-01 -7.471536844968795776e-02 5.460894107818603516e-02 4.014103412628173828e-01 -6.326896548271179199e-01 7.172150164842605591e-02 9.463573247194290161e-02
5.761392116546630859e-01 -1.852136552333831787e-01 3.962917253375053406e-02 -9.094965457916259766e-02 1.368104815483093262e-01 -1.998114399611949921e-02 -7.776006460189819336e-01 -1.175008155405521393e-02
4.377750456333160400e-01 -5.231090188026428223e-01 -3.460319638252258301e-01 1.087466850876808167e-01 3.066439330577850342e-01 4.380707740783691406e-01 -2.276352047920227051e-01 -2.557181417942047119e-01
5.557489991188049316e-01 5.233273282647132874e-02 4.129215478897094727e-01 -4.227558150887489319e-02 -1.761120408773422241e-01 -3.363243304193019867e-03 1.466466188430786133e-01 -6.808679103851318359e-01
9.026112556457519531e-01 4.347597435116767883e-02 -2.155592292547225952e-01 6.572234630584716797e-02 -2.681327462196350098e-01 2.275903373956680298e-01 8.491750806570053101e-02 -4.140119627118110657e-02
8.053339719772338867e-01 -4.506630599498748779e-01 -2.206899076700210571e-01 4.344826564192771912e-02 -1.977967768907546997e-01 -1.191525161266326904e-01 2.107782214879989624e-01 -2.649368834681808949e-04
2.494640946388244629e-01 4.517677426338195801e-02 -1.319963335990905762e-01 6.795361042022705078e-01 2.217481881380081177e-01 1.775019764900207520e-01 5.099562928080558777e-02 -6.109456419944763184e-01
4.337934553623199463e-01 2.377423644065856934e-01 5.288792774081230164e-02 1.283648461103439331e-01 5.507522821426391602e-01 -1.967280656099319458e-01 3.814825415611267090e-01 -4.984658658504486084e-01
4.687164127826690674e-01 -4.023496061563491821e-02 -2.607301175594329834e-01 4.578711986541748047e-01 1.883160173892974854e-01 5.024547576904296875e-01 1.411864627152681351e-02 -4.614509940147399902e-01
4.196845591068267822e-01 9.593463689088821411e-02 1.234619319438934326e-01 -1.179188042879104614e-01 -1.352917701005935669e-01 -3.726151883602142334e-01 1.019079536199569702e-01 -7.861187458038330078e-01
6.172392964363098145e-01 -8.725325763225555420e-02 1.022379696369171143e-01 4.643864035606384277e-01 -4.523769617080688477e-01 -2.226700037717819214e-01 2.033926397562026978e-01 -2.994993031024932861e-01
4.991511404514312744e-01 -1.278061568737030029e-01 -4.507210850715637207e-01 -3.258387325331568718e-03 3.491880893707275391e-01 -4.272199571132659912e-01 2.396211475133895874e-01 -4.116869866847991943e-01
6.119551062583923340e-01 -4.502887427806854248e-01 -4.592757225036621094e-01 -1.366106420755386353e-01 -3.550110459327697754e-01 -1.838954091072082520e-01 -1.019255891442298889e-01 -1.513774693012237549e-01
7.908819317817687988e-01 -4.378557801246643066e-01 -2.584214508533477783e-01 1.107245907187461853e-01 -2.509551048278808594e-01 -1.088960468769073486e-01 1.697843074798583984e-01 -9.108367376029491425e-03
8.377721905708312988e-01 -8.854119479656219482e-02 -3.522643446922302246e-01 -1.204004324972629547e-02 -2.595389187335968018e-01 -3.114079236984252930e-01 2.157690189778804779e-02 3.552919253706932068e-02
4.535080492496490479e-01 -2.867414355278015137e-01 5.188668370246887207e-01 9.680460393428802490e-02 3.870248496532440186e-01 -2.338891476392745972e-02 -3.826156854629516602e-01 -3.698455989360809326e-01
2.492205053567886353e-01 -4.709870815277099609e-01 -3.843908905982971191e-01 2.490824759006500244e-01 4.860404133796691895e-01 2.748802602291107178e-01 -2.823497354984283447e-01 -3.387419879436492920e-01
4.230593442916870117e-01 -4.567889496684074402e-02 1.716179996728897095e-01 2.435010820627212524e-01 5.692737698554992676e-01 -4.796830713748931885e-01 3.255228400230407715e-01 -2.646793723106384277e-01
4.513634443283081055e-01 -5.043516159057617188e-01 -1.978435814380645752e-01 -1.698940694332122803e-01 7.825348526239395142e-02 -6.135178804397583008e-01 7.132282108068466187e-02 -2.937340140342712402e-01
4.752703309059143066e-01 -1.194543950259685516e-02 -1.266221795231103897e-02 4.458862841129302979e-01 3.155493736267089844e-01 -6.070498824119567871e-01 2.828682065010070801e-01 -1.640281677246093750e-01
6.337185502052307129e-01 -3.949067294597625732e-01 2.284866869449615479e-01 1.729131639003753662e-01 -3.056838512420654297e-01 9.488256275653839111e-02 2.636751830577850342e-01 -4.340211153030395508e-01
6.931400299072265625e-01 -3.997978568077087402e-01 -6.859233975410461426e-02 -6.126755475997924805e-02 5.348210781812667847e-02 -5.293563008308410645e-01 2.347373664379119873e-01 -1.143675893545150757e-01
5.254921317100524902e-01 2.644591331481933594e-01 1.930699646472930908e-01 -3.647198379039764404e-01 1.285321312025189400e-03 -7.831957936286926270e-02 -8.064571768045425415e-03 -6.909575462341308594e-01
8.703423142433166504e-01 2.175800353288650513e-01 7.091429829597473145e-02 1.812058836221694946e-01 -2.764304876327514648e-01 2.271317094564437866e-01 1.320979148149490356e-01 -1.088412404060363770e-01
6.033460497856140137e-01 -2.181144356727600098e-01 -1.006621196866035461e-01 2.023630291223526001e-01 -1.501049250364303589e-01 -2.986835539340972900e-01 4.390313327312469482e-01 -4.825184345245361328e-01
5.653337836265563965e-01 -3.441170454025268555e-01 3.004475533962249756e-01 -1.240616664290428162e-01 8.589177578687667847e-02 -6.808186322450637817e-02 -6.523441672325134277e-01 -1.369508057832717896e-01
6.650700569152832031e-01 1.857653856277465820e-01 -1.346167176961898804e-03 3.447373211383819580e-01 2.201906740665435791e-01 -4.732721149921417236e-01 3.339715898036956787e-01 -1.425489783287048340e-01
5.222696065902709961e-01 2.629108726978302002e-01 2.776751816272735596e-01 1.366653442382812500e-01 3.606070876121520996e-01 3.006070554256439209e-01 -4.098461866378784180e-01 -4.170797467231750488e-01
2.171162366867065430e-01 3.276587650179862976e-02 -2.382539957761764526e-01 4.973964393138885498e-01 3.870009481906890869e-01 -1.344338059425354004e-01 -6.101669073104858398e-01 -3.278304934501647949e-01
6.167173981666564941e-01 3.557454645633697510e-01 6.573145836591720581e-02 4.163545370101928711e-01 6.354073435068130493e-02 1.671712845563888550e-01 2.638778686523437500e-01 -4.624046683311462402e-01
5.399262905120849609e-01 -1.237496212124824524e-01 -4.817813932895660400e-01 -1.802342534065246582e-01 4.401022493839263916e-01 -4.577918946743011475e-01 -3.126790001988410950e-02 -1.559702903032302856e-01
5.335406661033630371e-01 -1.354821026325225830e-01 3.830327838659286499e-02 -8.149588853120803833e-02 2.583270370960235596e-01 -4.483000040054321289e-01 -6.372295618057250977e-01 1.228942275047302246e-01
5.767427682876586914e-01 -4.820037484169006348e-01 -3.065412938594818115e-01 6.059262156486511230e-02 1.220562607049942017e-01 4.527507424354553223e-01 -3.401666581630706787e-01 -4.250715300440788269e-02
6.446089148521423340e-01 -5.897599458694458008e-01 -1.013821437954902649e-01 -1.663839370012283325e-01 9.869927912950515747e-02 -4.143540561199188232e-01 1.196670606732368469e-01 5.431187525391578674e-02
5.565442442893981934e-01 3.900399506092071533e-01 1.556863486766815186e-01 -3.687798678874969482e-01 3.024432361125946045e-01 1.320299059152603149e-01 -3.901179432868957520e-01 -3.417523205280303955e-01
4.458631277084350586e-01 -3.580664098262786865e-01 7.420434057712554932e-02 2.581054866313934326e-01 4.033573269844055176e-01 -1.562628448009490967e-01 -6.395089030265808105e-01 6.915894895792007446e-02
2.476457059383392334e-01 -3.443272085860371590e-03 -5.388845801353454590e-01 1.640764325857162476e-01 -5.469092354178428650e-02 1.721449047327041626e-01 -2.683108150959014893e-01 -7.188368439674377441e-01
3.806672692298889160e-01 1.787221729755401611e-01 2.940613329410552979e-01 -9.655735641717910767e-02 4.413245618343353271e-01 -1.162804383784532547e-02 -3.231896758079528809e-01 -6.542180180549621582e-01
6.346231698989868164e-01 -4.447458982467651367e-01 -2.573606371879577637e-01 3.637249469757080078e-01 1.625427417457103729e-02 -2.164697945117950439e-01 3.699502944946289062e-01 -1.301437467336654663e-01
5.823214054107666016e-01 1.411124765872955322e-01 3.670902252197265625e-01 -2.269590348005294800e-01 1.787390261888504028e-01 1.828755438327789307e-01 -4.228518605232238770e-01 -4.588340818881988525e-01
5.791989564895629883e-01 -2.388269156217575073e-01 6.544823199510574341e-02 2.040542066097259521e-01 2.636399567127227783e-01 -3.124763369560241699e-01 -5.732612013816833496e-01 2.565012872219085693e-01
4.038688242435455322e-01 -1.946450918912887573e-01 -1.072131618857383728e-01 -3.608769476413726807e-01 7.252672314643859863e-01 1.410379111766815186e-01 -1.475031971931457520e-01 -2.993575930595397949e-01
7.096061110496520996e-01 -5.139781236648559570e-01 8.868368715047836304e-02 4.662917181849479675e-02 -2.292042374610900879e-01 -1.702762693166732788e-01 3.105509281158447266e-01 -2.104191482067108154e-01
4.518520236015319824e-01 -1.293287724256515503e-01 -2.808888852596282959e-01 -8.780071139335632324e-02 1.590474992990493774e-01 -2.152693271636962891e-01 -7.878128886222839355e-01 -1.450826879590749741e-02
1.918219029903411865e-01 -5.251989364624023438e-01 1.373954862356185913e-01 3.855679631233215332e-01 4.626396298408508301e-01 -1.658211052417755127e-01 -4.754052758216857910e-01 -2.286657691001892090e-01
5.528544783592224121e-01 -2.402623891830444336e-01 -1.235864534974098206e-01 -2.502517104148864746e-01 6.619519591331481934e-01 2.787029743194580078e-01 -1.217411831021308899e-02 -2.066935300827026367e-01
3.991104662418365479e-01 -2.815932631492614746e-01 4.122642278671264648e-01 -1.283493340015411377e-01 1.683769673109054565e-01 -3.074267804622650146e-01 -5.671152472496032715e-01 -3.612465262413024902e-01
6.401026248931884766e-01 -1.061059236526489258e-01 7.799435406923294067e-02 3.837690874934196472e-02 -5.047753453254699707e-01 -5.691504478454589844e-02 1.538654416799545288e-01 -5.382772684097290039e-01
5.667283535003662109e-01 -2.675743699073791504e-01 1.935040354728698730e-01 -1.784852147102355957e-01 6.628251634538173676e-03 -1.711491346359252930e-01 -7.097869515419006348e-01 -6.920138001441955566e-02
6.315348148345947266e-01 -4.793598651885986328e-01 3.927622735500335693e-01 -8.769840747117996216e-02 9.638213366270065308e-02 -1.160229295492172241e-01 -4.289307296276092529e-01 -5.188819766044616699e-02
3.536292910575866699e-01 8.362954109907150269e-02 -3.356212377548217773e-01 5.581032633781433105e-01 3.095059394836425781e-01 4.145339131355285645e-01 -1.893500089645385742e-01 -3.746277987957000732e-01
4.197263121604919434e-01 -1.202873699367046356e-02 4.763635396957397461e-01 5.150964856147766113e-01 4.398348927497863770e-01 1.622179001569747925e-01 -2.000166177749633789e-01 -2.676983475685119629e-01
7.790682911872863770e-01 -5.784554779529571533e-02 2.916871905326843262e-01 2.881598472595214844e-01 3.129566013813018799e-01 1.743341684341430664e-01 3.012075424194335938e-01 5.028630793094635010e-02
8.483973741531372070e-01 -5.080790445208549500e-02 -2.618147805333137512e-02 6.640217453241348267e-02 -3.244146704673767090e-01 -1.794024556875228882e-01 2.648606300354003906e-01 -2.548811435699462891e-01
5.243500471115112305e-01 -3.642724454402923584e-01 -2.845973074436187744e-01 3.635143637657165527e-01 -1.724405139684677124e-01 -4.136725962162017822e-01 2.876428663730621338e-01 -3.092331588268280029e-01
4.905062615871429443e-01 4.464169740676879883e-01 6.209068000316619873e-02 4.015324413776397705e-01 -5.399039015173912048e-02 5.910821631550788879e-02 9.587520360946655273e-02 -6.159799098968505859e-01
5.823423862457275391e-01 5.315031409263610840e-01 -6.176041439175605774e-02 2.065771222114562988e-01 7.958413660526275635e-02 2.625940181314945221e-02 7.040638476610183716e-02 -5.656085014343261719e-01
5.030266642570495605e-01 -1.291685253381729126e-01 -1.409689337015151978e-01 1.086237728595733643e-01 8.537889271974563599e-02 -3.039834201335906982e-01 -7.736737132072448730e-01 1.849226467311382294e-02
9.218500256538391113e-01 -9.071516990661621094e-02 -2.677989602088928223e-01 -3.148519620299339294e-02 -2.068587690591812134e-01 -1.428575534373521805e-02 -1.543206721544265747e-02 1.613166034221649170e-01
3.681912124156951904e-01 -5.100392699241638184e-01 -4.077731966972351074e-01 -2.388580888509750366e-01 1.488094870001077652e-02 2.709340453147888184e-01 -1.749998182058334351e-01 -5.260335803031921387e-01
3.932144939899444580e-01 -5.277141332626342773e-01 -1.857091486454010010e-01 -2.990023195743560791e-01 3.046214282512664795e-01 7.087257504463195801e-02 -5.755345821380615234e-01 -1.181215792894363403e-01
3.293489813804626465e-01 -2.100554108619689941e-02 -1.464212536811828613e-01 2.613601088523864746e-01 3.212141692638397217e-01 -1.631315350532531738e-01 -7.899609804153442383e-01 -2.179700434207916260e-01
1.980669349431991577e-01 -4.090184867382049561e-01 7.169477641582489014e-02 -2.842615246772766113e-01 3.501532077789306641e-01 -2.185972966253757477e-02 -5.295873880386352539e-01 -5.513445138931274414e-01
3.990351557731628418e-01 2.552829980850219727e-01 8.452944457530975342e-02 2.148503251373767853e-02 3.655952513217926025e-01 7.400898635387420654e-02 2.242088764905929565e-01 -7.606496810913085938e-01
4.126246571540832520e-01 6.339368969202041626e-02 -3.469925522804260254e-01 5.429331660270690918e-01 -6.261304486542940140e-03 4.295587539672851562e-01 -2.203011065721511841e-01 -4.212474822998046875e-01
3.244946300983428955e-01 4.394227638840675354e-02 -1.139799058437347412e-01 2.573948204517364502e-01 3.490641117095947266e-01 -4.622179865837097168e-01 -6.748121976852416992e-01 -1.505530029535293579e-01
2.821165025234222412e-01 -3.366276323795318604e-01 -1.824433654546737671e-01 3.553436696529388428e-02 5.921949148178100586e-01 3.445592522621154785e-01 -3.632114455103874207e-02 -5.493713021278381348e-01
4.271438717842102051e-01 -4.605993330478668213e-01 2.781251072883605957e-01 2.014300972223281860e-01 9.265367686748504639e-02 1.731283366680145264e-01 -5.828927159309387207e-01 -3.303733468055725098e-01
7.778744697570800781e-01 -2.770258188247680664e-01 1.873097419738769531e-01 9.676797688007354736e-02 2.033001482486724854e-01 -3.971415162086486816e-01 1.122698709368705750e-01 2.491232007741928101e-01
4.432510435581207275e-01 -3.748337924480438232e-01 -6.277137398719787598e-01 1.813899874687194824e-01 2.007180005311965942e-01 -2.691458761692047119e-01 1.665465235710144043e-01 -3.092512488365173340e-01
4.312024414539337158e-01 -4.064199924468994141e-01 -9.772563725709915161e-02 -1.581997722387313843e-01 6.209520697593688965e-01 3.331391811370849609e-01 -2.229010462760925293e-01 -2.608862817287445068e-01
4.277448058128356934e-01 -6.359282732009887695e-01 -3.569878935813903809e-01 -1.637969017028808594e-01 -5.167856812477111816e-02 2.086201161146163940e-01 -1.361694000661373138e-02 -4.604142308235168457e-01
3.867293298244476318e-01 1.112353578209877014e-01 3.240922987461090088e-01 4.459158480167388916e-01 2.501139640808105469e-01 1.487855613231658936e-01 -5.328668951988220215e-01 -4.068770110607147217e-01
7.030904889106750488e-01 -3.276005387306213379e-01 -2.787967957556247711e-02 1.240542605519294739e-01 1.819444596767425537e-01 -4.290891289710998535e-01 3.954385817050933838e-01 -9.263877570629119873e-02
6.376938223838806152e-01 -4.208938777446746826e-01 1.383843123912811279e-01 1.809290647506713867e-01 -4.137395322322845459e-01 8.847106248140335083e-02 1.748892366886138916e-01 -3.933392763137817383e-01
6.705988645553588867e-01 -4.127666950225830078e-01 -3.121126592159271240e-01 -3.635596930980682373e-01 2.460950762033462524e-01 2.233489751815795898e-01 1.242422610521316528e-01 -1.563558876514434814e-01
4.522035717964172363e-01 -8.450192213058471680e-02 3.079804591834545135e-02 5.161613821983337402e-01 2.994886636734008789e-01 -2.088482677936553955e-01 -6.199020147323608398e-01 5.840221047401428223e-02
7.549614906311035156e-01 2.978186607360839844e-01 -5.596088767051696777e-01 7.932770065963268280e-03 1.179119125008583069e-01 -5.596900731325149536e-02 -1.050814464688301086e-01 5.849531386047601700e-03
4.715624749660491943e-01 9.724091738462448120e-02 -2.074591219425201416e-01 6.483676433563232422e-01 7.976043969392776489e-02 4.456835985183715820e-01 -1.686675995588302612e-01 -2.670371830463409424e-01
7.741461396217346191e-01 -7.622759789228439331e-02 -3.689958751201629639e-01 2.548636794090270996e-01 -1.214531883597373962e-01 -3.237602710723876953e-01 2.552974522113800049e-01 -9.500168263912200928e-02
4.041670262813568115e-01 -4.599231779575347900e-01 -2.265913337469100952e-01 -7.094967365264892578e-02 6.170171499252319336e-01 3.416505455970764160e-01 -3.469852358102798462e-02 -2.647695839405059814e-01
5.995483398437500000e-01 3.352773189544677734e-01 -4.279980361461639404e-01 -3.228319436311721802e-02 1.551602631807327271e-01 -4.943166971206665039e-01 -8.705805987119674683e-02 -2.605834305286407471e-01
6.213514804840087891e-01 -4.435796737670898438e-01 3.515240550041198730e-01 4.292650893330574036e-02 -1.659459620714187622e-01 -4.051893576979637146e-02 -5.057519078254699707e-01 -8.235641568899154663e-02
1.815822273492813110e-01 1.032486408948898315e-01 -1.542604118585586548e-01 3.770652413368225098e-01 4.995449483394622803e-01 -2.704908549785614014e-01 -5.402343869209289551e-01 -4.193203747272491455e-01
7.148107886314392090e-01 3.576935827732086182e-02 -9.370354562997817993e-02 -3.841499686241149902e-01 -2.488358020782470703e-01 1.898117661476135254e-01 -2.603563480079174042e-02 -4.824819266796112061e-01
4.951674044132232666e-01 -2.834651470184326172e-01 2.434015870094299316e-01 5.793226510286331177e-02 6.988796591758728027e-02 -1.791607402265071869e-02 -7.583432793617248535e-01 -1.776693165302276611e-01
5.328698158264160156e-01 -5.306062698364257812e-01 3.765361607074737549e-01 3.994160145521163940e-02 4.417352378368377686e-02 9.581726044416427612e-03 -4.920302331447601318e-01 -2.167838662862777710e-01
6.069489717483520508e-01 -2.335052043199539185e-01 2.631536722183227539e-01 -4.156174659729003906e-01 1.979846060276031494e-01 -9.626108407974243164e-02 -5.112033486366271973e-01 -1.590831577777862549e-01
3.492359519004821777e-01 -2.156274765729904175e-02 -7.761575281620025635e-02 4.011661708354949951e-01 3.230846226215362549e-01 -1.345027238130569458e-01 -7.415968179702758789e-01 -1.953727602958679199e-01
6.585977673530578613e-01 -2.147645689547061920e-02 2.423938512802124023e-01 -3.967969417572021484e-01 3.195098340511322021e-01 1.695936918258666992e-01 1.345769315958023071e-01 -4.479124844074249268e-01
4.446443021297454834e-01 -2.036020457744598389e-01 -9.881787002086639404e-02 -1.437185406684875488e-01 4.854633212089538574e-01 -1.735293269157409668e-01 -6.815868616104125977e-01 8.358170278370380402e-03
4.778206944465637207e-01 -3.890025615692138672e-01 -2.127952687442302704e-02 3.502394855022430420e-01 2.683043479919433594e-01 -3.281686604022979736e-01 -5.162462592124938965e-01 2.259462922811508179e-01
6.395492553710937500e-01 2.234169095754623413e-02 -2.450356073677539825e-02 3.326619565486907959e-01 3.616822063922882080e-01 -4.739295244216918945e-01 3.395568728446960449e-01 -9.214773774147033691e-02
5.875142216682434082e-01 3.691797852516174316e-01 3.197425976395606995e-02 2.505496740341186523e-01 3.868775963783264160e-01 -3.036850988864898682e-01 3.317182660102844238e-01 -3.206242322921752930e-01
8.352245688438415527e-01 -4.247300699353218079e-02 1.535219401121139526e-01 4.301391541957855225e-01 5.247123166918754578e-02 1.732807606458663940e-01 1.837599724531173706e-01 1.595623791217803955e-01
3.905546069145202637e-01 -6.262757629156112671e-02 -2.566685676574707031e-01 4.826739728450775146e-01 2.449131608009338379e-01 5.314753055572509766e-01 -1.212714388966560364e-01 -4.330552518367767334e-01
5.725718736648559570e-01 -1.171986833214759827e-01 -1.000665277242660522e-01 3.596886396408081055e-01 -2.066843658685684204e-01 -4.392565488815307617e-01 3.687599301338195801e-01 -3.839114010334014893e-01
4.634335041046142578e-01 1.318281441926956177e-01 3.993342518806457520e-01 -6.522789597511291504e-03 3.902561664581298828e-01 2.533733844757080078e-01 -3.147224485874176025e-01 -5.411030054092407227e-01
2.972061634063720703e-01 -3.865358233451843262e-02 -1.150670200586318970e-01 4.763859212398529053e-01 2.706527709960937500e-01 -1.110957264900207520e-01 -7.274097204208374023e-01 -2.350965142250061035e-01
6.248144507408142090e-01 -7.290961593389511108e-02 -2.757215499877929688e-01 -9.617126733064651489e-02 2.488083988428115845e-01 4.460164606571197510e-01 -5.035104155540466309e-01 -6.827087700366973877e-02
6.918090581893920898e-01 2.216731198132038116e-03 -1.084040924906730652e-01 -1.282087117433547974e-01 -4.406791031360626221e-01 2.674339339137077332e-02 1.241737082600593567e-01 -5.318590402603149414e-01
4.969168007373809814e-01 1.806768029928207397e-01 3.914916813373565674e-01 -3.165096938610076904e-01 4.481790363788604736e-01 -1.082148477435112000e-01 -1.795557886362075806e-01 -4.713494777679443359e-01
3.941612839698791504e-01 8.692637085914611816e-02 2.764258682727813721e-01 7.996044307947158813e-02 2.332430183887481689e-01 -2.346411198377609253e-01 -7.168638706207275391e-01 -3.618330955505371094e-01
4.505943655967712402e-01 -4.795446395874023438e-01 -2.698671221733093262e-01 -4.031379148364067078e-02 7.585792988538742065e-02 4.115443527698516846e-01 -4.872283339500427246e-01 -2.829020619392395020e-01
4.607552289962768555e-01 -6.126025319099426270e-01 -3.168088495731353760e-01 -3.494205176830291748e-01 9.520977735519409180e-02 2.013148218393325806e-01 -1.398936510086059570e-01 -3.475593924522399902e-01
4.694716930389404297e-01 4.064351916313171387e-01 -1.804330199956893921e-01 -2.175595462322235107e-01 2.140926755964756012e-02 -4.984559714794158936e-01 -3.555139526724815369e-02 -5.332332253456115723e-01
6.922452449798583984e-01 -2.186913639307022095e-01 5.615705624222755432e-02 -2.703450322151184082e-01 -1.893019378185272217e-01 -7.705217599868774414e-02 2.711796462535858154e-01 -5.304901599884033203e-01
7.000178098678588867e-01 -2.157368212938308716e-01 -1.454734504222869873e-01 -2.193430811166763306e-02 -2.170963585376739502e-01 -5.075600147247314453e-01 2.299105077981948853e-01 -2.901417911052703857e-01
6.873466372489929199e-01 -2.111350595951080322e-01 2.549570798873901367e-01 4.934687018394470215e-01 3.001231253147125244e-01 -3.069151937961578369e-02 2.575179636478424072e-01 1.308846920728683472e-01
6.696769595146179199e-01 -9.775190055370330811e-02 7.475686073303222656e-02 -1.217129901051521301e-01 -2.032286673784255981e-01 -2.994698584079742432e-01 3.274762928485870361e-01 -5.323061347007751465e-01
5.875104069709777832e-01 -2.731192708015441895e-01 -1.518991291522979736e-01 1.180148497223854065e-01 5.643042325973510742e-01 -4.355937540531158447e-01 1.269085109233856201e-01 1.376588344573974609e-01
3.787787258625030518e-01 -8.645112067461013794e-02 2.161674201488494873e-01 2.254109382629394531e-01 -2.370255142450332642e-01 2.225236296653747559e-01 1.606138423085212708e-02 -8.034666180610656738e-01
4.174225330352783203e-01 -4.399414062500000000e-01 -1.378816515207290649e-01 -3.786040842533111572e-01 2.219950407743453979e-01 2.241682559251785278e-01 8.861996233463287354e-02 -6.020555496215820312e-01
3.230817019939422607e-01 -2.090971171855926514e-02 4.025108516216278076e-01 4.470850229263305664e-01 7.017561234533786774e-03 4.623799398541450500e-02 -5.150004029273986816e-01 -5.156244635581970215e-01
8.235294818878173828e-01 -1.582189649343490601e-01 1.479559857398271561e-02 -9.745760262012481689e-02 2.373094707727432251e-01 -3.741476833820343018e-01 9.378911927342414856e-03 3.010959029197692871e-01
1.799431145191192627e-01 1.633651927113533020e-02 -2.724577784538269043e-01 3.351530730724334717e-01 4.774592220783233643e-01 -3.329862952232360840e-01 -5.828149914741516113e-01 -3.198005259037017822e-01
5.500219464302062988e-01 3.307941555976867676e-01 -2.220452278852462769e-01 -1.433439403772354126e-01 3.308888077735900879e-01 1.679966002702713013e-01 -5.784112215042114258e-01 -2.143124938011169434e-01
2.368003427982330322e-01 2.745899744331836700e-02 -4.755421876907348633e-01 1.086928769946098328e-01 2.762175202369689941e-01 -1.709693670272827148e-01 -1.532585322856903076e-01 -7.590799331665039062e-01
5.165349841117858887e-01 -2.127430401742458344e-02 1.696750223636627197e-01 9.245894849300384521e-02 6.383332014083862305e-01 -3.914195597171783447e-01 3.105014562606811523e-01 -1.957324743270874023e-01
4.668426811695098877e-01 -5.685629248619079590e-01 -3.763854801654815674e-01 -1.394925862550735474e-01 9.242190979421138763e-03 3.268876969814300537e-01 3.210483491420745850e-02 -4.355436265468597412e-01
8.274012804031372070e-01 -1.177292317152023315e-01 2.142702341079711914e-01 -2.399666458368301392e-01 1.997469216585159302e-01 -3.826214969158172607e-01 8.664287626743316650e-02 6.516398489475250244e-02
9.004167914390563965e-01 -1.391924321651458740e-01 -7.920321822166442871e-02 -1.399228814989328384e-02 -3.392443656921386719e-01 -1.957772485911846161e-02 1.781285107135772705e-01 -1.273051798343658447e-01
2.704518735408782959e-01 2.403828948736190796e-01 -3.786257207393646240e-01 4.163505434989929199e-01 -8.770959079265594482e-02 1.857352852821350098e-01 -3.768022060394287109e-01 -6.067917943000793457e-01
2.166386544704437256e-01 2.332584559917449951e-02 -5.275276303291320801e-01 1.987334191799163818e-01 1.452172547578811646e-01 1.374699026346206665e-01 -2.031166106462478638e-01 -7.439764142036437988e-01
3.503870666027069092e-01 -5.433697104454040527e-01 4.086509048938751221e-01 2.296886593103408813e-01 1.788895279169082642e-01 -1.070663870450516697e-06 -4.152138233184814453e-01 -3.972678780555725098e-01
2.224051803350448608e-01 -3.358758240938186646e-02 -1.065731793642044067e-01 4.787412285804748535e-01 3.436627984046936035e-01 -7.354340702295303345e-02 -6.813638210296630859e-01 -3.479762077331542969e-01
4.329023063182830811e-01 6.181272119283676147e-02 -4.881330430507659912e-01 -1.123086214065551758e-01 -5.463631078600883484e-02 -6.136163473129272461e-01 -1.698118150234222412e-01 -3.867060244083404541e-01
8.074308037757873535e-01 -1.185037046670913696e-01 -5.367569923400878906e-01 9.773351997137069702e-02 -1.241764500737190247e-01 1.214325502514839172e-01 7.851987332105636597e-02 4.632257856428623199e-03
3.304995298385620117e-01 4.107146859169006348e-01 -1.720533892512321472e-02 2.169137299060821533e-01 1.997689008712768555e-01 -4.098784327507019043e-01 -6.029260158538818359e-01 -3.214160799980163574e-01
2.532049417495727539e-01 -5.013172626495361328e-01 -3.216231167316436768e-01 2.304377965629100800e-02 5.096416473388671875e-01 1.960300505161285400e-01 -4.151457250118255615e-01 -3.317942917346954346e-01
2.643768787384033203e-01 -1.186217889189720154e-01 -3.926400840282440186e-01 1.840858310461044312e-01 -3.676923736929893494e-02 -3.867810964584350586e-01 8.487096428871154785e-02 -7.548676133155822754e-01
6.215327382087707520e-01 1.942046545445919037e-02 2.261454313993453979e-01 -5.192680358886718750e-01 3.059995770454406738e-01 1.337282359600067139e-01 -1.367742121219635010e-01 -4.028805792331695557e-01
5.203356742858886719e-01 3.304682374000549316e-01 -4.848222807049751282e-02 -1.835657358169555664e-01 4.811002910137176514e-01 2.457790970802307129e-01 1.366437878459692001e-03 -5.404887199401855469e-01
5.354188680648803711e-01 -4.871661961078643799e-01 2.625601887702941895e-01 -7.186100701801478863e-04 1.723331585526466370e-02 -1.604728549718856812e-01 -6.149634122848510742e-01 -5.318673327565193176e-02
6.641166806221008301e-01 1.553036570549011230e-01 -6.523184180259704590e-01 3.272094205021858215e-02 2.782666087150573730e-01 -1.505356132984161377e-01 -1.513370499014854431e-02 -8.898166567087173462e-02
5.166864395141601562e-01 -7.302051037549972534e-02 -2.032639235258102417e-01 2.552259266376495361e-01 1.448068767786026001e-01 6.481152176856994629e-01 -2.064113020896911621e-01 -3.709697127342224121e-01
5.784943699836730957e-01 1.432160884141921997e-01 3.549437522888183594e-01 -1.498976796865463257e-01 6.767099723219871521e-03 1.417665276676416397e-02 1.184706911444664001e-01 -6.943320631980895996e-01
5.786448717117309570e-01 1.227965727448463440e-01 9.301570057868957520e-02 -2.875100672245025635e-01 2.014421671628952026e-01 -8.422636240720748901e-02 -7.099718451499938965e-01 -8.392834663391113281e-02
5.386862754821777344e-01 -7.875385135412216187e-02 1.233356073498725891e-01 -1.242520194500684738e-02 -5.908666849136352539e-01 -2.763419449329376221e-01 -6.165845552459359169e-04 -5.126014351844787598e-01
6.108474731445312500e-01 -4.660822451114654541e-01 -6.470507383346557617e-02 2.887628972530364990e-01 9.560971707105636597e-02 9.895471855998039246e-03 4.953019320964813232e-01 -2.598053216934204102e-01
4.544540643692016602e-01 -3.576188981533050537e-01 4.602985382080078125e-01 6.465635448694229126e-02 1.227045729756355286e-01 3.724360838532447815e-03 -5.204698443412780762e-01 -4.044333398342132568e-01
5.741372108459472656e-01 -5.306102037429809570e-01 -4.439016878604888916e-01 -1.474325656890869141e-01 1.637221574783325195e-01 2.808848023414611816e-01 -3.361323848366737366e-02 -2.514025866985321045e-01
4.974401891231536865e-01 -9.408366680145263672e-02 -3.910537958145141602e-01 3.520168066024780273e-01 -3.716589808464050293e-01 -1.817482262849807739e-01 2.368219792842864990e-01 -4.895051717758178711e-01
2.412133216857910156e-01 -2.938862740993499756e-01 -4.325153827667236328e-01 -6.130260974168777466e-02 3.529809415340423584e-01 2.521589994430541992e-01 -4.104352295398712158e-01 -5.549618005752563477e-01
1.707042306661605835e-01 -1.594497561454772949e-01 -1.973131597042083740e-01 2.325443029403686523e-01 -1.909371465444564819e-01 6.371392309665679932e-02 -4.680586457252502441e-01 -7.699553966522216797e-01
4.454250931739807129e-01 -4.732269346714019775e-01 -4.962854832410812378e-02 -3.093148395419120789e-02 -9.554586559534072876e-02 -1.718056648969650269e-01 3.281387388706207275e-01 -6.541496515274047852e-01
6.395651102066040039e-01 3.871987462043762207e-01 9.988573938608169556e-02 -3.374224305152893066e-01 4.373705685138702393e-01 7.926127314567565918e-02 -1.127396151423454285e-01 -3.269816339015960693e-01
7.503815889358520508e-01 -2.594552636146545410e-01 2.909007668495178223e-02 3.485832735896110535e-02 -1.668694913387298584e-01 -2.722078859806060791e-01 3.943364918231964111e-01 -3.318212926387786865e-01
7.342702150344848633e-01 -3.533296585083007812e-01 -2.195686548948287964e-01 2.373334616422653198e-01 -9.015140682458877563e-02 -3.600402474403381348e-01 2.990738749504089355e-01 -6.531858444213867188e-02
3.759315311908721924e-01 2.039415538311004639e-01 7.376054674386978149e-02 -4.822446405887603760e-02 2.575757503509521484e-01 -1.896601170301437378e-01 -3.141786158084869385e-01 -7.799311876296997070e-01
2.907356917858123779e-01 -6.068460941314697266e-01 -2.970335781574249268e-01 -3.328857198357582092e-02 7.886659353971481323e-03 -6.284889578819274902e-01 -1.395018994808197021e-01 -2.082117199897766113e-01
5.800385475158691406e-01 -2.894269227981567383e-01 -7.092496156692504883e-01 6.563252955675125122e-02 1.524794548749923706e-01 -1.213109865784645081e-01 -1.413063518702983856e-02 -1.851457506418228149e-01
3.899833261966705322e-01 -4.080840945243835449e-01 2.711988091468811035e-01 5.271652936935424805e-01 1.661635637283325195e-01 2.656093537807464600e-01 -4.403095543384552002e-01 -1.946722418069839478e-01
4.033208191394805908e-01 -4.150927960872650146e-01 -1.611314713954925537e-01 1.306018829345703125e-01 3.237362802028656006e-01 -7.235798984766006470e-02 -7.152716517448425293e-01 1.885434985160827637e-02
4.856840968132019043e-01 -2.049390822649002075e-01 -1.623885780572891235e-01 3.727414608001708984e-01 2.580904960632324219e-01 -2.566162049770355225e-01 -6.344194412231445312e-01 1.478315889835357666e-01
3.339950442314147949e-01 2.314137965440750122e-01 -4.486296474933624268e-01 3.650286793708801270e-01 2.984561584889888763e-02 -1.536705344915390015e-01 -1.074056401848793030e-01 -6.814243793487548828e-01
3.477427363395690918e-01 -2.113098278641700745e-02 -6.781738996505737305e-01 4.554831236600875854e-02 4.822858795523643494e-02 -3.771870136260986328e-01 -6.603479385375976562e-02 -5.173754692077636719e-01
4.144895672798156738e-01 1.627344340085983276e-01 -1.659136563539505005e-01 6.996241211891174316e-02 8.664181083440780640e-02 -2.126610726118087769e-01 -8.165766000747680664e-01 -2.230804264545440674e-01
4.992857277393341064e-01 -3.358876407146453857e-01 3.036020100116729736e-01 -7.934858649969100952e-02 9.801121056079864502e-02 -2.026644349098205566e-02 -6.817250251770019531e-01 -2.542774081230163574e-01
6.876291036605834961e-01 -3.853042721748352051e-01 -2.904511690139770508e-01 -3.646533489227294922e-01 -1.208267137408256531e-01 2.824221253395080566e-01 -2.325947582721710205e-01 -1.136280745267868042e-01
3.606994450092315674e-01 9.797269850969314575e-02 -4.407827854156494141e-01 3.755669593811035156e-01 -3.328931629657745361e-01 1.538950055837631226e-01 -4.645397365093231201e-01 -4.179215729236602783e-01
4.735842943191528320e-01 -3.559739589691162109e-01 -1.826889961957931519e-01 3.205387890338897705e-01 -1.044479012489318848e-01 -3.873196244239807129e-01 4.022971689701080322e-01 -4.360174834728240967e-01
5.673635601997375488e-01 2.912937104701995850e-01 -9.857479482889175415e-02 -1.835185885429382324e-01 -7.072633504867553711e-02 -5.526593923568725586e-01 6.629478931427001953e-02 -4.847895801067352295e-01
5.934378504753112793e-01 -6.037328839302062988e-01 -4.726552665233612061e-01 -1.697060018777847290e-01 -7.490055169910192490e-03 -8.067963272333145142e-02 -1.185286864638328552e-01 1.025708243250846863e-01
4.993995130062103271e-01 -2.436648458242416382e-01 3.996680378913879395e-01 1.360381096601486206e-01 -3.527744412422180176e-01 -1.891348361968994141e-01 -4.971870481967926025e-01 -3.249151706695556641e-01
5.716207623481750488e-01 -4.344669729471206665e-02 4.198611676692962646e-01 -9.923803806304931641e-02 3.577933609485626221e-01 2.107488512992858887e-01 -3.686384260654449463e-01 -4.206006228923797607e-01
1.270063072443008423e-01 9.242130070924758911e-02 5.801646411418914795e-02 3.348357677459716797e-01 2.358381450176239014e-01 -4.914150834083557129e-01 -5.303155779838562012e-01 -5.305692553520202637e-01
6.140108704566955566e-01 2.451900988817214966e-01 -2.257378399372100830e-02 -1.930176317691802979e-01 6.005768179893493652e-01 2.676830291748046875e-01 6.127831339836120605e-02 -2.983377873897552490e-01
7.509640455245971680e-01 -3.842775225639343262e-01 1.370571702718734741e-01 3.378570079803466797e-01 6.907833367586135864e-02 6.943240016698837280e-02 3.819139897823333740e-01 1.020533731207251549e-03
4.910157620906829834e-01 -8.685255050659179688e-02 4.423541426658630371e-01 1.494770944118499756e-01 3.889606297016143799e-01 3.150107562541961670e-01 -3.054005801677703857e-01 -4.353712499141693115e-01
3.359128534793853760e-01 -7.256999611854553223e-02 -7.477403879165649414e-01 2.209665179252624512e-01 7.867885380983352661e-02 -1.181162297725677490e-01 -1.908694976009428501e-03 -5.037947297096252441e-01
6.828596591949462891e-01 -3.841908276081085205e-02 -6.888679927214980125e-04 2.310476601123809814e-01 4.644128382205963135e-01 -3.648019433021545410e-01 3.605862855911254883e-01 -7.815247401595115662e-03
7.088373303413391113e-01 -4.893827736377716064e-01 -2.490082085132598877e-01 -2.716623246669769287e-02 -1.522697359323501587e-01 -1.235945336520671844e-02 3.434183597564697266e-01 -2.324564605951309204e-01
6.795260310173034668e-01 -1.093343179672956467e-02 -6.740061193704605103e-02 -3.434101939201354980e-01 4.850365519523620605e-01 -2.078719288110733032e-01 -3.066690862178802490e-01 -2.076884806156158447e-01
5.002319216728210449e-01 -3.325220942497253418e-02 -1.361141949892044067e-01 8.303217589855194092e-02 -2.780236303806304932e-01 -5.410602092742919922e-01 2.380572706460952759e-01 -5.445423126220703125e-01
3.952179551124572754e-01 -2.313511371612548828e-01 -4.532888159155845642e-02 3.463245034217834473e-01 -2.361397817730903625e-02 5.692705512046813965e-01 -7.150521129369735718e-02 -5.818456411361694336e-01
5.856247544288635254e-01 3.573816120624542236e-01 5.351300165057182312e-02 1.714888513088226318e-01 -4.509682953357696533e-01 -1.345614790916442871e-01 -5.005861073732376099e-02 -5.225563049316406250e-01
4.417377114295959473e-01 -9.104429930448532104e-02 -2.100177556276321411e-01 4.809901714324951172e-01 -2.459471523761749268e-01 -4.802060425281524658e-01 2.668178975582122803e-01 -3.985478281974792480e-01
2.353275418281555176e-01 7.681325823068618774e-02 2.214451283216476440e-01 1.298173964023590088e-01 4.430980086326599121e-01 1.543675363063812256e-01 -3.537760376930236816e-01 -7.262970805168151855e-01
7.243170738220214844e-01 -2.951537072658538818e-01 2.589121758937835693e-01 1.605452895164489746e-01 -1.837731301784515381e-01 -6.495229899883270264e-02 3.796665370464324951e-01 -3.366019129753112793e-01
3.663477301597595215e-01 -3.566914200782775879e-01 -2.512348294258117676e-01 -1.198764815926551819e-01 4.236182868480682373e-01 4.087635278701782227e-01 -2.788491845130920410e-01 -4.865944981575012207e-01
5.584266781806945801e-01 3.359566628932952881e-01 -5.086584091186523438e-01 1.861001178622245789e-02 2.309702783823013306e-01 -3.930621743202209473e-01 -2.036458626389503479e-02 -3.285622000694274902e-01
2.600027918815612793e-01 -3.286330103874206543e-01 3.529970943927764893e-01 5.134457349777221680e-01 3.336243703961372375e-02 -6.138720363378524780e-02 -4.868496656417846680e-01 -4.407507181167602539e-01
4.014437198638916016e-01 2.690970599651336670e-01 -1.159362047910690308e-01 3.616634607315063477e-01 8.316228538751602173e-02 -3.192379474639892578e-01 -7.009460330009460449e-01 -1.484396159648895264e-01
3.950900435447692871e-01 1.169150322675704956e-01 -1.276584863662719727e-01 5.757097005844116211e-01 5.528184119611978531e-03 4.281386435031890869e-01 -2.301196902990341187e-01 -4.961937665939331055e-01
1.618623882532119751e-01 9.785348176956176758e-02 -2.774182893335819244e-02 4.968077242374420166e-01 3.756006956100463867e-01 -2.709974050521850586e-01 -5.353576540946960449e-01 -4.642352163791656494e-01
6.378755569458007812e-01 -8.582951128482818604e-02 -3.116324245929718018e-01 2.663391232490539551e-01 2.139395773410797119e-01 -1.725399792194366455e-01 4.450065195560455322e-01 -3.796390593051910400e-01
7.619457840919494629e-01 -1.119331642985343933e-01 2.070566415786743164e-01 -9.846010804176330566e-02 3.878691494464874268e-01 -4.150797426700592041e-01 1.239921152591705322e-01 1.274175196886062622e-01
2.423928081989288330e-01 -2.564532756805419922e-01 2.473467886447906494e-01 4.644158184528350830e-01 4.299106597900390625e-01 -3.590739369392395020e-01 -4.402423799037933350e-01 -3.017354011535644531e-01
4.743058979511260986e-01 -5.106715559959411621e-01 3.920121490955352783e-01 2.175495028495788574e-01 -8.705534040927886963e-02 1.020414307713508606e-01 -4.458062052726745605e-01 -3.106651902198791504e-01
7.960023880004882812e-01 -1.827213168144226074e-01 6.154252588748931885e-02 1.564785838127136230e-01 -1.523871868848800659e-01 -1.885305941104888916e-01 4.111385941505432129e-01 -2.773436009883880615e-01
4.294776022434234619e-01 1.190781593322753906e-01 -4.318657374824397266e-05 7.116733789443969727e-01 1.871177703142166138e-01 3.179515898227691650e-01 6.940164137631654739e-03 -3.984169960021972656e-01
3.821012973785400391e-01 1.807717531919479370e-01 -5.196569561958312988e-01 4.507062584161758423e-02 4.695515632629394531e-01 -3.956232070922851562e-01 -1.226342096924781799e-02 -4.148479104042053223e-01
5.698296427726745605e-01 1.994185745716094971e-01 2.881088554859161377e-01 -2.266632765531539917e-01 1.632050126791000366e-01 -1.770793050527572632e-01 1.753402352333068848e-01 -6.421886086463928223e-01
8.172253370285034180e-01 -7.611086219549179077e-02 -3.169575333595275879e-01 1.550930291414260864e-01 -2.746706604957580566e-01 9.358732402324676514e-02 2.446520626544952393e-01 -2.403680384159088135e-01
4.773555696010589600e-01 -4.561113119125366211e-01 3.333094716072082520e-02 -3.171098828315734863e-01 1.611395925283432007e-01 -6.064742803573608398e-01 1.684878766536712646e-02 -2.614642679691314697e-01
4.934544861316680908e-01 -3.897983729839324951e-01 -4.598968625068664551e-01 9.162682294845581055e-02 1.150573790073394775e-01 4.596340358257293701e-01 -3.340059816837310791e-01 -2.204487174749374390e-01
6.444950103759765625e-01 -3.213541805744171143e-01 -8.520819991827011108e-02 3.021192252635955811e-01 -9.169396758079528809e-02 -7.569909840822219849e-02 4.937721192836761475e-01 -3.533724844455718994e-01
8.895366191864013672e-01 1.570526510477066040e-02 -4.187360703945159912e-01 5.251928791403770447e-02 -7.804115116596221924e-02 -8.445382118225097656e-02 1.105423867702484131e-01 7.026636600494384766e-02
5.833898186683654785e-01 3.330208659172058105e-01 1.455790400505065918e-01 2.773604094982147217e-01 -3.328065574169158936e-01 1.559795886278152466e-01 1.253818720579147339e-02 -5.615907907485961914e-01
3.202412128448486328e-01 -5.150176882743835449e-01 -4.286480844020843506e-01 -5.272524803876876831e-02 2.079029530286788940e-01 3.434161245822906494e-01 -2.270683646202087402e-01 -4.826644957065582275e-01
4.416635930538177490e-01 -1.425651162862777710e-01 -3.941812738776206970e-02 3.688317835330963135e-01 -5.015420168638229370e-02 -6.085410118103027344e-01 3.522324860095977783e-01 -3.874434828758239746e-01
3.184932172298431396e-01 -2.766284346580505371e-01 -5.471809506416320801e-01 -2.062873356044292450e-02 3.141669332981109619e-01 2.453456372022628784e-01 -2.054000496864318848e-01 -5.666760802268981934e-01
7.792651653289794922e-01 1.389981508255004883e-01 -3.545392155647277832e-01 -9.843632578849792480e-02 -3.105458021163940430e-01 -2.846192121505737305e-01 2.678976580500602722e-02 -2.446894347667694092e-01
5.021418333053588867e-01 3.012851178646087646e-01 2.452017962932586670e-01 5.328152179718017578e-01 -1.109652817249298096e-01 -4.872323945164680481e-03 9.155632555484771729e-02 -5.406896471977233887e-01
6.278759837150573730e-01 4.511477947235107422e-01 -4.350841045379638672e-01 1.027315184473991394e-01 -3.562426194548606873e-02 -3.766871988773345947e-01 -1.064226869493722916e-02 -2.431251704692840576e-01
8.118044734001159668e-01 -1.711771041154861450e-01 -5.109220743179321289e-01 1.051250286400318146e-02 -2.017450332641601562e-01 9.503418952226638794e-02 3.065387951210141182e-03 2.789386175572872162e-02
6.650214791297912598e-01 -4.062892496585845947e-01 4.928440600633621216e-02 2.623169422149658203e-01 1.944618374109268188e-01 -3.590262532234191895e-01 3.931916356086730957e-01 -1.101604104042053223e-02
6.775805950164794922e-01 -4.569706916809082031e-01 -3.451142609119415283e-01 -9.450339525938034058e-02 1.221727058291435242e-01 4.161577224731445312e-01 -1.131047531962394714e-01 -5.587059631943702698e-02
3.111215233802795410e-01 2.678171098232269287e-01 -5.596128478646278381e-02 5.077640414237976074e-01 7.373794913291931152e-02 2.933650612831115723e-01 -4.195762872695922852e-01 -5.504331588745117188e-01
4.951069951057434082e-01 1.431214213371276855e-01 -1.726707071065902710e-01 -6.776193529367446899e-02 -1.710917949676513672e-01 -6.019715070724487305e-01 1.410037279129028320e-01 -5.370793938636779785e-01
5.984084010124206543e-01 -2.333597093820571899e-01 -3.395599722862243652e-01 8.655212074518203735e-02 -1.276693344116210938e-01 -3.198846578598022461e-01 2.873221039772033691e-01 -5.133017301559448242e-01
3.867520987987518311e-01 -3.952936232089996338e-01 2.997294664382934570e-01 3.556726574897766113e-01 1.091926619410514832e-01 4.381099343299865723e-02 -6.384436488151550293e-01 -2.374285906553268433e-01
4.651624262332916260e-01 -3.660357296466827393e-01 -1.199582591652870178e-01 -1.780370622873306274e-01 4.729233682155609131e-01 -5.862175822257995605e-01 3.398782387375831604e-02 -1.873281598091125488e-01
4.642958939075469971e-01 -4.521252959966659546e-02 -2.776316702365875244e-01 5.557684302330017090e-01 -1.630037277936935425e-01 -2.986388206481933594e-01 2.925513386726379395e-01 -4.416850805282592773e-01
3.079136610031127930e-01 3.727418184280395508e-02 -7.270217537879943848e-01 1.692688912153244019e-01 -4.950412362813949585e-02 -4.756456986069679260e-02 -1.760110557079315186e-01 -5.575789809226989746e-01
7.008129358291625977e-01 -1.420158892869949341e-01 -6.364043951034545898e-01 -9.846687316894531250e-02 -2.572783268988132477e-02 2.048733085393905640e-01 -1.758394092321395874e-01 -2.078291773796081543e-02
8.291160464286804199e-01 -1.630491614341735840e-01 1.378732025623321533e-01 5.256200209259986877e-02 -3.482753336429595947e-01 4.864596202969551086e-02 2.668011784553527832e-01 -2.633719444274902344e-01
6.773648262023925781e-01 -1.884253323078155518e-01 -1.680606305599212646e-01 2.376368492841720581e-01 -1.452735811471939087e-01 -1.426855027675628662e-01 4.664697945117950439e-01 -4.023671746253967285e-01
5.196720361709594727e-01 -3.855100572109222412e-01 2.834800481796264648e-01 4.688100516796112061e-01 4.257072806358337402e-01 1.905963867902755737e-01 1.948652565479278564e-01 -1.601657569408416748e-01
8.523705005645751953e-01 1.789955645799636841e-01 -2.972226031124591827e-02 3.277893662452697754e-01 -1.627895832061767578e-01 2.806193530559539795e-01 1.631282120943069458e-01 -3.517813235521316528e-02
4.007802605628967285e-01 -9.943935275077819824e-02 4.483214318752288818e-01 4.314739108085632324e-01 -9.999193251132965088e-03 1.067786663770675659e-01 -4.578920304775238037e-01 -4.702748954296112061e-01
5.604582428932189941e-01 -2.120443284511566162e-01 2.087775319814682007e-01 2.846435308456420898e-01 5.755846500396728516e-01 -1.240356490015983582e-01 3.980695605278015137e-01 -1.056969463825225830e-01
3.261803388595581055e-01 1.638317406177520752e-01 -1.823017597198486328e-01 -5.063713341951370239e-02 5.103595256805419922e-01 -9.065596014261245728e-02 -1.811252385377883911e-01 -7.276508212089538574e-01
4.444892406463623047e-01 -3.357964158058166504e-01 -1.290875226259231567e-01 -2.319962531328201294e-01 6.820276975631713867e-01 2.630999088287353516e-01 -1.315383762121200562e-01 -2.598049938678741455e-01
2.758673727512359619e-01 -4.691741466522216797e-01 -3.274618387222290039e-01 2.587462663650512695e-01 -2.361036390066146851e-01 1.253894418478012085e-01 -6.121603250503540039e-01 -2.887632250785827637e-01
6.578329801559448242e-01 2.409671060740947723e-02 4.370871484279632568e-01 5.323607325553894043e-01 2.013016492128372192e-01 9.640032052993774414e-02 1.994953751564025879e-01 -5.107044428586959839e-02
6.177983283996582031e-01 -2.095411121845245361e-01 2.802682518959045410e-01 -3.249708414077758789e-01 9.610459208488464355e-02 -1.677445173263549805e-01 -5.821123719215393066e-01 -1.184577569365501404e-01
3.911941051483154297e-01 -5.298283100128173828e-01 -2.827112078666687012e-01 4.241649210453033447e-01 -1.432832479476928711e-01 4.938932508230209351e-02 -5.297632813453674316e-01 -5.281127616763114929e-02
5.822896361351013184e-01 -3.291128873825073242e-01 -6.795383691787719727e-01 3.917926922440528870e-02 1.530461311340332031e-01 8.952362090349197388e-02 -2.290871739387512207e-01 7.347043603658676147e-02
2.608627080917358398e-01 1.583474427461624146e-01 -3.519582748413085938e-01 1.649194508790969849e-01 1.419933587312698364e-01 2.621035575866699219e-01 -4.417065978050231934e-01 -6.869050860404968262e-01
5.419067144393920898e-01 1.379170175641775131e-02 3.768507838249206543e-01 -5.585338547825813293e-02 5.276920199394226074e-01 2.375801801681518555e-01 -2.751434147357940674e-01 -3.878191113471984863e-01
5.648676156997680664e-01 -3.826642036437988281e-01 -4.770456850528717041e-01 -1.189238652586936951e-01 1.865140348672866821e-01 3.876877725124359131e-01 1.273162811994552612e-01 -3.024541437625885010e-01
4.803083539009094238e-01 1.833989322185516357e-01 1.358011811971664429e-01 8.078250288963317871e-02 6.922581046819686890e-02 4.772819206118583679e-02 2.975331544876098633e-01 -7.842860817909240723e-01
8.248930573463439941e-01 -2.008855938911437988e-01 -6.450012326240539551e-02 4.671809449791908264e-02 -2.493711113929748535e-01 -3.176031708717346191e-01 2.950405478477478027e-01 -1.508208513259887695e-01
2.990960180759429932e-01 1.460468769073486328e-01 3.755070865154266357e-01 3.641261160373687744e-01 4.698680341243743896e-01 4.903846234083175659e-02 -1.699529886245727539e-01 -6.029542088508605957e-01
5.813784003257751465e-01 2.262202501296997070e-01 -8.219347149133682251e-02 4.116278588771820068e-01 4.025139510631561279e-01 -4.464645981788635254e-01 2.449588179588317871e-01 -1.152279824018478394e-01
3.832479417324066162e-01 2.499689757823944092e-01 3.736047446727752686e-01 3.536655604839324951e-01 4.660397469997406006e-01 1.116069853305816650e-01 -2.381385266780853271e-01 -4.895075559616088867e-01
5.325495004653930664e-01 -3.911882936954498291e-01 -4.003365039825439453e-01 6.764387339353561401e-02 5.664671063423156738e-01 -1.392836421728134155e-01 2.313880771398544312e-01 -6.849881261587142944e-02
4.161441624164581299e-01 7.057328522205352783e-02 -4.401978552341461182e-01 -1.101915314793586731e-01 2.723568379878997803e-01 -1.858872361481189728e-02 -1.292448937892913818e-01 -7.243611812591552734e-01
5.249551534652709961e-01 -4.012194275856018066e-01 1.780218482017517090e-01 1.014958098530769348e-01 4.152117967605590820e-01 -5.196210145950317383e-01 2.743946909904479980e-01 -6.125866994261741638e-02
4.589853584766387939e-01 -4.437645897269248962e-02 -4.546059966087341309e-01 8.104190230369567871e-02 1.231578439474105835e-01 -3.721261322498321533e-01 3.034472167491912842e-01 -5.730643272399902344e-01
6.189973354339599609e-01 -3.692722320556640625e-01 -1.581724584102630615e-01 -1.239860579371452332e-01 4.465790987014770508e-01 -4.756943285465240479e-01 1.170711517333984375e-01 2.579878456890583038e-02
4.682615101337432861e-01 1.406140327453613281e-01 1.384678333997726440e-01 -3.969573378562927246e-01 3.023123443126678467e-01 4.002306610345840454e-02 -3.702913522720336914e-01 -5.950630903244018555e-01
3.025845587253570557e-01 7.509852200746536255e-02 -3.348309695720672607e-01 4.809941947460174561e-01 -3.119390904903411865e-01 1.898992806673049927e-01 -4.851543903350830078e-01 -4.365698695182800293e-01
6.166008114814758301e-01 -2.718117833137512207e-01 3.323326706886291504e-01 -2.879008948802947998e-01 1.464514434337615967e-01 -9.768588840961456299e-02 -5.533000230789184570e-01 -1.243320256471633911e-01
3.703180849552154541e-01 -2.766360342502593994e-01 -7.967694848775863647e-02 -1.116362810134887695e-01 3.064386546611785889e-01 -3.077949583530426025e-01 -7.475733757019042969e-01 -1.414834409952163696e-01
6.715564131736755371e-01 -3.238516151905059814e-01 -2.509351968765258789e-01 -1.797409653663635254e-01 2.227086275815963745e-01 5.267280340194702148e-01 -2.143262885510921478e-02 -1.461366713047027588e-01
6.850088238716125488e-01 -1.781062781810760498e-01 -1.691163182258605957e-01 -8.439876139163970947e-02 -1.912784725427627563e-01 5.383072495460510254e-01 -4.676723107695579529e-02 -3.671079576015472412e-01
4.460311233997344971e-01 -5.338995531201362610e-02 -3.542259335517883301e-01 2.954205274581909180e-01 -2.770329713821411133e-01 -3.683389425277709961e-01 1.891504526138305664e-01 -5.807389020919799805e-01
2.418237030506134033e-01 -1.460333615541458130e-01 2.986123859882354736e-01 5.985816717147827148e-01 8.388251811265945435e-02 6.650806218385696411e-02 -4.705767929553985596e-01 -4.897185862064361572e-01
3.458014726638793945e-01 -4.095996320247650146e-01 1.069827303290367126e-01 2.856610417366027832e-01 -2.686248905956745148e-02 3.016115725040435791e-02 -6.859213113784790039e-01 -3.840346038341522217e-01
4.925034940242767334e-01 4.905277490615844727e-01 1.777665615081787109e-01 2.193902432918548584e-01 5.284637808799743652e-01 -2.835416495800018311e-01 -4.650002717971801758e-02 -2.743314504623413086e-01
6.453725695610046387e-01 -1.440099626779556274e-01 1.667567342519760132e-01 -3.521517515182495117e-01 -3.524630367755889893e-01 -3.589973226189613342e-02 1.077118888497352600e-01 -5.232742428779602051e-01
6.831536293029785156e-01 -1.876532137393951416e-01 -1.805785596370697021e-01 8.017913252115249634e-02 -2.285262644290924072e-01 -4.753510057926177979e-01 2.616213262081146240e-01 -3.352934122085571289e-01
7.458045482635498047e-01 3.200779482722282410e-02 -3.204623758792877197e-01 -5.167189985513687134e-02 -4.686406850814819336e-01 -2.081517726182937622e-01 8.268004655838012695e-02 -2.599956095218658447e-01
4.250334203243255615e-01 -6.151748299598693848e-01 -5.192518234252929688e-01 -8.542245626449584961e-02 -5.701136589050292969e-02 1.868581920862197876e-01 -2.693736366927623749e-02 -3.536878526210784912e-01
5.011066198348999023e-01 3.586004674434661865e-01 2.522357702255249023e-01 6.099979877471923828e-01 4.191586282104253769e-03 -1.351234596222639084e-02 1.236684992909431458e-01 -4.111975729465484619e-01
1.301225721836090088e-01 -6.747015118598937988e-01 -4.166105389595031738e-02 -2.687229216098785400e-01 2.338385134935379028e-01 -2.854477763175964355e-01 -9.905444085597991943e-02 -5.549104809761047363e-01
5.092300176620483398e-01 -5.003396868705749512e-01 -2.957601845264434814e-02 -1.202735453844070435e-01 2.613723278045654297e-01 -5.841727852821350098e-01 1.906174570322036743e-01 -1.705754995346069336e-01
5.611438155174255371e-01 -3.459573984146118164e-01 -5.020468831062316895e-01 -1.832324266433715820e-01 -9.687469899654388428e-02 3.406153619289398193e-01 -4.422203823924064636e-02 -3.904444277286529541e-01
5.436170697212219238e-01 1.953361034393310547e-01 3.215225338935852051e-01 -2.012404054403305054e-01 5.002650022506713867e-01 -9.242613613605499268e-02 2.658880650997161865e-01 -4.392559826374053955e-01
3.558615446090698242e-01 9.312037145718932152e-04 2.786629274487495422e-02 9.505549073219299316e-02 7.959700822830200195e-01 1.357109844684600830e-01 -8.694943785667419434e-02 -4.516674876213073730e-01
6.392468214035034180e-01 -2.292277514934539795e-01 -1.432961523532867432e-01 -1.495814919471740723e-01 -5.450624823570251465e-01 -7.003002613782882690e-02 -1.548498123884201050e-01 -4.122306108474731445e-01
5.658849477767944336e-01 -4.611690342426300049e-01 -1.696947515010833740e-01 3.198791295289993286e-02 2.120913565158843994e-01 5.935981869697570801e-01 -1.652540564537048340e-01 -1.123713627457618713e-01
5.708453059196472168e-01 -4.008723497390747070e-01 3.506071865558624268e-01 3.103137612342834473e-01 2.664438188076019287e-01 1.418821364641189575e-01 3.541606068611145020e-01 -2.786833941936492920e-01
3.838540613651275635e-01 -2.937701046466827393e-01 1.964068412780761719e-01 3.777196109294891357e-01 -3.368892669677734375e-01 -2.007836550474166870e-01 2.844216823577880859e-01 -5.919488668441772461e-01
6.103215217590332031e-01 -2.840334773063659668e-01 -1.718515604734420776e-01 2.188908159732818604e-01 -2.664906084537506104e-01 -2.690443992614746094e-01 3.521685004234313965e-01 -4.494015872478485107e-01
3.827936053276062012e-01 -3.484271168708801270e-01 3.379430472850799561e-01 5.318760871887207031e-01 -1.716713756322860718e-01 -5.464078485965728760e-02 -4.996913969516754150e-01 -2.298295348882675171e-01
4.547851085662841797e-01 -6.343826651573181152e-01 -4.010882377624511719e-01 4.099038541316986084e-01 -1.259051859378814697e-01 -7.335189729928970337e-02 -1.988651156425476074e-01 3.250001370906829834e-02
5.021460652351379395e-01 -1.596868187189102173e-01 -5.976095050573348999e-02 1.859174519777297974e-01 -2.107599824666976929e-01 -6.387659907341003418e-01 2.706977427005767822e-01 -3.981126546859741211e-01
4.474940598011016846e-01 -2.570141851902008057e-01 -6.815738677978515625e-01 -1.894866526126861572e-01 -8.839597553014755249e-02 -3.405601680278778076e-01 -2.447177171707153320e-01 -2.226268798112869263e-01
4.492576122283935547e-01 -1.049815565347671509e-01 7.780449092388153076e-02 5.902822613716125488e-01 4.123875498771667480e-02 -4.050020277500152588e-01 3.695050179958343506e-01 -3.611074090003967285e-01
5.823997855186462402e-01 -4.734985232353210449e-01 -1.651523411273956299e-01 -3.798239231109619141e-01 1.870882958173751831e-01 3.826309740543365479e-01 -1.026626899838447571e-01 -2.704075872898101807e-01
1.138211339712142944e-01 1.518305391073226929e-01 -3.285118043422698975e-01 1.116486787796020508e-01 2.187612354755401611e-01 -1.691136956214904785e-01 -1.121276393532752991e-01 -8.686647415161132812e-01
4.700567424297332764e-01 -1.902420669794082642e-01 3.388995677232742310e-02 2.310111671686172485e-01 -3.833126276731491089e-02 6.237716674804687500e-01 -4.075127094984054565e-02 -5.441680550575256348e-01
3.487158119678497314e-01 -2.158435732126235962e-01 5.264719128608703613e-01 5.844904184341430664e-01 1.757742092013359070e-02 -6.601939350366592407e-02 -2.675921022891998291e-01 -3.697758615016937256e-01
5.184400081634521484e-01 -1.009171456098556519e-01 -6.272430717945098877e-02 6.836711615324020386e-02 1.024363376200199127e-02 -3.488989472389221191e-01 -7.662019729614257812e-01 5.938418954610824585e-02
8.137969374656677246e-01 1.813338100910186768e-01 -4.252258837223052979e-01 -2.477278411388397217e-01 -3.536345809698104858e-02 1.808399409055709839e-01 -1.693051904439926147e-01 6.958274170756340027e-03
4.510955214500427246e-01 2.684313952922821045e-01 -1.815973222255706787e-02 1.793517321348190308e-01 -4.257030785083770752e-01 -5.008039474487304688e-01 -7.841355353593826294e-02 -5.037701725959777832e-01
8.853868842124938965e-01 -1.214121803641319275e-01 -1.475125402212142944e-01 -3.481805026531219482e-01 -2.155414521694183350e-01 7.941811531782150269e-02 -3.313096985220909119e-02 6.705657392740249634e-02
5.022664070129394531e-01 1.158259361982345581e-01 -6.848973035812377930e-01 -2.162448912858963013e-01 1.324382871389389038e-01 -1.801655888557434082e-01 -3.946001231670379639e-01 -1.129508614540100098e-01
4.347093999385833740e-01 1.015658378601074219e-01 2.628478407859802246e-01 4.303162097930908203e-01 -4.286519885063171387e-01 -1.009039655327796936e-01 1.405700668692588806e-02 -5.935733914375305176e-01
7.085298299789428711e-01 -2.524885237216949463e-01 -1.622799783945083618e-01 -1.473563164472579956e-01 -2.804279625415802002e-01 1.607054099440574646e-02 2.711272239685058594e-01 -4.835061430931091309e-01
7.639666199684143066e-01 1.093438789248466492e-01 -8.817119151353836060e-02 2.134143561124801636e-02 -3.789475560188293457e-01 2.298049777746200562e-01 1.487938910722732544e-01 -4.214477539062500000e-01
5.008531212806701660e-01 -3.029773235321044922e-01 -1.613208800554275513e-01 2.922375500202178955e-01 1.875222623348236084e-01 -2.132689803838729858e-01 5.258446931838989258e-01 -4.344685077667236328e-01
4.373317956924438477e-01 3.475625514984130859e-01 4.115163981914520264e-01 2.910973727703094482e-01 -8.019719272851943970e-02 -1.192701980471611023e-01 -5.283699035644531250e-01 -3.660955131053924561e-01
5.184560418128967285e-01 9.509915858507156372e-02 -2.756576538085937500e-01 5.442683100700378418e-01 -1.367341913282871246e-02 -4.938883185386657715e-01 6.947959307581186295e-03 -3.252437114715576172e-01
4.124575257301330566e-01 -5.282478928565979004e-01 -3.769722282886505127e-01 -1.701834946870803833e-01 6.026342138648033142e-02 3.400641679763793945e-01 -1.424176543951034546e-01 -4.901064336299896240e-01
5.937433242797851562e-01 3.936618864536285400e-01 -4.889902174472808838e-01 -2.664373219013214111e-01 2.272962331771850586e-01 -2.062642872333526611e-01 -2.441428601741790771e-01 -1.690696179866790771e-01
2.510688602924346924e-01 2.129443362355232239e-02 1.962806731462478638e-01 5.126811861991882324e-01 3.725640773773193359e-01 2.594414353370666504e-02 -5.335616469383239746e-01 -4.593231379985809326e-01
2.990463674068450928e-01 -6.597337126731872559e-02 -1.212301403284072876e-01 2.645038962364196777e-01 -2.095140516757965088e-01 2.551075518131256104e-01 -5.980080962181091309e-01 -5.957936048507690430e-01
2.032856196165084839e-01 -6.663172245025634766e-01 -1.909875124692916870e-01 -3.124305307865142822e-01 9.186374396085739136e-02 -2.972107194364070892e-02 -6.558910012245178223e-02 -6.057913303375244141e-01
3.966904282569885254e-01 -2.733379006385803223e-01 3.183588683605194092e-01 3.559134006500244141e-01 -3.542446792125701904e-01 -2.863034605979919434e-01 1.622179299592971802e-01 -5.532835125923156738e-01
3.560746312141418457e-01 1.209833621978759766e-01 9.638854116201400757e-02 5.484275817871093750e-01 -1.975077241659164429e-01 -1.121090948581695557e-01 2.500067353248596191e-01 -6.591124534606933594e-01
4.665505290031433105e-01 7.539936807006597519e-03 -2.914025783538818359e-01 4.428025186061859131e-01 -1.697044372558593750e-01 -3.711020052433013916e-01 3.229619264602661133e-01 -4.800661504268646240e-01
6.134874820709228516e-01 1.210850998759269714e-01 9.510252624750137329e-02 -5.115547776222229004e-01 3.096291720867156982e-01 -1.507598906755447388e-01 -4.674911201000213623e-01 -3.304837644100189209e-02
6.233304142951965332e-01 1.363285928964614868e-01 4.430297911167144775e-01 -2.247638106346130371e-01 2.782405614852905273e-01 -2.722829878330230713e-01 2.369992583990097046e-01 -3.719611465930938721e-01
3.759236931800842285e-01 -4.668441712856292725e-01 -4.029588401317596436e-01 -1.106950044631958008e-01 7.163785398006439209e-02 2.890007197856903076e-01 7.010765373706817627e-02 -6.103608608245849609e-01
5.288592576980590820e-01 -9.259746223688125610e-02 -2.483430504798889160e-01 -1.180692985653877258e-01 4.029513299465179443e-01 -2.343433648347854614e-01 1.908746510744094849e-01 -6.183843016624450684e-01
1.693700850009918213e-01 -3.326828777790069580e-02 6.963624060153961182e-02 3.882635533809661865e-01 5.479549765586853027e-01 -3.843941092491149902e-01 -4.322327971458435059e-01 -4.239935874938964844e-01
6.458687782287597656e-01 -4.163073897361755371e-01 -3.935160934925079346e-01 -1.710311323404312134e-01 1.008628159761428833e-01 4.310480058193206787e-01 -8.231891691684722900e-02 -1.506091356277465820e-01
4.882915019989013672e-01 1.895324736833572388e-01 4.468622058629989624e-02 6.270328760147094727e-01 8.318129181861877441e-02 2.451477199792861938e-01 1.510957181453704834e-01 -4.905460476875305176e-01
4.021776914596557617e-01 -4.367050230503082275e-01 2.025067359209060669e-01 -2.604583278298377991e-02 5.836710706353187561e-02 2.151849716901779175e-01 -6.140369176864624023e-01 -4.232047498226165771e-01
4.439435005187988281e-01 1.323077529668807983e-01 2.479230165481567383e-01 -2.567538619041442871e-01 6.076543927192687988e-01 -1.636533811688423157e-02 -3.014602363109588623e-01 -4.445565342903137207e-01
6.846423447132110596e-02 -7.207241058349609375e-01 -1.023001000285148621e-01 -2.181510776281356812e-01 1.811775416135787964e-01 -3.249104022979736328e-01 -3.103998489677906036e-02 -5.276919007301330566e-01
5.318763852119445801e-01 -1.502706408500671387e-01 -4.426628351211547852e-02 3.144887387752532959e-01 -2.932752668857574463e-01 -2.980605959892272949e-01 -6.469897031784057617e-01 1.475082430988550186e-02
2.872096002101898193e-01 -1.564754545688629150e-01 -7.986158132553100586e-01 7.852948457002639771e-02 1.975374072790145874e-01 -1.611763536930084229e-01 -2.102598696947097778e-01 -3.739836812019348145e-01
4.975692033767700195e-01 1.549211889505386353e-01 1.951716691255569458e-01 -1.127129644155502319e-01 1.258647590875625610e-01 -3.203367888927459717e-01 2.863677740097045898e-01 -6.907707452774047852e-01
7.521175742149353027e-01 7.800595462322235107e-02 -5.574356913566589355e-01 -5.241173505783081055e-02 -1.900825202465057373e-01 -2.533902227878570557e-01 -1.112358719110488892e-01 -4.518016055226325989e-02
4.127015173435211182e-01 -1.635324954986572266e-01 1.025066152215003967e-01 1.912374645471572876e-01 2.167603075504302979e-01 -4.597064554691314697e-01 -6.983081698417663574e-01 -9.952853620052337646e-02
3.758807480335235596e-01 2.179254963994026184e-02 -2.669201791286468506e-01 2.671858668327331543e-01 1.693451404571533203e-01 -7.843320965766906738e-01 5.516851320862770081e-02 -2.621178627014160156e-01
5.362146496772766113e-01 3.058286309242248535e-01 1.188771203160285950e-01 -2.837076187133789062e-01 4.157205522060394287e-01 -2.148577012121677399e-02 1.972558498382568359e-01 -5.586823225021362305e-01
3.746366798877716064e-01 1.656503677368164062e-01 3.067224472761154175e-02 7.936187833547592163e-02 -1.811885088682174683e-01 -4.894020557403564453e-01 2.116143703460693359e-01 -7.126318216323852539e-01
6.702147722244262695e-01 -1.320543289184570312e-01 3.856593370437622070e-02 1.048157960176467896e-01 -3.290040791034698486e-01 2.265765964984893799e-01 2.027964033186435699e-02 -6.007563471794128418e-01
8.035103976726531982e-02 -4.880358576774597168e-01 -6.161009669303894043e-01 8.711008727550506592e-02 1.870487183332443237e-01 -2.644406557083129883e-01 -2.748815715312957764e-01 -4.332671165466308594e-01
1.615691632032394409e-01 3.918447494506835938e-01 -1.247136816382408142e-01 3.681960701942443848e-01 4.436665773391723633e-01 -2.790359258651733398e-01 -1.374660409055650234e-03 -6.281148791313171387e-01
9.207537174224853516e-01 -1.566866934299468994e-01 -1.403344273567199707e-01 8.890243619680404663e-02 -2.181356847286224365e-01 1.578067690134048462e-01 5.737676471471786499e-02 1.558406054973602295e-01
6.141421794891357422e-01 2.737197577953338623e-01 -2.122910618782043457e-01 2.873824834823608398e-01 -2.733168303966522217e-01 -1.826070547103881836e-01 1.868687868118286133e-01 -5.265769362449645996e-01
4.476571381092071533e-01 -3.003387153148651123e-02 -9.469243884086608887e-02 2.740327641367912292e-02 -2.143096625804901123e-01 -3.404391407966613770e-01 2.173651754856109619e-01 -7.615172266960144043e-01
5.253953337669372559e-01 9.886413812637329102e-02 3.107247054576873779e-01 -1.577571779489517212e-01 7.112696021795272827e-02 -2.283765561878681183e-02 -6.582731008529663086e-01 -3.922298848628997803e-01
6.625086665153503418e-01 -1.890052407979965210e-01 2.477792650461196899e-01 5.053013563156127930e-01 -1.952250450849533081e-01 -1.483721882104873657e-01 3.574929237365722656e-01 -1.438990384340286255e-01
3.109801411628723145e-01 -1.146719530224800110e-01 -3.648951947689056396e-01 4.149114489555358887e-01 4.197224974632263184e-01 -3.995746672153472900e-01 -4.987415373325347900e-01 -1.648241467773914337e-02
4.756822586059570312e-01 1.719691902399063110e-01 -2.642403542995452881e-01 5.808823704719543457e-01 2.547493278980255127e-01 4.228691160678863525e-01 -1.485851556062698364e-01 -2.666694223880767822e-01
1.679205000400543213e-01 -3.983938395977020264e-01 -6.334545016288757324e-01 1.672109514474868774e-01 -9.079997241497039795e-02 -2.284431457519531250e-01 -1.281325966119766235e-01 -5.540868043899536133e-01
3.400404751300811768e-01 2.800711095333099365e-01 -4.257913231849670410e-01 1.265418678522109985e-01 -1.012510731816291809e-01 1.017366349697113037e-02 -3.779081404209136963e-01 -6.748716235160827637e-01
2.550820410251617432e-01 -1.126268729567527771e-01 -4.706299602985382080e-01 4.179360270500183105e-01 -2.142342329025268555e-01 1.070369780063629150e-01 -5.517835617065429688e-01 -4.052985906600952148e-01
5.599411129951477051e-01 2.043717205524444580e-01 -2.918300628662109375e-01 5.891095995903015137e-01 2.061589062213897705e-02 1.199070960283279419e-01 2.760866880416870117e-01 -3.485062122344970703e-01
6.772930622100830078e-01 4.304975569248199463e-01 -4.502721130847930908e-02 -4.504446089267730713e-01 1.388818025588989258e-01 -1.168600171804428101e-01 -4.591796547174453735e-02 -3.405369520187377930e-01
5.203707218170166016e-01 2.846423350274562836e-02 3.551035225391387939e-01 5.194621086120605469e-01 -2.708280086517333984e-01 1.604990512132644653e-01 1.165524963289499283e-02 -4.829296171665191650e-01
1.745999157428741455e-01 6.626535207033157349e-02 -2.041067779064178467e-01 4.146854281425476074e-01 -3.126157820224761963e-02 1.566332876682281494e-01 -3.672145307064056396e-01 -7.688580155372619629e-01
6.214146614074707031e-01 1.687134243547916412e-02 3.505198359489440918e-01 -4.675836563110351562e-01 4.048784971237182617e-01 -2.179201692342758179e-01 -7.171937823295593262e-02 -2.355868816375732422e-01
7.597745656967163086e-01 -2.855351567268371582e-01 -1.523918807506561279e-01 1.317992061376571655e-01 -1.943471431732177734e-01 -3.924717009067535400e-01 2.876338362693786621e-01 -1.614930033683776855e-01
5.404643416404724121e-01 1.125149726867675781e-01 4.045519530773162842e-01 2.925723791122436523e-01 -5.191082507371902466e-02 3.522027656435966492e-02 2.344087660312652588e-01 -6.221697330474853516e-01
4.889273047447204590e-01 1.079953238368034363e-01 1.434311121702194214e-01 3.347368836402893066e-01 -2.824088633060455322e-01 -4.363047182559967041e-01 2.439242601394653320e-01 -5.357707142829895020e-01
5.563074946403503418e-01 1.913250386714935303e-01 4.270850718021392822e-01 4.944617152214050293e-01 -2.178743779659271240e-01 -3.476883098483085632e-02 4.644578695297241211e-02 -4.197465777397155762e-01
3.802692592144012451e-01 1.297665685415267944e-01 -7.418801188468933105e-01 9.932702407240867615e-03 2.338685840368270874e-01 -1.678280681371688843e-01 -1.396648883819580078e-01 -4.309340119361877441e-01
5.009770393371582031e-01 1.524183899164199829e-01 -1.952836476266384125e-02 4.501732289791107178e-01 -1.402031481266021729e-01 3.267804682254791260e-01 8.269619196653366089e-02 -6.240772008895874023e-01
3.876501321792602539e-01 -3.837274312973022461e-01 2.280478328466415405e-01 5.283389091491699219e-01 -2.277986705303192139e-01 -2.376912683248519897e-01 3.122046887874603271e-01 -4.067821502685546875e-01
3.106503784656524658e-01 -3.348903059959411621e-01 -5.393301248550415039e-01 2.093089073896408081e-01 3.995292186737060547e-01 -7.452638447284698486e-02 -5.274304747581481934e-01 -1.153134331107139587e-01
4.777203798294067383e-01 1.269114911556243896e-01 1.307800561189651489e-01 2.515377998352050781e-01 -5.351788401603698730e-01 -1.260607838630676270e-01 -5.234103649854660034e-02 -6.084856986999511719e-01
4.642798900604248047e-01 2.137945741415023804e-01 3.059844374656677246e-01 5.128340125083923340e-01 -1.437198556959629059e-02 -9.499340504407882690e-02 2.631000578403472900e-01 -5.510525107383728027e-01
4.098360538482666016e-01 -1.364650577306747437e-01 -4.550296962261199951e-01 5.127953290939331055e-01 4.581433832645416260e-01 1.924026608467102051e-01 -3.075680434703826904e-01 -4.345717281103134155e-02
4.363852441310882568e-01 -3.308329880237579346e-01 -1.936286091804504395e-01 4.030930697917938232e-01 -2.288670279085636139e-02 1.001061648130416870e-01 -6.988887190818786621e-01 -3.392318636178970337e-02
6.895449161529541016e-01 1.168436836451292038e-02 2.497028261423110962e-01 2.701959013938903809e-01 -1.242059245705604553e-01 -3.820469975471496582e-02 3.963789939880371094e-01 -4.637143611907958984e-01
6.630969643592834473e-01 2.401359081268310547e-01 -5.302117466926574707e-01 9.032946079969406128e-02 -2.482939809560775757e-01 -2.125561796128749847e-02 -3.885548412799835205e-01 1.662703976035118103e-02
4.347173869609832764e-01 5.458716750144958496e-01 4.258162900805473328e-02 -6.531738489866256714e-02 3.330708444118499756e-01 -2.118406742811203003e-01 -8.904264308512210846e-03 -5.925144553184509277e-01
5.513486862182617188e-01 -1.653754860162734985e-01 -1.367700845003128052e-01 4.933345019817352295e-01 -2.291321009397506714e-01 5.970963835716247559e-02 2.736491858959197998e-01 -5.250048041343688965e-01
5.389302372932434082e-01 -6.581461429595947266e-02 6.665410101413726807e-02 1.909878849983215332e-01 -2.475313097238540649e-01 -8.826990425586700439e-02 3.477742969989776611e-01 -6.886895298957824707e-01
2.020857483148574829e-02 -2.962587475776672363e-01 -3.774361610412597656e-01 4.148392751812934875e-02 1.872048228979110718e-01 -4.762261211872100830e-01 -1.201962903141975403e-01 -7.009701132774353027e-01
3.276978135108947754e-01 -1.032678633928298950e-01 -2.183944731950759888e-01 1.810368597507476807e-01 -1.443193256855010986e-01 2.808483242988586426e-01 4.303466528654098511e-02 -8.366143703460693359e-01
3.651880025863647461e-01 2.284891903400421143e-01 2.766559422016143799e-01 2.077459543943405151e-01 5.980814099311828613e-01 9.122750163078308105e-02 2.308330498635768890e-03 -5.733273625373840332e-01
6.850600242614746094e-01 2.810545265674591064e-01 -2.819016277790069580e-01 4.587770104408264160e-01 9.179512411355972290e-02 2.193758338689804077e-01 -1.484955549240112305e-01 -2.883635759353637695e-01
5.501252412796020508e-01 -2.257185429334640503e-01 2.672343254089355469e-01 3.780497610569000244e-01 -3.106720149517059326e-01 -4.914846271276473999e-02 2.876718640327453613e-01 -5.003896951675415039e-01
7.714367508888244629e-01 2.184374332427978516e-01 -4.949475824832916260e-01 2.110983431339263916e-02 2.976411487907171249e-04 -3.188906908035278320e-01 4.513643682003021240e-02 -8.957189321517944336e-02
3.748639523983001709e-01 1.622335612773895264e-01 -1.072490215301513672e-01 6.982998251914978027e-01 2.336990833282470703e-01 3.599544763565063477e-01 -1.513507515192031860e-01 -3.562902808189392090e-01
5.512172579765319824e-01 -5.142961144447326660e-01 4.208064079284667969e-02 -9.517489373683929443e-02 4.730766117572784424e-01 4.246585071086883545e-01 -7.547041773796081543e-02 -1.048714742064476013e-01
4.001053571701049805e-01 -1.178803369402885437e-01 4.308397471904754639e-01 2.537537217140197754e-01 3.867810666561126709e-01 2.747492492198944092e-01 -2.363732308149337769e-01 -5.431824326515197754e-01
7.670190334320068359e-01 2.586719989776611328e-01 -2.402805984020233154e-01 -5.821367725729942322e-02 1.507137250155210495e-02 -2.639568224549293518e-02 1.219626441597938538e-01 -5.175406336784362793e-01
5.772304534912109375e-01 -4.466860592365264893e-01 -4.337815046310424805e-01 1.130272448062896729e-01 1.629585921764373779e-01 -2.095428258180618286e-01 3.307950198650360107e-01 -2.940169870853424072e-01
5.245306491851806641e-01 -2.728375494480133057e-01 1.492358446121215820e-01 -3.284403085708618164e-01 2.772159576416015625e-01 4.734157621860504150e-01 -1.595478802919387817e-01 -4.402909576892852783e-01
6.235896348953247070e-01 -1.165221258997917175e-02 4.624446332454681396e-01 -2.216162234544754028e-01 3.737143278121948242e-01 -9.836934506893157959e-02 -4.289478659629821777e-01 -1.212271228432655334e-01
4.201217889785766602e-01 -2.065036147832870483e-01 -1.483884751796722412e-01 4.660311043262481689e-01 2.453116923570632935e-01 -6.857120990753173828e-01 1.061563938856124878e-01 1.227569533511996269e-03
4.115816354751586914e-01 7.260345667600631714e-02 3.477317690849304199e-01 3.436755537986755371e-01 1.585908830165863037e-01 2.386314868927001953e-01 -4.937123358249664307e-01 -5.103440880775451660e-01
4.602818787097930908e-01 -3.394267261028289795e-01 -2.071343042189255357e-04 3.124986030161380768e-02 -2.868443727493286133e-01 -2.863111197948455811e-01 2.627595663070678711e-01 -6.623119711875915527e-01
5.209663510322570801e-01 6.360698938369750977e-01 -6.806593388319015503e-02 1.383746564388275146e-01 3.285410106182098389e-01 -1.336672306060791016e-01 3.212629258632659912e-02 -4.164018929004669189e-01
5.690526962280273438e-01 2.926201224327087402e-01 -1.911314427852630615e-01 6.268660426139831543e-01 -4.084431007504463196e-02 2.216844260692596436e-01 -4.620023246388882399e-04 -3.320356011390686035e-01
5.116764903068542480e-01 -2.559740245342254639e-01 -9.696310758590698242e-02 4.580384194850921631e-01 4.524385631084442139e-01 -3.548917472362518311e-01 3.278703987598419189e-01 -1.237560063600540161e-01
4.645058512687683105e-01 -5.839147567749023438e-01 -2.487051934003829956e-01 4.316691458225250244e-01 -1.554232090711593628e-01 -3.326823413372039795e-01 6.599661707878112793e-02 -2.364229559898376465e-01
4.554880559444427490e-01 -3.437582254409790039e-01 -3.658424317836761475e-01 2.028977125883102417e-02 -1.836406290531158447e-01 -4.380722641944885254e-01 2.086691856384277344e-01 -5.205137133598327637e-01
4.924552142620086670e-01 -1.507717967033386230e-01 2.581835724413394928e-03 4.491686820983886719e-01 -2.251264005899429321e-01 1.232576146721839905e-01 1.428577899932861328e-01 -6.683665513992309570e-01
2.304245531558990479e-01 -3.351549208164215088e-01 -1.211715042591094971e-01 3.970603644847869873e-01 6.538006663322448730e-01 9.121263772249221802e-02 -3.917942047119140625e-01 -2.701082825660705566e-01
4.716840088367462158e-01 -4.362300336360931396e-01 -8.782587014138698578e-03 -5.908899307250976562e-01 3.374559879302978516e-01 -1.091993879526853561e-03 -1.463740319013595581e-01 -3.204473555088043213e-01
7.021929621696472168e-01 1.053160056471824646e-01 -4.657541215419769287e-01 3.917158115655183792e-03 -7.809777557849884033e-02 -4.432978034019470215e-01 1.345349699258804321e-01 -2.412045150995254517e-01
5.963457822799682617e-01 -6.460468769073486328e-01 7.353123277425765991e-02 -1.552001833915710449e-01 7.240676879882812500e-02 -4.257326424121856689e-01 1.048653572797775269e-01 3.666127566248178482e-03
4.145721793174743652e-01 -1.043301746249198914e-01 -1.375755965709686279e-01 5.792994499206542969e-01 2.813011407852172852e-01 4.762362837791442871e-01 -1.663822978734970093e-01 -3.593268692493438721e-01
2.467962503433227539e-01 -6.598734110593795776e-02 -4.410566687583923340e-01 1.880505681037902832e-01 5.777727812528610229e-02 3.936440497636795044e-02 1.004703715443611145e-01 -8.305789232254028320e-01
3.550332188606262207e-01 -1.118986979126930237e-01 -4.636015892028808594e-01 3.177704811096191406e-01 -4.821537807583808899e-02 -1.222061663866043091e-01 -4.351483881473541260e-01 -5.821619033813476562e-01
6.082953214645385742e-01 4.970715567469596863e-02 -1.182954236865043640e-01 3.361799418926239014e-01 3.600690960884094238e-01 -4.027495682239532471e-01 4.014968276023864746e-01 -2.178041934967041016e-01
3.578087389469146729e-01 -5.806195735931396484e-02 3.911576569080352783e-01 1.148037314414978027e-01 5.140002369880676270e-01 2.238792330026626587e-01 -2.889962494373321533e-01 -5.518882274627685547e-01
7.145579457283020020e-01 8.205694146454334259e-03 1.049752086400985718e-01 2.326748967170715332e-01 -3.396372795104980469e-01 -1.434725522994995117e-01 1.484374701976776123e-01 -5.159559845924377441e-01
6.052542328834533691e-01 -2.283653914928436279e-01 4.072773456573486328e-01 1.812813729047775269e-01 6.138434410095214844e-01 -2.106970548629760742e-02 7.839050143957138062e-03 7.395784556865692139e-02
4.480827152729034424e-01 -4.454891681671142578e-01 -1.485119163990020752e-01 6.165617704391479492e-02 2.275077402591705322e-01 -9.429176151752471924e-02 -5.871258378028869629e-01 -4.117479324340820312e-01
5.811488032341003418e-01 -1.461476236581802368e-01 6.237190589308738708e-02 -3.270800113677978516e-01 5.881053805351257324e-01 -4.222755730152130127e-01 -7.362923771142959595e-02 2.072310447692871094e-02
3.987186849117279053e-01 -1.735509485006332397e-01 4.504232108592987061e-01 3.428558707237243652e-01 4.014282822608947754e-01 9.121085703372955322e-02 -3.946016132831573486e-01 -4.065682291984558105e-01
6.018402576446533203e-01 -2.424256503582000732e-01 -6.147797703742980957e-01 1.671746522188186646e-01 1.896698176860809326e-01 -3.152104318141937256e-01 -1.835978180170059204e-01 6.384641677141189575e-02
7.021109461784362793e-01 -5.021161437034606934e-01 -4.107565581798553467e-01 -1.427624821662902832e-01 -1.798426061868667603e-01 1.033822447061538696e-01 -1.352262496948242188e-01 -6.708249449729919434e-02
4.920701384544372559e-01 2.738944068551063538e-02 -1.055920720100402832e-01 6.758375763893127441e-01 1.779535859823226929e-01 4.246152639389038086e-01 9.231148287653923035e-03 -2.777768373489379883e-01
3.993266522884368896e-01 -4.075633883476257324e-01 1.061908900737762451e-02 6.391111612319946289e-01 8.309953659772872925e-02 3.507110476493835449e-01 7.728685438632965088e-02 -3.605236411094665527e-01
6.111403107643127441e-01 -4.344705939292907715e-01 -2.466096282005310059e-01 3.666076958179473877e-01 -5.977004393935203552e-02 -3.305553197860717773e-01 2.593533992767333984e-01 -2.498438209295272827e-01
5.408238768577575684e-01 -1.039598658680915833e-01 4.754793047904968262e-01 3.628566116094589233e-02 -4.242219030857086182e-02 8.544141799211502075e-02 -3.550196764990687370e-03 -6.783747673034667969e-01
7.403417825698852539e-01 -1.708147227764129639e-01 -4.630852639675140381e-01 1.453662384301424026e-02 2.346849143505096436e-01 -3.336941003799438477e-01 -1.293880492448806763e-01 1.577555835247039795e-01
5.618916749954223633e-01 3.875917196273803711e-01 7.543223444372415543e-03 2.594925463199615479e-01 -1.770646870136260986e-01 -6.077049672603607178e-02 1.175945177674293518e-01 -6.463620662689208984e-01
3.033176064491271973e-01 9.175743162631988525e-02 1.030981242656707764e-01 2.925087511539459229e-01 2.577178180217742920e-01 -2.369570136070251465e-01 -7.236727327108383179e-02 -8.219393491744995117e-01
3.785273134708404541e-01 1.624411493539810181e-01 -1.999884545803070068e-01 4.097404778003692627e-01 4.527637064456939697e-01 5.662195384502410889e-02 2.169071435928344727e-01 -6.059684157371520996e-01
7.493849992752075195e-01 8.919216692447662354e-02 3.472354412078857422e-01 -7.189222425222396851e-02 3.580928966403007507e-02 2.188389599323272705e-01 -4.975051283836364746e-01 -8.967716991901397705e-02
5.296148657798767090e-01 5.095901712775230408e-02 -2.301521897315979004e-01 3.666779696941375732e-01 7.641375809907913208e-02 4.852291345596313477e-01 -1.585965417325496674e-02 -5.366101861000061035e-01
4.079848825931549072e-01 -2.256222367286682129e-01 -1.050597801804542542e-01 8.655852079391479492e-02 2.664484083652496338e-01 3.042938113212585449e-01 -5.223432183265686035e-01 -5.724344253540039062e-01
8.240190744400024414e-01 -4.807318374514579773e-02 -4.846212565898895264e-01 -2.398752272129058838e-01 -1.162761226296424866e-01 -5.356250703334808350e-02 5.165368318557739258e-02 -8.500888198614120483e-02
4.579594433307647705e-01 -2.855483591556549072e-01 2.390407174825668335e-01 4.130639731884002686e-01 2.993044257164001465e-01 1.026063710451126099e-01 -6.152579784393310547e-01 -4.816091433167457581e-02
3.661611974239349365e-01 2.847697138786315918e-01 -6.190595030784606934e-01 1.313552558422088623e-01 3.245326280593872070e-01 -3.274333775043487549e-01 -1.288016885519027710e-01 -3.939791619777679443e-01
4.482036828994750977e-01 -1.270058453083038330e-01 2.657384276390075684e-01 2.853138148784637451e-01 -3.233817219734191895e-01 -1.133239269256591797e-01 2.122239172458648682e-01 -6.844744086265563965e-01
5.268309712409973145e-01 2.596711218357086182e-01 1.254098713397979736e-01 4.165302962064743042e-03 1.086432021111249924e-04 -3.092690110206604004e-01 1.720307767391204834e-01 -7.169610261917114258e-01
5.760152935981750488e-01 1.779619753360748291e-01 4.846259206533432007e-02 4.626591503620147705e-01 -4.160290211439132690e-02 -3.072894811630249023e-01 2.734099924564361572e-01 -4.992222785949707031e-01
4.711172878742218018e-01 3.927894830703735352e-01 2.098854333162307739e-01 2.268820628523826599e-02 4.281291067600250244e-01 1.904265433549880981e-01 -3.779625296592712402e-01 -4.656026363372802734e-01
4.452429115772247314e-01 -7.490493059158325195e-01 -1.947342455387115479e-01 -3.259941935539245605e-01 1.707189083099365234e-01 1.248219609260559082e-01 -1.680958420038223267e-01 -1.533252000808715820e-01
5.070888400077819824e-01 -1.060253977775573730e-01 1.399028301239013672e-01 2.502449154853820801e-01 -4.135314226150512695e-01 1.861544400453567505e-01 -5.543971434235572815e-02 -6.638441085815429688e-01
3.058764338493347168e-01 -1.864554435014724731e-01 -4.759836196899414062e-02 3.710817992687225342e-01 -3.019723109900951385e-02 1.096530035138130188e-01 -4.472016096115112305e-01 -7.202650904655456543e-01
6.008104085922241211e-01 1.172412037849426270e-01 4.971595853567123413e-02 -3.085865378379821777e-01 -1.082373708486557007e-01 -6.759348511695861816e-02 1.434997618198394775e-01 -7.005054950714111328e-01
4.410018026828765869e-01 5.910040065646171570e-02 2.396426647901535034e-01 5.377825498580932617e-01 -9.052450209856033325e-02 1.111923083662986755e-01 -1.159605234861373901e-01 -6.491382122039794922e-01
4.914126694202423096e-01 -1.702559590339660645e-01 -7.765287756919860840e-01 1.505437344312667847e-01 1.274943202733993530e-01 -1.791389435529708862e-01 -1.870270818471908569e-01 -1.433232277631759644e-01
5.382757186889648438e-01 2.247211337089538574e-01 4.081007093191146851e-02 -4.370248317718505859e-02 4.488784968852996826e-01 2.570396363735198975e-01 1.122680120170116425e-02 -6.232951283454895020e-01
5.352258682250976562e-01 8.880537003278732300e-02 4.776466190814971924e-01 1.039770543575286865e-01 4.881039857864379883e-01 2.339997887611389160e-01 -2.067688554525375366e-01 -3.618488013744354248e-01
3.145515322685241699e-01 -2.542120814323425293e-01 -2.814903855323791504e-01 2.530018985271453857e-01 4.946747422218322754e-01 -1.514580287039279938e-02 -6.494004130363464355e-01 -1.628902554512023926e-01
6.326929926872253418e-01 -3.588201701641082764e-01 -1.158218160271644592e-01 3.164142966270446777e-01 -3.264513015747070312e-01 4.523922875523567200e-02 3.455315828323364258e-01 -3.597301244735717773e-01
8.895436525344848633e-01 1.409266889095306396e-01 -1.513095349073410034e-01 -2.882222533226013184e-01 -1.809162497520446777e-01 1.017466261982917786e-01 3.371966630220413208e-02 -1.966342926025390625e-01
2.321276366710662842e-01 -1.606664061546325684e-01 -2.056814283132553101e-01 3.318031430244445801e-01 2.936233282089233398e-01 -1.529323160648345947e-01 -5.484700202941894531e-01 -5.978984832763671875e-01
5.065588951110839844e-01 -1.507577747106552124e-01 4.161222279071807861e-01 4.609494805335998535e-01 2.211973071098327637e-01 2.448405474424362183e-01 -4.277267456054687500e-01 -2.078770101070404053e-01
4.147592782974243164e-01 -3.347430825233459473e-01 -2.347775995731353760e-01 6.929286122322082520e-01 6.826329976320266724e-02 -1.093193516135215759e-01 -2.319176346063613892e-01 -3.320465385913848877e-01
4.053227305412292480e-01 3.902548551559448242e-01 9.052718430757522583e-02 3.318416774272918701e-01 7.245891541242599487e-02 -1.715075224637985229e-01 -2.211818844079971313e-01 -6.939119696617126465e-01
4.931146800518035889e-01 4.310612753033638000e-02 -2.192575335502624512e-01 6.637367606163024902e-01 6.445618718862533569e-02 9.651259332895278931e-02 -1.556177884340286255e-01 -4.781976938247680664e-01
3.930300772190093994e-01 -2.904010117053985596e-01 3.637752830982208252e-01 2.100178450345993042e-01 2.720689177513122559e-01 1.519941538572311401e-01 -5.843694806098937988e-01 -3.822870850563049316e-01
1.376883983612060547e-01 -1.330018937587738037e-01 2.556128799915313721e-02 7.012742757797241211e-02 3.810659646987915039e-01 -4.208320677280426025e-01 -2.001000791788101196e-01 -7.716412544250488281e-01
4.633272886276245117e-01 -1.518869549036026001e-01 1.064621061086654663e-01 -2.887433469295501709e-01 1.494006961584091187e-01 -4.585891664028167725e-01 2.603318393230438232e-01 -6.059322357177734375e-01
6.377547383308410645e-01 3.208985924720764160e-01 4.263359680771827698e-02 4.801344573497772217e-01 -2.873634397983551025e-01 -6.673014909029006958e-02 -3.693082034587860107e-01 -1.858145296573638916e-01
5.437161922454833984e-01 1.089461743831634521e-01 1.157289817929267883e-01 6.146813035011291504e-01 4.678041860461235046e-02 -3.350067734718322754e-01 -1.410855203866958618e-01 -4.086001515388488770e-01
5.466178059577941895e-01 5.096508935093879700e-02 4.845966100692749023e-01 9.224496781826019287e-03 4.860213398933410645e-02 -8.834371715784072876e-02 1.151022538542747498e-01 -6.635339260101318359e-01
8.856850862503051758e-01 1.778323203325271606e-01 2.779583334922790527e-01 7.200365513563156128e-02 -1.562895327806472778e-01 1.423801481723785400e-01 4.232176393270492554e-02 -2.345266491174697876e-01
5.538910031318664551e-01 -3.057546019554138184e-01 5.596059560775756836e-02 -1.020723879337310791e-01 6.191951632499694824e-01 -2.969146147370338440e-02 -9.974908828735351562e-02 -4.381033480167388916e-01
4.676463007926940918e-01 1.659117341041564941e-01 4.256192147731781006e-01 1.820493787527084351e-01 5.044667124748229980e-01 2.190324217081069946e-01 -3.036011755466461182e-01 -3.805930614471435547e-01
5.901201367378234863e-01 2.583953142166137695e-01 1.703195720911026001e-01 -2.531894445419311523e-01 8.348031342029571533e-02 9.969031810760498047e-02 -2.929545566439628601e-02 -6.885571479797363281e-01
5.497826933860778809e-01 -2.517960965633392334e-02 3.790553808212280273e-01 1.766282171010971069e-01 4.727130234241485596e-01 2.281235754489898682e-01 -4.387575984001159668e-01 -2.328480780124664307e-01
