# Supplementary material for: Where is your field going? A machine learning approach to study the relative motion of the domains of physics
Source: PLoS One. 2020 Jun 18;15(6):e0233997. doi: 10.1371/journal.pone.0233997 (PMC7302634; doi:10.1371/journal.pone.0233997)
Supplement: S3 Data — (ZIP) [file pone.0233997.s003.zip › 2/Pacs4Run_2_VS_500_embeddings1986-1990ED8.txt]

-4.842101633548736572e-01 -3.985151946544647217e-01 -3.478210270404815674e-01 9.902150928974151611e-02 -4.729108810424804688e-01 3.557219207286834717e-01 -3.166777789592742920e-01 -1.596050560474395752e-01
-4.934026859700679779e-03 -7.188861370086669922e-01 -4.612039923667907715e-01 3.937744721770286560e-02 -4.386319816112518311e-01 -1.298628151416778564e-01 1.110241189599037170e-02 2.439942508935928345e-01
2.425849437713623047e-01 -3.123576343059539795e-01 -9.835541248321533203e-02 4.498132169246673584e-01 -3.225262165069580078e-01 5.129632353782653809e-01 5.010591745376586914e-01 1.156057938933372498e-01
1.151122525334358215e-01 1.425418071448802948e-02 -3.085303008556365967e-01 7.069491147994995117e-01 -4.591530263423919678e-01 5.013454332947731018e-02 2.592311799526214600e-02 4.213916957378387451e-01
8.692955970764160156e-02 -3.698976039886474609e-01 -4.171769022941589355e-01 -2.725955471396446228e-02 -6.227578520774841309e-01 3.031465457752346992e-03 2.375691384077072144e-02 5.407759547233581543e-01
-4.836126416921615601e-02 -1.331555377691984177e-02 -3.328921794891357422e-01 4.401882886886596680e-01 -3.099456131458282471e-01 6.827933192253112793e-01 3.440791368484497070e-01 1.106231510639190674e-01
2.046552859246730804e-02 -2.326928377151489258e-01 -2.136504203081130981e-01 -1.292043477296829224e-01 -3.335618674755096436e-01 4.699642062187194824e-01 2.897793948650360107e-01 6.833688616752624512e-01
-1.206225827336311340e-01 -5.997912287712097168e-01 5.142820626497268677e-02 2.816645503044128418e-01 -4.816471040248870850e-01 1.786741167306900024e-01 -1.152999103069305420e-01 -5.162540078163146973e-01
-1.623869240283966064e-01 -2.681048512458801270e-01 4.886388033628463745e-02 5.913974046707153320e-01 -5.471939444541931152e-01 1.919734627008438110e-01 4.160423278808593750e-01 2.006128728389739990e-01
-3.138684332370758057e-01 -4.815505743026733398e-01 -6.262180805206298828e-01 4.243516027927398682e-01 -1.421618014574050903e-01 1.073455736041069031e-01 -1.149538147728890181e-04 2.562018632888793945e-01
-1.282514035701751709e-01 -4.865392744541168213e-01 -5.776418447494506836e-01 -1.818629950284957886e-01 -5.208162069320678711e-01 2.498000711202621460e-01 -3.656019270420074463e-02 -2.123691439628601074e-01
-4.547450244426727295e-01 -6.250762939453125000e-02 -1.149929985404014587e-01 3.106510639190673828e-01 -6.845797896385192871e-01 3.145054876804351807e-01 3.344954252243041992e-01 1.104627642780542374e-02
-6.486305594444274902e-02 -7.318946719169616699e-01 -4.912121593952178955e-01 -4.955762624740600586e-02 -4.246436655521392822e-01 -9.625408053398132324e-02 -1.190891042351722717e-01 1.122871339321136475e-01
2.327137589454650879e-01 -2.233191430568695068e-01 -7.874077558517456055e-02 3.285871744155883789e-01 -7.915482521057128906e-01 3.948075696825981140e-03 2.759010493755340576e-01 2.812785208225250244e-01
-2.461400628089904785e-02 -2.673656940460205078e-01 -4.345370084047317505e-02 -1.334500312805175781e-01 -4.935667812824249268e-01 6.592836380004882812e-01 8.049024641513824463e-02 -4.727270305156707764e-01
6.860717386007308960e-02 -3.065930604934692383e-01 6.081977486610412598e-01 1.410660147666931152e-01 -5.936232209205627441e-01 3.522438108921051025e-01 -1.009590998291969299e-01 -1.575837284326553345e-01
-2.204729914665222168e-01 -4.457947313785552979e-01 -5.839680507779121399e-02 4.951903223991394043e-01 -5.103101134300231934e-01 2.061843872070312500e-01 4.484054446220397949e-01 6.269153207540512085e-03
-1.479116231203079224e-01 -1.993930339813232422e-01 -4.195188283920288086e-01 5.387521982192993164e-01 -5.642151236534118652e-01 2.400659918785095215e-01 3.094238638877868652e-01 2.002791501581668854e-02
-1.962289512157440186e-01 -1.291111856698989868e-01 -4.532842636108398438e-01 2.462012916803359985e-01 -5.132943391799926758e-01 5.197032690048217773e-01 3.204527497291564941e-01 -2.061312496662139893e-01
-4.304887354373931885e-01 -2.659407854080200195e-01 -3.236546516418457031e-01 5.935722589492797852e-01 -3.325758278369903564e-01 -2.635713294148445129e-02 1.159388571977615356e-02 4.188542664051055908e-01
-3.767603039741516113e-01 -1.890201121568679810e-01 -3.088418841361999512e-01 5.688194036483764648e-01 -4.495021700859069824e-01 -7.540684193372726440e-02 -1.655842736363410950e-02 4.420086145401000977e-01
-2.061612606048583984e-01 -5.278880596160888672e-01 -1.197087019681930542e-01 1.966935992240905762e-01 -1.037724092602729797e-01 5.106182098388671875e-01 5.251565575599670410e-01 2.802214026451110840e-01
-9.794856607913970947e-02 -7.259170413017272949e-01 -2.095342576503753662e-01 4.198833405971527100e-01 4.384244233369827271e-02 3.688410222530364990e-01 -2.284944057464599609e-01 -2.303659617900848389e-01
-1.095085367560386658e-01 -5.743290781974792480e-01 -2.212549149990081787e-01 4.939311444759368896e-01 6.972168385982513428e-02 4.793086946010589600e-01 -3.209302723407745361e-01 -1.662475615739822388e-01
7.160932570695877075e-02 -1.417160928249359131e-01 -3.784345835447311401e-02 3.034318983554840088e-01 -7.755333781242370605e-01 3.306529819965362549e-01 4.129148721694946289e-01 1.882162410765886307e-03
1.427019089460372925e-01 -4.486205801367759705e-02 1.347896754741668701e-01 3.739922121167182922e-02 -8.277955651283264160e-01 4.329144060611724854e-01 1.424289047718048096e-01 -2.551671266555786133e-01
5.553314113058149815e-04 -6.081472635269165039e-01 -1.804894357919692993e-01 -9.183688461780548096e-02 -5.612806081771850586e-01 5.545029044151306152e-02 3.139117360115051270e-01 4.153250157833099365e-01
1.046476289629936218e-01 -1.997482329607009888e-01 -9.214051812887191772e-02 1.932280063629150391e-01 -8.687090277671813965e-01 1.503591388463973999e-01 3.403759598731994629e-01 1.010127067565917969e-01
-2.974123656749725342e-01 -5.834182500839233398e-01 -4.620025455951690674e-01 2.524188756942749023e-01 4.771520942449569702e-02 4.455980062484741211e-01 -2.341199368238449097e-01 -1.958588957786560059e-01
-2.596312463283538818e-01 3.375971317291259766e-02 -1.823320537805557251e-01 1.655141562223434448e-01 -6.454910039901733398e-01 2.811489403247833252e-01 2.628614902496337891e-01 5.531840324401855469e-01
-3.771975338459014893e-01 -3.299264609813690186e-01 -3.248284161090850830e-01 3.523141145706176758e-02 -5.493026375770568848e-01 1.575121283531188965e-01 -2.811763882637023926e-01 -4.863250255584716797e-01
-4.600601196289062500e-01 -4.939580261707305908e-01 -2.585408650338649750e-02 4.354355856776237488e-02 6.254509091377258301e-02 3.622978031635284424e-01 -5.102128982543945312e-01 3.824876844882965088e-01
-1.110380962491035461e-01 -4.874120950698852539e-01 3.967748284339904785e-01 5.219298601150512695e-01 -3.163734078407287598e-01 5.070500448346138000e-02 -3.564960360527038574e-01 3.008426725864410400e-01
2.236452847719192505e-01 -5.182221531867980957e-01 3.100569359958171844e-02 4.944358170032501221e-01 1.519838869571685791e-01 5.711103081703186035e-01 -2.098722904920578003e-01 2.066113650798797607e-01
-2.751972973346710205e-01 -5.946077704429626465e-01 3.262622654438018799e-01 3.443465530872344971e-01 -1.567632406949996948e-01 2.251004427671432495e-01 -4.763832986354827881e-01 2.085677832365036011e-01
-4.677724540233612061e-01 -6.044983267784118652e-01 2.920505404472351074e-01 2.033790498971939087e-01 -4.017911255359649658e-01 2.096104621887207031e-01 2.630172371864318848e-01 -1.206793785095214844e-01
-1.930362135171890259e-01 -6.546137928962707520e-01 -5.988271236419677734e-01 1.299541741609573364e-01 -3.116536140441894531e-01 -8.334180712699890137e-02 -1.932535320520401001e-01 1.315870583057403564e-01
1.684423685073852539e-01 -2.220369428396224976e-01 -3.018282353878021240e-01 -3.810391575098037720e-02 -3.863277435302734375e-01 4.538674652576446533e-01 3.466229140758514404e-01 5.953001976013183594e-01
-2.511441409587860107e-01 -5.126453638076782227e-01 7.661040127277374268e-02 4.918940663337707520e-01 -4.994488060474395752e-01 7.897833734750747681e-02 4.119186401367187500e-01 -3.047583252191543579e-02
-2.095191925764083862e-01 -4.186152517795562744e-01 7.538197934627532959e-02 1.015318110585212708e-01 -2.039807289838790894e-01 5.338457226753234863e-01 4.823080599308013916e-01 4.534881412982940674e-01
-1.390170603990554810e-01 -4.484700858592987061e-01 4.311881661415100098e-01 -1.170877441763877869e-01 -2.310773283243179321e-01 7.006084918975830078e-01 8.681585639715194702e-02 1.677201390266418457e-01
2.359179854393005371e-01 7.506433874368667603e-02 -8.191893994808197021e-02 1.430702060461044312e-01 -6.117779016494750977e-01 6.278436183929443359e-01 3.427657186985015869e-01 1.599373966455459595e-01
1.842409074306488037e-01 -4.276837706565856934e-01 -2.404121607542037964e-01 6.262279748916625977e-01 1.360587589442729950e-02 2.119555920362472534e-01 -4.823639988899230957e-01 2.353657186031341553e-01
-5.597767233848571777e-01 -3.668659031391143799e-01 1.189870163798332214e-01 4.160320758819580078e-01 -1.169034093618392944e-01 1.986412107944488525e-01 -4.576739072799682617e-01 3.197320401668548584e-01
-1.944419145584106445e-01 -6.968706250190734863e-01 -3.421019613742828369e-01 3.666957914829254150e-01 -3.006027340888977051e-01 3.254561126232147217e-02 3.932634834200143814e-03 -3.655511736869812012e-01
-2.025434076786041260e-01 -4.027874469757080078e-01 -2.201319485902786255e-01 6.249122619628906250e-01 6.030634976923465729e-03 3.698063194751739502e-01 -4.628389775753021240e-01 8.217006176710128784e-02
3.752707839012145996e-01 -3.399662077426910400e-01 1.247684508562088013e-01 5.746993422508239746e-01 -1.676435582339763641e-03 5.882995128631591797e-01 -2.267486602067947388e-01 1.531295850872993469e-02
-4.092991054058074951e-01 -5.344913005828857422e-01 -5.002873539924621582e-01 3.839953839778900146e-01 -2.610671222209930420e-01 -3.135428950190544128e-02 -4.131743684411048889e-02 2.796556949615478516e-01
-1.779904216527938843e-01 -4.263046383857727051e-01 1.827299296855926514e-01 3.021197617053985596e-01 -4.403267204761505127e-01 1.669352650642395020e-01 4.664750695228576660e-01 4.717659950256347656e-01
7.706599682569503784e-02 5.955275893211364746e-02 4.905469343066215515e-02 4.278105795383453369e-01 -6.764334440231323242e-01 4.902503490447998047e-01 3.273803293704986572e-01 -6.480416050180792809e-04
-2.555540800094604492e-01 1.234275475144386292e-02 -3.907874822616577148e-01 3.391855359077453613e-01 -5.829640030860900879e-01 4.963129162788391113e-01 2.783116698265075684e-01 -5.609998479485511780e-02
-1.474765837192535400e-01 -5.492904037237167358e-02 -5.193499326705932617e-01 4.056989550590515137e-01 -4.873205721378326416e-01 4.737488925457000732e-01 2.383893132209777832e-01 -1.488914340734481812e-01
-2.699006199836730957e-01 -3.612051606178283691e-01 2.889113873243331909e-02 5.294152498245239258e-01 -4.125094413757324219e-01 2.137801498174667358e-01 4.713673889636993408e-01 2.784171998500823975e-01
1.607589572668075562e-01 -1.082773879170417786e-01 -3.595270514488220215e-01 4.425741434097290039e-01 -3.523521125316619873e-01 5.605742335319519043e-01 4.157006144523620605e-01 1.615503132343292236e-01
3.233050107955932617e-01 -2.741581797599792480e-01 -4.765495359897613525e-01 5.477187633514404297e-01 -4.983909130096435547e-01 2.267441898584365845e-02 7.490919530391693115e-02 1.967148333787918091e-01
-1.568057090044021606e-01 -1.777534559369087219e-02 -5.113420635461807251e-02 2.127858698368072510e-01 -7.162774205207824707e-01 5.134673118591308594e-01 3.877824842929840088e-01 -1.123113557696342468e-02
1.564534455537796021e-01 -6.857572793960571289e-01 -1.260843724012374878e-01 -4.662482533603906631e-03 1.863160729408264160e-02 5.513730645179748535e-01 -4.285326898097991943e-01 -3.660959750413894653e-02
-1.263369619846343994e-01 -2.513841092586517334e-01 1.899873465299606323e-01 4.636100530624389648e-01 -3.153358101844787598e-01 1.221079304814338684e-01 -6.647205352783203125e-01 3.370686471462249756e-01
5.251558870077133179e-02 -4.273118376731872559e-01 -2.561024427413940430e-01 -1.147081553936004639e-01 -1.278681904077529907e-01 5.075869560241699219e-01 3.085091412067413330e-01 6.055802702903747559e-01
2.768434882164001465e-01 -1.831657439470291138e-01 -3.481375873088836670e-01 5.943802595138549805e-01 -5.821245312690734863e-01 6.452119443565607071e-03 6.636023987084627151e-03 2.763433456420898438e-01
-2.739445865154266357e-01 -2.583968043327331543e-01 -3.044112920761108398e-01 5.571834444999694824e-01 -6.196891665458679199e-01 1.093012392520904541e-01 2.421074956655502319e-01 -2.210203558206558228e-02
6.292328238487243652e-02 -3.546134829521179199e-01 -3.058087229728698730e-01 1.087439283728599548e-01 -3.100490868091583252e-01 4.506477713584899902e-01 4.507261216640472412e-01 5.124234557151794434e-01
9.140773117542266846e-02 -2.824110090732574463e-01 -3.827612102031707764e-01 6.771038770675659180e-01 -5.439683794975280762e-01 -9.165994822978973389e-02 -4.904709756374359131e-02 1.428594626486301422e-02
-2.950178384780883789e-01 1.277851462364196777e-01 -1.656470075249671936e-02 2.136285752058029175e-01 -8.081976175308227539e-01 3.717520236968994141e-01 2.365069091320037842e-01 5.835567787289619446e-02
-9.792834520339965820e-02 -6.427275538444519043e-01 4.387534260749816895e-01 3.552006483078002930e-01 -1.767279952764511108e-01 1.796423941850662231e-01 -3.658934831619262695e-01 2.475019693374633789e-01
-1.097538098692893982e-01 -1.500454545021057129e-01 -2.749081850051879883e-01 8.266890048980712891e-02 -7.763493061065673828e-01 1.177067533135414124e-01 2.195634096860885620e-01 4.671729803085327148e-01
-3.318433761596679688e-01 -5.746181011199951172e-01 -3.455367088317871094e-01 -2.768697440624237061e-01 -5.424473881721496582e-01 4.130124300718307495e-02 -2.594066262245178223e-01 -1.986776664853096008e-02
-5.343239903450012207e-01 -3.334809243679046631e-01 3.004422783851623535e-01 -1.048226058483123779e-01 -3.033040761947631836e-01 6.402764916419982910e-01 -4.320945590734481812e-04 9.348086081445217133e-03
-3.525432348251342773e-01 -1.601570993661880493e-01 -3.871888518333435059e-01 -1.500846892595291138e-01 -5.774308443069458008e-01 3.371005654335021973e-01 2.150913625955581665e-01 4.292958676815032959e-01
-4.124946892261505127e-01 -6.794475018978118896e-02 6.540568917989730835e-02 5.890645384788513184e-01 -5.919191241264343262e-01 1.956684291362762451e-01 2.798959612846374512e-01 8.342975378036499023e-02
-3.547344505786895752e-01 -1.863513141870498657e-01 5.113978981971740723e-01 1.124856099486351013e-01 -6.074147820472717285e-01 4.050690829753875732e-01 -8.374232798814773560e-02 -1.587742865085601807e-01
3.936851620674133301e-01 -4.289799928665161133e-01 -5.636771917343139648e-01 2.878521382808685303e-01 -4.728285372257232666e-01 7.488062232732772827e-02 7.519208639860153198e-02 -1.599045544862747192e-01
1.633467525243759155e-01 -4.864868521690368652e-01 -1.587347835302352905e-01 -3.175808489322662354e-01 -2.936372160911560059e-01 3.532580435276031494e-01 1.649055927991867065e-01 6.102344989776611328e-01
-3.341640830039978027e-01 -8.124066889286041260e-02 -2.460004687309265137e-01 6.944513320922851562e-01 -4.811275303363800049e-01 6.602323800325393677e-02 1.097665727138519287e-01 3.017678856849670410e-01
5.428853910416364670e-04 -3.920510113239288330e-01 -5.811631679534912109e-03 1.553626381792128086e-03 -5.643377900123596191e-01 1.557348221540451050e-01 3.206188678741455078e-01 6.330344080924987793e-01
2.662706375122070312e-01 -2.149263322353363037e-01 -1.290970146656036377e-01 -2.434427887201309204e-01 -7.943587899208068848e-01 7.774451747536659241e-03 -1.261730641126632690e-01 3.999879956245422363e-01
-2.956335544586181641e-01 -6.017735973000526428e-02 1.477360129356384277e-01 -3.446419835090637207e-01 -5.624329447746276855e-01 5.468813180923461914e-01 -3.767747879028320312e-01 1.049105748534202576e-01
-4.506318271160125732e-02 -4.769858121871948242e-01 2.367164567112922668e-02 3.850755095481872559e-02 -5.612587332725524902e-01 8.926728367805480957e-02 3.182278871536254883e-01 5.866528749465942383e-01
5.128277093172073364e-02 -8.071713149547576904e-02 -1.839727312326431274e-01 3.182530999183654785e-01 -7.989610545337200165e-03 6.694463491439819336e-01 -6.245651841163635254e-01 1.319845765829086304e-01
-1.645169705152511597e-01 -5.766838192939758301e-01 -5.075773596763610840e-01 -1.981642991304397583e-01 -4.302173256874084473e-01 2.470965236425399780e-01 -8.828608691692352295e-02 -2.992123961448669434e-01
2.174455225467681885e-01 -1.573979738168418407e-03 1.334671229124069214e-01 -2.518922090530395508e-01 -6.446959376335144043e-01 3.613623678684234619e-01 -5.547702908515930176e-01 1.321598291397094727e-01
-1.034159734845161438e-01 -7.729061692953109741e-02 -4.842127487063407898e-02 6.578517556190490723e-01 -3.313177525997161865e-01 2.510695159435272217e-01 -6.066192984580993652e-01 -8.615954220294952393e-02
-1.425459682941436768e-01 -1.870654374361038208e-01 -3.057873547077178955e-01 6.892824769020080566e-01 -4.953338950872421265e-02 4.995774626731872559e-01 -3.521926701068878174e-01 1.530791196273639798e-04
-4.066885635256767273e-02 -1.818528622388839722e-01 -1.873169094324111938e-01 3.818371891975402832e-01 -7.628992795944213867e-01 2.293903082609176636e-01 3.729569613933563232e-01 -1.032295152544975281e-01
-4.199838638305664062e-01 -1.283051669597625732e-01 4.263635259121656418e-03 -1.072949618101119995e-01 -5.064333081245422363e-01 4.496571421623229980e-01 3.156741261482238770e-01 4.871392548084259033e-01
-4.079155325889587402e-01 -2.732148170471191406e-01 -5.644220709800720215e-01 -2.167509943246841431e-01 -4.868737459182739258e-01 3.590792119503021240e-01 -9.797944873571395874e-02 -1.334971189498901367e-01
2.584533095359802246e-01 -3.890666961669921875e-01 2.386378198862075806e-01 3.761006891727447510e-01 8.508872985839843750e-02 7.229166030883789062e-01 -2.073857933282852173e-01 1.028195768594741821e-01
-3.208768963813781738e-01 -4.094410836696624756e-01 -1.008948311209678650e-01 -3.214968740940093994e-01 -6.074369549751281738e-01 -4.031061008572578430e-02 -2.241983860731124878e-01 4.415727853775024414e-01
-5.403355360031127930e-01 2.060506306588649750e-02 -1.331127136945724487e-01 3.023174107074737549e-01 -7.127281427383422852e-01 1.594606190919876099e-01 1.683086305856704712e-01 1.917320191860198975e-01
-3.834316134452819824e-01 -1.719184964895248413e-01 -2.712246179580688477e-01 3.305495381355285645e-01 -6.785808801651000977e-01 -2.793931774795055389e-02 1.318868696689605713e-01 4.024323225021362305e-01
2.927418611943721771e-02 -7.471747696399688721e-02 -5.142197012901306152e-01 -1.563094109296798706e-01 -5.527180433273315430e-01 1.662984043359756470e-01 -5.874538421630859375e-01 1.626392304897308350e-01
-3.220715522766113281e-01 -1.177635416388511658e-01 5.580995678901672363e-01 1.584875136613845825e-01 -5.465067028999328613e-01 4.903863370418548584e-01 -8.942669257521629333e-03 -8.111689984798431396e-02
-6.286417692899703979e-02 -4.533402919769287109e-01 4.287400245666503906e-01 1.121002361178398132e-01 -3.446452319622039795e-01 2.008291631937026978e-01 -5.887676477432250977e-01 2.972982525825500488e-01
-8.584437891840934753e-03 -3.148777186870574951e-01 -3.542741537094116211e-01 -8.490312099456787109e-02 -8.042166233062744141e-01 6.175379082560539246e-02 1.314373910427093506e-01 3.165527880191802979e-01
3.530901372432708740e-01 -5.756995677947998047e-01 -3.733250498771667480e-01 -2.921877801418304443e-01 -3.372496962547302246e-01 1.691497415304183960e-01 -8.064103871583938599e-02 4.126742780208587646e-01
4.665612056851387024e-02 1.200064793229103088e-01 1.315518617630004883e-01 8.767324686050415039e-02 -7.534291744232177734e-01 5.037837028503417969e-01 -1.740151047706604004e-01 -3.266409337520599365e-01
-8.571410179138183594e-02 -2.118460386991500854e-01 -1.085685715079307556e-01 6.002903580665588379e-01 -7.409627735614776611e-02 5.434222221374511719e-01 -5.214218497276306152e-01 -5.440664663910865784e-02
-3.717107474803924561e-01 -4.737758934497833252e-01 1.981043219566345215e-01 5.008433461189270020e-01 -5.553129687905311584e-02 3.170602619647979736e-01 -4.751378595829010010e-01 1.338326334953308105e-01
4.533712565898895264e-02 -4.969336390495300293e-01 -3.188984692096710205e-01 7.001976966857910156e-01 -3.656594455242156982e-01 -7.079301774501800537e-02 1.128240451216697693e-01 8.706765621900558472e-02
-5.858721733093261719e-01 -3.408391773700714111e-01 3.441109955310821533e-01 -1.043974533677101135e-01 -2.280989438295364380e-01 5.300938487052917480e-01 7.465721666812896729e-02 2.695717215538024902e-01
3.856542706489562988e-01 -5.500098466873168945e-01 -3.671085834503173828e-01 2.256415188312530518e-01 -1.031726151704788208e-01 3.817087411880493164e-01 -4.236422181129455566e-01 -1.651010662317276001e-01
-4.245249330997467041e-01 -3.588074743747711182e-01 5.400265380740165710e-02 5.454985499382019043e-01 -1.783739328384399414e-01 3.016019165515899658e-01 -5.125010013580322266e-01 7.150153070688247681e-02
7.926003076136112213e-03 -1.090848669409751892e-01 -4.690376520156860352e-01 3.706903755664825439e-01 -3.260989487171173096e-01 6.478363871574401855e-01 3.028572797775268555e-01 -1.134672760963439941e-01
1.193022076040506363e-02 -3.465917408466339111e-01 -3.396998941898345947e-01 -4.410991668701171875e-01 -6.387974023818969727e-01 2.488065659999847412e-01 -1.115064788609743118e-02 3.157158792018890381e-01
5.713377594947814941e-01 -5.330187678337097168e-01 -1.694979816675186157e-01 5.902429297566413879e-02 -2.026863843202590942e-01 3.360474109649658203e-01 -4.437884390354156494e-01 -7.932813465595245361e-02
-1.430203951895236969e-02 -1.518210619688034058e-01 7.937893271446228027e-02 2.429262995719909668e-01 -8.376330137252807617e-01 -1.326564699411392212e-01 1.279737949371337891e-01 4.193179905414581299e-01
-5.812397599220275879e-01 -2.782136797904968262e-01 -7.561687380075454712e-02 3.235678374767303467e-01 -4.403543770313262939e-01 5.772520671598613262e-04 1.562266796827316284e-01 5.059885978698730469e-01
-6.121678277850151062e-02 -6.861867904663085938e-01 -1.940841078758239746e-01 -1.439664512872695923e-01 -5.743002295494079590e-01 -4.372198879718780518e-02 1.730990409851074219e-01 3.245144784450531006e-01
-3.265286684036254883e-01 -2.673436105251312256e-01 -6.596793979406356812e-02 4.705155789852142334e-01 -5.512436032295227051e-01 3.170506954193115234e-01 4.336411356925964355e-01 -6.111008673906326294e-02
2.602329663932323456e-02 -5.466619133949279785e-01 -3.416036367416381836e-01 1.476580649614334106e-01 -2.944545447826385498e-01 -1.195517256855964661e-01 -3.047995567321777344e-01 6.067033410072326660e-01
-2.127425819635391235e-01 -7.504397630691528320e-01 2.908030748367309570e-01 2.227746695280075073e-01 -3.477047383785247803e-01 1.645138859748840332e-01 1.442143470048904419e-01 -2.976985573768615723e-01
-3.193393349647521973e-01 -2.139610238373279572e-02 2.418447881937026978e-01 4.536510109901428223e-01 -3.986913859844207764e-01 4.041410982608795166e-01 -5.552692413330078125e-01 -5.165067315101623535e-02
2.767934799194335938e-01 -3.141854405403137207e-01 -2.454719841480255127e-01 -3.082948327064514160e-01 -5.783760547637939453e-01 1.599181741476058960e-01 -5.553427338600158691e-01 2.953749150037765503e-02
-2.094849199056625366e-01 -7.851089835166931152e-01 2.811466753482818604e-01 1.957849264144897461e-01 -3.065060675144195557e-01 2.047615349292755127e-01 2.226222306489944458e-01 -1.921222060918807983e-01
-1.168678030371665955e-01 -4.058013260364532471e-01 -2.541834712028503418e-01 1.194998919963836670e-01 -6.174958944320678711e-01 -8.571451157331466675e-02 9.086537361145019531e-02 5.881096720695495605e-01
2.639795541763305664e-01 -1.658119410276412964e-01 -4.190420806407928467e-01 -1.020665913820266724e-01 -6.795660257339477539e-01 2.425298690795898438e-01 -3.808736205101013184e-01 -2.260796725749969482e-01
3.426589667797088623e-01 -8.568577170372009277e-01 9.393697604537010193e-03 1.079640612006187439e-01 -6.099029630422592163e-02 3.349494934082031250e-01 -9.223029017448425293e-02 -1.105341836810112000e-01
-5.613023638725280762e-01 -3.006208837032318115e-01 1.322810649871826172e-01 5.071431398391723633e-01 -1.298095881938934326e-01 3.238061368465423584e-01 -3.886579275131225586e-01 2.170677185058593750e-01
2.673426568508148193e-01 -6.623617410659790039e-01 -1.169711798429489136e-01 2.447506040334701538e-01 -2.700058519840240479e-01 2.652213275432586670e-01 -3.072178661823272705e-01 -4.226005375385284424e-01
2.273779809474945068e-01 -5.988040566444396973e-01 -3.817101567983627319e-02 8.147210627794265747e-02 -1.938219517469406128e-01 2.823863029479980469e-01 3.929461836814880371e-01 5.567070245742797852e-01
2.045454531908035278e-01 -2.372990846633911133e-01 -2.662319242954254150e-01 1.333493292331695557e-01 -5.490916371345520020e-01 2.739651799201965332e-01 3.848577141761779785e-01 5.371356606483459473e-01
-2.214933484792709351e-01 -4.059833586215972900e-01 5.007557272911071777e-01 4.793438613414764404e-01 -1.433315128087997437e-01 5.333100557327270508e-01 -1.974477805197238922e-02 -1.543195359408855438e-02
2.021405100822448730e-02 -1.085237413644790649e-01 3.325126171112060547e-01 -3.503497838973999023e-01 -5.361254811286926270e-01 5.329666733741760254e-01 -3.648988604545593262e-01 2.233142554759979248e-01
6.994575262069702148e-02 -5.324596762657165527e-01 5.500866100192070007e-02 -1.658474653959274292e-01 -2.105155587196350098e-02 6.106870770454406738e-01 -5.506687164306640625e-01 6.667087227106094360e-02
-1.777537316083908081e-01 -6.856909394264221191e-01 3.658998906612396240e-01 9.686135500669479370e-02 -3.939724862575531006e-01 1.419104635715484619e-01 3.963886797428131104e-01 1.499663144350051880e-01
-3.766373097896575928e-01 -6.659401208162307739e-02 2.183601111173629761e-01 5.121930241584777832e-01 -3.121177256107330322e-01 2.881077826023101807e-01 -5.506635904312133789e-01 2.450158596038818359e-01
-3.313839733600616455e-01 -2.146214097738265991e-01 -3.201698958873748779e-01 5.471806526184082031e-01 -3.378730416297912598e-01 -6.315711140632629395e-02 -6.601103395223617554e-02 5.654222369194030762e-01
8.944746106863021851e-02 -6.989968419075012207e-01 -7.223982363939285278e-02 3.805991709232330322e-01 2.048482000827789307e-01 5.319479107856750488e-01 -1.512183099985122681e-01 7.436296343803405762e-02
-9.685856848955154419e-02 -5.682896375656127930e-01 4.200328290462493896e-01 4.228379726409912109e-01 1.538219302892684937e-02 4.415880739688873291e-01 -2.581925690174102783e-01 2.248242944478988647e-01
1.303434744477272034e-02 -4.311223030090332031e-01 5.286183357238769531e-01 -5.936419218778610229e-02 -6.251493692398071289e-01 3.539406359195709229e-01 1.126106306910514832e-01 -4.727987200021743774e-02
1.696130633354187012e-01 -4.883531853556632996e-02 -1.774488091468811035e-01 1.005794554948806763e-01 -8.753140568733215332e-01 1.017816662788391113e-01 1.746789664030075073e-01 3.466919958591461182e-01
-1.707407087087631226e-01 -2.204435616731643677e-01 -7.999693043529987335e-04 8.291177153587341309e-01 -3.633396029472351074e-01 2.963982895016670227e-02 1.979383528232574463e-01 2.504827082157135010e-01
-2.186344563961029053e-01 1.434213966131210327e-01 9.332381933927536011e-02 -2.180665880441665649e-01 -5.433165431022644043e-01 6.772467494010925293e-01 -3.361993134021759033e-01 9.209202229976654053e-02
-1.699972152709960938e-01 -1.946909278631210327e-01 -5.171056091785430908e-02 6.794797182083129883e-01 -1.422536969184875488e-01 4.270474612712860107e-01 -5.155472159385681152e-01 2.086004242300987244e-02
2.903374135494232178e-01 -2.382839322090148926e-01 -7.132323384284973145e-01 4.254045188426971436e-01 -3.885456919670104980e-01 1.222167238593101501e-01 -5.607453733682632446e-02 1.437547244131565094e-02
-1.177331283688545227e-01 -3.090688288211822510e-01 4.174352288246154785e-01 3.643749058246612549e-01 -3.246763348579406738e-01 2.611921429634094238e-01 -6.011808514595031738e-01 2.203171700239181519e-01
-2.502921596169471741e-02 -4.617172107100486755e-02 -2.196470201015472412e-01 5.710870623588562012e-01 -1.091005876660346985e-01 6.857894062995910645e-01 -3.631932139396667480e-01 -9.347321093082427979e-02
1.512041240930557251e-01 -4.807558655738830566e-01 2.815226018428802490e-01 5.826297998428344727e-01 -1.395449042320251465e-01 4.287602603435516357e-01 -8.846520632505416870e-02 -3.408288955688476562e-01
-3.562874495983123779e-01 -4.933700561523437500e-01 -3.152304291725158691e-01 -3.966655135154724121e-01 -3.081804811954498291e-01 4.882572591304779053e-01 1.690219491720199585e-01 1.048458963632583618e-01
1.836293041706085205e-01 -5.098741054534912109e-01 4.701438546180725098e-01 -1.292494386434555054e-01 -5.833601951599121094e-01 2.294973284006118774e-01 1.813236773014068604e-01 2.066676616668701172e-01
1.962092518806457520e-01 -3.696174621582031250e-01 -1.017692834138870239e-01 3.073949515819549561e-01 -1.258478909730911255e-01 6.395104527473449707e-01 5.039779543876647949e-01 2.030540555715560913e-01
-2.134641865268349648e-03 -6.708859205245971680e-01 5.050507187843322754e-01 2.856493294239044189e-01 -2.116263657808303833e-01 3.496870100498199463e-01 1.190958693623542786e-01 -1.788438707590103149e-01
-2.092733532190322876e-01 -4.220889210700988770e-01 -1.630654484033584595e-01 -3.269128799438476562e-01 -5.973310470581054688e-01 2.286060526967048645e-02 -1.414908915758132935e-01 5.169492363929748535e-01
5.465520173311233521e-02 -7.484216243028640747e-02 1.474598199129104614e-01 3.059267699718475342e-01 -8.242438435554504395e-01 2.314017117023468018e-01 3.557441532611846924e-01 1.288301497697830200e-01
-3.641106486320495605e-01 -3.847732245922088623e-01 3.282456994056701660e-01 -1.355532463639974594e-02 -5.168960094451904297e-01 4.628008902072906494e-01 -7.771195471286773682e-02 -3.521909713745117188e-01
-1.552275121212005615e-01 -4.449544847011566162e-01 -2.530909776687622070e-01 -1.502705663442611694e-01 -5.674129724502563477e-01 1.523162275552749634e-01 -4.015587568283081055e-01 -4.299725890159606934e-01
-4.502131044864654541e-01 -4.895501434803009033e-01 4.640065133571624756e-01 4.458829388022422791e-02 -5.111692547798156738e-01 2.426615357398986816e-01 1.038764789700508118e-01 -9.690070152282714844e-02
-2.110808342695236206e-01 -4.469798207283020020e-01 3.012716472148895264e-01 3.105497062206268311e-01 -2.858838737010955811e-01 1.309128850698471069e-01 -6.058396697044372559e-01 3.202167749404907227e-01
-4.683632850646972656e-01 -2.355905324220657349e-01 -4.314281642436981201e-01 4.428263008594512939e-01 -1.613816320896148682e-01 2.007828205823898315e-01 1.157544329762458801e-01 5.129823684692382812e-01
6.751647591590881348e-02 -5.851361155509948730e-01 4.004410505294799805e-01 8.673501759767532349e-02 -3.416106402873992920e-01 8.645369857549667358e-02 -5.481224656105041504e-01 2.461123466491699219e-01
-3.191555738449096680e-01 6.078734993934631348e-02 6.704676896333694458e-02 -2.329750359058380127e-01 -4.969835877418518066e-01 5.592157244682312012e-01 -5.099169611930847168e-01 1.262609809637069702e-01
-9.478131681680679321e-02 -2.531303167343139648e-01 -3.623028993606567383e-01 4.519621431827545166e-01 -6.920067667961120605e-01 -1.045028865337371826e-01 1.450878679752349854e-01 2.838373780250549316e-01
1.709644794464111328e-01 -5.820569396018981934e-01 1.270350515842437744e-01 4.750210326164960861e-03 2.976065874099731445e-02 5.377009510993957520e-01 -5.306137204170227051e-01 2.103840112686157227e-01
-1.604789346456527710e-01 -1.976634860038757324e-01 1.965504139661788940e-02 4.215537309646606445e-01 -4.901258274912834167e-02 6.119363307952880859e-01 -6.151101589202880859e-01 4.304562509059906006e-02
1.144046783447265625e-01 -2.644520401954650879e-01 8.630073815584182739e-02 3.668178617954254150e-01 2.399162575602531433e-02 8.167309165000915527e-01 -3.259739577770233154e-01 3.300945460796356201e-02
-4.306719899177551270e-01 -7.352789640426635742e-01 -2.879594266414642334e-01 -4.379490390419960022e-02 -3.820011317729949951e-01 3.052042052149772644e-02 -6.592905521392822266e-02 -1.945374011993408203e-01
-4.284801185131072998e-01 -4.521318674087524414e-01 3.031492829322814941e-01 2.551833689212799072e-01 -1.548371911048889160e-01 2.926768362522125244e-01 -4.692859351634979248e-01 3.536949455738067627e-01
3.274464607238769531e-01 -6.292595863342285156e-01 -3.049155175685882568e-01 -3.002772927284240723e-01 -4.936407208442687988e-01 1.709782183170318604e-01 7.738859206438064575e-02 1.864611506462097168e-01
6.262705475091934204e-02 -1.695245951414108276e-01 -1.170274317264556885e-01 5.518581271171569824e-01 -2.113045752048492432e-02 7.310391068458557129e-01 -3.377355039119720459e-01 1.290298718959093094e-02
4.396211355924606323e-02 8.325839787721633911e-02 -3.387143015861511230e-01 4.528401046991348267e-02 -8.332099318504333496e-01 2.009673975408077240e-02 -1.128633394837379456e-01 4.086276888847351074e-01
4.369385167956352234e-02 8.448183536529541016e-02 -7.010136544704437256e-02 3.010371327400207520e-01 -7.469512820243835449e-01 4.918507039546966553e-01 2.692173719406127930e-01 -1.519363671541213989e-01
-5.043195486068725586e-01 -5.330739021301269531e-01 2.883948981761932373e-01 -1.418097317218780518e-01 -1.905877292156219482e-01 5.533972382545471191e-01 -1.097002401947975159e-01 6.005012243986129761e-02
-1.515626907348632812e-01 -3.582380712032318115e-01 3.583084940910339355e-01 2.965959906578063965e-01 -2.646143436431884766e-01 3.147671222686767578e-01 -6.165133118629455566e-01 2.883615493774414062e-01
-1.380496621131896973e-01 -1.436322629451751709e-01 4.053725600242614746e-01 -3.052754700183868408e-01 -4.943670034408569336e-01 5.522760748863220215e-01 -3.729162216186523438e-01 1.196576580405235291e-01
-4.989104866981506348e-01 -3.994564712047576904e-01 2.207276076078414917e-01 5.252215862274169922e-01 -9.550575166940689087e-02 2.395394891500473022e-01 -3.170197308063507080e-01 3.161368966102600098e-01
-3.972808644175529480e-02 -1.290369220077991486e-02 -3.429615795612335205e-01 4.609509110450744629e-01 -3.591588884592056274e-02 6.513826847076416016e-01 -4.808021187782287598e-01 1.067560911178588867e-01
-2.459108084440231323e-01 -3.157716989517211914e-01 2.687877118587493896e-01 6.316768527030944824e-01 -3.530895709991455078e-01 1.953811347484588623e-01 -4.386745691299438477e-01 -1.152045354247093201e-01
-2.351043671369552612e-01 -3.716408014297485352e-01 -5.186419486999511719e-01 -1.485084593296051025e-01 -6.324103474617004395e-01 1.466080248355865479e-01 1.064299792051315308e-01 2.877514362335205078e-01
-1.743842810392379761e-01 -2.441387325525283813e-01 -3.649948537349700928e-01 4.987225309014320374e-02 -7.203852534294128418e-01 1.723981052637100220e-01 2.734524011611938477e-01 3.883629441261291504e-01
-1.043258681893348694e-01 2.075511962175369263e-01 -2.622370421886444092e-01 -6.196980923414230347e-02 -8.123183846473693848e-01 4.609647393226623535e-01 1.941905356943607330e-02 2.652345225214958191e-02
-1.337303668260574341e-01 -3.755374252796173096e-01 -1.895107328891754150e-01 6.677317023277282715e-01 -8.517948538064956665e-02 4.373925328254699707e-01 -3.725873231887817383e-01 -1.480503380298614502e-01
-1.483321934938430786e-01 -4.728625416755676270e-01 5.965012311935424805e-01 3.297159820795059204e-02 -3.347140550613403320e-01 4.906371831893920898e-01 -1.162213981151580811e-01 1.767256557941436768e-01
-1.206015571951866150e-01 -4.078641533851623535e-01 3.807177245616912842e-01 2.840893566608428955e-01 -2.826615869998931885e-01 2.622773647308349609e-01 -6.096498966217041016e-01 2.703504562377929688e-01
1.671769767999649048e-01 -2.071632891893386841e-01 -3.370319902896881104e-01 6.648114323616027832e-01 -5.501766204833984375e-01 -1.766788400709629059e-02 8.246617764234542847e-02 2.525136768817901611e-01
2.074537128210067749e-01 -5.688073039054870605e-01 -1.456274390220642090e-01 1.273048520088195801e-01 -2.945653200149536133e-01 -1.466111242771148682e-01 -1.193868219852447510e-01 6.881064772605895996e-01
1.201866790652275085e-01 -5.243780016899108887e-01 3.444071114063262939e-02 3.397162556648254395e-01 -2.305945008993148804e-01 6.233982369303703308e-02 -7.261899113655090332e-01 9.786652773618698120e-02
-4.356535673141479492e-01 -3.524910509586334229e-01 -2.144958227872848511e-01 -4.339272081851959229e-01 -4.602910876274108887e-01 3.125851154327392578e-01 -3.382691144943237305e-01 1.662874519824981689e-01
2.877246737480163574e-01 -1.677790880203247070e-01 -4.356403648853302002e-02 4.898153617978096008e-02 -6.821318268775939941e-01 5.292798876762390137e-01 4.839492216706275940e-02 -3.701144158840179443e-01
-5.009718611836433411e-02 -6.968101263046264648e-01 2.788599133491516113e-01 -1.061402857303619385e-01 -5.568721890449523926e-01 1.757389605045318604e-01 2.319518923759460449e-01 -1.677039414644241333e-01
-1.751200705766677856e-01 -5.421869754791259766e-01 -4.186957776546478271e-01 -2.094816565513610840e-01 -6.649361252784729004e-01 4.147424176335334778e-02 3.432460129261016846e-02 1.055423021316528320e-01
-3.095827400684356689e-01 -2.403576374053955078e-01 -4.467731714248657227e-02 6.362114548683166504e-01 4.943475499749183655e-02 5.250198841094970703e-01 -3.675549328327178955e-01 1.626019924879074097e-01
2.319769263267517090e-01 -6.111438572406768799e-02 2.524364292621612549e-01 -9.775083512067794800e-02 -7.357366681098937988e-01 5.024067163467407227e-01 -1.676923334598541260e-01 -2.175560295581817627e-01
8.189163357019424438e-02 -8.225463032722473145e-01 -3.057172894477844238e-01 1.806489378213882446e-01 -1.388094425201416016e-01 2.529073357582092285e-01 -7.908605784177780151e-02 -3.180081844329833984e-01
-1.163189187645912170e-01 -4.503988325595855713e-01 6.379679441452026367e-01 2.482387423515319824e-01 -3.068673014640808105e-01 4.522343575954437256e-01 -1.067995578050613403e-01 -6.996849179267883301e-02
-2.482609748840332031e-01 -4.663816392421722412e-01 4.800153970718383789e-01 -3.788736462593078613e-02 -6.122112274169921875e-01 1.574544459581375122e-01 2.352058887481689453e-01 1.846298128366470337e-01
1.373792588710784912e-01 -4.962393641471862793e-01 4.560813009738922119e-01 -1.885665953159332275e-01 -6.533605456352233887e-01 1.803800910711288452e-01 1.310207545757293701e-01 1.213359385728836060e-01
3.469124808907508850e-02 -4.456868171691894531e-01 -2.764735221862792969e-01 3.319663703441619873e-01 -3.898958861827850342e-01 -2.058542221784591675e-01 -2.486311197280883789e-01 5.977525711059570312e-01
-1.424319744110107422e-01 -4.121845364570617676e-01 8.710065484046936035e-02 1.808457970619201660e-01 -2.412299662828445435e-01 9.704110026359558105e-02 -7.412706017494201660e-01 3.904284834861755371e-01
1.848363131284713745e-01 1.816625446081161499e-01 9.707903116941452026e-02 -1.288113147020339966e-01 -4.832707345485687256e-01 7.308066487312316895e-01 -3.726715743541717529e-01 1.744887232780456543e-02
-8.682552725076675415e-03 -5.152449011802673340e-01 4.134612381458282471e-01 1.578916460275650024e-01 -2.755988538265228271e-01 2.227225303649902344e-01 -5.689643621444702148e-01 2.988091707229614258e-01
-1.805530339479446411e-01 -5.040148496627807617e-01 -1.946088522672653198e-01 -9.346763789653778076e-02 -5.687354207038879395e-01 2.265129089355468750e-01 -1.610415130853652954e-01 -5.158083438873291016e-01
-1.402353346347808838e-01 1.840407848358154297e-01 -4.534824490547180176e-01 1.572054922580718994e-01 -5.096919536590576172e-01 6.384453177452087402e-01 2.194211632013320923e-01 2.364672347903251648e-02
-1.124185398221015930e-01 -4.655721783638000488e-01 4.566316306591033936e-01 1.272345036268234253e-01 -3.547470867633819580e-01 1.698645651340484619e-01 -5.589976906776428223e-01 2.805805802345275879e-01
-6.690247654914855957e-01 -3.482590615749359131e-01 -4.734868705272674561e-01 3.166956901550292969e-01 -2.321866899728775024e-01 7.438565045595169067e-02 -4.576760157942771912e-02 2.123603373765945435e-01
2.506714761257171631e-01 -6.112322807312011719e-01 2.812469378113746643e-03 6.969811767339706421e-02 1.562576591968536377e-01 5.478178858757019043e-01 -3.255565762519836426e-01 3.580298125743865967e-01
-2.347194850444793701e-01 -6.719539761543273926e-01 -4.518985450267791748e-01 -1.981514543294906616e-01 -4.106808006763458252e-01 9.990852326154708862e-02 -2.297953516244888306e-01 -1.358743309974670410e-01
-1.060360670089721680e-01 -4.654356241226196289e-01 -2.752533555030822754e-01 -1.340342313051223755e-01 -4.893456101417541504e-01 2.063564956188201904e-01 2.749375402927398682e-01 5.663600564002990723e-01
-5.585809350013732910e-01 -3.657701015472412109e-01 1.102408170700073242e-01 2.500360012054443359e-01 -3.665077388286590576e-01 3.324502706527709961e-01 -3.980090618133544922e-01 -2.761637568473815918e-01
-2.589896619319915771e-01 -2.571296095848083496e-01 -5.040732622146606445e-01 -3.441961705684661865e-01 -5.201216340065002441e-01 3.220887780189514160e-01 -1.175398230552673340e-01 3.258291780948638916e-01
1.106728985905647278e-01 -3.271298706531524658e-01 -3.806222975254058838e-02 -1.787536442279815674e-01 -9.056584239006042480e-01 -7.155564613640308380e-03 4.718957934528589249e-03 1.644545197486877441e-01
5.484519600868225098e-01 -6.194828152656555176e-01 -6.898353248834609985e-02 1.316033750772476196e-01 -1.831843703985214233e-01 4.358367919921875000e-01 -1.916764527559280396e-01 -1.819707006216049194e-01
-5.805888175964355469e-01 -2.859961092472076416e-01 2.257374525070190430e-01 4.421019256114959717e-01 -2.491188645362854004e-01 1.868125051259994507e-01 -3.810831606388092041e-01 3.041839897632598877e-01
1.830302625894546509e-01 -9.589044004678726196e-02 -1.881007999181747437e-01 -1.667425632476806641e-01 -8.461901545524597168e-01 2.296345680952072144e-01 1.609447151422500610e-01 3.153525888919830322e-01
9.138843417167663574e-02 -5.064648985862731934e-01 -8.902361243963241577e-02 5.016998052597045898e-01 1.145068779587745667e-01 5.960946679115295410e-01 -3.128550350666046143e-01 9.588886797428131104e-02
-2.129048109054565430e-01 -7.566373795270919800e-02 -6.401690244674682617e-01 9.686233103275299072e-02 -4.302994012832641602e-01 5.086786150932312012e-01 1.020400896668434143e-01 -2.746345400810241699e-01
-4.702027142047882080e-02 -7.518212795257568359e-01 -7.004845887422561646e-02 1.971159130334854126e-01 -2.849515974521636963e-01 2.125957608222961426e-01 -1.258121579885482788e-01 -4.965573549270629883e-01
-2.670215368270874023e-01 -2.402245253324508667e-01 3.115401566028594971e-01 -3.645426928997039795e-01 -4.557468295097351074e-01 5.531995296478271484e-01 -3.463229238986968994e-01 8.584082871675491333e-02
-2.489472180604934692e-01 -6.867317557334899902e-01 -2.333853840827941895e-01 5.212846398353576660e-02 -4.538414776325225830e-01 2.431448921561241150e-02 -1.559071093797683716e-01 -4.223368465900421143e-01
5.080027133226394653e-02 -4.351662099361419678e-01 1.254288107156753540e-01 1.444467604160308838e-01 -7.055201530456542969e-01 -2.846930027008056641e-01 5.094566568732261658e-02 4.359452426433563232e-01
-1.194032728672027588e-01 -2.293137758970260620e-01 4.465108811855316162e-01 1.894588768482208252e-01 -4.901897013187408447e-01 5.830966830253601074e-01 -6.267173588275909424e-02 -3.371587395668029785e-01
-1.159309595823287964e-02 -3.136084973812103271e-01 -1.056759431958198547e-01 2.677913606166839600e-01 -6.217597723007202148e-01 3.140185400843620300e-02 2.868459522724151611e-01 5.905792713165283203e-01
1.279932353645563126e-02 -4.937796890735626221e-01 4.598435480147600174e-03 7.004292309284210205e-02 -5.978875160217285156e-01 -2.197854369878768921e-01 -2.897276170551776886e-02 5.869207978248596191e-01
-8.979847282171249390e-02 -2.398107200860977173e-01 2.129594683647155762e-01 2.513875812292098999e-02 3.124737180769443512e-02 7.836577892303466797e-01 -4.488714635372161865e-01 2.680709362030029297e-01
4.011586010456085205e-01 -1.911030411720275879e-01 -4.213573336601257324e-01 5.985374450683593750e-01 -4.763776361942291260e-01 1.685551851987838745e-01 9.096038341522216797e-02 5.605504661798477173e-02
-2.288906425237655640e-01 -4.864096343517303467e-01 4.146236777305603027e-01 -3.094994649291038513e-02 -5.648090243339538574e-01 3.181927502155303955e-01 3.046443462371826172e-01 1.583670973777770996e-01
-4.543599486351013184e-02 5.417047068476676941e-03 9.598123282194137573e-02 5.278043076395988464e-02 -5.858966112136840820e-01 6.970669627189636230e-01 3.423787951469421387e-01 1.987652480602264404e-01
1.645051538944244385e-01 -4.087545275688171387e-01 1.408365517854690552e-01 4.415550529956817627e-01 4.559751600027084351e-02 7.075406312942504883e-01 -2.857829928398132324e-01 8.177603036165237427e-02
-2.586399316787719727e-01 -2.367488294839859009e-01 3.124101161956787109e-01 5.682185888290405273e-01 -3.968587815761566162e-01 2.639216780662536621e-01 -4.721140861511230469e-01 -8.086859434843063354e-02
-1.692705415189266205e-02 -1.633235812187194824e-01 -3.184446394443511963e-01 4.726479351520538330e-01 8.679448813199996948e-02 5.386668443679809570e-01 -4.704518616199493408e-01 3.594658970832824707e-01
-2.574045360088348389e-01 -4.487550258636474609e-01 -2.759759724140167236e-01 -2.505815029144287109e-02 -7.123686671257019043e-01 -4.892889037728309631e-02 1.464953273534774780e-01 3.524871468544006348e-01
-5.093495845794677734e-01 2.048218101263046265e-01 -2.633371949195861816e-02 2.821080088615417480e-01 -7.039620280265808105e-01 3.179167807102203369e-01 8.539704233407974243e-02 1.200270429253578186e-01
6.310886889696121216e-02 1.231200397014617920e-01 3.419425338506698608e-02 1.576713919639587402e-01 -3.192939460277557373e-01 8.617127537727355957e-01 -2.691645622253417969e-01 -1.946336328983306885e-01
2.285095602273941040e-01 -3.550721406936645508e-01 -4.610949754714965820e-01 3.818530961871147156e-02 -2.678458392620086670e-01 5.200642943382263184e-01 -2.863207161426544189e-01 -4.283137917518615723e-01
7.432501763105392456e-02 -4.130040407180786133e-01 -3.462020754814147949e-01 6.778478026390075684e-01 -4.243899583816528320e-01 -3.978066146373748779e-02 1.569769382476806641e-01 1.955478936433792114e-01
-5.068333148956298828e-01 -2.951956391334533691e-01 2.659057378768920898e-01 1.787945628166198730e-01 -2.829342484474182129e-01 3.374594449996948242e-01 3.552668094635009766e-01 4.828674793243408203e-01
-2.049948275089263916e-01 -7.701114565134048462e-02 -6.246066689491271973e-01 9.676562249660491943e-02 -4.636912047863006592e-01 5.382571816444396973e-01 2.171972095966339111e-01 -2.538617141544818878e-02
-3.321371078491210938e-01 -5.758134126663208008e-01 2.314315289258956909e-01 -2.103486508131027222e-01 -1.623140126466751099e-01 5.110841989517211914e-01 2.521666586399078369e-01 3.304177820682525635e-01
1.938750036060810089e-03 -2.039014548063278198e-01 -5.871204733848571777e-01 -3.980810344219207764e-01 -3.743933439254760742e-01 4.534402489662170410e-01 -2.192869931459426880e-01 2.477424889802932739e-01
3.631883561611175537e-01 1.019819974899291992e-01 -2.308346480131149292e-01 -1.608708314597606659e-02 -4.301765263080596924e-01 7.614775300025939941e-01 -1.689636260271072388e-01 -1.034505739808082581e-01
2.329910099506378174e-01 3.299176990985870361e-01 5.387777835130691528e-02 2.404566407203674316e-01 -3.640523254871368408e-01 7.669810056686401367e-01 -2.128783911466598511e-01 1.001808792352676392e-01
9.893650561571121216e-02 -2.343326359987258911e-01 -2.038248181343078613e-01 3.088466227054595947e-01 -3.411155343055725098e-01 6.344656944274902344e-01 5.097867250442504883e-01 1.399284303188323975e-01
-3.351200819015502930e-01 -2.893429100513458252e-01 -3.604977950453758240e-02 5.750436782836914062e-01 -7.836774736642837524e-02 4.490101933479309082e-01 -4.853094518184661865e-01 -1.694796234369277954e-01
-2.017362117767333984e-01 -5.560870170593261719e-01 -5.462035536766052246e-01 -4.346062242984771729e-02 -5.136649012565612793e-01 1.735756732523441315e-02 -1.609860509634017944e-01 -2.444855868816375732e-01
-5.235104262828826904e-02 -1.510193105787038803e-02 -5.272452235221862793e-01 -1.740258000791072845e-02 -8.272055983543395996e-01 1.443211138248443604e-01 1.936648413538932800e-02 1.151880845427513123e-01
-3.471821546554565430e-01 -6.195558905601501465e-01 -1.984089761972427368e-01 3.513965308666229248e-01 -3.926680088043212891e-01 3.596348762512207031e-01 8.087684214115142822e-02 -2.066466659307479858e-01
5.933490768074989319e-02 -1.863666623830795288e-01 -7.997072488069534302e-02 4.223525226116180420e-01 5.778405442833900452e-02 8.000176548957824707e-01 -2.803429663181304932e-01 2.345426529645919800e-01
1.389624923467636108e-01 -3.096513748168945312e-01 -3.200691342353820801e-01 -1.359677314758300781e-01 -4.776965677738189697e-01 4.998854696750640869e-01 4.171857237815856934e-01 3.342912197113037109e-01
-3.923296034336090088e-01 -1.611742526292800903e-01 1.103929281234741211e-01 -4.275002181529998779e-01 -4.082352221012115479e-01 5.932058095932006836e-01 -3.144563734531402588e-01 8.789363503456115723e-02
6.413907408714294434e-01 -5.140578746795654297e-01 1.312092244625091553e-01 7.479333132505416870e-02 -1.875750422477722168e-01 4.747319519519805908e-01 -3.558531031012535095e-02 -1.993274986743927002e-01
3.433009386062622070e-01 -3.590386211872100830e-01 -2.409270703792572021e-01 2.105592191219329834e-02 -2.263462357223033905e-02 7.957809567451477051e-01 -1.898474097251892090e-01 -1.578768789768218994e-01
-1.157066151499748230e-01 -2.684234976768493652e-01 3.287492096424102783e-01 2.902869284152984619e-01 -3.361827731132507324e-01 2.878127396106719971e-01 -6.838894486427307129e-01 2.421951740980148315e-01
2.529417872428894043e-01 -4.369642212986946106e-02 9.168093092739582062e-03 1.463867574930191040e-01 -6.898336410522460938e-01 5.448082089424133301e-01 3.699729740619659424e-01 -5.505996197462081909e-02
-9.444480389356613159e-02 -5.405898094177246094e-01 3.339513391256332397e-02 -2.168526127934455872e-02 -6.777021288871765137e-01 -1.526095625013113022e-02 3.352363407611846924e-01 3.540629446506500244e-01
-3.934850171208381653e-02 -4.106938838958740234e-02 7.791047543287277222e-02 -2.888121306896209717e-01 -4.892899394035339355e-01 5.484742522239685059e-01 -6.047090888023376465e-01 3.716024383902549744e-02
-1.709667593240737915e-01 -6.158281564712524414e-01 -1.728152781724929810e-01 -2.183322757482528687e-01 -6.210263371467590332e-01 -1.208601966500282288e-01 -4.318455606698989868e-02 3.344340920448303223e-01
-8.442091196775436401e-02 -2.013018131256103516e-01 -3.076657354831695557e-01 -3.670833259820938110e-02 -6.896811127662658691e-01 2.099450379610061646e-01 2.394822090864181519e-01 5.284469127655029297e-01
1.132939532399177551e-01 -5.973394513130187988e-01 2.556935846805572510e-01 1.659894883632659912e-01 -1.375976651906967163e-01 1.247743666172027588e-01 -5.526264309883117676e-01 4.444328248500823975e-01
-2.722181081771850586e-01 -2.019209563732147217e-01 1.093902513384819031e-01 2.491150796413421631e-01 -3.134016394615173340e-01 1.377176046371459961e-01 -6.737769246101379395e-01 4.898352921009063721e-01
7.234439998865127563e-02 -6.016640663146972656e-01 3.289462625980377197e-01 1.217300444841384888e-02 -1.650352030992507935e-01 1.832992732524871826e-01 -5.542401075363159180e-01 3.954686522483825684e-01
6.406217813491821289e-02 -2.581363320350646973e-01 -1.129440367221832275e-01 5.645956397056579590e-01 -8.581163361668586731e-03 5.663673281669616699e-01 -5.258581042289733887e-01 1.909752935171127319e-02
2.397959679365158081e-01 -1.768596842885017395e-02 -2.691314518451690674e-01 5.980743467807769775e-02 -8.680875897407531738e-01 5.295772850513458252e-02 5.702743306756019592e-02 3.264105319976806641e-01
-5.898678302764892578e-01 -1.620029062032699585e-01 -4.497615694999694824e-01 4.085879027843475342e-01 -3.353034853935241699e-01 2.139366790652275085e-02 -1.682256013154983521e-01 3.396992087364196777e-01
-2.585921883583068848e-01 -7.933970093727111816e-01 -6.959166377782821655e-02 1.506980787962675095e-02 -3.894393146038055420e-01 8.036948740482330322e-02 -1.058029308915138245e-01 -3.595341742038726807e-01
1.512773782014846802e-01 -2.270769476890563965e-01 -4.495101273059844971e-01 -2.029595226049423218e-01 -4.874367713928222656e-01 1.690610945224761963e-01 -6.343937516212463379e-01 1.169084310531616211e-01
1.620987802743911743e-01 -3.073526620864868164e-01 -4.308738708496093750e-01 -3.995120823383331299e-01 -4.890201389789581299e-01 2.541771829128265381e-01 -4.428860843181610107e-01 1.846655756235122681e-01
3.754870891571044922e-01 -3.267343640327453613e-01 1.675385534763336182e-01 3.164643645286560059e-01 8.628021925687789917e-02 6.151495575904846191e-01 -2.834542989730834961e-01 3.972856104373931885e-01
3.171160519123077393e-01 -5.967591404914855957e-01 -2.938870191574096680e-01 3.289725184440612793e-01 3.943287208676338196e-02 5.631815195083618164e-01 -1.522864401340484619e-01 -8.248493075370788574e-02
2.808755338191986084e-01 -2.186110764741897583e-01 -2.651600241661071777e-01 4.176544770598411560e-02 -8.302046060562133789e-01 3.155218809843063354e-02 1.862364262342453003e-01 2.763054966926574707e-01
-2.676247656345367432e-01 -5.708198547363281250e-01 5.764802917838096619e-02 7.468334399163722992e-03 -5.100980997085571289e-01 -1.761478558182716370e-02 -3.629117310047149658e-01 4.549146592617034912e-01
1.879488825798034668e-01 -1.723264530301094055e-02 2.186955958604812622e-01 7.414524257183074951e-02 -5.926507115364074707e-01 5.472567081451416016e-01 -3.986437618732452393e-01 -3.184514641761779785e-01
2.386403679847717285e-01 -5.446212887763977051e-01 -9.035393595695495605e-02 1.049121543765068054e-01 1.750986874103546143e-01 5.733207464218139648e-01 -4.088011980056762695e-01 3.174794614315032959e-01
-2.016781717538833618e-01 -7.242987751960754395e-01 4.042902290821075439e-01 -1.347175985574722290e-01 -3.894963860511779785e-01 2.282298505306243896e-01 1.560113131999969482e-01 1.580564081668853760e-01
-8.828477561473846436e-02 -4.417971372604370117e-01 -2.882295250892639160e-01 -2.756777405738830566e-01 -7.146932482719421387e-01 -1.520255114883184433e-02 -3.128803372383117676e-01 -1.703965216875076294e-01
3.058673143386840820e-01 -3.579315841197967529e-01 -2.106508016586303711e-01 -2.514647245407104492e-01 -5.757306218147277832e-01 2.864799797534942627e-01 2.154834419488906860e-01 4.590776562690734863e-01
-2.260653227567672729e-01 -4.747498333454132080e-01 5.197847485542297363e-01 2.393105067312717438e-02 -5.155431032180786133e-01 3.757184743881225586e-01 -5.499919131398200989e-02 -2.068440318107604980e-01
3.145621120929718018e-01 -4.248515665531158447e-01 -2.173809856176376343e-01 5.171256605535745621e-03 -7.483028769493103027e-01 -4.442882910370826721e-02 1.481495946645736694e-01 2.989836633205413818e-01
-1.408987641334533691e-01 -2.923879623413085938e-01 -1.900147646665573120e-01 4.033715724945068359e-01 -7.021711468696594238e-01 -1.601500213146209717e-01 1.199640110135078430e-01 4.034337401390075684e-01
1.827846616506576538e-01 -1.373623311519622803e-01 -5.311128497123718262e-01 1.012460291385650635e-01 -3.211001157760620117e-01 6.520219445228576660e-01 3.418602645397186279e-01 1.014073118567466736e-01
8.272621780633926392e-02 -3.210354745388031006e-01 -1.734343469142913818e-01 1.493147462606430054e-01 -2.557981014251708984e-01 5.604797005653381348e-01 4.621019363403320312e-01 4.945807158946990967e-01
-5.537684634327888489e-02 -5.021274089813232422e-01 2.344485968351364136e-01 8.408441394567489624e-02 -2.276795208454132080e-01 5.050115585327148438e-01 5.437057614326477051e-01 2.833278477191925049e-01
-6.214137673377990723e-01 -9.138871729373931885e-02 -2.782869637012481689e-01 2.923504114151000977e-01 -6.345415115356445312e-01 -1.010241918265819550e-02 -1.208116412162780762e-01 1.588714867830276489e-01
4.040743783116340637e-02 -8.619845844805240631e-03 -2.218438833951950073e-01 5.148130655288696289e-01 -5.546944141387939453e-01 4.684358239173889160e-01 2.480018287897109985e-01 -3.089059889316558838e-01
3.871442377567291260e-01 -3.490503132343292236e-01 -1.084157973527908325e-01 2.172590792179107666e-01 -7.799006104469299316e-01 -6.528184749186038971e-03 2.470630556344985962e-01 -4.981957026757299900e-04
1.325768604874610901e-02 5.480254441499710083e-02 -4.885067045688629150e-01 3.754020631313323975e-01 -4.156471490859985352e-01 6.165847182273864746e-01 2.147566825151443481e-01 -1.348912566900253296e-01
-5.309998244047164917e-02 -8.856905996799468994e-02 5.301856994628906250e-02 -3.125275373458862305e-01 -5.236641168594360352e-01 3.661000132560729980e-01 -6.546376347541809082e-01 2.281400114297866821e-01
-2.958012223243713379e-01 -1.723673790693283081e-01 4.855855405330657959e-01 1.036954224109649658e-01 -6.492588520050048828e-01 4.161458909511566162e-01 -1.632205210626125336e-02 -2.031361311674118042e-01
4.185785353183746338e-01 -4.294448196887969971e-01 -3.101077079772949219e-01 -1.852584034204483032e-01 -2.213445901870727539e-01 2.192979156970977783e-01 -1.105091646313667297e-01 6.329174041748046875e-01
-8.910714834928512573e-02 -4.784885048866271973e-01 -2.214730679988861084e-01 -7.236363738775253296e-02 -8.011620044708251953e-01 -9.922281652688980103e-02 7.865314930677413940e-02 2.256765812635421753e-01
2.919857501983642578e-01 -2.238816581666469574e-02 -2.999889105558395386e-02 2.497772872447967529e-02 -6.041525006294250488e-01 6.675597429275512695e-01 1.696040034294128418e-01 -2.707722485065460205e-01
3.795709609985351562e-01 6.680046021938323975e-02 -3.158114254474639893e-01 -9.874828904867172241e-02 -7.319777011871337891e-01 3.308004140853881836e-01 2.899734117090702057e-02 3.097003996372222900e-01
-2.607395052909851074e-01 1.712715774774551392e-01 4.068831503391265869e-01 3.099595010280609131e-01 -2.629280090332031250e-01 6.701387763023376465e-01 -3.054247200489044189e-01 1.719030886888504028e-01
1.269133836030960083e-01 -4.461851716041564941e-01 -3.512465655803680420e-01 -1.850086003541946411e-01 -5.398339033126831055e-01 3.206290900707244873e-01 3.661571145057678223e-01 3.145075142383575439e-01
1.919617354869842529e-01 -4.861894994974136353e-02 3.751493617892265320e-02 -1.883539855480194092e-01 -3.044731616973876953e-01 6.720706224441528320e-01 -6.147280335426330566e-01 -4.036081954836845398e-02
-6.297563202679157257e-03 -6.744106411933898926e-01 -1.907550990581512451e-01 5.594183802604675293e-01 -4.118786752223968506e-01 -1.390828788280487061e-01 5.742926895618438721e-02 5.922899395227432251e-02
-8.669237047433853149e-02 -3.818554878234863281e-01 5.890397429466247559e-01 -1.213401257991790771e-01 -3.945295214653015137e-01 5.540494918823242188e-01 1.090857665985822678e-02 1.491182446479797363e-01
3.839367926120758057e-01 -2.744270861148834229e-01 1.929801851511001587e-01 3.459646105766296387e-01 -6.454389691352844238e-01 3.459316492080688477e-01 1.790922135114669800e-01 -2.280684411525726318e-01
-2.302398234605789185e-01 3.862817212939262390e-02 -6.522758603096008301e-01 6.475970149040222168e-02 -5.532811284065246582e-01 4.460318088531494141e-01 1.036662533879280090e-01 -5.390744656324386597e-03
-2.197220921516418457e-01 -7.674988508224487305e-01 4.000309407711029053e-01 1.141589507460594177e-01 -3.387667834758758545e-01 1.780175715684890747e-01 1.056109443306922913e-01 -1.788955181837081909e-01
4.596497118473052979e-02 -1.311154197901487350e-02 -4.839106202125549316e-01 2.260276973247528076e-01 -8.026369810104370117e-01 6.700101308524608612e-03 1.235915813595056534e-03 2.611224651336669922e-01
-3.215040564537048340e-01 -1.331585347652435303e-01 -4.041548669338226318e-01 4.386356770992279053e-01 -5.899827480316162109e-01 8.288232982158660889e-02 1.687332242727279663e-01 3.738203048706054688e-01
7.331172376871109009e-02 -5.278908610343933105e-01 -3.515870273113250732e-01 -2.387636452913284302e-01 -5.223558545112609863e-01 9.583049267530441284e-02 5.731484293937683105e-02 5.000109076499938965e-01
2.869603335857391357e-01 -3.199024796485900879e-01 8.543991297483444214e-02 2.534941434860229492e-01 -3.369042277336120605e-01 6.993712186813354492e-01 5.405094102025032043e-02 -3.717675209045410156e-01
3.194426894187927246e-01 -3.477573022246360779e-02 -6.190941929817199707e-01 3.168569207191467285e-01 -3.073419928550720215e-01 4.222821295261383057e-01 -3.010170757770538330e-01 -2.228869348764419556e-01
-1.691009849309921265e-01 -1.016584932804107666e-01 3.374630808830261230e-01 1.376419235020875931e-02 -8.261894434690475464e-02 6.405717134475708008e-01 -1.484873443841934204e-01 6.385866999626159668e-01
1.785090714693069458e-01 -3.976290822029113770e-01 -1.681581288576126099e-01 -7.212258130311965942e-02 -8.386065363883972168e-01 -1.153500750660896301e-01 8.715474605560302734e-02 2.288762927055358887e-01
4.759470373392105103e-02 -2.742990851402282715e-01 1.314271390438079834e-01 3.821577727794647217e-01 3.695631399750709534e-02 6.493977904319763184e-01 -5.223565101623535156e-01 2.514701187610626221e-01
-3.694726852700114250e-03 -3.208613768219947815e-02 -3.739610612392425537e-01 -8.587937057018280029e-02 -8.640637397766113281e-01 2.369720190763473511e-01 8.410304039716720581e-02 2.046932578086853027e-01
-6.360864043235778809e-01 -2.208246588706970215e-01 -1.624570637941360474e-01 4.904700517654418945e-01 -4.950515031814575195e-01 5.130999535322189331e-02 7.052138447761535645e-02 1.643025875091552734e-01
-1.673624217510223389e-01 -3.265782594680786133e-01 1.797758191823959351e-01 6.167776584625244141e-01 -5.464632511138916016e-01 5.902992188930511475e-02 3.782947361469268799e-01 8.595806360244750977e-02
-2.462595142424106598e-02 -6.479060053825378418e-01 2.114958316087722778e-01 2.842713296413421631e-01 1.128177046775817871e-01 3.609933257102966309e-01 -3.260790705680847168e-01 4.524368047714233398e-01
-4.578002542257308960e-02 -3.429960906505584717e-01 3.766108155250549316e-01 -2.034431993961334229e-01 -6.418287754058837891e-01 3.914512097835540771e-01 3.206105828285217285e-01 1.704804897308349609e-01
-1.628661602735519409e-01 -1.647053956985473633e-01 3.544704318046569824e-01 1.446928530931472778e-01 -2.487809658050537109e-01 6.513202190399169922e-01 3.676093816757202148e-01 4.225100576877593994e-01
-2.107897996902465820e-01 -3.248304724693298340e-01 5.602270364761352539e-01 -4.430256411433219910e-02 -5.810049176216125488e-01 4.402804076671600342e-01 6.629235111176967621e-03 -5.270855128765106201e-02
-4.102451503276824951e-01 -5.704075098037719727e-01 -4.869558215141296387e-01 1.057450845837593079e-01 -3.492362797260284424e-01 1.398122962564229965e-02 -2.079032361507415771e-01 -3.043697774410247803e-01
8.075390942394733429e-03 -5.775239467620849609e-01 3.267772197723388672e-01 -5.448627471923828125e-02 -2.957764267921447754e-01 5.211284756660461426e-01 4.386139214038848877e-01 7.216610014438629150e-02
-9.764434769749641418e-03 -3.380217850208282471e-01 -2.447619885206222534e-01 6.399141997098922729e-02 -4.083110094070434570e-01 -2.380674332380294800e-01 -5.647442936897277832e-01 5.285002589225769043e-01
-1.038573756814002991e-01 -2.259486317634582520e-01 -2.675912678241729736e-01 1.541022360324859619e-01 -8.586084842681884766e-01 1.151515990495681763e-01 2.950301468372344971e-01 7.278116047382354736e-02
-1.185769662261009216e-01 -3.109492361545562744e-01 -3.239819109439849854e-01 -1.251373887062072754e-01 -5.272015333175659180e-01 1.829316467046737671e-01 1.666977852582931519e-01 6.553114056587219238e-01
1.182213202118873596e-01 -1.214214041829109192e-01 -2.706587910652160645e-01 1.159369274973869324e-01 -8.608493804931640625e-01 2.534589469432830811e-01 2.814568281173706055e-01 7.886433973908424377e-03
1.114735752344131470e-01 -4.951135814189910889e-01 -1.555689573287963867e-01 -3.329172730445861816e-01 -6.379630565643310547e-01 1.789300292730331421e-01 8.783617615699768066e-02 4.008396565914154053e-01
3.941025733947753906e-01 -1.996281184256076813e-02 -9.660157561302185059e-02 -6.701353192329406738e-02 -7.957018017768859863e-01 3.307877182960510254e-01 -1.629987061023712158e-01 -2.476520538330078125e-01
-2.274214476346969604e-01 -2.857024669647216797e-01 3.040514588356018066e-01 5.470744371414184570e-01 -2.331446260213851929e-01 3.936580121517181396e-01 -5.153451561927795410e-01 -3.499404527246952057e-03
-3.758040443062782288e-02 -3.385681509971618652e-01 -4.522804021835327148e-01 8.157389611005783081e-02 -7.244183421134948730e-01 8.971042931079864502e-02 2.065621763467788696e-01 3.118484318256378174e-01
3.579303324222564697e-01 -4.689975380897521973e-01 2.533549964427947998e-01 1.376037299633026123e-01 6.907226890325546265e-02 5.321644544601440430e-01 -2.356825768947601318e-01 4.746443331241607666e-01
-5.015084147453308105e-01 -2.220432311296463013e-01 -3.896339237689971924e-01 4.883018732070922852e-01 -5.104346275329589844e-01 -5.084797367453575134e-02 -7.823307532817125320e-04 2.140169441699981689e-01
-2.075695693492889404e-01 -5.627478361129760742e-01 4.379513673484325409e-03 -4.900252521038055420e-01 -2.887826859951019287e-01 5.366219878196716309e-01 9.315967559814453125e-02 1.415931135416030884e-01
-2.273342907428741455e-01 -4.488831460475921631e-01 5.168618559837341309e-01 -2.166021615266799927e-01 -2.820101976394653320e-01 5.142749547958374023e-01 -1.193868555128574371e-02 2.976736128330230713e-01
-3.387686312198638916e-01 -5.879233479499816895e-01 4.113210439682006836e-01 -2.100341171026229858e-01 -2.957777678966522217e-01 4.576543867588043213e-01 8.277337253093719482e-02 1.499976366758346558e-01
-2.893358096480369568e-02 -2.965929508209228516e-01 1.587690114974975586e-01 -2.454607933759689331e-01 -3.610003590583801270e-01 7.329871058464050293e-01 3.782356679439544678e-01 1.228146627545356750e-01
3.575521409511566162e-01 -5.365021228790283203e-01 1.414364576339721680e-01 4.050247669219970703e-01 -1.747915744781494141e-01 4.754860699176788330e-01 2.514632940292358398e-01 -2.835484147071838379e-01
-5.945788621902465820e-01 -9.788846969604492188e-02 2.094086259603500366e-01 3.328028619289398193e-01 -6.797350645065307617e-01 8.105346560478210449e-02 -1.158810034394264221e-01 1.569730974733829498e-02
4.434358477592468262e-01 -7.059261202812194824e-01 2.567913010716438293e-02 -1.388893276453018188e-01 -1.139312684535980225e-01 4.447234570980072021e-01 -2.621977031230926514e-01 7.467535138130187988e-02
2.937759459018707275e-01 -6.899636387825012207e-01 -1.745496243238449097e-01 1.345106810331344604e-01 -6.758167594671249390e-02 4.949440062046051025e-01 -2.813894748687744141e-01 -2.456996142864227295e-01
1.624701172113418579e-02 9.071142412722110748e-03 -4.212195575237274170e-01 -2.206768095493316650e-01 -6.930553913116455078e-01 1.217174530029296875e-01 -2.937812805175781250e-01 4.382705390453338623e-01
1.874004453420639038e-01 -5.380387902259826660e-01 3.847668766975402832e-01 -2.030862569808959961e-01 -5.696242451667785645e-01 3.572639524936676025e-01 1.074779555201530457e-01 -1.498164236545562744e-01
2.700307071208953857e-01 3.086045384407043457e-01 1.710066646337509155e-01 1.342985183000564575e-01 -4.456155896186828613e-01 6.409538984298706055e-01 -3.953003883361816406e-01 1.375131905078887939e-01
1.683379411697387695e-01 -6.058509945869445801e-01 -9.120307117700576782e-02 1.326313167810440063e-01 -2.835206389427185059e-01 4.969331920146942139e-01 -1.932991743087768555e-01 -4.626084566116333008e-01
-4.149057865142822266e-01 -1.256061196327209473e-01 2.016850858926773071e-01 4.041314423084259033e-01 -1.728185117244720459e-01 4.545705318450927734e-01 -5.572144389152526855e-01 2.471612840890884399e-01
-1.127767413854598999e-01 -2.703948318958282471e-01 -5.147913470864295959e-02 1.203693524003028870e-01 -1.725447326898574829e-01 8.013691306114196777e-01 4.737104177474975586e-01 -2.575640566647052765e-02
-2.089309841394424438e-01 -3.501979112625122070e-01 -3.018759191036224365e-01 4.936670064926147461e-01 -6.441291421651840210e-02 4.699087142944335938e-01 -4.796893000602722168e-01 -2.093034833669662476e-01
-7.307453453540802002e-02 -2.100799083709716797e-01 -3.128909766674041748e-01 -2.116048634052276611e-01 -7.226315736770629883e-01 -4.524920508265495300e-02 -2.985697686672210693e-01 4.409777820110321045e-01
-3.190268576145172119e-01 -5.149260759353637695e-01 -3.482014834880828857e-01 -3.602304756641387939e-01 -5.558717250823974609e-01 1.890599876642227173e-01 -2.088503725826740265e-02 1.920662373304367065e-01
-8.054483681917190552e-03 -1.145847737789154053e-01 -2.717607617378234863e-01 5.711070895195007324e-01 -1.869363635778427124e-01 4.614072442054748535e-01 -5.715714097023010254e-01 -1.106906235218048096e-01
1.299983412027359009e-01 -3.046388626098632812e-01 -3.607753515243530273e-01 -3.217024505138397217e-01 -6.446235179901123047e-01 7.940150052309036255e-02 -4.579965770244598389e-01 1.582383513450622559e-01
3.150112330913543701e-01 -6.786770224571228027e-01 -5.676066875457763672e-02 -1.277612298727035522e-01 -1.203481182456016541e-01 4.513532221317291260e-01 -4.498798847198486328e-01 -5.034002941101789474e-03
-3.705981671810150146e-01 -2.446628361940383911e-01 -2.239583134651184082e-01 6.235880851745605469e-01 -4.364324510097503662e-01 9.071782976388931274e-02 2.748323082923889160e-01 2.992355823516845703e-01
-8.228830993175506592e-02 -5.337864160537719727e-01 -5.187663435935974121e-01 -6.715212762355804443e-02 -6.124702692031860352e-01 2.911114506423473358e-02 -5.381223559379577637e-02 -2.362406253814697266e-01
-1.579447388648986816e-01 1.717303507030010223e-02 7.203589659184217453e-03 5.303966812789440155e-03 -5.095190405845642090e-01 7.075758576393127441e-01 4.171112775802612305e-01 2.010555416345596313e-01
-9.929612278938293457e-02 -2.633091807365417480e-01 -3.535896539688110352e-01 2.271840721368789673e-01 -1.111485660076141357e-01 7.631880044937133789e-01 3.452846705913543701e-01 -1.736053526401519775e-01
2.356724292039871216e-01 -4.194166362285614014e-01 -3.195949494838714600e-01 1.063055470585823059e-01 -7.894759774208068848e-01 -9.354615956544876099e-02 1.354133188724517822e-01 6.889517605304718018e-02
-2.113324105739593506e-01 -4.633204638957977295e-02 -4.621923565864562988e-01 1.635068953037261963e-01 -7.621431350708007812e-01 9.655371308326721191e-02 1.312214881181716919e-01 3.247024416923522949e-01
2.723696827888488770e-01 -1.720341742038726807e-01 -2.757127583026885986e-01 -3.099530637264251709e-01 -6.238728165626525879e-01 1.400108039379119873e-01 -5.052837133407592773e-01 2.449457049369812012e-01
2.952122390270233154e-01 -1.640808433294296265e-01 2.834282815456390381e-01 6.027491092681884766e-01 -6.508604437112808228e-02 6.268226504325866699e-01 -1.175720542669296265e-01 1.769829839468002319e-01
2.373605370521545410e-01 -3.884776234626770020e-01 -1.900768727064132690e-01 4.786469042301177979e-02 -8.043068051338195801e-01 -4.957801103591918945e-02 1.902790963649749756e-01 2.622046768665313721e-01
3.951938450336456299e-02 -1.063005626201629639e-02 -6.673626899719238281e-01 -1.095541790127754211e-01 -5.038546323776245117e-01 4.901894330978393555e-01 -2.905648434534668922e-03 2.163016200065612793e-01
-4.689042270183563232e-01 -3.021473586559295654e-01 1.145012602210044861e-01 -4.321967363357543945e-01 -4.228396117687225342e-01 4.115160703659057617e-01 -3.646700382232666016e-01 8.836493641138076782e-02
3.966489434242248535e-01 -4.677033796906471252e-02 -3.707615137100219727e-01 2.898707985877990723e-02 -7.785984873771667480e-01 2.544569075107574463e-01 1.173657029867172241e-01 1.320577710866928101e-01
4.708622768521308899e-02 1.968937069177627563e-01 1.421642452478408813e-01 3.215770125389099121e-01 -3.153256177902221680e-01 7.668137550354003906e-01 -3.644571900367736816e-01 -1.230079233646392822e-01
-3.814833611249923706e-02 -7.246510386466979980e-01 -1.414185911417007446e-01 -5.261742975562810898e-03 -3.694018423557281494e-01 -1.393556594848632812e-01 -2.596924304962158203e-01 4.796673953533172607e-01
-1.107372567057609558e-01 -6.740728616714477539e-01 1.907674372196197510e-01 -2.500309348106384277e-01 -2.778579294681549072e-01 4.944754540920257568e-01 3.081811666488647461e-01 1.333002150058746338e-01
3.561553061008453369e-01 -4.037342220544815063e-02 -1.353123486042022705e-01 2.881485819816589355e-01 -7.397007942199707031e-01 9.408166259527206421e-02 -2.957302927970886230e-01 3.559764623641967773e-01
9.298636019229888916e-02 -6.488185524940490723e-01 3.678944408893585205e-01 9.290517121553421021e-02 -7.801184430718421936e-03 4.097874760627746582e-01 -4.212288260459899902e-01 2.845875024795532227e-01
-3.979105502367019653e-02 -6.926838755607604980e-01 3.239667415618896484e-01 2.214216291904449463e-01 -1.428446173667907715e-01 1.059792488813400269e-01 -4.418684542179107666e-01 3.711332380771636963e-01
2.637519538402557373e-01 -4.864118099212646484e-01 -6.798467040061950684e-02 1.809795945882797241e-01 2.170128077268600464e-01 5.717095136642456055e-01 -2.014864683151245117e-01 4.918535947799682617e-01
3.454092442989349365e-01 -2.892262041568756104e-01 -3.175114989280700684e-01 -6.033568456768989563e-02 -4.956652820110321045e-01 -9.883753955364227295e-03 -6.524060964584350586e-01 1.455031931400299072e-01
-2.996632754802703857e-01 7.299809902906417847e-02 4.740359187126159668e-01 3.121433556079864502e-01 -6.109613180160522461e-01 2.416925728321075439e-01 -8.032681792974472046e-02 3.802476227283477783e-01
-3.094397783279418945e-01 -4.693953394889831543e-01 -4.755323827266693115e-01 5.472482740879058838e-02 -5.111647248268127441e-01 -3.179367631673812866e-02 -2.589270174503326416e-01 -3.541833758354187012e-01
2.750265300273895264e-01 -4.975130036473274231e-02 -4.790486991405487061e-01 2.253243476152420044e-01 -6.833209395408630371e-01 -5.446845293045043945e-02 -1.571771353483200073e-01 3.834415972232818604e-01
-4.543529078364372253e-02 -2.173839360475540161e-01 1.037620007991790771e-02 1.886345595121383667e-01 1.563683301210403442e-01 6.678413152694702148e-01 -3.646649420261383057e-01 5.581628084182739258e-01
1.615972369909286499e-01 -3.656555414199829102e-01 -2.387105077505111694e-01 5.162757262587547302e-02 -8.608274906873703003e-02 3.148956000804901123e-01 -7.954297661781311035e-01 2.031165063381195068e-01
-6.185876578092575073e-02 -5.074925422668457031e-01 4.581166431307792664e-02 2.363607659935951233e-02 -6.961392611265182495e-02 6.048782467842102051e-01 4.687586724758148193e-01 3.814562857151031494e-01
1.216308027505874634e-01 1.677573770284652710e-01 4.487156495451927185e-02 1.856505572795867920e-01 -5.380768775939941406e-01 7.553477287292480469e-01 2.341677695512771606e-01 -7.531532645225524902e-02
-3.208893835544586182e-01 -1.642649471759796143e-01 3.700322806835174561e-01 -1.094753965735435486e-01 -8.280831575393676758e-01 1.708533465862274170e-01 7.887931913137435913e-02 -2.005945425480604172e-03
4.734274446964263916e-01 3.893012553453445435e-02 -4.066380560398101807e-01 2.734249532222747803e-01 -5.063657164573669434e-01 3.888752460479736328e-01 -2.138062119483947754e-01 -2.844147384166717529e-01
-1.105552911758422852e-02 -5.179544687271118164e-01 -9.432950615882873535e-02 -2.285416424274444580e-01 -7.571657299995422363e-01 6.625956296920776367e-02 1.862189769744873047e-01 2.410473078489303589e-01
1.330520659685134888e-01 -4.413269460201263428e-01 -4.489187300205230713e-01 -3.692648112773895264e-01 -3.859955072402954102e-01 4.136606156826019287e-01 4.596026986837387085e-02 3.569637238979339600e-01
-4.557977020740509033e-01 -5.184489488601684570e-01 -1.620893478393554688e-01 4.819527268409729004e-01 -4.059436917304992676e-02 3.126006424427032471e-01 -3.512302339076995850e-01 -2.053726762533187866e-01
5.199117213487625122e-02 -4.107317700982093811e-02 2.893237173557281494e-01 2.223103195428848267e-01 -7.735406160354614258e-01 4.448876380920410156e-01 2.572041451930999756e-01 -6.005486939102411270e-03
1.343948841094970703e-01 -1.959037780761718750e-02 -1.523495316505432129e-01 -2.039192318916320801e-01 -6.070312857627868652e-01 1.696447134017944336e-01 -6.857085824012756348e-01 2.220325171947479248e-01
-2.868987387046217918e-03 -7.496152073144912720e-02 -3.654601573944091797e-01 -1.007699966430664062e-02 -6.944165825843811035e-01 5.922594070434570312e-01 1.663995087146759033e-01 5.964854266494512558e-03
-1.772280782461166382e-01 -7.303970456123352051e-01 2.464870065450668335e-01 -2.467992901802062988e-01 -2.918734252452850342e-01 4.128058254718780518e-01 2.372833043336868286e-01 -3.927512839436531067e-02
-4.566034972667694092e-01 -2.104332298040390015e-01 2.685677111148834229e-01 5.930374562740325928e-02 -8.164587020874023438e-01 -3.631016239523887634e-02 5.482891201972961426e-02 -2.561502903699874878e-02
-6.768585741519927979e-02 -2.643618881702423096e-01 -6.793743968009948730e-01 -8.132204413414001465e-02 -5.931155085563659668e-01 2.838171422481536865e-01 8.325293660163879395e-02 -1.345343887805938721e-01
-9.733991324901580811e-02 9.443365782499313354e-02 -5.534799098968505859e-01 4.070227146148681641e-01 -6.172829270362854004e-01 3.299630880355834961e-01 1.324928998947143555e-01 -4.616823419928550720e-02
-5.319441109895706177e-02 -4.534541666507720947e-01 6.667547821998596191e-01 2.424457371234893799e-01 -4.245002567768096924e-01 1.598841696977615356e-01 -2.045940905809402466e-01 2.014584541320800781e-01
-4.068691655993461609e-02 2.240003794431686401e-01 5.622316151857376099e-02 4.726973176002502441e-02 -8.240514993667602539e-01 4.884843826293945312e-01 1.574007570743560791e-01 -1.788927800953388214e-02
-9.798540174961090088e-02 -2.253614813089370728e-01 -5.119393467903137207e-01 -2.414654195308685303e-01 -7.058613300323486328e-01 3.464652597904205322e-01 1.772795990109443665e-02 -2.512153610587120056e-02
2.250024676322937012e-01 8.026938140392303467e-02 2.775056660175323486e-02 -2.003111504018306732e-02 -4.930406510829925537e-01 6.978026032447814941e-01 -4.182882308959960938e-01 -1.917731761932373047e-01
-1.208406388759613037e-01 -4.261256456375122070e-01 -1.290212869644165039e-01 -4.468429386615753174e-01 -6.187365651130676270e-01 1.577736288309097290e-01 -2.596034407615661621e-01 3.352283239364624023e-01
-3.871487677097320557e-01 -6.553509831428527832e-01 -5.040197372436523438e-01 1.729117631912231445e-01 -3.114466071128845215e-01 -8.183950185775756836e-02 -1.625198870897293091e-01 -8.116258680820465088e-02
1.200334951281547546e-01 -1.884444504976272583e-01 -3.797048330307006836e-01 4.611906781792640686e-02 -6.579003334045410156e-01 -1.296477764844894409e-01 -1.995459496974945068e-01 5.606405735015869141e-01
-2.653157413005828857e-01 -2.472696453332901001e-01 4.477788805961608887e-01 5.428661704063415527e-01 -2.739908695220947266e-01 1.155645772814750671e-01 -2.609525322914123535e-01 4.655462205410003662e-01
-2.331758737564086914e-01 4.810468107461929321e-02 1.268132925033569336e-01 -3.232304453849792480e-01 -3.682367801666259766e-01 6.769261956214904785e-01 -3.802280724048614502e-01 2.904388308525085449e-01
5.891528129577636719e-01 -1.494227945804595947e-01 2.265961607918143272e-03 -4.282824322581291199e-02 -6.691102385520935059e-01 3.537373244762420654e-01 -1.715132892131805420e-01 -1.627175807952880859e-01
-7.851719856262207031e-02 -3.805566728115081787e-01 -1.682177335023880005e-01 -2.948882281780242920e-01 -4.876158535480499268e-01 1.007690802216529846e-01 -6.292964816093444824e-01 2.996958196163177490e-01
-4.332625567913055420e-01 -1.589338034391403198e-01 2.262208163738250732e-01 3.377070724964141846e-01 -4.452588260173797607e-01 1.176028773188591003e-01 -5.324187278747558594e-01 3.553110063076019287e-01
3.989769518375396729e-01 1.149422079324722290e-01 -2.849144935607910156e-01 -1.896318346261978149e-01 -6.770669221878051758e-01 3.670999109745025635e-01 -2.050626873970031738e-01 2.742932438850402832e-01
-1.979371458292007446e-01 -1.612009853124618530e-02 -2.354777604341506958e-02 -3.219029307365417480e-01 -8.283414840698242188e-01 3.834446966648101807e-01 -1.108949780464172363e-01 -1.044409573078155518e-01
-3.233350515365600586e-01 -4.429267346858978271e-01 -6.668958067893981934e-01 1.273488700389862061e-01 -3.077784180641174316e-01 2.100255340337753296e-01 -1.384709626436233521e-01 -2.833547592163085938e-01
8.254237473011016846e-02 -1.868396699428558350e-01 -6.366237998008728027e-01 -2.048893719911575317e-01 -6.256138682365417480e-01 3.291249573230743408e-01 2.546581812202930450e-02 1.031685918569564819e-01
1.632392555475234985e-01 -4.392671585083007812e-01 3.023180067539215088e-01 -2.739026844501495361e-01 -6.115103960037231445e-01 4.383310973644256592e-01 2.188343852758407593e-01 3.286207327619194984e-03
1.373758912086486816e-01 2.617857456207275391e-01 3.342306017875671387e-01 2.669509351253509521e-01 -3.778789341449737549e-01 7.176243662834167480e-01 -2.096430063247680664e-01 1.670202463865280151e-01
-1.578041613101959229e-01 -4.757991433143615723e-01 4.486664012074470520e-02 5.120717287063598633e-01 -2.416301965713500977e-01 5.717387888580560684e-03 -6.322095394134521484e-01 1.624066978693008423e-01
8.311730623245239258e-02 -6.888137459754943848e-01 -2.100763469934463501e-01 2.214880585670471191e-01 -7.384961098432540894e-02 5.169656872749328613e-01 -1.495368182659149170e-01 -3.610670864582061768e-01
4.209549725055694580e-01 -4.794749021530151367e-01 -4.037159383296966553e-01 1.360500305891036987e-01 -4.939564764499664307e-01 1.244648322463035583e-01 -2.790750376880168915e-02 -3.887691497802734375e-01
-1.012162417173385620e-01 -2.047458738088607788e-01 -4.245093166828155518e-01 -9.949535876512527466e-02 -4.870211482048034668e-01 5.955314263701438904e-02 -7.038238048553466797e-01 1.470466852188110352e-01
-1.334456801414489746e-01 1.187473461031913757e-01 -5.442878231406211853e-02 -4.891389980912208557e-02 -7.729328870773315430e-01 5.391416549682617188e-01 5.609072744846343994e-02 -2.673781216144561768e-01
-1.443360000848770142e-01 -3.636823296546936035e-01 -4.220306575298309326e-01 -4.332571625709533691e-01 -5.478309392929077148e-01 1.627918332815170288e-01 -2.837796509265899658e-01 2.719009220600128174e-01
2.860280871391296387e-01 -1.846878230571746826e-01 -4.842503368854522705e-02 3.987478613853454590e-01 -4.650994539260864258e-01 5.388677716255187988e-01 3.401426970958709717e-01 -3.167659342288970947e-01
-2.064453810453414917e-01 -4.158681631088256836e-01 -4.093033969402313232e-01 -3.239146173000335693e-01 -4.272378087043762207e-01 1.171043142676353455e-01 -5.415229201316833496e-01 1.499714553356170654e-01
3.292743861675262451e-01 -3.575579449534416199e-02 1.138419136404991150e-01 -1.614580154418945312e-01 -1.713447421789169312e-01 6.394522190093994141e-01 -4.283093288540840149e-02 6.412321329116821289e-01
1.475893110036849976e-01 -1.218823343515396118e-01 -6.502016782760620117e-01 -1.210151165723800659e-01 -5.422308444976806641e-01 1.715125441551208496e-01 -2.381070107221603394e-01 3.818761408329010010e-01
8.592288941144943237e-02 -3.020183145999908447e-01 -3.187637031078338623e-01 -9.410344064235687256e-02 -7.003828287124633789e-01 2.467521727085113525e-01 3.144916594028472900e-01 3.749783337116241455e-01
1.898329406976699829e-01 -4.970768392086029053e-01 -1.590593606233596802e-01 3.009043335914611816e-01 -1.084300279617309570e-01 4.180389046669006348e-01 -6.198010444641113281e-01 -1.742637306451797485e-01
3.125955760478973389e-01 -2.814736664295196533e-01 -1.262101978063583374e-01 -3.946799784898757935e-02 -5.601891279220581055e-01 3.196660578250885010e-01 3.685888051986694336e-01 5.037001371383666992e-01
-8.035695552825927734e-02 -3.573385179042816162e-01 -3.988225162029266357e-01 -3.551424443721771240e-01 -3.235483169555664062e-01 2.692401409149169922e-01 -5.562036037445068359e-01 3.068063557147979736e-01
-2.669284343719482422e-01 6.594205647706985474e-02 4.652708470821380615e-01 4.572270512580871582e-01 -3.106633424758911133e-01 4.933497905731201172e-01 -3.510203063488006592e-01 1.890674680471420288e-01
-1.367145180702209473e-01 -2.905380679294466972e-03 -2.759193181991577148e-01 -2.525168657302856445e-01 -5.843790769577026367e-01 2.855823040008544922e-01 -6.050814986228942871e-01 2.285272777080535889e-01
-1.028918921947479248e-01 -1.769165992736816406e-01 -4.962714016437530518e-01 -2.226160764694213867e-01 -6.605477333068847656e-01 3.694478869438171387e-01 -6.615866441279649734e-03 2.990179061889648438e-01
-1.260560750961303711e-01 -1.378081887960433960e-01 -5.554003268480300903e-02 -3.780592381954193115e-01 -6.047432422637939453e-01 2.148841619491577148e-01 -5.503646135330200195e-01 3.229777216911315918e-01
1.419669687747955322e-01 -1.537282019853591919e-01 -4.821064770221710205e-01 -2.334700971841812134e-01 -7.689173817634582520e-01 1.373706907033920288e-01 -2.212006300687789917e-01 1.012104898691177368e-01
2.603793442249298096e-01 -6.584216952323913574e-01 -1.330440044403076172e-01 -1.121320202946662903e-01 -4.556599855422973633e-01 1.424730867147445679e-01 -3.897792696952819824e-01 -2.975844442844390869e-01
4.637192934751510620e-02 -9.261754155158996582e-02 -4.107305705547332764e-01 -1.191969439387321472e-01 -6.666322350502014160e-01 4.219287633895874023e-02 -2.588129043579101562e-01 5.414806604385375977e-01
2.920943796634674072e-01 -2.300700396299362183e-01 -2.964128553867340088e-01 3.205134272575378418e-01 -5.154351592063903809e-01 4.101611077785491943e-01 4.414406418800354004e-01 2.058733105659484863e-01
1.178452894091606140e-01 -1.883777827024459839e-01 -7.810761332511901855e-01 -1.231649331748485565e-02 -4.748015105724334717e-01 3.303132951259613037e-01 1.273905858397483826e-02 7.542648911476135254e-02
7.089070677757263184e-01 -3.813055753707885742e-01 -7.652433961629867554e-02 2.651385068893432617e-01 -8.426459133625030518e-02 5.152058601379394531e-01 -1.594524830579757690e-02 5.577256157994270325e-02
2.690569758415222168e-01 -8.446800708770751953e-01 2.446693032979965210e-01 -1.203686520457267761e-01 -1.966609805822372437e-01 2.918180227279663086e-01 7.348149269819259644e-02 -1.026625558733940125e-01
-1.372258961200714111e-01 -1.517409235239028931e-01 -3.015584051609039307e-01 -2.983632981777191162e-01 -7.652398347854614258e-01 2.317935973405838013e-01 -3.159016966819763184e-01 1.976652890443801880e-01
-1.810812205076217651e-01 -7.899230122566223145e-01 4.051065444946289062e-01 1.902648210525512695e-01 -1.906702071428298950e-01 3.257584571838378906e-01 1.229200791567564011e-02 -1.716517470777034760e-02
-4.637976288795471191e-01 6.310440599918365479e-02 3.270290195941925049e-01 3.281128033995628357e-02 -6.269062161445617676e-01 3.631347715854644775e-01 -3.754340410232543945e-01 8.400055766105651855e-02
-5.869660377502441406e-01 -7.201191186904907227e-01 -4.746238142251968384e-02 2.249653637409210205e-02 -1.714341491460800171e-01 3.091682791709899902e-01 8.954593539237976074e-02 -3.387093171477317810e-02
-1.970500685274600983e-02 -2.935887873172760010e-02 3.982552513480186462e-02 3.185565471649169922e-01 -8.212243914604187012e-01 1.857231706380844116e-01 3.067044913768768311e-01 3.044919669628143311e-01
-8.923072367906570435e-02 -1.903628706932067871e-01 2.381292879581451416e-01 -3.301905989646911621e-01 -4.062316417694091797e-01 5.673615336418151855e-01 -5.449340343475341797e-01 7.869044691324234009e-02
-2.511565089225769043e-01 -5.245158076286315918e-01 -4.905826151371002197e-01 3.835988938808441162e-01 -2.168313562870025635e-01 -1.535157412290573120e-01 -3.833095729351043701e-01 2.376447767019271851e-01
1.835391968488693237e-01 3.596804663538932800e-02 -1.144505068659782410e-01 3.001403808593750000e-01 -8.465605378150939941e-01 1.467123925685882568e-01 9.434152394533157349e-02 3.387432992458343506e-01
-6.825345009565353394e-02 -6.679074764251708984e-01 -3.703450858592987061e-01 2.845089137554168701e-01 7.875251770019531250e-02 3.264705836772918701e-01 -4.672428965568542480e-01 -6.263959221541881561e-03
-5.426913499832153320e-03 -2.274855673313140869e-01 -1.033619493246078491e-01 -1.151252910494804382e-01 -7.248115539550781250e-01 -1.539363712072372437e-01 -2.075891494750976562e-01 5.763176083564758301e-01
-7.203127145767211914e-01 -9.802778065204620361e-02 -4.550821483135223389e-01 3.311913609504699707e-01 -2.125099599361419678e-01 3.230700194835662842e-01 -5.224439501762390137e-02 4.988513886928558350e-02
-3.260826170444488525e-01 -2.430210262537002563e-01 -3.406379818916320801e-01 -2.049567252397537231e-01 -7.934207916259765625e-01 -2.837466541677713394e-03 -6.729798018932342529e-02 2.061938643455505371e-01
1.937024146318435669e-01 9.234711527824401855e-02 -6.022024899721145630e-02 6.270865350961685181e-02 -1.964436620473861694e-01 7.668601274490356445e-01 1.291056573390960693e-01 5.505085587501525879e-01
-2.153539359569549561e-01 -2.603395581245422363e-01 1.721435487270355225e-01 -2.361531108617782593e-01 -5.915960669517517090e-01 -1.779695600271224976e-02 -5.029172897338867188e-01 4.440898895263671875e-01
6.854296475648880005e-02 -2.619529664516448975e-01 -2.243159413337707520e-01 5.489848256111145020e-01 -6.100382804870605469e-01 -1.216621547937393188e-01 4.023512452840805054e-02 4.317559897899627686e-01
2.602346539497375488e-01 4.853799473494291306e-03 1.004539132118225098e-01 -7.958684861660003662e-02 -8.123561143875122070e-01 4.892679750919342041e-01 6.968745589256286621e-02 -1.080146580934524536e-01
-2.038480490446090698e-01 6.306830048561096191e-02 1.009850278496742249e-01 -2.249536514282226562e-01 -4.941605329513549805e-01 4.696804285049438477e-01 -5.668808817863464355e-01 3.278995752334594727e-01
2.790389955043792725e-01 -1.924486756324768066e-01 -4.323425590991973877e-01 5.934090614318847656e-01 -4.370072782039642334e-01 1.045870408415794373e-01 1.448456645011901855e-01 3.509307503700256348e-01
-4.851571097970008850e-02 -2.713920176029205322e-01 -4.860836565494537354e-01 -2.312119901180267334e-01 -6.311309337615966797e-01 1.310681700706481934e-01 -4.242413341999053955e-01 1.969022005796432495e-01
6.411612629890441895e-01 -5.533505678176879883e-01 -4.450231045484542847e-02 2.461767196655273438e-01 -1.130274683237075806e-01 4.442110061645507812e-01 -4.058090969920158386e-02 -9.157814830541610718e-02
3.489510715007781982e-01 -1.262995302677154541e-01 -2.950699031352996826e-01 -2.285195738077163696e-01 -7.089027762413024902e-01 3.048382401466369629e-01 -7.336908578872680664e-02 3.494875133037567139e-01
1.782168447971343994e-02 -3.561524748802185059e-01 -4.601595103740692139e-01 -3.049323260784149170e-01 -6.013026237487792969e-01 2.591063678264617920e-01 1.677355319261550903e-01 3.335736691951751709e-01
3.311320841312408447e-01 -5.376886725425720215e-01 -8.681186288595199585e-02 5.412453785538673401e-02 6.995277851819992065e-02 5.634618401527404785e-01 -4.117141366004943848e-01 3.144606947898864746e-01
8.613830059766769409e-02 -5.451901555061340332e-01 1.899468898773193359e-01 8.488298952579498291e-02 7.134868204593658447e-02 6.989683508872985840e-01 -3.326502144336700439e-01 2.185390293598175049e-01
1.547734737396240234e-01 -3.427464962005615234e-01 -2.236095964908599854e-01 -1.065499857068061829e-01 -8.776681423187255859e-01 1.573454886674880981e-01 4.601897671818733215e-02 -6.256066728383302689e-03
-9.949698299169540405e-02 -9.763745963573455811e-02 -6.158314943313598633e-01 -2.313532121479511261e-02 -4.730862081050872803e-01 3.783831298351287842e-01 -4.620784223079681396e-01 -1.424178630113601685e-01
2.775049209594726562e-01 -4.643378853797912598e-01 4.528511464595794678e-01 6.159760802984237671e-02 -2.107049077749252319e-01 6.244977712631225586e-01 3.837185446172952652e-03 2.531877458095550537e-01
-4.257014095783233643e-01 1.585991233587265015e-01 -9.997767955064773560e-02 -1.618408262729644775e-01 -4.959467947483062744e-01 4.641741514205932617e-01 -5.239618420600891113e-01 1.465597003698348999e-01
-4.538386762142181396e-01 -3.177985250949859619e-01 4.831967130303382874e-02 4.158548712730407715e-01 -4.657036662101745605e-01 -1.213016957044601440e-01 1.062278002500534058e-01 5.242961049079895020e-01
1.644857525825500488e-01 5.405073240399360657e-02 -6.358979642391204834e-02 -9.614827483892440796e-02 -1.779085546731948853e-01 8.977928161621093750e-01 -9.298403561115264893e-02 3.322731554508209229e-01
3.141489997506141663e-02 1.318908333778381348e-01 -2.867930829524993896e-01 5.305367112159729004e-01 -5.975263714790344238e-01 3.330179750919342041e-01 2.017657011747360229e-01 3.305303752422332764e-01
-2.122035995125770569e-02 -4.574982523918151855e-01 5.131816267967224121e-01 1.709921360015869141e-01 -2.931939065456390381e-01 4.785631597042083740e-01 -4.244079291820526123e-01 -5.043852701783180237e-02
-2.917262613773345947e-01 -4.209351837635040283e-01 2.716994583606719971e-01 -3.807649314403533936e-01 -3.440723121166229248e-01 4.907207787036895752e-01 -7.516284286975860596e-02 3.925109505653381348e-01
1.676890552043914795e-01 -1.020703688263893127e-01 -2.279305756092071533e-01 1.753747016191482544e-01 -7.057493925094604492e-01 -8.816423267126083374e-02 -3.193854987621307373e-01 5.204721689224243164e-01
2.285781204700469971e-01 -1.163582131266593933e-01 2.167430222034454346e-01 3.289187550544738770e-01 -3.653694093227386475e-01 7.124802470207214355e-01 2.461781203746795654e-01 -2.780669629573822021e-01
-2.462079226970672607e-01 -1.494738459587097168e-01 -2.895735502243041992e-01 1.591022871434688568e-02 -7.630409598350524902e-01 3.478258252143859863e-01 3.123096227645874023e-01 1.793928891420364380e-01
1.962971389293670654e-01 -5.910156965255737305e-01 -5.311632752418518066e-01 -8.942650258541107178e-02 -4.951598644256591797e-01 9.762068092823028564e-02 -8.718536049127578735e-02 -2.443811744451522827e-01
4.802616238594055176e-01 -1.739361286163330078e-01 1.852619647979736328e-02 4.720258116722106934e-01 -5.702318549156188965e-01 3.742347657680511475e-01 2.181850671768188477e-01 -5.587921291589736938e-02
-2.242329418659210205e-01 -5.660195350646972656e-01 4.710929095745086670e-01 4.640734195709228516e-02 -4.684761464595794678e-01 2.512178122997283936e-01 3.047781884670257568e-01 1.725957244634628296e-01
-4.076129496097564697e-01 -3.101410865783691406e-01 -1.851414889097213745e-02 -3.971494138240814209e-01 -5.870441794395446777e-01 1.864044219255447388e-01 -4.392740428447723389e-01 8.523263037204742432e-02
1.771195530891418457e-01 -8.871056139469146729e-02 -2.620653808116912842e-01 5.245587229728698730e-02 -8.335075974464416504e-01 2.867089509963989258e-01 -1.090485602617263794e-01 -3.170185089111328125e-01
-9.336868673563003540e-02 -3.224536180496215820e-01 5.815792828798294067e-02 2.534255683422088623e-01 5.828537791967391968e-02 7.222979664802551270e-01 -5.258650183677673340e-01 1.343640089035034180e-01
-1.787652969360351562e-01 -4.283890873193740845e-02 -1.203114390373229980e-01 -2.564131617546081543e-01 -5.442386865615844727e-01 4.383019208908081055e-01 -5.753601193428039551e-01 2.581503391265869141e-01
-4.168872237205505371e-01 -4.409886524081230164e-02 -1.783696934580802917e-02 -2.506152987480163574e-01 -3.225904107093811035e-01 6.334964632987976074e-01 1.475496888160705566e-01 4.837157428264617920e-01
-3.811168670654296875e-01 -7.848357558250427246e-01 -1.349132955074310303e-01 -3.250567317008972168e-01 -3.156252205371856689e-01 1.033770292997360229e-01 5.949826538562774658e-02 3.275806456804275513e-02
-1.161455810070037842e-01 -4.753343462944030762e-01 -2.957327663898468018e-01 -1.869479864835739136e-01 -6.746186017990112305e-01 3.911375254392623901e-02 -3.568646609783172607e-01 -2.327390611171722412e-01
-1.028761919587850571e-02 -7.710658311843872070e-01 -3.667874634265899658e-01 -2.399912923574447632e-01 -7.891415059566497803e-02 4.107393622398376465e-01 -5.318616516888141632e-03 1.956019848585128784e-01
-1.597207188606262207e-01 -3.376389145851135254e-01 3.606937825679779053e-01 2.213160395622253418e-01 -7.714232802391052246e-01 2.266056835651397705e-01 -6.041714549064636230e-02 -1.769580543041229248e-01
-2.730710208415985107e-01 -3.190470933914184570e-01 -8.017215877771377563e-02 2.676980793476104736e-01 -5.613611340522766113e-01 3.899231553077697754e-01 -5.244782567024230957e-01 -5.751112103462219238e-02
-1.561676710844039917e-01 -2.894544601440429688e-01 -4.307464063167572021e-01 4.505940377712249756e-01 -3.516656160354614258e-01 4.829268157482147217e-01 3.305766880512237549e-01 1.925671696662902832e-01
-1.302909404039382935e-01 -3.769175708293914795e-01 -4.607361853122711182e-01 -7.456326484680175781e-02 -4.663582146167755127e-01 5.450420379638671875e-01 -2.797244787216186523e-01 -1.741073280572891235e-01
4.255768656730651855e-01 -6.130035519599914551e-01 -7.194461673498153687e-02 -2.169166356325149536e-01 -2.310788333415985107e-01 4.062228500843048096e-01 -4.053024351596832275e-01 9.054060280323028564e-02
2.351178321987390518e-03 2.539690434932708740e-01 1.458036303520202637e-01 4.815845191478729248e-01 -5.393601059913635254e-01 4.770627021789550781e-01 -3.690220713615417480e-01 1.662420481443405151e-01
-2.066493928432464600e-01 -6.643479466438293457e-01 -4.599052369594573975e-01 -3.142893612384796143e-01 -3.131820559501647949e-01 3.244804441928863525e-01 4.656210169196128845e-02 1.042954623699188232e-02
-1.571600735187530518e-01 -3.121688589453697205e-02 -2.316267229616641998e-03 2.205528169870376587e-01 -5.467420816421508789e-01 7.021540403366088867e-01 3.376114070415496826e-01 1.405302584171295166e-01
3.744350969791412354e-01 -6.895743012428283691e-01 -3.066429793834686279e-01 7.706762850284576416e-02 -8.875213563442230225e-03 5.066429972648620605e-01 -1.334929019212722778e-01 -9.864145517349243164e-02
-1.184158399701118469e-01 -2.942577004432678223e-01 -6.561277806758880615e-02 4.220820069313049316e-01 -7.294867038726806641e-01 1.323128342628479004e-01 3.957792520523071289e-01 1.031174734234809875e-01
1.515474021434783936e-01 -2.115309983491897583e-01 -5.008968710899353027e-01 -1.610991507768630981e-01 -4.628539681434631348e-01 2.480613142251968384e-01 -5.385962128639221191e-01 2.993049025535583496e-01
3.500512242317199707e-01 -4.297295510768890381e-01 -1.777759194374084473e-01 6.072767972946166992e-01 -2.897061705589294434e-01 3.744816780090332031e-01 1.527638733386993408e-01 2.119063884019851685e-01
4.031400680541992188e-01 -3.825922682881355286e-02 -3.950513005256652832e-01 -1.002940312027931213e-01 -6.584266424179077148e-01 2.008017301559448242e-01 -1.470311284065246582e-01 4.176420867443084717e-01
-2.680851891636848450e-02 -2.040641903877258301e-01 3.942182660102844238e-01 4.820393919944763184e-01 -1.183308586478233337e-01 6.054667234420776367e-01 -4.317069053649902344e-01 5.390815809369087219e-02
6.958318501710891724e-02 -5.895203351974487305e-01 -3.768466114997863770e-01 -6.432168930768966675e-02 -2.053987532854080200e-01 5.080766677856445312e-01 3.871494531631469727e-01 2.264024466276168823e-01
4.550664722919464111e-01 -3.805002272129058838e-01 -6.228671222925186157e-02 3.475266098976135254e-01 -6.728529930114746094e-01 5.294707790017127991e-02 -2.265121936798095703e-01 -1.289856582880020142e-01
-1.163692330010235310e-03 -2.171215116977691650e-01 -1.757407784461975098e-01 3.851574659347534180e-01 9.847152978181838989e-02 6.287568211555480957e-01 -3.267348706722259521e-01 5.117013454437255859e-01
9.854114614427089691e-04 -1.749048233032226562e-01 -3.662426471710205078e-01 -1.392628401517868042e-01 -6.044333577156066895e-01 2.674545645713806152e-01 -6.150393486022949219e-01 2.710291370749473572e-02
-3.229397907853126526e-02 -1.113746240735054016e-01 -3.423040360212326050e-02 7.340087890625000000e-01 -4.752452671527862549e-01 4.023845195770263672e-01 1.024517714977264404e-01 2.198738157749176025e-01
6.387693285942077637e-01 -4.657202959060668945e-01 1.808202117681503296e-01 2.397183030843734741e-01 -4.668918251991271973e-01 2.414903789758682251e-01 -9.280110895633697510e-02 2.782963929348625243e-05
-2.612029910087585449e-01 3.156458260491490364e-03 1.144094839692115784e-01 2.860491871833801270e-01 -3.152154982089996338e-01 4.602439701557159424e-01 3.092643618583679199e-01 6.557589173316955566e-01
8.885702490806579590e-02 -3.877155482769012451e-01 -2.216706722974777222e-01 2.321565896272659302e-01 1.348816752433776855e-01 6.245650649070739746e-01 -5.129445195198059082e-01 2.595379054546356201e-01
-1.121786534786224365e-01 7.515536993741989136e-02 -6.274958699941635132e-02 -2.541486620903015137e-01 -7.994173169136047363e-01 4.029642045497894287e-01 -3.075648844242095947e-01 1.311274319887161255e-01
-2.717590630054473877e-01 -4.913881719112396240e-01 1.999208331108093262e-01 1.510878354310989380e-01 -7.292458415031433105e-01 1.624816656112670898e-01 -2.506648004055023193e-01 -2.926127240061759949e-02
3.107973039150238037e-01 -3.665708899497985840e-01 -2.435393631458282471e-02 1.962300091981887817e-01 -6.320025324821472168e-01 5.023725628852844238e-01 -2.370527535676956177e-01 1.480950117111206055e-01
-1.002938002347946167e-01 -3.540070354938507080e-02 -4.712552428245544434e-01 2.825292050838470459e-01 -3.156435787677764893e-01 5.467395782470703125e-01 -4.856038987636566162e-01 2.289487123489379883e-01
-1.237452402710914612e-01 -4.892965555191040039e-01 -3.966008722782135010e-01 6.969401612877845764e-03 -7.436727285385131836e-01 -1.398040503263473511e-01 -1.238360181450843811e-01 2.322033280506730080e-03
2.643905878067016602e-01 -5.574644207954406738e-01 6.497018039226531982e-02 -3.232593536376953125e-01 -2.305794209241867065e-01 3.823121190071105957e-01 -3.575390577316284180e-01 4.283101260662078857e-01
-1.347639858722686768e-01 -1.891798153519630432e-02 -2.923164069652557373e-01 9.295609593391418457e-02 -5.895951390266418457e-01 3.054246604442596436e-01 -6.174633502960205078e-01 2.553889453411102295e-01
-3.548940718173980713e-01 -4.872830510139465332e-01 4.717773795127868652e-01 3.762181699275970459e-01 -2.181463539600372314e-01 3.604754805564880371e-01 -3.025044798851013184e-01 -5.875468626618385315e-02
1.031806617975234985e-01 6.544074416160583496e-02 -2.089900970458984375e-01 -1.345107257366180420e-01 -5.538699030876159668e-01 7.056409120559692383e-01 4.182756692171096802e-02 3.418344259262084961e-01
-2.368425726890563965e-01 -2.039191313087940216e-03 -4.611468017101287842e-01 -1.673118583858013153e-02 -7.009667754173278809e-01 1.361093372106552124e-01 -2.202530354261398315e-01 4.154201447963714600e-01
2.439059913158416748e-01 -3.057170808315277100e-01 -1.784078925848007202e-01 1.663720756769180298e-01 -5.686912536621093750e-01 5.571159124374389648e-01 -2.084529250860214233e-01 -3.321104347705841064e-01
9.537363052368164062e-02 -7.797127366065979004e-01 -2.195069640874862671e-01 -1.003959998488426208e-01 -2.149888873100280762e-02 3.330285847187042236e-01 -4.546734988689422607e-01 8.118605613708496094e-02
5.816258788108825684e-01 -5.570415854454040527e-01 -1.973988562822341919e-01 1.250549405813217163e-01 -9.973756223917007446e-02 3.852803409099578857e-01 -3.403414785861968994e-01 1.503001898527145386e-01
2.790735363960266113e-01 7.295995950698852539e-02 1.513007879257202148e-01 5.818087607622146606e-02 -4.486752152442932129e-01 7.373459935188293457e-01 -3.788956701755523682e-01 -4.435360431671142578e-02
