# Supplementary material for: Where is your field going? A machine learning approach to study the relative motion of the domains of physics
Source: PLoS One. 2020 Jun 18;15(6):e0233997. doi: 10.1371/journal.pone.0233997 (PMC7302634; doi:10.1371/journal.pone.0233997)
Supplement: S3 Data — (ZIP) [file pone.0233997.s003.zip › 2/Pacs4Run_2_VS_500_embeddings1987-1991ED8.txt]

5.503629446029663086e-01 -2.437731772661209106e-01 5.153815746307373047e-01 -1.830993132898584008e-04 1.532649546861648560e-01 -5.543771386146545410e-01 6.645528227090835571e-02 -1.918763667345046997e-01
4.163635075092315674e-01 5.468297004699707031e-01 2.385266125202178955e-01 -3.964861929416656494e-01 -7.726161181926727295e-02 -2.183964401483535767e-01 -4.171881675720214844e-01 -2.929335534572601318e-01
1.803204715251922607e-01 -1.058340817689895630e-01 2.469082921743392944e-01 -6.511561870574951172e-01 -3.748978376388549805e-01 -1.045828759670257568e-01 -5.637967586517333984e-01 -4.430523887276649475e-02
4.563446044921875000e-01 -5.482102632522583008e-01 -5.032613873481750488e-02 -3.368413746356964111e-01 1.932070404291152954e-01 -4.682467877864837646e-01 -3.418836593627929688e-01 -4.185536503791809082e-02
7.839645743370056152e-01 7.292589545249938965e-02 2.724207341670989990e-01 -2.770168781280517578e-01 3.619040846824645996e-01 -1.089854836463928223e-01 -2.899553775787353516e-01 4.693818837404251099e-02
6.552541255950927734e-01 2.765249907970428467e-01 1.975761204957962036e-01 -3.356673121452331543e-01 -2.281616181135177612e-01 -3.240856528282165527e-01 -2.254340350627899170e-01 -3.668205738067626953e-01
4.620721042156219482e-01 -1.871432960033416748e-01 -2.969644556287676096e-04 -1.377486139535903931e-01 3.126614391803741455e-01 -4.236965179443359375e-01 -5.964263677597045898e-01 3.154229521751403809e-01
1.378324478864669800e-01 -3.452821671962738037e-01 -2.289829105138778687e-01 -2.146772742271423340e-01 -3.392543792724609375e-01 -6.455399990081787109e-01 -3.957806825637817383e-01 2.735053896903991699e-01
1.646088063716888428e-01 3.307208046317100525e-02 -1.236074119806289673e-01 -2.262570858001708984e-01 -2.088174670934677124e-01 -8.642187118530273438e-01 2.801133692264556885e-01 -1.907798349857330322e-01
5.769341588020324707e-01 -4.075232446193695068e-01 -3.556240350008010864e-02 -1.023187860846519470e-01 1.348798274993896484e-01 -6.234292387962341309e-01 -2.764551155269145966e-02 -2.858623564243316650e-01
3.539733886718750000e-01 3.746134638786315918e-01 4.029180109500885010e-01 2.181255072355270386e-01 1.321745514869689941e-01 -6.308696269989013672e-01 1.211137697100639343e-01 -3.071008026599884033e-01
5.612803101539611816e-01 3.365494012832641602e-01 -5.467432737350463867e-02 -4.677610993385314941e-01 -2.179143130779266357e-01 -3.578578531742095947e-01 -3.948965966701507568e-01 1.357086449861526489e-01
6.096110939979553223e-01 1.852599531412124634e-01 1.897414773702621460e-01 -3.194159269332885742e-01 -5.168715715408325195e-01 -2.621685564517974854e-01 -3.465843200683593750e-01 3.948306664824485779e-03
4.442647695541381836e-01 -4.771692752838134766e-01 -1.134322658181190491e-01 -2.789869904518127441e-01 2.728220820426940918e-01 -6.095637679100036621e-01 -1.955349296331405640e-01 1.986863790079951286e-03
4.240566790103912354e-01 1.875262856483459473e-01 2.134997695684432983e-01 -1.184628978371620178e-01 -9.668324142694473267e-02 -2.370381504297256470e-01 -7.932977080345153809e-01 1.747518479824066162e-01
4.595168828964233398e-01 -2.521452307701110840e-01 -4.612751305103302002e-03 -6.377408504486083984e-01 -3.771702051162719727e-01 -2.717232704162597656e-01 -2.655434012413024902e-01 1.786842346191406250e-01
5.367654561996459961e-01 -8.798041194677352905e-02 -7.405900396406650543e-03 -2.965314090251922607e-01 -4.028881788253784180e-01 -4.641105234622955322e-01 -4.602020382881164551e-01 -1.632584631443023682e-01
5.664451718330383301e-01 3.202684819698333740e-01 -1.032943949103355408e-01 -4.539605677127838135e-01 -1.821214407682418823e-01 -4.405666589736938477e-01 -3.640630245208740234e-01 -3.004017286002635956e-03
3.752144873142242432e-01 -2.080065459012985229e-01 -7.782568037509918213e-02 -6.223393678665161133e-01 -3.579733967781066895e-01 -3.492667675018310547e-01 -3.202039301395416260e-01 2.644265592098236084e-01
3.728187978267669678e-01 3.498654961585998535e-01 2.721202075481414795e-01 -1.215270906686782837e-01 -3.598147034645080566e-01 -5.427638888359069824e-01 4.297759532928466797e-01 2.025225907564163208e-01
5.821979641914367676e-01 -5.607175175100564957e-03 2.446805834770202637e-01 -1.469940245151519775e-01 -4.377557933330535889e-01 -3.910569846630096436e-01 -3.072088062763214111e-01 -3.749736249446868896e-01
5.174149274826049805e-01 4.512291550636291504e-01 -1.432645972818136215e-02 -4.247313439846038818e-01 1.792109161615371704e-01 -3.724361360073089600e-01 -4.043590724468231201e-01 -1.172195225954055786e-01
5.050954818725585938e-01 3.446518182754516602e-01 4.541686549782752991e-02 4.087094217538833618e-02 -2.566509544849395752e-01 -4.779840707778930664e-01 -5.638567209243774414e-01 1.004369482398033142e-01
5.044440031051635742e-01 3.233129978179931641e-01 1.629558652639389038e-01 3.260195255279541016e-01 -1.890436112880706787e-01 -6.677483916282653809e-01 -1.582453846931457520e-01 3.865825757384300232e-02
5.176203846931457520e-01 2.132477611303329468e-01 1.787766218185424805e-01 8.339802920818328857e-02 -1.501402109861373901e-01 -3.637375235557556152e-01 -6.806979179382324219e-01 1.717015355825424194e-01
7.489669322967529297e-01 -1.970907300710678101e-01 5.713365972042083740e-02 -3.394113183021545410e-01 2.573593854904174805e-01 -2.070028483867645264e-01 -3.507946729660034180e-01 2.227073311805725098e-01
7.752149701118469238e-01 -6.882616877555847168e-02 3.040485680103302002e-01 -3.196678757667541504e-01 -2.653016149997711182e-01 -3.387659415602684021e-02 -3.110566735267639160e-01 1.771520972251892090e-01
3.814382255077362061e-01 -3.609313964843750000e-01 7.033091783523559570e-02 -4.984870180487632751e-02 5.392020940780639648e-02 -7.394899725914001465e-01 2.355397492647171021e-01 -3.340215086936950684e-01
6.749385595321655273e-01 3.425320982933044434e-01 2.734804153442382812e-01 1.066102087497711182e-01 -1.195275560021400452e-01 -3.589254617691040039e-01 -4.446084201335906982e-01 1.347027253359556198e-02
1.457562297582626343e-02 -2.398700267076492310e-02 6.120769381523132324e-01 -4.502868652343750000e-01 -1.420680880546569824e-01 -4.540697932243347168e-01 4.344046711921691895e-01 8.213184773921966553e-02
1.338957548141479492e-01 -2.057874053716659546e-01 2.202697694301605225e-01 -2.673521339893341064e-01 -7.995521277189254761e-02 -3.346322476863861084e-01 -7.845001816749572754e-01 -2.931133508682250977e-01
3.729943335056304932e-01 2.636975347995758057e-01 -3.093740046024322510e-01 -5.293360352516174316e-01 -1.154753565788269043e-01 -5.698439478874206543e-01 -2.330217957496643066e-01 1.519015282392501831e-01
-3.047955632209777832e-01 1.705643832683563232e-01 1.593289077281951904e-01 -4.122934639453887939e-01 1.096142008900642395e-01 -7.951143383979797363e-01 -1.732714325189590454e-01 -9.160096198320388794e-02
-2.587727308273315430e-01 1.844885386526584625e-02 -1.032138541340827942e-01 -3.552828133106231689e-01 1.535647064447402954e-01 -8.586574792861938477e-01 -1.834405809640884399e-01 -3.594664484262466431e-02
7.294885516166687012e-01 3.940965235233306885e-02 3.384625315666198730e-01 -3.128176331520080566e-01 3.019616305828094482e-01 -6.124040856957435608e-02 -3.823148012161254883e-01 -1.130743622779846191e-01
-1.375350803136825562e-01 -2.520932555198669434e-01 3.766206800937652588e-01 -5.187845230102539062e-01 2.972312569618225098e-01 -5.852550864219665527e-01 2.311181724071502686e-01 1.492213010787963867e-01
2.375749647617340088e-01 5.071108937263488770e-01 -1.282942444086074829e-01 -3.694636821746826172e-01 5.323229357600212097e-02 -6.061596274375915527e-01 1.132435277104377747e-01 3.877454996109008789e-01
-3.963561356067657471e-02 -1.021337229758501053e-02 4.862292110919952393e-01 -5.638766288757324219e-01 1.672651618719100952e-01 -4.632398486137390137e-01 3.024049401283264160e-01 3.315589427947998047e-01
-1.750466972589492798e-01 -3.132850304245948792e-02 -1.073255855590105057e-02 -3.909116089344024658e-01 4.003457725048065186e-01 -7.766385078430175781e-01 -1.805116087198257446e-01 -1.393613517284393311e-01
2.477167397737503052e-01 -3.245285153388977051e-01 -2.124089747667312622e-01 -3.603723943233489990e-01 2.769404053688049316e-01 -7.076276540756225586e-01 -2.733012735843658447e-01 -7.877435535192489624e-02
2.599702775478363037e-01 -2.803238332271575928e-01 3.469838500022888184e-01 -3.435087203979492188e-01 -2.500790953636169434e-01 -1.973080933094024658e-01 -6.984213590621948242e-01 -1.617881655693054199e-01
1.503015458583831787e-01 -1.571027934551239014e-02 -3.266955316066741943e-01 -3.439725041389465332e-01 -4.798367619514465332e-02 -8.208341598510742188e-01 -1.278538405895233154e-01 -2.443313896656036377e-01
3.497026562690734863e-01 5.403792262077331543e-01 6.282728910446166992e-02 -4.657506942749023438e-01 4.133304581046104431e-03 -1.965268850326538086e-01 -4.626751244068145752e-01 3.348420560359954834e-01
4.132862091064453125e-01 4.345350265502929688e-01 4.134953916072845459e-01 -3.426812589168548584e-01 2.988069355487823486e-01 -2.793387472629547119e-01 3.814114034175872803e-01 1.979258507490158081e-01
5.028551220893859863e-01 2.731037139892578125e-01 -8.109650760889053345e-02 -5.705120563507080078e-01 -2.299928665161132812e-01 -3.620374500751495361e-01 -3.783127069473266602e-01 1.157672032713890076e-01
-1.915625333786010742e-01 -2.482308596372604370e-01 3.643130362033843994e-01 -4.697087407112121582e-01 -5.838097631931304932e-02 -5.785773396492004395e-01 1.545385867357254028e-01 4.316163659095764160e-01
6.604679822921752930e-01 4.378403425216674805e-01 1.987508386373519897e-01 -5.318946242332458496e-01 1.474858224391937256e-01 -1.523060202598571777e-01 -6.510464847087860107e-02 2.182320877909660339e-02
1.017013490200042725e-01 -8.071958273649215698e-02 3.215432632714509964e-03 -6.124581694602966309e-01 -1.188750714063644409e-01 -4.683968722820281982e-01 -5.656365752220153809e-01 -2.335680872201919556e-01
2.498152852058410645e-01 -3.626973330974578857e-01 -1.786365807056427002e-01 -5.023828744888305664e-01 -1.882934868335723877e-01 -5.717561841011047363e-01 -3.576643764972686768e-01 1.773699373006820679e-01
5.372335910797119141e-01 5.025375485420227051e-01 2.603376209735870361e-01 4.313185811042785645e-03 -3.604851365089416504e-01 -4.174895882606506348e-01 -2.944242656230926514e-01 -1.044667046517133713e-02
5.082072615623474121e-01 -3.502774983644485474e-02 1.492453366518020630e-01 -1.797625571489334106e-01 -4.627092182636260986e-01 -4.630221724510192871e-01 -3.343227207660675049e-01 -3.816394507884979248e-01
6.604860424995422363e-01 1.455010175704956055e-01 2.573360800743103027e-01 -3.963692486286163330e-01 2.408956438302993774e-01 -1.563414931297302246e-01 -4.339256584644317627e-01 -2.202095687389373779e-01
6.669783592224121094e-01 1.658951193094253540e-01 1.423556357622146606e-01 -3.823116123676300049e-01 5.458106994628906250e-01 -2.091964036226272583e-01 -9.443628042936325073e-02 -1.029610708355903625e-01
-3.387633264064788818e-01 1.477139592170715332e-01 6.572529077529907227e-01 -4.019139334559440613e-02 -1.803608983755111694e-01 -6.179222464561462402e-01 -1.232671886682510376e-01 -1.644851453602313995e-02
6.143858432769775391e-01 8.132123202085494995e-02 2.372532635927200317e-01 -2.549996972084045410e-01 -4.652056694030761719e-01 -3.006577491760253906e-01 -3.212045133113861084e-01 -2.908939421176910400e-01
6.182957291603088379e-01 3.581025898456573486e-01 2.949980497360229492e-01 -1.009049592539668083e-03 -3.770570456981658936e-01 -3.461476564407348633e-01 -3.737874627113342285e-01 -2.721703425049781799e-02
-3.901048302650451660e-01 -1.867091804742813110e-01 4.162650704383850098e-01 -3.792205154895782471e-01 -2.183081209659576416e-01 -5.880580544471740723e-01 -3.082959949970245361e-01 -8.576633036136627197e-02
1.089611276984214783e-01 -6.752598099410533905e-03 -9.887940436601638794e-02 -6.038346886634826660e-01 -1.683419048786163330e-01 -5.469328761100769043e-01 -5.125314593315124512e-01 -1.533801853656768799e-01
5.233614444732666016e-01 -4.475115612149238586e-02 -1.214113608002662659e-01 -4.262722730636596680e-01 -3.799083530902862549e-01 -5.069608092308044434e-01 -3.474106490612030029e-01 -7.488414645195007324e-02
-3.518367409706115723e-01 3.299325406551361084e-01 4.550584554672241211e-01 -2.243236452341079712e-01 -5.777192860841751099e-02 -4.741847515106201172e-01 -4.417220950126647949e-01 2.943619787693023682e-01
1.205017864704132080e-01 -2.025607526302337646e-01 1.295570582151412964e-01 -2.314052879810333252e-01 7.064867764711380005e-02 -4.880583584308624268e-01 -5.526416301727294922e-01 -5.705350637435913086e-01
-3.262307643890380859e-01 8.268062025308609009e-02 4.016108214855194092e-01 -5.799645781517028809e-01 -1.957336366176605225e-01 -5.777699351310729980e-01 -9.647452831268310547e-02 -8.746571093797683716e-02
5.496296882629394531e-01 2.736153304576873779e-01 2.441081404685974121e-01 -4.038976132869720459e-01 -1.913062334060668945e-01 -2.600141763687133789e-01 -4.209630489349365234e-01 -3.448250889778137207e-01
-5.509775131940841675e-03 -1.086129918694496155e-01 4.902112782001495361e-01 -5.831149816513061523e-01 -4.453338980674743652e-01 -3.657286763191223145e-01 2.635832428932189941e-01 -7.928927987813949585e-02
2.541383914649486542e-02 -1.061499267816543579e-01 6.525670886039733887e-01 -3.765936791896820068e-01 1.716549396514892578e-01 -4.115609228610992432e-01 3.436046242713928223e-01 3.217261135578155518e-01
3.768405914306640625e-01 -1.292985230684280396e-01 -2.872883807867765427e-03 -5.828750133514404297e-01 -5.261501073837280273e-01 -3.312412798404693604e-01 -3.261802196502685547e-01 9.259198606014251709e-02
3.902368545532226562e-01 -3.593406081199645996e-01 -4.634137731045484543e-03 -3.990228474140167236e-02 1.889368295669555664e-01 -7.594957351684570312e-01 1.125839352607727051e-01 -3.029356002807617188e-01
3.940932452678680420e-01 -5.258869528770446777e-01 -7.702430337667465210e-02 -1.265543550252914429e-01 1.890412420034408569e-01 -7.023583054542541504e-01 7.827877998352050781e-02 1.049442812800407410e-01
5.544639825820922852e-01 2.127669453620910645e-01 4.196562245488166809e-02 -4.005647301673889160e-01 -5.261983871459960938e-01 -2.993144989013671875e-01 -2.791578471660614014e-01 2.017023265361785889e-01
5.831222534179687500e-01 1.077905073761940002e-01 1.482187807559967041e-01 -3.331913352012634277e-01 2.569209039211273193e-01 -1.198667511343955994e-01 -5.775081515312194824e-01 3.185473382472991943e-01
5.221763849258422852e-01 2.219300530850887299e-02 2.033425718545913696e-01 -2.198055237531661987e-01 6.853001713752746582e-01 -2.698373496532440186e-01 -2.957678437232971191e-01 8.514359593391418457e-02
8.087785840034484863e-01 -3.313620090484619141e-01 3.691515028476715088e-01 -2.310683131217956543e-01 -6.954703480005264282e-02 -1.038559712469577789e-02 -1.987544298171997070e-01 4.430578276515007019e-02
5.326696038246154785e-01 -5.428388342261314392e-02 4.017004668712615967e-01 6.520906090736389160e-02 -1.154871135950088501e-01 -4.047207832336425781e-01 3.620943129062652588e-01 4.893388450145721436e-01
3.260555267333984375e-01 3.209613263607025146e-01 2.911275625228881836e-01 5.344583839178085327e-02 -6.945780664682388306e-02 -5.999786853790283203e-01 3.341754674911499023e-01 4.760126173496246338e-01
4.898375868797302246e-01 3.634248673915863037e-01 4.481387138366699219e-01 -1.747375577688217163e-01 2.155676633119583130e-01 -3.877508342266082764e-01 4.234465360641479492e-01 1.431538313627243042e-01
4.831104874610900879e-01 8.525694161653518677e-02 1.906847953796386719e-01 -2.334418743848800659e-01 -2.929016947746276855e-01 -4.739242792129516602e-01 -3.193018436431884766e-01 -5.060932040214538574e-01
-2.111886441707611084e-01 -1.359044611454010010e-01 3.491494953632354736e-01 -1.948265172541141510e-02 4.120205938816070557e-01 -7.417024970054626465e-01 -1.367248743772506714e-01 2.758029997348785400e-01
7.055182456970214844e-01 2.079915404319763184e-01 3.247817158699035645e-01 6.945933401584625244e-02 -4.387207329273223877e-01 -2.440794259309768677e-01 -2.614395916461944580e-01 1.681501865386962891e-01
4.089382588863372803e-01 -3.252026438713073730e-01 4.271559715270996094e-01 1.570348739624023438e-01 3.741759657859802246e-01 -2.138105332851409912e-01 -4.936462938785552979e-01 3.008011877536773682e-01
7.444100379943847656e-01 1.256082653999328613e-01 4.982742369174957275e-01 -2.919478416442871094e-01 -8.132964372634887695e-03 1.124029457569122314e-01 -1.648107469081878662e-01 2.381224483251571655e-01
3.597281277179718018e-01 -1.291123628616333008e-01 8.173131942749023438e-01 3.170183300971984863e-01 -4.999350383877754211e-02 -2.705568075180053711e-01 8.311770856380462646e-02 5.306038260459899902e-02
6.059066653251647949e-01 5.690708756446838379e-03 1.028747558593750000e-01 -4.205246865749359131e-01 2.045713812112808228e-01 -1.136759817600250244e-01 -4.294716715812683105e-01 4.540960788726806641e-01
2.557838261127471924e-01 -5.985655188560485840e-01 4.728005826473236084e-01 2.387952804565429688e-01 2.063428312540054321e-01 -4.724256098270416260e-01 -1.708973497152328491e-01 2.758936397731304169e-02
5.541388392448425293e-01 -3.690092861652374268e-01 7.055718451738357544e-02 -1.036218479275703430e-01 2.900502383708953857e-01 -3.547099828720092773e-01 -1.624529659748077393e-01 5.520029067993164062e-01
5.229721665382385254e-01 1.700565516948699951e-01 6.490292400121688843e-02 -1.211772300302982330e-02 -3.735142052173614502e-01 -5.065487623214721680e-01 -5.450696349143981934e-01 -4.033674951642751694e-03
4.249461591243743896e-01 -2.110837399959564209e-01 3.159635467454791069e-03 -4.837593436241149902e-01 -2.107013314962387085e-01 -2.416102737188339233e-01 -6.066284179687500000e-01 2.646936178207397461e-01
6.621118187904357910e-01 -5.236763358116149902e-01 5.859394744038581848e-02 -1.574441641569137573e-01 -4.240083508193492889e-03 -4.849570691585540771e-01 7.398439198732376099e-02 -1.359200179576873779e-01
3.506544232368469238e-01 -2.431723773479461670e-01 1.585240215063095093e-01 -9.712100774049758911e-02 6.789360046386718750e-01 -4.782987236976623535e-01 -3.038906753063201904e-01 -3.567856550216674805e-02
-2.946864962577819824e-01 2.093078941106796265e-02 2.697412073612213135e-01 -7.047388553619384766e-01 -7.951160520315170288e-02 -3.571195304393768311e-01 -3.273223936557769775e-01 3.198569416999816895e-01
3.609865307807922363e-01 1.610647290945053101e-01 3.719890117645263672e-01 3.712645471096038818e-01 -3.882332146167755127e-01 -6.250681877136230469e-01 4.834579676389694214e-02 1.541459560394287109e-01
6.951047778129577637e-01 -2.957152724266052246e-01 1.693415194749832153e-01 -1.553823798894882202e-01 2.033923752605915070e-02 -2.449501901865005493e-01 -5.176971554756164551e-01 2.194016724824905396e-01
2.179586291313171387e-01 4.330600798130035400e-01 4.444712996482849121e-01 2.645189128816127777e-02 5.369595438241958618e-02 -5.049910545349121094e-01 2.943855226039886475e-01 4.713136553764343262e-01
7.317585349082946777e-01 -2.100858241319656372e-01 2.121678590774536133e-01 -1.191276758909225464e-01 -3.859029337763786316e-02 -1.515110284090042114e-01 -5.118390917778015137e-01 2.734278142452239990e-01
6.683549284934997559e-02 -2.539939880371093750e-01 7.196033000946044922e-01 -5.339371562004089355e-01 1.861945837736129761e-01 -1.692948192358016968e-01 1.624559164047241211e-01 1.959110647439956665e-01
6.282555460929870605e-01 -3.210799396038055420e-02 1.319666653871536255e-01 -2.791444957256317139e-01 -5.431709289550781250e-01 -2.124237120151519775e-01 -3.056336641311645508e-01 2.745122015476226807e-01
-2.835788428783416748e-01 -2.295744977891445160e-02 5.563989877700805664e-01 -5.608526468276977539e-01 1.995904296636581421e-01 -3.460712432861328125e-01 -3.129228651523590088e-01 -1.933858841657638550e-01
2.848989963531494141e-01 1.860432028770446777e-01 -3.218073397874832153e-02 -7.356702089309692383e-01 -3.397674262523651123e-01 -3.355574011802673340e-01 -3.363076746463775635e-01 2.882190421223640442e-02
-2.482911050319671631e-01 2.652127444744110107e-01 7.486076951026916504e-01 -2.647400833666324615e-02 8.442589081823825836e-03 -5.136992931365966797e-01 -6.198853626847267151e-02 1.977337300777435303e-01
6.905390024185180664e-01 -3.871367275714874268e-01 2.193958908319473267e-01 1.299765557050704956e-01 2.693100273609161377e-01 -3.898652195930480957e-01 -2.010227441787719727e-01 2.081337422132492065e-01
-2.281697988510131836e-01 7.907690852880477905e-02 3.183244466781616211e-01 -6.458934545516967773e-01 -5.824171379208564758e-02 -6.076024174690246582e-01 1.272893995046615601e-01 1.854756623506546021e-01
-2.290667593479156494e-01 3.190353512763977051e-01 4.132804572582244873e-01 -5.654693245887756348e-01 -1.458427608013153076e-01 -5.105394721031188965e-01 -1.559754610061645508e-01 -2.212225645780563354e-01
6.711700558662414551e-01 9.872256964445114136e-02 2.207089662551879883e-01 -2.269873172044754028e-01 1.921166777610778809e-01 -1.644675880670547485e-01 -6.100658774375915527e-01 5.839597061276435852e-02
-2.100352942943572998e-01 8.484642207622528076e-02 3.805711269378662109e-01 -5.842602849006652832e-01 1.090719178318977356e-01 -5.367783308029174805e-01 1.077944189310073853e-01 3.883872330188751221e-01
3.784502744674682617e-01 -4.605697095394134521e-01 5.727584958076477051e-01 6.045048311352729797e-02 3.065149188041687012e-01 -3.873161077499389648e-01 -1.407888834364712238e-03 -2.626352012157440186e-01
6.041374802589416504e-01 -4.121382236480712891e-01 1.679571121931076050e-01 -3.494103550910949707e-01 2.815889120101928711e-01 -1.994161456823348999e-01 -4.118951261043548584e-01 1.616971939802169800e-01
4.114324152469635010e-01 4.621049016714096069e-02 5.579734966158866882e-02 -2.084872573614120483e-01 -1.316090971231460571e-01 -2.345344722270965576e-01 -5.799561738967895508e-01 6.110082864761352539e-01
5.069823265075683594e-01 3.056051135063171387e-01 4.198555052280426025e-01 -4.464434981346130371e-01 6.772448122501373291e-02 -2.517310082912445068e-01 4.524356126785278320e-01 -3.648228198289871216e-02
1.847707331180572510e-01 -3.912874162197113037e-01 1.973980367183685303e-01 -2.811118960380554199e-01 -1.514680236577987671e-01 -4.157652258872985840e-01 -5.519998073577880859e-01 -4.407456815242767334e-01
6.301243305206298828e-01 2.293672710657119751e-01 -1.700607836246490479e-01 -3.659982085227966309e-01 1.662870198488235474e-01 -4.278991818428039551e-01 6.626031547784805298e-02 4.151133000850677490e-01
5.096197128295898438e-01 -1.550584435462951660e-01 7.169513846747577190e-04 -4.907038509845733643e-01 -3.590485155582427979e-01 -1.817096769809722900e-01 -3.324856162071228027e-01 4.505251646041870117e-01
3.704171776771545410e-01 -3.845709264278411865e-01 3.991196155548095703e-01 2.086676806211471558e-01 1.310974955558776855e-01 -5.493963956832885742e-01 -2.227191329002380371e-01 -3.787227869033813477e-01
-2.774408161640167236e-01 -1.341583281755447388e-01 9.393146634101867676e-02 -1.341102719306945801e-01 1.763017922639846802e-01 -8.176934719085693359e-01 -3.488188982009887695e-01 2.384112179279327393e-01
-2.895478606224060059e-01 3.091576099395751953e-01 3.798412382602691650e-01 -5.954470634460449219e-01 5.566274002194404602e-02 -5.197305679321289062e-01 -2.200069278478622437e-01 -1.121314521878957748e-02
2.566525638103485107e-01 3.232926726341247559e-01 -1.762878149747848511e-01 -4.067052304744720459e-01 1.464651823043823242e-01 -7.313959598541259766e-01 2.450398206710815430e-01 1.291829347610473633e-01
-5.445496644824743271e-03 1.361650079488754272e-01 2.949158251285552979e-01 -8.244186639785766602e-01 -2.158469110727310181e-01 -3.518313765525817871e-01 2.097019255161285400e-01 -2.092169597744941711e-02
5.216407775878906250e-01 3.207702636718750000e-01 1.465807855129241943e-01 -4.946384429931640625e-01 4.531176388263702393e-01 -1.710874736309051514e-01 -3.524545431137084961e-01 -5.795890465378761292e-03
4.895854890346527100e-01 -2.289676666259765625e-01 1.397076249122619629e-02 -3.671807646751403809e-01 1.634282618761062622e-01 -2.593655586242675781e-01 -5.134894251823425293e-01 4.639096856117248535e-01
1.427866816520690918e-01 -2.926629781723022461e-01 -1.412722021341323853e-01 -5.579230785369873047e-01 3.901414275169372559e-01 -5.321465730667114258e-01 -3.289754688739776611e-01 1.382365822792053223e-01
3.400746583938598633e-01 -2.488044798374176025e-01 6.253013759851455688e-02 -6.611849665641784668e-01 -2.923205494880676270e-01 -2.162657976150512695e-01 -3.969842791557312012e-01 3.025742471218109131e-01
2.233172953128814697e-01 4.120758175849914551e-01 -1.417469680309295654e-01 -4.362361729145050049e-01 1.683102175593376160e-02 -6.943782567977905273e-01 2.449230104684829712e-01 1.658225357532501221e-01
5.536782741546630859e-01 3.628613650798797607e-01 2.732678353786468506e-01 1.055743172764778137e-01 -3.476270735263824463e-01 -4.233044087886810303e-01 -3.843229413032531738e-01 -1.679747849702835083e-01
5.826590657234191895e-01 -2.025815695524215698e-01 2.940839156508445740e-02 -5.868236422538757324e-01 -3.644374608993530273e-01 -2.856142222881317139e-01 -1.798927038908004761e-01 1.658032834529876709e-01
-2.409833073616027832e-01 -8.836840838193893433e-02 2.943917512893676758e-01 -5.401207208633422852e-01 -1.497483253479003906e-01 -5.877275466918945312e-01 9.240946173667907715e-02 4.234778583049774170e-01
6.078751683235168457e-01 2.802490592002868652e-01 -4.632817953824996948e-02 -3.552007079124450684e-01 -4.075246453285217285e-01 -4.648822546005249023e-01 -1.948446035385131836e-01 5.897564440965652466e-02
7.820013761520385742e-01 -2.138487547636032104e-01 1.213892847299575806e-01 -2.251024991273880005e-01 3.229562342166900635e-01 -3.446440100669860840e-01 2.315374463796615601e-01 -2.542321756482124329e-02
4.202365577220916748e-01 -6.932656466960906982e-02 6.248057484626770020e-01 3.005201518535614014e-01 -1.909239143133163452e-01 -3.607894182205200195e-01 1.607056111097335815e-01 3.813832700252532959e-01
-2.359655201435089111e-01 -8.431005477905273438e-02 1.750183403491973877e-01 9.249092638492584229e-02 2.823416888713836670e-02 -7.613968849182128906e-01 -3.031692206859588623e-01 4.749653637409210205e-01
-1.189007833600044250e-01 -8.842696249485015869e-02 4.283275604248046875e-01 -6.584166288375854492e-01 -3.378908336162567139e-01 -4.241812229156494141e-01 1.482302993535995483e-01 2.121184915304183960e-01
5.498863458633422852e-01 4.673584997653961182e-01 1.802531629800796509e-01 1.592986844480037689e-02 1.617821305990219116e-01 -5.752336978912353516e-01 1.798987984657287598e-01 2.387996613979339600e-01
4.441957175731658936e-01 2.016287297010421753e-02 6.906385421752929688e-01 1.595521569252014160e-01 -1.220386624336242676e-01 -3.031600713729858398e-01 2.954483926296234131e-01 3.252015113830566406e-01
-1.953922063112258911e-01 1.462872624397277832e-01 6.602355837821960449e-01 -2.977178394794464111e-01 1.262376457452774048e-01 -5.042236447334289551e-01 1.814181804656982422e-01 3.358350396156311035e-01
-1.559010446071624756e-01 -4.730785265564918518e-02 5.466773509979248047e-01 1.351145654916763306e-01 3.582837879657745361e-01 -6.232048869132995605e-01 -8.395617455244064331e-02 3.640667796134948730e-01
-2.247292101383209229e-01 4.404648840427398682e-01 2.042936682701110840e-01 -1.691207438707351685e-01 -2.291184663772583008e-01 -7.757122516632080078e-01 9.150616824626922607e-02 1.501721590757369995e-01
-9.854009002447128296e-02 -1.650528460741043091e-01 6.563024520874023438e-01 -5.800904631614685059e-01 -1.018279045820236206e-01 -2.117305845022201538e-01 -1.531210727989673615e-02 3.746684789657592773e-01
2.312530018389225006e-02 5.828206539154052734e-01 1.537676751613616943e-01 -5.909771919250488281e-01 1.444576531648635864e-01 -4.311982989311218262e-01 1.153390258550643921e-01 2.584251761436462402e-01
4.172525703907012939e-01 3.183673918247222900e-01 2.681914716958999634e-02 -2.585312426090240479e-01 1.120931059122085571e-01 -6.316056847572326660e-01 4.080018997192382812e-01 2.811205983161926270e-01
5.044891834259033203e-01 -1.128676980733871460e-01 2.911661267280578613e-01 5.395730584859848022e-02 -1.354075372219085693e-01 -1.700025200843811035e-01 -7.180822491645812988e-01 2.866781651973724365e-01
-1.320964694023132324e-01 -6.809516996145248413e-02 -3.315121307969093323e-02 -2.244983240962028503e-02 -1.248795539140701294e-01 -9.736229181289672852e-01 -5.546459555625915527e-02 9.847663342952728271e-02
5.465958714485168457e-01 -2.159725874662399292e-01 4.074116423726081848e-02 -8.993810415267944336e-02 2.397727072238922119e-01 -3.959223926067352295e-01 -1.855776906013488770e-01 6.294089555740356445e-01
5.337453484535217285e-01 4.136754870414733887e-01 2.866899073123931885e-01 -4.566622972488403320e-01 1.568084657192230225e-01 -2.170534580945968628e-01 -2.377037554979324341e-01 -3.536278307437896729e-01
5.221379995346069336e-01 5.041787028312683105e-01 1.496539562940597534e-01 -2.720374055206775665e-02 2.335393726825714111e-01 -3.842938840389251709e-01 -5.637808516621589661e-02 4.946094155311584473e-01
-1.905066072940826416e-01 -4.241883382201194763e-02 2.413797825574874878e-01 1.863999664783477783e-01 4.349607601761817932e-02 -8.661113977432250977e-01 -3.417803645133972168e-01 6.650711875408887863e-03
1.201020404696464539e-01 6.264535188674926758e-01 1.350119858980178833e-01 -3.166303336620330811e-01 -1.204690560698509216e-01 -6.200375556945800781e-01 1.754285693168640137e-01 2.119290679693222046e-01
4.463576078414916992e-01 4.346050620079040527e-01 1.279783844947814941e-01 3.804242983460426331e-02 -1.740570515394210815e-01 -3.511809408664703369e-01 -5.713671445846557617e-01 3.375998735427856445e-01
2.654732167720794678e-01 3.425454795360565186e-01 2.253390401601791382e-01 -1.276720911264419556e-01 5.736247822642326355e-02 -7.117149829864501953e-01 4.547130167484283447e-01 1.688676774501800537e-01
8.733954280614852905e-02 -3.250188231468200684e-01 6.892641782760620117e-01 -4.912775754928588867e-01 2.364239245653152466e-01 -2.091327458620071411e-01 2.118894606828689575e-01 1.605176180601119995e-01
4.048132896423339844e-01 -2.000303119421005249e-01 -3.150376956909894943e-03 -3.135537207126617432e-01 -2.745549082756042480e-01 -3.081071972846984863e-01 -6.701070070266723633e-01 2.800616025924682617e-01
2.984277009963989258e-01 -2.112953662872314453e-01 -2.857123911380767822e-01 -3.131017982959747314e-01 1.976930648088455200e-01 -8.028656840324401855e-01 4.954195022583007812e-02 2.237851358950138092e-02
-2.760656774044036865e-01 1.947105973958969116e-01 3.598503470420837402e-01 -6.673554778099060059e-01 -8.089857548475265503e-02 -5.425773859024047852e-01 -8.642177283763885498e-02 5.115056782960891724e-02
-1.457977574318647385e-02 -2.382046133279800415e-01 6.166832447052001953e-01 -5.893173813819885254e-01 -4.953392967581748962e-02 -3.156386315822601318e-01 2.823424637317657471e-01 1.834507137537002563e-01
2.695512175559997559e-01 -3.008725941181182861e-01 9.272775799036026001e-02 -6.390751153230667114e-02 -3.978824615478515625e-02 -7.929973602294921875e-01 3.615650534629821777e-01 -2.509543597698211670e-01
6.802033185958862305e-01 -4.226928353309631348e-01 2.942133545875549316e-01 -3.432656824588775635e-01 3.661565482616424561e-01 -1.079024747014045715e-01 -1.995574310421943665e-02 9.027523547410964966e-02
1.406705975532531738e-01 -4.081168770790100098e-02 3.145471215248107910e-01 -3.804282844066619873e-01 -1.884497702121734619e-02 -2.548497915267944336e-01 -6.894927620887756348e-01 -4.406549632549285889e-01
-4.343422874808311462e-02 -2.347348481416702271e-01 4.766655266284942627e-01 -4.331255853176116943e-01 -9.154583327472209930e-03 -4.597600996494293213e-01 2.273205369710922241e-01 5.148469209671020508e-01
3.318920433521270752e-01 -1.707033216953277588e-01 5.634909868240356445e-01 2.107200324535369873e-01 -2.840247377753257751e-02 -3.342452943325042725e-01 1.828589886426925659e-01 5.939856767654418945e-01
7.616358399391174316e-01 -2.101569622755050659e-01 2.113704532384872437e-01 -2.837867736816406250e-01 -3.768512047827243805e-03 -7.510703802108764648e-02 -4.021166563034057617e-01 2.884084284305572510e-01
6.533229947090148926e-01 -1.117631196975708008e-01 3.264151513576507568e-01 3.687660992145538330e-01 -2.138956934213638306e-01 -4.620990455150604248e-01 -2.295825481414794922e-01 7.840774953365325928e-02
-1.778156012296676636e-01 2.014699280261993408e-01 4.563526809215545654e-01 -7.498955726623535156e-01 1.229145675897598267e-01 -3.540849983692169189e-01 -7.090634107589721680e-02 -1.080673709511756897e-01
3.848635554313659668e-01 -3.937964141368865967e-01 1.691860109567642212e-01 1.293115764856338501e-01 -2.126364409923553467e-01 -3.500632047653198242e-01 -6.252290010452270508e-01 3.046131730079650879e-01
4.343014061450958252e-01 9.003727883100509644e-02 5.934049487113952637e-01 3.971725329756736755e-02 -2.647626101970672607e-01 -2.874107360839843750e-01 3.854535520076751709e-01 3.850845694541931152e-01
3.093042671680450439e-01 1.334729939699172974e-01 2.321547567844390869e-01 -5.754773616790771484e-01 8.975104242563247681e-02 -4.381105601787567139e-01 5.220683217048645020e-01 -1.699835658073425293e-01
-2.746464312076568604e-01 -1.598322838544845581e-01 6.809764504432678223e-01 5.899251997470855713e-02 7.417985796928405762e-02 -6.068653464317321777e-01 -6.114079803228378296e-02 2.329970151185989380e-01
7.247285246849060059e-01 -2.592570781707763672e-01 2.667914628982543945e-01 -2.552027404308319092e-01 3.218380361795425415e-02 -1.368464380502700806e-01 -5.013872981071472168e-01 9.806657209992408752e-03
-2.366016358137130737e-01 2.966529130935668945e-01 4.469181001186370850e-01 -5.448454022407531738e-01 6.155469641089439392e-02 -4.702265560626983643e-01 -3.524358272552490234e-01 -1.015459224581718445e-01
6.640431284904479980e-01 -2.886139452457427979e-01 -2.476391196250915527e-02 5.218743532896041870e-02 4.870304092764854431e-02 -5.355306267738342285e-01 -3.638319373130798340e-01 2.255510091781616211e-01
-3.151506483554840088e-01 -4.449832141399383545e-01 4.376338720321655273e-01 -4.339877068996429443e-01 7.049740105867385864e-02 -4.096322059631347656e-01 -2.351926863193511963e-01 3.077619075775146484e-01
-2.163890600204467773e-01 -1.028603408485651016e-02 4.723000824451446533e-01 -4.463701248168945312e-01 -1.179150417447090149e-01 -5.904511213302612305e-01 1.951303184032440186e-01 3.607547879219055176e-01
5.924670100212097168e-01 -1.849350035190582275e-01 -1.833126693964004517e-01 2.807588875293731689e-02 1.557528525590896606e-01 -6.458535790443420410e-01 -1.510614603757858276e-01 3.408588469028472900e-01
4.003629684448242188e-01 2.172426581382751465e-01 4.801910519599914551e-01 2.841988801956176758e-01 -3.209379911422729492e-01 -5.799556374549865723e-01 1.905902177095413208e-01 -7.408381253480911255e-02
-1.037749201059341431e-01 -2.658386230468750000e-01 6.979618668556213379e-01 -4.904644787311553955e-01 -1.160133979283273220e-03 -2.184794545173645020e-01 1.317048911005258560e-02 3.780827224254608154e-01
-8.069446682929992676e-02 1.695316582918167114e-01 2.773609161376953125e-01 -7.677344679832458496e-01 -5.478443950414657593e-02 -4.481206536293029785e-01 1.592263132333755493e-01 2.631266415119171143e-01
-1.141467317938804626e-01 -2.529889345169067383e-01 6.503118276596069336e-01 -5.278415679931640625e-01 -1.230750139802694321e-02 -2.629640400409698486e-01 1.748379692435264587e-02 3.896635770797729492e-01
-3.106219470500946045e-01 1.356997936964035034e-01 4.235481023788452148e-01 -5.182570591568946838e-02 2.200198322534561157e-01 -7.194135189056396484e-01 -3.637418150901794434e-01 6.890466064214706421e-02
6.014171838760375977e-01 -4.583742916584014893e-01 2.289549857378005981e-01 -1.282789558172225952e-01 1.169379875063896179e-01 -4.161514937877655029e-01 3.055346608161926270e-01 2.812590003013610840e-01
2.659807503223419189e-01 3.051368594169616699e-01 2.847002744674682617e-01 3.202023208141326904e-01 -1.987450718879699707e-01 -7.558300495147705078e-01 -5.613905936479568481e-02 -1.965489983558654785e-01
4.378747940063476562e-01 4.491380155086517334e-01 -5.591782554984092712e-02 -1.189864724874496460e-01 3.039388358592987061e-01 -6.786537170410156250e-01 7.329631596803665161e-02 1.758814156055450439e-01
1.083681434392929077e-01 4.957879781723022461e-01 3.676671385765075684e-01 -2.173417359590530396e-01 -9.564374573528766632e-03 -5.420808792114257812e-01 3.523133695125579834e-01 3.767840266227722168e-01
5.054647922515869141e-01 4.261337518692016602e-01 -8.538112975656986237e-03 -1.649004220962524414e-01 2.140707671642303467e-01 -4.380634725093841553e-01 2.494577504694461823e-02 5.452544093132019043e-01
-2.265052944421768188e-01 4.371074438095092773e-01 5.925652384757995605e-01 -2.974663674831390381e-01 2.444548904895782471e-01 -4.369732737541198730e-01 -2.498646378517150879e-01 6.983223557472229004e-02
1.958978772163391113e-01 -9.151804447174072266e-02 1.493660211563110352e-01 -5.259974002838134766e-01 -2.151947170495986938e-01 -2.905371487140655518e-01 -7.139621376991271973e-01 -1.174841374158859253e-01
9.336470626294612885e-03 -2.453884482383728027e-01 7.659643888473510742e-01 -4.329512417316436768e-01 1.399747282266616821e-01 -2.206903696060180664e-01 7.262279838323593140e-02 3.032784461975097656e-01
-2.506828904151916504e-01 3.377225697040557861e-01 5.447834134101867676e-01 -4.463404119014739990e-01 9.139062464237213135e-02 -4.477327764034271240e-01 -3.280910551548004150e-01 -1.031122207641601562e-01
3.940020799636840820e-01 3.831804096698760986e-01 3.862828612327575684e-01 -4.115805029869079590e-01 9.753261692821979523e-03 -4.286178946495056152e-01 3.952114880084991455e-01 1.982970833778381348e-01
4.215890467166900635e-01 -3.669664561748504639e-01 -1.760921776294708252e-01 -3.507775366306304932e-01 -3.750608861446380615e-01 -5.309777855873107910e-01 -1.521895229816436768e-01 2.962686419486999512e-01
5.278594791889190674e-02 -2.227211594581604004e-01 6.448951959609985352e-01 -6.025881171226501465e-01 1.207690611481666565e-01 -2.102865278720855713e-01 1.895262897014617920e-01 2.718099951744079590e-01
4.892562329769134521e-01 5.253190398216247559e-01 1.812590658664703369e-01 1.636715792119503021e-02 2.186087071895599365e-01 -5.041776299476623535e-01 -7.119265198707580566e-02 3.801212906837463379e-01
-1.597034372389316559e-02 -3.877680003643035889e-01 5.594989061355590820e-01 -5.626303553581237793e-01 -1.151180416345596313e-01 -3.795492649078369141e-01 2.283049821853637695e-01 -1.017651706933975220e-01
3.141180574893951416e-01 -3.931638300418853760e-01 -9.886395931243896484e-02 -6.336057186126708984e-02 1.919673979282379150e-01 -8.290298581123352051e-01 3.513047844171524048e-02 -8.710400015115737915e-02
-3.385266065597534180e-01 2.405673861503601074e-01 5.010462999343872070e-01 -4.553986489772796631e-01 -1.962102353572845459e-01 -5.735143423080444336e-01 -4.058026149868965149e-02 5.283255130052566528e-03
7.167575955390930176e-01 5.085517838597297668e-02 2.646304666996002197e-01 -1.039611827582120895e-02 -3.964988589286804199e-01 -3.219320476055145264e-01 -2.863053679466247559e-01 -2.659179568290710449e-01
4.746196866035461426e-01 -8.337747305631637573e-02 -1.135137490928173065e-02 1.914080083370208740e-01 1.549325585365295410e-01 -5.560201406478881836e-01 -4.742038547992706299e-01 4.159169793128967285e-01
3.358789086341857910e-01 -3.314134180545806885e-01 -2.324540317058563232e-01 -6.871569901704788208e-02 1.673445254564285278e-01 -8.182360529899597168e-01 -1.101103425025939941e-01 -9.463247656822204590e-02
-2.591502666473388672e-01 1.630705446004867554e-01 5.162329673767089844e-01 -5.545601248741149902e-01 5.601457133889198303e-02 -3.795777857303619385e-01 -3.644177317619323730e-01 -2.284699976444244385e-01
1.121676191687583923e-01 -1.650206297636032104e-01 5.573703348636627197e-02 -5.350428223609924316e-01 6.352000832557678223e-01 -2.724479734897613525e-01 -3.731701374053955078e-01 2.320475727319717407e-01
6.002981215715408325e-02 -1.352141350507736206e-01 2.967963218688964844e-01 -5.921768546104431152e-01 -1.658983528614044189e-01 -4.174264371395111084e-01 2.143647670745849609e-01 5.400304198265075684e-01
4.076963961124420166e-01 -1.875049322843551636e-01 -1.363269891589879990e-02 -1.775819063186645508e-01 1.425916552543640137e-01 -7.362129688262939453e-01 2.717614769935607910e-01 -3.615357279777526855e-01
-1.181989014148712158e-01 1.347393691539764404e-01 3.300990462303161621e-01 -7.405659556388854980e-01 -8.184498548507690430e-02 -3.547852337360382080e-01 -5.290374974720180035e-04 4.217815697193145752e-01
2.809378802776336670e-01 4.114294424653053284e-02 3.345632553100585938e-01 4.470888376235961914e-01 -1.777504682540893555e-01 -6.570869684219360352e-01 -3.468989133834838867e-01 -1.544760912656784058e-01
1.593321710824966431e-01 -5.401144176721572876e-02 2.903215400874614716e-02 -6.323155760765075684e-01 -1.174422726035118103e-01 -4.002011120319366455e-01 -5.958833694458007812e-01 -2.049377411603927612e-01
7.147779464721679688e-01 -1.127336025238037109e-01 7.844673097133636475e-02 -2.827453017234802246e-01 3.958786725997924805e-01 -2.439826577901840210e-01 -3.077767193317413330e-01 2.816215753555297852e-01
2.084054797887802124e-01 2.680558152496814728e-02 7.490913867950439453e-01 1.901345402002334595e-01 -4.441434442996978760e-01 -3.429101407527923584e-01 2.080649584531784058e-01 -2.043814212083816528e-02
2.796224355697631836e-01 1.021012756973505020e-02 -2.608048357069492340e-02 -2.137705832719802856e-01 7.860030978918075562e-02 -3.046524822711944580e-01 -5.056302547454833984e-01 7.215787768363952637e-01
5.799937844276428223e-01 -4.700938165187835693e-01 3.494965732097625732e-01 -1.072744354605674744e-01 4.188965857028961182e-01 -3.005799651145935059e-01 -1.088369265198707581e-01 -1.769041121006011963e-01
2.503233551979064941e-01 -2.692056000232696533e-01 2.842412702739238739e-02 -5.019359588623046875e-01 2.758454084396362305e-01 -2.476774305105209351e-01 -5.113096833229064941e-01 4.617862403392791748e-01
4.506217315793037415e-02 -5.985078588128089905e-02 -7.712195068597793579e-02 -3.214557096362113953e-02 2.007253468036651611e-01 -8.881121277809143066e-01 -2.323587834835052490e-01 -3.230812549591064453e-01
6.524631381034851074e-01 -2.811199724674224854e-01 1.715032458305358887e-01 -1.803442388772964478e-01 -2.664044797420501709e-01 -4.010509848594665527e-01 -6.406126171350479126e-02 -4.443071186542510986e-01
6.661575436592102051e-01 -1.074670106172561646e-01 3.520477712154388428e-01 2.108289599418640137e-01 1.603919416666030884e-01 -2.250219285488128662e-01 -4.737711846828460693e-01 2.747341096401214600e-01
3.708091676235198975e-01 3.364710137248039246e-02 1.706108450889587402e-01 -4.710541367530822754e-01 -1.579445041716098785e-02 -1.019692271947860718e-01 -6.882281303405761719e-01 3.550537526607513428e-01
1.322170346975326538e-01 -3.127585351467132568e-01 -8.948394656181335449e-02 -5.989543795585632324e-01 3.310543596744537354e-01 -4.389828741550445557e-01 -3.537517189979553223e-01 3.008384704589843750e-01
6.021828651428222656e-01 4.633100330829620361e-01 3.094804473221302032e-02 -2.721173465251922607e-01 1.042856127023696899e-01 -4.720621705055236816e-01 5.720827728509902954e-02 3.327506780624389648e-01
2.841935753822326660e-01 -3.050106465816497803e-01 -1.288186609745025635e-01 -3.234909474849700928e-01 -5.257146432995796204e-02 -7.443677783012390137e-01 2.943602800369262695e-01 -2.479245215654373169e-01
-1.130562797188758850e-01 1.607624590396881104e-01 8.647583127021789551e-01 -7.825613953173160553e-03 2.032601237297058105e-01 -4.028881788253784180e-01 4.743565991520881653e-02 8.730302006006240845e-02
2.577342987060546875e-01 3.805187940597534180e-01 3.267265856266021729e-01 -7.977765984833240509e-03 -6.491068750619888306e-02 -6.793634295463562012e-01 4.200262129306793213e-01 1.994855850934982300e-01
-3.018637001514434814e-01 2.069873809814453125e-01 2.141935080289840698e-01 -5.563173890113830566e-01 -1.182959415018558502e-02 -6.862453222274780273e-01 -1.852846443653106689e-01 7.254996895790100098e-02
5.063596963882446289e-01 -9.545334614813327789e-03 4.349373877048492432e-01 -5.441030859947204590e-02 -1.723350435495376587e-01 -3.181096315383911133e-01 4.442034959793090820e-01 4.724063873291015625e-01
6.655246615409851074e-01 -3.274474143981933594e-01 -1.182226743549108505e-02 -2.704057395458221436e-01 6.300967931747436523e-02 -3.459665179252624512e-01 -3.810856640338897705e-01 3.281870782375335693e-01
1.426435410976409912e-01 1.693596504628658295e-02 9.142113476991653442e-02 -5.144385099411010742e-01 -1.214763000607490540e-01 -6.683158278465270996e-01 4.700022339820861816e-01 -1.551017314195632935e-01
1.065537184476852417e-01 1.777524650096893311e-01 6.046279072761535645e-01 6.349787116050720215e-02 -6.556817889213562012e-01 -3.777580857276916504e-01 1.065139397978782654e-01 5.897912755608558655e-02
4.787326455116271973e-01 4.444403648376464844e-01 2.688282728195190430e-01 -5.465818643569946289e-01 -9.781990200281143188e-02 -1.131603121757507324e-02 -1.962612271308898926e-01 3.924948275089263916e-01
-3.058141171932220459e-01 -1.392724364995956421e-01 6.827751994132995605e-01 5.260361358523368835e-03 1.668407171964645386e-01 -5.052719116210937500e-01 -3.455485701560974121e-01 1.353960335254669189e-01
6.788477897644042969e-01 -1.436726450920104980e-01 1.316113322973251343e-01 -1.739491373300552368e-01 -3.762902319431304932e-01 -4.470622837543487549e-01 -1.425090432167053223e-01 -3.304183185100555420e-01
8.302996158599853516e-01 5.645717610605061054e-04 3.426070213317871094e-01 -1.815395504236221313e-01 1.926400661468505859e-01 -1.003384739160537720e-01 -3.253512680530548096e-01 -8.505667746067047119e-02
7.325550913810729980e-02 -2.047169208526611328e-02 -1.483637988567352295e-01 -1.598664075136184692e-01 3.535051271319389343e-02 -9.445023536682128906e-01 9.312835335731506348e-02 -2.112770229578018188e-01
7.085791230201721191e-01 -4.667465686798095703e-01 1.296944916248321533e-01 -5.708948150277137756e-02 2.632035613059997559e-01 -3.641389310359954834e-01 -1.015162169933319092e-01 2.186421900987625122e-01
7.795268297195434570e-01 3.995479643344879150e-01 3.401688933372497559e-01 -3.887780383229255676e-02 -1.640240252017974854e-01 -2.802295386791229248e-01 -9.732630848884582520e-02 2.383161336183547974e-02
8.505488187074661255e-02 1.902733445167541504e-01 5.947265028953552246e-01 2.766468562185764313e-02 -6.002081632614135742e-01 -4.355717301368713379e-01 1.762368828058242798e-01 -1.451371461153030396e-01
5.457360148429870605e-01 3.164365291595458984e-01 2.066544443368911743e-02 -4.347888529300689697e-01 3.388344347476959229e-01 -3.909172713756561279e-01 2.055925130844116211e-01 3.204349279403686523e-01
7.011036276817321777e-01 -6.058029085397720337e-02 2.970569431781768799e-01 -1.720087975263595581e-01 -5.546260476112365723e-01 -1.143760457634925842e-01 -7.019341737031936646e-02 2.476588785648345947e-01
7.268047332763671875e-01 9.915919601917266846e-02 1.649040430784225464e-01 -4.970828592777252197e-01 3.093737959861755371e-01 -1.342720836400985718e-01 2.295923233032226562e-01 1.455471664667129517e-01
4.974701106548309326e-01 4.277031123638153076e-01 2.140663266181945801e-01 2.293797284364700317e-01 -2.065450996160507202e-01 -5.133002996444702148e-01 -4.061316549777984619e-01 -8.543644100427627563e-03
1.184395700693130493e-01 -1.556368451565504074e-02 2.310555577278137207e-01 2.922333180904388428e-01 -7.142573595046997070e-02 -8.699660301208496094e-01 -1.267275065183639526e-01 -2.625649273395538330e-01
2.425256222486495972e-01 3.848403692245483398e-01 2.742535248398780823e-02 -4.120878577232360840e-01 -5.995747819542884827e-02 -7.495078444480895996e-01 -2.554745227098464966e-02 -2.376998513936996460e-01
-9.729275852441787720e-02 2.627319097518920898e-01 3.962549567222595215e-01 3.303861320018768311e-01 8.642721921205520630e-02 -6.865360140800476074e-01 -2.854416370391845703e-01 3.083098828792572021e-01
5.411745309829711914e-01 -3.673380613327026367e-01 9.885708987712860107e-02 1.848674565553665161e-01 -1.689427942037582397e-01 -4.298679232597351074e-01 -5.557212829589843750e-01 7.803761214017868042e-02
4.368501305580139160e-01 -5.159979462623596191e-01 2.125749178230762482e-02 -2.483587116003036499e-01 1.963442862033843994e-01 -3.829718828201293945e-01 -1.730631440877914429e-01 5.153685808181762695e-01
-2.138047963380813599e-01 6.190552562475204468e-02 3.101334869861602783e-01 2.205158174037933350e-01 9.242114424705505371e-02 -7.607654929161071777e-01 -4.568926393985748291e-01 9.792085736989974976e-02
6.052902340888977051e-01 -1.443792879581451416e-01 4.284631907939910889e-01 -4.844728857278823853e-02 -1.768026500940322876e-01 -2.652515769004821777e-01 4.500767886638641357e-01 3.502339124679565430e-01
-2.739114463329315186e-01 -6.580150220543146133e-03 6.504001617431640625e-01 -4.215472638607025146e-01 -8.782762289047241211e-02 -4.019490182399749756e-01 -2.416358739137649536e-01 -3.107123672962188721e-01
-2.665827274322509766e-01 3.768132030963897705e-01 6.322481036186218262e-01 -2.235186100006103516e-01 1.059699654579162598e-01 -4.908478558063507080e-01 -2.479575723409652710e-01 1.536325961351394653e-01
6.747392416000366211e-01 2.146312743425369263e-01 1.309586465358734131e-01 -5.049849748611450195e-01 3.565053939819335938e-01 -1.927807182073593140e-01 -2.000975459814071655e-01 -1.489998847246170044e-01
-8.860284578986465931e-04 -1.890026032924652100e-01 8.424076437950134277e-01 -3.084240555763244629e-01 6.109282001852989197e-02 -2.696273624897003174e-01 2.443722933530807495e-01 -1.528143435716629028e-01
3.642866313457489014e-01 -2.155455201864242554e-01 6.247767210006713867e-01 1.962246596813201904e-01 -2.185532003641128540e-01 -3.931273221969604492e-01 1.946433931589126587e-01 3.895954489707946777e-01
3.941992297768592834e-03 -2.776265144348144531e-01 7.338427305221557617e-01 -4.590919017791748047e-01 3.391108810901641846e-01 -1.919308751821517944e-01 1.013659387826919556e-01 1.072788909077644348e-01
-1.051691621541976929e-01 2.391833662986755371e-01 3.263794779777526855e-01 1.223108619451522827e-01 4.688023924827575684e-01 -6.322787404060363770e-01 -3.656659126281738281e-01 2.387122958898544312e-01
-2.392150461673736572e-02 -4.328597187995910645e-01 5.014462471008300781e-01 -5.004842877388000488e-01 -3.655110895633697510e-01 -2.830768227577209473e-01 8.342577517032623291e-02 2.990594506263732910e-01
4.423141479492187500e-01 -5.730278491973876953e-01 1.912866979837417603e-01 1.189671456813812256e-02 2.375882863998413086e-02 -6.261179447174072266e-01 7.826747745275497437e-02 -2.013731747865676880e-01
-3.534777164459228516e-01 1.087608560919761658e-01 5.659447908401489258e-01 -2.166179716587066650e-01 9.173650294542312622e-02 -6.045148372650146484e-01 -3.434678614139556885e-01 6.468375772237777710e-02
2.815100550651550293e-01 -4.973675310611724854e-01 5.035761594772338867e-01 1.633783280849456787e-01 3.023985326290130615e-01 -5.269114971160888672e-01 -6.647773832082748413e-02 -1.399874240159988403e-01
4.109048545360565186e-01 -4.409157931804656982e-01 4.110628962516784668e-01 1.244227439165115356e-01 5.142421722412109375e-01 -4.309810101985931396e-01 -3.340269625186920166e-02 -3.148800134658813477e-02
-2.422586828470230103e-01 1.347478777170181274e-01 2.629120051860809326e-01 -6.065037846565246582e-01 -2.142073959112167358e-01 -6.449820995330810547e-01 1.543230414390563965e-01 2.195431664586067200e-02
2.965510189533233643e-01 -8.427867293357849121e-02 2.318607419729232788e-01 -1.301292330026626587e-01 7.424497008323669434e-01 -3.443025052547454834e-01 -4.014052152633666992e-01 -5.796145275235176086e-02
-2.358586192131042480e-01 2.042846083641052246e-01 7.272397875785827637e-01 -2.649265229701995850e-01 1.122165620326995850e-01 -4.200274050235748291e-01 -3.142832517623901367e-01 -1.256393790245056152e-01
6.506500244140625000e-01 2.949210815131664276e-02 1.819487847387790680e-02 -2.941548824310302734e-01 1.749308407306671143e-01 -2.341199815273284912e-01 -4.251965880393981934e-01 4.719339311122894287e-01
1.437198072671890259e-01 1.125151515007019043e-01 3.746585845947265625e-01 1.642380207777023315e-01 -3.761434555053710938e-01 -7.360818982124328613e-01 3.319740593433380127e-01 7.638440281152725220e-02
4.278634190559387207e-01 -2.615795135498046875e-01 2.074243426322937012e-01 -4.614060223102569580e-01 -4.104369878768920898e-01 -1.488240659236907959e-01 -5.449544191360473633e-01 7.075279206037521362e-02
4.418078362941741943e-01 3.271250426769256592e-01 2.722110152244567871e-01 3.920818269252777100e-01 -5.546354502439498901e-02 -6.324198842048645020e-01 -2.170123755931854248e-01 -1.408630609512329102e-01
6.010442972183227539e-01 4.947869777679443359e-01 2.262936830520629883e-01 -3.140348792076110840e-01 -4.205365106463432312e-02 -2.857451736927032471e-01 -3.254261314868927002e-01 -2.340601384639739990e-01
5.243284106254577637e-01 5.729324817657470703e-01 7.774937897920608521e-02 -4.824416041374206543e-01 2.354543507099151611e-01 -2.309828400611877441e-01 -1.789711564779281616e-01 1.311893612146377563e-01
2.219054996967315674e-01 5.638351440429687500e-01 2.032771408557891846e-01 1.782367378473281860e-01 -1.576674580574035645e-01 -6.928943991661071777e-01 -1.492668390274047852e-01 1.803209781646728516e-01
3.776114881038665771e-01 -2.562808692455291748e-01 4.857221245765686035e-01 4.556801170110702515e-02 4.369250684976577759e-02 -6.640384346246719360e-02 -7.390828728675842285e-01 3.413405641913414001e-02
1.374344378709793091e-01 -2.724721133708953857e-01 3.082324862480163574e-01 -3.894314765930175781e-01 -6.894170492887496948e-02 -3.765749037265777588e-01 -1.585035622119903564e-01 -6.989431977272033691e-01
7.430502176284790039e-01 -2.348840385675430298e-01 3.062829971313476562e-01 -2.598322331905364990e-01 3.211350739002227783e-01 -1.154463142156600952e-01 -3.314806520938873291e-01 -7.105527073144912720e-02
5.790422558784484863e-01 1.018783301115036011e-01 3.862273991107940674e-01 -1.605330407619476318e-01 -5.929723381996154785e-02 -2.259609401226043701e-01 -3.999772369861602783e-01 -5.146184563636779785e-01
3.768147230148315430e-01 -4.242322742938995361e-01 -3.819426521658897400e-02 -2.925451695919036865e-01 -5.803350806236267090e-01 -4.566600918769836426e-01 -1.315151005983352661e-01 1.684415787458419800e-01
2.261575162410736084e-01 -1.083993613719940186e-01 -4.516852274537086487e-02 -5.752689838409423828e-01 5.816829204559326172e-01 -4.584546983242034912e-01 1.068491935729980469e-01 2.101789116859436035e-01
3.651454150676727295e-01 -2.156325578689575195e-01 -3.435901924967765808e-02 -3.321337699890136719e-01 -1.922257542610168457e-01 -3.048600256443023682e-01 -6.186426877975463867e-01 4.427967071533203125e-01
3.366778492927551270e-01 4.114624857902526855e-01 -9.638357907533645630e-02 -3.377823233604431152e-01 1.840540766716003418e-01 -6.531088352203369141e-01 2.179126143455505371e-01 2.933379709720611572e-01
6.166292428970336914e-01 8.907963335514068604e-02 3.063541054725646973e-01 1.672631204128265381e-01 4.309128224849700928e-01 -2.631593048572540283e-01 -4.778429269790649414e-01 8.204254508018493652e-02
3.896691501140594482e-01 -2.200285941362380981e-01 3.321736454963684082e-01 3.685440868139266968e-02 -1.457458287477493286e-01 -1.637255251407623291e-01 -7.777634859085083008e-01 1.873070001602172852e-01
-2.095501869916915894e-01 3.334819525480270386e-02 8.736285567283630371e-01 3.979907184839248657e-02 1.133243814110755920e-01 -3.337662220001220703e-01 -2.424810081720352173e-01 8.441887050867080688e-02
1.880394667387008667e-02 -9.231926500797271729e-02 5.643135905265808105e-01 -6.897083520889282227e-01 -2.119514495134353638e-01 -2.944000065326690674e-01 2.552458941936492920e-01 1.519465632736682892e-02
9.053626656532287598e-02 2.294648289680480957e-01 5.289231538772583008e-01 -2.586846947669982910e-01 -5.406434535980224609e-01 -3.535098135471343994e-01 3.385609388351440430e-01 2.461376786231994629e-01
4.618453681468963623e-01 -1.753025352954864502e-01 5.257167220115661621e-01 2.444489002227783203e-01 1.308065503835678101e-01 -1.719833463430404663e-01 -6.084129214286804199e-01 -5.458538234233856201e-02
3.549129664897918701e-01 3.188001736998558044e-02 2.839013636112213135e-01 4.917549490928649902e-01 -2.260480821132659912e-01 -6.870036125183105469e-01 -1.603668332099914551e-01 -4.252459853887557983e-02
1.682116389274597168e-01 -7.818961143493652344e-02 -1.584032624959945679e-01 -2.912388145923614502e-01 1.087050288915634155e-01 -8.722224831581115723e-01 2.436528503894805908e-01 -1.540262401103973389e-01
3.863735198974609375e-01 4.571658074855804443e-01 3.198905885219573975e-01 -7.833801209926605225e-02 -2.162015438079833984e-01 -5.831134319305419922e-01 3.535032868385314941e-01 1.466944366693496704e-01
1.702605783939361572e-01 -1.046225801110267639e-02 -3.164085447788238525e-01 -3.747299015522003174e-01 -7.746655493974685669e-02 -7.773735523223876953e-01 -3.407047986984252930e-01 -6.304364651441574097e-02
4.189686477184295654e-01 5.510905981063842773e-01 2.643197774887084961e-01 -6.752006709575653076e-02 -2.367638051509857178e-02 -5.009286999702453613e-01 2.486003339290618896e-01 3.647578358650207520e-01
5.526905655860900879e-01 -3.172522485256195068e-01 2.226268351078033447e-01 2.442827820777893066e-01 -2.131184935569763184e-01 -3.361180722713470459e-01 -5.541371107101440430e-01 1.385081559419631958e-01
2.949255108833312988e-01 2.089695334434509277e-01 1.126885116100311279e-01 1.013344079256057739e-01 -1.578238420188426971e-02 -3.980212509632110596e-01 -7.823184132575988770e-01 2.751202285289764404e-01
4.283240139484405518e-01 6.148102283477783203e-01 6.927351653575897217e-02 -3.360428512096405029e-01 3.585312962532043457e-01 -4.291389882564544678e-01 3.095435537397861481e-02 8.461762964725494385e-02
6.096808910369873047e-01 -3.899867832660675049e-01 3.201490640640258789e-02 -5.388413742184638977e-02 1.333840936422348022e-01 -4.630700945854187012e-01 -4.296973347663879395e-01 2.353851646184921265e-01
4.546925127506256104e-01 -2.557862699031829834e-01 8.033063262701034546e-03 -2.446720302104949951e-01 2.259237915277481079e-01 -3.377057611942291260e-01 -5.688073635101318359e-01 4.234034717082977295e-01
5.827245116233825684e-01 -1.452968716621398926e-01 1.272269636392593384e-01 5.344951641745865345e-04 2.200027853250503540e-01 -3.400169909000396729e-01 -5.894020795822143555e-01 3.342549502849578857e-01
-1.271171844564378262e-03 -9.810624271631240845e-02 7.234301567077636719e-01 2.955907285213470459e-01 -2.062909007072448730e-01 -5.569083690643310547e-01 1.301199495792388916e-01 1.000711619853973389e-01
6.111277937889099121e-01 -1.109270825982093811e-01 4.016744345426559448e-02 2.868489734828472137e-02 -2.269638776779174805e-01 -4.353249073028564453e-01 -5.664023160934448242e-01 2.234948575496673584e-01
4.435507059097290039e-01 -3.259719610214233398e-01 -1.494463682174682617e-01 2.552098408341407776e-02 1.968522220849990845e-01 -7.886797189712524414e-01 -1.150323525071144104e-01 4.520760849118232727e-03
3.099253773689270020e-01 -3.050901293754577637e-01 8.113632798194885254e-01 1.562507897615432739e-01 -2.512876503169536591e-02 -2.384574413299560547e-01 1.622396111488342285e-01 2.105384618043899536e-01
5.373504757881164551e-01 -4.042260646820068359e-01 -1.605879142880439758e-02 -4.032007455825805664e-01 -4.453302919864654541e-01 -3.091231286525726318e-01 -8.088939636945724487e-02 2.908738851547241211e-01
2.068338394165039062e-01 -2.461603432893753052e-01 -2.947249710559844971e-01 -1.108211204409599304e-01 4.709211736917495728e-02 -8.800833821296691895e-01 -2.100812038406729698e-03 -1.439161598682403564e-01
3.246931731700897217e-01 2.553291618824005127e-01 2.540045082569122314e-01 -4.904565587639808655e-02 -5.103422999382019043e-01 -4.642836749553680420e-01 -4.304220080375671387e-01 -3.180974423885345459e-01
6.852764487266540527e-01 -6.184734031558036804e-02 3.627740591764450073e-02 -6.937974691390991211e-02 4.182369112968444824e-01 -4.487904608249664307e-01 -2.195161134004592896e-01 3.097083866596221924e-01
-7.292204350233078003e-02 -9.980810433626174927e-02 8.209878802299499512e-01 -3.015471696853637695e-01 2.328694909811019897e-01 -3.379062116146087646e-01 2.157033085823059082e-01 6.951591372489929199e-02
-2.909685671329498291e-01 -2.054127007722854614e-01 7.000212669372558594e-01 -2.654058486223220825e-02 2.625076770782470703e-01 -4.728150665760040283e-01 -2.920342683792114258e-01 6.826847046613693237e-02
-3.240257799625396729e-01 2.988193035125732422e-01 3.623344898223876953e-01 -5.556696653366088867e-01 3.735616430640220642e-02 -5.273694396018981934e-01 -2.916175723075866699e-01 3.322957456111907959e-02
6.424412131309509277e-01 -2.869794666767120361e-01 2.260969132184982300e-01 -1.577242650091648102e-02 -3.755503296852111816e-01 -3.814326524734497070e-01 -3.288695216178894043e-01 -2.426100969314575195e-01
3.374112248420715332e-01 -3.685561716556549072e-01 3.390297293663024902e-01 -1.198930013924837112e-02 -1.744501590728759766e-01 -1.749758124351501465e-01 -7.564627528190612793e-01 -4.415908083319664001e-02
6.264060139656066895e-01 -2.360652536153793335e-01 1.305066049098968506e-02 -2.108325362205505371e-01 4.064895808696746826e-01 -3.589514195919036865e-01 -3.870132565498352051e-01 2.518110573291778564e-01
4.466753602027893066e-01 4.275016486644744873e-01 3.227367997169494629e-01 -4.356577396392822266e-01 1.112565621733665466e-01 -3.906942903995513916e-01 3.982998728752136230e-01 1.019049249589443207e-02
6.376916766166687012e-01 5.155854225158691406e-01 2.859448790550231934e-01 -2.599919028580188751e-02 2.353869378566741943e-01 -3.243779838085174561e-01 -4.242876544594764709e-02 2.874931693077087402e-01
-2.188027054071426392e-01 -9.307916462421417236e-02 8.175415396690368652e-01 5.913087725639343262e-02 1.686162352561950684e-01 -3.935555219650268555e-01 -1.749649196863174438e-01 2.401271015405654907e-01
2.968395650386810303e-01 2.975366711616516113e-01 8.547604084014892578e-01 -2.602386474609375000e-01 4.044555872678756714e-02 1.332061924040317535e-02 1.213393881916999817e-01 -9.209858626127243042e-02
5.935302376747131348e-01 5.113086104393005371e-01 4.623454213142395020e-01 -3.997393548488616943e-01 4.479280486702919006e-02 -3.532498329877853394e-02 1.546559482812881470e-02 9.611065685749053955e-02
4.820854961872100830e-01 1.166378408670425415e-01 3.025518059730529785e-01 -7.932239025831222534e-02 -4.088396430015563965e-01 -4.307481050491333008e-01 -3.176794350147247314e-01 -4.500505626201629639e-01
2.018110305070877075e-01 4.523516893386840820e-01 3.739451169967651367e-01 9.468343108892440796e-02 2.466266043484210968e-03 -7.484205961227416992e-01 3.025338985025882721e-02 -2.116495519876480103e-01
-1.767769753932952881e-01 1.484337449073791504e-01 5.184817314147949219e-01 -6.654106974601745605e-01 1.125834602862596512e-02 -4.323714971542358398e-01 1.749829649925231934e-01 1.320287287235260010e-01
7.594041824340820312e-01 -1.543937902897596359e-02 2.466363757848739624e-01 -2.153837531805038452e-01 3.530970513820648193e-01 -2.904428839683532715e-01 3.223128020763397217e-01 -5.410403385758399963e-02
4.318504333496093750e-01 4.160614311695098877e-01 -1.228075399994850159e-01 -4.499286413192749023e-01 -3.505116403102874756e-01 -4.342217147350311279e-01 -2.811837196350097656e-01 1.800266355276107788e-01
7.415373921394348145e-01 -1.754223555326461792e-01 1.377577185630798340e-01 -2.203432470560073853e-01 3.027338087558746338e-01 -2.307349890470504761e-01 -4.102051258087158203e-01 1.966382563114166260e-01
5.309726595878601074e-01 -8.328881859779357910e-02 1.022658720612525940e-01 1.550642251968383789e-01 -2.378566861152648926e-01 -5.007671713829040527e-01 -6.054443717002868652e-01 -5.216845124959945679e-02
5.236168503761291504e-01 3.957405984401702881e-01 1.771020144224166870e-01 8.187817037105560303e-02 2.107762545347213745e-01 -6.585872173309326172e-01 2.248937785625457764e-01 4.903877899050712585e-02
-1.912195086479187012e-01 -1.936564445495605469e-01 4.556507766246795654e-01 2.908256947994232178e-01 1.431125402450561523e-01 -6.816014647483825684e-01 -3.552614152431488037e-01 1.498752832412719727e-01
7.593033909797668457e-01 4.159122407436370850e-01 2.736729979515075684e-01 -2.599424719810485840e-01 1.541198194026947021e-01 -2.282501459121704102e-01 1.191859096288681030e-01 -1.339853852987289429e-01
5.770873278379440308e-02 9.079605340957641602e-02 5.841493010520935059e-01 1.951503753662109375e-02 -6.997652053833007812e-01 -3.138852119445800781e-01 -3.660528222098946571e-03 2.420865595340728760e-01
1.352417320013046265e-01 -4.790892601013183594e-01 3.791277110576629639e-02 -4.844072759151458740e-01 4.883416593074798584e-01 -4.070115387439727783e-01 -1.450974345207214355e-01 3.015064895153045654e-01
3.189730644226074219e-01 -4.575217664241790771e-01 -1.078390032052993774e-01 -3.037450611591339111e-01 -5.033240914344787598e-01 -5.421959161758422852e-01 -1.921584010124206543e-01 2.834201604127883911e-02
5.539876222610473633e-01 3.872677087783813477e-01 4.604796469211578369e-01 -2.770485877990722656e-01 -2.017072737216949463e-01 -1.629075855016708374e-01 -5.094067379832267761e-02 -4.295396804809570312e-01
3.318048715591430664e-01 3.206485137343406677e-02 8.013552986085414886e-03 -1.978366374969482422e-01 -2.082644701004028320e-01 -5.711585283279418945e-01 -8.106745779514312744e-02 6.881175637245178223e-01
4.837690293788909912e-01 1.590621471405029297e-01 2.641742229461669922e-01 -1.792587339878082275e-01 -1.874302923679351807e-01 -4.060000479221343994e-01 -1.611360162496566772e-01 -6.425060629844665527e-01
6.179081201553344727e-01 -3.367920517921447754e-01 1.496297866106033325e-01 -2.760851979255676270e-01 8.477600291371345520e-03 -2.687155604362487793e-01 -5.767070651054382324e-01 -3.574446216225624084e-02
5.759539604187011719e-01 -3.902896344661712646e-01 3.780842423439025879e-01 -2.165369242429733276e-01 -2.306936234235763550e-01 -4.304329678416252136e-02 -5.159342288970947266e-01 -6.967769563198089600e-02
5.199897885322570801e-01 -5.317519903182983398e-01 2.784012854099273682e-01 2.773508615791797638e-02 2.246804982423782349e-01 -2.765715718269348145e-01 -2.059010714292526245e-01 4.463246166706085205e-01
-2.776421308517456055e-01 1.994596868753433228e-01 7.474830746650695801e-01 -3.606464564800262451e-01 6.757765263319015503e-02 -3.727421760559082031e-01 -1.572469025850296021e-01 1.615672260522842407e-01
7.245705127716064453e-01 4.252228438854217529e-01 4.201651513576507568e-01 -1.576297432184219360e-01 -1.774228215217590332e-01 -1.045095399022102356e-01 -2.182277739048004150e-01 -5.265594273805618286e-02
2.804923951625823975e-01 -4.154301881790161133e-01 5.471405386924743652e-01 2.720595598220825195e-01 4.239423871040344238e-01 -3.485529720783233643e-01 -2.722801566123962402e-01 3.092101542279124260e-03
5.032200217247009277e-01 -2.579783201217651367e-01 -1.530865579843521118e-01 -5.493096709251403809e-01 -3.326950371265411377e-01 -4.426708817481994629e-01 -2.806261740624904633e-02 2.181959599256515503e-01
-1.132532209157943726e-01 -2.651199325919151306e-02 7.477051615715026855e-01 -1.679869145154953003e-01 5.317170917987823486e-02 -4.591096639633178711e-01 2.636364400386810303e-01 3.406981527805328369e-01
4.852896928787231445e-01 4.235080778598785400e-01 4.308582544326782227e-01 -3.637478053569793701e-01 1.588479033671319485e-03 -2.962044775485992432e-01 4.236068427562713623e-01 -1.067939680069684982e-03
-2.049615532159805298e-01 1.226347014307975769e-01 1.184672936797142029e-01 1.823551021516323090e-02 2.925837337970733643e-01 -8.151624798774719238e-01 -3.474574387073516846e-01 2.403385937213897705e-01
3.873717784881591797e-01 -4.530202448368072510e-01 4.191728234291076660e-01 2.386187314987182617e-01 4.114342331886291504e-01 -3.857795000076293945e-01 -2.016819417476654053e-01 2.308495789766311646e-01
4.265619516372680664e-01 -2.575674951076507568e-01 7.570696622133255005e-02 3.329977393150329590e-02 4.088215902447700500e-02 -4.997898042201995850e-01 -6.956594586372375488e-01 9.726406633853912354e-02
-2.614748179912567139e-01 1.323049366474151611e-01 2.029851824045181274e-01 -7.444434612989425659e-02 2.460580021142959595e-01 -7.389888167381286621e-01 -4.968474507331848145e-01 1.177927628159523010e-01
4.358181357383728027e-01 -7.832472026348114014e-02 -1.250263601541519165e-01 -4.544901549816131592e-01 -5.497526526451110840e-01 -4.444874823093414307e-01 -2.417065054178237915e-01 1.533487737178802490e-01
5.695333480834960938e-01 -2.141716480255126953e-01 3.747830986976623535e-01 -1.447780579328536987e-01 -3.081964254379272461e-01 -2.005694955587387085e-01 4.562764167785644531e-01 3.534654378890991211e-01
3.515491187572479248e-01 2.609521150588989258e-01 4.075511395931243896e-01 -9.157554060220718384e-02 -3.777483105659484863e-01 -2.430972009897232056e-01 2.594468556344509125e-02 6.567875146865844727e-01
2.699213027954101562e-01 3.996799290180206299e-01 1.772958040237426758e-01 -1.930168867111206055e-01 1.787668764591217041e-01 -6.493870019912719727e-01 4.124057292938232422e-01 2.738059163093566895e-01
7.907149195671081543e-02 2.006726264953613281e-01 1.367063075304031372e-01 5.745761469006538391e-02 1.934732347726821899e-01 -9.371387958526611328e-01 8.810556679964065552e-02 -8.980228006839752197e-02
4.491430521011352539e-01 -3.855338394641876221e-01 2.612220942974090576e-01 2.994436323642730713e-01 2.238150238990783691e-01 -4.259195625782012939e-01 -3.748472034931182861e-01 3.460053503513336182e-01
-5.646958202123641968e-02 2.124298363924026489e-01 5.141230225563049316e-01 -2.888847142457962036e-02 -6.499783396720886230e-01 -4.693375825881958008e-01 1.252365410327911377e-01 1.676122397184371948e-01
6.662522554397583008e-01 -5.195510983467102051e-01 3.396508991718292236e-01 -1.241740286350250244e-01 -8.424656838178634644e-02 -2.385469228029251099e-01 -2.510540187358856201e-01 -1.684119254350662231e-01
2.212084233760833740e-01 -1.571703106164932251e-01 -2.828779518604278564e-01 -4.070169627666473389e-01 3.665001094341278076e-01 -6.701573133468627930e-01 -1.093433648347854614e-01 2.920489311218261719e-01
2.697245478630065918e-01 -3.046337366104125977e-01 -2.447243332862854004e-01 -3.844796866178512573e-02 -2.004330791532993317e-02 -8.753651380538940430e-01 -2.591931261122226715e-02 -7.576891779899597168e-02
-2.828865647315979004e-01 1.952576786279678345e-01 3.028669655323028564e-01 -5.901850461959838867e-01 -1.126478463411331177e-01 -6.382849216461181641e-01 4.857826977968215942e-02 -1.390894800424575806e-01
4.399127792567014694e-03 6.273589730262756348e-01 3.914943709969520569e-02 -1.255575418472290039e-01 -9.212218225002288818e-02 -6.544346809387207031e-01 -3.692778348922729492e-01 1.263592690229415894e-01
6.301251649856567383e-01 3.345127999782562256e-01 7.097501307725906372e-02 -2.542124390602111816e-01 3.746569156646728516e-01 -4.823316335678100586e-01 2.183499485254287720e-01 2.633781172335147858e-02
7.732897996902465820e-01 -3.474826514720916748e-01 9.568389505147933960e-02 -2.145075798034667969e-01 2.868560254573822021e-01 -3.131023645401000977e-01 4.910626262426376343e-02 2.082754522562026978e-01
1.006367034278810024e-03 6.451966613531112671e-02 3.966524302959442139e-01 -6.911523938179016113e-01 -2.237146794795989990e-01 -4.183706045150756836e-01 3.673035800457000732e-01 2.858961932361125946e-02
3.063265793025493622e-02 -2.542344927787780762e-01 4.352371096611022949e-01 1.313224434852600098e-01 -3.983178138732910156e-01 -3.948981165885925293e-01 -4.248977303504943848e-01 -4.822966456413269043e-01
6.141104698181152344e-01 4.328489676117897034e-02 3.848131299018859863e-01 7.391397375613451004e-03 2.206203937530517578e-01 -1.829944550991058350e-01 -5.860228538513183594e-01 -2.174297869205474854e-01
6.048889160156250000e-01 -1.977841407060623169e-01 2.017209082841873169e-01 -1.270107179880142212e-01 5.564559996128082275e-02 -1.847101151943206787e-01 -6.333536505699157715e-01 3.159379363059997559e-01
1.991414465010166168e-02 -1.332680284976959229e-01 7.535006403923034668e-01 -3.958798944950103760e-01 1.458041816949844360e-01 -3.593684136867523193e-01 3.260428607463836670e-01 2.550515718758106232e-02
1.345036029815673828e-01 -5.363053679466247559e-01 5.356183648109436035e-01 -9.381677955389022827e-02 4.697575271129608154e-01 -3.254505991935729980e-01 -1.827746033668518066e-01 -1.964688450098037720e-01
3.467090725898742676e-01 -1.743435263633728027e-01 2.649011611938476562e-01 -6.250333040952682495e-02 -1.452126204967498779e-01 -7.567281723022460938e-01 -3.985746204853057861e-01 -1.507705897092819214e-01
5.724708437919616699e-01 3.622403740882873535e-01 5.101798176765441895e-01 2.812290787696838379e-01 -2.981054186820983887e-01 -2.593069076538085938e-01 -1.984833478927612305e-01 7.863512635231018066e-02
1.238383073359727859e-02 2.573948204517364502e-01 7.524563670158386230e-01 -5.570847988128662109e-01 1.194506734609603882e-01 -1.409447640180587769e-01 -1.456473302096128464e-02 -1.507132500410079956e-01
5.042809844017028809e-01 -5.352571606636047363e-01 2.719819247722625732e-01 5.198801681399345398e-02 2.480868101119995117e-01 -3.609848320484161377e-01 -4.166387617588043213e-01 -1.306849420070648193e-01
2.290758490562438965e-01 -4.674017727375030518e-01 2.967950701713562012e-01 -5.257350206375122070e-02 -6.533043924719095230e-03 -3.102003335952758789e-01 -7.355300784111022949e-01 -3.061304055154323578e-02
5.056551694869995117e-01 4.157799482345581055e-01 4.834759235382080078e-01 2.254685163497924805e-01 -3.168476223945617676e-01 -3.830768465995788574e-01 -1.290466636419296265e-01 -1.518597155809402466e-01
-2.162708491086959839e-01 -1.584744751453399658e-01 3.269803225994110107e-01 2.195141464471817017e-01 1.004163455218076706e-02 -7.898590564727783203e-01 -1.982946246862411499e-01 3.312269747257232666e-01
-2.924698293209075928e-01 -4.631104469299316406e-01 5.257655382156372070e-01 -2.229653447866439819e-01 1.232653483748435974e-01 -5.678647160530090332e-01 -1.451471447944641113e-01 -1.229431331157684326e-01
5.726099610328674316e-01 -5.010753273963928223e-01 2.260648757219314575e-01 -1.426840871572494507e-01 1.160707548260688782e-01 -3.365518152713775635e-01 -4.010969400405883789e-01 -2.489153146743774414e-01
-2.644276618957519531e-01 2.002846449613571167e-01 2.348640412092208862e-01 -6.780174970626831055e-01 9.190142899751663208e-02 -5.351771712303161621e-01 -2.830072045326232910e-01 -1.190125755965709686e-02
7.323243021965026855e-01 -1.939400136470794678e-01 8.440736681222915649e-03 -1.352306604385375977e-01 2.624835371971130371e-01 -3.492164909839630127e-01 -9.692793339490890503e-02 4.555053710937500000e-01
5.579152703285217285e-01 -4.738942384719848633e-01 1.995132267475128174e-01 -4.384217038750648499e-02 -7.218484580516815186e-02 -4.123871326446533203e-01 -3.988076448440551758e-01 -2.968260943889617920e-01
1.583797782659530640e-01 6.801073253154754639e-02 7.001598477363586426e-01 3.248126804828643799e-01 -3.639514148235321045e-01 -4.867706298828125000e-01 6.797432154417037964e-02 2.316214889287948608e-02
-1.486370116472244263e-01 9.610092639923095703e-02 -1.414031838066875935e-03 -5.906971693038940430e-01 1.584292054176330566e-01 -7.397406101226806641e-01 6.570305675268173218e-02 -2.076378017663955688e-01
6.275712251663208008e-01 1.044688969850540161e-01 -2.943734079599380493e-02 -1.287609338760375977e-01 -1.979052126407623291e-01 -4.833280742168426514e-01 -3.720904514193534851e-02 5.510331392288208008e-01
2.927996814250946045e-01 1.335200816392898560e-01 4.716653227806091309e-01 4.406942427158355713e-01 -9.346429258584976196e-02 -6.203533411026000977e-01 -2.867621183395385742e-01 6.288747489452362061e-02
6.225703358650207520e-01 3.989470899105072021e-01 1.899640709161758423e-01 1.285244375467300415e-01 2.711051702499389648e-02 -3.928996026515960693e-01 -1.659660972654819489e-02 4.952394068241119385e-01
6.330732107162475586e-01 2.891983091831207275e-01 1.273332983255386353e-01 -5.561226606369018555e-01 3.108640909194946289e-01 -2.027249336242675781e-01 1.116558089852333069e-01 -1.997392326593399048e-01
2.046781778335571289e-01 -4.243939220905303955e-01 1.101979911327362061e-01 2.684295410290360451e-03 1.933709084987640381e-01 -4.052615761756896973e-01 -6.301007866859436035e-01 4.088881611824035645e-01
4.695807695388793945e-01 -9.828609973192214966e-02 2.431117743253707886e-01 3.229899108409881592e-01 -1.616491377353668213e-01 -4.145903885364532471e-01 -6.390535235404968262e-01 -1.653042971156537533e-03
6.006742715835571289e-01 -4.017949104309082031e-01 2.135587781667709351e-01 -1.351382732391357422e-01 4.099433422088623047e-01 -4.263837933540344238e-01 1.523936986923217773e-01 2.019928097724914551e-01
4.152129888534545898e-01 -5.288331508636474609e-01 2.313368469476699829e-01 -2.321203500032424927e-01 3.716743588447570801e-01 -4.521212577819824219e-01 2.608942389488220215e-01 1.729622483253479004e-01
5.202485322952270508e-01 -4.841892123222351074e-01 5.881531238555908203e-01 -7.650077342987060547e-02 1.861069053411483765e-01 -1.515273004770278931e-01 7.051479071378707886e-02 2.838254272937774658e-01
5.952000021934509277e-01 6.322501692920923233e-03 1.818497180938720703e-01 3.800832629203796387e-01 8.207678049802780151e-02 -6.156474947929382324e-01 1.054111644625663757e-01 2.670101225376129150e-01
3.278776407241821289e-01 -4.511041045188903809e-01 6.016357541084289551e-01 3.516992628574371338e-01 8.965075761079788208e-02 -4.390727579593658447e-01 -4.616590961813926697e-02 1.974970661103725433e-02
3.681642115116119385e-01 3.842003047466278076e-01 1.275687217712402344e-01 -4.267938137054443359e-01 3.981834053993225098e-01 -4.940396547317504883e-01 3.392303884029388428e-01 -2.675922587513923645e-02
4.730944633483886719e-01 2.857989370822906494e-01 7.380428314208984375e-01 -2.869508862495422363e-01 1.600612848997116089e-01 5.808804929256439209e-02 -1.459710597991943359e-01 -1.309621781110763550e-01
-2.952910661697387695e-01 -1.096824184060096741e-02 6.402501463890075684e-01 1.101059615612030029e-01 1.387799829244613647e-01 -4.965518414974212646e-01 -4.108547270298004150e-01 2.366726249456405640e-01
2.408760413527488708e-02 2.515411078929901123e-01 5.447370409965515137e-01 -3.102412633597850800e-02 -6.502872705459594727e-01 -3.404892981052398682e-01 5.465376749634742737e-02 3.108895123004913330e-01
-2.030692845582962036e-01 -2.331370264291763306e-01 4.031693339347839355e-01 -6.774782538414001465e-01 2.074338644742965698e-01 -3.782139420509338379e-01 -8.127345144748687744e-02 3.003458976745605469e-01
4.207845032215118408e-01 5.653430819511413574e-01 3.529776036739349365e-01 1.925459802150726318e-01 -2.301446646451950073e-01 -3.777658343315124512e-01 -2.623719274997711182e-01 2.777549922466278076e-01
1.590883880853652954e-01 -6.576219201087951660e-01 5.292482376098632812e-01 1.386667340993881226e-01 7.630887627601623535e-02 -4.495342969894409180e-01 -1.424146890640258789e-01 -1.212686523795127869e-01
4.159609973430633545e-01 -1.347990036010742188e-01 6.919341683387756348e-01 1.687238067388534546e-01 -2.779194116592407227e-01 -3.156123757362365723e-01 2.613509893417358398e-01 2.375086247920989990e-01
3.823382258415222168e-01 5.069297552108764648e-01 3.236822187900543213e-01 3.915792796760797501e-03 -1.944527775049209595e-01 -4.245485067367553711e-01 -3.473870456218719482e-01 -3.915650546550750732e-01
4.713422060012817383e-01 3.431571722030639648e-01 5.212813615798950195e-01 -5.171892642974853516e-01 -6.485196202993392944e-02 1.146823316812515259e-01 -3.124772012233734131e-01 -7.655625790357589722e-02
2.208823710680007935e-01 -3.093006908893585205e-01 2.204454988241195679e-01 2.023980952799320221e-02 -6.349571049213409424e-02 -6.481053233146667480e-01 5.833988543599843979e-03 -6.184109449386596680e-01
5.847944021224975586e-01 2.543951272964477539e-01 3.478876352310180664e-01 2.778753340244293213e-01 -5.811862275004386902e-02 -4.481793642044067383e-01 -4.359060823917388916e-01 -2.831299602985382080e-02
3.224291205406188965e-01 -2.563454806804656982e-01 -1.753696799278259277e-01 6.141284480690956116e-02 -3.369369730353355408e-02 -8.395377397537231445e-01 -5.406226217746734619e-02 -2.948198318481445312e-01
4.806636273860931396e-02 1.465581953525543213e-01 4.985250234603881836e-01 -2.245436161756515503e-01 -3.735839203000068665e-02 -5.013311505317687988e-01 3.992195725440979004e-01 5.149353146553039551e-01
5.752474069595336914e-01 -1.461203098297119141e-01 1.719361841678619385e-01 -4.176238551735877991e-02 5.742698311805725098e-01 -4.879676997661590576e-01 -2.079257071018218994e-01 -7.281176745891571045e-02
-6.182444468140602112e-02 -2.248307764530181885e-01 2.472643256187438965e-01 -5.004671216011047363e-01 -2.403558045625686646e-01 -4.371429979801177979e-01 8.356374502182006836e-02 6.149585247039794922e-01
2.512340545654296875e-01 -3.004504740238189697e-01 4.449058771133422852e-01 2.292277365922927856e-01 2.546344101428985596e-01 -3.656227290630340576e-01 -5.936096906661987305e-01 -2.126814424991607666e-01
2.073651552200317383e-01 -6.076781749725341797e-01 2.556350827217102051e-01 -2.091369479894638062e-01 4.494611620903015137e-01 -4.809187054634094238e-01 -1.219485551118850708e-01 -1.745560765266418457e-01
1.269892305135726929e-01 -2.307379618287086487e-02 5.099565982818603516e-01 -6.264831423759460449e-01 -1.493169516324996948e-01 -2.155376523733139038e-01 3.172640502452850342e-01 4.017414152622222900e-01
4.267930686473846436e-01 -1.151742190122604370e-01 3.641523718833923340e-01 -2.683143913745880127e-01 -5.335782766342163086e-01 -1.878316551446914673e-01 -3.321226835250854492e-01 -4.119358658790588379e-01
-8.172678947448730469e-02 2.903017103672027588e-01 4.206562042236328125e-01 -4.123531877994537354e-01 -5.238613486289978027e-01 -3.742359578609466553e-01 1.321250051259994507e-01 3.607193827629089355e-01
-1.868730336427688599e-01 5.437712743878364563e-02 9.027746915817260742e-01 -1.535961180925369263e-01 2.625801973044872284e-02 -2.285889834165573120e-01 -2.606839537620544434e-01 5.127528682351112366e-02
4.537781178951263428e-01 5.447522401809692383e-01 2.219224274158477783e-01 2.166330814361572266e-01 1.539038717746734619e-01 -6.068353652954101562e-01 -2.674207324162125587e-03 9.595812857151031494e-02
4.815561175346374512e-01 -4.430906772613525391e-01 2.837001681327819824e-01 1.548335552215576172e-01 2.666022479534149170e-01 -3.594568371772766113e-01 -5.166544318199157715e-01 9.869992733001708984e-03
5.488030314445495605e-01 -3.262832760810852051e-01 6.403505206108093262e-01 8.079469949007034302e-02 2.328354269266128540e-01 -2.648602128028869629e-01 2.206536829471588135e-01 -5.221741273999214172e-02
3.891502916812896729e-01 -4.597775936126708984e-01 2.559516429901123047e-01 2.552512288093566895e-02 -1.440690015442669392e-03 -6.679637432098388672e-01 8.910419791936874390e-02 -3.418871462345123291e-01
6.200399398803710938e-01 -5.203309655189514160e-01 1.781945079565048218e-01 -9.435334801673889160e-02 -1.486443281173706055e-01 -3.497644364833831787e-01 -3.329327404499053955e-01 -2.210791558027267456e-01
3.729915022850036621e-01 -4.791867733001708984e-01 4.813029766082763672e-01 -9.014290117193013430e-05 4.666767418384552002e-01 -3.794754743576049805e-01 1.801502704620361328e-01 7.322531938552856445e-02
5.876644849777221680e-01 -3.986026346683502197e-01 2.121433913707733154e-01 4.857525229454040527e-02 1.924835443496704102e-01 -4.527680575847625732e-01 -3.346397280693054199e-01 -3.071964383125305176e-01
6.348597407341003418e-01 1.044082641601562500e-01 2.849663197994232178e-01 4.184169769287109375e-01 -4.501762241125106812e-02 -5.653609633445739746e-01 -6.984171271324157715e-02 5.688586458563804626e-02
3.183801174163818359e-01 -1.869028508663177490e-01 5.983796436339616776e-03 -9.230533242225646973e-02 -7.283354401588439941e-01 -4.964416921138763428e-01 -1.192591264843940735e-01 2.529739141464233398e-01
-1.775663942098617554e-01 1.694378256797790527e-01 -4.873283952474594116e-02 -1.430871784687042236e-01 1.458011120557785034e-01 -9.006054401397705078e-01 -2.703229784965515137e-01 -1.071894988417625427e-01
4.950605928897857666e-01 -5.903396010398864746e-01 2.122873663902282715e-01 -3.494819253683090210e-02 2.943127453327178955e-01 -3.646166622638702393e-01 7.295690476894378662e-03 3.748443424701690674e-01
5.016097426414489746e-01 4.978822767734527588e-01 2.783685326576232910e-01 -2.588649392127990723e-01 3.673220798373222351e-02 -2.761971950531005859e-01 -4.632245302200317383e-01 -2.525665462017059326e-01
1.947919875383377075e-01 -3.351377546787261963e-01 -3.061335384845733643e-01 -3.700115084648132324e-01 -5.230736359953880310e-02 -7.802164554595947266e-01 1.316816359758377075e-02 -8.640303462743759155e-02
7.096859216690063477e-01 -1.253566443920135498e-01 2.471623271703720093e-01 -1.164717301726341248e-01 1.647478789091110229e-01 -1.777293384075164795e-01 -5.734791755676269531e-01 1.355309635400772095e-01
6.205813884735107422e-01 -5.333552956581115723e-01 3.650402426719665527e-01 3.229635953903198242e-02 -1.465836167335510254e-01 -3.244321644306182861e-01 -9.917400777339935303e-02 2.439977377653121948e-01
-3.323189914226531982e-01 -6.877084821462631226e-02 2.268887609243392944e-01 -2.815363407135009766e-01 1.325661242008209229e-01 -8.514056205749511719e-01 -1.024747490882873535e-01 -3.356812521815299988e-02
2.207806110382080078e-01 2.382194250822067261e-01 -7.103222422301769257e-03 1.300641745328903198e-01 -4.396815598011016846e-01 -7.122143507003784180e-01 -4.053520262241363525e-01 1.125210896134376526e-01
5.641599893569946289e-01 -3.940148353576660156e-01 2.438677847385406494e-01 9.873293340206146240e-02 1.349237412214279175e-01 -3.342807590961456299e-01 -4.503738582134246826e-01 3.528051078319549561e-01
1.843630075454711914e-01 -3.105715215206146240e-01 2.742982506752014160e-01 -4.868947863578796387e-01 -1.826363950967788696e-01 -2.100436985492706299e-01 -6.481755971908569336e-01 -2.442206293344497681e-01
3.252711594104766846e-01 6.019848585128784180e-01 9.822175651788711548e-02 -2.710712850093841553e-01 3.962514698505401611e-01 -5.284054279327392578e-01 3.208335116505622864e-02 1.069061681628227234e-01
-1.839370429515838623e-01 3.684761822223663330e-01 4.384507536888122559e-01 1.866548210382461548e-01 -2.532157115638256073e-02 -6.268224120140075684e-01 -4.557369649410247803e-01 4.549590498208999634e-02
2.597271502017974854e-01 -3.462996184825897217e-01 -3.133204579353332520e-01 -2.809109091758728027e-01 7.093921303749084473e-02 -7.867851853370666504e-01 -7.214683294296264648e-02 -7.917946577072143555e-02
-3.398424759507179260e-02 8.744599670171737671e-02 3.836815655231475830e-01 -2.762205200269818306e-03 -7.193731665611267090e-01 -4.814422726631164551e-01 -9.975770115852355957e-02 2.911067605018615723e-01
2.101695388555526733e-01 4.384321570396423340e-01 -7.920106500387191772e-02 -4.392530322074890137e-01 3.500723242759704590e-01 -6.512091755867004395e-01 1.698234863579273224e-02 1.322032213211059570e-01
3.100674450397491455e-01 -4.302815198898315430e-01 1.579106450080871582e-01 5.931806191802024841e-02 7.755634188652038574e-02 -3.678802549839019775e-01 -5.624597072601318359e-01 4.822343885898590088e-01
4.343947768211364746e-01 -4.037677645683288574e-01 2.409427911043167114e-01 3.172384202480316162e-01 2.786466479301452637e-01 -5.893875956535339355e-01 -1.527238339185714722e-01 2.030583769083023071e-01
4.078986048698425293e-01 -6.566962003707885742e-01 3.709580302238464355e-01 -6.409770995378494263e-02 1.540489941835403442e-01 -4.377028942108154297e-01 2.521433681249618530e-02 -2.114229053258895874e-01
5.594360828399658203e-01 4.105080664157867432e-01 1.071994528174400330e-01 -2.272776216268539429e-01 3.718499839305877686e-01 -4.760290980339050293e-01 2.056923657655715942e-01 2.195041477680206299e-01
3.364590927958488464e-02 -3.168652057647705078e-01 3.021583557128906250e-01 1.151387393474578857e-01 1.505600512027740479e-01 -8.130692839622497559e-01 3.894822672009468079e-02 -3.296070396900177002e-01
4.458122849464416504e-01 -3.799936771392822266e-01 3.599539399147033691e-01 2.941784858703613281e-01 -3.087527155876159668e-01 -5.219579935073852539e-01 -1.462213099002838135e-01 -2.271548807621002197e-01
6.837751865386962891e-01 3.526609838008880615e-01 1.514337509870529175e-01 -2.104925215244293213e-01 -2.105702310800552368e-01 -2.654919028282165527e-01 -4.265849292278289795e-01 2.098618000745773315e-01
3.062524832785129547e-02 4.770925641059875488e-01 1.483845617622137070e-02 -7.267998903989791870e-02 4.115108549594879150e-01 -6.183192729949951172e-01 -1.254472881555557251e-01 4.455842971801757812e-01
1.507318764925003052e-01 3.368545472621917725e-01 3.318510651588439941e-01 5.743434652686119080e-02 -6.082599759101867676e-01 -6.002385616302490234e-01 5.708933621644973755e-02 -1.298443228006362915e-01
4.358738660812377930e-01 -9.606219828128814697e-02 3.246478438377380371e-01 1.187116056680679321e-01 -2.921527624130249023e-01 -2.980673909187316895e-01 -6.648437976837158203e-01 2.551129162311553955e-01
7.327342033386230469e-01 1.835928559303283691e-01 4.080228805541992188e-01 -3.086640834808349609e-01 1.367406696081161499e-01 -3.910204395651817322e-02 -2.554589211940765381e-01 -2.866212725639343262e-01
-8.976001292467117310e-02 3.828689754009246826e-01 3.481259047985076904e-01 2.419049888849258423e-01 2.551578581333160400e-01 -6.125183701515197754e-01 -4.024009108543395996e-01 2.518612742424011230e-01
4.137445092201232910e-01 -3.369894623756408691e-01 2.842389643192291260e-01 1.437475085258483887e-01 8.846655488014221191e-02 -3.692516088485717773e-01 -6.135466098785400391e-01 3.052637577056884766e-01
5.720372796058654785e-01 6.222350522875785828e-03 3.602863848209381104e-01 -1.605541706085205078e-01 -2.425956130027770996e-01 -3.259551227092742920e-01 2.272950857877731323e-01 5.480770468711853027e-01
5.273509621620178223e-01 -3.784009516239166260e-01 2.225929647684097290e-01 -4.758017882704734802e-02 3.784748166799545288e-02 -3.811810612678527832e-01 3.719531297683715820e-01 4.917535483837127686e-01
-1.847067177295684814e-01 -2.113587595522403717e-02 7.444119453430175781e-01 1.822289079427719116e-01 1.315141916275024414e-01 -4.617479145526885986e-01 -3.624432981014251709e-01 1.273092925548553467e-01
-3.124152421951293945e-01 6.671670824289321899e-03 6.456276774406433105e-01 -5.001380443572998047e-01 -1.429994404315948486e-02 -4.809319972991943359e-01 -3.223184123635292053e-02 -5.329323932528495789e-02
-1.887624561786651611e-01 5.124537274241447449e-02 6.686425805091857910e-01 -9.330284595489501953e-02 2.498716413974761963e-01 -4.276454448699951172e-01 -1.756176054477691650e-01 4.793710410594940186e-01
6.650210022926330566e-01 2.210769355297088623e-01 1.836268156766891479e-01 3.074861764907836914e-01 -8.763685077428817749e-02 -5.606840848922729492e-01 -2.031218409538269043e-01 -1.315303444862365723e-01
2.667459547519683838e-01 -3.259302079677581787e-01 -2.213913500308990479e-01 -1.302349660545587540e-02 1.770625859498977661e-01 -8.553419113159179688e-01 -8.131077140569686890e-02 6.212915480136871338e-02
6.954187750816345215e-01 -4.290098845958709717e-01 3.592525124549865723e-01 -1.352366656064987183e-01 -8.987648785114288330e-02 -3.926317095756530762e-01 1.465559154748916626e-01 3.571841865777969360e-02
5.083514451980590820e-01 -2.577739655971527100e-01 3.425825536251068115e-01 -5.811034515500068665e-02 -5.533610582351684570e-01 -1.974058896303176880e-01 -4.524314999580383301e-01 -6.723138689994812012e-02
3.895688056945800781e-01 -3.046376109123229980e-01 5.459935665130615234e-01 3.468214301392436028e-03 1.231580600142478943e-01 -4.821676611900329590e-01 2.152836024761199951e-01 -4.041166901588439941e-01
6.867954730987548828e-01 8.760944753885269165e-02 1.094791963696479797e-01 -2.358841896057128906e-01 3.244645297527313232e-01 -4.266595840454101562e-01 3.990503251552581787e-01 8.032886683940887451e-02
7.426562905311584473e-01 -4.639288783073425293e-01 2.303704768419265747e-01 -9.623975306749343872e-02 3.963280469179153442e-02 -2.209441810846328735e-01 -2.182324379682540894e-01 2.699748873710632324e-01
4.112641513347625732e-01 -1.716524809598922729e-01 6.245041489601135254e-01 1.968137472867965698e-01 8.261243253946304321e-02 -3.322286903858184814e-01 2.395808547735214233e-01 4.450354874134063721e-01
4.712525904178619385e-01 -1.160348877310752869e-01 4.665196407586336136e-03 -4.785731434822082520e-01 -3.623317480087280273e-01 -1.911560744047164917e-01 -1.339768916368484497e-01 5.912933945655822754e-01
7.450189590454101562e-01 -4.465217702090740204e-03 2.456150949001312256e-01 -3.151844739913940430e-01 9.606959670782089233e-02 -3.234399557113647461e-01 4.103085696697235107e-01 5.534378811717033386e-02
2.859829068183898926e-01 -3.845804035663604736e-01 1.384519785642623901e-01 -5.285440087318420410e-01 4.407095611095428467e-01 -2.839126288890838623e-01 1.386330723762512207e-01 4.215845167636871338e-01
3.493733406066894531e-01 -1.422863304615020752e-01 7.441381216049194336e-01 2.125432640314102173e-01 -1.498062461614608765e-01 -2.901674509048461914e-01 2.025237679481506348e-01 3.333490788936614990e-01
1.732549667358398438e-01 -3.931874036788940430e-01 1.941926628351211548e-01 5.990191176533699036e-02 1.937677264213562012e-01 -4.624684751033782959e-01 -5.905873775482177734e-01 4.169784188270568848e-01
-3.136259317398071289e-01 5.912496522068977356e-02 9.020891785621643066e-02 -3.986674845218658447e-01 1.385139375925064087e-01 -7.992510199546813965e-01 -2.006404399871826172e-01 -1.811759322881698608e-01
4.096951186656951904e-01 2.573165595531463623e-01 4.120137691497802734e-01 9.884405136108398438e-02 -1.814687103033065796e-01 -2.277339249849319458e-01 -7.078814506530761719e-01 -2.286140248179435730e-02
4.673013389110565186e-01 4.877310693264007568e-01 4.118859395384788513e-02 -2.279621213674545288e-01 2.927715480327606201e-01 -5.868439078330993652e-01 1.073942631483078003e-01 2.201140522956848145e-01
4.161135554313659668e-01 -1.202017590403556824e-01 7.004574537277221680e-01 2.528650872409343719e-02 -4.043954312801361084e-01 -2.792672514915466309e-01 2.676483690738677979e-01 8.921664208173751831e-02
3.415444493293762207e-01 2.984735965728759766e-01 2.045203149318695068e-01 -7.148490846157073975e-02 7.361099123954772949e-02 -5.282384753227233887e-01 -2.212806046009063721e-01 -6.433528065681457520e-01
2.254468351602554321e-01 -6.318505853414535522e-02 2.588815689086914062e-01 -2.455234974622726440e-01 -3.893637657165527344e-01 -1.766742914915084839e-01 -7.921116352081298828e-01 8.730041235685348511e-02
1.059628501534461975e-01 -2.273850888013839722e-01 7.239153981208801270e-01 6.315962970256805420e-02 -1.339551210403442383e-01 -5.112853646278381348e-01 -1.635955721139907837e-01 -3.207880556583404541e-01
5.956829190254211426e-01 2.027243971824645996e-01 7.442018389701843262e-02 -5.637390017509460449e-01 -2.140706926584243774e-01 -2.351382225751876831e-01 -4.220102727413177490e-01 -3.893540799617767334e-02
-5.869536474347114563e-02 3.030798956751823425e-02 5.654573440551757812e-01 7.343561947345733643e-02 1.071051731705665588e-01 -6.746436953544616699e-01 2.840369641780853271e-01 3.510112166404724121e-01
1.836549639701843262e-01 -7.276370525360107422e-01 4.079388976097106934e-01 -1.257805824279785156e-01 -3.108452819287776947e-02 -4.695621132850646973e-01 -1.143964827060699463e-01 -1.415587067604064941e-01
6.102840304374694824e-01 1.973102614283561707e-02 3.162770271301269531e-01 2.014930844306945801e-01 8.294014632701873779e-02 -5.193645358085632324e-01 -3.493945896625518799e-01 -2.963756322860717773e-01
-6.397172063589096069e-02 5.176387429237365723e-01 3.550355732440948486e-01 -6.118062511086463928e-02 -1.310071647167205811e-01 -2.947912216186523438e-01 -4.658231735229492188e-01 5.264107584953308105e-01
3.289653360843658447e-01 1.997773498296737671e-01 -7.899334281682968140e-02 -2.764270603656768799e-01 1.882075816392898560e-01 -7.855790853500366211e-01 -2.868243455886840820e-01 1.854569911956787109e-01
5.671958923339843750e-01 -3.393870592117309570e-01 2.911777198314666748e-01 3.651033714413642883e-02 -1.927227079868316650e-01 -5.406994223594665527e-01 1.390437036752700806e-01 -3.579898178577423096e-01
3.646771311759948730e-01 -4.853512719273567200e-02 5.723270773887634277e-01 4.249460250139236450e-02 -2.287249863147735596e-01 -4.698306024074554443e-01 -1.159893125295639038e-01 -4.987797737121582031e-01
4.708214998245239258e-01 -4.537982046604156494e-01 -1.468037627637386322e-02 -1.834055930376052856e-01 -4.328371211886405945e-02 -6.980232000350952148e-01 9.994029998779296875e-02 -1.986034810543060303e-01
3.644080758094787598e-01 -6.572952121496200562e-02 4.938030540943145752e-01 -2.218208014965057373e-01 -5.410815477371215820e-01 -5.085765719413757324e-01 -5.386889353394508362e-02 1.245763301849365234e-01
-1.011895537376403809e-01 2.513130903244018555e-01 1.930407434701919556e-01 1.910456866025924683e-01 2.575276494026184082e-01 -8.284019231796264648e-01 -2.730341553688049316e-01 1.603781133890151978e-01
6.386155486106872559e-01 1.504164189100265503e-01 2.825211584568023682e-01 -5.365802049636840820e-01 2.436835914850234985e-01 -2.475166469812393188e-01 2.381826043128967285e-01 1.563055366277694702e-01
4.870537817478179932e-01 -5.408719778060913086e-01 4.708269536495208740e-01 -1.814582571387290955e-02 8.436385542154312134e-02 -4.328306317329406738e-01 9.788488596677780151e-02 -2.102084010839462280e-01
5.636304020881652832e-01 -4.481227993965148926e-01 8.402614295482635498e-02 -2.341308146715164185e-01 4.115833640098571777e-01 -4.929006993770599365e-01 -8.488783985376358032e-02 8.438966237008571625e-03
1.554691195487976074e-01 2.558290660381317139e-01 5.682188868522644043e-01 -2.429079115390777588e-01 -1.661144345998764038e-01 -2.265288531780242920e-01 -6.638238430023193359e-01 9.451228380203247070e-02
3.857731521129608154e-01 -1.046349778771400452e-01 3.288328647613525391e-02 1.090194359421730042e-01 4.967200756072998047e-01 -5.645396113395690918e-01 -4.138510227203369141e-01 3.009245395660400391e-01
-1.681389063596725464e-01 2.258824110031127930e-01 7.094333767890930176e-01 -5.626033544540405273e-01 -5.724647641181945801e-02 -1.235223561525344849e-01 -2.080633640289306641e-01 1.976436823606491089e-01
2.854176163673400879e-01 -6.321639418601989746e-01 2.875363528728485107e-01 -6.262222677469253540e-02 3.558175265789031982e-01 -3.561896085739135742e-01 -3.749803602695465088e-01 1.954983621835708618e-01
1.049048155546188354e-01 -6.498987078666687012e-01 1.731993108987808228e-01 -4.370137304067611694e-02 -2.203895747661590576e-01 -6.670923829078674316e-01 -8.393238484859466553e-02 -1.846358627080917358e-01
1.249376609921455383e-01 -3.256198167800903320e-01 -4.449407011270523071e-02 -3.990407884120941162e-01 2.539482899010181427e-02 -7.592320442199707031e-01 -3.422394692897796631e-01 1.514693349599838257e-01
5.185840129852294922e-01 -3.148750364780426025e-01 3.979151546955108643e-01 -5.993583798408508301e-01 -9.104713052511215210e-02 -1.413402110338211060e-01 -2.153288014233112335e-02 2.926207780838012695e-01
5.821092724800109863e-01 4.008968174457550049e-02 3.011354207992553711e-01 -3.013716042041778564e-01 -2.274029850959777832e-01 -2.942725121974945068e-01 -4.998730421066284180e-01 -2.997544109821319580e-01
1.903674006462097168e-01 -2.221419662237167358e-02 6.207239627838134766e-01 -2.135297507047653198e-01 1.504369080066680908e-01 -5.274214148521423340e-01 -3.078195154666900635e-01 -3.698867261409759521e-01
1.141081303358078003e-01 -4.612777754664421082e-02 3.914527222514152527e-02 -3.506262302398681641e-01 -4.189634919166564941e-01 -6.988977193832397461e-01 3.913326263427734375e-01 -2.079679518938064575e-01
2.484266161918640137e-01 -1.810831129550933838e-01 8.024245500564575195e-01 2.546155750751495361e-01 2.644499577581882477e-02 -3.418127894401550293e-01 -2.427457123994827271e-01 -1.425414085388183594e-01
5.384268239140510559e-03 4.790251702070236206e-02 6.606090068817138672e-01 2.827790379524230957e-01 -1.766027510166168213e-01 -5.626369118690490723e-01 -3.260980248451232910e-01 1.649824380874633789e-01
-2.117707282304763794e-01 2.194008380174636841e-01 5.250679850578308105e-01 -2.290188074111938477e-01 4.134868383407592773e-01 -5.797710418701171875e-01 -2.110865116119384766e-01 -1.649463474750518799e-01
7.876253724098205566e-01 9.080819040536880493e-02 3.611024022102355957e-01 -1.984501630067825317e-01 -1.769608706235885620e-01 -1.456046849489212036e-01 -3.693134784698486328e-01 1.127575188875198364e-01
4.341732263565063477e-01 -4.574375972151756287e-02 2.819700539112091064e-01 -1.827084273099899292e-01 3.685701638460159302e-02 -7.139319181442260742e-01 4.040449857711791992e-01 -1.490037739276885986e-01
3.865306079387664795e-01 2.603958249092102051e-01 2.630859054625034332e-02 -2.933777570724487305e-01 1.438164860010147095e-01 -6.616078615188598633e-01 -2.934537827968597412e-01 -3.892328739166259766e-01
4.453018903732299805e-01 3.015851676464080811e-01 8.116034865379333496e-01 -5.241161212325096130e-02 5.049606785178184509e-02 -8.398971706628799438e-02 1.415141820907592773e-01 1.402672827243804932e-01
1.984473168849945068e-01 -5.087444186210632324e-01 3.904366493225097656e-01 -2.343363761901855469e-01 2.457523718476295471e-02 -6.788462996482849121e-01 1.772869527339935303e-01 -3.970498219132423401e-02
6.050779819488525391e-01 -2.745227515697479248e-02 3.554858267307281494e-01 -1.712062358856201172e-01 -4.837242960929870605e-01 -1.723646968603134155e-01 -4.298600852489471436e-01 1.701967567205429077e-01
9.167706966400146484e-02 1.370035707950592041e-01 6.896433830261230469e-01 -4.425736665725708008e-01 -9.430880099534988403e-02 -2.596359252929687500e-01 2.849554717540740967e-01 3.792641162872314453e-01
2.334635704755783081e-01 -4.454348385334014893e-01 5.343654155731201172e-01 -1.827794760465621948e-01 -3.188676834106445312e-01 -1.827018335461616516e-02 -4.995235502719879150e-01 2.767557203769683838e-01
3.850742876529693604e-01 -4.188120365142822266e-02 -9.274416416883468628e-02 -1.218488290905952454e-01 5.250631272792816162e-02 -8.662281036376953125e-01 2.663240134716033936e-01 -4.978386685252189636e-02
6.684842109680175781e-01 8.150137215852737427e-02 2.577232718467712402e-01 -2.129544764757156372e-01 2.780452668666839600e-01 -4.253274798393249512e-01 -2.548047602176666260e-01 -3.340319097042083740e-01
-2.440920770168304443e-01 -6.545033305883407593e-02 1.279052048921585083e-01 1.437465380877256393e-02 3.390244543552398682e-01 -7.442392110824584961e-01 -4.275074601173400879e-01 2.607231140136718750e-01
1.192800477147102356e-01 1.139370352029800415e-01 6.434844732284545898e-01 2.266926914453506470e-01 3.497398793697357178e-01 -4.219311773777008057e-01 -1.724140197038650513e-01 4.210205078125000000e-01
