# Supplementary material for: Where is your field going? A machine learning approach to study the relative motion of the domains of physics
Source: PLoS One. 2020 Jun 18;15(6):e0233997. doi: 10.1371/journal.pone.0233997 (PMC7302634; doi:10.1371/journal.pone.0233997)
Supplement: S3 Data — (ZIP) [file pone.0233997.s003.zip › 2/Pacs4Run_2_VS_500_embeddings1988-1992ED8.txt]

2.357060611248016357e-01 5.590353161096572876e-02 1.831495314836502075e-01 -1.711635589599609375e-01 6.039953231811523438e-01 -3.805190920829772949e-01 -1.423822045326232910e-01 5.904226899147033691e-01
-4.442121088504791260e-01 1.480869054794311523e-01 3.478190675377845764e-02 1.765719950199127197e-01 -1.415266562253236771e-02 -5.823178291320800781e-01 -4.298874735832214355e-01 4.735618233680725098e-01
-5.726658105850219727e-01 -4.355309903621673584e-02 4.834231734275817871e-01 -2.329197078943252563e-01 -2.171521633863449097e-02 -3.934780955314636230e-01 2.740153670310974121e-01 3.896492421627044678e-01
-5.330133438110351562e-01 2.824654616415500641e-02 -7.341492176055908203e-02 -7.402902841567993164e-02 1.383358687162399292e-01 1.237035170197486877e-01 -3.046828508377075195e-02 8.178392052650451660e-01
-4.868046343326568604e-01 -7.180696725845336914e-02 2.933291792869567871e-01 -2.023287862539291382e-01 -2.380079030990600586e-01 2.556668519973754883e-01 -4.067327082157135010e-01 5.860386490821838379e-01
-4.352921247482299805e-01 -2.374912425875663757e-02 5.445457063615322113e-03 3.602785468101501465e-01 6.591665148735046387e-01 -2.485798299312591553e-01 -3.431117907166481018e-02 4.273834228515625000e-01
-3.564216196537017822e-01 -1.917766779661178589e-02 3.712386190891265869e-01 3.565066456794738770e-01 1.232057884335517883e-01 -5.069207549095153809e-01 -3.459447622299194336e-01 4.646016359329223633e-01
1.037267223000526428e-01 -1.957381367683410645e-01 -1.274491697549819946e-01 1.725318729877471924e-01 1.679408103227615356e-01 -2.472748458385467529e-01 -8.069189786911010742e-01 4.055238962173461914e-01
-6.623079776763916016e-01 2.495526224374771118e-01 -1.524801105260848999e-01 -1.547814011573791504e-01 3.552905619144439697e-01 4.455896094441413879e-02 -2.639687359333038330e-01 5.039521455764770508e-01
-3.583645075559616089e-02 3.131671547889709473e-01 -1.298056989908218384e-01 1.180520467460155487e-02 6.815488636493682861e-02 -2.348086386919021606e-01 -1.629673391580581665e-01 8.929246664047241211e-01
2.195656448602676392e-01 -2.304167002439498901e-01 2.139119058847427368e-01 -7.124257087707519531e-02 -2.335274666547775269e-01 -3.389553427696228027e-01 -4.791638553142547607e-01 6.699563264846801758e-01
-7.169489860534667969e-01 -8.092768490314483643e-02 1.064879149198532104e-01 -4.942236095666885376e-02 -1.357065886259078979e-01 -5.430972576141357422e-01 -2.743682563304901123e-01 2.774954140186309814e-01
-3.144812881946563721e-01 1.212547123432159424e-01 -1.632778942584991455e-01 -1.620588153600692749e-01 9.673324972391128540e-02 6.891970336437225342e-02 4.062634892761707306e-03 9.051808118820190430e-01
-7.223739027976989746e-01 -1.257096999324858189e-03 -9.365705773234367371e-03 -2.428577989339828491e-01 -2.575933933258056641e-01 -2.152536511421203613e-01 -2.650976479053497314e-01 4.859437942504882812e-01
-4.916736781597137451e-01 1.756174713373184204e-01 5.066233873367309570e-01 -6.050882861018180847e-02 1.995852403342723846e-02 -5.524371266365051270e-01 -3.211163580417633057e-01 2.416324615478515625e-01
-7.112768292427062988e-01 1.777238398790359497e-01 2.722082436084747314e-01 2.142744325101375580e-02 3.999357223510742188e-01 -1.628802418708801270e-01 -3.585519194602966309e-01 2.700091004371643066e-01
-6.317052841186523438e-01 2.397644221782684326e-01 3.977405279874801636e-02 -3.251745104789733887e-01 -2.301841080188751221e-01 -2.596147954463958740e-01 -1.736794859170913696e-01 5.344079732894897461e-01
2.144220024347305298e-01 -1.275356113910675049e-01 9.558945149183273315e-02 -1.062017530202865601e-01 5.625677853822708130e-02 -8.026314377784729004e-01 -4.452268481254577637e-01 2.678297758102416992e-01
-5.254152417182922363e-01 2.181852469220757484e-03 5.018798708915710449e-01 9.838596731424331665e-02 -1.053818985819816589e-01 -1.857761740684509277e-01 -3.404253125190734863e-01 5.485099554061889648e-01
-2.107316255569458008e-01 1.128356680274009705e-01 6.719858646392822266e-01 2.103498429059982300e-01 1.170373260974884033e-01 -2.874760031700134277e-01 -3.687823414802551270e-01 4.633656442165374756e-01
-6.879910826683044434e-01 -8.785942196846008301e-02 1.286951154470443726e-01 3.779606521129608154e-02 -1.140698045492172241e-01 -5.153792500495910645e-01 -2.290450483560562134e-01 4.121515154838562012e-01
-5.214281678199768066e-01 1.159488186240196228e-01 2.286486327648162842e-01 2.855871431529521942e-02 1.253454089164733887e-01 -1.134214699268341064e-01 -7.784801721572875977e-01 1.642119139432907104e-01
-6.751058995723724365e-02 2.153497487306594849e-01 -1.069060266017913818e-01 -1.224882453680038452e-01 -5.480808392167091370e-02 -3.697223067283630371e-01 -7.870387434959411621e-01 4.043588936328887939e-01
-6.543352007865905762e-01 -2.761150300502777100e-01 -4.433557763695716858e-02 3.081391155719757080e-01 8.018174022436141968e-02 -4.076363742351531982e-01 -3.570125997066497803e-01 3.140637278556823730e-01
-4.002901613712310791e-01 -2.017558552324771881e-02 3.506442904472351074e-01 2.424015700817108154e-01 3.354209661483764648e-01 -3.235734403133392334e-01 -6.552658081054687500e-01 1.052159592509269714e-01
2.549802362918853760e-01 1.095699444413185120e-01 1.144513562321662903e-01 -3.288743644952774048e-02 5.626863613724708557e-02 -1.057156622409820557e-01 -4.318317472934722900e-01 8.414144515991210938e-01
-5.334737896919250488e-01 -3.083370327949523926e-01 4.902180135250091553e-01 1.120775118470191956e-01 1.714759171009063721e-01 -6.447861343622207642e-02 1.947408467531204224e-01 5.440345406532287598e-01
-6.769077777862548828e-01 3.305385634303092957e-02 3.559655845165252686e-01 2.922995202243328094e-02 3.312272131443023682e-01 -4.498911276459693909e-02 -5.375503301620483398e-01 1.115420162677764893e-01
-6.814680099487304688e-01 1.193215996026992798e-01 -6.800005584955215454e-02 -5.519215390086174011e-02 4.197821915149688721e-01 -2.036038041114807129e-01 3.667377680540084839e-02 5.428415536880493164e-01
-5.712622404098510742e-01 4.127836227416992188e-01 2.208542227745056152e-01 -2.058689594268798828e-01 2.422645539045333862e-01 -5.163622498512268066e-01 -8.959912508726119995e-02 2.806431353092193604e-01
-5.719982385635375977e-01 -3.016472458839416504e-01 5.268382281064987183e-02 4.895601794123649597e-02 -2.707434296607971191e-01 -5.661619305610656738e-01 -1.237079501152038574e-01 4.092793464660644531e-01
-5.062831044197082520e-01 2.293242812156677246e-01 -7.424936443567276001e-02 2.069368213415145874e-01 5.088881850242614746e-01 -3.877045214176177979e-01 -1.170108169317245483e-01 4.688053429126739502e-01
-1.250636577606201172e-01 -6.603825092315673828e-01 1.824797093868255615e-01 -5.027310848236083984e-01 -1.148843020200729370e-01 -1.192587893456220627e-02 -2.332029640674591064e-01 4.410130977630615234e-01
-3.776473701000213623e-01 -4.469838440418243408e-01 -3.499903678894042969e-01 -1.352201700210571289e-01 -1.765644103288650513e-01 -5.463590025901794434e-01 -3.852950334548950195e-01 1.966591179370880127e-01
-5.913999080657958984e-01 3.494254499673843384e-02 5.235161781311035156e-01 -1.224429234862327576e-01 1.722606420516967773e-01 -1.512470394372940063e-01 1.884928941726684570e-01 5.214257836341857910e-01
1.316175609827041626e-01 -1.790103316307067871e-01 2.291856706142425537e-01 -7.226053476333618164e-01 2.490937113761901855e-01 -3.168365657329559326e-01 -4.394695758819580078e-01 1.427620053291320801e-01
-5.646283626556396484e-01 -3.306210935115814209e-01 2.397157549858093262e-01 7.237889338284730911e-03 -2.416621893644332886e-01 -1.769264489412307739e-01 1.366321370005607605e-02 6.515200138092041016e-01
1.703914999961853027e-01 -3.428353369235992432e-01 5.257982611656188965e-01 -4.959762096405029297e-01 1.596299409866333008e-01 -3.785899877548217773e-01 -3.279793858528137207e-01 2.336490452289581299e-01
-5.298269167542457581e-02 -6.271317601203918457e-01 5.830642208456993103e-02 -2.383245825767517090e-01 -1.936912834644317627e-01 6.289870291948318481e-02 -3.339423835277557373e-01 6.250683069229125977e-01
-5.490952134132385254e-01 -3.302663564682006836e-01 3.170075416564941406e-01 -4.258637875318527222e-02 -1.262272894382476807e-01 -1.692499369382858276e-01 1.562975645065307617e-01 6.466093063354492188e-01
-2.139544039964675903e-01 -2.991725206375122070e-01 2.339283525943756104e-01 1.405949890613555908e-01 -3.448173403739929199e-01 -5.605221912264823914e-02 -3.783448934555053711e-01 7.245991826057434082e-01
-6.748546361923217773e-01 -5.315155163407325745e-02 1.361194103956222534e-01 -5.560544133186340332e-02 -1.269790679216384888e-01 -6.108334660530090332e-01 -1.127954199910163879e-01 3.437465727329254150e-01
-1.431068032979965210e-01 -6.368958353996276855e-01 2.618552148342132568e-01 -3.871014341711997986e-02 -8.143739402294158936e-02 1.275378763675689697e-01 -1.403344273567199707e-01 6.791360378265380859e-01
1.517447382211685181e-01 -2.267017811536788940e-01 6.601898670196533203e-01 -4.213096797466278076e-01 3.910956084728240967e-01 -4.653270915150642395e-02 -5.124140903353691101e-02 3.930403292179107666e-01
-3.338956832885742188e-01 9.146670252084732056e-02 6.032224297523498535e-01 1.652108728885650635e-01 -5.851577222347259521e-02 -2.903015315532684326e-01 -2.870484590530395508e-01 5.646942853927612305e-01
-7.598137259483337402e-01 -2.012231647968292236e-01 -1.557554900646209717e-01 -5.818773433566093445e-02 1.085559353232383728e-01 -5.070346593856811523e-01 -2.925513684749603271e-01 -9.579187259078025818e-03
-3.637471497058868408e-01 -4.121786914765834808e-03 -2.505078613758087158e-01 -1.054370254278182983e-01 -1.001090556383132935e-01 6.943382322788238525e-02 -1.570043414831161499e-01 8.685081005096435547e-01
-5.883873105049133301e-01 -4.014548286795616150e-02 1.842095330357551575e-02 -2.056281864643096924e-01 -1.888658553361892700e-01 5.542804673314094543e-02 -2.549749016761779785e-01 7.112044095993041992e-01
-5.917492508888244629e-01 6.251665949821472168e-02 -5.184289067983627319e-02 2.803522944450378418e-01 4.047463238239288330e-01 -4.171199202537536621e-01 -1.188012510538101196e-01 4.612125456333160400e-01
-9.095910936594009399e-03 -4.318897724151611328e-01 -1.637765467166900635e-01 1.456516683101654053e-01 4.070264995098114014e-01 -7.028651237487792969e-01 -1.969178169965744019e-01 2.586208283901214600e-01
-3.898564875125885010e-01 1.170729622244834900e-01 3.610652983188629150e-01 5.281921103596687317e-02 1.195676997303962708e-01 -4.560332298278808594e-01 -6.843272447586059570e-01 1.028647869825363159e-01
-4.393804371356964111e-01 -2.039535939693450928e-01 -9.357007592916488647e-02 3.652744889259338379e-01 3.676989078521728516e-01 -6.235247254371643066e-01 -1.943233162164688110e-01 2.478302270174026489e-01
-1.661394685506820679e-01 -6.308792829513549805e-01 -2.083487063646316528e-01 -5.965893864631652832e-01 1.892393976449966431e-01 -1.233267411589622498e-01 2.566837519407272339e-02 3.512564897537231445e-01
-5.928533524274826050e-02 -1.986696124076843262e-01 5.735086202621459961e-01 -6.131936311721801758e-01 3.529947102069854736e-01 3.836591541767120361e-02 -2.680928409099578857e-01 2.326926887035369873e-01
-1.973963975906372070e-01 -5.673071146011352539e-01 1.821471601724624634e-01 -6.213522553443908691e-01 6.672699004411697388e-02 -4.197623208165168762e-02 1.380493938922882080e-01 4.412128329277038574e-01
-2.815620303153991699e-01 -5.809892900288105011e-03 5.350068807601928711e-01 3.185303509235382080e-01 4.335717111825942993e-02 -3.565935194492340088e-01 -3.392449021339416504e-01 5.374655723571777344e-01
-3.864351212978363037e-01 1.894800961017608643e-01 3.794712424278259277e-01 5.534771084785461426e-02 2.180843204259872437e-01 -4.261641800403594971e-01 -6.465662121772766113e-01 1.431039124727249146e-01
-3.330061584711074829e-02 -4.510693252086639404e-01 -1.822086125612258911e-01 -6.371021866798400879e-01 2.382544577121734619e-01 2.002042979001998901e-01 -2.839882075786590576e-01 4.228853285312652588e-01
-5.792357325553894043e-01 8.568680286407470703e-02 2.759426236152648926e-01 -4.188129678368568420e-02 -2.213189750909805298e-01 -4.403503835201263428e-01 -1.714514493942260742e-01 5.540392994880676270e-01
-3.923279345035552979e-01 -8.846130222082138062e-02 -2.838864326477050781e-01 3.864706456661224365e-01 4.143232405185699463e-01 -3.413122296333312988e-01 -1.829536855220794678e-01 5.354183912277221680e-01
-3.934336900711059570e-01 2.558384239673614502e-01 5.582764744758605957e-01 6.960774958133697510e-02 6.820563226938247681e-02 -4.443625211715698242e-01 -2.450181841850280762e-01 4.484359622001647949e-01
-2.957276105880737305e-01 -2.467051744461059570e-01 4.831831753253936768e-01 3.091767728328704834e-01 8.716144412755966187e-02 -2.931019663810729980e-02 5.168414860963821411e-02 7.151908874511718750e-01
7.240802049636840820e-02 2.706094458699226379e-02 6.268679350614547729e-02 1.416899561882019043e-01 1.650411784648895264e-01 2.677154727280139923e-02 -1.882971823215484619e-01 9.521596431732177734e-01
7.538081705570220947e-02 -4.740669131278991699e-01 2.383609563112258911e-01 -4.400282204151153564e-01 6.101269274950027466e-02 -1.361121684312820435e-01 1.686748862266540527e-01 6.844247579574584961e-01
-1.674150377511978149e-01 -5.514151453971862793e-01 1.849378645420074463e-01 -5.421828031539916992e-01 9.815365821123123169e-02 2.228117287158966064e-01 -3.820579648017883301e-01 3.667451441287994385e-01
-7.935066223144531250e-01 9.315378963947296143e-02 -1.788245290517807007e-01 -1.007457226514816284e-01 3.668594062328338623e-01 -2.722108066082000732e-01 -2.055265009403228760e-01 2.619462013244628906e-01
1.541211642324924469e-02 7.053087651729583740e-02 -3.590561151504516602e-01 -4.202072024345397949e-01 1.005971506237983704e-01 -6.924726366996765137e-01 -5.230694264173507690e-02 4.437550306320190430e-01
-6.675736308097839355e-01 4.833284392952919006e-02 3.206568360328674316e-01 -2.360137403011322021e-01 -2.545398473739624023e-01 -3.677977919578552246e-01 -1.743379533290863037e-01 4.037657678127288818e-01
-4.795401692390441895e-01 -6.178759783506393433e-02 -3.923852741718292236e-01 2.061807066202163696e-01 5.160519480705261230e-01 -1.080232709646224976e-01 -1.426834017038345337e-01 5.209699273109436035e-01
-5.999683141708374023e-01 1.255342811346054077e-01 2.047415673732757568e-01 -1.844544261693954468e-01 -1.775795519351959229e-01 -5.647765398025512695e-01 -3.883438408374786377e-01 2.168376743793487549e-01
-1.109074205160140991e-01 7.508754730224609375e-02 -2.067762762308120728e-01 -1.095507889986038208e-01 9.524855762720108032e-02 -1.010158807039260864e-01 -2.978385053575038910e-02 9.524389505386352539e-01
1.961104422807693481e-01 -3.071968555450439453e-01 2.053994536399841309e-01 -4.336769580841064453e-01 6.078065037727355957e-01 -7.201483100652694702e-02 -4.637407362461090088e-01 2.173378765583038330e-01
-3.927795290946960449e-01 4.254297316074371338e-01 2.738856673240661621e-01 -2.640815079212188721e-02 4.921230673789978027e-01 -2.909602820873260498e-01 4.992214217782020569e-02 5.095958113670349121e-01
6.551712751388549805e-03 -1.821874529123306274e-01 -1.539920568466186523e-01 -2.328480482101440430e-01 5.672835931181907654e-02 -8.038263916969299316e-01 -4.495375156402587891e-01 1.933754980564117432e-01
1.696761399507522583e-01 1.509887129068374634e-01 -4.611193835735321045e-01 -3.870697915554046631e-01 3.837254643440246582e-01 -4.010116755962371826e-01 -1.882400214672088623e-01 4.924108982086181641e-01
-3.835991621017456055e-01 3.684210777282714844e-01 -1.162018999457359314e-01 -2.946082353591918945e-01 6.013413667678833008e-01 1.594867855310440063e-01 -3.624739944934844971e-01 3.136649727821350098e-01
7.785408943891525269e-02 4.708903431892395020e-01 -1.579230129718780518e-01 -3.862773478031158447e-01 4.174700081348419189e-01 -6.850286573171615601e-02 -1.684380918741226196e-01 6.250647306442260742e-01
-6.447249650955200195e-01 -1.066070199012756348e-01 2.206044048070907593e-01 -1.449226289987564087e-01 -2.703002393245697021e-01 -5.172149538993835449e-01 -9.669188410043716431e-02 3.916284739971160889e-01
-3.624871075153350830e-01 2.973910570144653320e-01 4.949768781661987305e-01 -1.258705854415893555e-01 2.443904131650924683e-01 -5.170667767524719238e-01 -4.326892793178558350e-01 7.079214602708816528e-02
1.594696342945098877e-01 -2.168371379375457764e-01 3.964830636978149414e-01 -6.573946475982666016e-01 1.505285799503326416e-01 -4.561001956462860107e-01 -2.485082894563674927e-01 2.138734310865402222e-01
-3.260193467140197754e-01 -1.209141090512275696e-01 -4.274830818176269531e-01 1.078606024384498596e-01 5.142772197723388672e-01 4.863688722252845764e-02 -1.373380571603775024e-01 6.316700577735900879e-01
1.067523960955440998e-03 -4.301382601261138916e-01 -3.824577927589416504e-01 4.769895691424608231e-03 3.648726046085357666e-01 -6.262104511260986328e-01 -2.469695359468460083e-01 2.870850265026092529e-01
-4.131906628608703613e-01 2.350821048021316528e-01 2.418811619281768799e-01 -7.372552901506423950e-02 5.091564059257507324e-01 -6.563604474067687988e-01 -6.750679761171340942e-02 1.243439391255378723e-01
-4.503558576107025146e-01 1.544440537691116333e-01 1.938762366771697998e-01 2.346711605787277222e-01 1.446205377578735352e-01 -5.487536191940307617e-01 -4.080957472324371338e-01 4.382696151733398438e-01
-5.083953738212585449e-01 2.818572521209716797e-02 -4.289890229701995850e-01 -3.275056779384613037e-01 3.944783508777618408e-01 -7.240158319473266602e-02 -1.568454876542091370e-02 5.369797945022583008e-01
-7.764147520065307617e-01 8.364745974540710449e-02 -1.596401184797286987e-01 -2.434719800949096680e-01 3.255794346332550049e-01 -3.172183036804199219e-01 6.917481869459152222e-02 3.066027164459228516e-01
-8.104391694068908691e-01 1.641704887151718140e-02 2.745702266693115234e-01 -3.196129500865936279e-01 4.942759126424789429e-02 -5.417809635400772095e-02 -6.238256767392158508e-02 3.951044678688049316e-01
-1.709044426679611206e-01 -7.518828511238098145e-01 1.261102855205535889e-01 -2.228848338127136230e-01 5.098352432250976562e-01 4.755232110619544983e-02 -4.062843322753906250e-02 2.757508456707000732e-01
3.569258376955986023e-02 2.344008088111877441e-01 2.155416160821914673e-01 8.712022006511688232e-02 2.858368158340454102e-01 -1.140269637107849121e-01 -4.659250006079673767e-02 8.904260396957397461e-01
-6.062089800834655762e-01 2.881801128387451172e-01 3.070213496685028076e-01 -1.300863325595855713e-01 4.547587335109710693e-01 -4.638172313570976257e-02 -2.203518524765968323e-02 4.783679842948913574e-01
-5.955084562301635742e-01 -3.897734582424163818e-01 -1.585391759872436523e-01 1.486378312110900879e-01 8.156638592481613159e-02 -5.713047981262207031e-01 -2.623799741268157959e-01 2.105535864830017090e-01
8.785773068666458130e-02 2.439211010932922363e-01 -1.923666149377822876e-01 -3.489810824394226074e-01 5.054483935236930847e-02 -4.594283401966094971e-01 -6.811540722846984863e-01 3.104684650897979736e-01
-7.141973823308944702e-02 -4.850654900074005127e-01 9.941838681697845459e-02 -3.921702802181243896e-01 2.931877076625823975e-01 1.559599786996841431e-01 -6.661688685417175293e-01 2.046109288930892944e-01
-4.589424133300781250e-01 -1.551328506320714951e-02 6.074959039688110352e-01 1.595517992973327637e-01 8.100302517414093018e-02 -1.931415200233459473e-01 -5.181800127029418945e-01 2.867881357669830322e-01
-2.956250309944152832e-01 1.344945579767227173e-01 4.467038214206695557e-01 1.481431126594543457e-01 1.605982482433319092e-01 -3.506042957305908203e-01 -6.786094903945922852e-01 2.525872886180877686e-01
-8.848336525261402130e-03 -3.299611508846282959e-01 -3.078103363513946533e-01 -2.831657230854034424e-01 7.662891596555709839e-02 -7.072982192039489746e-01 -4.185764789581298828e-01 1.864621192216873169e-01
-3.359661400318145752e-01 2.527734339237213135e-01 -1.215749084949493408e-01 -1.677787303924560547e-01 6.646333932876586914e-01 1.341061890125274658e-01 -1.791095286607742310e-01 5.371220111846923828e-01
-5.256227850914001465e-01 2.918719053268432617e-01 4.269217252731323242e-01 -3.254093229770660400e-01 -7.417012006044387817e-02 -5.115864276885986328e-01 -2.081461995840072632e-01 1.995771825313568115e-01
2.477371394634246826e-01 2.393315136432647705e-01 -3.508329391479492188e-02 -1.194681450724601746e-01 6.290612816810607910e-01 -1.382097154855728149e-01 -6.701103597879409790e-02 6.682311892509460449e-01
-3.191074728965759277e-01 -9.958667308092117310e-02 6.146126389503479004e-01 9.099204838275909424e-02 1.342680752277374268e-01 -2.970522828400135040e-02 1.546633988618850708e-01 6.777857542037963867e-01
-3.896796405315399170e-01 -6.616108417510986328e-01 2.247040122747421265e-01 -3.941963315010070801e-01 8.973777294158935547e-02 1.811140179634094238e-01 -2.277919352054595947e-01 3.343560695648193359e-01
2.213801294565200806e-01 -2.904540300369262695e-01 3.686256706714630127e-01 -4.690520167350769043e-01 3.906918764114379883e-01 -5.487287640571594238e-01 -1.834034919738769531e-01 1.528149992227554321e-01
-6.354125738143920898e-01 2.707630097866058350e-01 3.178561478853225708e-02 -2.306182980537414551e-01 -1.188235059380531311e-01 -2.098927944898605347e-01 -3.248162567615509033e-01 5.523255467414855957e-01
-5.973393321037292480e-01 1.526939719915390015e-01 -4.038080200552940369e-02 -1.182469502091407776e-01 4.843347966670989990e-01 -8.222331106662750244e-02 2.015713900327682495e-01 5.677018761634826660e-01
-8.598225563764572144e-02 -4.226508736610412598e-01 5.334365963935852051e-01 -4.666764736175537109e-01 1.180181503295898438e-01 9.002538397908210754e-03 -4.850789308547973633e-01 2.496414631605148315e-01
-1.471902579069137573e-01 4.825784638524055481e-02 -4.979702085256576538e-02 3.397159874439239502e-01 5.243647694587707520e-01 -1.876652836799621582e-01 -9.408401325345039368e-03 7.401717305183410645e-01
-7.345365285873413086e-01 1.944469362497329712e-01 7.775013148784637451e-02 5.712538585066795349e-02 4.307700991630554199e-01 -2.441359013319015503e-01 -2.319472134113311768e-01 3.381916582584381104e-01
-1.798421591520309448e-01 -5.347851514816284180e-01 7.162944227457046509e-02 -6.387686133384704590e-01 8.567893505096435547e-02 -3.716430366039276123e-01 2.107354849576950073e-01 2.804221808910369873e-01
1.240790933370590210e-01 3.204486668109893799e-01 1.339861471205949783e-02 -1.756524145603179932e-01 3.088294267654418945e-01 -9.484466165304183960e-02 -3.367021977901458740e-01 7.957036495208740234e-01
-5.878682732582092285e-01 -1.186378151178359985e-01 -3.663296401500701904e-01 2.381380051374435425e-01 4.068403840065002441e-01 -3.867495357990264893e-01 -1.783274859189987183e-01 3.202090263366699219e-01
-6.574217677116394043e-01 3.767661750316619873e-01 4.456958174705505371e-02 -2.853394448757171631e-01 3.675985932350158691e-01 -3.048795163631439209e-01 -2.385560609400272369e-02 3.373269438743591309e-01
-1.570758670568466187e-01 -4.239175319671630859e-01 4.990414679050445557e-01 -6.155050992965698242e-01 1.937783062458038330e-01 -1.523961573839187622e-01 -3.119212985038757324e-01 9.829852730035781860e-02
-8.251553177833557129e-01 8.626097440719604492e-02 4.774475097656250000e-02 -3.651899993419647217e-01 3.004470765590667725e-01 -8.917693048715591431e-02 -2.720874249935150146e-01 6.149750575423240662e-02
1.269373744726181030e-01 -4.098575711250305176e-01 2.416314035654067993e-01 -4.272800981998443604e-01 1.235651969909667969e-01 -2.847489416599273682e-01 2.593851983547210693e-01 6.413412094116210938e-01
-2.495725303888320923e-01 -7.708145380020141602e-01 1.232798323035240173e-01 -3.741906583309173584e-01 1.708530634641647339e-01 2.568518742918968201e-02 -3.058600723743438721e-01 2.548355460166931152e-01
-1.274816095829010010e-01 -5.710592269897460938e-01 -2.513505145907402039e-02 1.072719693183898926e-02 -2.688205242156982422e-01 -5.652983784675598145e-01 -3.466206192970275879e-01 3.806838989257812500e-01
2.041665166616439819e-01 -3.496574759483337402e-01 -2.368286065757274628e-02 -3.724509477615356445e-01 -8.479134179651737213e-03 -3.271462321281433105e-01 1.426933258771896362e-01 7.545311450958251953e-01
1.890654116868972778e-01 2.501377761363983154e-01 -2.219311445951461792e-01 -4.372974634170532227e-01 4.626828134059906006e-01 -5.851384997367858887e-01 -2.059834003448486328e-01 2.496223300695419312e-01
-5.241768360137939453e-01 -3.205075860023498535e-01 -2.160767763853073120e-01 -6.200916320085525513e-02 1.073793247342109680e-01 6.021025031805038452e-02 5.205902084708213806e-02 7.443879246711730957e-01
3.726715222001075745e-02 -4.974397718906402588e-01 6.125060841441154480e-02 -3.953890502452850342e-01 -1.191636845469474792e-01 1.605686359107494354e-02 -6.919962167739868164e-02 7.561972141265869141e-01
3.343328461050987244e-02 -4.113273024559020996e-01 -1.158596351742744446e-01 8.931220322847366333e-02 5.648757815361022949e-01 -6.561756134033203125e-01 -1.749877482652664185e-01 1.673921942710876465e-01
-7.451765537261962891e-01 8.702123165130615234e-02 4.558769613504409790e-02 -4.247388541698455811e-01 -1.328972876071929932e-01 -2.117665410041809082e-01 -8.840235322713851929e-02 4.293441474437713623e-01
-8.065498471260070801e-01 -5.653448402881622314e-02 -1.756266057491302490e-01 -3.287171423435211182e-01 3.127938210964202881e-01 1.326590310782194138e-02 -9.401102364063262939e-02 3.170610368251800537e-01
-5.112159997224807739e-02 -1.720207780599594116e-01 -1.297340393066406250e-01 8.486077934503555298e-02 2.919335365295410156e-01 -6.823745965957641602e-01 -6.136997342109680176e-01 1.275755167007446289e-01
-5.092408657073974609e-01 -1.921320706605911255e-01 4.595905542373657227e-01 1.538809835910797119e-01 1.575722396373748779e-01 -2.318685799837112427e-01 2.113660573959350586e-01 5.878678560256958008e-01
4.181708395481109619e-02 -5.389407277107238770e-01 -8.468019217252731323e-02 -5.704738497734069824e-01 -2.169664204120635986e-01 -2.847551703453063965e-01 -3.476428389549255371e-01 3.552010953426361084e-01
-7.807819247245788574e-01 1.155687049031257629e-01 1.481309235095977783e-01 -4.646130800247192383e-01 -6.990044564008712769e-02 -2.110765725374221802e-01 -1.477922648191452026e-01 2.606402039527893066e-01
1.592917740345001221e-01 -5.409930944442749023e-01 -1.536060720682144165e-01 -6.723000854253768921e-02 1.655072569847106934e-01 -1.720423251390457153e-01 9.375750273466110229e-02 7.668482661247253418e-01
-1.159956306219100952e-01 -5.556759238243103027e-01 4.075104892253875732e-01 -1.354845613241195679e-01 4.615223407745361328e-01 -1.785047650337219238e-01 -4.974073469638824463e-01 -3.267603367567062378e-02
-1.806604862213134766e-01 -5.524770021438598633e-01 -2.435752889141440392e-03 2.496044151484966278e-03 -2.942924797534942627e-01 -6.255933642387390137e-01 -2.839772105216979980e-01 3.217149674892425537e-01
-4.387818335089832544e-04 -4.147169888019561768e-01 4.225642383098602295e-01 -3.605463802814483643e-01 4.876715838909149170e-01 -6.242693588137626648e-02 -5.234531164169311523e-01 6.108704209327697754e-02
-1.555358469486236572e-01 -3.449916541576385498e-01 3.524700701236724854e-01 -7.618353962898254395e-01 9.091633558273315430e-02 -3.704823255538940430e-01 -3.884737193584442139e-02 7.161722332239151001e-02
1.434504836797714233e-01 -3.076004981994628906e-01 2.488270699977874756e-01 -2.665561139583587646e-01 -3.289090394973754883e-01 -7.925755530595779419e-02 -2.788116335868835449e-01 7.480896115303039551e-01
-1.164312064647674561e-01 -4.608206152915954590e-01 -1.614060252904891968e-01 4.102975875139236450e-02 -3.789743781089782715e-02 -7.187159061431884766e-01 -3.744610846042633057e-01 2.968887388706207275e-01
-2.836226113140583038e-02 -5.283027291297912598e-01 1.179702505469322205e-01 -1.157374829053878784e-01 -1.933940201997756958e-01 -7.068154215812683105e-01 -2.845669388771057129e-01 2.735179364681243896e-01
-5.544171929359436035e-01 3.212642297148704529e-02 2.721551060676574707e-01 -1.815597899258136749e-02 -1.425290554761886597e-01 -6.164550185203552246e-01 -3.210299313068389893e-01 3.373425602912902832e-01
-5.289772748947143555e-01 8.804359287023544312e-02 -4.182189106941223145e-01 -3.376688063144683838e-01 3.896104693412780762e-01 6.099647656083106995e-02 -1.572124958038330078e-01 4.932254254817962646e-01
-2.057777643203735352e-01 -2.727153301239013672e-01 6.011329889297485352e-01 -5.419498682022094727e-01 2.445043474435806274e-01 7.607439905405044556e-02 -3.860087990760803223e-01 1.167856305837631226e-01
-1.440781950950622559e-01 -6.886655092239379883e-01 1.314731389284133911e-01 -1.187024787068367004e-01 1.509316563606262207e-01 -6.285672783851623535e-01 -2.254008501768112183e-01 7.016418129205703735e-02
3.736807778477668762e-02 1.193410381674766541e-01 -4.267196953296661377e-01 -4.320153295993804932e-01 2.937487959861755371e-01 -6.326617598533630371e-01 -1.970247477293014526e-01 3.004436194896697998e-01
3.805074095726013184e-02 -4.051143229007720947e-01 3.803064525127410889e-01 -5.162588357925415039e-01 4.733503460884094238e-01 -3.595395982265472412e-01 -2.580164670944213867e-01 5.810845643281936646e-02
-3.698169887065887451e-01 -2.030688673257827759e-01 -2.307663410902023315e-01 6.416130810976028442e-02 4.121264815330505371e-01 -4.890323579311370850e-01 -5.960183143615722656e-01 -1.975197158753871918e-02
-6.226485967636108398e-01 1.919514238834381104e-01 4.067816734313964844e-01 -1.112666279077529907e-01 5.452389121055603027e-01 -8.577830344438552856e-02 -2.550064325332641602e-01 1.671527773141860962e-01
-1.840824633836746216e-01 -6.611053347587585449e-01 2.378566265106201172e-01 -4.394972324371337891e-01 2.071602046489715576e-01 9.351240098476409912e-02 -4.205428063869476318e-01 2.253965586423873901e-01
-6.647837162017822266e-01 3.158098459243774414e-01 2.042822539806365967e-01 -2.021567523479461670e-01 4.722730219364166260e-01 -2.083578407764434814e-01 -1.441948674619197845e-02 3.302505910396575928e-01
2.816394269466400146e-01 -2.246171683073043823e-01 3.513955175876617432e-01 -4.851035177707672119e-01 3.357075452804565430e-01 -5.685610175132751465e-01 -1.877885311841964722e-01 2.004901170730590820e-01
-1.468046754598617554e-01 -1.288065463304519653e-01 -1.637624353170394897e-01 -7.054739631712436676e-03 -1.298034638166427612e-01 -1.237853839993476868e-01 -2.484819442033767700e-01 9.171010255813598633e-01
-3.951520025730133057e-01 -3.630578145384788513e-02 6.928872317075729370e-02 3.897913694381713867e-01 2.419926375150680542e-01 -5.800389647483825684e-01 -2.507377266883850098e-01 4.774134159088134766e-01
-2.575267553329467773e-01 -6.926804780960083008e-01 2.675735354423522949e-01 -2.649344205856323242e-01 4.919491410255432129e-01 4.709953442215919495e-02 -2.202534973621368408e-01 1.390828341245651245e-01
1.477673947811126709e-01 -3.441307544708251953e-01 -1.972817629575729370e-01 -6.639817357063293457e-02 -5.393116921186447144e-02 -6.272959113121032715e-01 -4.891602098941802979e-01 4.251158535480499268e-01
3.488522768020629883e-01 2.728375047445297241e-02 -1.053212955594062805e-01 -2.581286802887916565e-02 5.107366666197776794e-02 -2.629632055759429932e-01 -3.138242661952972412e-01 8.339993953704833984e-01
-4.693187475204467773e-01 1.808304712176322937e-02 -1.017315238714218140e-01 7.565341144800186157e-02 1.466494053602218628e-01 1.081613674759864807e-01 -6.108488440513610840e-01 5.974940657615661621e-01
2.228355258703231812e-01 -4.237468838691711426e-01 5.516701564192771912e-02 -5.478248596191406250e-01 2.661137580871582031e-01 -3.097083270549774170e-01 1.294513791799545288e-01 5.330420732498168945e-01
-7.144205570220947266e-01 1.820843294262886047e-02 1.050803512334823608e-01 -1.508622616529464722e-01 1.503908187150955200e-01 -3.012384772300720215e-01 -5.831610560417175293e-01 -4.507309943437576294e-02
-2.110484987497329712e-01 3.752459585666656494e-01 -1.325659155845642090e-01 -5.110171437263488770e-02 5.627943873405456543e-01 -1.675792038440704346e-01 9.075882285833358765e-02 6.643843054771423340e-01
-7.878578305244445801e-01 7.045120000839233398e-02 3.855873048305511475e-01 -3.177615404129028320e-01 1.493673771619796753e-01 -9.158197790384292603e-03 -6.745694577693939209e-02 3.126044869422912598e-01
-5.471526384353637695e-01 4.099290668964385986e-01 2.289461493492126465e-01 -2.988697886466979980e-01 3.013041913509368896e-01 1.829423010349273682e-01 -3.720044195652008057e-01 3.580548763275146484e-01
-3.934040069580078125e-01 -7.936390042304992676e-01 6.781604140996932983e-02 -1.358012109994888306e-01 2.532375156879425049e-01 8.320742100477218628e-02 -1.881303191184997559e-01 2.930590808391571045e-01
2.325167953968048096e-01 2.480152994394302368e-01 -9.045767039060592651e-02 -2.317427992820739746e-01 2.191126197576522827e-01 -5.379720926284790039e-01 -6.186738610267639160e-01 3.199304342269897461e-01
1.252169311046600342e-01 1.777472048997879028e-01 -2.615643441677093506e-01 -5.013831853866577148e-01 3.684050440788269043e-01 -6.012210845947265625e-01 -4.035330563783645630e-02 3.662078380584716797e-01
-5.828656554222106934e-01 4.198651611804962158e-01 2.968479394912719727e-01 -8.577369153499603271e-02 4.036014080047607422e-01 -1.643177866935729980e-01 -1.354368776082992554e-01 4.245792925357818604e-01
2.633604705333709717e-01 -3.771810233592987061e-01 1.937939524650573730e-01 2.269501090049743652e-01 3.976642191410064697e-01 -5.788961648941040039e-01 -2.336989343166351318e-01 3.891535401344299316e-01
-1.128831505775451660e-01 3.710247948765754700e-02 -9.895081818103790283e-02 2.836874872446060181e-02 -7.754407823085784912e-02 1.417481601238250732e-01 -3.964582383632659912e-01 8.899437785148620605e-01
-4.891057610511779785e-01 2.009395360946655273e-01 -4.363883286714553833e-02 -2.740221321582794189e-01 -2.420701533555984497e-01 3.695628046989440918e-02 -4.584298431873321533e-01 6.109702587127685547e-01
2.185616940259933472e-01 -3.919916152954101562e-01 1.383097022771835327e-01 -6.266452670097351074e-01 1.902008801698684692e-01 4.464402794837951660e-02 -3.855785429477691650e-01 4.471232295036315918e-01
-3.708359301090240479e-01 -7.952345609664916992e-01 5.677334591746330261e-02 -2.390890121459960938e-01 2.521308660507202148e-01 3.841376304626464844e-02 -1.319285035133361816e-01 2.953729331493377686e-01
1.567672938108444214e-01 -2.714308798313140869e-01 4.180615842342376709e-01 -5.513412356376647949e-01 4.697680771350860596e-01 -2.596712112426757812e-01 -3.395460546016693115e-01 1.399785876274108887e-01
-8.329562097787857056e-02 -1.669952720403671265e-01 4.993277490139007568e-01 -7.040677070617675781e-01 2.334995418787002563e-01 2.205284312367439270e-02 -3.960612118244171143e-01 9.089567512273788452e-02
1.274998784065246582e-01 6.321593187749385834e-03 -3.469101190567016602e-01 -3.401646018028259277e-01 1.972369700670242310e-01 -7.142753005027770996e-01 -1.182835698127746582e-01 4.296075999736785889e-01
1.739273369312286377e-01 6.982321292161941528e-02 -2.072670161724090576e-01 -2.923961356282234192e-02 4.185848236083984375e-01 -3.789627254009246826e-01 1.412260085344314575e-01 7.630783319473266602e-01
-6.078498363494873047e-01 2.075942456722259521e-01 1.020747516304254532e-02 -1.299306303262710571e-01 3.581893146038055420e-01 1.475564092397689819e-01 -3.334604203701019287e-01 5.560294985771179199e-01
9.825105965137481689e-02 -1.869398504495620728e-01 6.140292882919311523e-01 -5.249441266059875488e-01 4.105397462844848633e-01 -2.286498546600341797e-01 -1.924308091402053833e-01 2.120113819837570190e-01
1.486215442419052124e-01 -3.490837514400482178e-01 4.277762472629547119e-01 -4.667714536190032959e-01 5.242471098899841309e-01 -3.699159622192382812e-01 -1.512790322303771973e-01 1.436173170804977417e-01
3.966063559055328369e-01 -1.807405799627304077e-01 3.440962433815002441e-01 -3.819118440151214600e-01 5.015620589256286621e-01 -8.273360133171081543e-02 -2.790766060352325439e-01 4.576944708824157715e-01
1.077041849493980408e-01 -3.485357761383056641e-01 4.568133652210235596e-01 -4.442762732505798340e-01 5.015282034873962402e-01 -3.913623690605163574e-01 -2.121955901384353638e-01 1.055506318807601929e-01
7.783043384552001953e-02 -4.489812850952148438e-01 1.340024322271347046e-01 -3.472471833229064941e-01 -7.465815544128417969e-02 -6.936223506927490234e-01 -4.037514328956604004e-01 6.418953835964202881e-02
-1.136348247528076172e-01 5.088344812393188477e-01 3.182350993156433105e-01 -1.822032779455184937e-01 3.480489552021026611e-01 -1.777549386024475098e-01 -5.511460304260253906e-01 3.704136013984680176e-01
-1.919823586940765381e-01 -4.844004809856414795e-01 -1.134052351117134094e-01 3.082959651947021484e-01 1.439875215291976929e-01 -4.189098775386810303e-01 -6.148122549057006836e-01 2.153596580028533936e-01
-1.154597699642181396e-01 -7.346438765525817871e-01 -1.952838734723627567e-03 -2.730017900466918945e-01 9.536296129226684570e-02 -1.070536673069000244e-01 1.175675019621849060e-01 5.814265608787536621e-01
-2.863470613956451416e-01 -5.914012193679809570e-01 3.494451642036437988e-01 -4.961592555046081543e-01 2.750902175903320312e-01 1.230529472231864929e-01 -2.619277238845825195e-01 2.013489454984664917e-01
-4.270727336406707764e-01 -3.592425286769866943e-01 -3.111343681812286377e-01 1.219767052680253983e-02 2.204292416572570801e-01 -6.214593648910522461e-01 -3.945238888263702393e-01 3.391586244106292725e-02
2.677265927195549011e-02 -4.130785763263702393e-01 -9.241121262311935425e-02 -9.360933303833007812e-02 4.927919507026672363e-01 -7.045130729675292969e-01 -2.545807361602783203e-01 8.574802428483963013e-02
-1.761724799871444702e-02 1.040823012590408325e-02 -6.225601956248283386e-02 -4.501316696405410767e-02 8.351328969001770020e-02 1.669530868530273438e-01 -2.610129714012145996e-01 9.437710046768188477e-01
-3.349373340606689453e-01 -2.883281111717224121e-01 -1.165560856461524963e-01 1.515899896621704102e-01 3.507245481014251709e-01 -5.047426223754882812e-01 -6.239572763442993164e-01 3.199125453829765320e-02
-1.576483249664306641e-01 -7.481536269187927246e-01 -2.341397479176521301e-02 -4.756739437580108643e-01 2.407008111476898193e-01 -2.385299056768417358e-01 5.642872303724288940e-02 2.656722068786621094e-01
1.454750597476959229e-01 -2.861253619194030762e-01 4.562489390373229980e-01 -4.348083138465881348e-01 3.890098631381988525e-01 -4.912150204181671143e-01 -3.158223628997802734e-01 8.592680841684341431e-02
-4.023023247718811035e-01 -6.379301846027374268e-02 2.174799516797065735e-02 8.277367800474166870e-02 4.751191735267639160e-01 3.102360367774963379e-01 -6.201961636543273926e-01 3.465988039970397949e-01
-1.272817850112915039e-01 2.108242064714431763e-01 -2.553379535675048828e-01 -6.044991314411163330e-02 5.105351209640502930e-01 -3.531504049897193909e-02 -6.005129590630531311e-02 7.778183817863464355e-01
2.111081182956695557e-01 -3.032107651233673096e-01 3.661711215972900391e-01 -5.392071604728698730e-01 3.719360232353210449e-01 -4.877766370773315430e-01 -1.748480945825576782e-01 1.784279942512512207e-01
-4.858946204185485840e-01 3.859119117259979248e-01 9.656934440135955811e-02 -1.845080107450485229e-01 5.007776618003845215e-01 1.229093074798583984e-01 -4.613396227359771729e-01 3.047794103622436523e-01
-5.935397148132324219e-01 -4.413923919200897217e-01 -4.662530124187469482e-01 3.023104555904865265e-02 2.863998413085937500e-01 7.877639681100845337e-02 -2.049027383327484131e-01 3.230507671833038330e-01
2.251341938972473145e-01 -2.013659328222274780e-01 1.064053699374198914e-01 2.412529885768890381e-01 4.867943003773689270e-02 -1.285492628812789917e-01 -4.283273816108703613e-01 7.980491518974304199e-01
-4.200346171855926514e-01 3.484221398830413818e-01 2.776108868420124054e-02 1.830207854509353638e-01 5.487049221992492676e-01 -2.852559685707092285e-01 -1.348140239715576172e-01 5.169939994812011719e-01
-2.684322744607925415e-02 -1.848524808883666992e-01 5.563800334930419922e-01 -3.699614107608795166e-01 4.728978276252746582e-01 -2.840874791145324707e-01 -4.629372954368591309e-01 5.455529782921075821e-03
-3.414691239595413208e-02 -5.046601295471191406e-01 3.908071517944335938e-01 -3.741815388202667236e-01 1.053030639886856079e-01 -2.390390187501907349e-01 -6.178010702133178711e-01 3.877653181552886963e-02
-1.787485331296920776e-01 -6.042213439941406250e-01 1.328044384717941284e-01 -5.115027427673339844e-01 -3.920453041791915894e-02 1.055629327893257141e-01 -4.271681010723114014e-01 3.585250675678253174e-01
-3.151897192001342773e-01 -4.315990209579467773e-01 -3.776476979255676270e-01 1.451891213655471802e-01 2.948523759841918945e-01 -5.936303138732910156e-01 -1.688800603151321411e-01 2.877928018569946289e-01
1.788090616464614868e-01 -2.303431555628776550e-02 -1.090203877538442612e-02 1.342048775404691696e-02 -1.609540581703186035e-01 -2.936499714851379395e-01 -2.112070322036743164e-01 9.002515673637390137e-01
1.892416626214981079e-01 -2.783708572387695312e-01 -4.590573534369468689e-02 -1.678206920623779297e-01 7.931134849786758423e-02 -6.456732749938964844e-01 -6.193791031837463379e-01 2.227357178926467896e-01
-1.108046919107437134e-01 -5.110101699829101562e-01 1.552626937627792358e-01 -5.262225866317749023e-01 1.681844294071197510e-01 -5.012383460998535156e-01 3.124113082885742188e-01 2.201083004474639893e-01
-3.079712092876434326e-01 -7.417677640914916992e-01 6.723184883594512939e-02 -2.148780673742294312e-01 3.898893594741821289e-01 1.694289445877075195e-01 -9.140616655349731445e-02 3.393621146678924561e-01
1.256310045719146729e-01 -3.628715872764587402e-01 3.445829823613166809e-02 -1.685369573533535004e-02 -1.647602766752243042e-01 3.657266497611999512e-02 -2.695435583591461182e-01 8.659863471984863281e-01
-6.984284520149230957e-02 -4.633249640464782715e-01 4.387001693248748779e-01 -3.017902970314025879e-01 2.327883988618850708e-01 -2.580185830593109131e-01 -6.123852729797363281e-01 -3.371971100568771362e-02
-1.808055490255355835e-01 -4.901225864887237549e-01 3.696389868855476379e-02 -1.131374984979629517e-01 -1.150115355849266052e-01 -2.977378368377685547e-01 -3.024921715259552002e-01 7.207952737808227539e-01
-8.374419212341308594e-01 -3.674232587218284607e-02 -1.604997664690017700e-01 -4.339652061462402344e-01 2.404464185237884521e-01 -6.139766052365303040e-02 -2.350761182606220245e-02 1.453209966421127319e-01
-2.624995112419128418e-01 3.121957182884216309e-01 5.300733447074890137e-01 1.596325188875198364e-01 2.105441093444824219e-01 -4.268096685409545898e-01 -3.859634697437286377e-01 3.894925713539123535e-01
-6.022006869316101074e-01 -3.056270182132720947e-01 2.929579019546508789e-01 2.622195892035961151e-02 -3.803665563464164734e-02 -1.919004321098327637e-01 1.918299049139022827e-01 6.183552742004394531e-01
-6.422810554504394531e-01 2.048697918653488159e-01 -2.750231623649597168e-01 -1.353526711463928223e-01 4.293968677520751953e-01 -1.174828931689262390e-01 -6.680625677108764648e-02 4.988970756530761719e-01
1.084218695759773254e-01 1.886422038078308105e-01 -3.652903139591217041e-01 -5.777419209480285645e-01 3.859796524047851562e-01 -3.276618719100952148e-01 -4.131481945514678955e-01 2.416652739048004150e-01
1.261779069900512695e-01 -8.866596221923828125e-02 -3.512946069240570068e-01 -1.666029244661331177e-01 3.086808025836944580e-01 -7.411376237869262695e-01 -2.023892104625701904e-02 4.243519604206085205e-01
-6.470407843589782715e-01 -9.692959487438201904e-02 4.741154313087463379e-01 -7.912344485521316528e-02 -4.123583063483238220e-02 -2.463611215353012085e-01 1.135179921984672546e-01 5.153798460960388184e-01
-7.374225258827209473e-01 -3.164787590503692627e-01 -1.313043683767318726e-01 -1.741203963756561279e-01 3.702452480792999268e-01 -2.611727640032768250e-02 2.040184289216995239e-01 3.593094348907470703e-01
-6.836439967155456543e-01 2.051066607236862183e-01 9.211922436952590942e-02 -2.453052997589111328e-01 3.731590211391448975e-01 -6.560530513525009155e-02 1.116726621985435486e-01 5.156345367431640625e-01
-3.491071462631225586e-01 -5.479472875595092773e-01 1.875105351209640503e-01 -4.285010099411010742e-01 4.436489343643188477e-01 2.534561753273010254e-01 -4.585611075162887573e-02 3.097378611564636230e-01
-3.825736418366432190e-02 1.411531567573547363e-01 -5.294652655720710754e-02 -1.499723345041275024e-01 1.146792396903038025e-01 -1.962300539016723633e-01 -8.976790308952331543e-01 3.095673322677612305e-01
-5.624473690986633301e-01 -5.204964280128479004e-01 -2.538266181945800781e-01 7.721199840307235718e-02 1.892308741807937622e-01 8.940097689628601074e-02 -1.784017495810985565e-02 5.461022853851318359e-01
-1.937782019376754761e-01 2.754495143890380859e-01 4.601453542709350586e-01 1.686696559190750122e-01 7.460147887468338013e-02 -1.716713607311248779e-01 -2.356743961572647095e-01 7.455303668975830078e-01
3.102384209632873535e-01 -3.515449762344360352e-01 3.613884747028350830e-01 1.325698196887969971e-01 2.380519360303878784e-01 -2.755644321441650391e-01 -5.592788457870483398e-01 4.319659471511840820e-01
-8.438622951507568359e-01 2.313416823744773865e-02 9.382719546556472778e-02 -2.521923184394836426e-01 1.981574892997741699e-01 -3.251005411148071289e-01 6.803616136312484741e-02 2.556776106357574463e-01
2.121058851480484009e-01 -3.040654957294464111e-01 1.553755998611450195e-01 -3.184735029935836792e-02 -2.463614344596862793e-01 -1.047129109501838684e-01 -4.787758290767669678e-01 7.324714064598083496e-01
-4.271108210086822510e-01 3.992266058921813965e-01 3.909522593021392822e-01 -1.119005531072616577e-01 2.696321010589599609e-01 1.518393009901046753e-01 -4.075943827629089355e-01 4.805615842342376709e-01
-3.338606655597686768e-01 1.765322536230087280e-01 -1.478169560432434082e-01 -7.245858758687973022e-02 4.575139582157135010e-01 -4.353269562125205994e-02 -7.265936583280563354e-02 7.834410071372985840e-01
2.559166550636291504e-01 -4.040050804615020752e-01 2.784927189350128174e-01 -1.980442106723785400e-01 2.160223573446273804e-02 -4.855898618698120117e-01 1.649438142776489258e-01 6.253288984298706055e-01
-3.307087719440460205e-01 4.108471274375915527e-01 3.935177624225616455e-01 -2.951918840408325195e-01 1.307848244905471802e-01 -6.146482229232788086e-01 -2.713879048824310303e-01 1.062701866030693054e-01
-2.954065799713134766e-01 1.594644784927368164e-01 8.594092726707458496e-02 8.495987951755523682e-02 2.771368622779846191e-01 -6.449760794639587402e-01 -5.679044723510742188e-01 2.395574003458023071e-01
-4.899467527866363525e-01 9.497971832752227783e-02 -2.138360440731048584e-01 -3.644117414951324463e-01 2.237234860658645630e-01 1.090897917747497559e-01 1.202654242515563965e-01 7.042675614356994629e-01
1.020602583885192871e-01 -4.719630479812622070e-01 -6.852528452873229980e-02 -3.542512059211730957e-01 4.144261479377746582e-01 -2.201262116432189941e-01 3.007929027080535889e-01 5.709326863288879395e-01
-1.195471286773681641e-01 1.993878632783889771e-01 -4.463358223438262939e-02 -3.428861796855926514e-01 -1.683378405869007111e-02 -8.248883485794067383e-02 -7.966455221176147461e-01 4.297185242176055908e-01
-4.142885506153106689e-01 -9.129778295755386353e-02 -1.439272761344909668e-01 4.307187199592590332e-01 4.063273668289184570e-01 -3.835498988628387451e-01 -1.411556601524353027e-01 5.307151675224304199e-01
1.345992684364318848e-01 1.661591231822967529e-01 -3.434000909328460693e-01 -5.375803709030151367e-01 3.109737336635589600e-01 -4.920713901519775391e-01 -1.216271594166755676e-01 4.401429593563079834e-01
-6.236003637313842773e-01 -1.872429102659225464e-01 3.769718110561370850e-02 -1.234199479222297668e-01 2.762139141559600830e-01 -6.912929415702819824e-01 -4.372224584221839905e-02 -5.759517103433609009e-02
-3.525549769401550293e-01 1.132709011435508728e-01 1.742960959672927856e-01 2.116599306464195251e-02 5.889895185828208923e-02 -2.674030661582946777e-01 -8.503503799438476562e-01 1.843323707580566406e-01
2.346922308206558228e-01 -2.194578945636749268e-01 3.988021314144134521e-01 -4.462268650531768799e-01 5.055350065231323242e-01 -4.775633811950683594e-01 1.957135647535324097e-02 2.336258590221405029e-01
5.099681392312049866e-02 -3.825453668832778931e-02 -3.555537760257720947e-01 -2.032509446144104004e-01 1.916148662567138672e-01 -6.803091764450073242e-01 1.821821033954620361e-01 5.435802936553955078e-01
9.641814976930618286e-02 -1.374041140079498291e-01 6.385261658579111099e-03 -3.541438281536102295e-01 -1.814505606889724731e-01 1.849217154085636139e-02 -5.536234974861145020e-01 7.117581963539123535e-01
-3.632061183452606201e-01 -1.858257800340652466e-01 -4.111957848072052002e-01 8.352456986904144287e-02 6.072268486022949219e-01 1.289009451866149902e-01 -2.318849712610244751e-01 4.673128426074981689e-01
-3.800141215324401855e-01 -2.615892589092254639e-01 -8.155001699924468994e-02 2.077056914567947388e-01 2.367712706327438354e-01 -5.787423849105834961e-01 -5.422664880752563477e-01 2.287182807922363281e-01
-8.138093166053295135e-03 1.460599005222320557e-01 -3.755721747875213623e-01 -1.873601377010345459e-01 6.153328418731689453e-01 -2.583392336964607239e-02 -1.061206236481666565e-01 6.417775750160217285e-01
-1.796060055494308472e-01 -3.819085657596588135e-02 -4.344084858894348145e-01 -5.511773228645324707e-01 3.142611682415008545e-01 -2.348716259002685547e-01 -5.602331757545471191e-01 7.739392668008804321e-02
1.707455068826675415e-01 3.081931769847869873e-01 2.487629055976867676e-01 -4.449869319796562195e-02 3.658620715141296387e-01 -2.905224449932575226e-02 -1.514803171157836914e-01 8.089218139648437500e-01
-2.111487537622451782e-01 -2.805291712284088135e-01 -2.971746325492858887e-01 3.145022690296173096e-01 4.735226035118103027e-01 -5.690279006958007812e-01 -2.076303027570247650e-02 3.755631446838378906e-01
7.671774178743362427e-02 -7.255517691373825073e-02 4.918826222419738770e-01 3.845554590225219727e-02 3.643118962645530701e-02 -4.513499438762664795e-01 3.029298782348632812e-01 6.697853207588195801e-01
-2.401026934385299683e-01 1.812994778156280518e-01 5.144094824790954590e-01 2.082128673791885376e-01 6.209301576018333435e-02 -3.215426206588745117e-01 -3.138681948184967041e-01 6.290890574455261230e-01
2.078094631433486938e-01 4.281888529658317566e-02 -1.807094365358352661e-01 -4.231999516487121582e-01 -4.793285578489303589e-02 -3.569079339504241943e-01 -6.736100912094116211e-01 3.997456729412078857e-01
-3.693540096282958984e-01 3.176578879356384277e-01 -6.013475358486175537e-02 1.361823827028274536e-01 5.774524211883544922e-01 -2.306863069534301758e-01 2.801029710099101067e-03 5.948394536972045898e-01
2.210622876882553101e-01 3.354066610336303711e-01 -1.496459990739822388e-01 -2.952816486358642578e-01 5.367352962493896484e-01 -5.928311124444007874e-02 -1.788683235645294189e-01 6.367539167404174805e-01
6.297392398118972778e-02 -6.667149066925048828e-01 2.941249907016754150e-01 -1.813776046037673950e-01 1.820400059223175049e-01 -1.724587753415107727e-02 -5.575995445251464844e-01 2.962514162063598633e-01
6.697770208120346069e-02 4.033699035644531250e-01 -1.093616634607315063e-01 -1.502104401588439941e-01 2.699891626834869385e-01 -4.279306828975677490e-01 -5.762730836868286133e-01 4.584474265575408936e-01
1.564544588327407837e-01 -5.204023718833923340e-01 6.996036320924758911e-02 -1.267986744642257690e-01 1.375220417976379395e-01 -2.689065337181091309e-01 1.579418480396270752e-01 7.533674836158752441e-01
1.251777168363332748e-02 -2.129636704921722412e-02 2.507932186126708984e-01 7.176424562931060791e-02 1.133166439831256866e-02 -5.351967811584472656e-01 -6.576628088951110840e-01 4.607147276401519775e-01
1.937388777732849121e-01 -1.757701635360717773e-01 3.262697160243988037e-01 -3.843350112438201904e-01 7.004196643829345703e-01 -7.981049269437789917e-02 -3.777054548263549805e-01 1.943862140178680420e-01
-1.745291799306869507e-01 -7.097373604774475098e-01 1.028624102473258972e-01 -4.604831039905548096e-01 1.812945008277893066e-01 -5.014145374298095703e-02 6.356887519359588623e-02 4.514026045799255371e-01
-3.285523653030395508e-01 -6.828966140747070312e-01 1.282215416431427002e-01 -3.839429914951324463e-01 3.998941779136657715e-01 -2.477612905204296112e-02 1.346021443605422974e-01 2.884539961814880371e-01
2.532925605773925781e-01 -1.425243914127349854e-01 1.580308973789215088e-01 -6.278339028358459473e-01 5.795023441314697266e-01 -3.092952072620391846e-01 -3.846767544746398926e-02 2.518221735954284668e-01
-2.446969449520111084e-01 -6.543607711791992188e-01 -1.168633811175823212e-02 -5.469087958335876465e-01 1.650228798389434814e-01 -2.474964559078216553e-01 1.532924175262451172e-01 3.173387944698333740e-01
-6.790703535079956055e-01 1.475295275449752808e-01 4.437311291694641113e-01 -2.942407131195068359e-01 -1.405002828687429428e-02 -2.997487485408782959e-01 7.292881608009338379e-02 3.718308508396148682e-01
-6.313198208808898926e-01 -3.175918757915496826e-01 -1.810654699802398682e-01 2.351983040571212769e-01 2.760470211505889893e-01 -5.157325863838195801e-01 -2.183885723352432251e-01 1.503071039915084839e-01
-8.816995471715927124e-02 2.243800275027751923e-02 -3.808416128158569336e-01 -4.440946578979492188e-01 2.780978083610534668e-01 -1.802437454462051392e-01 -7.180718183517456055e-01 1.549474895000457764e-01
-1.857558935880661011e-01 -5.491261482238769531e-01 -1.402261853218078613e-01 1.344515010714530945e-02 -1.750787347555160522e-01 -6.362292766571044922e-01 -3.073975741863250732e-01 3.379016816616058350e-01
-4.029036760330200195e-01 -4.248388409614562988e-01 -3.011573851108551025e-01 2.680230736732482910e-01 1.645181775093078613e-01 -5.135005116462707520e-01 -4.119650125503540039e-01 1.848903596401214600e-01
-1.766040772199630737e-01 -7.596228737384080887e-03 6.998561322689056396e-02 2.285757511854171753e-01 3.744044303894042969e-01 2.365430891513824463e-01 -4.502093493938446045e-01 7.160927057266235352e-01
-6.154724955558776855e-01 6.565471738576889038e-02 4.927697479724884033e-01 -9.926173835992813110e-02 5.575308203697204590e-01 1.133519317954778671e-02 -1.444040238857269287e-01 1.799627989530563354e-01
2.306056916713714600e-01 -6.108310818672180176e-01 2.083408236503601074e-01 1.353666000068187714e-02 2.344014942646026611e-01 -3.358379006385803223e-01 8.789508789777755737e-02 5.955337882041931152e-01
-1.067699342966079712e-01 -4.407039582729339600e-01 1.553501039743423462e-01 -4.743042290210723877e-01 5.554022192955017090e-01 -1.807544380426406860e-01 3.526295423507690430e-01 2.824728488922119141e-01
-6.667578220367431641e-01 -3.127491846680641174e-02 1.397701054811477661e-01 1.329319626092910767e-01 5.839937329292297363e-01 5.377214029431343079e-02 -4.250464960932731628e-02 4.141285717487335205e-01
5.815406516194343567e-02 -4.685850739479064941e-01 6.646669656038284302e-02 -2.946868240833282471e-01 4.778003394603729248e-01 -2.012462615966796875e-01 3.638374507427215576e-01 5.334952473640441895e-01
-4.265969097614288330e-01 2.441838383674621582e-01 6.870894134044647217e-02 -3.054770827293395996e-01 -2.522792816162109375e-01 2.109781652688980103e-02 -4.974614977836608887e-01 5.905881524085998535e-01
-3.311247825622558594e-01 1.276632994413375854e-01 4.355470538139343262e-01 3.888408541679382324e-01 3.673209249973297119e-01 -3.550154268741607666e-01 -1.811174303293228149e-01 4.892811775207519531e-01
-3.178950250148773193e-01 1.315916925668716431e-01 -1.131437048316001892e-01 1.908467859029769897e-01 7.265133261680603027e-01 -3.261184319853782654e-02 -4.358324408531188965e-01 3.369976282119750977e-01
2.589130103588104248e-01 -3.354756236076354980e-01 6.168461963534355164e-02 -2.515752911567687988e-01 3.087243735790252686e-01 -2.734127938747406006e-01 2.718096077442169189e-01 7.137081027030944824e-01
-4.995263218879699707e-01 2.138256132602691650e-01 3.584623038768768311e-01 -1.204767599701881409e-01 6.887978911399841309e-01 1.136108413338661194e-01 -6.075830757617950439e-02 2.658959925174713135e-01
-5.635380148887634277e-01 2.176263183355331421e-01 2.033954858779907227e-01 2.119983881711959839e-01 5.950106978416442871e-01 -1.293463259935379028e-01 -1.576980650424957275e-01 3.912973999977111816e-01
-1.142847687005996704e-01 -2.940492630004882812e-01 -2.913208007812500000e-01 -5.688642263412475586e-01 3.806227445602416992e-01 -3.581593036651611328e-01 -4.673305749893188477e-01 -2.121489122509956360e-02
-4.557904899120330811e-01 4.538530409336090088e-01 3.930323719978332520e-01 -1.646315008401870728e-01 3.034152984619140625e-01 5.830784887075424194e-02 -4.177570939064025879e-01 3.670324385166168213e-01
-7.426403164863586426e-01 6.999246031045913696e-02 -9.115470945835113525e-02 -1.481064110994338989e-01 4.907247722148895264e-01 -3.287812769412994385e-01 7.498485594987869263e-02 2.425101250410079956e-01
-4.666535258293151855e-01 2.770564258098602295e-01 -5.870394781231880188e-02 -2.088014781475067139e-01 2.695911526679992676e-01 1.463122665882110596e-01 -1.743869781494140625e-01 7.307069301605224609e-01
-4.138151705265045166e-01 2.854629755020141602e-01 -2.609747350215911865e-01 6.497100740671157837e-02 5.849351882934570312e-01 -1.103301644325256348e-01 -4.123224318027496338e-01 3.880814611911773682e-01
-5.771090388298034668e-01 1.709748953580856323e-01 -2.597573399543762207e-01 -1.698257476091384888e-01 3.864533603191375732e-01 6.496579945087432861e-02 -9.505918622016906738e-02 6.154633760452270508e-01
-8.322191834449768066e-01 9.732344001531600952e-02 1.591610163450241089e-01 -4.079788327217102051e-01 1.608182489871978760e-01 -2.673449181020259857e-02 -8.969249203801155090e-03 2.819620370864868164e-01
3.193354699760675430e-03 -3.027423620223999023e-01 4.065788388252258301e-01 -4.624274969100952148e-01 4.453748762607574463e-01 3.050377368927001953e-01 -1.247982978820800781e-01 4.713913202285766602e-01
-1.445359364151954651e-02 -3.559714257717132568e-01 1.773119322024285793e-03 1.278018057346343994e-01 -2.188003659248352051e-01 -2.351841479539871216e-01 -3.766773939132690430e-01 7.820919752120971680e-01
-3.567180037498474121e-01 -5.053818225860595703e-01 -5.904378294944763184e-01 -5.462155095301568508e-04 2.533854544162750244e-01 -8.205433189868927002e-02 -1.337917745113372803e-01 4.241310954093933105e-01
2.138247527182102203e-02 -1.076615601778030396e-01 -6.161634810268878937e-03 1.178568005561828613e-01 -1.884418874979019165e-01 9.939278662204742432e-02 -6.374245285987854004e-01 7.227200269699096680e-01
-2.600691318511962891e-01 -7.261126041412353516e-01 1.408617049455642700e-01 -3.920187652111053467e-01 1.367056220769882202e-01 1.022668406367301941e-01 -3.257912099361419678e-01 3.103497326374053955e-01
-4.383875429630279541e-01 -5.183314904570579529e-02 1.669231057167053223e-01 3.743877410888671875e-01 1.921427994966506958e-01 -4.740566909313201904e-01 -4.467103481292724609e-01 4.194059967994689941e-01
2.501810789108276367e-01 -8.724521845579147339e-02 -3.172840476036071777e-01 -6.430664062500000000e-01 9.383907914161682129e-02 -2.902787029743194580e-01 -1.401569843292236328e-01 5.503478050231933594e-01
-6.343730688095092773e-01 -7.635615766048431396e-02 3.691577017307281494e-01 4.982029646635055542e-02 5.274488329887390137e-01 4.352843016386032104e-02 -3.930165171623229980e-01 1.357292383909225464e-01
-5.682232379913330078e-01 2.227537930011749268e-01 2.411634773015975952e-01 -7.832927256822586060e-02 8.315353840589523315e-02 -6.714485585689544678e-02 -6.315413117408752441e-01 3.910759389400482178e-01
-1.008504480123519897e-01 1.501641869544982910e-01 2.264282107353210449e-02 -3.513666242361068726e-02 1.709405914880335331e-03 -1.547576487064361572e-01 -9.049516916275024414e-01 3.502032160758972168e-01
2.005945891141891479e-01 4.599037468433380127e-01 1.281432956457138062e-01 -2.571186423301696777e-01 3.100123107433319092e-01 -3.265604972839355469e-01 -6.015707254409790039e-01 3.179356455802917480e-01
3.278210293501615524e-03 -1.447675973176956177e-01 1.915457099676132202e-02 -1.341928988695144653e-01 1.599776297807693481e-01 -7.851232290267944336e-01 -5.633339881896972656e-01 3.606217727065086365e-02
-1.407398581504821777e-01 -6.058440208435058594e-01 -1.695439033210277557e-02 -6.372565627098083496e-01 3.345679342746734619e-01 -1.765723079442977905e-01 5.587558448314666748e-02 2.460207492113113403e-01
-6.432577371597290039e-01 2.460655719041824341e-01 2.983765676617622375e-02 -3.204675316810607910e-01 3.729579448699951172e-01 1.040135324001312256e-01 7.040572166442871094e-02 5.169216990470886230e-01
1.281468421220779419e-01 2.070321142673492432e-02 -1.296183466911315918e-01 3.304757773876190186e-01 6.540799736976623535e-01 -4.546529650688171387e-01 -2.244810312986373901e-01 4.149853885173797607e-01
-3.117651045322418213e-01 2.607788145542144775e-01 3.681065142154693604e-01 2.262893691658973694e-02 7.668950557708740234e-01 3.375249728560447693e-02 -1.571850776672363281e-01 2.912181019783020020e-01
2.159222960472106934e-01 -1.660548597574234009e-01 2.770279347896575928e-01 -3.808606415987014771e-02 7.755636237561702728e-03 -6.281400322914123535e-01 -4.405272006988525391e-01 5.088457465171813965e-01
-3.782835975289344788e-02 1.339024212211370468e-02 -5.268768966197967529e-02 3.382088541984558105e-01 3.435596227645874023e-01 -7.325913906097412109e-01 -3.333622217178344727e-01 3.396690487861633301e-01
-6.583619117736816406e-01 2.334856837987899780e-01 2.830977551639080048e-03 1.293738186359405518e-02 4.091812968254089355e-01 -4.993275552988052368e-02 -3.924018144607543945e-02 5.834432840347290039e-01
2.218104712665081024e-02 -2.240787148475646973e-01 -5.759353190660476685e-02 -1.651241779327392578e-01 2.009155899286270142e-01 -7.946587800979614258e-01 -4.955085515975952148e-01 3.654240071773529053e-02
-5.276050567626953125e-01 3.664774298667907715e-01 1.076743304729461670e-01 -5.195143818855285645e-01 -1.251127421855926514e-01 -2.479679286479949951e-01 -6.690740585327148438e-02 4.735192954540252686e-01
-4.731189310550689697e-01 3.021576106548309326e-01 3.083838522434234619e-01 -4.798269644379615784e-02 2.663143575191497803e-01 -2.504757232964038849e-02 -5.866391658782958984e-01 4.144394397735595703e-01
1.779689639806747437e-01 -2.408641576766967773e-01 2.451470196247100830e-01 -7.038297057151794434e-01 3.616788387298583984e-01 -4.221139848232269287e-01 3.182102227583527565e-03 2.140944898128509521e-01
7.537592947483062744e-02 1.109659448266029358e-01 -3.062833845615386963e-01 -6.139093637466430664e-01 1.709598898887634277e-01 -3.959130644798278809e-01 1.521168798208236694e-01 5.497243404388427734e-01
-5.548954010009765625e-01 -1.819705516099929810e-01 2.605697512626647949e-01 5.598241928964853287e-03 -2.387016266584396362e-01 -5.325702428817749023e-01 -4.258484840393066406e-01 2.628560960292816162e-01
-2.555579245090484619e-01 2.745195329189300537e-01 2.716485857963562012e-01 1.195492818951606750e-01 3.968062698841094971e-01 -6.514341831207275391e-01 -4.089858233928680420e-01 1.488390266895294189e-01
-2.551829218864440918e-01 5.031641125679016113e-01 1.130332723259925842e-01 -1.162021830677986145e-01 5.184766054153442383e-01 3.809853643178939819e-02 -1.932803243398666382e-01 5.897467136383056641e-01
-3.136774301528930664e-01 -3.472538292407989502e-01 2.330394834280014038e-01 5.323996022343635559e-02 -3.063346147537231445e-01 -1.094737090170383453e-02 -3.122939765453338623e-01 7.296514511108398438e-01
-2.969903349876403809e-01 -1.030961871147155762e-01 -1.759868264198303223e-01 6.937728822231292725e-02 4.071408510208129883e-01 -6.184464097023010254e-01 -5.619269609451293945e-01 -3.717529773712158203e-02
5.167336016893386841e-02 5.241947248578071594e-02 4.747406840324401855e-01 3.406344950199127197e-01 1.460241675376892090e-01 -5.785828232765197754e-01 -1.302372068166732788e-01 5.292718410491943359e-01
-5.810342729091644287e-02 -3.380553424358367920e-01 1.316614151000976562e-01 -4.895104765892028809e-01 4.063555300235748291e-01 -4.099932610988616943e-01 4.201175868511199951e-01 3.401017785072326660e-01
-2.260563522577285767e-01 3.274560272693634033e-01 6.112500429153442383e-01 7.302910834550857544e-02 1.661880761384963989e-01 -9.221949614584445953e-03 -2.260430753231048584e-01 6.196067333221435547e-01
1.835724115371704102e-01 3.845392540097236633e-02 -3.152530193328857422e-01 -6.009664535522460938e-01 3.308406770229339600e-01 -2.703774273395538330e-01 -4.817342460155487061e-01 2.994160056114196777e-01
-4.195750504732131958e-02 3.006525151431560516e-02 3.949726819992065430e-01 3.372570574283599854e-01 3.103383779525756836e-01 -6.750433444976806641e-01 -2.862364649772644043e-01 3.060477375984191895e-01
-5.394833087921142578e-01 1.489501893520355225e-01 5.277318954467773438e-01 -2.113688588142395020e-01 4.962725639343261719e-01 1.511840075254440308e-01 2.123797871172428131e-02 3.065937757492065430e-01
-3.078264296054840088e-01 2.615357339382171631e-01 -1.589902639389038086e-01 -3.563484847545623779e-01 5.306868553161621094e-01 1.946900635957717896e-01 -1.749098598957061768e-01 5.783195495605468750e-01
4.638811945915222168e-02 -4.259438514709472656e-01 -2.472433447837829590e-01 2.093085348606109619e-01 4.459777474403381348e-01 -5.910342931747436523e-01 -2.272532731294631958e-01 3.340945243835449219e-01
2.367014139890670776e-01 -4.261310994625091553e-01 3.187900185585021973e-01 -3.217631280422210693e-01 5.559295415878295898e-01 -2.980816960334777832e-01 -3.715468049049377441e-01 1.458377987146377563e-01
1.268488317728042603e-01 -1.733132302761077881e-01 4.066658765077590942e-02 1.401589363813400269e-01 3.263083398342132568e-01 -5.787289142608642578e-01 -6.734288334846496582e-01 1.940693259239196777e-01
-4.501603245735168457e-01 -1.274488270282745361e-01 -2.353286892175674438e-01 -5.970957875251770020e-01 -1.322338432073593140e-01 -4.391621351242065430e-01 -2.000675797462463379e-01 3.447221517562866211e-01
2.701242268085479736e-01 -2.724167406558990479e-01 1.847812384366989136e-01 -6.425169706344604492e-01 3.074053525924682617e-01 -4.484253227710723877e-01 -7.864138111472129822e-03 3.319709599018096924e-01
-2.533949315547943115e-01 -7.675465196371078491e-02 1.424893438816070557e-01 2.485456466674804688e-01 4.375895857810974121e-01 -7.879286408424377441e-01 -9.747592359781265259e-02 1.612576246261596680e-01
-4.343976974487304688e-01 3.630289137363433838e-01 5.311436057090759277e-01 -2.167612612247467041e-01 3.720682263374328613e-01 -1.204692050814628601e-01 1.679841428995132446e-01 4.113921225070953369e-01
7.809896487742662430e-03 9.053313732147216797e-02 -3.057354390621185303e-01 -3.124012351036071777e-01 6.724823713302612305e-01 3.626875951886177063e-02 -5.735305696725845337e-02 5.863760113716125488e-01
-3.815460205078125000e-01 2.537297904491424561e-01 1.060977503657341003e-01 -2.493401318788528442e-01 -2.833597660064697266e-01 1.142712496221065521e-02 -4.360983967781066895e-01 6.678408384323120117e-01
2.077023684978485107e-02 -5.702617168426513672e-01 3.267948329448699951e-01 -4.787754714488983154e-01 2.760622203350067139e-01 -1.858198940753936768e-01 -4.580130875110626221e-01 1.335439085960388184e-01
-6.020856648683547974e-02 2.386006265878677368e-01 -2.891289889812469482e-01 -3.875532150268554688e-01 6.206943392753601074e-01 1.537986248731613159e-01 -2.430616021156311035e-01 4.875010550022125244e-01
-4.198524951934814453e-01 3.847801089286804199e-01 1.584997177124023438e-01 -1.227554026991128922e-02 3.582641184329986572e-01 4.946002736687660217e-02 -1.829270869493484497e-01 6.972327828407287598e-01
8.375973254442214966e-02 6.542781740427017212e-02 -1.756779700517654419e-01 -1.273507773876190186e-01 2.120565623044967651e-01 -7.675682902336120605e-01 1.958526521921157837e-01 5.187824368476867676e-01
-2.091201022267341614e-02 -6.157290935516357422e-01 5.374365299940109253e-02 -2.198990583419799805e-01 3.467936301603913307e-03 -1.132699325680732727e-01 1.003056317567825317e-01 7.391163706779479980e-01
-3.931505382061004639e-01 4.680341482162475586e-02 5.429596900939941406e-01 8.636885881423950195e-02 5.478707700967788696e-02 -5.117343068122863770e-01 -4.791593849658966064e-01 2.156615108251571655e-01
-2.762328088283538818e-01 -7.132657766342163086e-01 2.388106137514114380e-01 -3.908693790435791016e-01 1.757453680038452148e-01 1.284457743167877197e-01 -3.097468018531799316e-01 2.486164569854736328e-01
-7.143734022974967957e-03 -3.176424205303192139e-01 4.357431828975677490e-01 1.914242804050445557e-01 -2.212040573358535767e-01 -5.758948922157287598e-01 -1.568995714187622070e-01 5.170428752899169922e-01
-6.345885396003723145e-01 -3.214286174625158310e-03 1.598159223794937134e-01 -6.360522471368312836e-03 5.221549272537231445e-01 9.325972199440002441e-02 -1.659324318170547485e-01 5.126681923866271973e-01
-4.715010821819305420e-01 -3.963018953800201416e-01 -4.919239282608032227e-01 -1.922174692153930664e-01 2.372599542140960693e-01 9.024621546268463135e-02 3.391627222299575806e-03 5.265423655509948730e-01
2.099769888445734978e-03 -1.017239987850189209e-01 5.905225276947021484e-01 1.492928713560104370e-01 1.843876391649246216e-02 -3.522097170352935791e-01 -2.102345377206802368e-01 6.708593964576721191e-01
1.566599160432815552e-01 -6.189319491386413574e-02 -3.779776692390441895e-01 -5.622957348823547363e-01 3.369108736515045166e-01 -2.467352896928787231e-01 -5.044462680816650391e-01 2.893612980842590332e-01
-1.238310560584068298e-01 3.683088719844818115e-01 2.563619315624237061e-01 -1.256004124879837036e-01 4.939946532249450684e-01 -4.042251408100128174e-01 -5.998759269714355469e-01 1.541799493134021759e-02
4.690872505307197571e-03 -5.263540148735046387e-01 2.244413644075393677e-01 -3.718957602977752686e-01 5.160666108131408691e-01 2.409729361534118652e-01 -2.452441453933715820e-01 3.869259953498840332e-01
1.951764971017837524e-01 -4.315200448036193848e-01 -1.537604490295052528e-03 -3.913084566593170166e-01 2.183683216571807861e-02 -2.520497441291809082e-01 1.186508610844612122e-01 7.378941774368286133e-01
-1.633948534727096558e-01 -3.042741715908050537e-01 -2.982656061649322510e-01 3.996461629867553711e-01 3.977086246013641357e-01 -3.689710795879364014e-01 -3.795708715915679932e-01 4.400614500045776367e-01
1.216413453221321106e-01 1.732644438743591309e-02 9.066639095544815063e-02 5.189775023609399796e-03 -5.779371410608291626e-02 6.091278418898582458e-02 -3.510017991065979004e-01 9.200017452239990234e-01
-2.411020845174789429e-01 1.449949741363525391e-01 -8.504916331730782986e-04 8.103840053081512451e-02 2.633271217346191406e-01 -4.889212250709533691e-01 -7.606355547904968262e-01 1.653083860874176025e-01
-3.393234014511108398e-01 9.856026619672775269e-02 -2.628045380115509033e-01 -5.020277500152587891e-01 1.914787739515304565e-01 -5.520968437194824219e-01 -4.477558135986328125e-01 -1.099416166543960571e-01
1.450932621955871582e-01 -3.360128402709960938e-01 -1.379610896110534668e-01 1.595202982425689697e-01 3.816477656364440918e-01 -7.320827841758728027e-01 -1.805250495672225952e-01 3.276796042919158936e-01
-6.598241627216339111e-02 -2.906001806259155273e-01 7.717122882604598999e-02 -2.514273524284362793e-01 5.853324532508850098e-01 -7.031458020210266113e-01 6.983974575996398926e-02 -1.100638322532176971e-02
-6.447069048881530762e-01 2.514950037002563477e-01 1.753810793161392212e-01 -4.232795443385839462e-03 4.620181024074554443e-01 -1.320394724607467651e-01 -5.238594114780426025e-02 5.066430568695068359e-01
1.257895976305007935e-01 -1.096540912985801697e-01 2.816537916660308838e-01 -6.919981837272644043e-01 4.214063584804534912e-01 -4.288353323936462402e-01 -1.260772645473480225e-01 1.912693977355957031e-01
8.391500264406204224e-02 -2.392489314079284668e-01 -4.280718266963958740e-01 -5.978373885154724121e-01 3.112477362155914307e-01 -8.863720297813415527e-02 -4.846005439758300781e-01 2.355708628892898560e-01
3.597885370254516602e-01 -4.295427203178405762e-01 6.940338015556335449e-02 -9.204442799091339111e-02 -1.572689414024353027e-02 -2.447689175605773926e-01 -4.011451601982116699e-01 6.720712184906005859e-01
-2.022556811571121216e-01 -8.012332767248153687e-02 -4.499632120132446289e-01 -6.295216679573059082e-01 2.718161046504974365e-01 -1.675515472888946533e-01 -4.987535774707794189e-01 5.653249099850654602e-02
2.767806127667427063e-02 -4.653307199478149414e-01 4.736043214797973633e-01 -2.980296611785888672e-01 1.136945784091949463e-01 -2.935029566287994385e-01 -6.039518713951110840e-01 7.583021372556686401e-02
-5.908614397048950195e-01 2.169344872236251831e-01 1.773370951414108276e-01 -1.707943528890609741e-01 -2.332271635532379150e-01 -3.081376850605010986e-01 -3.696230053901672363e-01 5.071864128112792969e-01
-3.443845510482788086e-01 1.762281656265258789e-01 4.567911922931671143e-01 1.515355855226516724e-01 4.534997940063476562e-01 -2.464728616178035736e-02 -2.254307083785533905e-02 6.418284773826599121e-01
1.613012850284576416e-01 1.901597231626510620e-01 -1.808896511793136597e-01 -2.701439261436462402e-01 7.256273031234741211e-01 -3.071537911891937256e-01 1.598973199725151062e-02 4.593345522880554199e-01
9.762779623270034790e-02 -5.598224401473999023e-01 4.547075033187866211e-01 -1.491263359785079956e-01 -1.439368128776550293e-01 -6.238228082656860352e-02 -3.897342383861541748e-01 5.211216807365417480e-01
-1.191708222031593323e-01 -3.628547191619873047e-01 5.378358960151672363e-01 -1.396661698818206787e-01 3.104527890682220459e-01 -6.447028517723083496e-01 1.109337061643600464e-01 1.450228840112686157e-01
-6.177489757537841797e-01 1.655453741550445557e-01 -9.830790758132934570e-02 -3.616002202033996582e-01 -2.251954078674316406e-01 -1.803137511014938354e-01 -4.304133653640747070e-01 4.267086684703826904e-01
-1.354767531156539917e-01 3.301753699779510498e-01 4.120243489742279053e-01 -3.132275491952896118e-02 4.144289493560791016e-01 -6.763744354248046875e-02 2.735153026878833771e-02 7.244383096694946289e-01
8.786943554878234863e-02 -5.116559863090515137e-01 1.900413036346435547e-01 -2.045594751834869385e-01 -5.762163549661636353e-02 -1.171891689300537109e-01 -8.983644656836986542e-03 7.971151471138000488e-01
-1.953403204679489136e-01 3.014658391475677490e-01 3.159942626953125000e-01 8.134663105010986328e-02 -1.281183362007141113e-01 -4.872820377349853516e-01 -3.678202033042907715e-01 6.126508712768554688e-01
1.665398031473159790e-01 -5.048226118087768555e-01 4.775639772415161133e-01 -1.736343502998352051e-01 5.108388662338256836e-01 -2.419587373733520508e-01 -3.334114253520965576e-01 1.689350455999374390e-01
-5.658854544162750244e-02 -9.183838963508605957e-02 -4.582556784152984619e-01 -1.561626046895980835e-01 5.454944968223571777e-01 -5.956205725669860840e-02 -9.113056212663650513e-02 6.667545437812805176e-01
-5.822491049766540527e-01 1.319665461778640747e-01 3.571533560752868652e-01 -8.646079339087009430e-03 6.282449960708618164e-01 -8.966841734945774078e-03 8.261388167738914490e-03 3.479902744293212891e-01
-3.296257853507995605e-01 5.694822221994400024e-02 -3.025018572807312012e-01 9.191806614398956299e-02 3.962828814983367920e-01 -6.766642332077026367e-01 1.172146201133728027e-01 3.993663191795349121e-01
-4.811871945858001709e-01 -4.359143376350402832e-01 -2.968017756938934326e-01 7.049047946929931641e-02 1.019580066204071045e-01 -1.931666024029254913e-02 -2.903550490736961365e-02 6.883064508438110352e-01
9.827794134616851807e-02 3.624692559242248535e-01 3.141764402389526367e-01 -6.434530485421419144e-03 3.356423676013946533e-01 6.092499941587448120e-02 -2.142565846443176270e-01 7.732631564140319824e-01
-5.804511904716491699e-01 1.570441275835037231e-01 3.088880181312561035e-01 -7.763599976897239685e-03 2.332761436700820923e-01 6.825707852840423584e-02 -6.252881288528442383e-01 3.047612011432647705e-01
8.087322115898132324e-02 2.306114137172698975e-01 4.957325011491775513e-02 -2.510108351707458496e-01 3.193464279174804688e-01 -3.258654177188873291e-01 -7.382464408874511719e-01 3.487632572650909424e-01
-6.967996060848236084e-02 -1.290239244699478149e-01 -4.296041131019592285e-01 -5.557988286018371582e-01 4.301709830760955811e-01 -1.579910665750503540e-01 -5.205853581428527832e-01 6.331062316894531250e-02
-4.018136560916900635e-01 1.198552325367927551e-01 4.443506300449371338e-01 -1.496753096580505371e-01 5.192698240280151367e-01 2.683804333209991455e-01 -7.753599435091018677e-02 5.066058635711669922e-01
-2.821461856365203857e-01 -3.139306977391242981e-02 -2.807563543319702148e-02 -1.813063323497772217e-01 3.089187145233154297e-01 -6.411392688751220703e-01 -5.909761190414428711e-01 -1.732190400362014771e-01
-3.265730738639831543e-01 1.958003640174865723e-01 -2.318641990423202515e-01 -4.030378535389900208e-02 3.229243457317352295e-01 -1.225824095308780670e-02 -9.460798650979995728e-02 8.283995389938354492e-01
1.755536645650863647e-01 1.026318520307540894e-01 -8.613123744726181030e-02 -2.673965394496917725e-01 -1.471815723925828934e-02 -3.762881457805633545e-01 -5.328194499015808105e-01 6.738116145133972168e-01
-5.411531925201416016e-01 1.130555272102355957e-01 -9.413809329271316528e-02 -3.849978744983673096e-01 4.843219518661499023e-01 3.358216583728790283e-01 -1.181154772639274597e-01 4.195127189159393311e-01
-1.586402058601379395e-01 -1.694416999816894531e-01 -1.907618641853332520e-01 1.474254280328750610e-01 2.486958354711532593e-01 -5.487634539604187012e-01 -7.166675329208374023e-01 1.067476868629455566e-01
-4.636507928371429443e-01 2.995071709156036377e-01 -2.462610751390457153e-01 -1.893964856863021851e-01 4.516242742538452148e-01 -2.775015830993652344e-01 -2.858123369514942169e-02 5.630446672439575195e-01
8.764652162790298462e-02 -4.240861535072326660e-02 -3.613839447498321533e-01 -2.985688149929046631e-01 5.693588256835937500e-01 7.158124446868896484e-02 -3.807330876588821411e-02 6.633511185646057129e-01
-5.140597820281982422e-01 -4.021794721484184265e-02 -6.361155211925506592e-02 1.750471740961074829e-01 4.704614579677581787e-01 -6.259995102882385254e-01 8.116783201694488525e-02 2.822048664093017578e-01
7.065881043672561646e-02 1.166847199201583862e-01 -4.420690536499023438e-01 -4.125697016716003418e-01 3.266922533512115479e-01 -2.779829800128936768e-01 -5.620358586311340332e-01 3.403918445110321045e-01
-2.713418602943420410e-01 2.248160243034362793e-01 -1.384753435850143433e-01 -3.333181440830230713e-01 6.247973442077636719e-01 2.465056329965591431e-01 -2.637174725532531738e-01 4.742059111595153809e-01
-3.289194703102111816e-01 -1.002114042639732361e-01 4.191391766071319580e-01 -3.863343223929405212e-02 5.763399600982666016e-01 1.303830593824386597e-01 -4.671336710453033447e-01 3.704295456409454346e-01
-4.453552067279815674e-01 -3.836854994297027588e-01 -1.617805212736129761e-01 1.601795256137847900e-01 2.566033303737640381e-01 -5.606777071952819824e-01 -4.694148600101470947e-01 4.537153616547584534e-02
2.782940268516540527e-01 -1.921976171433925629e-02 1.953212320804595947e-01 2.720364630222320557e-01 1.123765930533409119e-01 -2.368846088647842407e-01 -1.520386785268783569e-01 8.474493026733398438e-01
2.694303989410400391e-01 -3.241126835346221924e-01 2.134934812784194946e-01 -4.542927443981170654e-01 3.826251626014709473e-01 1.382522583007812500e-01 -1.049552783370018005e-01 6.275870203971862793e-01
-3.565855026245117188e-01 -1.631831675767898560e-01 -2.134404331445693970e-01 4.242417812347412109e-01 4.118020236492156982e-01 -4.933651983737945557e-01 -1.333099901676177979e-01 4.357965290546417236e-01
-4.118826091289520264e-01 8.593827486038208008e-02 -2.139012366533279419e-01 -2.834057211875915527e-01 -1.046380475163459778e-01 -3.843100368976593018e-01 -6.709603071212768555e-01 2.967552542686462402e-01
1.515488326549530029e-01 -1.898910254240036011e-01 1.386244148015975952e-01 -6.266689300537109375e-01 5.403137579560279846e-02 -5.568585395812988281e-01 -4.465027153491973877e-01 1.291055679321289062e-01
6.018694490194320679e-02 2.597564160823822021e-01 -1.874859631061553955e-01 -6.407228112220764160e-02 3.269285559654235840e-01 -2.893842756748199463e-01 -6.992251873016357422e-01 4.583735167980194092e-01
1.545876115560531616e-01 2.376335114240646362e-01 -2.729613482952117920e-01 -3.998831212520599365e-01 4.947828948497772217e-01 -8.291431516408920288e-02 -1.386151313781738281e-01 6.436766982078552246e-01
8.615081012248992920e-02 2.728837542235851288e-02 -3.125579357147216797e-01 -1.503027975559234619e-01 6.914125680923461914e-01 -1.837399899959564209e-01 1.870929636061191559e-02 5.994901657104492188e-01
-4.047913849353790283e-02 -3.712785542011260986e-01 2.127570062875747681e-01 -3.439047932624816895e-01 3.873912096023559570e-01 -2.455609589815139771e-01 4.731207489967346191e-01 5.126033425331115723e-01
2.495958097279071808e-02 -5.543963909149169922e-01 4.162518680095672607e-01 -4.232993423938751221e-01 3.498787879943847656e-01 -1.402850002050399780e-01 -4.122310876846313477e-01 1.659645140171051025e-01
4.742813110351562500e-02 -3.123464882373809814e-01 3.914658725261688232e-01 -6.449412107467651367e-01 2.010027468204498291e-01 -1.592298597097396851e-01 -4.763866662979125977e-01 1.956908702850341797e-01
-1.395615786314010620e-01 3.203316032886505127e-01 2.067159265279769897e-01 -1.651393473148345947e-01 6.101242899894714355e-01 -7.299533486366271973e-02 -3.691712021827697754e-01 5.422549247741699219e-01
-1.778353601694107056e-01 4.911409020423889160e-01 -1.310365051031112671e-01 -9.668201953172683716e-02 3.457139432430267334e-01 -1.275901496410369873e-01 -2.592804133892059326e-01 7.054172754287719727e-01
-2.710990607738494873e-01 1.974425911903381348e-01 3.810958564281463623e-01 2.034485340118408203e-01 5.356504023075103760e-02 -5.061058998107910156e-01 -5.346038341522216797e-01 3.950730562210083008e-01
-3.075050711631774902e-01 4.366126954555511475e-01 2.095747888088226318e-01 -6.805124878883361816e-02 2.015685737133026123e-01 -5.779829621315002441e-01 -1.779443323612213135e-01 5.098030567169189453e-01
2.068207710981369019e-01 6.991671025753021240e-02 -1.674321442842483521e-01 -2.525966465473175049e-01 7.166152596473693848e-01 -8.162841200828552246e-02 -4.278095066547393799e-02 5.817795991897583008e-01
4.030270501971244812e-02 3.554977476596832275e-01 -3.833937644958496094e-01 -3.120022714138031006e-01 4.858716130256652832e-01 -3.278409838676452637e-01 -3.320923447608947754e-02 5.319842100143432617e-01
-1.807662099599838257e-01 3.382380306720733643e-01 1.782612949609756470e-01 -2.804692089557647705e-01 4.916989207267761230e-01 -4.682004451751708984e-02 1.567751541733741760e-02 7.058845162391662598e-01
-3.670397400856018066e-01 4.749515280127525330e-02 1.502429991960525513e-01 -2.521477937698364258e-01 5.364322289824485779e-02 -6.382052302360534668e-01 -6.051179766654968262e-01 -2.287602797150611877e-02
2.455513030290603638e-01 -1.054043471813201904e-01 -4.005058109760284424e-01 -4.775480926036834717e-01 2.788054347038269043e-01 -3.070615828037261963e-01 -4.831183850765228271e-01 3.670351803302764893e-01
1.088613420724868774e-01 2.017529606819152832e-01 -2.430200874805450439e-01 -4.498104453086853027e-01 2.226686030626296997e-01 -6.615869402885437012e-01 -4.460721462965011597e-02 4.436086118221282959e-01
-3.257937431335449219e-01 1.650625765323638916e-01 1.459562778472900391e-01 -1.090971753001213074e-01 7.211986780166625977e-01 2.377118468284606934e-01 1.927200704813003540e-02 5.063610672950744629e-01
2.192656844854354858e-01 4.138471186161041260e-01 -3.037630580365657806e-02 -3.870547711849212646e-01 4.279634058475494385e-01 -4.294930398464202881e-02 -1.826874613761901855e-01 6.415192484855651855e-01
-4.196534156799316406e-01 3.001371584832668304e-02 1.339709162712097168e-01 -3.290935754776000977e-01 -2.474466860294342041e-01 -2.867147326469421387e-01 -7.259573936462402344e-01 1.621420234441757202e-01
-5.445216894149780273e-01 1.683886647224426270e-01 4.769831523299217224e-02 -4.657639563083648682e-01 5.384421944618225098e-01 2.106943428516387939e-01 -1.112675964832305908e-01 3.305114805698394775e-01
-2.250790148973464966e-01 -6.683565974235534668e-01 1.152107119560241699e-01 -3.208755552768707275e-01 1.635145097970962524e-01 2.320412844419479370e-01 -4.136275351047515869e-01 3.670645952224731445e-01
-1.532040685415267944e-01 -8.977625519037246704e-02 -4.036821722984313965e-01 -5.629870891571044922e-01 1.171647682785987854e-01 -1.228534877300262451e-01 -6.655719876289367676e-01 1.294150948524475098e-01
9.819212555885314941e-02 1.069611310958862305e-01 -1.947748512029647827e-01 -3.720798194408416748e-01 3.440752625465393066e-01 1.753620207309722900e-01 -1.264710426330566406e-01 7.983749508857727051e-01
-2.239704430103302002e-01 1.415967941284179688e-01 7.130999565124511719e-01 1.145777180790901184e-01 8.171989768743515015e-02 -3.089241087436676025e-01 -6.936693191528320312e-02 5.488390922546386719e-01
-9.059240669012069702e-02 -4.828260540962219238e-01 -1.728194653987884521e-01 -5.026155114173889160e-01 4.344212114810943604e-01 -2.090480327606201172e-01 -4.932150542736053467e-01 2.234088070690631866e-02
1.214824095368385315e-01 1.950430274009704590e-01 -3.433082103729248047e-01 -3.083705902099609375e-01 4.744631350040435791e-01 -5.741173028945922852e-01 -1.086388677358627319e-01 4.095349311828613281e-01
-7.998784780502319336e-01 2.076697945594787598e-01 8.875762671232223511e-02 -1.598113179206848145e-01 2.820727527141571045e-01 -1.433856338262557983e-01 -1.283000260591506958e-01 4.087354540824890137e-01
-8.546880632638931274e-02 -7.173275351524353027e-01 1.556498408317565918e-01 -2.649958729743957520e-01 -5.470893904566764832e-02 2.191789634525775909e-02 -1.927424371242523193e-01 5.857164263725280762e-01
7.437431486323475838e-04 1.503656804561614990e-01 -1.008613407611846924e-01 1.192885730415582657e-02 8.057319372892379761e-02 -2.413169741630554199e-01 -8.574040532112121582e-01 4.089091122150421143e-01
-2.511082887649536133e-01 2.630207538604736328e-01 -3.678684234619140625e-01 -4.336199760437011719e-01 2.772790789604187012e-01 -1.262267678976058960e-01 6.126938760280609131e-02 6.692087650299072266e-01
-4.054286479949951172e-01 -1.235403642058372498e-01 3.137601017951965332e-01 -1.696450263261795044e-01 -3.624183535575866699e-01 -4.322966039180755615e-01 -1.119064316153526306e-01 6.019884943962097168e-01
-1.530693471431732178e-01 -2.244641631841659546e-01 5.548110008239746094e-01 -3.321220874786376953e-01 3.828735649585723877e-01 -4.109689593315124512e-01 -4.310378134250640869e-01 -8.236497640609741211e-02
8.344107866287231445e-02 1.617135554552078247e-01 1.053732037544250488e-01 9.672997891902923584e-02 -1.115110367536544800e-01 -3.067433368414640427e-03 -5.802254080772399902e-01 7.728651165962219238e-01
-4.101092219352722168e-01 1.879720538854598999e-01 2.055091559886932373e-01 2.920040488243103027e-01 2.695931494235992432e-01 -5.239598751068115234e-01 -4.266321957111358643e-01 3.738276958465576172e-01
-6.787312626838684082e-01 2.162157446146011353e-01 1.414608806371688843e-01 -3.805990219116210938e-01 1.226820796728134155e-01 4.565853253006935120e-02 -5.329141616821289062e-01 1.630182713270187378e-01
5.938022863119840622e-03 2.366610616445541382e-01 4.206251353025436401e-02 -1.649381965398788452e-01 7.024923563003540039e-01 -4.901097621768712997e-03 -2.160447835922241211e-01 6.121990680694580078e-01
4.605669975280761719e-01 -2.103285677731037140e-02 2.691516578197479248e-01 -1.403086632490158081e-01 1.398644149303436279e-01 -2.292722761631011963e-01 -4.710360243916511536e-02 7.880101799964904785e-01
-3.204039931297302246e-01 1.014139205217361450e-01 -1.211590766906738281e-01 -3.187060654163360596e-01 -2.614138126373291016e-01 -3.934364765882492065e-03 -7.439590692520141602e-01 3.859736621379852295e-01
6.365273147821426392e-02 -1.853586286306381226e-01 -3.515459001064300537e-01 3.126893639564514160e-01 3.684601187705993652e-01 -4.554510116577148438e-01 -1.046983599662780762e-01 6.213460564613342285e-01
-2.540262341499328613e-01 -5.315351486206054688e-01 3.123261034488677979e-02 -4.680466651916503906e-01 5.557510852813720703e-01 -1.688132137060165405e-01 2.650620937347412109e-01 1.590060293674468994e-01
-2.246006727218627930e-01 3.429637849330902100e-02 -2.793545424938201904e-01 -7.232017070055007935e-02 7.623136043548583984e-01 1.857575774192810059e-01 -2.647957205772399902e-01 4.235141873359680176e-01
1.231377050280570984e-01 3.631001114845275879e-01 -1.465184539556503296e-01 -1.594081670045852661e-01 5.211524367332458496e-01 -1.730017811059951782e-01 -3.802370652556419373e-02 7.093247175216674805e-01
-3.314269185066223145e-01 9.738790988922119141e-02 2.414317131042480469e-01 -9.440535306930541992e-02 8.050998449325561523e-01 9.576329588890075684e-02 -1.992264837026596069e-01 3.412073254585266113e-01
5.975260585546493530e-02 1.625464111566543579e-01 -3.679631352424621582e-01 -3.589819669723510742e-01 2.148561328649520874e-01 -3.936482369899749756e-01 1.569202244281768799e-01 6.928185224533081055e-01
-3.309620022773742676e-01 -4.593195617198944092e-01 -3.682481944561004639e-01 -1.300792992115020752e-01 -1.436137408018112183e-01 -3.446736633777618408e-01 -4.138718843460083008e-01 4.650239348411560059e-01
2.069435715675354004e-01 2.564173340797424316e-01 1.462608426809310913e-01 -9.440251439809799194e-02 1.438977569341659546e-01 -5.107563138008117676e-01 4.657755140215158463e-03 7.612622976303100586e-01
-6.565833687782287598e-01 -1.986177116632461548e-01 1.790854334831237793e-01 8.741161972284317017e-02 2.498624473810195923e-01 -4.519626498222351074e-01 -4.698939621448516846e-01 -4.727727919816970825e-02
5.535634607076644897e-02 -4.205796122550964355e-01 2.496758252382278442e-01 -1.729065179824829102e-01 5.900570154190063477e-01 -1.498519778251647949e-01 -5.876144766807556152e-01 1.090880855917930603e-01
-5.261154770851135254e-01 -1.104746572673320770e-02 2.467603683471679688e-01 -1.703074127435684204e-01 5.279686450958251953e-01 2.326108664274215698e-01 1.294208467006683350e-01 5.325193405151367188e-01
-1.769309677183628082e-02 -2.566569484770298004e-02 2.375627905130386353e-01 -1.059706509113311768e-01 -2.376007884740829468e-01 -3.306154608726501465e-01 -5.491673946380615234e-01 6.811878681182861328e-01
-5.715367794036865234e-01 -2.100651562213897705e-01 4.014899730682373047e-01 -7.647799700498580933e-02 1.535626500844955444e-01 -1.132646724581718445e-01 3.511731326580047607e-01 5.499476790428161621e-01
1.339140385389328003e-01 -1.338470727205276489e-01 -1.093230396509170532e-01 3.666338920593261719e-01 5.344343185424804688e-01 -4.627772569656372070e-01 -1.792342364788055420e-01 5.346701145172119141e-01
1.093877777457237244e-01 -4.509777575731277466e-02 -3.053017854690551758e-01 -4.157264828681945801e-01 -3.873007372021675110e-02 -2.882045209407806396e-01 -7.050188183784484863e-01 3.719535470008850098e-01
-9.331557899713516235e-02 1.502870023250579834e-01 2.350577339529991150e-02 -2.164282351732254028e-01 3.197316229343414307e-01 -1.471664756536483765e-01 -8.729394078254699707e-01 1.881560385227203369e-01
4.454178735613822937e-02 -1.014058850705623627e-02 -2.049393355846405029e-01 -2.984275519847869873e-01 5.723622441291809082e-02 -5.611760616302490234e-01 -6.890076398849487305e-01 2.718971967697143555e-01
2.815108187496662140e-02 -1.360196918249130249e-01 4.999313876032829285e-02 1.688829213380813599e-01 3.257228136062622070e-01 3.127951622009277344e-01 -5.321487188339233398e-01 6.801226735115051270e-01
-2.827963232994079590e-01 1.772401779890060425e-01 1.113153994083404541e-01 3.715684413909912109e-01 4.877012968063354492e-01 -5.170300006866455078e-01 -3.915490582585334778e-02 4.810949563980102539e-01
-2.558482578024268150e-03 -6.623771786689758301e-01 4.306111037731170654e-01 9.741387516260147095e-02 2.557183206081390381e-01 -2.019320726394653320e-01 5.846033990383148193e-02 5.067032575607299805e-01
7.229722291231155396e-02 -5.835518836975097656e-01 1.780457496643066406e-01 -7.654855027794837952e-03 -3.263142332434654236e-02 -9.733189642429351807e-02 6.421373225748538971e-03 7.822416424751281738e-01
6.960361450910568237e-02 -2.339038848876953125e-01 2.272314876317977905e-01 -4.654614031314849854e-01 3.745257258415222168e-01 -2.748966515064239502e-01 3.849143981933593750e-01 5.551207065582275391e-01
-3.631875813007354736e-01 3.588024377822875977e-01 2.993571162223815918e-01 -5.189939588308334351e-02 5.587282180786132812e-01 -1.725888624787330627e-02 8.214801782742142677e-04 5.784217119216918945e-01
-4.718496501445770264e-01 2.355891019105911255e-01 4.570067524909973145e-01 -1.929105632007122040e-02 2.125279158353805542e-01 1.415785700082778931e-01 -2.945813536643981934e-01 6.005311012268066406e-01
-6.053526401519775391e-01 -3.038645163178443909e-02 5.251853466033935547e-01 -2.362202107906341553e-01 3.578869104385375977e-01 1.858588755130767822e-01 1.256739441305398941e-02 3.717807531356811523e-01
-6.753472685813903809e-01 4.757627844810485840e-02 8.617917448282241821e-02 -4.019476771354675293e-01 4.936519563198089600e-01 1.298155486583709717e-01 -7.094421982765197754e-02 3.272255063056945801e-01
-1.762115210294723511e-02 -3.079076111316680908e-01 2.598861232399940491e-02 -5.529378652572631836e-01 -4.256099835038185120e-02 -3.471871912479400635e-01 -6.604478955268859863e-01 1.998117417097091675e-01
-1.133602485060691833e-01 -6.582310795783996582e-01 1.225952506065368652e-01 -4.996564686298370361e-01 4.950608015060424805e-01 -1.086598560214042664e-01 -8.263742923736572266e-02 1.596061736345291138e-01
1.389545649290084839e-01 -5.209433436393737793e-01 8.071184903383255005e-02 -9.882940351963043213e-02 1.031957790255546570e-01 -5.961835980415344238e-01 4.273285716772079468e-02 5.701909661293029785e-01
4.364525154232978821e-02 7.490956783294677734e-02 -2.665976583957672119e-01 -6.336351633071899414e-01 1.362360268831253052e-01 -5.362979173660278320e-01 9.179599583148956299e-02 4.531154334545135498e-01
-5.013893842697143555e-01 4.544300138950347900e-01 2.018508464097976685e-01 -2.088434100151062012e-01 3.331726789474487305e-01 -2.248627245426177979e-01 -5.192066431045532227e-01 1.630949079990386963e-01
8.143810182809829712e-02 -5.739377737045288086e-01 3.047797083854675293e-01 1.559814065694808960e-01 3.424990177154541016e-01 -3.458969593048095703e-01 1.872831732034683228e-01 5.241347551345825195e-01
-4.644741117954254150e-01 1.506393961608409882e-02 2.297210246324539185e-01 1.535955071449279785e-01 -5.930518358945846558e-02 -6.203640103340148926e-01 -4.671787321567535400e-01 3.178821802139282227e-01
-1.119240075349807739e-01 -4.781478047370910645e-01 2.382319271564483643e-01 -4.815177023410797119e-01 2.519927024841308594e-01 -4.237647950649261475e-01 3.370992541313171387e-01 3.369291424751281738e-01
2.151876688003540039e-01 -2.329301387071609497e-01 -3.691121637821197510e-01 -4.560623466968536377e-01 4.198747575283050537e-01 -3.403324186801910400e-01 -4.013260602951049805e-01 3.194019794464111328e-01
-2.021404951810836792e-01 1.596124470233917236e-01 -3.228876367211341858e-02 -2.605078369379043579e-02 5.222361683845520020e-01 1.945969760417938232e-01 -2.629698812961578369e-02 7.878145575523376465e-01
-5.372169613838195801e-01 2.416659444570541382e-01 8.042240887880325317e-02 -5.597704052925109863e-01 -2.265538871288299561e-01 -4.326445162296295166e-01 -6.635395437479019165e-02 3.004563748836517334e-01
-3.012414574623107910e-01 2.725903876125812531e-02 5.425516515970230103e-02 3.260997533798217773e-01 1.679960638284683228e-01 -1.548117250204086304e-01 -6.927324533462524414e-01 5.168734788894653320e-01
-2.582468092441558838e-01 -5.334991216659545898e-01 -4.827611148357391357e-01 -1.592079922556877136e-02 4.137802422046661377e-01 -3.241366893053054810e-02 1.274383347481489182e-02 4.928978383541107178e-01
-2.224522829055786133e-01 5.322798341512680054e-02 -5.096199735999107361e-02 2.609080970287322998e-01 9.890013933181762695e-02 -4.625393748283386230e-01 -6.799044609069824219e-01 4.370555877685546875e-01
-2.801165878772735596e-01 8.904194831848144531e-02 -6.454674154520034790e-02 -2.072543948888778687e-01 7.248126864433288574e-01 2.265574634075164795e-01 -3.013311624526977539e-01 4.460979700088500977e-01
-1.055639237165451050e-01 3.593502938747406006e-01 1.225553080439567566e-01 -2.687765955924987793e-01 3.801508545875549316e-01 -5.112187564373016357e-02 -5.982283949851989746e-01 5.171632170677185059e-01
-4.297459498047828674e-02 -1.236662790179252625e-01 1.822529435157775879e-01 1.073386669158935547e-01 2.532601356506347656e-01 -7.559838294982910156e-01 2.055927813053131104e-01 5.100995898246765137e-01
-1.644164621829986572e-01 -4.987829923629760742e-02 -7.217545807361602783e-02 5.134455859661102295e-02 2.587914466857910156e-01 -8.188365697860717773e-01 -3.018521368503570557e-01 3.661323189735412598e-01
-3.141794800758361816e-01 -3.610707521438598633e-01 -3.157349824905395508e-01 -2.360093593597412109e-01 -5.504079163074493408e-03 -6.516076326370239258e-01 1.056012064218521118e-01 4.239762425422668457e-01
2.745084166526794434e-01 1.078055426478385925e-01 -7.786304503679275513e-02 -1.712071597576141357e-01 2.238047569990158081e-01 -1.142751052975654602e-01 -3.062365055084228516e-01 8.489524722099304199e-01
3.352271318435668945e-01 -1.066277548670768738e-01 1.194673925638198853e-01 -2.501422464847564697e-01 1.930991560220718384e-02 -1.605249196290969849e-01 -1.276739835739135742e-01 8.700389862060546875e-01
6.251800805330276489e-02 4.322610497474670410e-01 -9.887034446001052856e-02 -5.286005139350891113e-01 2.260998338460922241e-01 5.485625006258487701e-03 -3.395918905735015869e-01 5.946211218833923340e-01
-3.059464879333972931e-02 2.617620229721069336e-01 3.350691497325897217e-02 -2.893612086772918701e-01 6.608292460441589355e-01 4.999815672636032104e-02 -1.846027225255966187e-01 6.102612614631652832e-01
-3.172794729471206665e-02 -7.018450498580932617e-01 1.083599869161844254e-02 -2.677042186260223389e-01 -2.872260659933090210e-02 4.426210373640060425e-02 -3.599128425121307373e-01 5.498204231262207031e-01
-4.772917926311492920e-01 -2.950573898851871490e-02 6.516516208648681641e-01 -1.278919577598571777e-01 -1.185429915785789490e-01 -2.812955379486083984e-01 -3.618453815579414368e-02 4.856199920177459717e-01
3.175354376435279846e-02 -2.190203964710235596e-02 8.479340933263301849e-03 -2.803820371627807617e-01 -5.324519053101539612e-02 -4.002958238124847412e-01 -3.638002276420593262e-02 8.691551685333251953e-01
6.984744966030120850e-02 2.798297442495822906e-02 1.874722838401794434e-01 -4.796029627323150635e-01 1.532576084136962891e-01 -4.080146253108978271e-01 -1.372789442539215088e-01 7.213627696037292480e-01
2.933056056499481201e-01 -2.424609661102294922e-01 -3.046496808528900146e-01 -4.933386147022247314e-01 4.142698347568511963e-01 -3.731391429901123047e-01 -2.767201364040374756e-01 3.627172112464904785e-01
-4.453242421150207520e-01 1.936624944210052490e-01 7.871377468109130859e-02 -4.610858559608459473e-01 4.477686285972595215e-01 -3.025776892900466919e-02 -2.925309166312217712e-02 5.857619643211364746e-01
-9.673795849084854126e-02 -1.258063614368438721e-01 4.193312227725982666e-01 -4.139499068260192871e-01 1.012333035469055176e-01 -7.647653222084045410e-01 -3.944555297493934631e-02 1.759296655654907227e-01
-1.019088849425315857e-01 -2.887715771794319153e-02 -3.285153508186340332e-01 -4.145302772521972656e-01 8.092168718576431274e-02 -6.661068201065063477e-01 7.218057662248611450e-02 5.035535097122192383e-01
-2.044968120753765106e-02 -1.725465357303619385e-01 4.620587825775146484e-02 -3.750829994678497314e-01 -9.717210382223129272e-02 -1.028992012143135071e-01 -7.339879870414733887e-01 5.178980827331542969e-01
-1.603297293186187744e-01 -2.789003252983093262e-01 1.919180601835250854e-01 -6.983490586280822754e-01 2.615736126899719238e-01 -5.270187258720397949e-01 1.120070293545722961e-01 1.151953712105751038e-01
-2.048455029726028442e-01 3.800387084484100342e-01 -2.824573516845703125e-01 -3.415834605693817139e-01 4.159609079360961914e-01 -5.175703763961791992e-01 -2.419516295194625854e-01 3.430807888507843018e-01
1.547989994287490845e-01 1.464966833591461182e-01 -2.212091237306594849e-01 -1.892486810684204102e-01 2.244190275669097900e-01 -3.791365027427673340e-01 2.842661738395690918e-02 8.215297460556030273e-01
8.713827282190322876e-02 1.427253335714340210e-01 -1.236892119050025940e-02 9.687450528144836426e-02 2.433354407548904419e-01 -2.896068096160888672e-01 -3.478132560849189758e-02 9.045467376708984375e-01
1.554165929555892944e-01 -5.870466828346252441e-01 2.839747667312622070e-01 -2.401701807975769043e-01 6.488726288080215454e-02 -8.792883902788162231e-02 4.012167919427156448e-03 6.934986710548400879e-01
-2.373885214328765869e-01 -5.389337539672851562e-01 -1.901196390390396118e-01 -3.087855577468872070e-01 3.227243721485137939e-01 -6.181674599647521973e-01 -6.794665753841400146e-02 1.755120307207107544e-01
-7.027397304773330688e-02 1.655948758125305176e-01 2.379537820816040039e-01 -1.926900446414947510e-01 6.419058442115783691e-01 9.908741712570190430e-02 -2.983250319957733154e-01 6.025188565254211426e-01
1.723954230546951294e-01 -4.580701291561126709e-01 3.469748049974441528e-02 -4.907999336719512939e-01 1.524656116962432861e-01 -3.116687573492527008e-02 -1.964573748409748077e-02 7.026806473731994629e-01
-3.735167086124420166e-01 -3.809975981712341309e-01 5.460432767868041992e-01 -1.648911833763122559e-01 2.070773988962173462e-01 -1.268180012702941895e-01 -1.998063921928405762e-01 5.395250320434570312e-01
-1.395774781703948975e-01 -5.396548509597778320e-01 3.511100709438323975e-01 -6.070263981819152832e-01 9.942695498466491699e-02 -3.953862190246582031e-01 -1.598437130451202393e-01 7.593056559562683105e-02
-1.287931054830551147e-01 -2.425508648157119751e-01 4.585620164871215820e-01 -5.774950385093688965e-01 3.462515026330947876e-02 1.675286293029785156e-01 -5.494548082351684570e-01 2.227921485900878906e-01
2.001125365495681763e-01 1.382142677903175354e-02 4.231288284063339233e-02 1.007074043154716492e-01 2.367576807737350464e-01 -1.803489327430725098e-01 -7.187872529029846191e-01 5.853174328804016113e-01
-3.012528717517852783e-01 -2.833640277385711670e-01 1.614227294921875000e-01 -7.793814688920974731e-02 3.490244224667549133e-02 -2.742227911949157715e-01 -2.164499163627624512e-01 8.207026720046997070e-01
-2.784566581249237061e-01 3.778074681758880615e-02 2.947475314140319824e-01 -1.617486476898193359e-01 -8.013601601123809814e-02 -3.126766085624694824e-01 -3.366713821887969971e-01 7.684138417243957520e-01
2.586369812488555908e-01 -9.976954758167266846e-02 -1.510666459798812866e-01 -3.022080957889556885e-01 2.331429272890090942e-01 -2.292709499597549438e-01 -2.317973524332046509e-01 8.052026629447937012e-01
-6.814986467361450195e-01 -3.171842098236083984e-01 7.187559455633163452e-02 9.261580556631088257e-02 3.161337673664093018e-01 -3.073521554470062256e-01 1.052851825952529907e-01 4.644559323787689209e-01
3.977355360984802246e-02 -3.520325720310211182e-01 2.029685974121093750e-01 2.501421570777893066e-01 2.229668796062469482e-01 3.718061745166778564e-02 -5.616758465766906738e-01 6.357257962226867676e-01
