# Supplementary material for: Where is your field going? A machine learning approach to study the relative motion of the domains of physics
Source: PLoS One. 2020 Jun 18;15(6):e0233997. doi: 10.1371/journal.pone.0233997 (PMC7302634; doi:10.1371/journal.pone.0233997)
Supplement: S3 Data — (ZIP) [file pone.0233997.s003.zip › 2/Pacs4Run_2_VS_500_embeddings1989-1993ED8.txt]

6.768826842308044434e-01 6.297081112861633301e-01 2.670837342739105225e-01 8.568737655878067017e-03 -1.688253283500671387e-01 -5.671023949980735779e-02 5.392060056328773499e-02 -1.981536149978637695e-01
5.183454155921936035e-01 8.731345832347869873e-02 6.507290601730346680e-01 -2.032067328691482544e-01 9.446267038583755493e-02 -5.487922951579093933e-02 -1.030031368136405945e-01 -4.862186610698699951e-01
3.077224195003509521e-01 4.345334768295288086e-01 -1.931734085083007812e-01 -1.064347624778747559e-01 -3.811713680624961853e-02 -6.006779670715332031e-01 -1.288305222988128662e-01 -5.375675559043884277e-01
1.342398673295974731e-01 2.440355420112609863e-01 2.151523381471633911e-01 -6.030713915824890137e-01 4.273129403591156006e-01 -2.614479064941406250e-01 -4.604301154613494873e-01 -2.224713116884231567e-01
-1.046167165040969849e-01 4.515189528465270996e-01 -8.714706450700759888e-02 5.132336542010307312e-02 6.099176406860351562e-01 -4.387636780738830566e-01 -3.225748986005783081e-02 -4.576067030429840088e-01
2.221105545759201050e-01 2.777093946933746338e-01 -1.489037722349166870e-01 -5.347399711608886719e-01 -3.100664615631103516e-01 -1.137218996882438660e-01 -1.151793226599693298e-01 -6.656463742256164551e-01
5.261661484837532043e-02 5.370788574218750000e-01 4.026137888431549072e-01 1.825892031192779541e-01 -4.155277311801910400e-01 3.397215008735656738e-01 -1.276289671659469604e-01 -4.571410417556762695e-01
6.124148964881896973e-01 2.779749333858489990e-01 4.920946434140205383e-02 -3.779939413070678711e-01 1.520577520132064819e-01 -5.234917402267456055e-01 2.255328446626663208e-01 -2.331233620643615723e-01
3.778632879257202148e-01 5.074816942214965820e-01 2.521757483482360840e-01 1.779854148626327515e-01 -1.326462626457214355e-01 -5.776584744453430176e-01 1.641043424606323242e-01 -3.552403450012207031e-01
1.769284158945083618e-01 2.592380642890930176e-01 5.636485219001770020e-01 -2.493476569652557373e-01 -1.172048822045326233e-01 -1.858779229223728180e-03 -4.835181534290313721e-01 -5.235339999198913574e-01
1.067437902092933655e-01 5.800403356552124023e-01 3.024593591690063477e-01 5.433711409568786621e-01 2.358857095241546631e-01 -3.015813790261745453e-02 -7.219311594963073730e-02 -4.512889385223388672e-01
4.877339303493499756e-01 4.604864120483398438e-01 -8.840764313936233521e-02 4.016206786036491394e-02 1.644707843661308289e-02 -6.449747681617736816e-01 -3.557216003537178040e-02 -3.508710861206054688e-01
6.070413626730442047e-03 2.579551339149475098e-01 -9.097459726035594940e-03 -3.092529773712158203e-01 3.974787592887878418e-01 -2.779069244861602783e-01 -3.294244408607482910e-01 -7.028229832649230957e-01
2.749647386372089386e-02 2.517063617706298828e-01 -9.050470590591430664e-02 -4.016563594341278076e-01 3.783763945102691650e-01 -2.010428607463836670e-01 -3.748899996280670166e-01 -6.650107502937316895e-01
3.307791650295257568e-01 8.124423027038574219e-02 3.850874602794647217e-01 -3.018810749053955078e-01 3.966223299503326416e-01 -9.104695916175842285e-02 -3.133989230263978243e-04 -6.920701265335083008e-01
-1.008721068501472473e-01 5.275031328201293945e-01 3.315402269363403320e-01 1.523058116436004639e-01 3.417813479900360107e-01 4.203458726406097412e-01 3.615316450595855713e-01 -3.927327692508697510e-01
3.111216425895690918e-01 2.043032795190811157e-01 5.658316016197204590e-01 -4.682798385620117188e-01 2.052059471607208252e-01 -3.255097270011901855e-01 3.085550069808959961e-01 -2.806060016155242920e-01
-2.112990617752075195e-01 3.657131195068359375e-01 5.150738954544067383e-01 -3.220936059951782227e-01 2.215588539838790894e-01 -9.810675680637359619e-02 2.033024653792381287e-02 -6.272435784339904785e-01
2.406641468405723572e-02 3.659689426422119141e-01 4.873653352260589600e-01 -1.278663426637649536e-01 2.718199193477630615e-01 -3.701897263526916504e-01 -2.202096283435821533e-01 -5.934592485427856445e-01
-1.201924402266740799e-02 4.060684144496917725e-01 6.515787243843078613e-01 -8.486714214086532593e-02 -8.437950909137725830e-02 -2.145864218473434448e-01 -2.124437689781188965e-01 -5.521838665008544922e-01
3.764134049415588379e-01 3.273749053478240967e-01 7.483236789703369141e-01 -1.426087506115436554e-02 -1.592878550291061401e-01 1.234308406710624695e-01 2.389772683382034302e-01 -3.053346574306488037e-01
3.424736559391021729e-01 9.954310208559036255e-02 4.224468469619750977e-01 -2.472723424434661865e-01 4.116617143154144287e-01 -1.192257776856422424e-01 -9.944751858711242676e-02 -6.630446314811706543e-01
-5.108700320124626160e-02 6.872040629386901855e-01 2.376511842012405396e-01 4.000693261623382568e-01 -2.331092208623886108e-01 -1.554958373308181763e-01 -1.403038203716278076e-01 -4.586971402168273926e-01
6.445882469415664673e-02 2.925419211387634277e-01 6.518431305885314941e-01 -4.129052758216857910e-01 1.731433421373367310e-01 -7.130897045135498047e-02 1.281562298536300659e-01 -5.132119059562683105e-01
-1.713866889476776123e-01 5.905697941780090332e-01 3.249525725841522217e-01 -2.888822555541992188e-01 2.471566945314407349e-01 -5.365918874740600586e-01 -2.523932754993438721e-01 -1.417296677827835083e-01
2.407573461532592773e-01 1.135312616825103760e-01 2.471700161695480347e-01 -2.835458517074584961e-01 1.376578509807586670e-01 -2.272757142782211304e-02 -1.571606695652008057e-01 -8.622583746910095215e-01
1.292763371020555496e-02 3.299076557159423828e-01 5.853579044342041016e-01 -5.270881652832031250e-01 2.007543146610260010e-01 -2.701498270034790039e-01 2.815204858779907227e-01 -2.792688310146331787e-01
4.635677337646484375e-01 6.502866744995117188e-02 3.672243952751159668e-01 9.786657989025115967e-03 6.040858030319213867e-01 -1.617399007081985474e-01 -1.043443288654088974e-02 -5.047161579132080078e-01
3.104799985885620117e-01 2.349297851324081421e-01 7.713719457387924194e-02 -6.078407168388366699e-01 -2.970486283302307129e-01 -1.833228021860122681e-01 -2.121361158788204193e-02 -5.921946763992309570e-01
2.289534360170364380e-01 3.234105408191680908e-01 -5.515134707093238831e-02 -4.414447844028472900e-01 3.910717088729143143e-03 -3.758579194545745850e-01 3.679799139499664307e-01 -6.069407463073730469e-01
3.820274723693728447e-03 3.199662864208221436e-01 5.993147492408752441e-01 -4.758092463016510010e-01 -1.741928309202194214e-01 1.218323335051536560e-01 -9.956315904855728149e-02 -5.068879127502441406e-01
2.998740375041961670e-01 2.999351322650909424e-01 3.654564023017883301e-01 -1.913296133279800415e-01 5.351386070251464844e-01 -4.682283699512481689e-01 -3.145425617694854736e-01 -2.130747288465499878e-01
4.969841837882995605e-01 9.884890168905258179e-02 1.868387013673782349e-01 1.816066503524780273e-01 3.369804620742797852e-01 2.164928168058395386e-01 1.246249899268150330e-01 -7.066751122474670410e-01
4.471018016338348389e-01 5.167565345764160156e-01 4.840588942170143127e-02 2.060029357671737671e-01 5.036925077438354492e-01 9.887176752090454102e-02 -4.523818492889404297e-01 -1.419550925493240356e-01
8.813732117414474487e-02 3.538473844528198242e-01 6.315571069717407227e-01 -2.272605895996093750e-02 1.147987097501754761e-01 -2.483288794755935669e-01 -3.271511793136596680e-01 -5.345739126205444336e-01
-6.158151850104331970e-02 6.370218396186828613e-01 1.961513459682464600e-01 -2.781490981578826904e-01 5.059738755226135254e-01 4.656904041767120361e-01 1.309113483875989914e-02 3.898906335234642029e-02
2.075723409652709961e-01 3.458361625671386719e-01 3.216437697410583496e-01 3.552528917789459229e-01 3.514817953109741211e-01 -2.653953433036804199e-01 -3.115329444408416748e-01 -5.626941323280334473e-01
1.345263719558715820e-01 7.394515275955200195e-01 -9.990832768380641937e-03 -8.477941155433654785e-02 3.314011096954345703e-01 5.563990473747253418e-01 9.170538932085037231e-02 -3.243466839194297791e-03
3.150740563869476318e-01 4.935929775238037109e-01 -7.400888483971357346e-03 3.875076174736022949e-01 2.849040627479553223e-01 2.497561462223529816e-02 -5.263607501983642578e-01 -3.847438097000122070e-01
2.741182744503021240e-01 7.638597488403320312e-01 -1.149590834975242615e-01 -2.907038293778896332e-02 4.284460246562957764e-01 -1.397280837409198284e-03 -3.414981067180633545e-01 1.647054255008697510e-01
2.959881722927093506e-01 9.139775484800338745e-02 3.370009660720825195e-01 -2.597874999046325684e-01 4.753869771957397461e-01 -1.189883053302764893e-01 5.002526193857192993e-02 -6.930547356605529785e-01
2.902905642986297607e-01 2.168549150228500366e-01 2.205341607332229614e-01 -4.787638485431671143e-01 -2.247534245252609253e-01 -1.923551261425018311e-01 -3.582206740975379944e-02 -7.085599303245544434e-01
1.153127998113632202e-01 3.591434359550476074e-01 -1.546753197908401489e-01 -1.806359738111495972e-01 4.226015210151672363e-01 -3.760173320770263672e-01 -3.448903560638427734e-01 -6.018592715263366699e-01
-1.423085480928421021e-01 3.486726582050323486e-01 1.972035169601440430e-01 -4.783175289630889893e-01 6.458362936973571777e-02 -1.991194784641265869e-01 3.959902524948120117e-01 -6.243965625762939453e-01
2.785239517688751221e-01 2.837923765182495117e-01 3.220752775669097900e-01 -1.378501802682876587e-01 5.162082314491271973e-01 -3.683264851570129395e-01 -4.234629869461059570e-01 -3.710728287696838379e-01
5.311761423945426941e-02 3.638570010662078857e-01 6.021159887313842773e-01 -1.090534701943397522e-01 -4.318147525191307068e-02 -1.680830121040344238e-01 -4.186355173587799072e-01 -5.338334441184997559e-01
6.975963711738586426e-01 4.565936028957366943e-01 -2.197692394256591797e-01 3.653650730848312378e-02 4.376673400402069092e-01 2.217487990856170654e-01 -8.339966833591461182e-02 -8.699012547731399536e-02
3.791647851467132568e-01 5.253016352653503418e-01 -1.215597465634346008e-01 2.802872657775878906e-01 2.494077235460281372e-01 -2.622161991894245148e-02 -5.756502747535705566e-01 -3.044494688510894775e-01
2.562897503376007080e-01 3.356162607669830322e-01 2.941173315048217773e-01 -5.723288655281066895e-01 3.840583562850952148e-01 -4.241627156734466553e-01 -2.683163583278656006e-01 -9.057244658470153809e-02
-3.042142651975154877e-02 3.428528308868408203e-01 6.482326388359069824e-01 -4.336003065109252930e-01 -4.682558029890060425e-02 6.604977697134017944e-02 1.400819122791290283e-01 -4.971252977848052979e-01
2.080136686563491821e-01 6.777415424585342407e-02 1.829866468906402588e-01 -4.708461463451385498e-01 2.899740934371948242e-01 -2.012512087821960449e-02 1.984877735376358032e-01 -7.570134401321411133e-01
5.498641133308410645e-01 3.715745508670806885e-01 -7.590531557798385620e-02 1.480946838855743408e-01 2.033576369285583496e-01 -5.743709206581115723e-01 -1.242446824908256531e-01 -3.810445964336395264e-01
8.850305527448654175e-02 2.537980675697326660e-01 7.521197795867919922e-01 -3.107374608516693115e-01 1.471297740936279297e-01 2.136326134204864502e-01 2.408646419644355774e-02 -4.445733726024627686e-01
4.077084958553314209e-01 3.269636332988739014e-01 -1.300437897443771362e-01 -1.143216341733932495e-01 -1.189533993601799011e-01 4.529072344303131104e-01 2.879402935504913330e-01 -6.282540559768676758e-01
6.562129259109497070e-01 5.615586042404174805e-01 2.238548994064331055e-01 5.593140795826911926e-02 5.543604027479887009e-03 -4.060507193207740784e-02 -4.219769537448883057e-01 1.450975835323333740e-01
6.563373804092407227e-01 5.465866327285766602e-01 -9.683196991682052612e-02 -7.955456525087356567e-02 4.393756389617919922e-01 5.390732735395431519e-02 -1.949330121278762817e-01 1.442333608865737915e-01
2.614485621452331543e-01 1.296728253364562988e-01 6.162600591778755188e-02 -3.822190165519714355e-01 -1.856731325387954712e-01 2.356291413307189941e-01 1.469515915960073471e-02 -8.214188218116760254e-01
2.910687923431396484e-01 1.976880580186843872e-01 4.688397645950317383e-01 -1.446132659912109375e-01 3.805235922336578369e-01 -3.351267874240875244e-01 -1.887152194976806641e-01 -5.854512453079223633e-01
2.941035032272338867e-01 7.080340981483459473e-01 -3.849796950817108154e-01 -2.957087755203247070e-01 -7.542364299297332764e-02 4.090662002563476562e-01 5.914175510406494141e-02 -4.000360611826181412e-03
4.962456822395324707e-01 1.522938609123229980e-01 -9.310564398765563965e-02 -3.042373061180114746e-01 -3.340372741222381592e-01 -2.375837182626128197e-03 -5.523430928587913513e-02 -7.174122333526611328e-01
1.383106410503387451e-01 7.221760153770446777e-01 -4.211415350437164307e-01 -3.113431036472320557e-01 2.220699936151504517e-01 3.622939288616180420e-01 -7.731667719781398773e-03 -6.637388467788696289e-02
1.812370717525482178e-01 5.088765025138854980e-01 4.856772720813751221e-01 -1.040688231587409973e-01 9.121793508529663086e-02 -5.866034626960754395e-01 -3.194743990898132324e-01 -8.364652842283248901e-02
1.059879586100578308e-01 6.234509348869323730e-01 1.644263416528701782e-02 3.055468499660491943e-01 -2.424332499504089355e-01 -4.005024433135986328e-01 -5.378708243370056152e-02 -5.332701802253723145e-01
3.013196587562561035e-01 1.849919855594635010e-01 4.903544485569000244e-02 -6.734020709991455078e-01 5.760971456766128540e-03 -2.044800817966461182e-01 2.162973135709762573e-01 -5.748737454414367676e-01
1.326708942651748657e-01 3.112277686595916748e-01 7.140291333198547363e-01 -2.273699492216110229e-01 5.953586474061012268e-02 -2.389765232801437378e-01 -7.503708451986312866e-02 -5.076575279235839844e-01
1.340804547071456909e-01 7.472610473632812500e-01 -2.072002291679382324e-01 5.367074906826019287e-02 5.078902244567871094e-01 1.127483248710632324e-01 -3.254147171974182129e-01 -3.537524864077568054e-02
5.815304517745971680e-01 2.583552598953247070e-01 -2.839724421501159668e-01 -3.858099579811096191e-01 -2.738623619079589844e-01 -2.241264134645462036e-01 8.786495774984359741e-03 -4.901784658432006836e-01
4.162572920322418213e-01 5.322679877281188965e-01 4.798436909914016724e-02 2.072135359048843384e-02 6.478238105773925781e-02 1.367057114839553833e-01 7.022092342376708984e-01 -1.571808606386184692e-01
6.500868499279022217e-02 2.856965065002441406e-01 3.633363246917724609e-01 -5.444796085357666016e-01 6.208922266960144043e-01 -1.860962063074111938e-01 -2.500952482223510742e-01 -5.471453070640563965e-02
2.293562293052673340e-01 1.446327120065689087e-01 2.475672662258148193e-01 -2.962721884250640869e-01 6.128574609756469727e-01 -6.037576869130134583e-02 -2.838948667049407959e-01 -5.635377168655395508e-01
-5.256446823477745056e-02 2.032152712345123291e-01 4.586704075336456299e-01 -3.114749491214752197e-01 4.038964211940765381e-01 -6.841074675321578979e-03 9.250626899302005768e-03 -6.966208815574645996e-01
-5.886049568653106689e-02 2.768388688564300537e-01 2.758260667324066162e-01 -2.639314830303192139e-01 5.490255355834960938e-01 -1.475570052862167358e-01 -1.858471184968948364e-01 -6.453020572662353516e-01
4.449149668216705322e-01 6.242368817329406738e-01 1.835356801748275757e-01 -1.188718080520629883e-01 -4.186757504940032959e-01 -4.085187613964080811e-01 1.414852887392044067e-01 4.866354167461395264e-02
3.300758898258209229e-01 5.638365149497985840e-01 -1.857345551252365112e-02 2.992768883705139160e-01 3.082580119371414185e-02 -5.378183722496032715e-01 2.459089607000350952e-01 -3.640833199024200439e-01
5.923698544502258301e-01 3.733180165290832520e-01 -2.220324426889419556e-01 -2.487555295228958130e-01 -3.622081279754638672e-01 -3.058645725250244141e-01 -3.535614907741546631e-02 -4.153985381126403809e-01
2.741736173629760742e-01 5.067550539970397949e-01 -2.898993790149688721e-01 -6.198121309280395508e-01 -1.572799235582351685e-01 -3.659464418888092041e-01 1.416386067867279053e-01 -1.452729403972625732e-01
2.691052556037902832e-01 7.208626270294189453e-01 2.225894629955291748e-01 -8.414447307586669922e-02 -1.368125975131988525e-01 -5.955634638667106628e-02 5.588415265083312988e-01 1.294005960226058960e-01
-1.698646694421768188e-01 8.220024108886718750e-01 -4.920694977045059204e-02 -3.506519198417663574e-01 6.105856969952583313e-02 2.889640033245086670e-01 -2.848165631294250488e-01 4.160563275218009949e-02
-1.740927547216415405e-01 4.463430345058441162e-01 6.278107315301895142e-02 -3.988732695579528809e-01 -1.239948645234107971e-01 -3.544574081897735596e-01 2.493356764316558838e-01 -6.358027458190917969e-01
4.337481260299682617e-01 3.767382800579071045e-01 -2.972984015941619873e-01 -2.351528108119964600e-01 1.951002776622772217e-01 -3.793368339538574219e-01 4.296215176582336426e-01 -3.996403217315673828e-01
3.866676986217498779e-01 5.364103317260742188e-01 -1.324606686830520630e-01 -2.981942892074584961e-01 1.691518872976303101e-01 1.483970135450363159e-01 -6.368823051452636719e-01 -5.789087619632482529e-03
3.008326292037963867e-01 1.701550334692001343e-01 4.931375011801719666e-02 -3.033865988254547119e-02 3.021165728569030762e-01 -8.684839308261871338e-02 3.227548599243164062e-01 -8.211010694503784180e-01
-1.744305193424224854e-01 3.575542867183685303e-01 6.015997529029846191e-01 -3.738695681095123291e-01 2.326343506574630737e-01 6.666328758001327515e-02 2.971254289150238037e-01 -4.395247995853424072e-01
3.970414996147155762e-01 3.715328574180603027e-01 3.007382154464721680e-01 1.115013062953948975e-01 1.995798349380493164e-01 4.700201153755187988e-01 4.646294116973876953e-01 -3.532901406288146973e-01
3.936362266540527344e-01 3.943231999874114990e-01 -4.487943649291992188e-02 6.470440328121185303e-02 -7.418786641210317612e-03 4.741789996623992920e-01 3.718989193439483643e-01 -5.658173561096191406e-01
8.316010236740112305e-02 3.278441727161407471e-01 7.969750165939331055e-01 -3.025080263614654541e-01 3.003679588437080383e-02 2.131333202123641968e-02 4.104936495423316956e-03 -3.969243168830871582e-01
1.608784794807434082e-01 7.214469313621520996e-01 1.111574545502662659e-01 -1.294864416122436523e-01 3.125381171703338623e-01 5.330880284309387207e-01 1.867754161357879639e-01 8.810076862573623657e-02
-1.210557371377944946e-01 2.749993503093719482e-01 -1.148993149399757385e-01 -4.150901734828948975e-01 1.121324300765991211e-01 -8.854302763938903809e-02 -3.816129267215728760e-01 -7.471126914024353027e-01
1.527937650680541992e-01 5.957088470458984375e-01 1.886389553546905518e-01 1.932463794946670532e-01 -1.108077988028526306e-01 -6.055267453193664551e-01 6.858486682176589966e-02 -4.064621329307556152e-01
-2.435234636068344116e-01 4.907954931259155273e-01 1.329161077737808228e-01 -3.833541572093963623e-01 3.162719607353210449e-01 -5.243211984634399414e-01 6.397253274917602539e-02 -3.951659798622131348e-01
-1.488764733076095581e-01 3.001381754875183105e-01 1.105666533112525940e-01 -5.789387226104736328e-01 -7.927258312702178955e-02 5.518268421292304993e-02 3.122429251670837402e-01 -6.584321856498718262e-01
3.792058229446411133e-01 4.673002660274505615e-01 -2.953186035156250000e-01 -9.498132765293121338e-02 5.676972866058349609e-01 8.806173503398895264e-02 -3.839896321296691895e-01 -2.532108426094055176e-01
7.146500051021575928e-02 4.521054029464721680e-01 9.316714853048324585e-02 -5.388571619987487793e-01 -4.441116750240325928e-02 -5.624374747276306152e-01 2.110121846199035645e-01 -3.586251139640808105e-01
1.420970410108566284e-01 2.775881886482238770e-01 7.231634855270385742e-01 -2.525813281536102295e-01 2.977392971515655518e-01 -2.100538462400436401e-01 7.735463976860046387e-02 -4.209932386875152588e-01
2.450210303068161011e-01 6.876985430717468262e-01 3.709769546985626221e-01 -6.463967263698577881e-02 -3.748872876167297363e-01 -4.293853044509887695e-01 -1.398472464643418789e-03 -1.786373369395732880e-02
1.485915929079055786e-01 4.749990403652191162e-01 -2.176004052162170410e-01 8.187331259250640869e-03 -3.084266781806945801e-01 -2.995736300945281982e-01 1.542249023914337158e-01 -7.044308185577392578e-01
4.165672361850738525e-01 5.204666852951049805e-01 -1.327317804098129272e-01 -3.109235465526580811e-01 -1.900368928909301758e-01 -5.217784643173217773e-01 1.757784783840179443e-01 -3.194217383861541748e-01
5.804703687317669392e-04 6.494773626327514648e-01 5.556052327156066895e-01 9.230717271566390991e-02 -1.375368982553482056e-01 2.160312831401824951e-01 3.807549774646759033e-01 -2.245015054941177368e-01
3.137956932187080383e-02 5.541042685508728027e-01 3.690722584724426270e-01 -2.164904326200485229e-01 1.837619096040725708e-01 -5.802450180053710938e-01 -3.554791212081909180e-01 -1.099249273538589478e-01
7.598115801811218262e-01 5.344207882881164551e-01 1.776335835456848145e-01 3.081168532371520996e-01 3.391455858945846558e-02 -5.633519962430000305e-02 -7.764513790607452393e-02 1.544791366904973984e-02
3.843691349029541016e-01 1.771746128797531128e-01 3.175886347889900208e-02 -4.682185947895050049e-01 -1.741758286952972412e-01 -6.102734059095382690e-02 1.043891161680221558e-01 -7.454352378845214844e-01
4.718016088008880615e-01 3.456183373928070068e-01 2.585049867630004883e-01 2.854272164404392242e-02 1.456453353166580200e-01 5.613549351692199707e-01 3.161467611789703369e-01 -3.924678564071655273e-01
1.299941390752792358e-01 4.315180182456970215e-01 -1.952305436134338379e-01 -4.603498280048370361e-01 7.405190914869308472e-02 -4.750710427761077881e-01 3.934427201747894287e-01 -4.011026918888092041e-01
5.901541709899902344e-01 6.179906129837036133e-01 2.252616584300994873e-01 8.627155423164367676e-02 -1.099492162466049194e-01 1.312628537416458130e-01 -4.107346534729003906e-01 1.166117787361145020e-01
2.052964121103286743e-01 2.102249115705490112e-01 2.188114374876022339e-01 -6.241703033447265625e-01 3.845173716545104980e-01 -2.668443918228149414e-01 3.647034168243408203e-01 -3.523120582103729248e-01
6.873652338981628418e-01 5.486260056495666504e-01 4.312599543482065201e-03 3.071507513523101807e-01 -8.672951161861419678e-02 -3.113999590277671814e-02 -2.937971949577331543e-01 -1.933128684759140015e-01
-3.738577067852020264e-01 4.299449026584625244e-01 2.495830506086349487e-01 -2.767460048198699951e-01 1.950120478868484497e-01 -1.555017977952957153e-01 1.285618096590042114e-01 -6.765789389610290527e-01
-2.069531977176666260e-01 7.539876699447631836e-01 -7.910668849945068359e-02 -6.681657582521438599e-02 4.523960053920745850e-01 1.529798656702041626e-01 -3.684207797050476074e-01 -1.189621314406394958e-01
3.826276957988739014e-01 5.072748064994812012e-01 -2.056415975093841553e-01 -4.357932880520820618e-02 5.045918822288513184e-01 3.091751635074615479e-01 -4.034774899482727051e-01 -1.976979374885559082e-01
6.662506461143493652e-01 4.386407136917114258e-01 8.609871566295623779e-02 -2.551530115306377411e-02 4.974190592765808105e-01 2.909409701824188232e-01 4.877246171236038208e-02 1.455657035112380981e-01
2.736770920455455780e-02 6.896975636482238770e-01 -2.653156220912933350e-01 -6.716053187847137451e-02 4.037750363349914551e-01 4.397649466991424561e-01 -1.873494833707809448e-01 -2.390359789133071899e-01
2.118845731019973755e-01 1.949804425239562988e-01 2.221194207668304443e-01 -6.891540884971618652e-01 -4.683945700526237488e-02 -2.734809219837188721e-01 2.683340758085250854e-02 -5.613478422164916992e-01
2.576822340488433838e-01 5.876308679580688477e-01 2.382333576679229736e-01 -2.840557098388671875e-01 1.322559416294097900e-01 6.477660536766052246e-01 -1.128923147916793823e-01 3.177744522690773010e-02
2.859714329242706299e-01 1.973004341125488281e-01 5.599348545074462891e-01 -3.693856596946716309e-01 -6.300570815801620483e-02 -8.146539330482482910e-02 -2.472188919782638550e-01 -5.979938507080078125e-01
5.244114622473716736e-02 3.336225450038909912e-01 1.034893691539764404e-01 -5.630213022232055664e-01 1.155376508831977844e-01 -3.483094274997711182e-01 3.706282377243041992e-01 -5.349853634834289551e-01
3.121679723262786865e-01 1.975192278623580933e-01 -4.000850394368171692e-02 -5.867210626602172852e-01 2.383798509836196899e-01 -2.640257179737091064e-01 3.592977523803710938e-01 -5.119234919548034668e-01
5.682455003261566162e-02 2.382899373769760132e-01 -2.293561398983001709e-01 -5.090141296386718750e-01 4.264354407787322998e-01 -1.395332664251327515e-01 -2.809261083602905273e-01 -5.899602770805358887e-01
2.965783476829528809e-01 5.214259624481201172e-01 1.188443973660469055e-01 4.314012527465820312e-01 5.395205616950988770e-01 2.922578752040863037e-01 -6.599374860525131226e-02 -2.430495321750640869e-01
-3.244810551404953003e-02 2.918709516525268555e-01 5.951965451240539551e-01 -5.045979022979736328e-01 -4.253786802291870117e-02 1.801511645317077637e-01 1.879335381090641022e-02 -5.198687314987182617e-01
2.818332612514495850e-01 3.097608387470245361e-01 5.163747817277908325e-02 4.043050110340118408e-01 4.560708105564117432e-01 1.252828836441040039e-01 1.046934127807617188e-01 -6.510238647460937500e-01
1.786240041255950928e-01 6.225509643554687500e-01 -3.724030554294586182e-01 -2.037383913993835449e-01 4.913673996925354004e-01 3.779408037662506104e-01 2.275799959897994995e-02 -1.246247291564941406e-01
2.016247808933258057e-01 6.947032213211059570e-01 6.619264185428619385e-02 -1.752085089683532715e-01 -2.777907550334930420e-01 2.817517518997192383e-01 5.285176038742065430e-01 -7.598028331995010376e-02
5.612984299659729004e-01 4.057792425155639648e-01 -2.627786397933959961e-01 -8.177087455987930298e-02 2.572202980518341064e-01 -4.428348839282989502e-01 -2.963570952415466309e-01 -3.073367178440093994e-01
2.055084556341171265e-01 2.729139924049377441e-01 -1.532815396785736084e-01 -5.371311306953430176e-01 3.950132429599761963e-01 -3.791873455047607422e-01 2.464578300714492798e-01 -4.590414464473724365e-01
1.793135702610015869e-01 3.427207469940185547e-01 -2.512069046497344971e-01 -8.168625086545944214e-02 -9.623389691114425659e-02 4.185834527015686035e-01 8.314026892185211182e-02 -7.676106691360473633e-01
-3.050980716943740845e-02 4.188958406448364258e-01 3.609091341495513916e-01 -5.108165740966796875e-01 5.526255965232849121e-01 -3.236377835273742676e-01 -1.430235803127288818e-01 4.259261488914489746e-02
2.084622085094451904e-01 3.570713400840759277e-01 3.282758295536041260e-01 1.466731280088424683e-01 -2.668717876076698303e-03 2.902552783489227295e-01 4.226743578910827637e-01 -6.609513759613037109e-01
6.455366611480712891e-01 5.811823010444641113e-01 1.218852326273918152e-01 2.833291292190551758e-01 2.236390709877014160e-01 -1.533559411764144897e-01 -2.772058248519897461e-01 -1.669322256930172443e-03
6.089719012379646301e-02 8.207486271858215332e-01 -8.521766960620880127e-02 -8.653607964515686035e-02 -1.595747768878936768e-01 -4.568165242671966553e-01 2.493625283241271973e-01 1.076355352997779846e-01
5.599685907363891602e-01 2.833340764045715332e-01 -2.317523360252380371e-01 -2.958689928054809570e-01 2.662572562694549561e-01 -3.801589906215667725e-01 4.140928685665130615e-01 -2.793255150318145752e-01
1.288819313049316406e-01 6.328014135360717773e-01 -1.752166897058486938e-01 -1.260070651769638062e-01 5.324566960334777832e-01 1.414028853178024292e-01 -4.715962111949920654e-01 -1.022998690605163574e-01
4.681824445724487305e-01 2.619186937808990479e-01 1.227624043822288513e-01 2.269710749387741089e-01 1.707272082567214966e-01 3.026773333549499512e-01 3.263033330440521240e-01 -6.468247175216674805e-01
3.473265171051025391e-01 5.179579854011535645e-01 -7.480338215827941895e-02 3.950475454330444336e-01 2.143546193838119507e-01 -4.080774188041687012e-01 -5.464687570929527283e-02 -4.836986064910888672e-01
2.357195466756820679e-01 4.347621500492095947e-01 8.886719495058059692e-02 2.378944456577301025e-01 5.451986789703369141e-01 3.740712106227874756e-01 2.729368805885314941e-01 -4.233932197093963623e-01
4.347555637359619141e-01 4.001990854740142822e-01 -6.296979635953903198e-02 -3.469376862049102783e-01 4.852117598056793213e-01 5.329248905181884766e-01 7.689411193132400513e-02 -3.384182229638099670e-02
-2.380895316600799561e-01 3.223965764045715332e-01 -2.401726320385932922e-02 -4.510948061943054199e-01 3.335663378238677979e-01 -1.832546293735504150e-01 1.158799827098846436e-01 -6.906760334968566895e-01
3.188224434852600098e-01 2.463011741638183594e-01 1.197566017508506775e-01 3.405592441558837891e-01 4.764550030231475830e-01 2.302165329456329346e-01 9.294829517602920532e-02 -6.470837593078613281e-01
4.152661859989166260e-01 5.879740715026855469e-01 2.232273221015930176e-01 4.751442372798919678e-01 3.231126368045806885e-01 -1.819617003202438354e-01 -2.145498245954513550e-01 -1.506811529397964478e-01
-1.219461262226104736e-01 6.976177692413330078e-01 -2.019176185131072998e-01 -3.213740289211273193e-01 2.410461008548736572e-01 4.018386602401733398e-01 -3.127415776252746582e-01 -1.924107074737548828e-01
2.460717260837554932e-01 3.580549359321594238e-01 3.946543931961059570e-01 -4.921105206012725830e-01 1.039449572563171387e-01 -4.658280611038208008e-01 -3.962615728378295898e-01 -1.688108742237091064e-01
-1.417264491319656372e-01 5.617736577987670898e-01 -6.145755574107170105e-02 -1.808518469333648682e-01 1.439783573150634766e-01 4.950275421142578125e-01 -4.342940449714660645e-01 -4.164689183235168457e-01
1.053120493888854980e-01 3.625467121601104736e-01 4.350834190845489502e-01 -5.670866966247558594e-01 1.871885508298873901e-01 -3.447416722774505615e-01 4.325022697448730469e-01 -7.509849965572357178e-02
4.353435933589935303e-01 4.562517404556274414e-01 1.514609903097152710e-01 3.022924065589904785e-01 -2.557017467916011810e-02 -5.877891182899475098e-01 7.338171824812889099e-03 -3.765440285205841064e-01
1.883214414119720459e-01 5.366238951683044434e-01 -2.491517663002014160e-01 -2.613860666751861572e-01 3.046059906482696533e-01 2.322399169206619263e-01 -6.062976121902465820e-01 -1.784764379262924194e-01
2.619566917419433594e-01 2.056367397308349609e-01 2.099516391754150391e-01 -1.161539480090141296e-01 9.249441325664520264e-02 2.705378234386444092e-01 5.240803956985473633e-01 -6.892855763435363770e-01
3.844996690750122070e-01 3.049649894237518311e-01 -1.558019816875457764e-01 5.742326006293296814e-02 4.978882968425750732e-01 4.936217069625854492e-01 5.600037798285484314e-02 -4.867169559001922607e-01
8.776716887950897217e-02 6.708365678787231445e-01 -4.209932982921600342e-01 -2.705759704113006592e-01 3.221688866615295410e-01 3.880746066570281982e-01 -6.163231283426284790e-02 -1.833991259336471558e-01
-1.571977511048316956e-02 7.744353413581848145e-01 1.607200056314468384e-01 4.585990011692047119e-01 5.400833673775196075e-03 -2.744496762752532959e-01 1.504368335008621216e-01 -2.566629648208618164e-01
1.919201314449310303e-01 6.567605137825012207e-01 3.025596439838409424e-01 -2.759279310703277588e-01 6.420541554689407349e-02 5.956150293350219727e-01 -3.236394003033638000e-02 6.501404196023941040e-02
5.579575300216674805e-01 3.230699300765991211e-01 1.443460583686828613e-01 7.746082701487466693e-05 1.285332292318344116e-01 -4.661667943000793457e-01 3.453586995601654053e-01 -4.586594104766845703e-01
1.846904456615447998e-01 6.186948418617248535e-01 8.839609473943710327e-02 -3.387753367424011230e-01 1.574902385473251343e-01 6.003948450088500977e-01 -2.728323936462402344e-01 -2.844282053411006927e-02
-5.804599076509475708e-02 6.698278188705444336e-01 5.256685018539428711e-01 1.095433607697486877e-01 -1.140092834830284119e-01 2.124148607254028320e-01 3.580113351345062256e-01 -2.708208262920379639e-01
6.140622496604919434e-01 6.793061494827270508e-01 4.570860788226127625e-02 -5.076041445136070251e-02 -5.223080888390541077e-02 3.195995986461639404e-01 -5.870287492871284485e-02 2.201971858739852905e-01
4.368368983268737793e-01 5.059647560119628906e-01 -5.985185503959655762e-02 -1.277212500572204590e-01 4.732224941253662109e-01 1.748077571392059326e-01 -5.237793326377868652e-01 -6.660395860671997070e-02
3.228420615196228027e-01 5.545074343681335449e-01 1.834028661251068115e-01 -1.580981314182281494e-01 -8.381541818380355835e-02 2.761300206184387207e-01 6.625341773033142090e-01 -8.624693751335144043e-02
1.026115044951438904e-01 2.477225065231323242e-01 5.717620253562927246e-01 -3.393302485346794128e-02 3.107518553733825684e-01 -1.966681145131587982e-02 -2.590253576636314392e-02 -7.088135480880737305e-01
-1.703482270240783691e-01 4.171732366085052490e-01 -1.449939459562301636e-01 -1.650472581386566162e-01 1.183854565024375916e-01 -2.936291098594665527e-01 -2.741988301277160645e-01 -7.571432590484619141e-01
-7.451824843883514404e-02 4.501897096633911133e-01 2.048401087522506714e-01 -5.781387686729431152e-01 -1.531601399183273315e-01 -4.064041674137115479e-01 1.232425048947334290e-01 -4.601753950119018555e-01
3.641340136528015137e-01 4.499585330486297607e-01 2.380273789167404175e-01 3.582150936126708984e-01 1.743953973054885864e-01 4.123040735721588135e-01 2.271071374416351318e-01 -4.774752855300903320e-01
3.417364954948425293e-01 3.450010120868682861e-01 1.351530849933624268e-01 -6.191517114639282227e-01 2.329566925764083862e-01 -5.169822573661804199e-01 1.039802879095077515e-01 -1.738502383232116699e-01
1.125007793307304382e-01 5.938329100608825684e-01 -1.338364779949188232e-01 -3.780867159366607666e-01 -2.904688417911529541e-01 -4.331868588924407959e-01 3.314264118671417236e-01 -3.032785058021545410e-01
7.414990663528442383e-01 4.942807853221893311e-01 -1.750460593029856682e-03 9.381038695573806763e-02 2.330065220594406128e-01 8.194112777709960938e-02 -3.630396127700805664e-01 -6.525442749261856079e-02
3.877629041671752930e-01 1.451271325349807739e-01 3.490098714828491211e-01 -2.532402575016021729e-01 -1.594484746456146240e-01 4.284991323947906494e-02 -2.862349152565002441e-01 -7.303761243820190430e-01
-6.885731965303421021e-02 3.199647963047027588e-01 1.943221688270568848e-01 -4.912891685962677002e-01 8.919303864240646362e-02 -1.740375459194183350e-01 4.132938385009765625e-01 -6.361594200134277344e-01
3.249071240425109863e-01 5.803398489952087402e-01 -1.810598745942115784e-02 -1.591665744781494141e-01 4.817272722721099854e-01 1.008710712194442749e-01 -5.380294322967529297e-01 -1.635096780955791473e-02
5.039988756179809570e-01 3.949983716011047363e-01 -9.289539605379104614e-02 -2.614286243915557861e-01 9.521905332803726196e-02 -5.792820453643798828e-01 2.185376137495040894e-01 -3.472661972045898438e-01
-3.277811408042907715e-02 3.278876543045043945e-01 1.864275932312011719e-01 -4.709090292453765869e-01 4.729239642620086670e-01 -4.699560403823852539e-01 1.530256122350692749e-01 -4.086221456527709961e-01
2.534489706158638000e-02 9.077425599098205566e-01 -1.108010560274124146e-01 -1.764371991157531738e-01 -6.920869648456573486e-02 2.643705904483795166e-01 -1.892447024583816528e-01 1.464885771274566650e-01
5.417796969413757324e-01 5.897800922393798828e-01 5.645427107810974121e-02 -6.642076373100280762e-02 -2.271431237459182739e-01 2.080914378166198730e-01 5.058370232582092285e-01 -1.637728139758110046e-02
1.612746715545654297e-02 5.421558022499084473e-01 -2.197116762399673462e-01 1.445126682519912720e-01 -2.455396950244903564e-02 3.651486635208129883e-01 1.525154113769531250e-01 -6.924250721931457520e-01
1.021688729524612427e-01 8.947836160659790039e-01 -7.340512424707412720e-02 4.707927629351615906e-02 2.369465976953506470e-01 2.493229359388351440e-01 -2.148777693510055542e-01 1.297722160816192627e-01
2.098967730998992920e-01 1.500491201877593994e-01 5.519907474517822266e-01 -4.465646445751190186e-01 3.515236675739288330e-01 3.766280412673950195e-02 3.648417294025421143e-01 -4.137849509716033936e-01
2.945082485675811768e-01 6.345538496971130371e-01 4.821493849158287048e-02 5.519137531518936157e-02 -4.286565817892551422e-03 2.905448079109191895e-01 6.350966095924377441e-01 -1.321109384298324585e-01
1.745343953371047974e-01 6.779214143753051758e-01 -2.296423017978668213e-01 2.057490348815917969e-01 4.138188064098358154e-02 -2.412685155868530273e-01 5.089387297630310059e-01 -3.097587823867797852e-01
3.319447636604309082e-01 4.272256791591644287e-01 1.932465285062789917e-01 1.126035451889038086e-01 4.362382292747497559e-01 5.694168806076049805e-01 2.329187989234924316e-01 -2.974497377872467041e-01
5.276501923799514771e-02 7.218074202537536621e-01 -3.742511272430419922e-01 -2.432177513837814331e-01 4.081120789051055908e-01 3.233502507209777832e-01 5.665149912238121033e-02 -5.168161913752555847e-02
1.357099711894989014e-01 3.324235975742340088e-01 1.764195114374160767e-01 -5.368273854255676270e-01 -3.340524137020111084e-01 -1.880856007337570190e-01 1.415508091449737549e-01 -6.202951669692993164e-01
3.042383491992950439e-01 7.904978394508361816e-01 -4.238910675048828125e-01 -1.244950369000434875e-01 2.017493173480033875e-02 1.496587991714477539e-01 -2.540641725063323975e-01 4.011275712400674820e-03
3.433216735720634460e-02 7.935069203376770020e-01 -5.196557566523551941e-02 -3.574229776859283447e-01 1.565615534782409668e-01 4.435837864875793457e-01 -1.171179786324501038e-01 6.100704893469810486e-02
3.018009960651397705e-01 6.089290380477905273e-01 -3.866658210754394531e-01 -1.075098887085914612e-01 4.734181165695190430e-01 1.891115754842758179e-01 -3.035825788974761963e-01 -1.581220477819442749e-01
4.542079269886016846e-01 5.887191891670227051e-01 -1.990814507007598877e-01 -1.196505725383758545e-01 -3.829560279846191406e-01 -4.262412786483764648e-01 7.225441932678222656e-02 -2.441264241933822632e-01
1.961661279201507568e-01 2.247420698404312134e-01 -7.776401005685329437e-03 -6.519069522619247437e-02 2.350482940673828125e-01 2.211369425058364868e-01 4.770537614822387695e-01 -7.582677006721496582e-01
7.292900979518890381e-02 5.914317965507507324e-01 6.412620544433593750e-01 -1.273055672645568848e-01 -3.055771291255950928e-01 -9.613738209009170532e-02 2.604661881923675537e-01 -2.168031632900238037e-01
2.204620987176895142e-01 6.615745425224304199e-01 1.600091159343719482e-01 -3.124570548534393311e-01 4.309055209159851074e-02 5.790671110153198242e-01 -2.237652987241744995e-01 5.689412727952003479e-02
1.010661497712135315e-01 6.919919848442077637e-01 1.438173502683639526e-01 -3.103299736976623535e-01 8.429086953401565552e-02 6.154861450195312500e-01 -7.503940910100936890e-02 -4.884190112352371216e-02
4.242238998413085938e-01 2.481251955032348633e-01 -1.603780090808868408e-01 -2.216056222096085548e-03 3.246513381600379944e-02 1.634269207715988159e-01 3.607442677021026611e-01 -7.581841349601745605e-01
2.496889978647232056e-01 6.166580915451049805e-01 -8.496578037738800049e-02 3.858337402343750000e-01 -4.414279758930206299e-02 -4.668844938278198242e-01 -2.425245940685272217e-02 -4.251863062381744385e-01
3.960808515548706055e-01 3.129764795303344727e-01 -1.877773851156234741e-01 -3.117243647575378418e-01 5.131573230028152466e-02 -4.777981042861938477e-01 3.207298517227172852e-01 -5.281491279602050781e-01
2.017237395048141479e-01 2.831056714057922363e-01 2.051575332880020142e-01 1.973318457603454590e-01 9.283018112182617188e-02 1.500191390514373779e-01 2.659353911876678467e-01 -8.344366550445556641e-01
5.603160858154296875e-01 4.714913368225097656e-01 1.569590121507644653e-01 3.047337830066680908e-01 3.066483736038208008e-01 6.582781672477722168e-02 -3.015785217285156250e-01 -3.961398303508758545e-01
5.450301617383956909e-02 3.386500477790832520e-01 7.337670773267745972e-02 -6.221952438354492188e-01 1.681665927171707153e-01 -3.446033895015716553e-01 3.830471932888031006e-01 -4.428069293498992920e-01
2.694775164127349854e-01 6.158429384231567383e-01 7.498214393854141235e-02 5.707930922508239746e-01 1.262308061122894287e-01 -2.166250199079513550e-01 -3.143594041466712952e-02 -3.909521698951721191e-01
1.238334849476814270e-01 4.968418180942535400e-01 -1.282731890678405762e-01 4.308152012526988983e-03 1.237455978989601135e-01 4.649193882942199707e-01 3.325850665569305420e-01 -6.158452630043029785e-01
6.619221568107604980e-01 3.982068002223968506e-01 -5.483306571841239929e-02 -6.286113709211349487e-02 4.500662088394165039e-01 3.971909880638122559e-01 -1.762406527996063232e-01 -7.036548107862472534e-02
2.947324514389038086e-01 6.475723981857299805e-01 -3.227595984935760498e-01 -3.187233209609985352e-01 1.816361770033836365e-02 5.220568776130676270e-01 9.716282039880752563e-02 -7.556855678558349609e-02
2.118778973817825317e-02 6.270959377288818359e-01 8.612034469842910767e-02 4.803230464458465576e-01 -7.557317614555358887e-02 -7.665636390447616577e-02 -8.955502510070800781e-02 -5.903959274291992188e-01
2.552175819873809814e-01 2.298893928527832031e-01 -1.188689544796943665e-01 -5.046822428703308105e-01 5.166607499122619629e-01 -2.673674523830413818e-01 4.458894729614257812e-01 -2.755722105503082275e-01
3.314135074615478516e-01 4.439902901649475098e-01 3.568687140941619873e-01 1.081826016306877136e-01 8.122462779283523560e-02 6.045611500740051270e-01 2.182141393423080444e-01 -3.664286434650421143e-01
5.207677483558654785e-01 4.354690909385681152e-01 1.270694136619567871e-01 -1.027453839778900146e-01 -2.764838747680187225e-02 -4.849965870380401611e-01 3.740905523300170898e-01 -3.695055246353149414e-01
1.834296435117721558e-01 4.415128827095031738e-01 5.818149447441101074e-02 -6.341302990913391113e-01 -1.739018559455871582e-01 -4.001831412315368652e-01 2.159957736730575562e-01 -3.589861690998077393e-01
2.755687534809112549e-01 5.989033579826354980e-01 2.657011747360229492e-01 -2.641625106334686279e-01 1.717293858528137207e-01 6.169996857643127441e-01 -8.435864746570587158e-02 8.775926381349563599e-02
1.827408522367477417e-01 3.051651716232299805e-01 2.864591181278228760e-01 -3.384739533066749573e-02 -8.543577976524829865e-03 1.824174821376800537e-01 5.500232577323913574e-01 -6.740925312042236328e-01
4.494402706623077393e-01 2.600389719009399414e-01 -5.066870450973510742e-01 -4.390117824077606201e-01 -3.332724049687385559e-02 -1.935556232929229736e-01 -2.605415880680084229e-01 -4.176883995532989502e-01
4.546848237514495850e-01 5.184046030044555664e-01 -3.670807182788848877e-01 -3.691456615924835205e-01 2.569079399108886719e-01 3.298246487975120544e-02 -4.314594864845275879e-01 -1.596222072839736938e-02
1.991400420665740967e-01 6.737093329429626465e-01 -1.446503251791000366e-01 1.499792039394378662e-01 5.549708008766174316e-01 1.537629365921020508e-01 -3.321558535099029541e-01 -1.451838314533233643e-01
1.798569411039352417e-01 3.341264426708221436e-01 7.295084595680236816e-01 -1.892119944095611572e-01 -1.404742747545242310e-01 -2.309471964836120605e-01 -1.235411688685417175e-02 -4.634705781936645508e-01
-1.652362942695617676e-01 7.510024905204772949e-01 1.474301517009735107e-01 3.482518251985311508e-03 -1.235123351216316223e-01 -5.592103600502014160e-01 1.711247116327285767e-01 -1.723058074712753296e-01
2.138443589210510254e-01 6.091810464859008789e-01 1.148919835686683655e-01 -3.350924551486968994e-01 4.532044008374214172e-02 6.318045854568481445e-01 -2.308840602636337280e-01 -5.606586858630180359e-02
1.281803697347640991e-01 5.082226991653442383e-01 -4.101590514183044434e-01 -4.904018640518188477e-01 1.395643502473831177e-01 4.585336446762084961e-01 -1.786126871593296528e-03 -2.946530878543853760e-01
1.775721907615661621e-01 3.812961280345916748e-01 -7.432377338409423828e-02 -2.700397968292236328e-01 2.627413570880889893e-01 -4.814521968364715576e-01 4.701659679412841797e-01 -4.719646573066711426e-01
7.151941061019897461e-01 3.650854527950286865e-01 2.871140837669372559e-01 -1.209493279457092285e-01 3.421300351619720459e-01 3.327366113662719727e-01 4.911127686500549316e-02 1.672366112470626831e-01
2.441417798399925232e-02 6.047399640083312988e-01 5.843231081962585449e-01 -1.970010101795196533e-01 -2.616363763809204102e-01 -1.625881940126419067e-01 1.972035467624664307e-01 -3.459376990795135498e-01
4.041568338871002197e-01 5.236584544181823730e-01 2.075124830007553101e-01 3.910635113716125488e-01 -9.680142253637313843e-02 -2.903997600078582764e-01 -4.294508695602416992e-01 -2.971805036067962646e-01
2.786619961261749268e-01 3.004785180091857910e-01 3.507446646690368652e-01 -3.648202717304229736e-01 4.523520171642303467e-01 -4.195273220539093018e-01 -3.954625725746154785e-01 -1.973026543855667114e-01
-1.024452000856399536e-01 8.003968596458435059e-01 1.730182021856307983e-01 -1.287099570035934448e-01 -1.474929749965667725e-01 1.969808787107467651e-01 4.911115467548370361e-01 2.494703978300094604e-02
-1.057620570063591003e-01 6.059877276420593262e-01 -1.418798812665045261e-03 -1.854469627141952515e-01 4.156481325626373291e-01 5.252737402915954590e-01 -2.392572462558746338e-01 -2.850975394248962402e-01
6.577519774436950684e-01 4.206486642360687256e-01 4.182161390781402588e-01 8.257452398538589478e-02 -2.480370104312896729e-01 2.397372424602508545e-01 -2.897242307662963867e-01 -7.587593793869018555e-02
-6.190582364797592163e-02 4.877335727214813232e-01 3.841266334056854248e-01 1.995420642197132111e-02 -2.110997736454010010e-01 -4.147477447986602783e-01 -3.467086255550384521e-01 -5.230169892311096191e-01
3.444848358631134033e-01 1.935076564550399780e-01 -3.129305839538574219e-01 -5.633860230445861816e-01 3.609853088855743408e-01 -3.169274032115936279e-01 -7.515259832143783569e-02 -4.383541643619537354e-01
6.645710468292236328e-01 3.197783231735229492e-01 -2.993859052658081055e-01 -3.591732978820800781e-01 -3.189212083816528320e-01 -2.760664820671081543e-01 -4.770811274647712708e-02 -2.392705827951431274e-01
-2.373300492763519287e-03 7.311143279075622559e-01 4.728648364543914795e-01 2.656066715717315674e-01 -1.836600340902805328e-02 3.123061358928680420e-01 1.764532029628753662e-01 -2.056939452886581421e-01
8.330217003822326660e-01 4.824861586093902588e-01 -9.647539258003234863e-02 -5.276124551892280579e-02 -1.438515633344650269e-01 1.798939555883407593e-01 -6.946772336959838867e-02 5.752972513437271118e-02
7.690613269805908203e-01 5.374087095260620117e-01 2.003138363361358643e-01 1.292620450258255005e-01 -2.120390385389328003e-01 4.216017201542854309e-02 -1.049759611487388611e-01 7.172320783138275146e-02
8.160765767097473145e-01 4.447378218173980713e-01 2.133888453245162964e-01 2.643081545829772949e-01 8.422178216278553009e-03 -3.917784988880157471e-02 -1.291157901287078857e-01 -5.056617781519889832e-02
2.735917568206787109e-01 1.654028147459030151e-01 -5.811007693409919739e-03 -6.175734996795654297e-01 3.705917298793792725e-01 -2.090294361114501953e-01 3.312086164951324463e-01 -4.750031530857086182e-01
1.903986930847167969e-01 2.413412183523178101e-01 5.374400019645690918e-01 -3.585899472236633301e-01 -1.406431496143341064e-01 2.082476764917373657e-01 1.966689527034759521e-01 -6.214885115623474121e-01
5.256244167685508728e-02 6.674205660820007324e-01 -1.633554697036743164e-01 2.562585175037384033e-01 4.660491049289703369e-01 2.912831306457519531e-01 -2.776921689510345459e-01 -2.833245992660522461e-01
1.862604916095733643e-01 4.888029992580413818e-01 2.256423383951187134e-01 5.906236767768859863e-01 2.458475232124328613e-01 -8.532637357711791992e-02 -6.700914353132247925e-02 -5.043967962265014648e-01
3.921304047107696533e-01 3.332928717136383057e-01 6.313863992691040039e-01 -2.985017141327261925e-03 -4.889040440320968628e-02 3.938275277614593506e-01 1.387801021337509155e-03 -4.230834543704986572e-01
6.809430569410324097e-02 3.922143876552581787e-01 1.349434852600097656e-01 -5.781833529472351074e-01 1.035889610648155212e-01 -3.973740637302398682e-01 3.642725646495819092e-01 -4.332365095615386963e-01
3.441566824913024902e-01 3.927097320556640625e-01 -2.744181454181671143e-01 -1.535533219575881958e-01 3.490124344825744629e-01 -5.121787786483764648e-01 3.766442537307739258e-01 -3.200837671756744385e-01
-3.790864348411560059e-01 3.948839306831359863e-01 4.160862863063812256e-01 -3.903154432773590088e-01 2.853033244609832764e-01 2.954132668673992157e-02 2.678974866867065430e-01 -4.699431955814361572e-01
4.981662034988403320e-01 1.546090245246887207e-01 1.330723762512207031e-01 -3.779668807983398438e-01 -2.860255837440490723e-01 -7.110082358121871948e-02 -9.377478808164596558e-02 -6.868038773536682129e-01
3.539406880736351013e-02 4.536290168762207031e-01 5.085579752922058105e-01 -3.977219462394714355e-01 3.955184519290924072e-01 -4.317906796932220459e-01 -1.684065759181976318e-01 7.010892033576965332e-02
2.702899575233459473e-01 6.031565666198730469e-01 -1.127664074301719666e-01 1.010938510298728943e-01 -2.581539377570152283e-02 2.616002559661865234e-01 6.188676953315734863e-01 -2.968351542949676514e-01
4.250549376010894775e-01 5.367386937141418457e-01 -2.572411000728607178e-01 -2.039876431226730347e-01 3.444108664989471436e-01 4.228851199150085449e-02 -5.487024784088134766e-01 -4.443373158574104309e-02
3.016004860401153564e-01 5.529675483703613281e-01 -9.213822335004806519e-02 -1.550085991621017456e-01 -1.291379183530807495e-01 -4.973846077919006348e-01 3.121703267097473145e-01 -4.574152231216430664e-01
7.035788893699645996e-02 3.598275482654571533e-01 7.964736223220825195e-01 -2.890949547290802002e-01 -1.027869731187820435e-01 1.306886672973632812e-01 9.038842469453811646e-02 -3.343842923641204834e-01
1.712746322154998779e-01 7.928595542907714844e-01 5.128286480903625488e-01 1.506985723972320557e-01 -1.402359604835510254e-01 -1.001970916986465454e-01 -1.618448048830032349e-01 -2.088667824864387512e-02
-2.866933122277259827e-02 6.177285909652709961e-01 3.955886065959930420e-01 -4.247962683439254761e-02 -1.815475225448608398e-01 -3.286222219467163086e-01 -5.637203454971313477e-01 -2.370565570890903473e-02
3.078415691852569580e-01 7.851900458335876465e-01 6.369851529598236084e-02 -4.329457296989858150e-04 -3.711576461791992188e-01 -3.619015216827392578e-01 1.134281530976295471e-01 5.528124794363975525e-02
1.535702049732208252e-01 2.870509922504425049e-01 4.226038157939910889e-01 -3.658519983291625977e-01 5.532941818237304688e-01 -3.899285495281219482e-01 -2.116842567920684814e-01 -2.803345918655395508e-01
1.128698587417602539e-01 6.343525052070617676e-01 -4.169545695185661316e-02 -9.397082962095737457e-03 1.060106456279754639e-01 1.923322211951017380e-03 7.429063320159912109e-01 -1.409916877746582031e-01
2.946434319019317627e-01 7.440093755722045898e-01 5.811528116464614868e-02 -2.475521527230739594e-02 -1.517604589462280273e-01 1.436246335506439209e-01 5.584743618965148926e-01 9.605553932487964630e-03
2.679515779018402100e-01 2.376475632190704346e-01 -2.458538264036178589e-01 -1.405573040246963501e-01 -1.202947720885276794e-01 1.317703127861022949e-01 2.810210883617401123e-01 -8.250563740730285645e-01
3.989259004592895508e-01 5.726568698883056641e-01 1.422862708568572998e-01 -3.917591273784637451e-01 -6.163935363292694092e-02 5.614671707153320312e-01 -9.927047044038772583e-02 1.015005633234977722e-01
1.198328211903572083e-01 1.906835883855819702e-01 4.725125730037689209e-01 -4.799158573150634766e-01 -6.370014976710081100e-03 7.557588815689086914e-02 -1.222184449434280396e-01 -6.892045736312866211e-01
3.492062985897064209e-01 6.827035546302795410e-01 -2.336272299289703369e-01 -1.669243276119232178e-01 -3.960745632648468018e-01 -2.594464719295501709e-01 2.983296811580657959e-01 -1.278175562620162964e-01
3.897358775138854980e-01 4.645513594150543213e-01 1.192439272999763489e-01 1.973893046379089355e-01 -2.041318714618682861e-01 -4.795429408550262451e-01 2.803433313965797424e-02 -5.538042187690734863e-01
4.913505911827087402e-02 5.002530217170715332e-01 -3.242074698209762573e-02 -4.719385206699371338e-01 -2.813480198383331299e-01 -4.144501090049743652e-01 2.766014635562896729e-01 -4.428563714027404785e-01
-3.298691809177398682e-01 4.911395311355590820e-01 2.548660337924957275e-01 -2.618677914142608643e-01 3.357104659080505371e-01 -4.516602754592895508e-01 9.624843485653400421e-03 -4.468173086643218994e-01
-5.667794030159711838e-03 4.397477805614471436e-01 4.123370349407196045e-01 -5.945206284523010254e-01 1.011029556393623352e-01 -4.344131350517272949e-01 2.683406174182891846e-01 -1.103183031082153320e-01
3.167044222354888916e-01 3.303048908710479736e-01 2.202497571706771851e-01 -6.196126937866210938e-01 -2.579609751701354980e-01 -3.832754790782928467e-01 3.701011836528778076e-02 -3.786204755306243896e-01
-1.200805455446243286e-01 6.459850072860717773e-01 4.373306781053543091e-02 3.963871002197265625e-01 -1.943862810730934143e-02 2.895207703113555908e-01 -2.285733968019485474e-01 -5.223054289817810059e-01
8.070816844701766968e-02 5.874107480049133301e-01 6.970244646072387695e-01 -6.931454688310623169e-02 -2.340211272239685059e-01 2.624428272247314453e-01 5.014393851161003113e-02 -1.778505295515060425e-01
2.876289486885070801e-01 3.758614063262939453e-01 1.598061621189117432e-01 -4.462809860706329346e-01 1.840353608131408691e-01 -4.994092583656311035e-01 4.079588949680328369e-01 -3.187222778797149658e-01
6.236609816551208496e-01 4.466063678264617920e-01 -8.709621429443359375e-02 -3.337706923484802246e-01 3.362672328948974609e-01 1.118668243288993835e-01 -3.958369493484497070e-01 1.016084104776382446e-01
3.005132451653480530e-02 1.391514837741851807e-01 -2.326672151684761047e-02 -5.560590624809265137e-01 2.866364717483520508e-01 2.469203472137451172e-01 2.242921143770217896e-01 -6.903288364410400391e-01
1.423303633928298950e-01 7.663505077362060547e-01 -2.893751859664916992e-01 -1.985819339752197266e-01 7.607320696115493774e-02 6.483804434537887573e-02 -5.089653730392456055e-01 1.547358371317386627e-02
3.598215281963348389e-01 3.064438104629516602e-01 -4.343069493770599365e-01 -2.104501128196716309e-01 4.588904976844787598e-01 -2.971360385417938232e-01 -1.043156161904335022e-01 -4.836907982826232910e-01
1.805414408445358276e-01 5.572403073310852051e-01 9.449151158332824707e-02 -3.674670159816741943e-01 -3.590576350688934326e-01 -6.021502017974853516e-01 -8.220850490033626556e-03 -1.461244076490402222e-01
2.806052863597869873e-01 9.220674633979797363e-02 1.473409980535507202e-01 -2.892447412014007568e-01 1.704488135874271393e-02 2.020242214202880859e-01 1.943904012441635132e-01 -8.535190224647521973e-01
3.645826280117034912e-01 3.353869616985321045e-01 3.660768866539001465e-01 -3.852056264877319336e-01 1.147935763001441956e-01 -6.157253980636596680e-01 9.750554710626602173e-02 -2.653239667415618896e-01
2.505081892013549805e-01 6.799812912940979004e-01 1.939526349306106567e-01 -4.642983973026275635e-01 8.229271322488784790e-02 2.843537926673889160e-01 -7.407031208276748657e-02 3.585592210292816162e-01
1.686866208910942078e-02 2.685493528842926025e-01 -4.148271679878234863e-02 -6.611570119857788086e-01 3.175197541713714600e-01 -2.801736593246459961e-01 1.339514851570129395e-01 -5.398964285850524902e-01
-2.107843607664108276e-01 6.187663078308105469e-01 3.270669281482696533e-02 -5.956166610121726990e-02 5.107018947601318359e-01 4.342453777790069580e-01 -2.195997685194015503e-01 -2.654645740985870361e-01
4.631281197071075439e-01 2.078774869441986084e-01 5.351405590772628784e-02 2.773039042949676514e-01 4.019222855567932129e-01 1.979901939630508423e-01 2.166227847337722778e-01 -6.441047191619873047e-01
2.799020111560821533e-01 2.152943164110183716e-01 1.664571911096572876e-01 -4.706658050417900085e-02 1.557915955781936646e-01 1.461351513862609863e-01 3.823665678501129150e-01 -8.084240555763244629e-01
2.965826094150543213e-01 1.262662261724472046e-01 2.206746786832809448e-01 -1.356834778562188148e-03 2.945188619196414948e-02 2.445735931396484375e-01 1.274870485067367554e-01 -8.777583241462707520e-01
-1.009887009859085083e-01 5.512838959693908691e-01 4.026746153831481934e-01 -3.708651959896087646e-01 3.296688795089721680e-01 -3.559183478355407715e-01 -3.875340819358825684e-01 2.564266696572303772e-02
-2.641798257827758789e-01 8.550323843955993652e-01 1.042729541659355164e-01 7.252311706542968750e-02 2.169971168041229248e-01 1.284424099139869213e-03 3.644733726978302002e-01 5.537250265479087830e-02
-1.751145422458648682e-01 4.855269789695739746e-01 2.436236441135406494e-01 -4.870892763137817383e-01 5.775201320648193359e-01 -3.141163289546966553e-01 -4.816531762480735779e-02 4.971646890044212341e-02
6.985895633697509766e-01 3.435410857200622559e-01 -8.282379060983657837e-02 -8.500607311725616455e-02 4.681275784969329834e-01 3.273944556713104248e-01 -2.096525132656097412e-01 -9.788626432418823242e-02
-1.735833734273910522e-01 8.238262534141540527e-01 2.357973903417587280e-01 6.651693955063819885e-03 -1.750976145267486572e-01 2.785168588161468506e-01 3.477331101894378662e-01 -7.990884780883789062e-02
3.442785739898681641e-01 5.338643193244934082e-01 -2.146494090557098389e-01 -2.320316620171070099e-02 4.803370535373687744e-01 1.826265007257461548e-01 -4.814966619014739990e-01 -2.322353869676589966e-01
1.877887398004531860e-01 5.979563593864440918e-01 7.084912061691284180e-01 -1.016399934887886047e-01 -2.725106775760650635e-01 6.422474235296249390e-02 -9.903077036142349243e-02 -8.184852451086044312e-02
2.062672972679138184e-01 6.085534691810607910e-01 -2.860760390758514404e-01 -5.310455337166786194e-02 4.986438453197479248e-01 1.028499528765678406e-01 -4.641410410404205322e-01 -1.667520254850387573e-01
1.804216653108596802e-01 3.355246484279632568e-01 6.017934679985046387e-01 -4.751889035105705261e-02 5.402920022606849670e-02 -2.502865195274353027e-01 -2.671816945075988770e-01 -5.945664644241333008e-01
-1.442555338144302368e-01 7.578620314598083496e-01 -1.488162279129028320e-01 -4.473418593406677246e-01 -3.602181002497673035e-02 3.873805403709411621e-01 -1.645211726427078247e-01 -6.438930332660675049e-02
6.982551217079162598e-01 5.126119256019592285e-01 -6.821246445178985596e-02 -5.945156142115592957e-02 3.355124592781066895e-01 8.755334466695785522e-02 -3.471803069114685059e-01 2.670111320912837982e-02
1.359673142433166504e-01 8.245936632156372070e-01 -2.946233190596103668e-02 -3.923171199858188629e-03 -1.760127395391464233e-01 -4.742678701877593994e-01 1.946240514516830444e-01 8.298081159591674805e-02
-9.361609816551208496e-02 6.731211543083190918e-01 6.576833724975585938e-01 -1.817796565592288971e-02 -1.292356252670288086e-01 -2.018281444907188416e-02 2.894176840782165527e-01 -6.628844141960144043e-02
1.250013560056686401e-01 2.803265154361724854e-01 7.703999429941177368e-02 -5.722547173500061035e-01 3.777419030666351318e-01 -4.317337572574615479e-01 2.658414840698242188e-01 -4.154831469058990479e-01
2.305123060941696167e-01 3.967567980289459229e-01 6.627233028411865234e-01 8.556540310382843018e-02 -2.031295001506805420e-01 -2.188664972782135010e-01 -3.002140223979949951e-01 -4.045145213603973389e-01
8.055317997932434082e-01 5.241745114326477051e-01 -1.491309404373168945e-01 -4.151013679802417755e-03 -2.917238138616085052e-02 2.245069146156311035e-01 -2.745087444782257080e-02 4.576384276151657104e-02
3.580898046493530273e-01 3.383519351482391357e-01 1.752763520926237106e-03 -4.058407545089721680e-01 -3.416093885898590088e-01 -1.555605679750442505e-01 4.304208755493164062e-01 -5.161606073379516602e-01
6.519334912300109863e-01 5.136747956275939941e-01 -9.726137667894363403e-02 -3.796134293079376221e-01 1.179578229784965515e-01 1.971535235643386841e-01 -2.166908383369445801e-01 2.404501736164093018e-01
1.224493309855461121e-01 4.326313138008117676e-01 2.100825011730194092e-01 3.811259195208549500e-02 2.344104349613189697e-01 5.444496273994445801e-01 3.608084917068481445e-01 -5.202811956405639648e-01
-3.856905698776245117e-01 7.578634023666381836e-01 1.460905820131301880e-01 -9.217352420091629028e-02 -2.994868531823158264e-02 1.934394389390945435e-01 3.943269252777099609e-01 -2.307332158088684082e-01
1.938443928956985474e-01 5.072310566902160645e-01 2.220364063978195190e-01 5.521180629730224609e-01 1.234918949194252491e-03 -2.969841957092285156e-01 -1.267420649528503418e-01 -4.967311024665832520e-01
-2.621305882930755615e-01 4.319875240325927734e-01 -6.280186027288436890e-02 -1.032586321234703064e-01 3.125877976417541504e-01 -2.275937944650650024e-01 -3.406675755977630615e-01 -6.815448999404907227e-01
-1.445980370044708252e-01 6.452598571777343750e-01 2.385057136416435242e-02 -2.183539792895317078e-03 4.822613894939422607e-01 4.765553474426269531e-01 -1.736929714679718018e-01 -2.688997685909271240e-01
3.275141119956970215e-01 2.468015551567077637e-01 -2.310744673013687134e-02 -5.548667311668395996e-01 3.258263692259788513e-02 -4.736405611038208008e-01 3.940257802605628967e-02 -5.444841384887695312e-01
2.671568393707275391e-01 4.876579046249389648e-01 -1.676016747951507568e-01 -1.198635548353195190e-01 1.680361777544021606e-01 -6.056065559387207031e-01 2.041276991367340088e-01 -4.601044654846191406e-01
-5.350925773382186890e-02 3.020727038383483887e-01 5.298759341239929199e-01 -4.265502095222473145e-01 -1.539386808872222900e-01 1.052234247326850891e-01 1.247742250561714172e-01 -6.267675757408142090e-01
7.313433885574340820e-01 3.689037561416625977e-01 3.656965792179107666e-01 1.335382759571075439e-01 -4.845681041479110718e-02 2.642768621444702148e-01 -3.020836412906646729e-01 -1.184718832373619080e-01
3.404685556888580322e-01 5.456738173961639404e-02 1.605608463287353516e-01 -4.314308762550354004e-01 2.634247839450836182e-01 1.401684246957302094e-02 2.810997664928436279e-01 -7.215158343315124512e-01
8.427417278289794922e-02 5.095902681350708008e-01 2.968374490737915039e-01 -5.878347754478454590e-01 -2.589283883571624756e-01 -4.556102156639099121e-01 9.972409904003143311e-02 -1.224099472165107727e-01
2.724072337150573730e-01 5.981299281120300293e-01 1.872418969869613647e-01 5.353828668594360352e-01 7.261783629655838013e-02 -1.712213605642318726e-01 -3.600243479013442993e-02 -4.587529897689819336e-01
5.761819481849670410e-01 5.691716670989990234e-01 -1.647069752216339111e-01 -9.162811189889907837e-02 3.782264590263366699e-01 3.609732985496520996e-01 -1.869382262229919434e-01 1.519662141799926758e-02
5.020519495010375977e-01 2.779849469661712646e-01 5.534480810165405273e-01 -3.442175984382629395e-01 1.119776964187622070e-01 -2.673921883106231689e-01 5.129405856132507324e-02 -3.990099728107452393e-01
2.196579426527023315e-01 5.464849472045898438e-01 5.043122917413711548e-02 -3.062004745006561279e-01 -2.209718227386474609e-01 -6.245757937431335449e-01 7.631982211023569107e-03 -3.432507514953613281e-01
-1.400009095668792725e-01 7.639811635017395020e-01 -1.887557804584503174e-01 -3.813239187002182007e-02 9.906110167503356934e-02 4.367474317550659180e-01 2.136140018701553345e-01 -3.368344008922576904e-01
4.888162910938262939e-01 3.268699645996093750e-01 -5.057116746902465820e-01 -2.067424589768052101e-03 5.028426647186279297e-03 4.254216328263282776e-02 1.883723959326744080e-02 -6.295045018196105957e-01
2.746123373508453369e-01 7.279611825942993164e-01 -8.990356326103210449e-02 -2.908314764499664307e-01 -2.106510102748870850e-01 -4.134432673454284668e-01 2.111518234014511108e-01 2.051847875118255615e-01
2.277127802371978760e-01 1.301539242267608643e-01 9.946739673614501953e-02 -3.359841406345367432e-01 -1.024789214134216309e-01 4.022924602031707764e-01 4.532216116786003113e-02 -7.962615489959716797e-01
3.063759803771972656e-01 3.744671046733856201e-01 -1.481577903032302856e-01 -2.390484511852264404e-01 1.681432574987411499e-01 -5.620519518852233887e-01 3.330039083957672119e-01 -4.814011454582214355e-01
3.939567506313323975e-01 2.406662255525588989e-01 6.193963885307312012e-01 -3.166747391223907471e-01 -2.071053981781005859e-01 -1.835815459489822388e-01 -2.933379411697387695e-01 -3.745679259300231934e-01
-1.724410057067871094e-01 4.665536284446716309e-01 5.860314965248107910e-01 -4.367733597755432129e-01 -1.521851122379302979e-01 1.686127781867980957e-01 3.313977420330047607e-01 -2.386905550956726074e-01
4.154995679855346680e-01 3.730225861072540283e-01 -1.994560286402702332e-02 -5.083138346672058105e-01 -4.195171594619750977e-01 -2.667168378829956055e-01 2.276701927185058594e-01 -3.612025976181030273e-01
3.275032639503479004e-01 2.017769366502761841e-01 4.759609103202819824e-01 -3.741131424903869629e-01 -1.811295300722122192e-01 -6.669500470161437988e-02 -2.990265488624572754e-01 -5.990451574325561523e-01
1.449179947376251221e-01 4.474707245826721191e-01 4.221397936344146729e-01 -5.265077352523803711e-01 7.856599241495132446e-02 -3.973424136638641357e-01 3.987726569175720215e-01 1.682270877063274384e-02
3.422772586345672607e-01 3.824476599693298340e-01 -1.278264671564102173e-01 -4.819232225418090820e-01 1.915055513381958008e-01 -5.972664952278137207e-01 2.233224660158157349e-01 -2.114619016647338867e-01
-3.655549287796020508e-01 7.423914074897766113e-01 2.382221668958663940e-01 -4.611147940158843994e-02 -1.992118954658508301e-01 2.825550734996795654e-01 1.802406013011932373e-01 -3.230157196521759033e-01
4.118932485580444336e-01 3.500271737575531006e-01 3.937170207500457764e-01 -4.815977513790130615e-01 7.748938351869583130e-02 -5.108440518379211426e-01 -5.403275601565837860e-03 -2.321209460496902466e-01
4.751290977001190186e-01 2.425331622362136841e-01 5.183826684951782227e-01 1.671688556671142578e-01 3.634910583496093750e-01 -2.740823626518249512e-01 -3.043507039546966553e-01 -3.448009192943572998e-01
-9.359142929315567017e-02 5.017597079277038574e-01 1.857585012912750244e-01 -7.075039148330688477e-01 -9.463831037282943726e-02 -3.852822482585906982e-01 1.423108875751495361e-01 -1.635814756155014038e-01
2.793994247913360596e-01 5.018514394760131836e-01 4.888752698898315430e-01 1.761688292026519775e-01 -1.309091001749038696e-01 3.902714252471923828e-01 -2.323720008134841919e-01 -4.202392399311065674e-01
4.439939260482788086e-01 6.433503627777099609e-01 1.805314719676971436e-01 -6.469444930553436279e-02 1.029849499464035034e-01 -1.394786238670349121e-01 4.506774842739105225e-01 3.449961841106414795e-01
1.145651116967201233e-01 4.248982071876525879e-01 4.168410599231719971e-01 4.111138358712196350e-02 1.704360246658325195e-01 5.401645302772521973e-01 3.216015100479125977e-01 -4.545723497867584229e-01
3.676114082336425781e-01 8.050806522369384766e-01 1.901923865079879761e-01 1.515472978353500366e-01 -8.102828264236450195e-02 1.638966947793960571e-01 3.215912580490112305e-01 1.439398080110549927e-01
3.711788356304168701e-01 6.058192253112792969e-01 6.829897761344909668e-01 4.843177273869514465e-02 -1.638404466211795807e-02 -1.098006442189216614e-01 -9.792332351207733154e-02 -6.689682602882385254e-02
5.140113234519958496e-01 6.597422957420349121e-01 1.015508640557527542e-02 -1.527500450611114502e-01 4.725009202957153320e-02 5.030448436737060547e-01 1.140340939164161682e-01 9.384161233901977539e-02
1.912748664617538452e-01 3.978842198848724365e-01 3.881514668464660645e-01 -3.231163322925567627e-01 2.531251609325408936e-01 -4.963051378726959229e-01 2.153120487928390503e-01 -4.396428465843200684e-01
-6.390035897493362427e-02 4.858738780021667480e-01 2.850018441677093506e-01 2.222926318645477295e-01 -2.459580823779106140e-02 2.705936133861541748e-01 3.389104008674621582e-01 -6.637145876884460449e-01
8.700319528579711914e-01 3.608121275901794434e-01 8.517309278249740601e-02 -1.724435538053512573e-01 1.435624901205301285e-02 1.920244842767715454e-01 6.946174055337905884e-02 1.842915564775466919e-01
-1.695928871631622314e-01 4.957692623138427734e-01 2.056001871824264526e-01 -5.249022841453552246e-01 5.657197907567024231e-02 -5.430886745452880859e-01 1.105973348021507263e-01 -3.118971586227416992e-01
3.241353482007980347e-02 4.640474915504455566e-01 -7.166346162557601929e-02 3.986895829439163208e-02 -3.046862781047821045e-01 -4.209306556731462479e-03 2.921733856201171875e-01 -7.737360000610351562e-01
2.523563206195831299e-01 2.125172913074493408e-01 1.641893684864044189e-01 -2.382838428020477295e-01 -3.430682718753814697e-01 2.799999117851257324e-01 3.624070808291435242e-02 -7.810288071632385254e-01
1.719917505979537964e-01 5.916776061058044434e-01 -3.743617236614227295e-01 -3.367754518985748291e-01 1.172668533399701118e-03 -4.016380608081817627e-01 3.973721563816070557e-01 -2.180664092302322388e-01
3.865979611873626709e-01 6.217689514160156250e-01 1.315346062183380127e-01 -3.330317437648773193e-01 2.250078469514846802e-01 4.762569367885589600e-01 1.031735688447952271e-01 2.182654738426208496e-01
4.954332709312438965e-01 6.219158172607421875e-01 -9.685239940881729126e-02 -1.647608727216720581e-01 -2.135022133588790894e-01 -4.002635776996612549e-01 3.509673774242401123e-01 4.762049764394760132e-02
-1.720764935016632080e-01 8.860155940055847168e-01 -6.731751561164855957e-02 2.390663623809814453e-01 1.533791869878768921e-01 1.791956573724746704e-01 2.489341050386428833e-01 -7.795625925064086914e-02
7.124115824699401855e-01 4.997309744358062744e-01 8.179834485054016113e-02 2.014516592025756836e-01 1.315420269966125488e-01 -1.294913981109857559e-02 -4.135672450065612793e-01 -8.340368419885635376e-02
4.693593382835388184e-01 1.539983004331588745e-01 4.323116242885589600e-01 -4.077144861221313477e-01 2.585374116897583008e-01 -3.472840487957000732e-01 5.049830302596092224e-02 -4.613720178604125977e-01
2.601487934589385986e-01 1.165900304913520813e-01 5.066400170326232910e-01 -1.800478398799896240e-01 3.894802629947662354e-01 -2.629674854688346386e-04 6.467700004577636719e-02 -6.882948875427246094e-01
1.611352860927581787e-01 2.389323413372039795e-01 3.224368989467620850e-01 -1.688940376043319702e-01 1.101389247924089432e-02 1.803428530693054199e-01 5.246949791908264160e-01 -6.902944445610046387e-01
1.259409785270690918e-01 5.902640819549560547e-01 1.091391965746879578e-01 3.879447877407073975e-01 4.531963765621185303e-01 1.190533712506294250e-01 -4.238089025020599365e-01 -2.722865641117095947e-01
-2.979218661785125732e-01 4.989738762378692627e-01 1.611078158020973206e-02 -1.101702004671096802e-01 2.171958237886428833e-01 -3.527441024780273438e-01 -3.067064285278320312e-01 -6.198380589485168457e-01
-1.805938929319381714e-01 8.931105136871337891e-01 1.603258959949016571e-02 1.406671106815338135e-01 8.495844900608062744e-02 9.756478667259216309e-02 3.645260334014892578e-01 -8.900417014956474304e-03
-5.525508522987365723e-02 5.744641423225402832e-01 6.765460968017578125e-01 2.265988616272807121e-03 -2.928836941719055176e-01 2.347153574228286743e-01 -2.818296104669570923e-02 -2.599071562290191650e-01
2.831216156482696533e-01 1.867512464523315430e-01 3.408466577529907227e-01 -1.101303845643997192e-01 6.992042660713195801e-01 -2.220703959465026855e-01 -2.484195977449417114e-01 -3.959126770496368408e-01
1.215914823114871979e-02 4.622754454612731934e-01 -2.127818018198013306e-01 2.486919984221458435e-02 4.886784553527832031e-01 1.735043525695800781e-01 2.032367736101150513e-01 -6.557768583297729492e-01
2.755063772201538086e-01 6.201115250587463379e-01 1.767493784427642822e-01 -4.458371996879577637e-01 1.796494126319885254e-01 4.813058674335479736e-01 5.528260022401809692e-02 2.063042819499969482e-01
9.557781368494033813e-02 4.840703010559082031e-01 -1.956084668636322021e-01 1.419629901647567749e-01 2.100058831274509430e-02 3.619071841239929199e-01 2.309130877256393433e-01 -7.165095806121826172e-01
1.299173533916473389e-01 5.739108920097351074e-01 -1.440630555152893066e-01 3.000868111848831177e-02 3.191227093338966370e-02 9.149282239377498627e-03 7.071214914321899414e-01 -3.618980050086975098e-01
2.470068037509918213e-01 3.841671943664550781e-01 6.468860507011413574e-01 -4.789686948060989380e-02 -5.242772027850151062e-02 -5.082401633262634277e-01 -1.207890808582305908e-01 -3.082221150398254395e-01
-9.897556900978088379e-02 5.157719254493713379e-01 1.003275588154792786e-01 -6.416554450988769531e-01 -3.109203651547431946e-02 -5.283851027488708496e-01 1.121296659111976624e-01 -9.831338375806808472e-02
4.316405951976776123e-01 6.232694983482360840e-01 -2.190826833248138428e-01 -2.183336764574050903e-01 -5.014870762825012207e-01 9.920847415924072266e-02 2.324399203062057495e-01 -1.191423535346984863e-01
-2.926037609577178955e-01 4.900657832622528076e-01 -1.226582154631614685e-01 -7.392765581607818604e-02 2.529971301555633545e-01 -2.526294589042663574e-01 -1.223624497652053833e-01 -7.147773504257202148e-01
-2.277233004570007324e-01 6.657083630561828613e-01 6.329596042633056641e-01 -1.073218509554862976e-01 -1.923397332429885864e-01 -1.589943915605545044e-01 -1.747279912233352661e-01 -3.891292726621031761e-03
3.349659591913223267e-02 6.460239887237548828e-01 -8.765616267919540405e-02 -2.168520539999008179e-01 3.894109427928924561e-01 4.842033982276916504e-01 -3.154924213886260986e-01 -2.029614746570587158e-01
2.896817028522491455e-01 2.988988757133483887e-01 -6.210343539714813232e-02 1.183616295456886292e-01 -1.442067474126815796e-01 9.003263711929321289e-02 3.250830173492431641e-01 -8.211560249328613281e-01
5.604293346405029297e-01 1.664578914642333984e-01 6.027432084083557129e-01 2.109855264425277710e-01 1.244457513093948364e-01 1.096013039350509644e-01 -2.373980581760406494e-01 -4.080925285816192627e-01
2.526117265224456787e-01 2.501113712787628174e-01 5.821523070335388184e-01 -1.589380949735641479e-01 -2.216946333646774292e-01 1.342726945877075195e-01 -2.437261939048767090e-01 -6.187801957130432129e-01
8.689133077859878540e-02 4.156264662742614746e-01 6.806296855211257935e-02 -5.516368746757507324e-01 9.967533499002456665e-02 -5.264394879341125488e-01 1.826013773679733276e-01 -4.362933337688446045e-01
3.364983499050140381e-01 5.050316452980041504e-01 1.534204334020614624e-01 4.005334079265594482e-01 -8.248335123062133789e-02 -4.237233698368072510e-01 -9.630403667688369751e-02 -5.021231770515441895e-01
-8.106178790330886841e-02 7.045885324478149414e-01 2.100656628608703613e-01 -6.736638396978378296e-02 -2.899852097034454346e-01 -5.698947310447692871e-01 2.500416524708271027e-02 -1.970315128564834595e-01
3.771788775920867920e-01 3.788897693157196045e-01 -6.824041008949279785e-01 -1.912541985511779785e-01 1.772206127643585205e-01 -1.672503799200057983e-01 -4.783228412270545959e-02 -3.876305818557739258e-01
2.328774631023406982e-01 2.796462774276733398e-01 -7.341515738517045975e-03 -5.522087216377258301e-01 1.478922665119171143e-01 -2.980966567993164062e-01 4.775204360485076904e-01 -4.730941951274871826e-01
6.407256722450256348e-01 6.829216480255126953e-01 6.566029787063598633e-02 2.422463744878768921e-01 -6.526396423578262329e-02 -2.130558341741561890e-02 -2.349392175674438477e-01 1.357840467244386673e-02
3.322904407978057861e-01 6.187974810600280762e-01 4.263488650321960449e-01 4.246880412101745605e-01 -1.069390475749969482e-01 1.774954944849014282e-01 -2.346794605255126953e-01 -2.156948000192642212e-01
5.257995724678039551e-01 1.566994935274124146e-01 1.166462376713752747e-01 -6.064099669456481934e-01 -3.782723248004913330e-01 2.745548486709594727e-01 -2.876646630465984344e-02 -3.135964572429656982e-01
2.805809490382671356e-03 4.508675932884216309e-01 2.856926321983337402e-01 -4.488339126110076904e-01 -6.460139900445938110e-02 4.278161525726318359e-01 4.128456711769104004e-01 -3.949643075466156006e-01
1.273166090250015259e-01 2.499314993619918823e-01 7.699472904205322266e-01 -3.234961628913879395e-01 1.900239586830139160e-01 2.961737476289272308e-02 -1.748685687780380249e-01 -3.953362703323364258e-01
1.864768415689468384e-01 4.616421163082122803e-01 -2.100586593151092529e-01 -9.367362409830093384e-02 -6.629605591297149658e-02 4.856541752815246582e-01 2.916144728660583496e-01 -6.114895343780517578e-01
1.877961903810501099e-01 4.293159246444702148e-01 1.561223864555358887e-01 -3.151529729366302490e-01 9.014031291007995605e-02 -5.482297539710998535e-01 2.775045037269592285e-01 -5.206101536750793457e-01
1.357767730951309204e-01 7.572878003120422363e-01 -7.319786399602890015e-02 -1.104456856846809387e-01 2.600997984409332275e-01 4.870866537094116211e-01 -2.876531183719635010e-01 -5.361231788992881775e-02
4.504421055316925049e-01 3.191474676132202148e-01 2.287120968103408813e-01 -4.564237594604492188e-01 -1.634722575545310974e-02 5.811495780944824219e-01 -1.609570980072021484e-01 -2.659055888652801514e-01
-3.017233610153198242e-01 3.797688484191894531e-01 -2.381418831646442413e-02 -1.868812590837478638e-01 1.779010742902755737e-01 -1.831464767456054688e-01 -1.658260226249694824e-01 -7.978453636169433594e-01
2.626767158508300781e-01 1.645853966474533081e-01 1.848802715539932251e-01 -5.584350228309631348e-01 3.203712999820709229e-01 -2.820000052452087402e-01 1.096590235829353333e-01 -6.030716300010681152e-01
3.890115395188331604e-02 5.834498405456542969e-01 6.450886130332946777e-01 1.077590063214302063e-01 -3.518766760826110840e-01 1.098769232630729675e-01 -2.624767459928989410e-02 -3.061741888523101807e-01
5.550746321678161621e-01 6.024763584136962891e-01 2.562941610813140869e-01 2.694459557533264160e-01 5.610281601548194885e-02 -1.372867263853549957e-02 -4.323232769966125488e-01 -1.967349089682102203e-02
2.205988019704818726e-01 5.347444415092468262e-01 4.440943896770477295e-01 -2.374531924724578857e-01 -2.334122657775878906e-01 -5.931352376937866211e-01 2.028682734817266464e-03 -7.406834512948989868e-02
1.716191470623016357e-01 2.682199478149414062e-01 1.528586745262145996e-01 -5.583323240280151367e-01 -2.672507762908935547e-01 -3.994801640510559082e-02 -2.064962089061737061e-01 -6.692118644714355469e-01
3.428185731172561646e-02 5.691723823547363281e-01 4.609261155128479004e-01 1.041302978992462158e-01 1.962206140160560608e-02 4.754587411880493164e-01 1.180559545755386353e-01 -4.595521688461303711e-01
2.471313066780567169e-02 6.836505532264709473e-01 2.204590439796447754e-01 -1.879056394100189209e-01 9.370206296443939209e-02 5.784313082695007324e-01 -3.148235976696014404e-01 -7.499109953641891479e-02
3.256894946098327637e-01 1.471481472253799438e-01 3.155033886432647705e-01 -4.899564757943153381e-02 2.858185768127441406e-01 2.499076873064041138e-01 4.514825940132141113e-01 -6.498833894729614258e-01
-7.202728837728500366e-02 4.132301807403564453e-01 6.759681105613708496e-01 -3.115546107292175293e-01 -1.941604018211364746e-01 2.846194207668304443e-01 2.982910722494125366e-02 -3.878883123397827148e-01
1.374374479055404663e-01 1.560594290494918823e-01 1.609461754560470581e-01 -3.505161404609680176e-01 4.341313838958740234e-01 -1.131597161293029785e-01 -2.560916543006896973e-01 -7.356175184249877930e-01
3.218433558940887451e-01 3.204736113548278809e-01 7.590477466583251953e-01 6.271310150623321533e-02 -4.447773471474647522e-02 -2.147588878870010376e-01 -1.770832985639572144e-01 -3.662907183170318604e-01
1.253425478935241699e-01 4.214403033256530762e-01 2.802760303020477295e-01 -5.886794328689575195e-01 5.870447494089603424e-03 -4.270150661468505859e-01 4.395238161087036133e-01 -7.760017365217208862e-02
5.227609276771545410e-01 3.794578313827514648e-01 -2.894070744514465332e-01 -1.725682467222213745e-01 1.967760473489761353e-01 -3.986653685569763184e-01 -4.689551144838333130e-02 -5.189821720123291016e-01
7.885701209306716919e-02 5.489512681961059570e-01 8.747913688421249390e-02 -5.791221857070922852e-01 -2.189663350582122803e-01 -5.146974325180053711e-01 -1.444186717271804810e-01 -1.252297908067703247e-01
4.048724845051765442e-02 6.625281572341918945e-01 4.853350818157196045e-01 -2.614893317222595215e-01 -4.003869891166687012e-01 5.742230266332626343e-02 9.467363357543945312e-02 -2.879590094089508057e-01
4.586066007614135742e-01 6.096833944320678711e-01 1.708837449550628662e-01 -1.655045151710510254e-01 -1.837452501058578491e-01 -4.021579027175903320e-01 3.577980995178222656e-01 1.945772320032119751e-01
2.111418396234512329e-01 3.039299249649047852e-01 3.413717448711395264e-01 7.869249582290649414e-02 -6.426708400249481201e-02 3.217827975749969482e-01 3.468344807624816895e-01 -7.157862186431884766e-01
4.194980859756469727e-01 3.056229352951049805e-01 3.269059816375374794e-03 -2.731709480285644531e-01 1.612229496240615845e-01 -4.122485518455505371e-01 4.337535500526428223e-01 -5.214393734931945801e-01
2.173182219266891479e-01 5.869116783142089844e-01 1.906420737504959106e-01 -2.335428297519683838e-01 -4.209695011377334595e-02 -6.768514513969421387e-01 1.132129281759262085e-01 -2.114323526620864868e-01
-6.693787127733230591e-02 8.184570670127868652e-01 1.921982616186141968e-01 -1.757517270743846893e-02 -3.509034216403961182e-01 2.413217872381210327e-01 3.072504997253417969e-01 -1.123661026358604431e-01
2.760563492774963379e-01 7.829298973083496094e-01 -2.448240369558334351e-01 -7.863677293062210083e-02 -2.073871195316314697e-01 -3.139152526855468750e-01 3.206095993518829346e-01 1.867130585014820099e-02
8.313713669776916504e-01 4.566287994384765625e-01 1.801953613758087158e-01 -8.849287033081054688e-02 -1.375428587198257446e-01 8.337107300758361816e-02 -1.066663637757301331e-01 1.508768647909164429e-01
-1.832892447710037231e-01 3.784644305706024170e-01 1.565594971179962158e-01 -1.267558708786964417e-02 1.737959384918212891e-01 1.285885423421859741e-01 4.829076826572418213e-01 -7.201098799705505371e-01
-9.873716533184051514e-02 9.152079224586486816e-01 -8.317433297634124756e-02 2.013618052005767822e-01 2.580645084381103516e-01 1.041366010904312134e-01 1.268369555473327637e-01 1.079429313540458679e-01
2.882003486156463623e-01 4.986310303211212158e-01 2.468199431896209717e-01 -1.122502088546752930e-01 2.795975208282470703e-01 6.732890009880065918e-01 1.846020668745040894e-01 -1.709295213222503662e-01
4.076536595821380615e-01 6.110774278640747070e-01 -4.599278569221496582e-01 -1.038110926747322083e-01 -6.739514321088790894e-02 -2.365556359291076660e-01 3.772069811820983887e-01 -1.879003196954727173e-01
1.272873394191265106e-02 3.179085254669189453e-01 5.142320394515991211e-01 -2.837753295898437500e-01 3.360707685351371765e-02 4.140583276748657227e-01 3.279314041137695312e-01 -5.231600403785705566e-01
-1.238937601447105408e-01 8.042117953300476074e-01 3.534013926982879639e-01 -2.496581375598907471e-01 -8.737048506736755371e-02 -3.039790689945220947e-01 -5.008316412568092346e-02 -2.193786799907684326e-01
5.543394088745117188e-01 3.287410736083984375e-01 -2.100967317819595337e-01 -4.697985947132110596e-01 2.205283343791961670e-01 -5.125063657760620117e-01 9.155758470296859741e-02 -1.037313416600227356e-02
-1.043123155832290649e-01 4.914786517620086670e-01 -2.611198462545871735e-02 -4.681540429592132568e-01 -9.430511295795440674e-02 5.186372995376586914e-01 2.994616329669952393e-01 -4.002027213573455811e-01
-2.472900599241256714e-01 4.748651385307312012e-01 9.779562801122665405e-02 6.772170215845108032e-02 2.427205145359039307e-01 6.934311985969543457e-02 2.900935709476470947e-01 -7.425121665000915527e-01
5.290804505348205566e-01 5.973591804504394531e-01 -2.893432676792144775e-01 2.054044045507907867e-02 -2.259102314710617065e-01 -4.961344972252845764e-02 3.764859437942504883e-01 -2.895791232585906982e-01
-3.179801106452941895e-01 8.684293031692504883e-01 -6.205316260457038879e-02 -8.001518249511718750e-02 -8.789539337158203125e-02 2.150535136461257935e-01 2.449725568294525146e-01 -1.431118696928024292e-01
4.080573618412017822e-01 6.460497975349426270e-01 8.278949558734893799e-02 -1.153107453137636185e-02 -8.758566528558731079e-02 -4.733684360980987549e-01 4.025564789772033691e-01 -1.237792223691940308e-01
3.373441696166992188e-01 2.155405730009078979e-01 3.967386782169342041e-01 -2.127421200275421143e-01 -3.719125092029571533e-01 8.945377543568611145e-03 -3.521663695573806763e-02 -7.052950859069824219e-01
1.407206058502197266e-01 6.288608312606811523e-01 3.517558574676513672e-01 -2.461550235748291016e-01 -4.462862312793731689e-01 -3.686518967151641846e-01 1.443997174501419067e-01 -2.109041661024093628e-01
1.859278380870819092e-01 8.246119618415832520e-01 1.761233359575271606e-01 1.582430861890316010e-02 -3.882634937763214111e-01 -2.896994352340698242e-01 1.011023744940757751e-01 9.633288532495498657e-02
-2.983721494674682617e-01 7.694378495216369629e-01 2.431457340717315674e-01 -8.822730928659439087e-02 -2.751353979110717773e-01 3.057827949523925781e-01 1.766915321350097656e-01 -2.271849364042282104e-01
5.868416428565979004e-01 1.126324385404586792e-01 4.458183348178863525e-01 -5.486181974411010742e-01 1.929943710565567017e-01 -1.293501406908035278e-01 -1.190369799733161926e-01 -2.739465236663818359e-01
1.364833265542984009e-01 3.597508668899536133e-01 6.953881978988647461e-01 -1.293081790208816528e-01 5.743284821510314941e-01 6.739546358585357666e-02 8.878348022699356079e-02 -9.689381718635559082e-02
2.203283756971359253e-01 7.834391593933105469e-01 -3.847144246101379395e-01 -1.665421873331069946e-01 -2.413123399019241333e-01 -3.131057322025299072e-01 4.331642389297485352e-02 6.159542128443717957e-02
5.314871668815612793e-01 5.239877700805664062e-01 -5.716814473271369934e-02 -3.491448163986206055e-01 -1.430108547210693359e-01 -4.971356987953186035e-01 2.195347547531127930e-01 4.468159750103950500e-02
2.303085923194885254e-01 7.766507267951965332e-01 -4.029036685824394226e-02 -1.083272024989128113e-01 -4.716180562973022461e-01 -3.180531859397888184e-01 7.741227000951766968e-02 -2.897154912352561951e-02
2.027223557233810425e-01 5.397084355354309082e-01 3.982085883617401123e-01 5.704998970031738281e-02 -3.094528317451477051e-01 6.079704686999320984e-02 4.570409655570983887e-01 -4.443534612655639648e-01
1.506408452987670898e-01 6.544104814529418945e-01 -1.489633172750473022e-01 -1.195713784545660019e-02 3.712367415428161621e-01 8.481337130069732666e-02 -5.934785008430480957e-01 -1.717396080493927002e-01
4.777318835258483887e-01 5.230094194412231445e-01 3.731937706470489502e-02 -2.140774875879287720e-01 -3.486282527446746826e-01 -5.138156414031982422e-01 8.377669006586074829e-02 -2.417536228895187378e-01
1.700038015842437744e-01 3.927361369132995605e-01 7.776485681533813477e-01 -1.318255364894866943e-01 -1.968750208616256714e-01 -8.282005041837692261e-02 -1.637856662273406982e-01 -3.497100770473480225e-01
1.870036572217941284e-01 6.653286814689636230e-01 -6.453519314527511597e-02 -1.358875632286071777e-01 -2.943391799926757812e-01 -2.213095128536224365e-01 5.740556120872497559e-01 -1.859681606292724609e-01
-3.216340541839599609e-01 7.699324488639831543e-01 8.208690583705902100e-02 -2.175428271293640137e-01 -1.906347870826721191e-01 2.855002582073211670e-01 3.077488243579864502e-01 -1.926939785480499268e-01
4.676629304885864258e-01 4.341464638710021973e-01 -2.082080692052841187e-01 -1.034290865063667297e-01 1.665887050330638885e-02 -5.955494046211242676e-01 1.518197953701019287e-01 -4.009417891502380371e-01
3.263415694236755371e-01 8.442485332489013672e-01 -1.291718631982803345e-01 6.234819814562797546e-02 -2.275574952363967896e-01 1.143613681197166443e-01 -2.872900664806365967e-01 1.130330115556716919e-01
5.665577575564384460e-02 5.889222621917724609e-01 -2.308255583047866821e-01 -2.239022403955459595e-01 -4.482382163405418396e-02 5.983392596244812012e-01 -2.894521057605743408e-01 -3.205409646034240723e-01
1.108260899782180786e-01 8.567116856575012207e-01 -1.846054494380950928e-01 6.400194764137268066e-02 -1.773214191198348999e-01 -4.182828664779663086e-01 -7.187569141387939453e-02 -6.338512152433395386e-02
3.623283654451370239e-02 4.847493171691894531e-01 1.777585893869400024e-01 4.409490525722503662e-01 2.517739236354827881e-01 -3.211345076560974121e-01 3.269052505493164062e-02 -6.083461046218872070e-01
-1.051693931221961975e-01 7.349366545677185059e-01 3.107035458087921143e-01 2.960030734539031982e-01 1.329270005226135254e-01 -4.680638015270233154e-01 1.607793122529983521e-01 -4.527416452765464783e-02
2.273031622171401978e-01 8.056257367134094238e-01 -1.337919533252716064e-01 -2.190756201744079590e-01 -2.916170060634613037e-01 -2.971197366714477539e-01 1.939287781715393066e-01 1.499242186546325684e-01
8.705160021781921387e-01 3.800300955772399902e-01 -6.913617253303527832e-02 -1.905964128673076630e-02 -4.495909065008163452e-02 2.780710756778717041e-01 -1.004180237650871277e-01 -5.663401633501052856e-02
3.859797865152359009e-02 6.916192770004272461e-01 6.347788870334625244e-02 -1.754206866025924683e-01 4.054066240787506104e-01 5.587356686592102051e-01 -8.165796846151351929e-02 -4.650636389851570129e-02
5.707607418298721313e-02 3.114852905273437500e-01 4.372939169406890869e-01 -2.432931065559387207e-01 -1.360046025365591049e-02 1.453468203544616699e-01 -1.240734905004501343e-01 -7.826857566833496094e-01
7.281435132026672363e-01 6.089985370635986328e-01 -1.839170902967453003e-01 -1.634080894291400909e-02 -8.192640542984008789e-02 1.677960008382797241e-01 -1.058166325092315674e-01 1.370071619749069214e-01
2.133249491453170776e-01 5.487120151519775391e-01 -3.185484409332275391e-01 -1.788297295570373535e-01 2.946459352970123291e-01 -5.088065266609191895e-01 -3.367578685283660889e-01 -2.466741204261779785e-01
3.237155377864837646e-01 2.551731765270233154e-01 6.696223020553588867e-01 -4.291691780090332031e-01 -1.622031182050704956e-01 -6.259152293205261230e-02 -4.619186744093894958e-02 -4.063908457756042480e-01
1.325169652700424194e-01 5.824056863784790039e-01 -1.357787102460861206e-01 -5.389024019241333008e-01 7.881905138492584229e-02 -5.022069811820983887e-01 1.681149750947952271e-01 -2.184130251407623291e-01
3.314890265464782715e-01 7.326210141181945801e-01 3.181030750274658203e-01 3.161909580230712891e-01 -3.058428168296813965e-01 -1.878118962049484253e-01 -1.502245366573333740e-01 -2.889226749539375305e-02
2.215256839990615845e-01 4.305341243743896484e-01 1.343032419681549072e-01 -5.404237508773803711e-01 3.910490870475769043e-01 5.121900439262390137e-01 -1.938598006963729858e-01 -5.130346491932868958e-02
3.518914878368377686e-01 3.293570876121520996e-01 6.626850366592407227e-01 -2.118664979934692383e-01 2.099463045597076416e-01 -4.519778788089752197e-01 -8.809950202703475952e-02 -1.659346818923950195e-01
5.761241912841796875e-01 4.465290009975433350e-01 -1.665724068880081177e-01 9.726800769567489624e-02 1.472126692533493042e-01 -3.575213849544525146e-01 4.589128196239471436e-01 -2.671916782855987549e-01
2.197396010160446167e-01 4.610889852046966553e-01 -8.363088220357894897e-02 1.622496247291564941e-01 -3.025170862674713135e-01 -8.971865475177764893e-02 3.486912846565246582e-01 -6.961613893508911133e-01
-1.829422451555728912e-02 3.600142002105712891e-01 2.165358215570449829e-01 -2.029335051774978638e-01 5.056400299072265625e-01 -1.448495984077453613e-01 -5.305539369583129883e-01 -4.731219410896301270e-01
-5.310445427894592285e-01 5.902395248413085938e-01 2.301210165023803711e-01 -8.155802637338638306e-02 2.751182913780212402e-01 -5.972536746412515640e-03 -2.006911635398864746e-01 -4.404528439044952393e-01
4.313744604587554932e-01 6.379442214965820312e-01 2.112611681222915649e-01 -2.235006168484687805e-02 -1.912155598402023315e-01 1.056942790746688843e-01 5.604234933853149414e-01 1.804799190722405910e-03
-2.715846896171569824e-01 7.357228994369506836e-01 -3.646896779537200928e-02 -8.983644843101501465e-02 -1.963179372251033783e-02 4.492321014404296875e-01 -8.615577965974807739e-02 -4.073517024517059326e-01
4.360667988657951355e-02 5.142157077789306641e-01 7.629401236772537231e-02 -2.609890401363372803e-01 -2.279929630458354950e-02 -5.940097570419311523e-01 4.168865382671356201e-01 -3.641193509101867676e-01
-9.063946455717086792e-02 9.423822760581970215e-01 3.855898231267929077e-02 8.376063406467437744e-02 -4.107392951846122742e-02 1.764933466911315918e-01 2.398566007614135742e-01 6.949300318956375122e-02
3.157604038715362549e-01 5.996870994567871094e-01 -1.042513474822044373e-01 -3.096946515142917633e-02 -2.417658120393753052e-01 -5.535029172897338867e-01 1.967013031244277954e-01 -3.540278673171997070e-01
5.247947573661804199e-01 5.084603428840637207e-01 1.405445933341979980e-01 -9.723164141178131104e-02 -2.494727373123168945e-01 1.647921651601791382e-01 5.686907172203063965e-01 -1.550793796777725220e-01
3.224305510520935059e-01 5.864545702934265137e-01 -5.398055538535118103e-02 -4.358712136745452881e-01 -3.631941974163055420e-01 -4.678056836128234863e-01 8.801865577697753906e-02 -2.669121325016021729e-02
5.683556199073791504e-01 1.028594076633453369e-01 2.025682777166366577e-01 -6.066895723342895508e-01 3.979882597923278809e-01 -2.399331182241439819e-01 4.300508648157119751e-02 -1.986797004938125610e-01
4.292365312576293945e-01 6.557961106300354004e-01 -2.058446034789085388e-02 -1.697359979152679443e-01 -3.034246265888214111e-01 -4.439867138862609863e-01 2.305261492729187012e-01 -1.188296079635620117e-01
3.462704718112945557e-01 1.888747513294219971e-01 1.494799405336380005e-01 -4.560815989971160889e-01 3.691843748092651367e-01 -4.574360251426696777e-01 2.430009394884109497e-01 -4.576835334300994873e-01
4.665147066116333008e-01 3.346626758575439453e-01 -1.658272370696067810e-02 -4.937474727630615234e-01 3.303661942481994629e-01 -4.534347355365753174e-01 3.339855670928955078e-01 3.505962435156106949e-03
2.175890356302261353e-01 5.475916266441345215e-01 -5.545737594366073608e-02 -2.816431224346160889e-01 7.075714413076639175e-03 -5.628626346588134766e-01 2.852635979652404785e-01 -4.149221777915954590e-01
2.292379587888717651e-01 6.204294562339782715e-01 9.078508615493774414e-02 1.557103097438812256e-01 4.973959922790527344e-01 -4.044217616319656372e-02 -5.082821846008300781e-01 -1.504683643579483032e-01
6.177853941917419434e-01 4.663430750370025635e-01 4.171631336212158203e-01 1.014200747013092041e-01 -3.887444734573364258e-01 1.495050787925720215e-01 -8.324364572763442993e-02 -1.901334226131439209e-01
1.449879556894302368e-01 6.461676955223083496e-01 -5.624477937817573547e-02 4.678163230419158936e-01 -4.418185353279113770e-02 -3.798661530017852783e-01 7.036827504634857178e-03 -4.394659399986267090e-01
1.975402534008026123e-01 7.991577982902526855e-01 -2.804784104228019714e-02 -1.055720373988151550e-01 -2.926571667194366455e-01 -4.581466615200042725e-01 9.347524493932723999e-02 7.815633714199066162e-02
6.590701639652252197e-02 2.383737564086914062e-01 5.898537039756774902e-01 -4.467368423938751221e-01 3.067571818828582764e-01 -6.113939359784126282e-02 8.642549067735671997e-02 -5.348137617111206055e-01
-5.294689163565635681e-02 7.042380571365356445e-01 2.568898499011993408e-01 -1.348824650049209595e-01 2.586069107055664062e-01 5.824188590049743652e-01 -5.548882111907005310e-02 -8.883278071880340576e-02
4.363475739955902100e-01 3.964573144912719727e-01 -1.367198824882507324e-01 2.118183523416519165e-01 -1.214272230863571167e-01 -4.623703192919492722e-03 4.096409976482391357e-01 -6.374099254608154297e-01
4.965814650058746338e-01 5.216909646987915039e-01 -1.535473167896270752e-01 -3.982986509799957275e-01 -3.355674743652343750e-01 -4.142104685306549072e-01 8.887106925249099731e-02 -8.338434994220733643e-02
-2.316227406263351440e-01 7.744160294532775879e-01 4.254006743431091309e-01 6.267665326595306396e-02 1.090403646230697632e-02 3.220849931240081787e-01 1.649634093046188354e-01 -1.751182079315185547e-01
1.195078864693641663e-01 5.273870229721069336e-01 5.017789006233215332e-01 -1.482859998941421509e-01 -3.145315647125244141e-01 1.707156896591186523e-01 3.793179988861083984e-01 -4.023106396198272705e-01
3.993218243122100830e-01 7.071296572685241699e-01 -9.271407872438430786e-02 1.984791271388530731e-02 -1.445867568254470825e-01 -4.874131679534912109e-01 1.741102337837219238e-01 -2.067093849182128906e-01
3.193836808204650879e-01 1.760934442281723022e-01 2.542441189289093018e-01 -4.311326444149017334e-01 -3.973141610622406006e-01 -7.898789644241333008e-02 -1.280092447996139526e-01 -6.602921485900878906e-01
5.304098725318908691e-01 5.814987421035766602e-01 -9.413947910070419312e-02 1.168634742498397827e-01 -7.298629730939865112e-02 -1.799194216728210449e-01 5.498338937759399414e-01 -1.341268122196197510e-01
5.895482301712036133e-01 5.610823035240173340e-01 -4.039908573031425476e-02 3.912743330001831055e-01 3.259845972061157227e-01 -1.592152416706085205e-01 -1.856270134449005127e-01 -1.296879500150680542e-01
-1.172746624797582626e-02 5.135369896888732910e-01 9.261579811573028564e-02 -4.570837318897247314e-01 3.243960142135620117e-01 -5.553382039070129395e-01 -3.117329776287078857e-01 -8.847700059413909912e-02
-1.966079697012901306e-02 4.064951539039611816e-01 -3.444293737411499023e-01 -4.866208732128143311e-01 4.987497627735137939e-02 -3.356264531612396240e-01 -3.075059354305267334e-01 -5.188943147659301758e-01
1.347239464521408081e-01 7.705076336860656738e-01 1.005250513553619385e-01 1.938392408192157745e-03 -2.333341091871261597e-01 -5.193612575531005859e-01 2.268150895833969116e-01 -4.931892827153205872e-02
2.427944093942642212e-01 6.872265934944152832e-01 4.506762325763702393e-01 1.599504351615905762e-01 -7.040695846080780029e-02 -3.948450684547424316e-01 2.706096470355987549e-01 7.738180458545684814e-02
3.858066499233245850e-01 4.300697147846221924e-01 1.057937741279602051e-01 -4.696455299854278564e-01 1.502200365066528320e-01 -6.234865784645080566e-01 1.438869088888168335e-01 4.928443208336830139e-02
3.274815380573272705e-01 5.533584952354431152e-01 -6.521546244621276855e-01 -3.168952837586402893e-02 1.064286679029464722e-01 -2.919575385749340057e-02 1.899803280830383301e-01 -3.346168398857116699e-01
2.458029836416244507e-01 1.587962210178375244e-01 5.454010367393493652e-01 -3.868941366672515869e-01 5.541672706604003906e-01 -1.987689435482025146e-01 2.410825937986373901e-01 -2.499680221080780029e-01
3.438186347484588623e-01 5.725845098495483398e-01 1.199015378952026367e-01 3.888724148273468018e-01 -3.073498234152793884e-02 -4.380778372287750244e-01 2.515739798545837402e-01 -3.635813295841217041e-01
6.112360358238220215e-01 2.222283929586410522e-01 -2.532270550727844238e-01 -2.789569497108459473e-01 4.460722953081130981e-02 -2.602163255214691162e-01 1.975040286779403687e-01 -5.712739825248718262e-01
3.882603347301483154e-01 1.769838333129882812e-01 7.522751092910766602e-01 -3.080811351537704468e-02 1.568071246147155762e-01 -1.611101068556308746e-02 1.116788759827613831e-02 -4.754902720451354980e-01
5.830447748303413391e-02 4.545497596263885498e-01 3.151600658893585205e-01 -2.646561563014984131e-01 -9.600989520549774170e-02 -4.943642914295196533e-01 -4.270101189613342285e-01 -4.297265410423278809e-01
6.647123694419860840e-01 6.276350021362304688e-01 1.423967778682708740e-01 -1.389731764793395996e-01 -1.542913764715194702e-01 4.514872282743453979e-02 -1.195650920271873474e-01 2.906912565231323242e-01
-6.900534778833389282e-02 7.372987270355224609e-01 1.467776596546173096e-01 -4.190157651901245117e-01 -4.609161987900733948e-04 3.561102449893951416e-01 -3.489010334014892578e-01 7.722862809896469116e-02
4.951538518071174622e-02 6.431295275688171387e-01 -2.731956839561462402e-01 -1.310894489288330078e-01 4.558227658271789551e-01 4.300104379653930664e-01 -2.005883008241653442e-01 -2.432966232299804688e-01
2.115440964698791504e-01 7.008812427520751953e-01 -7.183541078120470047e-03 -5.184745192527770996e-01 1.141429692506790161e-01 3.847795724868774414e-01 3.764890506863594055e-02 1.806813776493072510e-01
1.122999116778373718e-01 7.444648742675781250e-01 5.583397150039672852e-01 2.310746610164642334e-01 -5.946349725127220154e-02 5.553524941205978394e-02 -1.263554096221923828e-01 -2.131576687097549438e-01
1.194620281457901001e-01 2.520149350166320801e-01 7.487287372350692749e-02 -5.725644230842590332e-01 -1.057512983679771423e-01 -1.251570731401443481e-01 -4.946611523628234863e-01 -5.632442235946655273e-01
7.237657904624938965e-01 3.369667828083038330e-01 1.126179471611976624e-01 -3.807173669338226318e-02 -2.240247577428817749e-01 3.403800129890441895e-01 -3.656303584575653076e-01 -2.208009064197540283e-01
4.275278747081756592e-01 5.312123894691467285e-01 1.463767886161804199e-01 1.479662060737609863e-01 -4.718563258647918701e-01 -1.447364091873168945e-01 -1.668442338705062866e-01 -4.693391323089599609e-01
7.164720296859741211e-01 4.972106218338012695e-01 3.064455091953277588e-01 -1.269929576665163040e-02 -1.288087666034698486e-01 1.884739845991134644e-01 -3.046856224536895752e-01 2.078110910952091217e-02
-7.409175485372543335e-02 7.801917791366577148e-01 1.917809247970581055e-01 2.460358738899230957e-01 -3.422028422355651855e-01 -2.627404034137725830e-01 1.272401120513677597e-02 -3.196880221366882324e-01
4.134707748889923096e-01 1.794498860836029053e-01 6.219054460525512695e-01 -5.087046623229980469e-01 6.834560632705688477e-02 -1.887216269969940186e-01 6.389085203409194946e-02 -3.269922137260437012e-01
6.240043044090270996e-02 5.653802752494812012e-01 4.357569217681884766e-01 1.597805507481098175e-02 7.766973972320556641e-02 6.075516343116760254e-01 -5.303670093417167664e-02 -3.291620016098022461e-01
4.107991755008697510e-01 5.613319873809814453e-01 -3.233914077281951904e-01 -2.270680963993072510e-01 3.588144779205322266e-01 3.167968690395355225e-01 -3.483708500862121582e-01 -9.766332060098648071e-02
1.849535852670669556e-01 4.755858778953552246e-01 -6.329724937677383423e-02 4.124861359596252441e-01 3.736754953861236572e-01 -4.303278028964996338e-01 1.285892874002456665e-01 -4.734008014202117920e-01
4.144576787948608398e-01 4.171715676784515381e-01 8.083261549472808838e-02 -6.125491857528686523e-01 2.152697294950485229e-01 4.633378088474273682e-01 4.864824190735816956e-02 9.514554589986801147e-02
3.237583339214324951e-01 4.010690450668334961e-01 -1.573935747146606445e-01 9.416907280683517456e-02 5.738089680671691895e-01 1.884571611881256104e-01 2.577892541885375977e-01 -5.190909504890441895e-01
3.651067018508911133e-01 7.412472367286682129e-01 2.405123785138130188e-02 4.255240410566329956e-02 -2.947256565093994141e-01 -4.264126121997833252e-01 2.138575166463851929e-01 -2.084555663168430328e-02
1.035621538758277893e-01 8.702405691146850586e-01 -1.037610396742820740e-01 1.252821087837219238e-01 -1.970252692699432373e-01 -3.894670009613037109e-01 -5.294210836291313171e-02 -1.103990748524665833e-01
3.617979586124420166e-01 3.697749674320220947e-01 1.711778640747070312e-01 -3.660284578800201416e-01 -1.438293755054473877e-01 -4.543212950229644775e-01 -1.147758811712265015e-01 -5.734298229217529297e-01
4.674491472542285919e-03 6.332564353942871094e-01 3.434195816516876221e-01 -4.823471307754516602e-01 -2.231899648904800415e-01 -3.937325477600097656e-01 1.975302398204803467e-01 6.716754287481307983e-02
-1.907622665166854858e-01 3.773262798786163330e-01 -9.752517938613891602e-02 -4.413607418537139893e-01 5.336431264877319336e-01 8.772639185190200806e-02 -2.547751367092132568e-01 -5.094536542892456055e-01
4.860258102416992188e-01 5.707244873046875000e-01 2.566127181053161621e-01 1.309597212821245193e-02 -1.555161084979772568e-02 -1.481343507766723633e-01 5.911895632743835449e-01 1.844258420169353485e-02
4.081772267818450928e-01 5.621790289878845215e-01 1.295589283108711243e-02 -3.783329427242279053e-01 -2.150943577289581299e-01 -4.500105082988739014e-01 3.463362753391265869e-01 -7.292815297842025757e-02
