# Supplementary material for: Where is your field going? A machine learning approach to study the relative motion of the domains of physics
Source: PLoS One. 2020 Jun 18;15(6):e0233997. doi: 10.1371/journal.pone.0233997 (PMC7302634; doi:10.1371/journal.pone.0233997)
Supplement: S3 Data — (ZIP) [file pone.0233997.s003.zip › 2/Pacs4Run_2_VS_500_embeddings1990-1994ED8.txt]

-3.209652304649353027e-01 8.132220804691314697e-02 6.417492628097534180e-01 4.048484861850738525e-01 -2.533130645751953125e-01 -4.512241855263710022e-02 4.771446287631988525e-01 1.440593451261520386e-01
-2.047488465905189514e-02 1.852170675992965698e-01 4.773366451263427734e-01 3.570654392242431641e-01 3.461504876613616943e-01 -5.849748253822326660e-01 3.318049311637878418e-01 1.944714188575744629e-01
-7.484266757965087891e-01 4.445138871669769287e-01 1.794555634260177612e-01 3.597674369812011719e-01 8.189372718334197998e-02 2.055407315492630005e-01 1.448648273944854736e-01 -1.033857688307762146e-01
-1.820521801710128784e-01 -1.394775658845901489e-01 4.823690652847290039e-01 2.195249050855636597e-01 -2.334093153476715088e-01 -4.300290048122406006e-01 3.790939152240753174e-01 -5.323671698570251465e-01
-3.586093485355377197e-01 4.203118383884429932e-01 2.237444519996643066e-01 1.274524331092834473e-01 8.833128213882446289e-02 -7.150907069444656372e-02 7.735636234283447266e-01 1.308241337537765503e-01
-5.504636764526367188e-01 5.176836252212524414e-01 3.810674846172332764e-01 4.827873781323432922e-02 8.357289433479309082e-02 -1.665453463792800903e-01 -1.238913014531135559e-01 -4.810188412666320801e-01
-2.080731540918350220e-01 5.241502523422241211e-01 5.217623114585876465e-01 1.249083727598190308e-01 4.360778927803039551e-01 -3.458373546600341797e-01 -8.249391615390777588e-02 2.784987092018127441e-01
-4.742418527603149414e-01 -3.955142796039581299e-01 4.002788066864013672e-01 4.342654943466186523e-01 2.726927399635314941e-01 -1.213839054107666016e-01 -6.714057177305221558e-03 -4.251037538051605225e-01
-5.196667909622192383e-01 6.187776476144790649e-02 2.426130026578903198e-01 6.497994065284729004e-01 2.013814449310302734e-01 3.422735631465911865e-01 2.790663838386535645e-01 -9.712666273117065430e-02
-1.324298977851867676e-01 7.229728996753692627e-02 3.667900860309600830e-01 6.549448370933532715e-01 3.581429123878479004e-01 -3.870075941085815430e-01 3.554453253746032715e-01 -9.677434712648391724e-02
-5.246722102165222168e-01 5.427523851394653320e-01 3.867811262607574463e-01 -1.778860092163085938e-01 2.981930375099182129e-01 3.239318728446960449e-01 1.944418549537658691e-01 1.312907785177230835e-01
-4.519406855106353760e-01 6.844516396522521973e-01 3.260334730148315430e-01 1.924958676099777222e-01 1.409779042005538940e-01 -3.825133740901947021e-01 9.809958189725875854e-02 9.004704654216766357e-02
-4.476680755615234375e-01 6.987125277519226074e-01 3.609197437763214111e-01 1.048758924007415771e-01 1.603603363037109375e-02 -4.093569219112396240e-01 4.987418651580810547e-03 4.772052168846130371e-02
-7.573550343513488770e-01 2.433435022830963135e-01 1.598653346300125122e-01 4.380978345870971680e-01 1.131776198744773865e-01 3.573755621910095215e-01 9.572549164295196533e-02 4.580359905958175659e-03
-2.244557142257690430e-01 -4.746249020099639893e-01 6.365683078765869141e-01 -2.877367436885833740e-01 2.146422564983367920e-01 -9.877437353134155273e-02 3.515426516532897949e-01 -2.385985404253005981e-01
-5.130274295806884766e-01 3.004067242145538330e-01 2.795342206954956055e-01 5.868802964687347412e-02 4.523316323757171631e-01 -4.593155980110168457e-01 3.501227796077728271e-01 -1.637509465217590332e-01
-3.193242847919464111e-01 -1.871058493852615356e-01 4.057742953300476074e-01 6.711728572845458984e-01 -3.083535097539424896e-02 5.417524650692939758e-02 2.761909961700439453e-01 -4.095492959022521973e-01
-9.012164175510406494e-02 2.465853095054626465e-01 5.802075862884521484e-01 -1.800948195159435272e-02 6.647511124610900879e-01 6.074327230453491211e-02 3.533497452735900879e-01 -1.538459956645965576e-01
-3.059581816196441650e-01 2.444380968809127808e-01 4.570154249668121338e-01 4.701992571353912354e-01 6.080365180969238281e-01 1.699475347995758057e-01 -1.344919055700302124e-01 -3.255510237067937851e-03
-2.023982852697372437e-01 3.131521046161651611e-01 5.126630067825317383e-01 1.136323139071464539e-01 3.973709046840667725e-01 -4.401629269123077393e-01 3.953703343868255615e-01 -2.779757678508758545e-01
5.734023451805114746e-02 -1.666656434535980225e-01 6.355134844779968262e-01 2.231446802616119385e-01 2.476476430892944336e-01 -1.426432281732559204e-01 6.104329824447631836e-01 -2.468985468149185181e-01
-3.320879340171813965e-01 3.781990110874176025e-01 3.977481722831726074e-01 4.954059422016143799e-01 3.866278231143951416e-01 -2.759591341018676758e-01 1.104032024741172791e-01 -3.243904411792755127e-01
-4.889449179172515869e-01 2.580678761005401611e-01 2.422518730163574219e-01 3.082078397274017334e-01 4.690596759319305420e-01 -4.663578569889068604e-01 2.926490306854248047e-01 -1.323096752166748047e-01
-3.002550639212131500e-02 3.723379075527191162e-01 4.879171252250671387e-01 5.709530115127563477e-01 9.015788882970809937e-02 -3.263550102710723877e-01 3.177433907985687256e-01 -2.842810750007629395e-01
-1.144782826304435730e-01 3.093518018722534180e-01 5.515100955963134766e-01 6.003830954432487488e-02 4.099843502044677734e-01 -3.663652241230010986e-01 4.536139667034149170e-01 -2.745031118392944336e-01
-4.335688352584838867e-01 2.290086746215820312e-01 2.117606401443481445e-01 2.445315867662429810e-01 4.786971211433410645e-01 -4.917904138565063477e-01 4.074540138244628906e-01 1.338174045085906982e-01
-3.066147863864898682e-01 3.984767198562622070e-01 2.867990732192993164e-01 2.080935686826705933e-01 2.334319949150085449e-01 -6.042317301034927368e-02 6.616815924644470215e-01 3.545179367065429688e-01
-6.857072114944458008e-01 1.317110210657119751e-01 1.657213419675827026e-01 1.281700134277343750e-01 4.270810782909393311e-01 -5.147696137428283691e-01 1.041442975401878357e-01 -1.016592010855674744e-01
-5.120042562484741211e-01 3.316460847854614258e-01 3.629703521728515625e-01 3.614117801189422607e-01 5.075492858886718750e-01 -2.195736467838287354e-01 -2.405303120613098145e-01 -4.269455000758171082e-02
-1.179638504981994629e-01 2.492730021476745605e-01 5.359972715377807617e-01 1.329783443361520767e-02 6.217629313468933105e-01 1.711630821228027344e-02 4.411146640777587891e-01 -2.345494478940963745e-01
-6.183158755302429199e-01 -1.465319693088531494e-01 6.132308840751647949e-01 -5.055882781744003296e-02 -9.543372690677642822e-02 -1.977450400590896606e-01 -4.015415310859680176e-01 -9.032897651195526123e-02
-6.059734225273132324e-01 2.983232140541076660e-01 2.228891551494598389e-01 4.852665960788726807e-02 4.712393283843994141e-01 1.459879577159881592e-01 4.978133738040924072e-01 2.383096143603324890e-02
-6.712536215782165527e-01 -5.669752135872840881e-02 5.522163510322570801e-01 -7.122948765754699707e-02 -1.634600311517715454e-01 3.246052563190460205e-01 -2.135175764560699463e-01 2.418882846832275391e-01
-2.167966365814208984e-01 4.220836162567138672e-01 5.590699911117553711e-01 4.878553375601768494e-02 5.513309836387634277e-01 -2.655551731586456299e-01 -2.270026803016662598e-01 1.840917915105819702e-01
-6.692678332328796387e-01 -2.010934054851531982e-01 1.723437607288360596e-01 -9.234805405139923096e-02 7.346097379922866821e-02 -5.946363210678100586e-01 3.057598769664764404e-01 -1.446849405765533447e-01
-2.917767167091369629e-01 -2.964793443679809570e-01 5.358480811119079590e-01 2.648459970951080322e-01 2.709861397743225098e-01 -4.410123527050018311e-01 -9.045902639627456665e-02 4.399790465831756592e-01
-1.671535372734069824e-01 2.153837680816650391e-01 4.202293455600738525e-01 6.576406955718994141e-01 2.644307017326354980e-01 -4.001421034336090088e-01 1.648609042167663574e-01 -2.436576485633850098e-01
-3.356619775295257568e-01 -5.374867320060729980e-01 6.159241795539855957e-01 2.720035612583160400e-01 6.806134432554244995e-02 -1.776165664196014404e-01 -3.369551897048950195e-02 3.282915055751800537e-01
-7.696754932403564453e-01 -1.217070892453193665e-01 3.879694640636444092e-01 2.343067526817321777e-01 -1.005105823278427124e-01 -1.425693929195404053e-01 -3.445487916469573975e-01 -1.955114901065826416e-01
-6.505260467529296875e-01 -6.819014437496662140e-03 1.754575222730636597e-01 5.141595005989074707e-01 2.481123805046081543e-01 -2.785041928291320801e-01 -1.514517366886138916e-01 -3.457776606082916260e-01
-6.289564967155456543e-01 4.396286979317665100e-02 4.564673900604248047e-01 2.840449213981628418e-01 -5.206064134836196899e-02 -1.634532958269119263e-01 -4.551001489162445068e-01 -2.772970199584960938e-01
-2.419579178094863892e-01 2.586717903614044189e-01 2.905970811843872070e-01 4.416639506816864014e-01 4.974283874034881592e-01 -6.627938151359558105e-02 4.736385047435760498e-01 3.447757959365844727e-01
-3.756762295961380005e-02 3.381240963935852051e-01 4.721689820289611816e-01 6.466630101203918457e-01 1.405842155218124390e-01 -3.707930147647857666e-01 2.693311572074890137e-01 -1.155578047037124634e-01
-4.928242266178131104e-01 3.150356411933898926e-01 3.313066065311431885e-01 6.157890334725379944e-02 4.411359131336212158e-01 -5.043838024139404297e-01 2.681382894515991211e-01 -1.530319154262542725e-01
-3.902555704116821289e-01 1.361676901578903198e-01 4.965133666992187500e-01 4.902990460395812988e-01 -4.907707870006561279e-01 -2.202772796154022217e-01 -1.997278928756713867e-01 1.138907000422477722e-01
-6.325111389160156250e-01 6.561701893806457520e-01 3.224377334117889404e-01 9.689415246248245239e-02 9.062498807907104492e-02 -1.765587478876113892e-01 -1.266386806964874268e-01 2.434433065354824066e-02
2.665385790169239044e-02 2.529124021530151367e-01 5.817053318023681641e-01 9.124438464641571045e-02 2.568074464797973633e-01 -3.938682973384857178e-01 5.642203092575073242e-01 -2.217912822961807251e-01
-5.481860041618347168e-01 -6.429848074913024902e-02 6.527557969093322754e-01 -1.891503185033798218e-01 -4.435108006000518799e-01 -3.292214497923851013e-02 -1.248185709118843079e-01 1.418602019548416138e-01
-1.445113681256771088e-02 2.522944509983062744e-01 5.217938423156738281e-01 1.682063937187194824e-01 3.095458745956420898e-01 -2.171499282121658325e-01 6.622282266616821289e-01 -2.325025498867034912e-01
6.909785419702529907e-02 5.260917916893959045e-02 6.224780082702636719e-01 1.301781833171844482e-01 4.173913896083831787e-01 -3.603499233722686768e-01 4.962011277675628662e-01 -1.942915469408035278e-01
-4.209021329879760742e-01 2.306168973445892334e-01 2.803020775318145752e-01 -2.444621361792087555e-02 5.702807903289794922e-01 -4.756310880184173584e-01 3.277295231819152832e-01 1.778727620840072632e-01
-4.477241635322570801e-01 3.545830249786376953e-01 3.266476988792419434e-01 3.512412607669830322e-01 3.954680263996124268e-01 -5.049233436584472656e-01 1.003629341721534729e-01 -1.494306325912475586e-01
-8.237118124961853027e-01 3.258171379566192627e-01 6.556651741266250610e-02 4.186947941780090332e-01 1.057364791631698608e-01 1.256333887577056885e-01 1.991594769060611725e-02 9.152622520923614502e-02
-1.119598597288131714e-01 3.028361797332763672e-01 5.650097131729125977e-01 6.271094083786010742e-01 3.680768609046936035e-01 7.021547853946685791e-02 -1.119886487722396851e-01 -1.740714460611343384e-01
-3.247537910938262939e-01 -9.039378166198730469e-02 1.897900104522705078e-01 2.551359832286834717e-01 4.000312089920043945e-01 -3.972859680652618408e-01 6.291420459747314453e-01 2.675226330757141113e-01
-4.973118752241134644e-02 4.029103517532348633e-01 7.236461043357849121e-01 6.858617812395095825e-02 4.947325289249420166e-01 -7.820255123078823090e-03 -2.471046298742294312e-01 -3.066177479922771454e-02
-3.584329187870025635e-01 -4.451909959316253662e-01 3.157957196235656738e-01 5.077691748738288879e-02 1.877508014440536499e-01 -2.315329909324645996e-01 6.604333519935607910e-01 2.144662588834762573e-01
-2.001149356365203857e-01 8.665905334055423737e-03 8.680287599563598633e-01 8.086565136909484863e-02 -3.161606490612030029e-01 -4.419485107064247131e-02 -3.129033446311950684e-01 -6.831553764641284943e-03
-5.039407610893249512e-01 1.209383830428123474e-01 2.259747236967086792e-01 6.526490449905395508e-01 -1.331398338079452515e-01 1.704553067684173584e-01 3.251620829105377197e-01 -3.192028403282165527e-01
-5.031400322914123535e-01 1.669442653656005859e-01 6.235757842659950256e-02 3.032881915569305420e-01 1.359046548604965210e-01 -1.222354844212532043e-01 6.870450377464294434e-01 3.430235087871551514e-01
-1.513338685035705566e-01 -3.501276671886444092e-01 6.882122755050659180e-01 4.329254925251007080e-01 8.891601860523223877e-02 1.454842835664749146e-01 -1.280324608087539673e-01 3.846868872642517090e-01
-1.281267590820789337e-02 2.209914475679397583e-01 5.323086977005004883e-01 1.610261052846908569e-01 3.764746189117431641e-01 -2.414676696062088013e-01 6.300604343414306641e-01 -2.114252597093582153e-01
-5.487694740295410156e-01 3.339039683341979980e-01 3.122207820415496826e-01 3.705536425113677979e-01 4.254526197910308838e-01 -3.812599182128906250e-01 -1.571212857961654663e-01 3.888661414384841919e-02
-2.151903361082077026e-01 -3.687186241149902344e-01 7.333948016166687012e-01 9.062207490205764771e-02 1.372556835412979126e-01 1.459790021181106567e-01 -1.220998838543891907e-01 4.654051959514617920e-01
-4.112646281719207764e-01 4.664784669876098633e-01 3.437940180301666260e-01 -9.957072138786315918e-02 4.766582250595092773e-01 -9.541971608996391296e-03 4.282941222190856934e-01 2.728015184402465820e-01
-4.771676361560821533e-01 3.445905447006225586e-01 3.172446489334106445e-01 9.684717655181884766e-02 3.399637639522552490e-01 -6.489322185516357422e-01 -5.332781001925468445e-03 8.263254910707473755e-02
-7.027944922447204590e-02 6.239053010940551758e-01 6.478286385536193848e-01 2.535726130008697510e-01 3.253618776798248291e-01 -4.556188359856605530e-02 -1.177193596959114075e-01 5.282395519316196442e-03
9.788833558559417725e-02 3.669678792357444763e-02 6.313835978507995605e-01 2.684102952480316162e-01 4.795839786529541016e-01 -1.964654326438903809e-01 4.182762205600738525e-01 -2.735459804534912109e-01
-2.036259025335311890e-01 4.075196087360382080e-01 5.034289956092834473e-01 -7.247775793075561523e-03 5.403777956962585449e-01 -1.656265109777450562e-01 4.662446081638336182e-01 -4.633152484893798828e-02
-1.023697108030319214e-01 3.212840557098388672e-01 4.821484684944152832e-01 4.498791098594665527e-01 4.045202732086181641e-01 -3.438929915428161621e-01 3.533956408500671387e-01 -2.113080322742462158e-01
-1.753367930650711060e-01 2.683316729962825775e-02 4.813030958175659180e-01 3.582552969455718994e-01 -1.307497266680002213e-02 6.382168531417846680e-01 4.072161316871643066e-01 1.876718699932098389e-01
-2.329637408256530762e-01 -9.176442772150039673e-02 5.235196948051452637e-01 -5.495002493262290955e-02 -4.236972928047180176e-01 -7.912709563970565796e-02 6.884896755218505859e-01 2.040150016546249390e-02
-2.221651673316955566e-01 4.395293593406677246e-01 5.035688877105712891e-01 -3.693124512210488319e-03 2.542021572589874268e-01 -5.735229253768920898e-01 2.768239080905914307e-01 -1.835285127162933350e-01
-4.926380217075347900e-01 2.321207523345947266e-01 5.613130331039428711e-01 9.176713228225708008e-02 -1.136383339762687683e-01 4.468483850359916687e-02 -3.499505221843719482e-01 4.925021231174468994e-01
-1.480709314346313477e-01 4.140682518482208252e-03 6.207661032676696777e-01 -8.490572869777679443e-02 -4.716416299343109131e-01 1.161774173378944397e-01 5.607329607009887695e-01 -1.874406337738037109e-01
-5.748435258865356445e-01 4.135503470897674561e-01 2.384870499372482300e-01 1.407688558101654053e-01 -8.539433032274246216e-02 3.424100577831268311e-01 5.030547380447387695e-01 2.103285193443298340e-01
-5.053517818450927734e-01 4.079735577106475830e-01 1.730552315711975098e-01 1.272466182708740234e-01 -5.712545663118362427e-02 1.022870168089866638e-01 6.563571095466613770e-01 2.958153188228607178e-01
-5.724228620529174805e-01 -3.260090053081512451e-01 3.776007294654846191e-01 2.381528466939926147e-01 1.537003070116043091e-01 9.955468028783798218e-02 -1.494336780160665512e-02 5.770552158355712891e-01
-2.388420403003692627e-01 7.519602775573730469e-01 3.842649161815643311e-01 1.934297680854797363e-01 -1.330081671476364136e-01 -3.182473778724670410e-01 2.710073888301849365e-01 4.249257966876029968e-03
-3.896000981330871582e-01 5.204730629920959473e-01 4.375990927219390869e-01 1.052824109792709351e-01 2.368517071008682251e-01 -5.453977584838867188e-01 -5.527346953749656677e-02 -1.346456855535507202e-01
-5.823562145233154297e-01 1.227198261767625809e-02 6.853829026222229004e-01 -2.147088944911956787e-01 4.870902001857757568e-02 2.867588214576244354e-02 -3.739765882492065430e-01 4.251633584499359131e-02
-3.365598618984222412e-01 5.282834172248840332e-01 3.379403054714202881e-01 -2.192258387804031372e-01 -2.464554011821746826e-01 1.002056002616882324e-01 5.945517420768737793e-01 -1.452835202217102051e-01
-6.817710995674133301e-01 -8.391261100769042969e-02 9.925625473260879517e-02 1.477770321071147919e-02 5.208219885826110840e-01 -2.746612727642059326e-01 4.012268781661987305e-01 -1.019771024584770203e-01
-5.281807184219360352e-01 -2.911207675933837891e-01 6.773067712783813477e-01 -5.259756930172443390e-03 1.610367000102996826e-01 9.651349484920501709e-02 -3.746651709079742432e-01 4.335974156856536865e-02
-7.305186986923217773e-01 1.712931320071220398e-02 1.928682178258895874e-01 4.605012238025665283e-01 7.025716453790664673e-02 3.722974956035614014e-01 1.929711550474166870e-01 -1.897638589143753052e-01
-7.190183997154235840e-01 3.479023277759552002e-01 2.084127813577651978e-01 -2.645371258258819580e-01 -3.961627930402755737e-02 1.222108379006385803e-01 4.744513034820556641e-01 -8.337823301553726196e-02
-5.484922528266906738e-01 8.699104189872741699e-02 1.186418533325195312e-01 4.427557885646820068e-01 3.944781422615051270e-02 1.518398672342300415e-01 6.720657348632812500e-01 -7.208552956581115723e-02
-4.394933879375457764e-01 -1.355885565280914307e-01 5.409725904464721680e-01 4.651303887367248535e-01 -5.152338743209838867e-01 7.949611544609069824e-02 -4.162188246846199036e-02 -7.710787653923034668e-02
-5.009707808494567871e-01 5.646033883094787598e-01 3.975038528442382812e-01 8.720314502716064453e-02 4.956400692462921143e-01 -9.389472752809524536e-02 2.073602750897407532e-02 -9.865175932645797729e-02
-2.799556255340576172e-01 -4.724708199501037598e-01 5.904849767684936523e-01 -1.599518507719039917e-01 -4.164650291204452515e-02 -3.554410934448242188e-01 4.176454246044158936e-01 -1.471010446548461914e-01
-8.050173521041870117e-02 1.160638481378555298e-01 6.264720559120178223e-01 4.935573041439056396e-01 -8.285539224743843079e-03 4.336496591567993164e-01 3.365756571292877197e-01 -2.063465714454650879e-01
-2.426587343215942383e-01 -4.850243330001831055e-01 5.886225700378417969e-01 3.583542704582214355e-01 1.056817248463630676e-01 -3.128551244735717773e-01 1.963334903120994568e-02 3.486278653144836426e-01
-2.344417572021484375e-01 6.008750200271606445e-01 5.137148499488830566e-01 7.979064434766769409e-02 3.030963540077209473e-01 2.990204393863677979e-01 3.578521013259887695e-01 -6.616674363613128662e-02
-4.994216859340667725e-01 4.324505031108856201e-01 3.377657830715179443e-01 -7.682966440916061401e-02 -1.087448224425315857e-01 3.223123848438262939e-01 5.616633892059326172e-01 -1.113534942269325256e-01
-2.906508147716522217e-01 4.481312036514282227e-01 4.556661546230316162e-01 1.091736257076263428e-01 4.180684387683868408e-01 7.108341902494430542e-02 5.589119791984558105e-01 -5.416017025709152222e-02
-1.831273883581161499e-01 1.640084385871887207e-01 5.317146182060241699e-01 2.058553099632263184e-01 5.956580638885498047e-01 -3.100683987140655518e-01 1.816557943820953369e-01 -3.612741529941558838e-01
-4.731776714324951172e-01 -3.982432484626770020e-01 3.185778558254241943e-01 -3.244153782725334167e-02 1.441991049796342850e-02 -3.382376730442047119e-01 6.171914339065551758e-01 1.393662691116333008e-01
-1.738733798265457153e-01 1.951146870851516724e-01 4.353516697883605957e-01 -9.419139474630355835e-02 4.010785222053527832e-01 -2.777452468872070312e-01 6.289953589439392090e-01 3.156795203685760498e-01
-8.614908158779144287e-02 1.598953306674957275e-01 6.116716861724853516e-01 -1.437710076570510864e-01 5.086160898208618164e-01 -2.850343883037567139e-01 4.078725278377532959e-01 -2.567190825939178467e-01
-4.970390796661376953e-01 1.648252755403518677e-01 2.897060811519622803e-01 6.409596800804138184e-01 -7.564979791641235352e-02 2.370889484882354736e-01 3.038116395473480225e-01 -2.771108746528625488e-01
-2.413400262594223022e-01 4.021226763725280762e-01 5.118678808212280273e-01 5.736055374145507812e-01 3.671282231807708740e-01 1.456383317708969116e-01 -1.816046684980392456e-01 -6.816298235207796097e-03
-2.494481056928634644e-01 3.684308230876922607e-01 4.662733674049377441e-01 -2.912566065788269043e-02 5.594949126243591309e-01 -4.220231994986534119e-02 5.175562500953674316e-01 3.309178724884986877e-02
-5.816727876663208008e-01 -7.502629607915878296e-02 6.611660122871398926e-01 -2.282246202230453491e-01 -1.406509522348642349e-02 -1.187510713934898376e-01 -3.287051022052764893e-01 2.108419835567474365e-01
-3.418111801147460938e-01 1.544611901044845581e-01 2.255463749170303345e-01 2.734524905681610107e-01 4.828414916992187500e-01 -1.446098536252975464e-01 4.831779003143310547e-01 4.961357414722442627e-01
9.435624629259109497e-02 -2.923948764801025391e-01 6.656408905982971191e-01 2.006885856389999390e-01 8.236810564994812012e-02 -1.322878748178482056e-01 5.838624835014343262e-01 -2.388900071382522583e-01
-5.131016969680786133e-01 -9.080536663532257080e-02 4.160302877426147461e-01 5.139192342758178711e-01 -4.504496157169342041e-01 -2.210373431444168091e-01 -9.984028339385986328e-02 1.719206124544143677e-01
-2.848510444164276123e-01 -3.131634294986724854e-01 5.435323715209960938e-01 -1.841621100902557373e-01 -1.604013442993164062e-01 -5.789847373962402344e-01 3.586013913154602051e-01 -4.357394203543663025e-02
-6.497219204902648926e-01 -1.184940114617347717e-01 4.024840593338012695e-01 1.745575666427612305e-01 -5.650010108947753906e-01 -1.460686326026916504e-01 6.398706138134002686e-02 -1.634025573730468750e-01
-1.804151237010955811e-01 -2.510694265365600586e-01 7.980616688728332520e-01 1.705589331686496735e-02 -4.072724282741546631e-01 -2.461151033639907837e-01 -1.419894993305206299e-01 1.435850709676742554e-01
-3.524588942527770996e-01 4.204832315444946289e-01 4.446358680725097656e-01 -2.857101857662200928e-01 4.937958121299743652e-01 -1.564579270780086517e-02 3.829976916313171387e-01 -1.699087321758270264e-01
-5.163289308547973633e-01 -4.997463226318359375e-01 5.879852771759033203e-01 7.344127167016267776e-03 2.125661224126815796e-01 1.993179880082607269e-02 -1.451633870601654053e-01 2.668769657611846924e-01
-6.592639088630676270e-01 -2.432101368904113770e-01 4.793763160705566406e-01 -1.135550215840339661e-01 3.631444573402404785e-01 6.363145262002944946e-02 -2.586088180541992188e-01 2.464186847209930420e-01
-1.539597362279891968e-01 5.528259277343750000e-01 4.609467983245849609e-01 9.382943063974380493e-02 3.930316567420959473e-01 9.545984212309122086e-04 5.198713541030883789e-01 1.570447534322738647e-01
-5.693227648735046387e-01 4.304045140743255615e-01 2.877459228038787842e-01 -5.699785426259040833e-02 4.357489049434661865e-01 2.910535633563995361e-01 3.601390421390533447e-01 1.696545444428920746e-02
-8.322035074234008789e-01 2.958326227962970734e-02 1.029129773378372192e-01 4.398643970489501953e-01 1.205082610249519348e-01 4.124017804861068726e-02 1.031306087970733643e-01 -2.750119864940643311e-01
-6.833671927452087402e-01 4.420817196369171143e-01 3.081243038177490234e-01 -1.679336130619049072e-01 4.074664115905761719e-01 1.764570325613021851e-01 1.128508895635604858e-01 6.730117648839950562e-02
-2.566197514533996582e-01 4.501603245735168457e-01 5.348241329193115234e-01 -1.073910668492317200e-01 3.116016089916229248e-01 -4.397716522216796875e-01 2.885502874851226807e-01 -2.453085482120513916e-01
-4.787992238998413086e-01 6.745937466621398926e-01 3.821978569030761719e-01 -7.183159142732620239e-02 1.121766790747642517e-01 -3.445030450820922852e-01 -2.157861366868019104e-02 1.808539628982543945e-01
-6.290584802627563477e-01 -3.388426005840301514e-01 5.336337685585021973e-01 -1.500680148601531982e-01 -1.353796273469924927e-01 -2.797712981700897217e-01 -1.087062954902648926e-01 -2.716044485569000244e-01
-7.224081158638000488e-01 3.402170240879058838e-01 2.173745632171630859e-01 -3.202467262744903564e-01 2.271816320717334747e-02 9.746836870908737183e-02 4.457755386829376221e-01 -6.194577366113662720e-02
-1.106771174818277359e-02 -1.899041235446929932e-01 6.348538398742675781e-01 3.528203070163726807e-02 -3.181169033050537109e-01 3.784027323126792908e-02 6.607526540756225586e-01 1.424974948167800903e-01
-3.682564198970794678e-01 -3.432964682579040527e-01 4.394272267818450928e-01 3.858529925346374512e-01 -7.174535840749740601e-02 -4.239805936813354492e-01 6.324565410614013672e-02 4.643801450729370117e-01
-2.853015959262847900e-01 -4.088066220283508301e-01 7.305637001991271973e-01 -8.895662426948547363e-02 2.031424045562744141e-01 2.088187648041639477e-05 -1.542859822511672974e-01 3.804899454116821289e-01
-4.985682070255279541e-01 -1.643759161233901978e-01 6.771770119667053223e-01 -2.063912600278854370e-01 1.795813143253326416e-01 -6.263694167137145996e-02 -3.621394634246826172e-01 2.364881187677383423e-01
-3.348797857761383057e-01 -4.646805524826049805e-01 3.827005624771118164e-01 4.587928764522075653e-03 3.563021719455718994e-01 -1.835450083017349243e-01 5.877621769905090332e-01 -1.390768438577651978e-01
-3.585615158081054688e-01 5.457553267478942871e-01 4.022116661071777344e-01 -1.257992237806320190e-01 4.065076410770416260e-01 5.096678063273429871e-02 4.759938418865203857e-01 -3.960910812020301819e-02
-5.214824080467224121e-01 -3.717861771583557129e-01 2.226322889328002930e-01 -3.245223779231309891e-03 8.685274422168731689e-02 -2.047262787818908691e-01 6.229881048202514648e-01 3.204449713230133057e-01
-7.601200342178344727e-01 4.186728596687316895e-01 2.578262388706207275e-01 3.267421722412109375e-01 8.402819931507110596e-02 1.444778889417648315e-01 -1.915656961500644684e-02 2.130591422319412231e-01
-4.423344731330871582e-01 4.049381986260414124e-02 6.258810758590698242e-01 -1.697101891040802002e-01 1.143489331007003784e-01 -4.189280793070793152e-02 -3.860442042350769043e-01 4.672377705574035645e-01
-3.655485212802886963e-01 4.892426729202270508e-01 4.146896004676818848e-01 -1.035523191094398499e-01 3.629169166088104248e-01 1.164071336388587952e-01 5.466849803924560547e-01 1.420598849654197693e-02
-7.473176121711730957e-01 -2.502210438251495361e-01 1.241407990455627441e-01 5.539043992757797241e-02 2.059725672006607056e-01 -3.947282433509826660e-01 1.616040617227554321e-01 -3.688844144344329834e-01
-5.778666734695434570e-01 -4.185643196105957031e-01 2.734842598438262939e-01 -4.816367104649543762e-02 1.114857196807861328e-01 -4.338355064392089844e-01 4.344809055328369141e-01 -1.560282856225967407e-01
-6.260397434234619141e-01 4.973461851477622986e-02 1.975118666887283325e-01 5.650637745857238770e-01 6.161631643772125244e-02 2.833155095577239990e-01 2.425708323717117310e-01 -3.230911195278167725e-01
-4.689316749572753906e-01 -3.292683064937591553e-01 4.744209647178649902e-01 -3.748225569725036621e-01 1.860940307378768921e-01 -3.977124392986297607e-01 7.614900171756744385e-02 -3.278920650482177734e-01
-3.656951189041137695e-01 -1.417642384767532349e-01 6.250797510147094727e-01 3.575825691223144531e-01 1.168232187628746033e-01 3.394394218921661377e-01 -3.474378585815429688e-01 2.792848348617553711e-01
-3.593768477439880371e-01 -2.398123741149902344e-01 5.267735123634338379e-01 4.573584794998168945e-01 4.404283687472343445e-02 3.750935196876525879e-01 1.230218932032585144e-01 -4.109769165515899658e-01
-5.702342987060546875e-01 -3.872636258602142334e-01 4.827880859375000000e-01 -1.243101656436920166e-01 1.414299905300140381e-01 3.166405111551284790e-02 1.724395155906677246e-02 5.049948692321777344e-01
-7.061613202095031738e-01 -2.113524526357650757e-01 2.062108367681503296e-01 -8.291733264923095703e-02 1.002432927489280701e-01 -4.713028371334075928e-01 2.091541886329650879e-01 -3.624191880226135254e-01
-3.864585608243942261e-02 -3.277448415756225586e-01 7.162589430809020996e-01 -7.499829679727554321e-02 1.343128830194473267e-02 4.909309744834899902e-02 4.708796739578247070e-01 -3.848636746406555176e-01
-4.209368228912353516e-01 7.218260765075683594e-01 3.425485789775848389e-01 2.266625612974166870e-01 -1.698637753725051880e-01 -1.969462931156158447e-01 1.840834170579910278e-01 -1.775825321674346924e-01
-2.332331836223602295e-01 -2.760529220104217529e-01 6.521769762039184570e-01 8.981455117464065552e-02 -3.825074434280395508e-02 -5.026780366897583008e-01 -1.308088302612304688e-01 4.058773219585418701e-01
-4.101598858833312988e-01 6.194663643836975098e-01 4.142372012138366699e-01 -1.166763156652450562e-01 3.939552903175354004e-01 -2.143135815858840942e-01 2.468917518854141235e-01 -2.716385759413242340e-02
-5.223014950752258301e-01 9.912945330142974854e-02 6.815700531005859375e-01 -1.967092454433441162e-01 1.706742309033870697e-02 -2.074755132198333740e-01 -3.898767232894897461e-01 1.371162086725234985e-01
-3.626394644379615784e-02 3.895190358161926270e-01 6.519875526428222656e-01 -1.232520937919616699e-01 4.816401600837707520e-01 2.359045892953872681e-01 2.855426967144012451e-01 -1.936958283185958862e-01
-5.077992081642150879e-01 -1.099326536059379578e-01 4.761434197425842285e-01 4.129177331924438477e-01 -1.110845878720283508e-01 -9.973244369029998779e-02 -2.493475973606109619e-01 -4.983782172203063965e-01
-4.513307809829711914e-01 -3.401116728782653809e-01 5.311174988746643066e-01 1.728183589875698090e-02 2.690830230712890625e-01 9.112712740898132324e-02 -2.814063616096973419e-02 5.627951622009277344e-01
-6.633473038673400879e-01 -2.937300801277160645e-01 3.215916752815246582e-01 -2.885933518409729004e-01 1.554372757673263550e-01 -4.303508102893829346e-01 1.944076120853424072e-01 1.995719075202941895e-01
-3.901841938495635986e-01 -2.284090071916580200e-01 5.217358469963073730e-01 3.138330578804016113e-01 -5.022901296615600586e-01 -9.410762041807174683e-02 2.159699983894824982e-02 4.040645956993103027e-01
-4.318225383758544922e-01 -3.343901932239532471e-01 4.599983394145965576e-01 2.685350775718688965e-01 -4.533763602375984192e-02 -2.167609781026840210e-01 3.265628591179847717e-02 6.065440177917480469e-01
-4.504104554653167725e-01 5.449322983622550964e-02 6.314423084259033203e-01 9.257486462593078613e-02 -5.450435876846313477e-01 -1.757627725601196289e-01 -2.426004111766815186e-01 7.174830883741378784e-03
-6.535491347312927246e-01 2.986651659011840820e-01 2.014756947755813599e-01 8.726866915822029114e-03 6.865376234054565430e-02 -4.354969039559364319e-02 5.354707837104797363e-01 -3.868657946586608887e-01
-6.388543248176574707e-01 -3.639672696590423584e-01 3.929542005062103271e-01 3.683541715145111084e-01 9.958485513925552368e-02 1.540555208921432495e-01 -2.453460842370986938e-01 2.746824026107788086e-01
-6.080616712570190430e-01 -6.914945691823959351e-02 5.093817114830017090e-01 3.815999031066894531e-01 -3.838660717010498047e-01 -4.050465300679206848e-02 -2.295933365821838379e-01 -1.366904675960540771e-01
1.247390825301408768e-02 2.876202762126922607e-01 4.401611387729644775e-01 4.397420585155487061e-01 3.063013255596160889e-01 -4.339300394058227539e-01 4.647126495838165283e-01 1.786908060312271118e-01
4.784249514341354370e-02 1.238182857632637024e-01 7.041469812393188477e-01 1.143523603677749634e-01 1.210944540798664093e-02 -2.576958388090133667e-02 4.988436996936798096e-01 -4.731013476848602295e-01
-3.021209537982940674e-01 1.372364256531000137e-02 5.458675026893615723e-01 1.116509884595870972e-01 -1.551652401685714722e-01 6.441721320152282715e-01 3.647659122943878174e-01 -1.612733304500579834e-01
-4.134393930435180664e-01 7.340054214000701904e-02 7.181227207183837891e-01 -1.993101984262466431e-01 1.417610794305801392e-01 -2.031247615814208984e-01 -4.368482232093811035e-01 1.267406940460205078e-01
-5.839599370956420898e-01 3.760544955730438232e-01 2.458842247724533081e-01 -2.294974178075790405e-01 5.005505084991455078e-01 1.046689692884683609e-03 3.875989019870758057e-01 6.050571426749229431e-02
-3.216052651405334473e-01 -4.134509861469268799e-01 6.954478025436401367e-01 3.038737457245588303e-03 2.881755232810974121e-01 1.147778257727622986e-01 -1.671804338693618774e-01 3.432246148586273193e-01
-4.946124851703643799e-01 -2.953771948814392090e-01 3.640116751194000244e-01 5.555965900421142578e-01 1.605307459831237793e-01 2.134503871202468872e-01 -1.027714386582374573e-01 3.808222413063049316e-01
-1.356367766857147217e-01 6.546007990837097168e-01 5.019683837890625000e-01 9.012133628129959106e-02 2.939902245998382568e-01 1.702546477317810059e-01 4.213677644729614258e-01 -6.209397222846746445e-03
-3.806658387184143066e-01 -3.810886442661285400e-01 3.993450999259948730e-01 4.143906235694885254e-01 -2.799421735107898712e-02 -4.282085597515106201e-01 8.882896602153778076e-02 4.320093989372253418e-01
-1.708046495914459229e-01 -1.289526075124740601e-01 5.467144250869750977e-01 -1.462213844060897827e-01 -3.695431351661682129e-01 2.409807592630386353e-02 7.008830904960632324e-01 7.442946732044219971e-02
-4.859645068645477295e-01 -4.976507425308227539e-01 4.347956180572509766e-01 -8.909249445423483849e-04 -1.382299140095710754e-02 -4.033199548721313477e-01 2.916736602783203125e-01 -2.814296483993530273e-01
-2.286381460726261139e-02 2.795660495758056641e-01 6.662434935569763184e-01 2.565198540687561035e-01 6.030735373497009277e-01 5.815525725483894348e-02 -1.848856955766677856e-01 1.018569245934486389e-01
-3.888531327247619629e-01 6.314707994461059570e-01 4.576265811920166016e-01 -1.888927370309829712e-01 1.952888071537017822e-01 1.059635281562805176e-01 2.901897430419921875e-01 -2.671318352222442627e-01
-5.568398907780647278e-02 4.870837926864624023e-01 5.394907593727111816e-01 4.679236412048339844e-01 4.402713477611541748e-01 -6.475515663623809814e-02 -6.856810767203569412e-03 2.270831316709518433e-01
-3.785571753978729248e-01 -2.255863100290298462e-01 3.794437646865844727e-01 -2.532182335853576660e-01 4.105309545993804932e-01 -1.230360046029090881e-01 6.176747083663940430e-01 -1.803130805492401123e-01
-3.488963246345520020e-01 1.957200765609741211e-01 3.371023237705230713e-01 2.615131735801696777e-01 3.440912663936614990e-01 -5.882851481437683105e-01 3.685024082660675049e-01 -2.401368916034698486e-01
-5.608142018318176270e-01 3.982698619365692139e-01 2.771590948104858398e-01 -2.174612134695053101e-01 5.286889672279357910e-01 -9.482605010271072388e-02 3.284618258476257324e-01 7.981691509485244751e-02
-7.588503509759902954e-02 6.001641042530536652e-03 5.172153115272521973e-01 1.137036234140396118e-01 -5.528385043144226074e-01 -1.008089333772659302e-01 6.236879229545593262e-01 9.479317814111709595e-02
-4.569772183895111084e-01 2.330139726400375366e-01 2.964799106121063232e-01 2.079849243164062500e-01 1.896713525056838989e-01 4.906340539455413818e-01 5.721163153648376465e-01 4.128341004252433777e-02
-6.470230817794799805e-01 4.623487889766693115e-01 2.763002216815948486e-01 -1.253807395696640015e-01 4.899539425969123840e-02 2.441366463899612427e-01 4.417026340961456299e-01 -1.357507556676864624e-01
-5.822382569313049316e-01 -5.311420559883117676e-01 2.562659680843353271e-01 -2.783401310443878174e-02 2.827360928058624268e-01 5.159687250852584839e-02 4.730923771858215332e-01 7.759763300418853760e-02
-1.681248843669891357e-01 3.307191133499145508e-01 3.361249864101409912e-01 3.188348412513732910e-01 2.508261799812316895e-01 3.599084913730621338e-02 7.398713827133178711e-01 1.900117248296737671e-01
-2.040275037288665771e-01 2.527432143688201904e-01 2.603726387023925781e-01 5.253027081489562988e-01 1.714315116405487061e-01 -4.162235260009765625e-01 4.823500812053680420e-01 3.398006558418273926e-01
-1.379783600568771362e-01 3.744005858898162842e-01 4.019732475280761719e-01 3.557954132556915283e-01 3.441835343837738037e-01 -4.300647675991058350e-01 4.834147989749908447e-01 1.245203539729118347e-01
-3.016949892044067383e-01 -4.761930704116821289e-01 5.960943102836608887e-01 -2.317314296960830688e-01 5.307551473379135132e-02 -5.043528079986572266e-01 9.861635416746139526e-02 -7.923714816570281982e-02
-7.612735629081726074e-01 -1.661193221807479858e-01 4.389493465423583984e-01 3.086045384407043457e-01 9.799163043498992920e-02 -1.646021008491516113e-01 -1.413327455520629883e-01 -2.197329849004745483e-01
-4.278351962566375732e-01 5.331390500068664551e-01 4.441139698028564453e-01 -1.367757748812437057e-02 4.818951487541198730e-01 -7.839121855795383453e-03 7.867326587438583374e-02 -3.111618757247924805e-01
-3.895862102508544922e-01 -1.107250079512596130e-01 7.987027168273925781e-01 -1.184200346469879150e-01 -1.119281165301799774e-02 2.736521326005458832e-02 -3.320001363754272461e-01 2.700279057025909424e-01
-4.799081385135650635e-01 3.553413152694702148e-01 3.383679091930389404e-01 3.536047637462615967e-01 -1.938665360212326050e-01 4.495910704135894775e-01 3.886357843875885010e-01 1.146192625164985657e-01
-6.799539327621459961e-01 4.768632650375366211e-01 1.977562904357910156e-01 4.343524202704429626e-02 1.461272835731506348e-01 1.835925579071044922e-01 4.628248810768127441e-01 1.907337456941604614e-03
-4.195695519447326660e-01 6.019420921802520752e-02 7.260800600051879883e-01 -3.633510321378707886e-02 -4.453901648521423340e-01 -8.470692485570907593e-02 -2.793498933315277100e-01 9.078221768140792847e-02
-4.893532693386077881e-01 1.699712574481964111e-01 3.720166385173797607e-01 1.974036693572998047e-01 4.516102373600006104e-01 -5.326353311538696289e-01 -2.233965694904327393e-01 -1.293074637651443481e-01
-1.804254353046417236e-01 -3.058513402938842773e-01 5.836622714996337891e-01 -1.665844023227691650e-01 -3.503306210041046143e-01 3.503055125474929810e-02 6.159699559211730957e-01 4.595569148659706116e-02
-8.607482165098190308e-02 2.215190529823303223e-01 6.388089060783386230e-01 4.333418309688568115e-01 5.279208421707153320e-01 -3.165084868669509888e-02 -2.491047829389572144e-01 7.683248817920684814e-02
-3.452569544315338135e-01 -3.582688868045806885e-01 5.327134728431701660e-01 2.901237308979034424e-01 1.631503999233245850e-01 -5.351271107792854309e-02 -6.614071899093687534e-04 5.958218574523925781e-01
-3.896712958812713623e-01 -4.176437258720397949e-01 4.803066551685333252e-01 3.295098245143890381e-01 6.380324810743331909e-02 -2.877276837825775146e-01 8.634591847658157349e-02 4.900462031364440918e-01
-1.885813772678375244e-01 2.388360798358917236e-01 6.059201359748840332e-01 2.586284279823303223e-02 6.743641495704650879e-01 -3.716664388775825500e-02 -2.653887271881103516e-01 1.140475198626518250e-01
-3.640473484992980957e-01 -1.154671683907508850e-01 4.616778790950775146e-01 5.139020085334777832e-01 -5.773916840553283691e-01 -3.840051218867301941e-02 1.284398585557937622e-01 1.598201394081115723e-01
-2.976281344890594482e-01 1.798230782151222229e-02 5.116599202156066895e-01 2.658160626888275146e-01 -1.730959117412567139e-01 6.221453547477722168e-01 3.929583132266998291e-01 -8.483287692070007324e-02
-6.269307732582092285e-01 -7.168227434158325195e-02 3.063317835330963135e-01 2.066965550184249878e-01 -1.712108403444290161e-01 4.114341735839843750e-01 5.085385441780090332e-01 -8.974517136812210083e-02
-7.183519005775451660e-01 -3.005495667457580566e-01 1.101578474044799805e-01 -3.844255581498146057e-02 3.302469253540039062e-01 -9.030351042747497559e-02 5.058053731918334961e-01 8.349346369504928589e-02
-5.119715929031372070e-01 1.037573441863059998e-01 2.222846895456314087e-01 -1.145856603980064392e-01 5.749779939651489258e-01 -2.675675153732299805e-01 5.091099143028259277e-01 -5.651831626892089844e-02
-6.522358059883117676e-01 -2.133273631334304810e-01 2.520760595798492432e-01 5.513120889663696289e-01 -2.822269126772880554e-02 -4.392378777265548706e-02 1.042969375848770142e-01 -3.846932649612426758e-01
-5.154042840003967285e-01 -2.654617130756378174e-01 7.030516862869262695e-01 -1.283373087644577026e-01 1.643225401639938354e-01 7.564278692007064819e-02 -3.441261351108551025e-01 -4.460782185196876526e-02
-1.679282486438751221e-01 -3.697232604026794434e-01 7.429192662239074707e-01 -1.789738796651363373e-02 3.359749615192413330e-01 1.819936186075210571e-02 -1.502483487129211426e-01 3.834976255893707275e-01
-4.450775682926177979e-01 3.304353728890419006e-02 6.928610801696777344e-01 -2.079557627439498901e-01 -3.511728048324584961e-01 -2.500876486301422119e-01 -2.054041922092437744e-01 2.223848700523376465e-01
-5.230862498283386230e-01 2.460327185690402985e-02 5.800402760505676270e-01 1.214194074273109436e-01 1.034780815243721008e-01 1.980814635753631592e-01 -3.114089667797088623e-01 4.771441221237182617e-01
-5.631012320518493652e-01 -3.189851641654968262e-01 2.358198910951614380e-01 -4.355337843298912048e-02 3.551039695739746094e-01 -1.812764853239059448e-01 5.051469206809997559e-01 -3.309444189071655273e-01
-1.666110605001449585e-01 2.772162556648254395e-01 5.400725007057189941e-01 -1.671081334352493286e-01 5.558210015296936035e-01 -2.898767888545989990e-01 3.858571350574493408e-01 -1.842210739850997925e-01
-3.413029611110687256e-01 2.081501185894012451e-01 7.460111975669860840e-01 -2.016517333686351776e-02 -4.260920360684394836e-02 1.964722722768783569e-01 -3.372897505760192871e-01 3.592565655708312988e-01
-2.228863835334777832e-01 -4.663092792034149170e-01 6.515856385231018066e-01 2.473397850990295410e-01 6.503123790025711060e-02 4.145494848489761353e-02 4.772586748003959656e-02 4.887852668762207031e-01
-5.059260725975036621e-01 -1.036239415407180786e-01 5.036566853523254395e-01 4.058776497840881348e-01 -5.588178038597106934e-01 -2.804104238748550415e-02 -3.052274696528911591e-02 -2.998366206884384155e-02
-1.305491179227828979e-01 1.911047101020812988e-01 5.416277647018432617e-01 3.957293927669525146e-01 1.240504905581474304e-01 5.156738758087158203e-01 2.653469443321228027e-01 -3.804686367511749268e-01
-2.136507928371429443e-01 -5.137520432472229004e-01 5.660322904586791992e-01 5.093671754002571106e-02 3.241140022873878479e-02 -4.346890747547149658e-01 4.132068753242492676e-01 -8.173234760761260986e-02
-4.129584729671478271e-01 -3.366076350212097168e-01 4.706130921840667725e-01 2.946123182773590088e-01 -4.765732586383819580e-02 -2.341101765632629395e-01 4.719949141144752502e-02 5.904076099395751953e-01
-2.471494525671005249e-01 6.318094730377197266e-01 4.297766387462615967e-01 -1.239620149135589600e-01 1.516696251928806305e-02 1.141897439956665039e-01 5.510890483856201172e-01 -1.506350636482238770e-01
-5.360585451126098633e-01 -2.164777517318725586e-01 3.039149641990661621e-01 6.292361021041870117e-01 3.361088037490844727e-02 -9.325756691396236420e-03 3.655847907066345215e-02 -4.182382225990295410e-01
-4.754840135574340820e-01 -4.510581791400909424e-01 3.971111774444580078e-01 -2.373157292604446411e-01 2.033131867647171021e-01 -1.548895835876464844e-01 5.167855024337768555e-01 1.550844311714172363e-01
-6.941491961479187012e-01 -4.671703279018402100e-02 2.401917725801467896e-01 4.109896421432495117e-01 1.301215589046478271e-01 3.233251571655273438e-01 8.594136685132980347e-02 -4.006410539150238037e-01
-5.957171916961669922e-01 -1.762145608663558960e-01 2.686087191104888916e-01 -2.852559983730316162e-01 3.765813112258911133e-01 -1.949816197156906128e-01 5.133247971534729004e-01 -1.312022656202316284e-01
-3.479980230331420898e-01 -3.660385310649871826e-01 4.815271794795989990e-01 3.634915053844451904e-01 -8.130577206611633301e-02 -3.807254731655120850e-01 5.835229530930519104e-02 4.753430783748626709e-01
-2.912937700748443604e-01 -3.772750869393348694e-02 6.293345093727111816e-01 3.215734362602233887e-01 -5.586993694305419922e-01 1.688301414251327515e-01 -3.034667111933231354e-02 2.695987522602081299e-01
-1.661516875028610229e-01 7.022717967629432678e-03 6.611462831497192383e-01 8.388150483369827271e-02 -4.257811605930328369e-01 -4.565295577049255371e-01 -4.321876540780067444e-02 3.696176111698150635e-01
1.006454974412918091e-01 1.738341450691223145e-01 6.160266399383544922e-01 7.125379443168640137e-01 1.557469964027404785e-01 1.600605696439743042e-01 -1.501683592796325684e-01 -5.110841244459152222e-03
-6.211512684822082520e-01 3.368392586708068848e-01 3.006091117858886719e-01 -4.571483135223388672e-01 3.510778546333312988e-01 3.063395805656909943e-02 2.460071295499801636e-01 -1.290206462144851685e-01
-4.645570814609527588e-01 5.055570006370544434e-01 2.849854528903961182e-01 1.431536674499511719e-02 -1.722479760646820068e-01 2.860430777072906494e-01 4.803640246391296387e-01 3.239407837390899658e-01
-1.086357831954956055e-01 5.513884425163269043e-01 4.552036821842193604e-01 1.903331130743026733e-01 3.015533983707427979e-01 1.580344289541244507e-01 5.157023668289184570e-01 2.426385432481765747e-01
-5.713154077529907227e-01 9.362857043743133545e-02 3.039119243621826172e-01 -5.066666752099990845e-02 2.900162041187286377e-01 3.370757699012756348e-01 4.237698316574096680e-01 -4.388535916805267334e-01
-3.816218376159667969e-01 -2.852574288845062256e-01 3.502320051193237305e-01 -1.401047408580780029e-01 4.705847501754760742e-01 -1.291809231042861938e-01 6.014866232872009277e-01 -1.754351407289505005e-01
1.282076388597488403e-01 -2.092275172472000122e-01 7.894797325134277344e-01 -8.960892260074615479e-02 -3.380627632141113281e-01 5.400646477937698364e-02 4.371474981307983398e-01 1.332605443894863129e-02
-5.891289114952087402e-01 3.385172039270401001e-02 3.207980394363403320e-01 4.566467702388763428e-01 -2.633187174797058105e-01 -2.125351876020431519e-01 -7.292616367340087891e-02 -4.695929586887359619e-01
-1.195025891065597534e-01 3.461570739746093750e-01 3.718657195568084717e-01 7.860658764839172363e-01 8.532204478979110718e-02 -7.145659625530242920e-02 1.863122135400772095e-01 -2.502251565456390381e-01
5.343791097402572632e-02 -1.672990769147872925e-01 7.535362839698791504e-01 1.923447549343109131e-01 2.477625757455825806e-01 -3.365792036056518555e-01 4.324155449867248535e-01 -5.183637514710426331e-02
-6.755490303039550781e-01 -4.329602420330047607e-01 5.313668847084045410e-01 -9.826423227787017822e-02 1.587745398283004761e-01 5.084388703107833862e-02 -1.762473434209823608e-01 7.290263473987579346e-02
-7.010038495063781738e-01 3.022278249263763428e-01 2.297578752040863037e-01 -8.383718132972717285e-02 4.679500162601470947e-01 1.332098096609115601e-01 3.150775730609893799e-01 -1.464195251464843750e-01
-4.220122396945953369e-01 4.507505595684051514e-01 4.761793315410614014e-01 2.833283841609954834e-01 4.486037492752075195e-01 -1.776781678199768066e-01 -2.761420607566833496e-01 5.136719346046447754e-02
-7.129080295562744141e-01 -1.957589089870452881e-01 5.589985847473144531e-01 -1.683685630559921265e-01 5.957437306642532349e-02 -6.495463848114013672e-02 -3.185528814792633057e-01 5.804453045129776001e-02
-5.904207825660705566e-01 5.112912654876708984e-01 2.208284288644790649e-01 -1.211651489138603210e-01 -1.579813659191131592e-01 6.256756931543350220e-02 2.151191234588623047e-01 5.013874173164367676e-01
8.021348714828491211e-02 3.627300262451171875e-01 5.749585032463073730e-01 4.568873643875122070e-01 2.380408048629760742e-01 -3.016243577003479004e-01 3.978033065795898438e-01 -1.295416504144668579e-01
6.906636059284210205e-02 -1.651776134967803955e-01 8.631443977355957031e-01 -1.994447261095046997e-01 -1.246562972664833069e-01 3.162265419960021973e-01 2.204480916261672974e-01 -1.378908902406692505e-01
-6.885730624198913574e-01 5.607657432556152344e-01 3.175571858882904053e-01 -1.525696367025375366e-01 1.391272991895675659e-01 -1.284548044204711914e-01 1.639897525310516357e-01 1.566494703292846680e-01
-5.029325485229492188e-01 -4.530811607837677002e-01 5.314134955406188965e-01 -1.288462877273559570e-01 1.951075196266174316e-01 -7.788808643817901611e-02 1.045729871839284897e-02 4.455692172050476074e-01
-3.583553731441497803e-01 -3.259831070899963379e-01 5.262495279312133789e-01 2.787205278873443604e-01 1.194307021796703339e-02 -2.232579737901687622e-01 3.935498744249343872e-02 5.992971658706665039e-01
-3.836034238338470459e-01 2.902509868144989014e-01 1.648836880922317505e-01 2.538943290710449219e-01 8.910040557384490967e-02 -2.225519418716430664e-01 7.539231777191162109e-01 2.260205745697021484e-01
-5.784470438957214355e-01 2.395536154508590698e-01 2.407944351434707642e-01 4.023226797580718994e-01 -5.784061551094055176e-02 2.572215199470520020e-01 4.665333330631256104e-01 -3.178141117095947266e-01
-1.211273670196533203e-01 -1.210111007094383240e-01 6.218181848526000977e-01 5.065743923187255859e-01 -5.214303731918334961e-01 -2.330382615327835083e-01 2.973545715212821960e-02 -1.812084577977657318e-02
2.110285758972167969e-01 -1.751781255006790161e-01 8.745945692062377930e-01 1.042268145829439163e-02 -2.939805984497070312e-01 -5.011111125349998474e-02 2.558938860893249512e-01 -7.306148111820220947e-02
-1.821309793740510941e-03 -4.921067953109741211e-01 7.439696192741394043e-01 1.235518455505371094e-01 -3.309652209281921387e-02 -2.525303140282630920e-02 3.981409072875976562e-01 -1.697715073823928833e-01
-9.967528283596038818e-02 6.582891941070556641e-02 4.802200198173522949e-01 8.588664233684539795e-02 2.330733537673950195e-01 -3.464617729187011719e-01 7.561206817626953125e-01 -4.082048311829566956e-02
-8.455536961555480957e-01 2.800246179103851318e-01 1.799570918083190918e-01 2.158629009500145912e-03 2.506619393825531006e-01 2.295521795749664307e-01 1.410642862319946289e-01 -1.970059722661972046e-01
-9.306665509939193726e-02 -6.235805526375770569e-02 6.255635619163513184e-01 1.005855854600667953e-02 -4.962430000305175781e-01 8.556247502565383911e-02 5.787993669509887695e-01 8.621160686016082764e-02
-1.998380869626998901e-01 1.538662165403366089e-01 6.199761033058166504e-01 1.941617131233215332e-01 -3.526770472526550293e-01 -6.023545190691947937e-02 -2.951507456600666046e-02 -6.208384633064270020e-01
-2.596848309040069580e-01 -3.699952661991119385e-01 5.346301794052124023e-01 -3.953673690557479858e-02 2.987598776817321777e-01 1.926689781248569489e-02 2.461757957935333252e-01 5.983673334121704102e-01
-2.531440742313861847e-02 4.163223505020141602e-01 6.558312773704528809e-01 -1.977814435958862305e-01 1.855180263519287109e-01 -4.499925374984741211e-01 2.398306727409362793e-01 -2.497471421957015991e-01
-3.986767232418060303e-01 1.665826439857482910e-01 7.505910992622375488e-01 -7.438448071479797363e-02 -6.214794516563415527e-02 1.277785450220108032e-01 -4.252184927463531494e-01 2.082942128181457520e-01
-6.451575756072998047e-01 4.351252317428588867e-01 2.871181070804595947e-01 7.452835887670516968e-02 -1.407724060118198395e-02 2.325779795646667480e-01 5.020588040351867676e-01 9.632278233766555786e-03
-5.738729834556579590e-01 -3.251394033432006836e-01 3.085458576679229736e-01 3.716173768043518066e-01 1.440392583608627319e-01 -1.468310058116912842e-01 -5.279294773936271667e-02 -5.353133082389831543e-01
-3.451455235481262207e-01 -3.331656157970428467e-01 4.124562740325927734e-01 -1.654458604753017426e-02 -2.594263255596160889e-01 4.909665510058403015e-02 7.049387097358703613e-01 1.811905354261398315e-01
-3.566127717494964600e-01 5.618012547492980957e-01 4.339886307716369629e-01 1.851091510616242886e-03 1.926952004432678223e-01 -4.320764541625976562e-02 4.019588828086853027e-01 -4.102293252944946289e-01
-1.230204328894615173e-01 5.366395115852355957e-01 5.076859593391418457e-01 2.760175764560699463e-01 1.196422129869461060e-01 4.736646413803100586e-01 3.355071544647216797e-01 -1.082404702901840210e-01
-5.823712348937988281e-01 -2.634043395519256592e-01 8.115054666996002197e-02 1.451175659894943237e-01 3.881842792034149170e-01 -4.934212565422058105e-02 6.116179823875427246e-01 1.913613677024841309e-01
-5.921953916549682617e-01 -5.141679048538208008e-01 4.800858497619628906e-01 -5.855761468410491943e-02 2.215200513601303101e-01 -6.955755501985549927e-02 -1.295727584511041641e-02 3.113636374473571777e-01
-3.749980330467224121e-01 -1.100141927599906921e-01 2.435144633054733276e-01 1.198068633675575256e-01 4.859812855720520020e-01 -4.329945445060729980e-01 5.354943871498107910e-01 2.514044046401977539e-01
1.369864195585250854e-01 2.846253663301467896e-02 6.553897857666015625e-01 2.319620996713638306e-01 3.098464310169219971e-01 -2.637529969215393066e-01 5.147293210029602051e-01 -2.580032050609588623e-01
-2.064312249422073364e-01 -8.399652317166328430e-03 5.445328354835510254e-01 3.527350127696990967e-01 -1.651640385389328003e-01 5.940262675285339355e-01 3.952465057373046875e-01 -3.379349829629063606e-03
-3.296774923801422119e-01 3.589129447937011719e-01 3.194082379341125488e-01 2.594399154186248779e-01 3.680980503559112549e-01 3.556915223598480225e-01 5.705234408378601074e-01 7.519287616014480591e-02
-3.009271323680877686e-01 -1.761451810598373413e-01 4.448750019073486328e-01 -5.144220963120460510e-02 -4.095953702926635742e-01 6.285159289836883545e-02 6.981667280197143555e-01 1.367490142583847046e-01
-2.849107682704925537e-01 4.306516349315643311e-01 5.653725266456604004e-01 1.305809170007705688e-01 5.381380915641784668e-01 -2.577364742755889893e-01 -1.809472292661666870e-01 -8.890910446643829346e-02
-2.602728605270385742e-01 -2.747929096221923828e-01 4.245419502258300781e-01 5.632078051567077637e-01 -8.479905128479003906e-02 -2.796269059181213379e-01 6.554414331912994385e-02 5.192589163780212402e-01
-6.347016096115112305e-01 4.320834949612617493e-02 2.718283236026763916e-01 5.714950561523437500e-01 -3.905112147331237793e-01 -5.310907959938049316e-03 -1.022190898656845093e-01 1.783641576766967773e-01
-3.322572708129882812e-01 5.356937646865844727e-01 5.092961192131042480e-01 5.487424135208129883e-02 5.229775309562683105e-01 -1.724343150854110718e-01 -3.630318213254213333e-03 -1.923310756683349609e-01
-6.326991319656372070e-01 -1.164777055382728577e-01 6.178787946701049805e-01 -1.853402853012084961e-01 -8.088985830545425415e-02 -1.395732909440994263e-01 -2.960495650768280029e-01 2.373402416706085205e-01
-2.690674960613250732e-01 2.239091992378234863e-01 7.695924639701843262e-01 -5.317098647356033325e-02 -2.454318255186080933e-01 -9.733121842145919800e-02 -3.604027926921844482e-01 2.876928448677062988e-01
-1.069506257772445679e-01 1.577934920787811279e-01 7.321280241012573242e-01 1.210832223296165466e-01 -1.629470586776733398e-01 -1.602892130613327026e-01 8.306530117988586426e-02 -5.948494076728820801e-01
1.453798711299896240e-01 -9.626276791095733643e-02 7.299118638038635254e-01 8.309375494718551636e-02 9.379039704799652100e-02 2.471244633197784424e-01 4.901581406593322754e-01 -3.461217880249023438e-01
-1.150458306074142456e-01 3.961600661277770996e-01 5.732733011245727539e-01 3.893033042550086975e-02 5.663107633590698242e-01 2.679181993007659912e-01 2.479131668806076050e-01 -2.138102054595947266e-01
-6.953370571136474609e-01 -3.316218554973602295e-01 2.397566884756088257e-01 -1.211439296603202820e-01 1.937549710273742676e-01 -4.345364570617675781e-01 2.543783187866210938e-01 -2.080937922000885010e-01
-4.206213951110839844e-01 6.108108907938003540e-02 4.041247367858886719e-01 8.431360870599746704e-02 -1.605832278728485107e-01 5.967283248901367188e-01 5.000320076942443848e-01 1.304505318403244019e-01
-5.897772312164306641e-01 -5.411690473556518555e-01 3.330262303352355957e-01 4.421620965003967285e-01 1.696858108043670654e-01 1.404026290401816368e-03 7.760524749755859375e-02 -1.344138979911804199e-01
-5.129210352897644043e-01 -1.790633201599121094e-01 4.572499394416809082e-01 3.288898169994354248e-01 1.646450161933898926e-02 3.985610604286193848e-02 1.343414336442947388e-01 -6.063787937164306641e-01
-3.075560331344604492e-01 -5.250752568244934082e-01 5.107598304748535156e-01 -3.057204484939575195e-01 1.993283182382583618e-01 -1.369346082210540771e-01 4.647679328918457031e-01 2.954130247235298157e-02
-4.633976519107818604e-01 2.599092125892639160e-01 3.809435963630676270e-01 -4.984162375330924988e-02 4.719362854957580566e-01 2.645733952522277832e-01 3.694223761558532715e-01 -3.753825128078460693e-01
9.263245761394500732e-02 8.799146860837936401e-02 6.589518189430236816e-01 -1.196980103850364685e-01 2.228526175022125244e-01 -5.862848833203315735e-02 6.354622840881347656e-01 -2.796759009361267090e-01
-4.918166100978851318e-01 -6.002587080001831055e-02 6.109813451766967773e-01 -1.640705168247222900e-01 -3.547733724117279053e-01 -3.865299820899963379e-01 -1.840255707502365112e-01 2.125117033720016479e-01
-5.276687070727348328e-02 7.635758072137832642e-02 4.010855853557586670e-01 8.136883974075317383e-01 1.359970867633819580e-01 -2.175676971673965454e-01 2.859628200531005859e-01 -1.442954689264297485e-01
-5.335268378257751465e-01 3.671549558639526367e-01 2.707647681236267090e-01 -4.044177941977977753e-03 5.305674672126770020e-01 -1.163476407527923584e-01 4.541004598140716553e-01 -7.726982980966567993e-02
-4.342899024486541748e-01 -2.674352228641510010e-01 2.206823974847793579e-01 1.238736286759376526e-01 3.577660620212554932e-01 -4.168345034122467041e-01 6.100643277168273926e-01 -4.357999563217163086e-02
-4.255609214305877686e-01 1.336021572351455688e-01 3.236880600452423096e-01 -3.850618004798889160e-01 3.919943869113922119e-01 -4.138774573802947998e-01 3.071283698081970215e-01 3.587756156921386719e-01
-1.261112838983535767e-01 2.258748710155487061e-01 6.587960720062255859e-01 1.380444467067718506e-01 -7.145713269710540771e-02 3.846648335456848145e-02 4.280980527400970459e-01 -5.386596918106079102e-01
-3.214443325996398926e-01 -3.303355574607849121e-01 4.964354634284973145e-01 2.387104779481887817e-01 1.547506600618362427e-01 1.433743834495544434e-01 1.405330896377563477e-01 6.479717493057250977e-01
-1.046326160430908203e-01 7.204589992761611938e-02 7.139897346496582031e-01 1.726787835359573364e-01 -3.595050871372222900e-01 -4.382176697254180908e-02 -1.338147521018981934e-01 5.433153510093688965e-01
-2.613391578197479248e-01 -1.716067045927047729e-01 3.978489637374877930e-01 6.173111200332641602e-01 2.920796535909175873e-02 -1.961597949266433716e-01 -1.667153835296630859e-02 5.685827732086181641e-01
-2.504140138626098633e-01 2.731029689311981201e-01 3.838025927543640137e-01 5.036108493804931641e-01 1.475209295749664307e-01 -5.239071846008300781e-01 3.425680100917816162e-01 -2.195114195346832275e-01
-5.464555621147155762e-01 -1.402087062597274780e-01 6.677767634391784668e-01 -1.337707638740539551e-01 1.289712041616439819e-01 6.451107561588287354e-02 -4.062398374080657959e-01 1.791127324104309082e-01
8.282136917114257812e-02 -1.695410460233688354e-01 9.022627472877502441e-01 -5.339355766773223877e-02 -2.320755720138549805e-01 2.305150330066680908e-01 1.424850374460220337e-01 -1.420184373855590820e-01
4.100944846868515015e-02 1.998943835496902466e-01 5.270721316337585449e-01 2.060374021530151367e-01 1.765080392360687256e-01 -2.525112926959991455e-01 7.352941036224365234e-01 -5.029628798365592957e-02
-5.631858706474304199e-01 2.186744660139083862e-02 5.626805424690246582e-01 2.423203885555267334e-01 -4.940815865993499756e-01 -6.147078424692153931e-02 -2.415865212678909302e-01 2.749091945588588715e-02
-5.907542109489440918e-01 -2.038318365812301636e-01 2.074519544839859009e-01 -4.861168563365936279e-02 4.054406285285949707e-01 -2.943659424781799316e-01 5.403324365615844727e-01 -1.451555043458938599e-01
-4.337688982486724854e-01 4.728395938873291016e-01 3.950257301330566406e-01 -1.336118578910827637e-01 5.599128007888793945e-01 2.872732700780034065e-03 2.969104647636413574e-01 -1.127100363373756409e-01
-4.009363353252410889e-01 -1.320646107196807861e-01 7.094737887382507324e-01 -1.140923723578453064e-01 -3.113138079643249512e-01 -1.405830085277557373e-01 -1.973722875118255615e-01 3.870441019535064697e-01
-2.788532078266143799e-01 6.410253643989562988e-01 3.898176848888397217e-01 4.069222509860992432e-01 -2.468906715512275696e-02 2.221184521913528442e-01 3.787198960781097412e-01 2.022479847073554993e-02
-4.558559656143188477e-01 2.139387577772140503e-01 2.777400314807891846e-01 6.197920069098472595e-02 1.618170291185379028e-01 2.485809028148651123e-01 7.588882446289062500e-01 3.944529220461845398e-02
-5.860239267349243164e-01 5.403472781181335449e-01 2.277602404356002808e-01 1.304714679718017578e-01 3.622243702411651611e-01 1.483535915613174438e-01 3.492394685745239258e-01 1.432464271783828735e-01
-2.852350845932960510e-02 -3.419005274772644043e-01 8.646572828292846680e-01 -3.932378441095352173e-02 -1.541144251823425293e-01 2.904754579067230225e-01 1.464829593896865845e-01 -5.939238518476486206e-02
-2.326680719852447510e-01 6.919411420822143555e-01 5.107700824737548828e-01 2.122400142252445221e-02 3.056276403367519379e-02 1.203898191452026367e-01 3.608320653438568115e-01 -2.451917678117752075e-01
-1.662750840187072754e-01 7.028511911630630493e-02 8.646425604820251465e-01 -3.544498234987258911e-03 -2.676399350166320801e-01 -9.014172106981277466e-02 -3.679454326629638672e-01 6.821105629205703735e-02
-8.251235634088516235e-02 2.030346393585205078e-01 3.866190016269683838e-01 4.903028011322021484e-01 3.226561844348907471e-01 -4.031773805618286133e-01 4.939506053924560547e-01 2.268287688493728638e-01
-4.477778077125549316e-01 4.779568612575531006e-01 3.754924237728118896e-01 -1.532618999481201172e-01 5.620980858802795410e-01 -1.242398545145988464e-01 2.613426744937896729e-01 8.293827623128890991e-02
-8.001105189323425293e-01 -1.205424517393112183e-01 3.326242566108703613e-01 2.881266474723815918e-01 -3.551086783409118652e-01 6.137178838253021240e-02 -1.449425071477890015e-01 -2.756414189934730530e-02
-7.527570128440856934e-01 5.403826832771301270e-01 2.178160399198532104e-01 -2.557851746678352356e-02 -9.551776200532913208e-02 -2.487832605838775635e-01 9.767933189868927002e-02 1.126379519701004028e-01
-2.007828950881958008e-01 -3.387680947780609131e-01 5.233802795410156250e-01 5.005846023559570312e-01 8.778724074363708496e-02 -2.866363823413848877e-01 2.078384393826127052e-03 4.801450073719024658e-01
-5.953741669654846191e-01 3.924362827092409134e-03 5.191956758499145508e-01 2.306595146656036377e-01 -5.306479334831237793e-01 1.371747553348541260e-01 -1.490954309701919556e-01 -1.061109732836484909e-02
-4.905237257480621338e-01 -2.076105922460556030e-01 2.719213068485260010e-01 5.844572782516479492e-01 9.898016601800918579e-02 7.250382751226425171e-02 9.237896651029586792e-02 -5.264647603034973145e-01
-1.646105498075485229e-01 1.866906136274337769e-01 5.451480150222778320e-01 -9.405621886253356934e-02 5.308824777603149414e-01 3.390403687953948975e-01 2.429047971963882446e-01 -4.197972416877746582e-01
-3.786926269531250000e-01 -1.759499907493591309e-01 2.643819451332092285e-01 1.576649695634841919e-01 1.206984221935272217e-01 2.727886736392974854e-01 8.000597953796386719e-01 -4.242511093616485596e-02
-2.358700633049011230e-01 3.487398922443389893e-01 5.632289648056030273e-01 8.146872743964195251e-03 -3.140212595462799072e-01 5.266509056091308594e-01 3.524395227432250977e-01 -7.258344441652297974e-02
-1.804315149784088135e-01 8.042147755622863770e-01 4.830111861228942871e-01 1.777413934469223022e-01 -1.259944289922714233e-01 -1.442005038261413574e-01 1.191722080111503601e-01 -7.014918327331542969e-02
-1.409978717565536499e-01 -3.570346906781196594e-02 6.427870988845825195e-01 -2.564024552702903748e-02 -5.556370615959167480e-01 2.574124932289123535e-01 3.913546502590179443e-01 1.919893771409988403e-01
-4.301885068416595459e-01 1.187591552734375000e-01 7.086697816848754883e-01 5.761807784438133240e-02 -3.730311989784240723e-01 -1.774187982082366943e-01 -3.494091033935546875e-01 5.084260925650596619e-02
-7.381773591041564941e-01 4.297589957714080811e-01 1.661567389965057373e-01 -7.251784671097993851e-03 2.134106159210205078e-01 1.845746189355850220e-01 4.035547375679016113e-01 -1.650192216038703918e-02
5.899637565016746521e-02 3.726722002029418945e-01 6.399105787277221680e-01 7.603564858436584473e-02 2.594076991081237793e-01 5.098367333412170410e-01 3.393090963363647461e-01 3.363755298778414726e-03
-2.190266698598861694e-01 7.713901996612548828e-01 4.464226365089416504e-01 8.263161778450012207e-02 -1.630114912986755371e-01 -3.351634144783020020e-01 1.057266816496849060e-01 -2.789456397294998169e-02
-5.711118578910827637e-01 2.910403907299041748e-01 3.357831239700317383e-01 -2.623691856861114502e-01 -1.107663884758949280e-01 3.725721538066864014e-01 4.726702272891998291e-01 -1.817758530378341675e-01
-5.943729281425476074e-01 -4.291041195392608643e-01 4.947305023670196533e-01 -1.085443720221519470e-01 2.281849235296249390e-01 -1.639098525047302246e-01 -4.586356878280639648e-02 3.535705506801605225e-01
-4.107834398746490479e-01 -4.196788072586059570e-01 4.323338270187377930e-01 -1.183302178978919983e-01 2.393369376659393311e-01 -3.991123661398887634e-02 5.042034983634948730e-01 -3.756538927555084229e-01
-5.311163067817687988e-01 1.019362509250640869e-01 2.766107916831970215e-01 5.252621173858642578e-01 2.116837054491043091e-01 -4.314147233963012695e-01 -4.673488438129425049e-02 -3.492818474769592285e-01
-4.093144536018371582e-01 5.247576236724853516e-01 4.753001332283020020e-01 -4.311089217662811279e-02 3.699863329529762268e-02 -1.836267709732055664e-01 4.311914145946502686e-01 -3.291029930114746094e-01
-2.791043519973754883e-01 -1.936136335134506226e-01 2.435275316238403320e-01 1.567301452159881592e-01 3.134451210498809814e-01 -4.729952812194824219e-01 5.912969708442687988e-01 3.593606352806091309e-01
-8.160425722599029541e-02 6.625892519950866699e-01 5.906063914299011230e-01 8.904955536127090454e-02 3.508611321449279785e-01 2.358231097459793091e-01 1.325790882110595703e-01 -3.573904559016227722e-02
-7.387712597846984863e-01 1.773060262203216553e-01 1.206918805837631226e-01 -9.391333907842636108e-02 -2.785040736198425293e-01 -3.186473250389099121e-01 3.697387278079986572e-01 2.891128957271575928e-01
6.378053873777389526e-02 -5.924911051988601685e-02 7.642501592636108398e-01 8.826673030853271484e-02 8.166679181158542633e-03 -1.541006416082382202e-01 3.654890358448028564e-01 -4.931087195873260498e-01
-6.567118167877197266e-01 5.356200337409973145e-01 2.938506901264190674e-01 5.786798894405364990e-02 4.196494445204734802e-02 2.004629075527191162e-01 2.892675399780273438e-01 -2.579178214073181152e-01
-5.638421773910522461e-01 -6.766238808631896973e-02 4.462956488132476807e-01 4.857219457626342773e-01 -4.804106354713439941e-01 -5.691729485988616943e-02 -5.098909884691238403e-02 7.592340558767318726e-02
-2.747996449470520020e-01 -1.707539409399032593e-01 3.660610914230346680e-01 -9.705569595098495483e-02 3.801811039447784424e-01 -1.166276708245277405e-01 7.482331991195678711e-01 -1.841602474451065063e-01
5.363892763853073120e-02 -1.389371696859598160e-02 6.480728983879089355e-01 1.799560785293579102e-01 4.073809087276458740e-02 1.367641985416412354e-02 4.954817593097686768e-01 -5.451591014862060547e-01
-1.024313643574714661e-02 2.435102760791778564e-01 4.388833940029144287e-01 5.679659247398376465e-01 3.394566178321838379e-01 -3.373172283172607422e-01 3.922839760780334473e-01 2.061393409967422485e-01
-4.340790957212448120e-02 2.502206563949584961e-01 6.848832964897155762e-01 8.564352244138717651e-02 -2.714360952377319336e-01 -2.457121014595031738e-01 1.932176798582077026e-01 -5.363957881927490234e-01
-6.794565171003341675e-02 -1.854782551527023315e-01 7.200409770011901855e-01 -2.377354055643081665e-01 -1.212323606014251709e-01 -3.570622801780700684e-01 3.340055644512176514e-01 -3.636670410633087158e-01
-1.670519560575485229e-01 -3.465086817741394043e-01 5.232769250869750977e-01 4.788365960121154785e-01 -8.486045897006988525e-02 -3.712666928768157959e-01 6.314911693334579468e-02 4.470951259136199951e-01
-6.290123462677001953e-01 1.635357886552810669e-01 4.863274991512298584e-01 -4.490792751312255859e-01 4.658191651105880737e-02 -3.016393780708312988e-01 2.056079804897308350e-01 -6.310328096151351929e-02
-7.645604759454727173e-02 -2.576780617237091064e-01 7.129101157188415527e-01 2.246076017618179321e-01 -2.010153830051422119e-01 -4.807087481021881104e-01 1.875231564044952393e-01 -2.498277574777603149e-01
-3.151914179325103760e-01 -3.635273277759552002e-01 5.310767889022827148e-01 3.128488659858703613e-01 -3.358792066574096680e-01 -1.999460160732269287e-01 1.268748492002487183e-01 4.687161147594451904e-01
-3.658720254898071289e-01 4.577805399894714355e-01 3.080281019210815430e-01 8.605822920799255371e-02 6.195477396249771118e-02 2.940060496330261230e-01 6.354911327362060547e-01 2.452760487794876099e-01
-2.583730220794677734e-01 -9.585451334714889526e-02 2.152158170938491821e-01 3.151672482490539551e-01 1.435005515813827515e-01 -3.525816500186920166e-01 7.826606631278991699e-01 1.447177827358245850e-01
7.141008228063583374e-02 -1.473296284675598145e-01 9.379947185516357422e-01 -8.051291108131408691e-02 -1.940133571624755859e-01 2.148785740137100220e-01 5.460262298583984375e-02 9.106344543397426605e-03
-1.580670475959777832e-01 -2.263276427984237671e-01 7.151885628700256348e-01 7.380238175392150879e-02 -5.546005368232727051e-01 8.791083097457885742e-02 3.023927211761474609e-01 9.887034073472023010e-03
-6.727278828620910645e-01 -2.617571949958801270e-01 4.314531683921813965e-01 3.254518210887908936e-01 -3.933337628841400146e-01 -3.201011195778846741e-02 -4.069299250841140747e-02 -1.716318875551223755e-01
-7.953349500894546509e-03 5.327673554420471191e-01 6.054545640945434570e-01 6.331296265125274658e-02 3.032691478729248047e-01 3.270922005176544189e-01 3.503775894641876221e-01 -1.542275995016098022e-01
-4.817100465297698975e-01 2.025844454765319824e-01 4.459262490272521973e-01 -8.115973323583602905e-02 -1.757040768861770630e-01 6.017917990684509277e-01 3.553795516490936279e-01 -4.645427688956260681e-02
-2.094672918319702148e-01 -4.272468984127044678e-01 6.964723467826843262e-01 -2.468176633119583130e-01 2.500189468264579773e-03 -1.435443013906478882e-01 2.888904511928558350e-01 3.514568805694580078e-01
-4.896295070648193359e-01 -3.768335878849029541e-01 6.378339529037475586e-01 1.425791084766387939e-01 4.261054098606109619e-02 -1.107113808393478394e-01 -1.746349632740020752e-01 3.827903270721435547e-01
-3.539460301399230957e-01 5.514401942491531372e-02 4.097377955913543701e-01 1.925545632839202881e-01 -3.969723582267761230e-01 3.448049724102020264e-01 5.561252832412719727e-01 2.845453023910522461e-01
-4.444925189018249512e-01 2.350167632102966309e-01 2.885329723358154297e-01 1.934599578380584717e-01 4.664694070816040039e-01 -5.194418430328369141e-01 3.673631846904754639e-01 -6.439271569252014160e-02
1.629340648651123047e-01 9.551520645618438721e-02 7.109473347663879395e-01 5.911436676979064941e-01 1.497271656990051270e-01 5.793172866106033325e-02 1.566379889845848083e-02 -2.888128459453582764e-01
-1.068368256092071533e-01 -1.060841754078865051e-01 5.519866943359375000e-01 4.514820277690887451e-01 -8.430330455303192139e-02 6.090171337127685547e-01 3.004862070083618164e-01 2.249203808605670929e-02
-4.529699981212615967e-01 -1.293995231389999390e-01 2.936958372592926025e-01 -9.074524044990539551e-02 -4.014495909214019775e-01 -3.760977648198604584e-03 7.157365679740905762e-01 1.006344035267829895e-01
-3.730635046958923340e-01 1.083486452698707581e-01 2.541366219520568848e-01 8.315903544425964355e-01 -1.512154340744018555e-01 1.476663053035736084e-01 1.861377060413360596e-01 -1.167799308896064758e-01
-1.394763886928558350e-01 2.684409618377685547e-01 5.073320865631103516e-01 4.440080523490905762e-01 1.281928122043609619e-01 4.796745181083679199e-01 3.034318685531616211e-01 -3.396540284156799316e-01
-3.346298038959503174e-01 1.346433442085981369e-02 6.315439939498901367e-01 1.406102925539016724e-01 -6.206091046333312988e-01 -2.866745181381702423e-02 -3.372567147016525269e-02 2.865442931652069092e-01
-2.927268743515014648e-01 1.784939020872116089e-01 8.082847595214843750e-01 2.496316330507397652e-03 -2.448184043169021606e-01 -9.536434081383049488e-04 -4.098064899444580078e-01 3.524327278137207031e-02
-5.975232124328613281e-01 4.598858654499053955e-01 3.363609611988067627e-01 -5.645599588751792908e-02 3.991402089595794678e-01 3.402586579322814941e-01 1.920763552188873291e-01 -5.623909085988998413e-02
-3.361377418041229248e-01 5.394902229309082031e-01 4.305909872055053711e-01 1.519958525896072388e-01 4.448308646678924561e-01 1.441886425018310547e-01 4.073913395404815674e-01 -5.308351293206214905e-02
-1.230080127716064453e-01 -1.079350784420967102e-01 5.335922837257385254e-01 5.051081776618957520e-01 -2.524007856845855713e-01 -5.918539762496948242e-01 6.126797571778297424e-02 -1.249526441097259521e-01
-4.965831711888313293e-02 3.562546968460083008e-01 3.839961588382720947e-01 5.149852018803358078e-03 -1.513513773679733276e-01 -3.524433076381683350e-01 6.626458764076232910e-01 3.700192272663116455e-01
-5.055490136146545410e-01 5.726882815361022949e-01 4.047054946422576904e-01 1.108994856476783752e-01 2.291912771761417389e-02 -2.519223392009735107e-01 1.223323121666908264e-01 -4.017558991909027100e-01
-6.465690135955810547e-01 -4.712746739387512207e-01 2.077768892049789429e-01 1.335008908063173294e-02 8.699553459882736206e-02 -1.476453095674514771e-01 5.296156406402587891e-01 8.148140460252761841e-02
-1.506468504667282104e-01 -4.836098253726959229e-01 6.293113231658935547e-01 -2.298839092254638672e-01 1.890393346548080444e-01 -3.504345118999481201e-01 3.687849938869476318e-01 -2.228761091828346252e-03
-7.022274136543273926e-01 -1.785246729850769043e-01 5.455236434936523438e-01 1.586760878562927246e-01 2.262775413691997528e-02 6.595662981271743774e-02 -3.830859959125518799e-01 -2.478314936161041260e-02
-6.965844035148620605e-01 4.939816594123840332e-01 2.080214172601699829e-01 -2.427938878536224365e-01 -3.314329981803894043e-01 -6.695034354925155640e-02 1.283184289932250977e-01 1.942542940378189087e-01
-6.444369554519653320e-01 -2.702592015266418457e-01 4.816592037677764893e-01 2.512850463390350342e-01 3.604909405112266541e-02 -1.015759408473968506e-01 -3.880830407142639160e-01 -2.330140173435211182e-01
-5.742918252944946289e-01 -2.732260823249816895e-01 1.621486544609069824e-01 1.277212053537368774e-01 2.045316249132156372e-01 -3.914812207221984863e-02 7.089530229568481445e-01 -8.337390422821044922e-02
-2.238830924034118652e-01 1.415859758853912354e-01 4.712228477001190186e-01 2.769526839256286621e-01 -7.420333474874496460e-02 5.393388867378234863e-01 5.773458480834960938e-01 -3.681738302111625671e-02
-1.292450278997421265e-01 7.270543277263641357e-02 6.221377849578857422e-01 2.949164807796478271e-01 -5.175259113311767578e-01 -2.406958639621734619e-01 1.230501458048820496e-01 4.038188755512237549e-01
-4.278076291084289551e-01 -8.677169680595397949e-02 3.928486704826354980e-01 5.086854100227355957e-01 -5.872589945793151855e-01 1.176442764699459076e-02 1.538407653570175171e-01 1.663788259029388428e-01
-5.593503117561340332e-01 -4.811650514602661133e-01 5.292060375213623047e-01 1.303640455007553101e-01 9.527292847633361816e-02 -1.364396810531616211e-01 -1.260650604963302612e-01 3.390703797340393066e-01
-4.470136463642120361e-01 -5.573768019676208496e-01 3.397711217403411865e-01 -5.078274756669998169e-02 1.574644744396209717e-01 -3.201099857687950134e-02 5.624749660491943359e-01 1.711398512125015259e-01
1.256345808506011963e-01 -6.996703147888183594e-02 6.114513278007507324e-01 1.594628691673278809e-01 1.823453307151794434e-01 -2.810800075531005859e-01 6.717227101325988770e-01 -1.286556422710418701e-01
-1.839648038148880005e-01 3.807370662689208984e-01 3.994712233543395996e-01 6.280590295791625977e-01 2.395853847265243530e-01 -1.186208426952362061e-01 2.311846315860748291e-01 -3.771503865718841553e-01
-1.547555774450302124e-01 6.883630752563476562e-01 5.393742322921752930e-01 5.686878412961959839e-02 5.572586506605148315e-02 -3.222184255719184875e-03 3.934029340744018555e-01 -2.239789813756942749e-01
1.560794115066528320e-01 -1.977470368146896362e-01 8.235260844230651855e-01 -2.201130986213684082e-01 -2.314288727939128876e-02 1.919084638357162476e-01 4.039850831031799316e-01 9.655013680458068848e-02
-2.602295875549316406e-01 6.200350522994995117e-01 5.394513010978698730e-01 -6.698942929506301880e-02 1.968296915292739868e-01 -7.323113083839416504e-02 3.510198593139648438e-01 -2.915854156017303467e-01
-2.457301467657089233e-01 4.771539568901062012e-01 5.033689141273498535e-01 -1.023416519165039062e-01 4.688544273376464844e-01 3.780145943164825439e-01 2.895104289054870605e-01 -3.938390314579010010e-02
-5.567324161529541016e-01 3.233529031276702881e-01 3.450412452220916748e-01 2.998916059732437134e-02 3.269546031951904297e-01 2.862567603588104248e-01 4.485477209091186523e-01 -2.747757732868194580e-01
-2.701098322868347168e-01 -3.521781265735626221e-01 6.133395433425903320e-01 4.262121319770812988e-01 -2.834837436676025391e-01 -1.200639382004737854e-01 -7.414561230689287186e-03 -3.877314031124114990e-01
-2.188897226005792618e-03 -2.559431269764900208e-02 5.802815556526184082e-01 6.214772537350654602e-02 -1.229431107640266418e-01 -5.075327157974243164e-01 2.294476926326751709e-01 5.774084925651550293e-01
-7.127884030342102051e-02 3.955633342266082764e-01 4.924945831298828125e-01 5.022124648094177246e-01 2.780684232711791992e-01 3.408459424972534180e-01 3.575391471385955811e-01 -1.494946330785751343e-01
-2.455267608165740967e-01 -1.695448756217956543e-01 5.569716691970825195e-01 4.644996225833892822e-01 -4.947769939899444580e-01 -3.737843632698059082e-01 9.458816610276699066e-03 -1.962510682642459869e-02
-4.853300750255584717e-01 -1.266736090183258057e-01 2.806081175804138184e-01 -2.407248765230178833e-01 4.497858881950378418e-01 -2.529749870300292969e-01 5.423773527145385742e-01 -2.263681888580322266e-01
1.548479199409484863e-01 -3.231229260563850403e-02 8.683206439018249512e-01 -1.380174160003662109e-01 -1.291136294603347778e-01 -5.960070714354515076e-02 3.780728280544281006e-01 -1.969435065984725952e-01
1.645196788012981415e-02 -6.092007458209991455e-02 7.223263978958129883e-01 -4.526235163211822510e-01 6.271657347679138184e-02 -2.758269011974334717e-01 4.345222413539886475e-01 2.390091121196746826e-02
-3.883097171783447266e-01 -5.081283301115036011e-02 6.186578869819641113e-01 1.503075510263442993e-01 -6.518000364303588867e-01 2.594205178320407867e-02 1.727712899446487427e-02 1.244549676775932312e-01
8.474782109260559082e-02 -8.607017993927001953e-02 6.798443198204040527e-01 1.873657852411270142e-01 8.596148341894149780e-02 -1.007138118147850037e-01 5.086930394172668457e-01 -4.602327644824981689e-01
-1.084275916218757629e-02 3.159448504447937012e-01 4.771384596824645996e-01 2.814084291458129883e-01 4.361670911312103271e-01 -1.962863057851791382e-01 3.800432384014129639e-01 4.690485596656799316e-01
-1.776979118585586548e-01 5.544039011001586914e-01 5.910754203796386719e-01 -2.587669789791107178e-01 1.914951801300048828e-01 1.201342884451150894e-02 3.801674544811248779e-01 -2.517680823802947998e-01
2.261143177747726440e-02 1.955513656139373779e-02 4.022800326347351074e-01 5.424759387969970703e-01 2.144937813282012939e-01 -4.859149456024169922e-01 4.382473230361938477e-01 2.623268663883209229e-01
-1.798830181360244751e-01 2.431925833225250244e-01 5.701959133148193359e-01 1.491108834743499756e-01 -3.442416489124298096e-01 4.785182178020477295e-01 4.516496658325195312e-01 9.834813326597213745e-02
8.584439754486083984e-03 8.922626823186874390e-02 4.410008788108825684e-01 6.732512712478637695e-01 3.121256083250045776e-02 -3.860054314136505127e-01 4.051007926464080811e-01 -1.735944300889968872e-01
-2.079148218035697937e-02 6.076139211654663086e-01 6.259163618087768555e-01 1.414053440093994141e-01 1.179638579487800598e-01 3.892722725868225098e-01 2.097103446722030640e-01 9.580949693918228149e-02
1.267057657241821289e-01 1.065198332071304321e-01 7.446135282516479492e-01 4.285269975662231445e-02 1.288737505674362183e-01 7.149176299571990967e-02 5.622786879539489746e-01 -2.800657153129577637e-01
1.572905927896499634e-01 1.261387020349502563e-01 6.061744093894958496e-01 4.320782721042633057e-01 2.372201681137084961e-01 -2.588143944740295410e-01 4.842964708805084229e-01 -2.177347540855407715e-01
-3.667321205139160156e-01 1.458014268428087234e-02 3.192367851734161377e-01 1.738596409559249878e-01 -2.806335985660552979e-01 2.261728197336196899e-01 7.765668630599975586e-01 -1.378956530243158340e-02
6.035393569618463516e-03 2.242819666862487793e-01 5.889863371849060059e-01 2.089166641235351562e-01 5.819693803787231445e-01 -4.247986078262329102e-01 1.986630111932754517e-01 -2.237950824201107025e-02
-3.126745223999023438e-01 -3.521422743797302246e-01 3.890873789787292480e-01 -4.103608056902885437e-02 2.215530872344970703e-01 -3.152167797088623047e-01 6.502684950828552246e-01 -2.320797294378280640e-01
-2.940375208854675293e-01 -1.208258122205734253e-01 6.695938110351562500e-01 3.524357676506042480e-01 -5.257803201675415039e-01 1.285097599029541016e-01 -1.550791598856449127e-02 1.821431070566177368e-01
-1.742777824401855469e-01 2.342395931482315063e-01 4.941550195217132568e-01 -4.371276870369911194e-02 5.686560273170471191e-01 3.702728152275085449e-01 3.899288773536682129e-01 -2.369447350502014160e-01
-1.122543364763259888e-01 9.087865799665451050e-02 2.993693053722381592e-01 4.347265958786010742e-01 2.026782184839248657e-01 -2.439648211002349854e-01 7.008597850799560547e-01 3.297408819198608398e-01
-3.430536985397338867e-01 6.899917125701904297e-01 4.031438231468200684e-01 1.374444807879626751e-03 -7.974991202354431152e-02 -4.495755434036254883e-01 1.777059137821197510e-01 -6.034185364842414856e-02
-3.408291339874267578e-01 4.059266746044158936e-01 4.013874232769012451e-01 3.689710497856140137e-01 6.968678534030914307e-02 5.139775276184082031e-01 3.672713041305541992e-01 1.337544322013854980e-01
-3.483408391475677490e-01 3.213438689708709717e-01 4.935140907764434814e-01 9.841515682637691498e-03 2.802325971424579620e-02 5.596100091934204102e-01 4.469345211982727051e-01 -1.343303769826889038e-01
-1.875377148389816284e-01 -5.132573843002319336e-02 5.454017519950866699e-01 5.721477866172790527e-01 -4.983035027980804443e-01 7.194355875253677368e-02 9.797982871532440186e-02 2.725746035575866699e-01
1.476149111986160278e-01 3.019654154777526855e-01 6.275990009307861328e-01 1.862167119979858398e-01 2.930511236190795898e-01 -2.200107872486114502e-01 5.563129782676696777e-01 1.212500929832458496e-01
1.398523990064859390e-02 3.733923435211181641e-01 7.238280177116394043e-01 2.120392024517059326e-01 9.437364526093006134e-03 3.227315843105316162e-01 4.318694770336151123e-01 -2.718660235404968262e-02
-4.652410447597503662e-01 -6.055791676044464111e-02 3.947334885597229004e-01 1.626019179821014404e-01 -2.103793025016784668e-01 5.928184986114501953e-01 4.440613389015197754e-01 6.889028102159500122e-02
-2.896248102188110352e-01 1.069858893752098083e-01 5.635150074958801270e-01 1.834619045257568359e-01 -3.681101799011230469e-01 4.930477142333984375e-01 4.138012826442718506e-01 -6.026157736778259277e-02
-2.345200330018997192e-01 -5.432614088058471680e-01 5.714848637580871582e-01 2.551307082176208496e-01 1.505767852067947388e-01 -2.331870049238204956e-01 3.243751227855682373e-01 -2.755210697650909424e-01
-3.373432457447052002e-01 5.210375189781188965e-01 3.347776830196380615e-01 3.773743659257888794e-02 -1.050293743610382080e-01 -6.489892005920410156e-01 2.619249820709228516e-01 1.991226896643638611e-02
-2.470711171627044678e-01 6.225546598434448242e-01 5.332235097885131836e-01 2.177300751209259033e-01 3.892675414681434631e-02 3.110927641391754150e-01 2.761830687522888184e-01 -2.123126983642578125e-01
-5.306934118270874023e-01 -7.419969141483306885e-02 5.334141850471496582e-01 5.142288208007812500e-01 -3.326222896575927734e-01 -2.034293301403522491e-02 -2.219375371932983398e-01 -5.991007015109062195e-02
-9.308390617370605469e-01 3.019606769084930420e-01 1.821675300598144531e-01 -3.243149444460868835e-02 6.138466298580169678e-02 5.008023604750633240e-02 -4.197018593549728394e-02 -9.166031144559383392e-03
1.769386827945709229e-01 -1.766226887702941895e-01 8.289251327514648438e-01 1.016575917601585388e-01 -3.099312484264373779e-01 -1.322478149086236954e-02 3.570676743984222412e-01 -1.277353763580322266e-01
-8.915964514017105103e-02 -1.030741035938262939e-01 5.657711625099182129e-01 6.139199137687683105e-01 1.475035250186920166e-01 4.015349447727203369e-01 3.882860392332077026e-02 -3.161268830299377441e-01
-6.023327112197875977e-01 1.794314533472061157e-01 3.150640130043029785e-01 -1.269945949316024780e-01 -3.692878484725952148e-01 3.450051546096801758e-01 4.799752533435821533e-01 -6.187340989708900452e-02
-5.563874244689941406e-01 -3.083971738815307617e-01 3.721795678138732910e-01 2.121671736240386963e-01 -6.103460676968097687e-03 -2.167911231517791748e-01 5.699358507990837097e-02 6.012551784515380859e-01
-3.464704751968383789e-01 3.864390850067138672e-01 4.649668037891387939e-01 -2.221953123807907104e-01 1.226401105523109436e-01 4.841136932373046875e-01 4.608846902847290039e-01 5.689317733049392700e-02
1.612433195114135742e-01 -6.694561988115310669e-02 9.171958565711975098e-01 -2.340020537376403809e-01 -2.008585482835769653e-01 2.383559383451938629e-02 1.624250859022140503e-01 7.886450737714767456e-02
-6.302286386489868164e-01 2.738835811614990234e-01 3.093688786029815674e-01 -6.600132584571838379e-02 3.364827334880828857e-01 2.800566852092742920e-01 4.715125858783721924e-01 -1.172951236367225647e-01
-4.394544064998626709e-01 3.159268796443939209e-01 3.235845863819122314e-01 1.999868899583816528e-01 -3.646520674228668213e-01 1.519667804241180420e-01 6.368994116783142090e-01 -2.573899179697036743e-02
-6.864134222269058228e-02 9.955296665430068970e-02 7.390239834785461426e-01 -1.443986445665359497e-01 2.540476322174072266e-01 -3.369404673576354980e-01 -5.040834099054336548e-02 -4.876066446304321289e-01
-6.009515523910522461e-01 5.751664042472839355e-01 4.533210694789886475e-01 2.754831612110137939e-01 -1.053587794303894043e-01 -3.344330936670303345e-02 -1.189339682459831238e-01 -1.690593548119068146e-02
-4.987751543521881104e-01 1.769181191921234131e-01 3.925269544124603271e-01 -3.202038705348968506e-01 3.728830814361572266e-02 -4.715621173381805420e-01 3.060571551322937012e-01 -3.819471001625061035e-01
-5.934319496154785156e-01 -1.156413257122039795e-01 2.530128657817840576e-01 8.177886903285980225e-02 -3.773592179641127586e-03 4.335828721523284912e-01 5.370300412178039551e-01 2.955548465251922607e-01
-3.923189640045166016e-01 -1.019630283117294312e-01 3.933200836181640625e-01 -3.189186453819274902e-01 1.815795898437500000e-01 -3.319867253303527832e-01 4.819701611995697021e-01 -4.514399170875549316e-01
-4.787691235542297363e-01 5.371770858764648438e-01 4.447347223758697510e-01 -6.737387273460626602e-03 -5.021006986498832703e-02 4.396754205226898193e-01 2.941023707389831543e-01 4.533261433243751526e-02
-7.220546603202819824e-01 3.559904992580413818e-01 1.920690983533859253e-01 1.752675324678421021e-01 -2.353274263441562653e-02 2.561295330524444580e-01 4.232545197010040283e-01 -1.974795907735824585e-01
-5.722032785415649414e-01 5.320498347282409668e-01 3.581403493881225586e-01 -2.253353446722030640e-01 1.206267029047012329e-01 4.221763610839843750e-01 9.371110051870346069e-02 9.434253722429275513e-02
2.139354795217514038e-01 -1.575004011392593384e-01 9.001336097717285156e-01 -1.661640852689743042e-01 -9.140317887067794800e-02 -1.240232288837432861e-01 2.604570388793945312e-01 2.661791804712265730e-04
-1.488962173461914062e-01 -4.979111850261688232e-01 7.165117263793945312e-01 -5.002498254179954529e-02 -3.290344402194023132e-02 -3.904926180839538574e-01 1.579494178295135498e-01 1.884347796440124512e-01
-5.569455623626708984e-01 -9.066827595233917236e-02 2.860276401042938232e-01 4.885747432708740234e-01 1.215889975428581238e-01 -7.678385591134428978e-04 2.595397643744945526e-02 -5.878908634185791016e-01
-1.487340182065963745e-01 -6.729395687580108643e-02 5.984497070312500000e-01 -1.588272005319595337e-01 1.181535720825195312e-01 -4.481625258922576904e-01 5.827401280403137207e-01 -1.886413693428039551e-01
-2.396356612443923950e-01 6.318092346191406250e-02 5.132708549499511719e-01 2.579546272754669189e-01 -2.218346446752548218e-01 6.155927181243896484e-01 4.211673438549041748e-01 5.521171167492866516e-02
1.268863528966903687e-01 -5.827882140874862671e-02 9.347261190414428711e-01 -1.509604901075363159e-01 -2.538524568080902100e-01 5.957760661840438843e-02 1.121955066919326782e-01 -5.850724875926971436e-02
-4.870201945304870605e-01 -4.614102244377136230e-01 4.694322049617767334e-01 2.660966813564300537e-01 2.248880565166473389e-01 -3.456653058528900146e-01 -1.619423627853393555e-01 2.499068975448608398e-01
-1.167045757174491882e-01 1.328169107437133789e-01 7.111920714378356934e-01 1.699575930833816528e-01 2.969912588596343994e-01 3.929045796394348145e-01 3.070620894432067871e-01 -3.117613494396209717e-01
-1.087296605110168457e-01 -1.384907960891723633e-01 5.758038163185119629e-01 1.682221656665205956e-03 -7.770932465791702271e-02 -8.314123004674911499e-02 7.062046527862548828e-01 -3.546395301818847656e-01
-5.090563893318176270e-01 5.805534720420837402e-01 4.612994790077209473e-01 -1.814358830451965332e-01 2.311453223228454590e-03 2.565319836139678955e-01 3.029222786426544189e-01 -2.296298742294311523e-02
-3.589124381542205811e-01 -2.022553533315658569e-01 4.301582872867584229e-01 6.874659657478332520e-01 -3.231371045112609863e-01 1.824448555707931519e-01 9.990662336349487305e-02 -1.579371988773345947e-01
-1.292931884527206421e-01 -1.197345331311225891e-01 5.904912352561950684e-01 8.207949250936508179e-02 1.228537037968635559e-01 -5.345417857170104980e-01 -9.156490862369537354e-02 5.516501665115356445e-01
-3.063223063945770264e-01 -2.237000614404678345e-01 4.955731928348541260e-01 4.190264642238616943e-01 9.057044982910156250e-02 1.166575253009796143e-01 1.049315836280584335e-02 6.426717638969421387e-01
-2.331429719924926758e-01 -4.322881996631622314e-02 3.959178328514099121e-01 1.208182275295257568e-01 -4.320001006126403809e-01 -1.750882528722286224e-02 7.592703104019165039e-01 9.489821642637252808e-02
-4.558755159378051758e-01 2.952661216259002686e-01 4.894549548625946045e-01 3.324105739593505859e-01 -2.527292072772979736e-01 4.565013349056243896e-01 1.926910132169723511e-01 -2.133941352367401123e-01
-4.265846312046051025e-01 1.363442242145538330e-01 5.450195670127868652e-01 7.348010689020156860e-02 -3.323386013507843018e-01 5.619415640830993652e-01 2.421505898237228394e-01 -1.101181581616401672e-01
-2.120384275913238525e-01 5.495700240135192871e-01 5.235988497734069824e-01 -9.632489830255508423e-02 4.496233165264129639e-02 -2.931614816188812256e-01 5.140432119369506836e-01 -1.318053007125854492e-01
-2.648601122200489044e-02 5.895457267761230469e-01 6.135666370391845703e-01 2.252178043127059937e-01 -1.968173086643218994e-01 -3.746313452720642090e-01 8.981566131114959717e-02 -1.933775991201400757e-01
-5.154044032096862793e-01 -1.591211408376693726e-01 4.587446749210357666e-01 5.525910258293151855e-01 -9.673067927360534668e-02 3.088143765926361084e-01 -2.320909500122070312e-01 1.861338466405868530e-01
-1.871735751628875732e-01 3.754515647888183594e-01 6.964210867881774902e-01 1.432615369558334351e-01 2.832375466823577881e-01 -4.340848922729492188e-01 -2.008421719074249268e-01 -9.739317744970321655e-02
-6.437076330184936523e-01 5.654864758253097534e-02 5.811577439308166504e-01 -1.584562361240386963e-01 8.078414946794509888e-02 -4.141132161021232605e-02 -4.015196859836578369e-01 2.238997220993041992e-01
-6.974797248840332031e-01 3.950363397598266602e-01 1.710940003395080566e-01 -4.198313504457473755e-02 -2.355491816997528076e-01 -4.855856597423553467e-01 1.275657266378402710e-01 1.374149918556213379e-01
-5.541102886199951172e-01 -2.464161217212677002e-01 1.782446652650833130e-01 2.372902780771255493e-01 6.831972301006317139e-02 2.090454995632171631e-01 6.749097704887390137e-01 -2.007292807102203369e-01
-4.860236942768096924e-01 2.262839078903198242e-01 3.226489424705505371e-01 3.198804855346679688e-01 9.340479224920272827e-02 5.774807333946228027e-01 3.766581118106842041e-01 -1.485629677772521973e-01
-5.748100280761718750e-01 -3.429886400699615479e-01 2.774936556816101074e-01 3.146844506263732910e-01 1.601433306932449341e-01 5.865724012255668640e-02 1.587470918893814087e-01 5.671296119689941406e-01
-2.410814762115478516e-01 2.780099809169769287e-01 2.561937868595123291e-01 4.228997528553009033e-01 3.381595015525817871e-01 7.041675597429275513e-02 6.993698477745056152e-01 1.080839782953262329e-01
-3.667640686035156250e-01 7.946367263793945312e-01 4.592443704605102539e-01 1.663546822965145111e-02 -8.215784281492233276e-02 -5.749607458710670471e-02 8.932676166296005249e-02 -6.942258030176162720e-02
-3.495587408542633057e-01 4.149943292140960693e-01 5.181778669357299805e-01 1.717070932500064373e-03 1.048531159758567810e-01 5.424807071685791016e-01 3.616065979003906250e-01 -3.222486376762390137e-02
-1.240759119391441345e-01 2.136033494025468826e-03 6.254717111587524414e-01 4.513582587242126465e-01 -4.432775378227233887e-01 -2.164418697357177734e-01 3.530537188053131104e-01 -1.472161412239074707e-01
-5.232138633728027344e-01 -5.614859238266944885e-02 2.855983972549438477e-01 5.951721072196960449e-01 5.204733088612556458e-02 1.510683298110961914e-01 1.459689885377883911e-01 -4.903680086135864258e-01
-1.454161107540130615e-01 -3.873497247695922852e-01 5.263043642044067383e-01 -1.427875459194183350e-01 3.292793631553649902e-01 -1.765919774770736694e-01 4.546186625957489014e-01 4.302813708782196045e-01
-5.280363559722900391e-01 4.717263281345367432e-01 3.345346748828887939e-01 2.078698277473449707e-01 3.024004101753234863e-01 3.304865658283233643e-01 3.622232079505920410e-01 -1.079601049423217773e-01
-3.423636853694915771e-01 4.334961473941802979e-01 4.799348413944244385e-01 3.268634676933288574e-01 4.829296171665191650e-01 1.482237577438354492e-01 -2.520551681518554688e-01 1.974028795957565308e-01
3.156453371047973633e-03 2.895189225673675537e-01 4.378635287284851074e-01 4.349055588245391846e-01 1.878983974456787109e-01 -3.818316757678985596e-01 5.951378941535949707e-01 3.343137213960289955e-03
-5.068848133087158203e-01 -6.600504368543624878e-02 4.137271940708160400e-01 4.867202639579772949e-01 2.403739839792251587e-01 -1.320343166589736938e-01 -4.430686235427856445e-01 -2.431497424840927124e-01
1.740253157913684845e-02 3.102713227272033691e-01 5.466573834419250488e-01 6.679828763008117676e-01 1.512991786003112793e-01 -5.928951501846313477e-02 3.322543203830718994e-01 -1.469487696886062622e-01
-2.914890944957733154e-01 1.506704688072204590e-01 4.039336740970611572e-01 5.921017527580261230e-01 -2.163423895835876465e-01 3.714409470558166504e-01 4.398577511310577393e-01 1.839634962379932404e-02
-2.594934403896331787e-01 5.840066671371459961e-01 5.589395165443420410e-01 -6.291479617357254028e-02 2.764400541782379150e-01 -6.677071005105972290e-02 3.945026397705078125e-01 -1.967691332101821899e-01
-4.639632701873779297e-01 5.196511745452880859e-01 3.186074495315551758e-01 4.985458031296730042e-02 5.030668377876281738e-01 9.477269835770130157e-03 3.943956494331359863e-01 -4.461627081036567688e-02
-5.599492788314819336e-01 2.550297677516937256e-01 3.490390479564666748e-01 -2.577023506164550781e-01 -5.778220891952514648e-01 -8.515398949384689331e-02 2.505300939083099365e-01 1.711230427026748657e-01
2.302776277065277100e-01 -2.543735504150390625e-01 8.401888012886047363e-01 2.300492078065872192e-01 3.278009295463562012e-01 4.168317094445228577e-02 1.181765496730804443e-01 1.642528362572193146e-02
-3.308351933956146240e-01 -1.358471661806106567e-01 5.677754878997802734e-01 3.639582991600036621e-01 -5.036213397979736328e-01 -2.600787878036499023e-01 1.859561651945114136e-01 2.477978765964508057e-01
-2.527695000171661377e-01 5.595054626464843750e-01 6.098355054855346680e-01 -3.112901747226715088e-01 2.145893126726150513e-01 -2.484081238508224487e-01 1.496925801038742065e-01 -1.552329957485198975e-01
-5.228372216224670410e-01 4.563619792461395264e-01 4.065783321857452393e-01 3.279303908348083496e-01 -7.958673685789108276e-02 3.437722027301788330e-01 3.220496475696563721e-01 -1.315350085496902466e-01
-4.153571426868438721e-01 5.931674316525459290e-02 6.439047455787658691e-01 7.216548174619674683e-02 -6.212005615234375000e-01 1.231688261032104492e-01 -4.722260683774948120e-02 2.912201732397079468e-02
-4.948272109031677246e-01 -1.153229922056198120e-01 3.486226201057434082e-01 5.385451763868331909e-02 -3.588177561759948730e-01 3.027748167514801025e-01 6.278478503227233887e-01 -5.284675583243370056e-02
-1.105936169624328613e-01 4.774203598499298096e-01 6.197065114974975586e-01 -4.501601308584213257e-02 4.516267776489257812e-02 -4.953741431236267090e-01 3.252162039279937744e-01 1.434413343667984009e-01
-5.518953800201416016e-01 -3.050221800804138184e-01 3.259406387805938721e-01 4.387923777103424072e-01 -3.989602625370025635e-01 9.275138378143310547e-02 2.945009469985961914e-01 -2.215714752674102783e-01
-1.566338390111923218e-01 1.515877991914749146e-01 5.774402022361755371e-01 -1.271671652793884277e-01 6.416400074958801270e-01 -1.295827478170394897e-01 4.065774381160736084e-01 -9.528806060552597046e-02
-2.274219878017902374e-02 3.631218075752258301e-01 6.835756897926330566e-01 4.737441986799240112e-02 1.051255166530609131e-01 3.570019602775573730e-01 2.725935280323028564e-01 -4.304605424404144287e-01
-2.573294043540954590e-01 -2.906626164913177490e-01 6.316024661064147949e-01 2.429655194282531738e-01 1.377258449792861938e-01 1.679141260683536530e-02 4.231199622154235840e-02 6.085247397422790527e-01
1.469366699457168579e-01 -9.985980577766895294e-03 8.342528343200683594e-01 -2.733430564403533936e-01 -2.193236947059631348e-01 -2.950924076139926910e-02 3.789612054824829102e-01 1.225983053445816040e-01
-5.638812780380249023e-01 4.596730768680572510e-01 4.355739951133728027e-01 9.975647926330566406e-02 -1.124024614691734314e-01 3.228678405284881592e-01 3.289734125137329102e-01 -2.143848836421966553e-01
-2.202891111373901367e-01 -3.532125353813171387e-01 5.096063017845153809e-01 5.765786767005920410e-01 2.494618594646453857e-01 3.683178918436169624e-03 -7.542636245489120483e-02 4.082135260105133057e-01
-4.685924947261810303e-01 4.164733588695526123e-01 4.329200983047485352e-01 -1.151900663971900940e-01 -8.369777351617813110e-02 5.453026294708251953e-01 3.088783621788024902e-01 8.072318881750106812e-02
-2.180262058973312378e-01 -1.715155243873596191e-01 8.160480856895446777e-01 3.160903155803680420e-01 8.332253433763980865e-03 -1.735647171735763550e-01 1.527118682861328125e-01 -3.220007419586181641e-01
-4.473612904548645020e-01 2.715531885623931885e-01 5.485981702804565430e-01 3.461853861808776855e-01 -1.465461552143096924e-01 4.058616161346435547e-01 1.717349290847778320e-01 -2.993830740451812744e-01
-2.960591018199920654e-01 1.026938483119010925e-01 4.500911831855773926e-01 4.801081418991088867e-01 -1.244132593274116516e-01 5.089389681816101074e-01 4.194940626621246338e-01 -1.350706815719604492e-01
7.676559686660766602e-02 6.534913927316665649e-02 5.657104253768920898e-01 5.950838327407836914e-01 2.715584933757781982e-01 -3.730161488056182861e-01 3.147110641002655029e-01 -6.128146499395370483e-02
-2.241941541433334351e-01 6.161196529865264893e-02 6.432228088378906250e-01 2.684339582920074463e-01 -1.504948884248733521e-01 6.039291620254516602e-01 2.064990848302841187e-01 -1.735726296901702881e-01
-4.183097183704376221e-01 -8.542951941490173340e-02 6.339815258979797363e-01 4.293203055858612061e-01 5.583570897579193115e-02 2.194066643714904785e-01 -3.636821508407592773e-01 -2.189717888832092285e-01
-7.910041809082031250e-01 8.427373319864273071e-02 2.684502601623535156e-01 -2.256631255149841309e-01 -1.276751011610031128e-01 2.691969275474548340e-01 3.835712075233459473e-01 -9.124732762575149536e-02
-3.728653788566589355e-01 6.437657028436660767e-02 5.163912177085876465e-01 1.063321530818939209e-01 -1.895606964826583862e-01 6.335582733154296875e-01 3.691452145576477051e-01 7.254794239997863770e-02
-2.933469712734222412e-01 4.522000253200531006e-02 6.417266130447387695e-01 2.387695945799350739e-02 -2.563240528106689453e-01 4.680956900119781494e-01 3.110574185848236084e-01 -3.434343039989471436e-01
1.069870814681053162e-01 1.008881349116563797e-02 6.558894515037536621e-01 6.737368702888488770e-01 6.573185324668884277e-02 2.348518967628479004e-01 1.493730992078781128e-01 -1.501705199480056763e-01
-3.027099967002868652e-01 5.866039991378784180e-01 5.590640902519226074e-01 -8.315128833055496216e-02 2.214224338531494141e-01 3.376691937446594238e-01 2.080271691083908081e-01 -1.961429119110107422e-01
-5.177715420722961426e-01 -4.878856539726257324e-01 5.645657181739807129e-01 -2.127349004149436951e-02 7.039843499660491943e-02 2.876291051506996155e-03 -7.009781431406736374e-03 4.119221270084381104e-01
-6.261050105094909668e-01 -2.287526726722717285e-01 3.965176641941070557e-02 4.161832332611083984e-01 -9.941601194441318512e-03 4.939530044794082642e-02 6.149450540542602539e-01 1.370505150407552719e-02
-5.961392521858215332e-01 1.473177671432495117e-01 3.496157526969909668e-01 5.887277051806449890e-02 5.116062760353088379e-01 4.585162997245788574e-01 7.584077119827270508e-02 1.396012604236602783e-01
-2.566402256488800049e-01 5.972487330436706543e-01 6.247598528861999512e-01 -1.458547413349151611e-01 2.169414609670639038e-01 -1.917181760072708130e-01 2.863265275955200195e-01 -5.367745179682970047e-03
5.342956632375717163e-02 -4.493248090147972107e-02 7.485343813896179199e-01 2.728811204433441162e-01 9.068749099969863892e-02 5.858241394162178040e-02 5.049481987953186035e-01 -3.061528801918029785e-01
-4.797996580600738525e-01 2.141647338867187500e-01 3.939377963542938232e-01 4.597456455230712891e-01 -2.242859601974487305e-01 3.267475068569183350e-01 4.403423666954040527e-01 8.002097159624099731e-02
