# Supplementary material for: Where is your field going? A machine learning approach to study the relative motion of the domains of physics
Source: PLoS One. 2020 Jun 18;15(6):e0233997. doi: 10.1371/journal.pone.0233997 (PMC7302634; doi:10.1371/journal.pone.0233997)
Supplement: S3 Data — (ZIP) [file pone.0233997.s003.zip › 2/Pacs4Run_2_VS_500_embeddings1991-1995ED8.txt]

-1.254134718328714371e-02 -1.038270145654678345e-01 -2.288788706064224243e-01 -3.341782391071319580e-01 4.344264790415763855e-02 -9.711182117462158203e-02 -8.936356902122497559e-01 1.228792816400527954e-01
-2.435939610004425049e-01 -6.463224440813064575e-02 -1.298224776983261108e-01 2.076886743307113647e-01 2.578348219394683838e-01 4.461970627307891846e-01 -7.694782018661499023e-01 -1.372178345918655396e-01
4.466449022293090820e-01 -3.091051578521728516e-01 2.137093693017959595e-01 -8.489418029785156250e-02 5.381603837013244629e-01 2.648761868476867676e-01 -4.221250414848327637e-01 -3.378139436244964600e-01
-5.592980980873107910e-01 -2.392714619636535645e-01 -3.847228288650512695e-01 1.468395292758941650e-01 -7.763808220624923706e-02 -2.488959878683090210e-01 -4.506565034389495850e-01 -4.350782632827758789e-01
1.823915690183639526e-01 -4.930829107761383057e-01 1.923937052488327026e-01 5.598585605621337891e-01 -1.407712046056985855e-02 2.031347304582595825e-01 -4.838955998420715332e-01 -3.122960329055786133e-01
5.787834897637367249e-02 1.952083855867385864e-01 -2.683415114879608154e-01 -2.876291610300540924e-02 6.599701046943664551e-01 9.857092797756195068e-02 -3.767506778240203857e-01 -5.463439822196960449e-01
-4.863400459289550781e-01 -9.169472754001617432e-02 2.023912519216537476e-01 -5.455046892166137695e-01 1.845836043357849121e-01 7.108901441097259521e-02 -5.203587412834167480e-01 -3.265422582626342773e-01
1.101391166448593140e-01 -4.589275121688842773e-01 2.716774120926856995e-02 -2.576901316642761230e-01 6.266796588897705078e-01 9.676893800497055054e-02 -5.515759587287902832e-01 6.152330711483955383e-02
-1.539334356784820557e-01 -3.579292893409729004e-01 -1.268004626035690308e-01 5.414319038391113281e-02 -6.975577771663665771e-02 5.560721755027770996e-01 -5.514698028564453125e-01 -4.593257904052734375e-01
3.265385031700134277e-01 -1.195864230394363403e-01 -1.358362883329391479e-01 3.540687561035156250e-01 6.382310390472412109e-01 -4.804301261901855469e-02 -5.654007196426391602e-01 -7.701038569211959839e-02
2.836486399173736572e-01 4.489329457283020020e-01 -1.288801729679107666e-01 -1.058805733919143677e-01 3.401512503623962402e-01 3.504580855369567871e-01 -6.248446702957153320e-01 -2.474413067102432251e-01
3.072092831134796143e-01 2.267575860023498535e-01 -1.521126627922058105e-01 2.410940267145633698e-02 5.074577331542968750e-01 3.692826330661773682e-01 -6.222552061080932617e-01 -2.222598195075988770e-01
-5.808537602424621582e-01 8.281718194484710693e-02 8.983530849218368530e-02 -1.153371036052703857e-01 -1.982631534337997437e-01 -6.758393347263336182e-02 -7.490923404693603516e-01 -1.713542342185974121e-01
4.347212016582489014e-01 -3.570549786090850830e-01 1.791760176420211792e-01 -2.854968607425689697e-01 6.025035977363586426e-01 1.021881550550460815e-01 -4.174799323081970215e-01 -1.489104628562927246e-01
-3.518894612789154053e-01 -6.505934596061706543e-01 -1.176021024584770203e-01 -2.457231730222702026e-01 2.891643345355987549e-01 3.304867818951606750e-02 -4.519268274307250977e-01 -2.995761036872863770e-01
1.964374035596847534e-01 -9.460555389523506165e-03 -5.564467906951904297e-01 1.515121608972549438e-01 2.841835916042327881e-01 2.868539392948150635e-01 -4.144250452518463135e-01 -5.421624779701232910e-01
3.100827895104885101e-02 2.817956507205963135e-01 8.145970851182937622e-02 2.680636048316955566e-01 1.998017728328704834e-01 4.650685787200927734e-01 -6.341010332107543945e-01 -4.276007413864135742e-01
4.468395113945007324e-01 -3.263619244098663330e-01 -1.832771450281143188e-01 5.597379058599472046e-02 -3.654010593891143799e-02 3.520265221595764160e-01 -2.393029034137725830e-01 -6.888941526412963867e-01
2.826453149318695068e-01 -1.395811587572097778e-01 -4.598232805728912354e-01 2.392427325248718262e-01 2.194884419441223145e-01 3.854904174804687500e-01 -4.854061305522918701e-01 -4.467182457447052002e-01
-4.977948963642120361e-01 -1.569501906633377075e-01 -2.819268107414245605e-01 1.711365729570388794e-01 3.868774771690368652e-01 -8.613628894090652466e-02 -6.791742444038391113e-01 -2.061961963772773743e-02
8.657974749803543091e-02 -2.319457940757274628e-02 -1.598936915397644043e-01 -1.453234851360321045e-01 1.817788183689117432e-01 6.306509375572204590e-01 -5.983614921569824219e-01 -3.955760300159454346e-01
1.455660313367843628e-01 -2.045633792877197266e-01 -3.664501011371612549e-01 4.969985485076904297e-01 1.990747451782226562e-01 2.531406283378601074e-01 -5.871915221214294434e-01 -3.273628950119018555e-01
1.921352744102478027e-02 2.932374477386474609e-01 -2.077286094427108765e-01 1.564109623432159424e-01 -4.735210537910461426e-02 4.986132681369781494e-01 -7.690931558609008789e-01 -6.054335087537765503e-02
-1.061813831329345703e-01 3.065804578363895416e-02 1.044005975127220154e-01 2.136790752410888672e-01 2.524330019950866699e-01 5.040799975395202637e-01 -6.010725498199462891e-01 -5.021157860755920410e-01
2.963963747024536133e-01 -4.823116178158670664e-04 -1.888812929391860962e-01 -1.533768177032470703e-01 2.079609632492065430e-01 4.633131325244903564e-01 -3.499708175659179688e-01 -6.874314546585083008e-01
2.141485959291458130e-01 -3.463425934314727783e-01 6.040678173303604126e-02 4.261890053749084473e-01 2.392845600843429565e-01 3.259626328945159912e-01 -6.945428252220153809e-01 -5.479704961180686951e-02
-6.660636514425277710e-02 -1.395007371902465820e-01 -2.079938501119613647e-01 -1.421086937189102173e-01 -2.093589007854461670e-01 6.447976827621459961e-01 -6.519520282745361328e-01 -1.673623919486999512e-01
9.203751385211944580e-02 2.707413733005523682e-01 4.360632970929145813e-02 -5.398563742637634277e-01 5.973068531602621078e-03 -2.594880163669586182e-01 -4.340681135654449463e-01 -6.075336933135986328e-01
5.624896287918090820e-01 8.861629664897918701e-02 1.583929806947708130e-01 -3.486418724060058594e-01 5.133137106895446777e-03 -2.587948441505432129e-01 -3.632868826389312744e-01 -5.745733976364135742e-01
-1.198717355728149414e-01 9.565672278404235840e-02 -3.485998511314392090e-01 3.571264147758483887e-01 2.877755463123321533e-01 3.177678585052490234e-01 -6.874492764472961426e-01 -2.665364146232604980e-01
-4.451996460556983948e-02 2.493030875921249390e-01 3.202004432678222656e-01 3.840639442205429077e-02 2.715092897415161133e-01 3.862766921520233154e-01 -4.957136511802673340e-01 -6.026636958122253418e-01
1.012025102972984314e-01 7.869986444711685181e-02 3.519692122936248779e-01 1.813795566558837891e-01 3.116226568818092346e-02 5.679742693901062012e-01 -6.109101176261901855e-01 -3.605642020702362061e-01
2.142993509769439697e-01 1.310195028781890869e-02 -3.271971046924591064e-01 4.963828325271606445e-01 3.483979776501655579e-02 3.257713913917541504e-01 -5.517700910568237305e-01 -4.343492984771728516e-01
-5.074291676282882690e-02 7.472217082977294922e-02 -1.217732951045036316e-01 -5.355877876281738281e-01 2.288996428251266479e-01 -2.046730220317840576e-01 -3.070718646049499512e-01 -7.082227468490600586e-01
3.808228969573974609e-01 1.964778080582618713e-02 -5.488748550415039062e-01 4.534008353948593140e-02 -6.242775544524192810e-02 3.515666723251342773e-01 -4.290757179260253906e-01 -4.895571470260620117e-01
-7.073447853326797485e-02 2.444951329380273819e-03 5.203669071197509766e-01 -3.629668653011322021e-01 -3.116407692432403564e-01 -8.917041122913360596e-02 -6.440375447273254395e-01 -2.694590985774993896e-01
3.344944491982460022e-02 1.070988476276397705e-01 -2.704826593399047852e-01 -4.188214838504791260e-01 3.898656368255615234e-01 -3.199622333049774170e-01 -2.908335626125335693e-01 -6.323633790016174316e-01
-1.196782812476158142e-01 -1.496536582708358765e-01 -2.116401046514511108e-01 -2.141302376985549927e-01 6.751780956983566284e-02 6.431547999382019043e-01 -6.076166629791259766e-01 -2.919467985630035400e-01
1.052884384989738464e-01 -1.906320154666900635e-01 -4.364323616027832031e-01 -5.638395547866821289e-01 2.418299578130245209e-02 -3.915252685546875000e-01 -4.543254673480987549e-01 -2.896499037742614746e-01
1.722894310951232910e-01 -1.940292268991470337e-01 4.478330910205841064e-01 -1.058489531278610229e-01 -4.751323163509368896e-01 -7.364647835493087769e-02 -5.297894477844238281e-01 -4.572298824787139893e-01
4.398262798786163330e-01 -1.741879880428314209e-01 2.619055509567260742e-01 4.258569777011871338e-01 3.419754505157470703e-01 1.819061934947967529e-01 -5.200589895248413086e-01 -3.252143263816833496e-01
-2.120903134346008301e-01 -1.377215981483459473e-01 1.351394206285476685e-01 -4.384142458438873291e-01 3.730184435844421387e-01 3.156767189502716064e-01 -3.026869595050811768e-01 -6.286228299140930176e-01
-2.037438601255416870e-01 -7.484625279903411865e-02 -2.269514948129653931e-01 4.064529240131378174e-01 -2.280016690492630005e-01 3.415174186229705811e-01 -7.108100056648254395e-01 -2.496107816696166992e-01
-9.424431249499320984e-03 2.503300607204437256e-01 1.192363873124122620e-01 2.596648335456848145e-01 3.360230922698974609e-01 3.846519887447357178e-01 -5.962713956832885742e-01 -4.890753924846649170e-01
3.281042277812957764e-01 -2.851491272449493408e-01 2.049800604581832886e-01 2.119553536176681519e-01 3.675064444541931152e-02 5.154793858528137207e-01 -6.747018098831176758e-01 -4.247006028890609741e-02
4.031929671764373779e-01 8.633440732955932617e-02 -5.364096537232398987e-02 -1.322877854108810425e-01 5.697423815727233887e-01 2.312754988670349121e-01 -4.414465129375457764e-01 -4.864509105682373047e-01
-5.563251674175262451e-02 -1.110081523656845093e-01 -1.814769357442855835e-01 -1.116941869258880615e-01 -9.196858108043670654e-02 6.528863906860351562e-01 -6.747047901153564453e-01 -2.218723595142364502e-01
-1.544115394353866577e-01 1.155474558472633362e-01 -3.038513958454132080e-01 3.437346518039703369e-01 -1.816755533218383789e-01 3.448322713375091553e-01 -7.639158964157104492e-01 -1.297842860221862793e-01
3.878371715545654297e-01 3.333440423011779785e-01 -1.203754469752311707e-01 -5.246561765670776367e-01 -1.461549103260040283e-01 -2.139346450567245483e-01 -5.488591194152832031e-01 -2.834327816963195801e-01
1.025512441992759705e-02 1.248046457767486572e-01 -6.540928781032562256e-02 -4.163832589983940125e-02 2.189759612083435059e-01 6.000545024871826172e-01 -6.043267846107482910e-01 -4.528573751449584961e-01
-3.549226522445678711e-01 6.470517069101333618e-02 -2.953918576240539551e-01 2.938342690467834473e-01 -4.272064566612243652e-02 2.986047863960266113e-01 -7.619780302047729492e-01 -1.569970995187759399e-01
3.458709120750427246e-01 -3.884764909744262695e-01 -2.699880301952362061e-01 -2.328612357378005981e-01 -8.545709401369094849e-02 5.226730704307556152e-01 -3.393178284168243408e-01 -4.546590745449066162e-01
-3.172605931758880615e-01 3.622048795223236084e-01 3.496591150760650635e-01 1.174029037356376648e-01 3.718346059322357178e-01 -6.072514131665229797e-02 -5.770509243011474609e-01 -3.964493870735168457e-01
4.199548363685607910e-01 -1.827035248279571533e-01 2.148458659648895264e-01 -3.641579449176788330e-01 5.970898866653442383e-01 1.285847574472427368e-01 -3.755623996257781982e-01 -3.120738863945007324e-01
1.743682324886322021e-01 4.183467626571655273e-01 1.927527636289596558e-01 3.809582293033599854e-01 1.192493587732315063e-01 2.987724244594573975e-01 -6.778556704521179199e-01 -2.220931202173233032e-01
2.375009953975677490e-01 1.087622269988059998e-01 -2.874507308006286621e-01 -3.640884757041931152e-01 -4.006882607936859131e-01 -1.625601053237915039e-01 -4.482336938381195068e-01 -5.733107924461364746e-01
8.689427748322486877e-03 -6.502801179885864258e-01 1.859546452760696411e-01 -3.809683322906494141e-01 4.034814834594726562e-01 1.172239109873771667e-01 -3.892883360385894775e-01 -2.631728351116180420e-01
-7.695652544498443604e-02 2.239787764847278595e-02 4.439468383789062500e-01 3.445555865764617920e-01 -9.975465387105941772e-02 2.746672332286834717e-01 -7.672716975212097168e-01 -6.057977676391601562e-02
-3.169576227664947510e-01 7.562036043964326382e-04 4.182481169700622559e-01 2.817564010620117188e-01 2.740072645246982574e-02 -3.014488816261291504e-01 -7.421001195907592773e-01 -5.370432883501052856e-02
-6.715093553066253662e-02 -4.430853128433227539e-01 3.725396096706390381e-01 3.852981030941009521e-01 2.242901474237442017e-01 1.427277177572250366e-01 -6.545971035957336426e-01 -1.129207611083984375e-01
5.759032964706420898e-01 -1.038013584911823273e-02 -1.352043151855468750e-01 -1.665755361318588257e-01 -1.016189437359571457e-02 -6.149570345878601074e-01 -3.946314156055450439e-01 -2.969690859317779541e-01
4.567473828792572021e-01 -5.354094505310058594e-02 7.546011358499526978e-02 4.660712182521820068e-01 2.677115201950073242e-01 2.702890038490295410e-01 -6.381495594978332520e-01 -1.167821511626243591e-01
1.510155797004699707e-01 -4.791240990161895752e-01 3.812670707702636719e-01 -2.679365277290344238e-01 -3.404916822910308838e-01 -2.147249579429626465e-01 -4.395095109939575195e-01 -4.186522662639617920e-01
-2.711443901062011719e-01 -1.502102911472320557e-01 -4.116475284099578857e-01 2.747404873371124268e-01 3.004173189401626587e-02 3.393110930919647217e-01 -7.172952294349670410e-01 -1.686254590749740601e-01
4.062581658363342285e-01 2.707588374614715576e-01 7.689657155424356461e-03 -2.158746272325515747e-01 6.182726472616195679e-02 -4.960466325283050537e-01 -4.675902128219604492e-01 -4.964449703693389893e-01
3.914115428924560547e-01 1.942891776561737061e-01 1.227871747687458992e-03 3.398041427135467529e-01 2.859299443662166595e-02 3.334521353244781494e-01 -7.539039254188537598e-01 1.148974746465682983e-01
9.613693505525588989e-02 -2.225748151540756226e-01 2.893655598163604736e-01 -2.558718919754028320e-01 -4.320249855518341064e-01 -3.716917634010314941e-01 -5.192176103591918945e-01 -4.445535242557525635e-01
-5.961221083998680115e-02 1.315058469772338867e-01 -7.275768369436264038e-02 -1.542902439832687378e-01 3.035742640495300293e-01 -3.958195447921752930e-01 -7.963777184486389160e-01 2.588542401790618896e-01
1.726403683423995972e-01 7.343661785125732422e-02 -2.715725004673004150e-01 7.093363255262374878e-02 5.353044867515563965e-01 3.371060788631439209e-01 -6.915398240089416504e-01 -8.718070387840270996e-02
1.909476667642593384e-01 -6.534611582756042480e-01 -2.244286835193634033e-01 -7.288344949483871460e-02 2.573643624782562256e-01 -2.559943497180938721e-01 -5.507109761238098145e-01 2.139981091022491455e-01
-1.392951458692550659e-01 -1.949854791164398193e-01 -4.401535093784332275e-01 -2.262447029352188110e-02 2.940923273563385010e-01 -5.288261175155639648e-01 -6.058140397071838379e-01 1.231769546866416931e-01
-1.608664635568857193e-03 2.956321537494659424e-01 1.958064036443829536e-03 1.994043216109275818e-02 2.392632961273193359e-01 4.494076669216156006e-01 -5.900894403457641602e-01 -5.520667433738708496e-01
1.481817811727523804e-01 -5.040673613548278809e-01 2.223075032234191895e-01 4.936305284500122070e-01 3.116762936115264893e-01 -3.015891835093498230e-02 -5.403765439987182617e-01 -2.020098119974136353e-01
-3.671642765402793884e-02 -2.032684981822967529e-01 -2.786469757556915283e-01 -6.932349205017089844e-01 -1.849116981029510498e-01 9.380558878183364868e-02 -4.743569791316986084e-01 -3.620896041393280029e-01
1.705269701778888702e-02 4.069500863552093506e-01 -1.718381345272064209e-01 1.628306806087493896e-01 1.099792271852493286e-01 4.437293112277984619e-01 -7.196199297904968262e-01 -2.263068258762359619e-01
2.616133093833923340e-01 -1.300584226846694946e-01 5.046610236167907715e-01 -2.383113503456115723e-01 -5.979641526937484741e-02 -4.880141913890838623e-01 -5.371380448341369629e-01 -2.700324356555938721e-01
1.539497524499893188e-01 -6.378937959671020508e-01 4.188739061355590820e-01 1.276759989559650421e-02 2.984149456024169922e-01 1.258907169103622437e-01 -5.248614549636840820e-01 -1.157286986708641052e-01
2.722191214561462402e-01 -5.600517392158508301e-01 1.237211003899574280e-01 3.206065893173217773e-01 3.760878443717956543e-01 -2.270577400922775269e-01 -5.315577387809753418e-01 -1.363538205623626709e-01
3.010727837681770325e-02 -3.201145678758621216e-02 -2.697701454162597656e-01 -2.852560952305793762e-03 6.610579043626785278e-02 6.363047361373901367e-01 -6.966817378997802734e-01 -1.751161515712738037e-01
3.718643486499786377e-01 -8.252415806055068970e-02 2.136691957712173462e-01 2.499103546142578125e-01 6.344759464263916016e-01 -2.655009329319000244e-01 -4.715363085269927979e-01 -2.267156392335891724e-01
-1.519568413496017456e-01 -1.677522510290145874e-01 -2.655121088027954102e-01 4.028739035129547119e-01 -2.385268956422805786e-01 3.646894395351409912e-01 -6.871520876884460449e-01 -2.321485877037048340e-01
4.726626873016357422e-01 -3.015343248844146729e-01 -1.653537750244140625e-01 4.638003408908843994e-01 3.570742011070251465e-01 -3.278884291648864746e-01 -3.428916037082672119e-01 -3.010430932044982910e-01
4.608650207519531250e-01 -3.756537735462188721e-01 1.286512985825538635e-02 2.497669160366058350e-01 4.992690086364746094e-01 -2.417764663696289062e-01 -5.137649178504943848e-01 -1.107199490070343018e-01
-1.666008383035659790e-01 -3.325000172480940819e-03 4.945534169673919678e-01 3.331357836723327637e-01 2.271419465541839600e-01 1.568692475557327271e-01 -5.743162631988525391e-01 -4.589444398880004883e-01
5.270217061042785645e-01 1.844097971916198730e-01 -8.703764528036117554e-02 4.640791565179824829e-02 2.963345050811767578e-01 4.383100271224975586e-01 -5.326282978057861328e-01 -3.389534354209899902e-01
1.533268988132476807e-01 3.435434401035308838e-01 -1.903628408908843994e-01 -2.233442151919007301e-03 3.164564073085784912e-01 4.417666494846343994e-01 -5.780187845230102539e-01 -4.391101002693176270e-01
-1.524875760078430176e-01 -5.027943849563598633e-01 -5.459784269332885742e-01 -4.387876391410827637e-02 3.786820471286773682e-01 -9.898316860198974609e-02 -5.177307724952697754e-01 -5.181291699409484863e-02
1.211722716689109802e-01 -3.741444647312164307e-01 1.394591480493545532e-01 -4.525739252567291260e-01 6.087939143180847168e-01 -3.754772245883941650e-02 -4.937303662300109863e-01 -7.246930152177810669e-02
2.128634899854660034e-01 8.054417371749877930e-02 4.819239675998687744e-01 -2.833804488182067871e-01 -3.556256592273712158e-01 9.061752259731292725e-02 -6.381373405456542969e-01 -3.061799407005310059e-01
4.870768189430236816e-01 -2.536551356315612793e-01 -2.223843485116958618e-01 3.201872408390045166e-01 3.849298954010009766e-01 2.157661467790603638e-01 -5.841901302337646484e-01 -1.021594703197479248e-01
2.786933481693267822e-01 1.280477494001388550e-01 1.578508317470550537e-01 -2.625721395015716553e-01 -1.192006841301918030e-01 -2.442575544118881226e-01 -3.719204664230346680e-01 -7.745174765586853027e-01
-5.081399679183959961e-01 2.792272269725799561e-01 7.932434976100921631e-02 3.663231432437896729e-02 9.372091293334960938e-02 -2.729879617691040039e-01 -7.291640043258666992e-01 -2.029912471771240234e-01
2.656794786453247070e-01 3.235310912132263184e-01 -6.656727194786071777e-02 -1.797944456338882446e-01 -8.172073215246200562e-02 -4.971200227737426758e-01 -4.755239784717559814e-01 -5.550272464752197266e-01
1.288809534162282944e-02 -2.702710330486297607e-01 -1.681646257638931274e-01 -6.478529572486877441e-01 -1.172257512807846069e-01 7.518588751554489136e-02 -3.429715335369110107e-01 -5.846113562583923340e-01
-1.275893300771713257e-01 4.036062955856323242e-02 -2.448903173208236694e-01 2.834748029708862305e-01 1.522747520357370377e-02 4.598094820976257324e-01 -6.161544919013977051e-01 -5.004596710205078125e-01
7.609580457210540771e-02 -5.424688458442687988e-01 1.114674098789691925e-02 -4.552102386951446533e-01 4.611440300941467285e-01 1.723575145006179810e-01 -4.976638853549957275e-01 -5.065599456429481506e-02
1.685266941785812378e-02 -2.103992998600006104e-01 3.375942707061767578e-01 -4.292753636837005615e-01 6.289715766906738281e-01 5.935425683856010437e-02 -3.892369866371154785e-01 -3.264462649822235107e-01
-2.879062667489051819e-02 -3.362679481506347656e-01 -2.125122249126434326e-01 -5.904554128646850586e-01 -2.021543085575103760e-01 -3.499543666839599609e-01 -4.595427215099334717e-01 -3.431937694549560547e-01
5.293306112289428711e-01 -1.239001452922821045e-01 -5.470452830195426941e-02 9.986079484224319458e-02 1.275862008333206177e-01 3.267364501953125000e-01 -7.284886837005615234e-01 1.943261325359344482e-01
3.160229325294494629e-02 3.462981581687927246e-01 -2.153400629758834839e-01 -3.888369500637054443e-01 -5.184392929077148438e-01 -3.716939687728881836e-02 -5.673987269401550293e-01 -2.990173995494842529e-01
-3.650488853454589844e-01 1.035917475819587708e-01 3.487632274627685547e-01 2.542877197265625000e-01 3.530995175242424011e-02 -3.654842972755432129e-01 -6.941272616386413574e-01 -2.303727865219116211e-01
2.274127304553985596e-01 -2.135507762432098389e-01 3.160565197467803955e-01 3.337735235691070557e-01 1.078028231859207153e-01 3.818590044975280762e-01 -7.273535728454589844e-01 -7.001501321792602539e-02
2.273121327161788940e-01 1.515735983848571777e-01 1.276309937238693237e-01 4.305874109268188477e-01 -2.202603220939636230e-01 1.848814487457275391e-01 -7.910171151161193848e-01 1.235143989324569702e-01
3.989302217960357666e-01 -9.168458729982376099e-02 -1.065634116530418396e-01 4.302206039428710938e-01 3.748253285884857178e-01 1.297252327203750610e-01 -6.914154291152954102e-01 -2.500632405281066895e-02
1.617985218763351440e-01 1.268284022808074951e-01 -1.620154380798339844e-01 -1.784168481826782227e-01 2.394769191741943359e-01 4.019416868686676025e-01 -3.493461310863494873e-01 -7.474658489227294922e-01
-3.175279498100280762e-02 3.130618631839752197e-01 -2.490987330675125122e-01 3.375690281391143799e-01 -1.845837682485580444e-01 2.773391306400299072e-01 -7.832946181297302246e-01 2.103433385491371155e-02
2.353450953960418701e-01 1.676316410303115845e-01 4.536307156085968018e-01 8.973513729870319366e-03 -3.223376721143722534e-02 -3.778691887855529785e-01 -3.868550062179565430e-01 -6.458870172500610352e-01
-2.157469987869262695e-01 3.863402009010314941e-01 7.156945765018463135e-02 -5.417753458023071289e-01 2.509772479534149170e-01 -2.005534768104553223e-01 -5.257495045661926270e-01 -3.548632264137268066e-01
3.469786047935485840e-01 -3.561986684799194336e-01 -4.301911592483520508e-01 -1.103142425417900085e-01 6.617780029773712158e-02 4.176163971424102783e-01 -3.474671840667724609e-01 -5.059430599212646484e-01
-3.906530737876892090e-01 4.483531713485717773e-01 4.020863026380538940e-02 1.043881177902221680e-01 3.035615943372249603e-02 -3.792315125465393066e-01 -6.708226799964904785e-01 -1.977745443582534790e-01
2.977758646011352539e-01 2.333274334669113159e-01 1.653396338224411011e-01 -8.935113996267318726e-02 -1.326791495084762573e-01 -4.648199081420898438e-01 -4.620059728622436523e-01 -6.119281649589538574e-01
2.778205275535583496e-01 1.468532681465148926e-01 -6.465821862220764160e-01 4.537878930568695068e-02 -3.395555540919303894e-02 2.306006848812103271e-01 -3.620714545249938965e-01 -5.437799096107482910e-01
-4.895636439323425293e-01 -2.349730581045150757e-02 -2.606798112392425537e-01 -2.139479294419288635e-02 1.832039356231689453e-01 -1.653063595294952393e-01 -7.893425822257995605e-01 8.609394729137420654e-02
4.321778416633605957e-01 1.967949867248535156e-01 -3.549641668796539307e-01 -4.332943856716156006e-01 -1.549835503101348877e-01 -2.150628715753555298e-01 -4.999001324176788330e-01 -3.749378323554992676e-01
2.863299846649169922e-01 1.059640049934387207e-01 -2.253101021051406860e-01 5.750370621681213379e-01 3.390215039253234863e-01 9.059928357601165771e-02 -5.298203229904174805e-01 -3.485702276229858398e-01
5.695858001708984375e-01 1.205789744853973389e-01 3.436972200870513916e-02 3.166869878768920898e-01 4.546011090278625488e-01 9.102447330951690674e-02 -4.825713932514190674e-01 -3.342722952365875244e-01
2.817605435848236084e-01 -3.953898847103118896e-01 1.880459636449813843e-01 -2.189048975706100464e-01 -1.712141633033752441e-01 -4.287641644477844238e-01 -2.834285795688629150e-01 -6.225048899650573730e-01
3.712880313396453857e-01 2.752004265785217285e-01 -8.615652471780776978e-02 2.516413033008575439e-01 -4.466031864285469055e-02 3.743075132369995117e-01 -7.541717886924743652e-01 6.919331848621368408e-02
6.809495389461517334e-02 1.420871913433074951e-01 1.041483320295810699e-02 -4.695028532296419144e-03 2.227090895175933838e-01 4.811861217021942139e-01 -4.671202600002288818e-01 -6.897122263908386230e-01
2.738943994045257568e-01 2.566477656364440918e-01 1.362456530332565308e-01 -2.061680555343627930e-01 -3.917783498764038086e-02 -2.741085290908813477e-01 -3.668723404407501221e-01 -7.660155296325683594e-01
6.104296445846557617e-01 -2.177022248506546021e-01 1.248398888856172562e-02 3.748715221881866455e-01 3.521656990051269531e-01 9.280534088611602783e-02 -4.273889064788818359e-01 -3.521396517753601074e-01
3.111684620380401611e-01 -2.380896657705307007e-01 -1.094235256314277649e-01 5.116883516311645508e-01 1.932384669780731201e-01 3.243358135223388672e-01 -6.502675414085388184e-01 -8.547719568014144897e-02
3.055876195430755615e-01 -5.769171752035617828e-03 1.518763750791549683e-01 3.418293595314025879e-01 6.131988167762756348e-01 -2.867519557476043701e-01 -4.958437085151672363e-01 -2.501372694969177246e-01
-3.689167201519012451e-01 1.762131899595260620e-01 4.120175242424011230e-01 7.841700688004493713e-03 2.847564220428466797e-01 -2.201174944639205933e-02 -4.637579619884490967e-01 -6.052994132041931152e-01
2.742857336997985840e-01 6.616766750812530518e-02 -7.266982644796371460e-02 1.413156241178512573e-01 -2.990764379501342773e-01 -6.470313668251037598e-01 -4.140165746212005615e-01 -4.643621444702148438e-01
2.363634854555130005e-02 6.612106412649154663e-02 4.080446958541870117e-01 -2.843635678291320801e-01 -2.079878747463226318e-01 -3.710610866546630859e-01 -5.353659987449645996e-01 -5.292866230010986328e-01
3.889924585819244385e-01 3.224354386329650879e-01 -8.664155006408691406e-02 1.087358593940734863e-01 4.500052034854888916e-01 2.603531181812286377e-01 -5.892370343208312988e-01 -3.284834623336791992e-01
-7.611427456140518188e-02 -3.018811903893947601e-02 -1.350114196538925171e-01 -2.330942638218402863e-02 -1.052104961127042770e-02 -3.074870109558105469e-01 -8.427137732505798340e-01 4.119445383548736572e-01
2.340525761246681213e-02 -5.008982419967651367e-01 8.035179972648620605e-02 -3.596294224262237549e-01 5.987927317619323730e-01 7.386581599712371826e-02 -4.464157223701477051e-01 -2.224129736423492432e-01
2.889052629470825195e-01 5.269032344222068787e-02 3.548618555068969727e-01 -2.936930656433105469e-01 -3.703979849815368652e-01 -6.579643487930297852e-02 -7.473646998405456543e-01 3.869432955980300903e-02
-5.521741509437561035e-01 -2.035199850797653198e-01 2.485726028680801392e-01 2.487196922302246094e-01 1.068564504384994507e-01 -1.292953789234161377e-01 -6.561987996101379395e-01 -2.670224905014038086e-01
1.963071078062057495e-01 5.106694102287292480e-01 -1.252232193946838379e-01 7.006497681140899658e-02 3.930011019110679626e-02 4.093351364135742188e-01 -7.147467732429504395e-01 1.130532659590244293e-02
-1.718378514051437378e-01 -4.257226362824440002e-02 4.413844347000122070e-01 3.933670818805694580e-01 -9.852821379899978638e-02 -3.207106292247772217e-01 -7.111734747886657715e-01 -2.776049822568893433e-02
-3.995435535907745361e-01 -2.055736333131790161e-01 -4.953036308288574219e-01 1.130866333842277527e-01 2.098959982395172119e-01 -9.013088047504425049e-02 -6.981970667839050293e-01 1.819667220115661621e-02
1.533336043357849121e-01 -2.468757778406143188e-01 -1.819656938314437866e-01 -1.847116649150848389e-01 6.483417749404907227e-01 -4.390918090939521790e-02 -2.855334579944610596e-01 -5.869467854499816895e-01
2.142999768257141113e-01 8.925889432430267334e-02 -1.797033697366714478e-01 -1.359131336212158203e-01 6.829786896705627441e-01 2.246125489473342896e-01 -6.132149696350097656e-01 -4.898414015769958496e-02
2.293773591518402100e-01 3.564990460872650146e-01 -2.295520752668380737e-01 -6.851337850093841553e-02 1.721928641200065613e-02 -5.200771093368530273e-01 -4.432676732540130615e-01 -5.437312126159667969e-01
1.050361022353172302e-01 5.088883265852928162e-02 2.668156027793884277e-01 -2.069308608770370483e-01 -4.550850093364715576e-01 -3.042848408222198486e-01 -5.013642907142639160e-01 -5.668415427207946777e-01
2.287809252738952637e-01 -1.791824400424957275e-01 -1.782240159809589386e-02 -6.636634469032287598e-01 -2.109130173921585083e-01 -2.846156060695648193e-01 -5.866476297378540039e-01 -7.169633358716964722e-02
-4.173799157142639160e-01 4.547771811485290527e-01 1.599712073802947998e-01 -4.017758741974830627e-02 -1.487904340028762817e-01 -2.414056099951267242e-02 -5.570101737976074219e-01 -5.087091326713562012e-01
4.416364431381225586e-01 -3.537224531173706055e-01 -3.402279317378997803e-01 -1.799566205590963364e-03 1.601915806531906128e-02 4.744099974632263184e-01 -4.766346216201782227e-01 -3.340321183204650879e-01
4.007521569728851318e-01 1.079704388976097107e-01 1.137565225362777710e-01 5.137832760810852051e-01 3.313824236392974854e-01 1.817784905433654785e-01 -5.473299026489257812e-01 -3.292393386363983154e-01
2.486825287342071533e-01 3.162759840488433838e-01 -2.467892765998840332e-01 -2.126791514456272125e-03 -3.659502416849136353e-02 -3.657549023628234863e-01 -3.713312745094299316e-01 -7.100804448127746582e-01
3.089511692523956299e-01 1.767113506793975830e-01 -3.967451155185699463e-01 -5.686539411544799805e-01 -1.164017915725708008e-01 -1.719277799129486084e-01 -4.678247570991516113e-01 -3.613581061363220215e-01
-4.642514288425445557e-01 1.201916635036468506e-01 3.846426904201507568e-01 1.202919557690620422e-01 2.114107757806777954e-01 -1.813940256834030151e-01 -6.061565279960632324e-01 -4.032127559185028076e-01
-3.334103226661682129e-01 -6.191425919532775879e-01 -3.239834681153297424e-02 -3.972565233707427979e-01 1.924469918012619019e-01 -6.887485086917877197e-02 -5.392222404479980469e-01 -1.187329441308975220e-01
2.704744637012481689e-01 -3.764417171478271484e-01 4.807410538196563721e-01 -3.928845226764678955e-01 -4.112492874264717102e-02 -2.898873984813690186e-01 -4.767118692398071289e-01 -2.944225966930389404e-01
2.980655431747436523e-01 -1.736507751047611237e-02 4.128509759902954102e-01 -2.934881448745727539e-01 -3.202850818634033203e-01 -3.057891428470611572e-01 -6.715340018272399902e-01 -8.501020818948745728e-02
3.158507943153381348e-01 -1.579175740480422974e-01 4.491058588027954102e-01 -4.382728934288024902e-01 -2.220003679394721985e-02 -2.621957063674926758e-01 -3.976913690567016602e-01 -5.041065812110900879e-01
4.035407006740570068e-01 -1.485112756490707397e-01 2.062287628650665283e-01 -7.963759452104568481e-02 -7.362671941518783569e-02 -5.680629611015319824e-01 -3.862006068229675293e-01 -5.375496149063110352e-01
-5.157793760299682617e-01 -2.941597700119018555e-01 -2.932070195674896240e-01 9.974429383873939514e-03 -3.405703231692314148e-02 -1.624737977981567383e-01 -7.287583947181701660e-01 5.220612511038780212e-02
-1.554892025887966156e-02 -1.808696836233139038e-01 -1.511024236679077148e-01 2.538107335567474365e-01 4.681785404682159424e-02 5.478468537330627441e-01 -7.381739616394042969e-01 -1.804542541503906250e-01
-5.882958695292472839e-02 -2.856301367282867432e-01 1.178985387086868286e-01 2.350558787584304810e-01 6.940422654151916504e-01 -9.740817546844482422e-02 -5.063846111297607422e-01 -3.133606612682342529e-01
5.203983187675476074e-02 1.760303601622581482e-02 2.261891961097717285e-01 5.472764372825622559e-01 2.000530213117599487e-01 2.555560171604156494e-01 -6.249862313270568848e-01 -3.877770304679870605e-01
-2.200638204813003540e-01 3.534791246056556702e-02 -1.181273460388183594e-01 -6.968309879302978516e-01 3.607814013957977295e-01 -1.905434764921665192e-02 -4.139938056468963623e-01 -3.858465850353240967e-01
4.505967497825622559e-01 4.444218575954437256e-01 -6.672675907611846924e-02 1.683115661144256592e-01 2.856219708919525146e-01 2.311935722827911377e-01 -6.507548093795776367e-01 -9.032315760850906372e-02
2.487711012363433838e-01 -3.568190634250640869e-01 -4.292737245559692383e-01 2.956878580152988434e-02 2.871111268177628517e-03 4.286484122276306152e-01 -4.455338418483734131e-01 -4.933507740497589111e-01
-3.070927923545241356e-03 2.391721159219741821e-01 2.268578708171844482e-01 -4.412531256675720215e-01 -4.157204627990722656e-01 -1.151250079274177551e-01 -6.824455261230468750e-01 -2.116825431585311890e-01
2.531496286392211914e-01 5.342692509293556213e-02 4.227071404457092285e-01 -2.474202513694763184e-01 -3.468772172927856445e-01 -2.872019074857234955e-02 -7.561597824096679688e-01 1.537978276610374451e-02
4.863308072090148926e-01 -1.020515039563179016e-01 -3.342406451702117920e-01 1.739030480384826660e-01 3.749184310436248779e-02 3.444576263427734375e-01 -4.082361757755279541e-01 -5.695571899414062500e-01
1.034367904067039490e-01 -6.723482608795166016e-01 -1.532364189624786377e-01 -2.093579471111297607e-01 2.335461080074310303e-01 -3.349097073078155518e-01 -5.355178117752075195e-01 1.282534599304199219e-01
-1.075340732932090759e-01 1.837411709129810333e-02 -1.505134701728820801e-01 1.288358718156814575e-01 2.389406561851501465e-01 -5.319067835807800293e-01 -7.514007687568664551e-01 2.102977484464645386e-01
7.744070142507553101e-02 -3.287055790424346924e-01 -4.739486277103424072e-01 -5.729925036430358887e-01 -6.375137716531753540e-02 -8.748020231723785400e-02 -3.839118182659149170e-01 -4.170165956020355225e-01
4.605677723884582520e-01 -1.329582184553146362e-01 -3.592429757118225098e-01 2.870523333549499512e-01 2.057788372039794922e-01 2.762662172317504883e-01 -6.594299077987670898e-01 7.231201976537704468e-02
2.925755381584167480e-01 -8.657125383615493774e-02 -5.193679332733154297e-01 5.484024882316589355e-01 1.323751956224441528e-01 2.706745639443397522e-02 -5.128287672996520996e-01 -2.348774522542953491e-01
1.191357225179672241e-01 8.554320782423019409e-02 4.089079499244689941e-01 6.440281867980957031e-02 -2.375754266977310181e-01 -5.618196129798889160e-01 -5.504288077354431152e-01 -3.634289801120758057e-01
1.333555132150650024e-01 -2.601338550448417664e-02 4.433839619159698486e-01 -5.859984084963798523e-02 -2.053923159837722778e-01 -5.569321513175964355e-01 -5.886248350143432617e-01 -2.875372767448425293e-01
4.011057689785957336e-02 -9.133737534284591675e-02 3.240495026111602783e-01 -1.580256670713424683e-01 -3.956704437732696533e-01 -3.776223063468933105e-01 -4.675192236900329590e-01 -5.850986838340759277e-01
-3.852067589759826660e-01 2.314116656780242920e-01 3.861450850963592529e-01 -6.714536994695663452e-02 2.666276097297668457e-01 -7.196793705224990845e-02 -4.908100664615631104e-01 -5.720871686935424805e-01
-6.907057762145996094e-02 5.672917962074279785e-01 2.581073939800262451e-01 -9.417185932397842407e-02 2.726768841966986656e-03 -2.652264833450317383e-01 -6.190797686576843262e-01 -3.798808753490447998e-01
3.040821552276611328e-01 -5.926170945167541504e-02 -3.358736038208007812e-01 4.473430216312408447e-01 5.364858508110046387e-01 -9.534478187561035156e-02 -4.644542038440704346e-01 -2.801244854927062988e-01
-5.476960539817810059e-01 1.065721139311790466e-01 2.521888315677642822e-01 -1.137326806783676147e-01 1.008423194289207458e-01 -2.692076861858367920e-01 -6.333916187286376953e-01 -3.582045435905456543e-01
3.285022974014282227e-01 -2.509570121765136719e-01 -7.351748645305633545e-02 3.488572239875793457e-01 6.180528402328491211e-01 -1.674656122922897339e-01 -5.094396471977233887e-01 -1.801054179668426514e-01
-2.526018023490905762e-01 -1.003395467996597290e-01 2.192653119564056396e-01 6.482750177383422852e-01 -7.413726300001144409e-03 -1.775602400302886963e-01 -5.428143739700317383e-01 -3.627069890499114990e-01
4.764329195022583008e-01 1.283406317234039307e-01 -9.244064986705780029e-02 5.036383867263793945e-01 2.328977584838867188e-01 1.272389441728591919e-01 -6.408162713050842285e-01 -1.151822954416275024e-01
3.399719595909118652e-01 8.786922693252563477e-02 -1.155857443809509277e-01 -2.018294036388397217e-01 -3.424841165542602539e-01 -4.006096720695495605e-01 -4.064044058322906494e-01 -6.161612272262573242e-01
6.069590151309967041e-02 -2.705552577972412109e-01 -3.134373128414154053e-01 -6.385191082954406738e-01 -2.223916500806808472e-01 4.060557857155799866e-02 -4.323803186416625977e-01 -4.232099056243896484e-01
5.808077454566955566e-01 -5.151233673095703125e-01 1.685923337936401367e-02 -1.871144771575927734e-01 3.190340697765350342e-01 -8.826147764921188354e-02 -4.883726239204406738e-01 1.180406883358955383e-01
6.621900200843811035e-02 -4.544811248779296875e-01 -2.681954205036163330e-01 -5.632560253143310547e-01 -3.562870323657989502e-01 4.407458007335662842e-02 -4.582170248031616211e-01 -2.470424622297286987e-01
6.051766499876976013e-02 5.155702680349349976e-02 -2.545711696147918701e-01 -1.848457902669906616e-01 1.987427473068237305e-01 -3.620156049728393555e-01 -7.775086164474487305e-01 3.458774387836456299e-01
-1.418241709470748901e-01 1.629130691289901733e-01 -2.928913943469524384e-02 9.518835693597793579e-02 9.862152487039566040e-02 5.725963115692138672e-01 -7.145654559135437012e-01 -3.085938096046447754e-01
-1.448975205421447754e-01 2.327121198177337646e-01 9.070260077714920044e-02 -5.118731260299682617e-01 3.382856845855712891e-01 -2.583220303058624268e-01 -4.958373606204986572e-01 -4.770603179931640625e-01
4.768375754356384277e-01 -2.658699154853820801e-01 8.891509473323822021e-02 2.261033952236175537e-01 5.722301006317138672e-01 4.034977033734321594e-02 -5.303088426589965820e-01 -1.805761009454727173e-01
2.054735422134399414e-01 -4.674569964408874512e-01 -3.360475972294807434e-02 3.896033167839050293e-01 1.746100038290023804e-01 3.304992914199829102e-01 -6.680136919021606445e-01 -1.959791593253612518e-02
4.878693073987960815e-02 -6.833656132221221924e-02 -1.839404255151748657e-01 -7.617517709732055664e-01 1.434248536825180054e-01 -1.314885169267654419e-01 -4.574963748455047607e-01 -3.628874421119689941e-01
3.008482158184051514e-01 3.760767877101898193e-01 -2.657336294651031494e-01 -3.270902931690216064e-01 -2.305608540773391724e-01 -3.329376876354217529e-01 -5.912727713584899902e-01 -2.772091925144195557e-01
2.389022558927536011e-01 -1.616321057081222534e-01 4.908857643604278564e-01 -2.604197561740875244e-01 -2.873115241527557373e-01 -2.855645418167114258e-01 -5.817905068397521973e-01 -3.247126042842864990e-01
-2.256765514612197876e-01 -2.050022482872009277e-01 1.340543180704116821e-01 -6.157793402671813965e-01 3.836842477321624756e-01 1.024805977940559387e-01 -4.375884830951690674e-01 -4.008615016937255859e-01
-3.196696639060974121e-01 -8.870408684015274048e-02 5.533441901206970215e-01 1.130027621984481812e-01 2.374063245952129364e-02 -2.486169189214706421e-01 -6.940985918045043945e-01 -1.638188362121582031e-01
5.284205675125122070e-01 -6.390313506126403809e-01 2.155191451311111450e-01 9.590869396924972534e-02 1.699818074703216553e-01 7.785955071449279785e-02 -4.468466341495513916e-01 -1.487807333469390869e-01
-1.222418323159217834e-01 4.785287007689476013e-02 5.674242973327636719e-01 2.875307202339172363e-01 1.872779130935668945e-01 -1.584264636039733887e-01 -6.989976763725280762e-01 -1.713277548551559448e-01
-1.916251480579376221e-01 1.580788940191268921e-01 -4.358372092247009277e-02 -3.740707412362098694e-02 1.488621532917022705e-01 -4.582436382770538330e-01 -8.145505785942077637e-01 1.983741819858551025e-01
7.588338106870651245e-02 -8.139161467552185059e-01 -2.296312153339385986e-01 -5.090009421110153198e-02 -6.880872417241334915e-03 5.157961323857307434e-02 -5.049316287040710449e-01 -1.371018886566162109e-01
2.518409192562103271e-01 -2.560728229582309723e-02 5.327906012535095215e-01 -1.893022805452346802e-01 -3.172306716442108154e-01 -1.200942322611808777e-01 -7.010704874992370605e-01 -9.829325973987579346e-02
-1.301975548267364502e-02 -2.822673320770263672e-01 2.990486919879913330e-01 1.786366552114486694e-01 -5.458911135792732239e-02 5.369470119476318359e-01 -6.763473153114318848e-01 -2.237782180309295654e-01
2.566616423428058624e-02 -3.989801555871963501e-02 3.748207986354827881e-01 -2.932111918926239014e-02 -4.645072519779205322e-01 -2.656338512897491455e-01 -4.453289210796356201e-01 -6.097156405448913574e-01
6.016355752944946289e-01 -1.065912768244743347e-01 -1.607811450958251953e-01 -1.000588312745094299e-01 -1.580056846141815186e-01 -4.568024575710296631e-01 -3.161801993846893311e-01 -5.071553587913513184e-01
-2.104843407869338989e-01 -2.978789210319519043e-01 -2.056756317615509033e-01 1.549345348030328751e-02 -2.556189298629760742e-01 -5.373190045356750488e-01 -6.795967817306518555e-01 9.229008853435516357e-02
3.987977206707000732e-01 2.676990628242492676e-01 -3.536710143089294434e-01 2.446768283843994141e-01 4.000782668590545654e-01 1.804052144289016724e-01 -4.606633484363555908e-01 -4.237078130245208740e-01
4.516471624374389648e-01 -2.601273357868194580e-01 -2.345341891050338745e-01 -5.592386126518249512e-01 -3.258741199970245361e-01 3.654390200972557068e-02 -5.030043125152587891e-01 -7.195584941655397415e-03
2.190113365650177002e-01 -2.390806525945663452e-01 1.368955522775650024e-01 -3.557062149047851562e-01 4.699258804321289062e-01 -2.993795275688171387e-01 -6.102648377418518066e-01 2.583129107952117920e-01
3.757988214492797852e-01 -1.960737854242324829e-01 -3.086996674537658691e-01 4.300819635391235352e-01 4.356178641319274902e-01 -8.402542769908905029e-02 -5.857441425323486328e-01 -1.204061135649681091e-02
2.900465428829193115e-01 -1.546311378479003906e-01 -1.810044199228286743e-01 -7.231416106224060059e-01 1.125139966607093811e-01 1.694579422473907471e-02 -3.938477337360382080e-01 -4.101260900497436523e-01
1.255245953798294067e-01 -7.434474825859069824e-01 -1.230559125542640686e-01 -1.343900859355926514e-01 1.812710762023925781e-01 -3.600884675979614258e-01 -4.855163395404815674e-01 -8.774963207542896271e-03
4.177312552928924561e-01 1.513495668768882751e-02 2.483375370502471924e-01 5.309883356094360352e-01 2.967030704021453857e-01 9.644502401351928711e-02 -5.012763142585754395e-01 -3.647452294826507568e-01
-2.127551734447479248e-01 -2.117395214736461639e-02 -4.423833191394805908e-01 -4.103745147585868835e-02 -2.212090492248535156e-01 -4.584858417510986328e-01 -6.907112598419189453e-01 1.437886059284210205e-01
2.470554709434509277e-01 -4.138826578855514526e-02 3.809571266174316406e-01 -3.250247836112976074e-01 -3.207203149795532227e-01 -2.890910208225250244e-01 -7.070924639701843262e-01 -8.146646432578563690e-03
3.820529878139495850e-01 -5.864411219954490662e-02 -5.315553545951843262e-01 -1.326973084360361099e-02 -8.950508385896682739e-02 3.624767959117889404e-01 -3.530238270759582520e-01 -5.512193441390991211e-01
-3.666683435440063477e-01 -5.357140209525823593e-03 -5.926550626754760742e-01 -7.800056040287017822e-02 3.394478857517242432e-01 -5.735005438327789307e-02 -5.510419011116027832e-01 -2.933264076709747314e-01
6.055456399917602539e-02 1.358069479465484619e-01 4.944464564323425293e-01 -6.854555010795593262e-02 -2.252008318901062012e-01 -3.804620206356048584e-01 -5.477271676063537598e-01 -4.829514026641845703e-01
1.790014356374740601e-01 3.928075730800628662e-02 -2.905482649803161621e-01 3.148347437381744385e-01 4.919391274452209473e-01 1.858938932418823242e-01 -6.634148359298706055e-01 -2.572865188121795654e-01
-3.007004223763942719e-02 -2.048060148954391479e-01 -9.759243577718734741e-02 1.932977885007858276e-01 1.894778572022914886e-02 5.875711441040039062e-01 -7.086189985275268555e-01 -2.500444352626800537e-01
5.335706472396850586e-02 -6.656366586685180664e-01 -6.473124027252197266e-02 1.541085094213485718e-01 5.243183374404907227e-01 -1.857328973710536957e-02 -4.474336802959442139e-01 -2.251435518264770508e-01
1.101864691008813679e-04 2.072741389274597168e-01 3.050144016742706299e-01 -3.690072596073150635e-01 7.857946306467056274e-02 -4.308623671531677246e-01 -4.478297531604766846e-01 -5.791965126991271973e-01
3.646430075168609619e-01 1.030000746250152588e-01 -3.543210029602050781e-01 -2.086117416620254517e-01 -3.766128420829772949e-01 -2.744812369346618652e-01 -3.815765976905822754e-01 -5.697248578071594238e-01
-5.953743457794189453e-01 5.149913206696510315e-02 1.125235632061958313e-01 -1.090898513793945312e-01 -9.186301380395889282e-02 -2.812027037143707275e-01 -6.922030448913574219e-01 -2.272799909114837646e-01
7.505526393651962280e-02 -2.057638019323348999e-01 -2.658028602600097656e-01 -5.889299511909484863e-01 -1.069081649184226990e-01 -3.837541490793228149e-02 -3.513551354408264160e-01 -6.310197114944458008e-01
5.948359519243240356e-02 -2.490177452564239502e-01 3.706900477409362793e-01 -3.967834413051605225e-01 -4.173242747783660889e-01 -2.176113128662109375e-01 -5.848653912544250488e-01 -2.757208049297332764e-01
2.651453018188476562e-01 -5.153938531875610352e-01 -7.650029845535755157e-03 4.388669133186340332e-01 3.648138344287872314e-01 -3.173241913318634033e-01 -4.801811277866363525e-01 -8.394481986761093140e-02
-3.900601863861083984e-01 4.483256042003631592e-01 1.180144250392913818e-01 -1.260976344347000122e-01 -2.501401305198669434e-01 -1.600805222988128662e-01 -6.470703482627868652e-01 -3.318638205528259277e-01
3.241812884807586670e-01 -4.431041777133941650e-01 -2.054169476032257080e-01 4.196248054504394531e-01 2.025119513273239136e-01 2.738290727138519287e-01 -6.002565026283264160e-01 -6.311006098985671997e-02
1.154622212052345276e-01 1.876863688230514526e-01 -2.337958067655563354e-01 -3.977380096912384033e-01 -4.203585684299468994e-01 -3.440673649311065674e-01 -6.622686386108398438e-01 -7.001958787441253662e-02
-3.778730332851409912e-01 -3.018838167190551758e-01 1.571485847234725952e-01 -4.322658777236938477e-01 3.856934010982513428e-01 -1.766750030219554901e-02 -4.415319859981536865e-01 -4.588100314140319824e-01
-1.639502495527267456e-01 -9.578107297420501709e-02 -3.860764801502227783e-01 1.665860041975975037e-02 -1.486438810825347900e-01 -4.394775331020355225e-01 -7.427601814270019531e-01 2.183705419301986694e-01
-7.892739027738571167e-02 -3.752198815345764160e-01 -6.233580783009529114e-02 2.575944960117340088e-01 6.819993257522583008e-01 -7.393950223922729492e-02 -4.634089767932891846e-01 -3.120929300785064697e-01
-3.755906224250793457e-02 -5.385042428970336914e-01 5.347101017832756042e-02 -3.676152527332305908e-01 5.811397433280944824e-01 7.578766439110040665e-03 -3.769519925117492676e-01 -3.012123405933380127e-01
-7.145845890045166016e-02 2.864653468132019043e-01 -2.410981953144073486e-01 5.149471759796142578e-01 1.326503008604049683e-01 1.825149804353713989e-01 -6.762298345565795898e-01 -2.851975858211517334e-01
2.241529291495680809e-03 -5.020518302917480469e-01 -5.737091302871704102e-01 -1.186664327979087830e-01 5.108570214360952377e-03 3.131082653999328613e-01 -3.942160308361053467e-01 -3.889034986495971680e-01
2.547522783279418945e-01 5.510421842336654663e-02 3.321817517280578613e-01 -3.295290470123291016e-01 -3.847836256027221680e-01 -1.525168865919113159e-01 -7.360777854919433594e-01 5.979076959192752838e-04
-4.872393310070037842e-01 -1.114225909113883972e-01 -2.599643468856811523e-01 1.747876703739166260e-01 1.060115266591310501e-02 -1.449822355061769485e-02 -7.891358733177185059e-01 -1.702718883752822876e-01
-4.210446774959564209e-01 -3.855839073657989502e-01 -1.244015842676162720e-01 -3.664385676383972168e-01 4.371140003204345703e-01 -1.123569458723068237e-01 -4.635365903377532959e-01 -3.251684010028839111e-01
1.795511343516409397e-03 -4.100759625434875488e-01 1.848208457231521606e-01 4.445862472057342529e-01 1.975947618484497070e-01 2.365424036979675293e-01 -7.083181142807006836e-01 -5.751746147871017456e-02
-3.533212244510650635e-01 -1.055015102028846741e-01 2.149495035409927368e-01 5.568473935127258301e-01 -5.956202745437622070e-03 -1.763915866613388062e-01 -5.968953967094421387e-01 -3.468685150146484375e-01
-2.582577466964721680e-01 1.282275617122650146e-01 3.709796965122222900e-01 2.676822841167449951e-01 -7.624918967485427856e-02 -3.643749952316284180e-01 -7.440012693405151367e-01 -1.243378669023513794e-01
1.799175515770912170e-02 -3.249569237232208252e-02 -1.553060561418533325e-01 -8.099863678216934204e-02 1.951095461845397949e-01 -4.748120009899139404e-01 -7.544827461242675781e-01 3.676702678203582764e-01
-1.720681041479110718e-01 -1.855552494525909424e-01 -3.902679383754730225e-01 -4.501187503337860107e-01 -5.036174654960632324e-01 7.207252830266952515e-02 -5.227550864219665527e-01 -2.212417274713516235e-01
2.129089087247848511e-01 -1.326526552438735962e-01 1.545842550694942474e-02 3.273843526840209961e-01 3.874244093894958496e-01 4.174973070621490479e-01 -6.176397800445556641e-01 -3.518140614032745361e-01
5.119114518165588379e-01 -1.519729048013687134e-01 8.712366223335266113e-02 -3.878998383879661560e-02 5.311723351478576660e-01 -1.289671659469604492e-02 -6.368660926818847656e-01 1.335924863815307617e-01
-4.330570101737976074e-01 -9.876588732004165649e-02 3.172966241836547852e-01 2.600253224372863770e-01 1.322154700756072998e-02 1.568447053432464600e-02 -4.991350173950195312e-01 -6.203707456588745117e-01
4.804725944995880127e-01 5.958315357565879822e-02 -2.153182625770568848e-01 -1.108908131718635559e-01 -8.324325829744338989e-02 -4.777162671089172363e-01 -3.159847259521484375e-01 -6.098759174346923828e-01
4.873607456684112549e-01 -4.959259331226348877e-01 -3.462500572204589844e-01 8.538187295198440552e-02 2.407238930463790894e-01 5.066092312335968018e-02 -5.519046783447265625e-01 1.557072252035140991e-01
-2.457612454891204834e-01 1.273308694362640381e-01 4.009125530719757080e-01 4.926183223724365234e-01 1.269289106130599976e-01 -1.618251651525497437e-01 -5.991870760917663574e-01 -3.444722890853881836e-01
8.544275164604187012e-02 -4.068730175495147705e-01 -1.471967399120330811e-01 -2.959327101707458496e-01 2.747464179992675781e-01 5.581767559051513672e-01 -5.582100152969360352e-01 -1.388002038002014160e-01
4.679374694824218750e-01 -7.449106127023696899e-02 2.866902351379394531e-01 2.821702063083648682e-01 4.548278748989105225e-01 1.310747116804122925e-01 -5.005292296409606934e-01 -3.729557693004608154e-01
2.919339239597320557e-01 1.900350749492645264e-01 7.533835619688034058e-02 5.583767890930175781e-01 3.918055593967437744e-01 -1.959934681653976440e-01 -3.832379579544067383e-01 -4.715976119041442871e-01
1.815429329872131348e-01 2.737841308116912842e-01 2.216273844242095947e-01 -3.784170448780059814e-01 -7.413689792156219482e-02 -2.285799384117126465e-01 -4.308058023452758789e-01 -6.755942106246948242e-01
-1.140314862132072449e-01 -2.815509140491485596e-01 -1.873716115951538086e-01 -5.962237715721130371e-01 3.919161260128021240e-01 -7.716174423694610596e-02 -3.356714844703674316e-01 -4.948810935020446777e-01
-5.514115095138549805e-01 -2.172935158014297485e-01 -2.218939065933227539e-01 -1.464449763298034668e-01 -1.049488186836242676e-01 -2.536644935607910156e-01 -7.085708379745483398e-01 -2.476300299167633057e-02
1.155208274722099304e-01 4.612923264503479004e-01 -3.815371990203857422e-01 1.576951742172241211e-01 -6.008596159517765045e-03 2.218113988637924194e-01 -7.375999689102172852e-01 1.006781235337257385e-01
9.832257032394409180e-02 1.195597276091575623e-01 4.292066395282745361e-01 7.440040819346904755e-03 -3.240059018135070801e-01 -4.447683691978454590e-01 -6.027886867523193359e-01 -3.544170856475830078e-01
1.166556030511856079e-01 2.874949872493743896e-01 -1.007444113492965698e-01 -2.118592262268066406e-01 -2.406612485647201538e-01 -4.117439389228820801e-01 -4.533674418926239014e-01 -6.447569727897644043e-01
1.513355076313018799e-01 5.970054771751165390e-03 5.864131823182106018e-02 -3.183289766311645508e-01 -1.113746464252471924e-01 -3.207525908946990967e-01 -2.865122258663177490e-01 -8.215315937995910645e-01
-7.639800757169723511e-02 -2.217635810375213623e-01 -1.722277849912643433e-01 -7.132040262222290039e-01 4.767290875315666199e-02 3.957849368453025818e-02 -3.930501639842987061e-01 -4.983313381671905518e-01
4.575522243976593018e-01 1.149392127990722656e-01 -4.184920787811279297e-01 -1.679289489984512329e-01 -2.485202550888061523e-01 -3.855155408382415771e-01 -4.213963449001312256e-01 -4.314391613006591797e-01
4.387030601501464844e-01 1.271346062421798706e-01 -3.746189773082733154e-01 -2.566944062709808350e-01 -1.866281181573867798e-01 -3.235500752925872803e-01 -4.027575552463531494e-01 -5.323688983917236328e-01
-9.633267298340797424e-03 -9.001377224922180176e-02 -4.302617013454437256e-01 5.035424605011940002e-02 -1.233586817979812622e-01 5.175374746322631836e-01 -7.214639782905578613e-01 -2.390297874808311462e-02
-4.047814011573791504e-01 -4.720009267330169678e-01 -4.594176411628723145e-01 1.932693086564540863e-02 -3.851789236068725586e-02 -5.399500206112861633e-02 -6.286295652389526367e-01 4.852744936943054199e-02
-1.416526883840560913e-01 -1.558028254657983780e-02 1.995746195316314697e-01 1.449612714350223541e-02 1.654295623302459717e-01 -4.683378934860229492e-01 -7.997081875801086426e-01 2.311083823442459106e-01
-1.093145683407783508e-01 -1.266099065542221069e-01 5.485293269157409668e-01 2.269339263439178467e-01 2.352197170257568359e-01 8.967173844575881958e-02 -7.440360188484191895e-01 -5.174756795167922974e-02
-1.831678897142410278e-01 -7.173196971416473389e-02 -4.206793904304504395e-01 4.393230974674224854e-01 -1.395549345761537552e-02 -1.505591440945863724e-03 -7.619994282722473145e-01 1.024102494120597839e-01
-4.011017382144927979e-01 -4.187069833278656006e-03 -3.533585667610168457e-01 3.053317368030548096e-01 2.846576098818331957e-04 2.187732458114624023e-01 -7.383654713630676270e-01 -1.672264933586120605e-01
4.107099771499633789e-01 -1.509130001068115234e-01 2.481643706560134888e-01 1.867808103561401367e-01 5.358095765113830566e-01 1.363753899931907654e-02 -3.349111080169677734e-01 -5.591301918029785156e-01
2.715191245079040527e-01 -3.823491632938385010e-01 2.244811803102493286e-01 4.126475751399993896e-01 2.956999838352203369e-01 -9.786615520715713501e-02 -2.739544212818145752e-01 -6.223741173744201660e-01
4.844919741153717041e-01 2.484543025493621826e-01 -3.403788506984710693e-01 2.111313864588737488e-02 1.618750691413879395e-01 4.272348284721374512e-01 -5.604524612426757812e-01 -2.537602186203002930e-01
-2.255980819463729858e-01 -1.284913569688796997e-01 -6.085308790206909180e-01 -3.530004918575286865e-01 2.787772417068481445e-01 -2.079061269760131836e-01 -5.133096575736999512e-01 -2.307549417018890381e-01
3.236713409423828125e-01 -6.342598199844360352e-01 -2.122477162629365921e-03 9.467498958110809326e-02 2.295779287815093994e-01 -4.361695647239685059e-01 -4.895153343677520752e-01 3.752588480710983276e-02
2.239604592323303223e-01 -6.390882283449172974e-02 -4.072138965129852295e-01 -5.808532834053039551e-01 -1.834495663642883301e-01 -1.157490834593772888e-01 -4.236679971218109131e-01 -4.647554159164428711e-01
-6.918739527463912964e-02 -2.061394043266773224e-02 4.175895452499389648e-01 3.979761898517608643e-01 7.248980551958084106e-02 3.216699063777923584e-01 -7.173274159431457520e-01 -1.968177109956741333e-01
5.783670544624328613e-01 -4.537085294723510742e-01 7.747996598482131958e-02 2.024488300085067749e-01 2.165189832448959351e-01 2.760731577873229980e-01 -5.323482155799865723e-01 -7.848532497882843018e-02
3.688166737556457520e-01 -2.111657857894897461e-01 4.639122188091278076e-01 -3.458831608295440674e-01 -2.481770813465118408e-01 2.219756506383419037e-02 -6.481320261955261230e-01 4.872128367424011230e-02
-1.372776459902524948e-02 2.471772395074367523e-02 1.213022023439407349e-01 -1.041524261236190796e-01 3.097842335700988770e-01 -4.867374598979949951e-01 -7.575866580009460449e-01 2.584982812404632568e-01
9.030070155858993530e-02 -6.370698809623718262e-01 -2.746138870716094971e-01 -1.370146274566650391e-01 2.301989793777465820e-01 -3.242689669132232666e-01 -5.628657341003417969e-01 1.297775059938430786e-01
2.953358590602874756e-01 1.430824846029281616e-01 -3.357685208320617676e-01 9.631318598985671997e-02 1.492583304643630981e-01 3.986577689647674561e-01 -4.366830587387084961e-01 -6.311807632446289062e-01
3.191581964492797852e-01 1.665177643299102783e-01 -1.807810664176940918e-01 2.642016708850860596e-01 5.913651585578918457e-01 2.002046629786491394e-02 -4.586785435676574707e-01 -4.554406106472015381e-01
-3.509495556354522705e-01 -3.961269184947013855e-02 -5.805544555187225342e-02 4.326535463333129883e-01 1.573152393102645874e-01 1.779457032680511475e-01 -7.857826352119445801e-01 -1.041075810790061951e-01
2.137923240661621094e-01 3.415392944589257240e-03 3.961759507656097412e-01 -2.272411882877349854e-01 -3.731622993946075439e-01 -3.279285430908203125e-01 -7.048351764678955078e-01 -4.590691998600959778e-02
2.295725941658020020e-01 3.851321041584014893e-01 -1.965288668870925903e-01 -3.464928567409515381e-01 -1.955251246690750122e-01 -4.281479418277740479e-01 -5.923297405242919922e-01 -2.605639696121215820e-01
-5.158395171165466309e-01 -2.051611393690109253e-01 9.737487882375717163e-02 -4.041664600372314453e-01 2.471535056829452515e-01 3.782187402248382568e-02 -4.180571734905242920e-01 -5.307531952857971191e-01
3.668254315853118896e-01 5.687842145562171936e-03 -3.918014466762542725e-01 3.390633314847946167e-02 1.300408691167831421e-01 3.829783201217651367e-01 -3.894538283348083496e-01 -6.288809776306152344e-01
-2.230484932661056519e-01 -3.692702054977416992e-01 -1.592637300491333008e-01 -1.003739237785339355e-01 -2.858499288558959961e-01 -4.640932083129882812e-01 -6.832327842712402344e-01 1.206201314926147461e-01
-1.247554495930671692e-01 -2.033158242702484131e-01 -2.463125437498092651e-01 2.703064084053039551e-01 -1.412907838821411133e-01 3.123592138290405273e-01 -8.110585808753967285e-01 1.844341307878494263e-01
3.830807805061340332e-01 -1.191320419311523438e-01 -5.016914606094360352e-01 4.246260821819305420e-01 1.345556415617465973e-02 2.275622040033340454e-01 -4.964413046836853027e-01 -3.295986950397491455e-01
-2.021071910858154297e-01 -6.417502760887145996e-01 2.099641710519790649e-01 1.538098007440567017e-01 1.466825753450393677e-01 -2.026497274637222290e-01 -6.405506730079650879e-01 8.172497153282165527e-02
-1.872044056653976440e-02 -3.105185553431510925e-02 4.459579288959503174e-01 -8.216436952352523804e-02 -3.659388124942779541e-01 -4.037346243858337402e-01 -6.771238446235656738e-01 -1.940269619226455688e-01
-1.371818631887435913e-01 -4.387636482715606689e-01 -1.997365355491638184e-01 -2.457859963178634644e-01 -1.358286738395690918e-01 5.458651781082153320e-01 -5.871174335479736328e-01 -1.650366485118865967e-01
1.065194159746170044e-01 -4.034855663776397705e-01 -2.752031981945037842e-01 -5.984749794006347656e-01 -1.856171190738677979e-01 1.504417601972818375e-02 -3.593309521675109863e-01 -4.776456952095031738e-01
2.904455363750457764e-01 5.919021740555763245e-02 -1.517312973737716675e-01 -4.192095994949340820e-01 -4.273984134197235107e-01 -3.824176788330078125e-01 -5.695793032646179199e-01 -2.450420111417770386e-01
6.627612560987472534e-02 -5.315369963645935059e-01 -2.214562445878982544e-01 -4.766827821731567383e-01 -3.809922933578491211e-01 -1.878273114562034607e-02 -4.052194058895111084e-01 -3.565051257610321045e-01
-4.851294755935668945e-01 -3.819976150989532471e-01 2.748415172100067139e-01 -3.410305380821228027e-01 1.207352429628372192e-01 -2.257879376411437988e-01 -4.406718015670776367e-01 -4.088259935379028320e-01
-3.867715597152709961e-01 -1.562656462192535400e-01 3.169693350791931152e-01 4.413478970527648926e-01 8.028927445411682129e-02 -4.027202352881431580e-02 -5.147098898887634277e-01 -5.076777338981628418e-01
1.839505136013031006e-01 -3.484129607677459717e-01 -4.365918785333633423e-02 4.715545177459716797e-01 3.858155310153961182e-01 2.542858012020587921e-02 -3.111254572868347168e-01 -6.117201447486877441e-01
3.685200512409210205e-01 -3.292194753885269165e-02 -3.421888351440429688e-01 -5.401570200920104980e-01 -3.447319865226745605e-01 -6.109122559428215027e-02 -5.745874047279357910e-01 -3.903049230575561523e-02
-3.584570288658142090e-01 2.580617666244506836e-01 4.623172879219055176e-01 3.865852206945419312e-02 1.393829137086868286e-01 -5.190722644329071045e-02 -5.253659486770629883e-01 -5.399532318115234375e-01
-1.028328016400337219e-01 -3.368679285049438477e-01 -1.204605773091316223e-01 -1.572757512331008911e-01 -3.553694784641265869e-01 -4.457560777664184570e-01 -6.889268755912780762e-01 1.925951987504959106e-01
4.172302782535552979e-01 -1.572590172290802002e-01 -1.938691884279251099e-01 -2.958089709281921387e-01 -4.614669084548950195e-01 -4.204663932323455811e-01 -5.083819031715393066e-01 -1.670459657907485962e-01
-3.174143657088279724e-02 -7.157436013221740723e-01 -1.520962268114089966e-01 -2.554116249084472656e-01 1.454980671405792236e-01 -1.750973761081695557e-01 -5.690616369247436523e-01 1.505831778049468994e-01
1.057853773236274719e-01 1.077923700213432312e-01 3.240442574024200439e-01 -3.681977391242980957e-01 -3.020710647106170654e-01 -3.575998842716217041e-01 -6.192246079444885254e-01 -3.661313354969024658e-01
5.551065802574157715e-01 -4.052116870880126953e-01 -1.345415264368057251e-01 -2.139861322939395905e-02 3.498156964778900146e-01 2.161355912685394287e-01 -5.716038942337036133e-01 1.152573674917221069e-01
-4.534668028354644775e-01 4.647181928157806396e-02 2.612428069114685059e-01 1.984415203332901001e-01 -1.465991437435150146e-01 -2.554786205291748047e-01 -7.694791555404663086e-01 -7.564789801836013794e-02
4.630588293075561523e-01 1.377261988818645477e-02 -1.009307354688644409e-01 4.580563008785247803e-01 3.418450653553009033e-01 1.694782972335815430e-01 -5.151663422584533691e-01 -3.929466605186462402e-01
4.174986779689788818e-01 -1.598651111125946045e-01 6.631221175193786621e-01 -2.512796223163604736e-01 -1.021341904997825623e-01 6.210332736372947693e-02 -4.780705571174621582e-01 -2.332934141159057617e-01
9.570489078760147095e-02 -7.547716498374938965e-01 -1.216035485267639160e-01 1.734320260584354401e-02 1.481192559003829956e-01 -3.207896053791046143e-01 -5.264095664024353027e-01 6.418725103139877319e-02
1.268627345561981201e-01 -2.860555052757263184e-01 4.391523897647857666e-01 -1.355157792568206787e-01 -2.053443938493728638e-01 -5.055106878280639648e-01 -6.045353412628173828e-01 -1.663984209299087524e-01
-2.108950167894363403e-01 -3.275138735771179199e-01 -6.704329513013362885e-03 -2.315503060817718506e-01 -2.935056686401367188e-01 -5.059134364128112793e-01 -6.702847480773925781e-01 5.676302686333656311e-02
1.226830258965492249e-01 -7.309158891439437866e-02 5.395010113716125488e-01 -3.574384450912475586e-01 -2.666801512241363525e-01 7.479364424943923950e-02 -6.798260807991027832e-01 -1.480112373828887939e-01
-5.025247335433959961e-01 -4.575569927692413330e-01 -4.116833806037902832e-01 1.117331534624099731e-01 6.644002348184585571e-02 -8.483945578336715698e-02 -5.586259961128234863e-01 -1.801887750625610352e-01
1.999800652265548706e-01 -5.473641157150268555e-01 1.818051636219024658e-01 2.826173305511474609e-01 3.197441995143890381e-01 -2.509120851755142212e-03 -6.663588881492614746e-01 3.461366146802902222e-02
2.932496666908264160e-01 1.953673064708709717e-01 1.001420989632606506e-02 -1.965205669403076172e-01 -1.003130376338958740e-01 -4.505492150783538818e-01 -3.935773968696594238e-01 -6.849491000175476074e-01
2.592452168464660645e-01 1.167747303843498230e-01 -2.947976291179656982e-01 -8.171791583299636841e-02 6.143791079521179199e-01 2.555153369903564453e-01 -6.182724833488464355e-01 -2.369575202465057373e-02
1.420151740312576294e-01 -5.701410770416259766e-01 -4.146423339843750000e-01 1.518229693174362183e-01 2.604684829711914062e-01 -4.223377406597137451e-01 -4.619230926036834717e-01 -1.436907146126031876e-02
-4.891119897365570068e-01 -4.183138608932495117e-01 -1.872825995087623596e-02 -3.187511265277862549e-01 3.743536472320556641e-01 -3.647055942565202713e-03 -4.347654283046722412e-01 -3.932619988918304443e-01
-1.971900761127471924e-01 -2.546044886112213135e-01 1.394498944282531738e-01 2.045016437768936157e-01 -7.147550117224454880e-03 5.022482275962829590e-01 -7.415122389793395996e-01 -1.813303828239440918e-01
-4.101385176181793213e-01 2.677106559276580811e-01 -2.847432792186737061e-01 1.022634208202362061e-01 -9.831748902797698975e-02 -2.142941355705261230e-01 -7.828409075736999512e-01 -1.235612109303474426e-02
1.802497357130050659e-02 -1.428938806056976318e-01 2.257855236530303955e-01 -5.677589178085327148e-01 -3.171181082725524902e-01 -2.284373790025711060e-01 -6.685290932655334473e-01 -7.904686778783798218e-02
2.316200286149978638e-01 5.011752247810363770e-01 3.082345426082611084e-01 3.879017531871795654e-01 -7.892227172851562500e-02 1.100521013140678406e-01 -6.398041844367980957e-01 -1.483566910028457642e-01
-3.112519383430480957e-01 2.090146951377391815e-02 3.630011081695556641e-01 3.522612750530242920e-01 3.150250911712646484e-01 5.391877517104148865e-02 -5.820339918136596680e-01 -4.537794291973114014e-01
5.558165311813354492e-01 -2.007976919412612915e-01 -4.749245010316371918e-03 8.743321150541305542e-02 5.166223049163818359e-01 -3.764976561069488525e-01 -4.840038418769836426e-01 1.312944106757640839e-02
1.495176553726196289e-01 6.667184643447399139e-03 -3.176997005939483643e-01 4.806773662567138672e-01 4.368642866611480713e-01 9.432973712682723999e-02 -6.591839194297790527e-01 -1.065087094902992249e-01
1.728015542030334473e-01 -3.347734734416007996e-02 -4.669023752212524414e-01 -2.762202322483062744e-01 1.919624507427215576e-01 -4.342035055160522461e-01 -6.269426345825195312e-01 2.372428625822067261e-01
2.373088896274566650e-01 2.554493844509124756e-01 -2.726379334926605225e-01 -2.498205564916133881e-02 5.130248665809631348e-01 2.640462517738342285e-01 -6.846962571144104004e-01 -4.183845967054367065e-02
-3.821830153465270996e-01 4.019075632095336914e-01 2.882101237773895264e-01 1.374095771461725235e-02 2.672206759452819824e-01 -9.224326163530349731e-02 -5.384146571159362793e-01 -4.892306327819824219e-01
-6.422027349472045898e-01 -1.455960124731063843e-01 -5.073499307036399841e-02 -1.180185973644256592e-01 2.348580211400985718e-01 -1.833954751491546631e-01 -5.914450883865356445e-01 -3.335800468921661377e-01
-7.974603027105331421e-02 -1.286306679248809814e-01 -1.918378323316574097e-01 -2.318562418222427368e-01 2.286181598901748657e-01 5.736151933670043945e-01 -6.974494457244873047e-01 -1.371105909347534180e-01
6.643006801605224609e-01 -3.975566476583480835e-03 -4.143044650554656982e-01 2.057917863130569458e-01 1.265253275632858276e-01 2.156269550323486328e-01 -5.311618447303771973e-01 7.328258361667394638e-03
4.376835525035858154e-01 -2.960253953933715820e-01 2.400543540716171265e-01 1.947508156299591064e-01 5.789824128150939941e-01 -1.382994055747985840e-01 -4.006830155849456787e-01 -3.321958184242248535e-01
6.953639537096023560e-02 -3.293599188327789307e-01 -3.787757158279418945e-01 5.388050079345703125e-01 1.443748027086257935e-01 4.595296923071146011e-03 -3.691794574260711670e-01 -5.438253879547119141e-01
-1.720933765172958374e-01 5.793637409806251526e-02 3.816384375095367432e-01 1.552922874689102173e-01 -1.242362260818481445e-01 3.155241906642913818e-01 -8.253245353698730469e-01 3.335930779576301575e-02
5.485062003135681152e-01 -2.572010755538940430e-01 7.781274616718292236e-02 2.498501241207122803e-01 3.988910615444183350e-01 2.777439355850219727e-01 -5.193288326263427734e-01 -2.419718652963638306e-01
-5.680618286132812500e-01 -2.287684082984924316e-01 2.105422466993331909e-01 2.394992709159851074e-01 -6.472821533679962158e-02 -1.723540574312210083e-01 -5.854139924049377441e-01 -3.829852640628814697e-01
3.161646723747253418e-01 -4.882528185844421387e-01 -5.046545863151550293e-01 3.638239204883575439e-01 1.217036172747612000e-01 -2.039765752851963043e-02 -5.092908740043640137e-01 2.861425164155662060e-04
4.483590722084045410e-01 -3.620244264602661133e-01 -4.711353778839111328e-02 3.874452039599418640e-02 6.302028298377990723e-01 -9.992817789316177368e-02 -4.198430180549621582e-01 -2.842221260070800781e-01
2.449989020824432373e-01 -4.287527501583099365e-01 -5.767324194312095642e-02 -6.397925317287445068e-02 1.732668429613113403e-01 -3.891832530498504639e-01 -6.871181130409240723e-01 3.084002137184143066e-01
2.868435382843017578e-01 -7.676606774330139160e-01 -1.549293100833892822e-01 -2.296990156173706055e-01 1.560382544994354248e-01 1.548343747854232788e-01 -4.507598876953125000e-01 -1.213688310235738754e-02
3.098531961441040039e-01 2.213773280382156372e-01 -2.959107160568237305e-01 -4.976198077201843262e-01 -1.219177097082138062e-01 -2.854913771152496338e-01 -5.052714943885803223e-01 -4.100319445133209229e-01
1.611843258142471313e-01 -4.648469984531402588e-01 -4.196881502866744995e-02 4.482657313346862793e-01 3.412576913833618164e-01 7.395942509174346924e-02 -6.576543450355529785e-01 2.823848649859428406e-02
4.332780539989471436e-01 -4.057582616806030273e-01 -9.382258355617523193e-02 -1.399941463023424149e-02 4.676581025123596191e-01 -3.694732487201690674e-01 -5.160883665084838867e-01 1.306518167257308960e-01
3.951616585254669189e-01 -3.253711163997650146e-01 -4.224229156970977783e-01 4.036608636379241943e-01 1.556118577718734741e-01 1.510391086339950562e-01 -5.719681382179260254e-01 -1.497409790754318237e-01
-2.457389384508132935e-01 -3.026196956634521484e-01 2.908768057823181152e-01 4.041329324245452881e-01 -2.024991065263748169e-02 1.285842955112457275e-01 -7.634734511375427246e-01 1.628714986145496368e-02
-3.775349855422973633e-01 3.510044813156127930e-01 -6.420449167490005493e-02 -3.894817531108856201e-01 -2.961188256740570068e-01 1.781120598316192627e-01 -6.351060271263122559e-01 -2.359555214643478394e-01
2.820986807346343994e-01 -2.694358825683593750e-01 -2.570516467094421387e-01 3.457379937171936035e-01 5.057836174964904785e-01 -2.928408682346343994e-01 -5.615874528884887695e-01 7.253439724445343018e-02
-2.086533308029174805e-01 -2.014136165380477905e-01 -6.946422904729843140e-02 -3.999309986829757690e-02 2.884962558746337891e-01 3.679614365100860596e-01 -3.601334393024444580e-01 -7.490994334220886230e-01
-5.368071421980857849e-02 1.192292273044586182e-01 -2.548146545886993408e-01 2.187636047601699829e-01 4.764791131019592285e-01 1.869850754737854004e-01 -7.288284301757812500e-01 -2.773591279983520508e-01
-4.432348906993865967e-02 -4.227251932024955750e-02 -2.487940341234207153e-01 -5.050345063209533691e-01 1.975521743297576904e-01 -4.992764592170715332e-01 -6.129533052444458008e-01 1.235901638865470886e-01
4.205227792263031006e-01 -5.124280229210853577e-02 -3.390319049358367920e-01 1.384835541248321533e-01 3.580089211463928223e-01 2.740762531757354736e-01 -6.935473084449768066e-01 4.602535068988800049e-02
1.406698077917098999e-01 1.264375299215316772e-01 4.962963163852691650e-01 -2.454986870288848877e-01 -2.068403810262680054e-01 -2.885771095752716064e-01 -5.551022887229919434e-01 -4.727025330066680908e-01
-1.592854559421539307e-01 -4.736395180225372314e-01 -5.409686639904975891e-02 5.660730004310607910e-01 1.436214447021484375e-01 9.892442822456359863e-02 -6.203011274337768555e-01 -1.083603203296661377e-01
2.648312747478485107e-01 -1.489962488412857056e-01 -3.873776793479919434e-01 -3.136927187442779541e-01 -5.885767936706542969e-01 -1.174645796418190002e-01 -5.346335172653198242e-01 -1.146571710705757141e-01
-1.332300454378128052e-01 -6.227715406566858292e-03 -7.839658111333847046e-02 2.312025278806686401e-01 5.082783699035644531e-01 -5.210528969764709473e-01 -3.375379145145416260e-01 -5.280489325523376465e-01
-3.395996987819671631e-01 -4.394935667514801025e-01 -6.152818202972412109e-01 -5.908245965838432312e-02 -3.400862216949462891e-02 7.047250121831893921e-02 -4.446917474269866943e-01 -3.249325156211853027e-01
1.813178211450576782e-01 7.609554380178451538e-02 8.879759907722473145e-02 -1.846818625926971436e-01 -6.572281122207641602e-01 4.029328748583793640e-02 -6.511985063552856445e-01 -2.484133243560791016e-01
-5.056777000427246094e-01 -2.195879220962524414e-01 -3.272400498390197754e-01 -1.685954928398132324e-01 -2.289479374885559082e-01 -7.250594347715377808e-02 -6.240794658660888672e-01 -3.367657661437988281e-01
-2.873253524303436279e-01 1.585122011601924896e-02 5.182927250862121582e-01 9.726474434137344360e-02 5.099983420222997665e-03 -2.479910850524902344e-01 -7.599787116050720215e-01 -3.441609209403395653e-03
2.695223987102508545e-01 2.310039252042770386e-01 -2.202695310115814209e-01 -2.813333570957183838e-01 5.549421310424804688e-01 2.766496241092681885e-01 -5.877483487129211426e-01 -1.279997825622558594e-01
-4.587332531809806824e-02 4.394930005073547363e-01 4.860594496130943298e-02 1.665015518665313721e-01 4.726752340793609619e-01 -1.611593365669250488e-01 -6.930348873138427734e-01 -2.120482325553894043e-01
-3.251891955733299255e-02 -6.567554920911788940e-02 2.578746080398559570e-01 1.681941933929920197e-02 3.691957890987396240e-01 -5.343615412712097168e-01 -6.905645728111267090e-01 1.706453859806060791e-01
1.661931723356246948e-01 -1.246951892971992493e-01 -2.230041027069091797e-01 1.921659857034683228e-01 5.788657069206237793e-01 -4.115535616874694824e-01 -2.072592377662658691e-01 -5.681146383285522461e-01
-3.610749840736389160e-01 -8.051374927163124084e-03 8.405608683824539185e-02 5.719628334045410156e-01 7.224711775779724121e-02 -5.787403136491775513e-02 -6.952919960021972656e-01 -2.082143425941467285e-01
-7.566487044095993042e-02 -3.686264753341674805e-01 -1.211743280291557312e-01 2.199261039495468140e-01 1.675781677477061749e-03 5.509425401687622070e-01 -6.790887117385864258e-01 -1.750344932079315186e-01
4.763363599777221680e-01 -2.467811107635498047e-01 -1.626533865928649902e-01 2.598862946033477783e-01 3.362852931022644043e-01 2.796180546283721924e-01 -6.522080898284912109e-01 -3.945123404264450073e-02
1.205546334385871887e-01 -2.258418314158916473e-02 5.004293322563171387e-01 -3.846527338027954102e-01 -3.549796044826507568e-01 9.253634512424468994e-02 -6.267513632774353027e-01 -2.432658523321151733e-01
9.721485525369644165e-02 -3.288357257843017578e-01 -3.120713829994201660e-01 -1.464087218046188354e-01 2.883112430572509766e-01 5.477356910705566406e-01 -6.038252115249633789e-01 -1.258957535028457642e-01
4.838383197784423828e-01 -3.931460082530975342e-01 -1.863018721342086792e-01 1.311592906713485718e-01 3.330758213996887207e-01 -3.185689151287078857e-01 -5.617555379867553711e-01 1.772866100072860718e-01
6.422544717788696289e-01 -2.015835344791412354e-01 -2.454545162618160248e-02 2.893705666065216064e-01 4.205548763275146484e-01 -9.847121313214302063e-03 -3.448388278484344482e-01 -4.082380533218383789e-01
4.116303101181983948e-02 -5.629552602767944336e-01 1.113351434469223022e-01 -4.847384244203567505e-02 2.848843038082122803e-01 -3.676714003086090088e-01 -6.307982802391052246e-01 2.288974374532699585e-01
4.451438486576080322e-01 2.506241798400878906e-01 -3.301268070936203003e-02 4.608651101589202881e-01 1.781993806362152100e-01 1.629344969987869263e-01 -5.196900367736816406e-01 -4.440355002880096436e-01
-3.138618469238281250e-01 -7.660961896181106567e-02 5.078530311584472656e-01 2.150070518255233765e-01 1.249998733401298523e-01 -3.966241478919982910e-01 -6.030475497245788574e-01 -2.342585325241088867e-01
-9.591950476169586182e-02 3.033484518527984619e-01 -1.854555904865264893e-01 4.554214477539062500e-01 -1.166555285453796387e-02 -2.898820936679840088e-01 -7.474136948585510254e-01 1.190869584679603577e-01
-4.418823421001434326e-01 4.323468208312988281e-01 1.910101026296615601e-01 -3.714046999812126160e-02 -1.397053711116313934e-02 -1.430281996726989746e-01 -6.554176211357116699e-01 -3.601768612861633301e-01
-3.841702938079833984e-01 -4.174893498420715332e-01 3.640861809253692627e-01 3.551807999610900879e-01 9.971671551465988159e-02 -1.106436103582382202e-01 -5.443710684776306152e-01 -3.176138103008270264e-01
4.401968792080879211e-02 -1.038591563701629639e-02 -1.747117936611175537e-01 1.598921120166778564e-01 4.901991486549377441e-01 -6.207767874002456665e-02 -2.184822708368301392e-01 -8.062142729759216309e-01
-3.859874010086059570e-01 -3.680178523063659668e-02 -3.183549046516418457e-01 3.119024932384490967e-01 -7.290506362915039062e-02 1.327976733446121216e-01 -7.913011908531188965e-01 -4.380095005035400391e-02
1.499218046665191650e-01 -5.470035076141357422e-01 -3.491187989711761475e-01 -7.592022418975830078e-02 2.034645825624465942e-01 -5.732614994049072266e-01 -4.064065217971801758e-01 -1.243787109851837158e-01
-5.683481097221374512e-01 1.253608167171478271e-01 7.040253281593322754e-02 1.352392435073852539e-01 -1.280473768711090088e-01 -2.243768125772476196e-01 -7.371234297752380371e-01 -1.671139895915985107e-01
-4.379529356956481934e-01 -1.453972905874252319e-01 -1.887747347354888916e-01 -5.057785511016845703e-01 -4.017904028296470642e-02 -2.373287528753280640e-01 -4.506922066211700439e-01 -4.843000173568725586e-01
-1.174192801117897034e-01 -4.226654171943664551e-01 -5.595318675041198730e-01 1.454701274633407593e-01 2.567278742790222168e-01 5.424980819225311279e-02 -6.355000734329223633e-01 -2.483162842690944672e-02
-1.663909107446670532e-01 6.164366379380226135e-02 6.486887484788894653e-02 2.192506045103073120e-01 -3.136853575706481934e-01 -6.554421186447143555e-01 -5.845109224319458008e-01 -2.158228158950805664e-01
-5.009608715772628784e-02 -7.377221584320068359e-01 -7.842618972063064575e-02 -3.683079481124877930e-01 1.165635958313941956e-01 2.518772184848785400e-01 -4.241364002227783203e-01 -2.335256487131118774e-01
-3.491720557212829590e-01 -3.103207610547542572e-02 2.073374837636947632e-01 5.208649039268493652e-01 9.617084264755249023e-02 -2.726674824953079224e-02 -5.164199471473693848e-01 -5.349251031875610352e-01
9.779829531908035278e-02 -4.822832643985748291e-01 -5.341417193412780762e-01 1.300056278705596924e-01 3.535102307796478271e-01 2.069280445575714111e-01 -5.317211747169494629e-01 -7.150822877883911133e-02
-1.671552807092666626e-01 -2.686136588454246521e-02 -3.631594777107238770e-01 -2.376768440008163452e-01 2.182603329420089722e-01 4.418511986732482910e-01 -7.346178889274597168e-01 2.071578241884708405e-02
-5.899380519986152649e-02 2.414222955703735352e-01 -3.763614594936370850e-02 -5.948781371116638184e-01 2.144512236118316650e-01 -1.067212596535682678e-01 -3.959174752235412598e-01 -6.072967648506164551e-01
-3.317478597164154053e-01 -1.363680511713027954e-01 -6.631668210029602051e-01 5.412313155829906464e-03 1.659239530563354492e-01 -1.842344999313354492e-01 -5.715467333793640137e-01 -2.082998752593994141e-01
3.769527971744537354e-01 -2.922686934471130371e-01 -1.372792571783065796e-01 -6.429958343505859375e-01 -2.521213889122009277e-01 -9.277173876762390137e-02 -5.084292888641357422e-01 -9.759140759706497192e-02
-1.804962903261184692e-01 -2.300268597900867462e-02 6.710178405046463013e-02 3.367154598236083984e-01 2.168567478656768799e-01 4.346337616443634033e-01 -5.883176326751708984e-01 -5.166827440261840820e-01
1.755907833576202393e-01 -4.201590120792388916e-01 -3.319426774978637695e-01 -1.504926830530166626e-01 4.156067371368408203e-01 -3.369968533515930176e-01 -5.710540413856506348e-01 2.177197188138961792e-01
-3.398661017417907715e-01 -4.094971418380737305e-01 -3.427073061466217041e-01 2.322709858417510986e-01 4.965316876769065857e-02 -1.088777836412191391e-02 -7.355429530143737793e-01 4.239818453788757324e-02
6.733536720275878906e-01 -1.745158880949020386e-01 -3.367018997669219971e-01 4.074584841728210449e-01 -1.159831434488296509e-01 -2.556052803993225098e-02 -4.635181725025177002e-01 -8.828290551900863647e-02
1.638522148132324219e-01 -2.645850777626037598e-01 -1.201511770486831665e-01 4.885522723197937012e-01 5.396445989608764648e-01 -4.186150059103965759e-02 -4.557203948497772217e-01 -3.864942491054534912e-01
-1.388434469699859619e-01 -2.221185863018035889e-01 -1.627971231937408447e-01 3.275421559810638428e-01 1.864287853240966797e-01 2.697903513908386230e-01 -8.229072690010070801e-01 1.134913042187690735e-01
-1.780118793249130249e-01 -1.117771044373512268e-01 -3.068642616271972656e-01 -5.416679382324218750e-01 -3.989602625370025635e-01 -7.389815896749496460e-02 -5.255330801010131836e-01 -3.569770157337188721e-01
2.245441675186157227e-01 -4.021648168563842773e-01 -3.040468096733093262e-01 -9.744673222303390503e-02 3.636592924594879150e-01 -8.345054835081100464e-02 -1.983491778373718262e-01 -7.122840285301208496e-01
6.200172305107116699e-01 -6.307881474494934082e-01 -9.670802950859069824e-02 4.669131338596343994e-02 1.573976427316665649e-01 2.058172971010208130e-02 -4.229241311550140381e-01 -4.571722075343132019e-02
-5.028733015060424805e-01 -1.759508848190307617e-01 1.597018837928771973e-01 4.296099841594696045e-01 6.067442521452903748e-02 -1.177220866084098816e-01 -5.932317376136779785e-01 -3.696301877498626709e-01
3.048055171966552734e-01 -4.491584897041320801e-01 -5.584455132484436035e-01 3.902911841869354248e-01 -6.350992247462272644e-03 -5.935983732342720032e-02 -4.844919443130493164e-01 -5.352719873189926147e-02
3.495798707008361816e-01 -5.069518685340881348e-01 -8.623167872428894043e-02 -3.322743177413940430e-01 2.697592079639434814e-01 -6.290105730295181274e-02 -6.043158769607543945e-01 2.470372468233108521e-01
2.239895313978195190e-01 -2.778784632682800293e-01 3.805126249790191650e-01 -3.836944401264190674e-01 -2.336957156658172607e-01 -3.543773889541625977e-01 -6.157684922218322754e-01 -1.457161009311676025e-01
-2.989670038223266602e-01 -2.444607466459274292e-01 -3.535720109939575195e-01 1.442583799362182617e-01 -8.291700854897499084e-03 3.688086867332458496e-01 -7.524490952491760254e-01 -5.259147286415100098e-02
3.274870663881301880e-02 -1.955202817916870117e-01 2.883604466915130615e-01 1.358463764190673828e-01 5.532030463218688965e-01 -8.704844117164611816e-02 -2.990905344486236572e-01 -6.752978563308715820e-01
-4.385931193828582764e-01 3.340801969170570374e-02 3.421260714530944824e-01 3.110177218914031982e-01 1.749992817640304565e-01 -4.561009630560874939e-02 -6.807692646980285645e-01 -3.107827603816986084e-01
-5.306063294410705566e-01 -1.753088384866714478e-01 -4.587339162826538086e-01 1.278749853372573853e-01 1.154427751898765564e-01 -4.239225387573242188e-02 -6.363781690597534180e-01 -2.020736336708068848e-01
7.448773086071014404e-02 1.759980767965316772e-01 5.152863860130310059e-01 -9.903348982334136963e-02 -1.993840485811233521e-01 -3.593584895133972168e-01 -5.707659721374511719e-01 -4.398660659790039062e-01
-3.264743983745574951e-01 -6.323106288909912109e-01 -1.265960782766342163e-01 -4.453279376029968262e-01 -1.349638402462005615e-01 -1.104900017380714417e-01 -4.817666113376617432e-01 -1.293521970510482788e-01
4.508451223373413086e-01 -1.948673576116561890e-01 -2.562505900859832764e-01 -6.061431169509887695e-01 -1.828046590089797974e-01 -9.239578992128372192e-02 -5.319066047668457031e-01 -2.850341983139514923e-02
3.651389777660369873e-01 -2.173206508159637451e-01 -4.075479805469512939e-01 5.490153431892395020e-01 8.904152363538742065e-02 9.686778485774993896e-02 -5.067160129547119141e-01 -2.790324687957763672e-01
-9.437753260135650635e-02 -2.592869699001312256e-01 -1.897014863789081573e-02 2.235710322856903076e-01 -6.923925131559371948e-03 5.377478599548339844e-01 -7.584422230720520020e-01 -9.520494192838668823e-02
2.263289093971252441e-01 3.498827517032623291e-01 -1.929094493389129639e-01 -1.522365659475326538e-01 5.225039124488830566e-01 1.997249424457550049e-01 -6.693509221076965332e-01 7.096657902002334595e-02
2.722909152507781982e-01 -4.687488079071044922e-02 -2.930485904216766357e-01 3.227759003639221191e-01 2.382735013961791992e-01 3.381142616271972656e-01 -7.466039061546325684e-01 -7.131455838680267334e-02
-1.051879078149795532e-01 -2.315713316202163696e-01 -1.103444099426269531e-01 5.776814371347427368e-02 -3.513740003108978271e-01 -4.570583999156951904e-01 -7.448148727416992188e-01 1.807818114757537842e-01
-6.706332415342330933e-02 -5.548701882362365723e-01 2.007040679454803467e-01 3.815909326076507568e-01 -6.374109536409378052e-02 3.143868148326873779e-01 -6.145221590995788574e-01 -1.455612033605575562e-01
1.534917503595352173e-01 -1.129343435168266296e-01 -3.496398329734802246e-01 -3.193573057651519775e-01 -6.410901546478271484e-01 3.662923350930213928e-02 -4.938340187072753906e-01 -2.885111570358276367e-01
-7.512572407722473145e-02 1.294190436601638794e-01 -3.857298195362091064e-01 2.152879685163497925e-01 -1.105527486652135849e-02 4.585378170013427734e-01 -6.721539497375488281e-01 -3.468433618545532227e-01
1.728037372231483459e-02 2.279682904481887817e-01 -1.397299021482467651e-01 1.341810673475265503e-01 5.698183178901672363e-01 2.682275474071502686e-01 -6.842175722122192383e-01 -2.130965590476989746e-01
2.434826791286468506e-01 -2.722069919109344482e-01 -5.724323168396949768e-02 4.011413156986236572e-01 -1.075541228055953979e-01 4.613037109375000000e-01 -6.774646639823913574e-01 -1.382063329219818115e-01
-1.150855943560600281e-01 -1.817817389965057373e-01 -2.260770946741104126e-01 -5.172085762023925781e-02 -3.656719028949737549e-01 -4.670729339122772217e-01 -7.243885397911071777e-01 1.526854187250137329e-01
7.965577393770217896e-02 -4.657682478427886963e-01 -3.565478920936584473e-01 -3.688320517539978027e-01 -5.235973000526428223e-01 -1.285309530794620514e-02 -4.323783814907073975e-01 -2.286503762006759644e-01
-2.999075949192047119e-01 -1.742790788412094116e-01 -4.112226665019989014e-01 -8.648661524057388306e-02 -1.979318410158157349e-01 -4.163108170032501221e-01 -6.953608393669128418e-01 8.414097130298614502e-02
3.530758619308471680e-01 -3.413550555706024170e-01 7.534233853220939636e-03 2.106191366910934448e-01 5.749049782752990723e-01 -3.537960052490234375e-01 -4.919169247150421143e-01 -1.293346881866455078e-01
-2.004017978906631470e-01 -5.426710844039916992e-01 -6.601168215274810791e-02 -4.585756361484527588e-01 2.184596806764602661e-01 -3.398606926202774048e-02 -6.193746924400329590e-01 1.348833143711090088e-01
5.155069231986999512e-01 -3.751829862594604492e-01 -1.379230022430419922e-01 -2.185890823602676392e-01 4.710903167724609375e-01 -2.270120531320571899e-01 -4.981281161308288574e-01 7.137303799390792847e-02
2.868786156177520752e-01 -6.185098886489868164e-01 -1.692907661199569702e-01 -5.280758067965507507e-02 2.140006721019744873e-01 -4.747635424137115479e-01 -4.808224439620971680e-01 3.621200844645500183e-02
3.482211828231811523e-01 -1.653537601232528687e-01 -4.479791596531867981e-02 -8.128887414932250977e-02 5.231189131736755371e-01 -4.847693741321563721e-01 -5.603249073028564453e-01 1.420097053050994873e-01
2.231004983186721802e-01 -2.124720439314842224e-02 -4.991682171821594238e-01 3.265601396560668945e-01 3.637949526309967041e-01 1.767025291919708252e-01 -6.087328791618347168e-01 -2.446180880069732666e-01
2.481187731027603149e-01 -3.711045533418655396e-02 -2.132555842399597168e-01 -7.266569733619689941e-01 -1.416540294885635376e-01 -2.221988886594772339e-02 -5.844175219535827637e-01 -3.805821761488914490e-02
2.572222054004669189e-01 -6.020513176918029785e-01 6.377977877855300903e-02 8.507370948791503906e-02 2.648102641105651855e-01 -5.571616291999816895e-01 -3.856248855590820312e-01 -1.755150109529495239e-01
5.133409500122070312e-01 -1.511522829532623291e-01 -1.067472919821739197e-01 3.135428205132484436e-02 4.960945546627044678e-01 -4.337741732597351074e-01 -4.943944513797760010e-01 1.502019912004470825e-01
-1.670034080743789673e-01 -5.100951716303825378e-02 -3.750209510326385498e-01 -6.624711155891418457e-01 -9.636910259723663330e-02 -1.381776481866836548e-01 -4.661251306533813477e-01 -3.799298107624053955e-01
4.574009180068969727e-01 -1.081237718462944031e-01 -2.403227239847183228e-02 2.240385711193084717e-01 6.128764748573303223e-01 -3.279559016227722168e-01 -4.859918951988220215e-01 -9.466759115457534790e-02
8.083042502403259277e-02 -5.819555521011352539e-01 -4.398100674152374268e-01 2.973608374595642090e-01 -1.107907295227050781e-01 -2.661283612251281738e-01 -4.253743886947631836e-01 -3.299933969974517822e-01
3.137487769126892090e-01 -7.993962615728378296e-02 -1.902533322572708130e-01 4.458524882793426514e-01 4.887061417102813721e-01 -3.359653353691101074e-01 -5.392922163009643555e-01 -1.328465640544891357e-01
1.383860111236572266e-01 -4.052559435367584229e-01 2.355553954839706421e-01 -1.206198614090681076e-02 2.741687893867492676e-01 -3.073638975620269775e-01 -7.218781113624572754e-01 2.650209069252014160e-01
-2.029097825288772583e-01 -1.068178117275238037e-01 -2.546258866786956787e-01 -5.185448378324508667e-02 -1.898549646139144897e-01 -4.528593719005584717e-01 -7.801735401153564453e-01 1.734847873449325562e-01
1.038046479225158691e-01 -5.309529900550842285e-01 -4.148055613040924072e-01 2.866682708263397217e-01 -1.844162493944168091e-01 -6.927221268415451050e-02 -6.288778185844421387e-01 1.370259523391723633e-01
-2.090447843074798584e-01 -3.456639498472213745e-02 1.447312682867050171e-01 7.903490215539932251e-02 -1.583497077226638794e-01 4.973939657211303711e-01 -8.078492879867553711e-01 -5.306603014469146729e-02
2.571997940540313721e-01 -5.814432501792907715e-01 -2.552598714828491211e-01 -2.662096619606018066e-01 4.528621435165405273e-01 -3.282201588153839111e-01 -3.569917082786560059e-01 -1.396109461784362793e-01
4.872798621654510498e-01 -2.154403924942016602e-01 -1.462088674306869507e-01 3.516899943351745605e-01 5.415287017822265625e-01 -2.283506244421005249e-01 -3.950746059417724609e-01 -2.638173699378967285e-01
5.582942962646484375e-01 -4.844094514846801758e-01 -1.584359407424926758e-01 -8.258176594972610474e-02 3.493268489837646484e-01 1.451307386159896851e-01 -5.275171995162963867e-01 -1.914569735527038574e-02
-3.866108357906341553e-01 -3.280718326568603516e-01 -4.323349148035049438e-02 -2.248311936855316162e-01 5.221843719482421875e-01 9.605696052312850952e-02 -3.915620148181915283e-01 -5.052311420440673828e-01
-2.081418633460998535e-01 1.166830286383628845e-01 -3.614012897014617920e-01 4.395215958356857300e-02 -2.146166861057281494e-01 -3.188596963882446289e-01 -7.986072897911071777e-01 1.581585705280303955e-01
1.462007761001586914e-01 -3.727457225322723389e-01 1.637991517782211304e-02 9.355487674474716187e-02 7.206466794013977051e-01 -5.306171625852584839e-02 -5.190002322196960449e-01 -1.978807598352432251e-01
-1.692526489496231079e-01 -2.032480016350746155e-02 -3.385642170906066895e-01 1.025851443409919739e-01 -3.971911072731018066e-01 -3.309891223907470703e-01 -7.317367792129516602e-01 2.074554860591888428e-01
3.899441957473754883e-01 -3.200520575046539307e-01 -2.858714759349822998e-02 2.699928879737854004e-01 5.603032708168029785e-01 3.410511091351509094e-02 -5.966582298278808594e-01 -2.632446400821208954e-02
1.783351004123687744e-01 -3.558764755725860596e-01 6.165374517440795898e-01 -3.387382328510284424e-01 -8.067648112773895264e-02 -3.797306120395660400e-02 -5.301101803779602051e-01 -2.402478456497192383e-01
2.403115332126617432e-01 -6.928063929080963135e-02 5.624336600303649902e-01 -4.224234223365783691e-01 -1.386390775442123413e-01 1.137244105339050293e-01 -6.299588084220886230e-01 -1.169419512152671814e-01
-4.216394722461700439e-01 1.714889556169509888e-01 -3.715178072452545166e-01 -1.282157897949218750e-01 3.776012957096099854e-01 1.787873208522796631e-01 -6.405763030052185059e-01 -2.312166392803192139e-01
2.246692925691604614e-01 8.505176752805709839e-02 3.251785635948181152e-01 -2.290394604206085205e-01 -5.173671245574951172e-01 9.097003936767578125e-02 -7.059365510940551758e-01 -9.899017214775085449e-02
-9.013628959655761719e-02 -4.856162965297698975e-01 1.000561844557523727e-02 -4.976708590984344482e-01 5.223219990730285645e-01 2.360316552221775055e-02 -4.387232065200805664e-01 -2.059620022773742676e-01
-4.387138485908508301e-01 -4.381644427776336670e-01 1.279140859842300415e-01 -2.494883537292480469e-01 4.281416833400726318e-01 -1.502742320299148560e-01 -4.392344355583190918e-01 -3.716462850570678711e-01
-5.150856375694274902e-01 -1.339853852987289429e-01 -4.012110531330108643e-01 1.385042667388916016e-01 1.944436281919479370e-01 -4.963947925716638565e-03 -7.021902203559875488e-01 -7.534527778625488281e-02
-1.633522510528564453e-01 4.488706588745117188e-01 -1.042046025395393372e-02 2.427526190876960754e-02 4.958753883838653564e-01 -8.221326023340225220e-02 -7.200234532356262207e-01 6.939989980310201645e-03
1.237324252724647522e-01 2.367451190948486328e-01 5.589290261268615723e-01 -3.036234676837921143e-01 -1.774327605962753296e-01 -1.350254863500595093e-01 -6.041628718376159668e-01 -3.306452035903930664e-01
1.466040462255477905e-01 1.030700094997882843e-02 -3.235826790332794189e-01 3.767886757850646973e-01 3.522573411464691162e-01 2.397698760032653809e-01 -7.390626668930053711e-01 -6.274621933698654175e-02
3.381599187850952148e-01 -6.185339689254760742e-01 1.465555727481842041e-01 -2.162462919950485229e-01 4.279484748840332031e-01 -6.631101667881011963e-02 -4.970541000366210938e-01 1.492892578244209290e-02
-4.308039322495460510e-02 -4.451667517423629761e-02 4.601282626390457153e-02 -1.362980306148529053e-01 2.493328154087066650e-01 -3.908244371414184570e-01 -7.893914580345153809e-01 3.706999421119689941e-01
-3.517653942108154297e-01 2.259547561407089233e-01 4.667956009507179260e-02 4.110078215599060059e-01 2.797789573669433594e-01 -2.284838855266571045e-01 -6.052868366241455078e-01 -3.965424597263336182e-01
-1.615339070558547974e-01 1.736603528261184692e-01 2.880502939224243164e-01 -1.172447055578231812e-01 -3.826650083065032959e-01 -1.976504325866699219e-01 -7.654071450233459473e-01 -2.751057744026184082e-01
2.709937691688537598e-01 -3.923829793930053711e-01 3.206330118700861931e-03 -6.173802018165588379e-01 3.795837610960006714e-02 -3.760482966899871826e-01 -4.238957464694976807e-01 -2.624662220478057861e-01
2.555651962757110596e-01 -4.002564027905464172e-02 3.624827265739440918e-01 -1.008745357394218445e-01 -2.562358677387237549e-01 -5.455567240715026855e-01 -5.866796970367431641e-01 -2.898844778537750244e-01
-3.822907432913780212e-02 1.042487323284149170e-01 -4.098846018314361572e-01 -2.765581011772155762e-01 3.953311741352081299e-01 3.230641484260559082e-01 -6.904394030570983887e-01 7.627103477716445923e-02
3.051201105117797852e-01 -7.699154615402221680e-01 1.696204207837581635e-02 -1.841114163398742676e-01 2.601715028285980225e-01 -9.705846011638641357e-02 -4.361962378025054932e-01 -1.121186092495918274e-01
1.973439157009124756e-01 -6.991480588912963867e-01 -2.002897262573242188e-01 -1.049577072262763977e-01 2.126038819551467896e-01 -3.428627550601959229e-01 -5.052101016044616699e-01 5.588085204362869263e-02
2.130094915628433228e-01 -5.543126463890075684e-01 8.887183666229248047e-02 2.914714813232421875e-01 -3.024265542626380920e-02 3.438635468482971191e-01 -6.595234870910644531e-01 1.956020109355449677e-02
2.167302519083023071e-01 1.131095811724662781e-01 -4.366660490632057190e-03 -5.377274751663208008e-02 6.775856018066406250e-01 -1.561824232339859009e-01 -3.091723024845123291e-01 -5.985158085823059082e-01
-1.782609224319458008e-01 -5.705445408821105957e-01 4.781069457530975342e-01 2.992187393829226494e-03 2.869279980659484863e-01 -1.156503334641456604e-01 -5.558008551597595215e-01 -9.741379320621490479e-02
-3.814324736595153809e-02 -2.559924125671386719e-01 6.532561779022216797e-02 3.548392951488494873e-01 4.315791726112365723e-01 1.931103616952896118e-01 -7.592664957046508789e-01 5.288530141115188599e-02
-3.251047059893608093e-02 2.399716377258300781e-01 -5.200601816177368164e-01 -2.588085532188415527e-01 4.093040525913238525e-01 2.721655666828155518e-01 -5.672402977943420410e-01 -2.013623714447021484e-01
-3.657561540603637695e-01 -5.882707238197326660e-01 1.729556769132614136e-01 -4.263837635517120361e-01 4.331235215067863464e-02 -1.335855126380920410e-01 -4.970301091670989990e-01 -2.041647732257843018e-01
2.786362767219543457e-01 1.770981997251510620e-01 -7.277137786149978638e-02 6.193001270294189453e-01 2.754494547843933105e-01 1.898458972573280334e-02 -5.587037205696105957e-01 -3.373231887817382812e-01
3.592310845851898193e-01 6.961786746978759766e-02 -3.753756284713745117e-01 -1.159895677119493484e-02 6.537944674491882324e-01 9.099014103412628174e-02 -4.258044362068176270e-01 -3.286778330802917480e-01
-4.201535284519195557e-01 3.051946461200714111e-01 -1.763360053300857544e-01 2.101274132728576660e-01 4.662377387285232544e-02 7.902433164417743683e-03 -8.038418889045715332e-01 -8.174005150794982910e-02
1.666247844696044922e-01 -5.387057065963745117e-01 -2.240684628486633301e-01 -6.056053191423416138e-02 3.447998166084289551e-01 -5.805497765541076660e-01 -3.664895892143249512e-01 -1.947270035743713379e-01
3.059376776218414307e-02 -4.616355001926422119e-01 -9.940332919359207153e-02 -1.392637845128774643e-02 6.709470152854919434e-01 -3.039597868919372559e-01 -4.567447304725646973e-01 -1.571766436100006104e-01
-4.261466264724731445e-01 -1.838226430118083954e-02 -2.031493782997131348e-01 6.492829322814941406e-02 2.557807862758636475e-01 -4.438309073448181152e-01 -7.142226696014404297e-01 -7.206758484244346619e-03
5.066028833389282227e-01 -1.325801014900207520e-01 -1.275361627340316772e-01 1.787726879119873047e-01 6.019375324249267578e-01 -9.461355954408645630e-02 -5.528625845909118652e-01 -2.476496435701847076e-02
1.608894914388656616e-01 -5.630043148994445801e-01 -3.117660582065582275e-01 -1.154713034629821777e-01 1.447096765041351318e-01 -2.387996912002563477e-01 -1.281021237373352051e-01 -6.724825501441955566e-01
2.869449257850646973e-01 -1.812414675951004028e-01 -6.144651770591735840e-01 -2.515773288905620575e-02 3.424810171127319336e-01 8.703184872865676880e-02 -2.837459444999694824e-01 -5.488480925559997559e-01
1.718295961618423462e-01 3.066018521785736084e-01 -1.475521177053451538e-01 -6.148090958595275879e-02 -3.688068687915802002e-02 -4.836972057819366455e-01 -3.833609223365783691e-01 -6.845651865005493164e-01
1.091235410422086716e-02 -1.771515607833862305e-01 1.524333003908395767e-02 -9.357625991106033325e-02 4.943630397319793701e-01 -5.934454202651977539e-01 -6.006225943565368652e-01 4.679352417588233948e-02
1.554089933633804321e-01 -3.886587619781494141e-01 -6.797021627426147461e-02 2.220260351896286011e-01 4.698038399219512939e-01 3.087090551853179932e-01 -6.643666625022888184e-01 -1.160898059606552124e-01
1.230117678642272949e-01 -7.243183255195617676e-01 -2.534451484680175781e-01 -3.621019795536994934e-02 1.990407854318618774e-01 -4.266115128993988037e-01 -4.046317338943481445e-01 -9.666392207145690918e-02
-5.070927739143371582e-01 -1.272220313549041748e-01 2.106033563613891602e-01 2.709665596485137939e-01 -4.607037454843521118e-02 -2.514012455940246582e-01 -7.105376720428466797e-01 -1.967390030622482300e-01
7.468254864215850830e-02 -4.884324669837951660e-01 -6.649284958839416504e-01 1.180328577756881714e-01 5.374868586659431458e-02 5.118465423583984375e-02 -5.309553146362304688e-01 -1.112306714057922363e-01
2.212669402360916138e-01 -3.255767002701759338e-02 4.707390964031219482e-01 -4.111620783805847168e-01 -8.960983902215957642e-02 -3.168123364448547363e-01 -6.699982881546020508e-01 -4.509698972105979919e-02
-3.170717358589172363e-01 -4.922434985637664795e-01 -4.451418220996856689e-01 -2.397855967283248901e-01 1.046174243092536926e-01 -5.496438965201377869e-02 -4.771835803985595703e-01 -3.998043239116668701e-01
3.661525547504425049e-01 -2.468082606792449951e-01 -4.483902752399444580e-01 -4.342924952507019043e-01 -3.312690854072570801e-01 -1.340656131505966187e-01 -5.360439419746398926e-01 -1.726934313774108887e-02
5.482181310653686523e-01 -3.727951645851135254e-01 1.003109216690063477e-01 -6.870491057634353638e-02 5.153427720069885254e-01 -2.056582272052764893e-01 -4.218370616436004639e-01 -2.446999549865722656e-01
-2.137033790349960327e-01 -4.532621800899505615e-01 -3.571848273277282715e-01 -2.796008586883544922e-01 -3.750016987323760986e-01 1.268114447593688965e-01 -6.119380593299865723e-01 -1.093211546540260315e-01
3.522498533129692078e-02 -5.996001884341239929e-02 -4.758034646511077881e-01 -1.340816356241703033e-02 1.639899015426635742e-01 4.555766284465789795e-01 -7.288041114807128906e-01 -5.474477633833885193e-02
-4.360385835170745850e-01 -2.260109335184097290e-01 -3.299967050552368164e-01 1.859132796525955200e-01 -1.199306771159172058e-01 -4.149056598544120789e-02 -7.665611505508422852e-01 1.077358946204185486e-01
4.095561429858207703e-02 2.180414348840713501e-01 4.557068645954132080e-01 -2.505673766136169434e-01 -1.341923326253890991e-01 -3.223714828491210938e-01 -5.150874853134155273e-01 -5.413703918457031250e-01
9.067405015230178833e-02 1.864002197980880737e-01 -2.440446242690086365e-02 -1.717740148305892944e-01 6.623616814613342285e-01 -5.394296646118164062e-01 -3.599520325660705566e-01 -2.601127326488494873e-01
5.416567921638488770e-01 -5.040900111198425293e-01 -1.571213006973266602e-01 1.027437821030616760e-01 1.627296656370162964e-01 -1.848011463880538940e-02 -6.107425093650817871e-01 1.320187598466873169e-01
-2.450128272175788879e-02 -8.213270455598831177e-02 8.290281891822814941e-02 -3.818824291229248047e-01 -1.188517361879348755e-01 2.883619368076324463e-01 -2.098886370658874512e-01 -8.358319997787475586e-01
3.879623860120773315e-02 2.324111908674240112e-01 -4.624259844422340393e-02 8.070828393101692200e-03 3.784469366073608398e-01 -4.189597368240356445e-01 -7.339217662811279297e-01 2.913517653942108154e-01
1.938511282205581665e-01 3.556083887815475464e-02 -5.510339140892028809e-01 9.143973141908645630e-02 4.727807641029357910e-01 2.389333248138427734e-01 -5.816483497619628906e-01 -1.738733798265457153e-01
1.151873497292399406e-03 -5.433440208435058594e-01 -3.177527189254760742e-01 -2.490631490945816040e-01 4.174897670745849609e-01 -2.940912246704101562e-01 -5.295472145080566406e-01 2.385458722710609436e-02
4.646700024604797363e-01 -3.233616650104522705e-01 -2.704995572566986084e-01 4.315437376499176025e-02 2.746114432811737061e-01 -1.756697148084640503e-01 -6.510443687438964844e-01 2.726844847202301025e-01
1.413850951939821243e-02 -6.165648102760314941e-01 -1.867404133081436157e-01 1.555243320763111115e-02 2.320313304662704468e-01 -5.131369829177856445e-01 -5.053089857101440430e-01 -1.097679659724235535e-01
5.589438080787658691e-01 -2.738587856292724609e-01 -2.957620322704315186e-01 6.773646920919418335e-02 4.804466068744659424e-01 -1.999301910400390625e-01 -4.347379505634307861e-01 -2.464175373315811157e-01
-4.172634705901145935e-02 1.100810766220092773e-01 -2.714701890945434570e-01 6.936888396739959717e-02 -1.453021913766860962e-01 -3.218634128570556641e-01 -8.205008506774902344e-01 3.312136828899383545e-01
3.544401228427886963e-01 -4.122571051120758057e-01 -1.620733439922332764e-01 1.252685338258743286e-01 5.356236100196838379e-01 -1.512244790792465210e-01 -5.856210589408874512e-01 9.870506823062896729e-02
