# Supplementary material for: Where is your field going? A machine learning approach to study the relative motion of the domains of physics
Source: PLoS One. 2020 Jun 18;15(6):e0233997. doi: 10.1371/journal.pone.0233997 (PMC7302634; doi:10.1371/journal.pone.0233997)
Supplement: S3 Data — (ZIP) [file pone.0233997.s003.zip › 2/Pacs4Run_2_VS_500_embeddings1992-1996ED8.txt]

-3.736826777458190918e-01 -3.120245635509490967e-01 -4.467891156673431396e-01 -2.490948438644409180e-01 2.654638886451721191e-01 4.681776463985443115e-01 4.424960017204284668e-01 -1.259726285934448242e-01
-3.182008266448974609e-01 9.918365627527236938e-02 5.571460127830505371e-01 -4.335671365261077881e-01 1.302063316106796265e-01 4.332892000675201416e-01 4.100691378116607666e-01 1.329247504472732544e-01
-3.320170938968658447e-01 -6.993624567985534668e-01 2.506436966359615326e-02 -4.877241849899291992e-01 3.473591804504394531e-01 8.503062278032302856e-02 -1.243658363819122314e-02 -1.846904754638671875e-01
-5.868644118309020996e-01 -3.032280206680297852e-01 -2.801311388611793518e-02 -1.649865806102752686e-01 -5.024150609970092773e-01 2.155544459819793701e-01 4.689157903194427490e-01 -1.298890262842178345e-01
-2.092953771352767944e-01 -6.214641928672790527e-01 2.737075686454772949e-01 -7.996272295713424683e-02 2.175424844026565552e-01 6.017263531684875488e-01 2.754916250705718994e-01 -5.807576328516006470e-02
-7.750961184501647949e-01 1.975621879100799561e-01 -5.178919062018394470e-02 -4.523559808731079102e-01 -1.092206910252571106e-01 2.223346829414367676e-01 7.938960939645767212e-02 -2.919291555881500244e-01
-4.924843013286590576e-01 -2.816950678825378418e-01 1.680092513561248779e-01 -3.647892177104949951e-01 5.006552934646606445e-01 1.098334193229675293e-01 2.040277123451232910e-01 -4.609363675117492676e-01
-5.686632394790649414e-01 -2.303974032402038574e-01 4.062191843986511230e-01 -5.928611755371093750e-01 2.255232483148574829e-01 -1.689144372940063477e-01 8.726254105567932129e-02 1.415381729602813721e-01
-1.074647232890129089e-01 -6.114675402641296387e-01 2.112031877040863037e-01 -2.532808482646942139e-01 5.556354522705078125e-01 -6.766778230667114258e-02 3.462359011173248291e-01 2.694659531116485596e-01
-2.663209736347198486e-01 -1.118880286812782288e-01 2.176845073699951172e-01 -6.348388195037841797e-01 -9.731103479862213135e-02 6.205364465713500977e-01 2.010261416435241699e-01 -1.766380518674850464e-01
-6.874917149543762207e-01 2.510884106159210205e-01 1.645314246416091919e-01 1.352204848080873489e-02 -1.441917568445205688e-01 3.020554780960083008e-01 5.471671223640441895e-01 1.601113677024841309e-01
-3.280943036079406738e-01 -5.334399342536926270e-01 1.297099292278289795e-01 -6.444734930992126465e-01 -2.124404758214950562e-01 1.782381236553192139e-01 7.918772846460342407e-02 3.040634691715240479e-01
-3.229637742042541504e-01 -6.144703030586242676e-01 2.353639900684356689e-01 -5.852007865905761719e-01 -5.586588010191917419e-02 2.547835111618041992e-01 7.317622005939483643e-02 2.165047079324722290e-01
-4.327182471752166748e-01 -5.228300690650939941e-01 4.823962971568107605e-02 -3.565118610858917236e-01 5.563628673553466797e-01 4.114206507802009583e-02 1.213613618165254593e-02 -3.140005767345428467e-01
-5.573480129241943359e-01 -3.056771866977214813e-02 -5.863643437623977661e-02 -4.399816095829010010e-01 4.369010031223297119e-02 3.102945089340209961e-01 2.064867466688156128e-01 -5.920967459678649902e-01
-6.509381532669067383e-02 -7.597868889570236206e-02 3.027138113975524902e-01 -6.779696345329284668e-01 4.184944033622741699e-01 1.668922007083892822e-01 1.813547909259796143e-01 4.503683447837829590e-01
-4.543297290802001953e-01 -2.279935330152511597e-01 -3.983898162841796875e-01 -2.759210169315338135e-01 5.321607589721679688e-01 -2.876597940921783447e-01 1.833465397357940674e-01 3.274102210998535156e-01
-6.639134883880615234e-01 -9.393297135829925537e-02 -4.619818031787872314e-01 -3.587253391742706299e-01 4.594252910465002060e-03 -2.063474506139755249e-01 2.367578297853469849e-01 3.311038911342620850e-01
-3.552528917789459229e-01 -1.058928593993186951e-01 6.134612485766410828e-02 -2.298294603824615479e-01 -3.762798607349395752e-01 3.921719789505004883e-01 7.145048379898071289e-01 9.728933684527873993e-03
-5.593466386198997498e-02 -1.899528354406356812e-01 1.276020798832178116e-02 -7.065142989158630371e-01 4.239747524261474609e-01 4.100022315979003906e-01 -1.348670274019241333e-01 3.088987171649932861e-01
6.160954013466835022e-02 -2.999700009822845459e-01 -2.080679535865783691e-01 -8.803012967109680176e-01 2.304320782423019409e-01 1.349564343690872192e-01 1.290201097726821899e-01 6.428468041121959686e-03
-3.091601729393005371e-01 -1.366695612668991089e-01 2.515621483325958252e-01 -7.839943766593933105e-01 4.668152332305908203e-02 4.505936801433563232e-01 -1.339523214846849442e-02 4.916763678193092346e-02
8.167162537574768066e-02 -2.703408002853393555e-01 2.474312782287597656e-01 -5.796717405319213867e-01 1.466988474130630493e-01 4.445273578166961670e-01 4.345533549785614014e-01 3.391786217689514160e-01
-2.533706426620483398e-01 -1.236755326390266418e-01 -3.169729560613632202e-02 -8.978800773620605469e-01 1.758232265710830688e-01 1.558236628770828247e-01 -1.008781716227531433e-01 2.189588099718093872e-01
-9.722381830215454102e-02 -7.832455635070800781e-02 1.842648833990097046e-01 -5.538750886917114258e-01 -5.884521827101707458e-02 6.588164567947387695e-01 1.536676436662673950e-01 4.272773861885070801e-01
-8.054580092430114746e-01 -5.591636151075363159e-02 -2.965381145477294922e-01 -4.330037534236907959e-01 6.067035719752311707e-02 -2.331601828336715698e-01 7.044290751218795776e-02 9.837110340595245361e-02
-4.544937983155250549e-02 -4.033440947532653809e-01 4.090850949287414551e-01 -2.003648728132247925e-01 4.474712610244750977e-01 5.833823084831237793e-01 2.913434207439422607e-01 4.800816997885704041e-02
-5.207253098487854004e-01 -2.322934269905090332e-01 2.116411775350570679e-01 -4.708397984504699707e-01 3.245690371841192245e-03 4.933700859546661377e-01 -3.229114711284637451e-01 2.463863193988800049e-01
-6.324434280395507812e-01 2.182389423251152039e-02 -2.855969071388244629e-01 -6.785696744918823242e-01 -1.765681803226470947e-02 -1.960179358720779419e-01 1.321192979812622070e-01 3.642181679606437683e-02
-4.684171974658966064e-01 1.232620254158973694e-01 -2.515044808387756348e-01 -3.899759054183959961e-02 4.236012101173400879e-01 5.165607929229736328e-01 -1.870899051427841187e-01 4.683384299278259277e-01
-2.076934576034545898e-01 1.264893859624862671e-01 6.108634918928146362e-02 -5.788548588752746582e-01 -1.993669383227825165e-02 7.627183794975280762e-01 1.044373661279678345e-01 -9.494836628437042236e-02
-3.406839072704315186e-01 -3.471248447895050049e-01 2.411467283964157104e-01 -5.130373239517211914e-01 -1.546460241079330444e-01 5.538078546524047852e-01 1.278469339013099670e-02 3.336134850978851318e-01
-4.315662980079650879e-01 -2.138718962669372559e-01 3.739685416221618652e-01 -4.468383491039276123e-01 1.838659308850765228e-02 6.078837513923645020e-01 -1.028570607304573059e-01 2.192074507474899292e-01
-1.906723678112030029e-01 -4.060283601284027100e-01 2.405056804418563843e-01 -4.949371218681335449e-01 -3.108722269535064697e-01 3.676569163799285889e-01 4.697582423686981201e-01 2.085504233837127686e-01
-1.279468089342117310e-01 -3.040648698806762695e-01 1.881593614816665649e-01 -3.817649781703948975e-01 -2.518913447856903076e-01 6.340253353118896484e-01 4.775662720203399658e-01 1.285254359245300293e-01
-3.890146315097808838e-01 -2.695760428905487061e-01 -7.676549553871154785e-01 -2.352429032325744629e-01 1.905305087566375732e-01 -4.810585174709558487e-03 2.798954546451568604e-01 -1.292143464088439941e-01
8.133572340011596680e-02 -3.861749470233917236e-01 8.606533706188201904e-02 -6.020155549049377441e-01 -9.511329233646392822e-02 3.840464353561401367e-01 3.959611952304840088e-01 4.013726413249969482e-01
-6.440631747245788574e-01 -7.827868312597274780e-02 -2.454300820827484131e-01 2.301168292760848999e-01 5.851003527641296387e-01 2.501884400844573975e-01 7.056333124637603760e-02 2.365367412567138672e-01
-3.101023435592651367e-01 -3.143686056137084961e-01 3.991380929946899414e-01 -3.832861185073852539e-01 8.081728965044021606e-02 6.667264103889465332e-01 -3.445605188608169556e-02 2.157468944787979126e-01
-1.666856110095977783e-01 -1.104492098093032837e-01 3.334978818893432617e-01 -6.844795942306518555e-01 3.803177773952484131e-01 1.236061975359916687e-01 9.365894645452499390e-02 4.599909782409667969e-01
-3.207240700721740723e-01 2.834737114608287811e-02 1.353695690631866455e-01 -7.292832732200622559e-01 -5.018280819058418274e-02 5.535896420478820801e-01 9.510736167430877686e-02 -1.677146553993225098e-01
-4.213069081306457520e-01 -5.670089721679687500e-01 1.831477135419845581e-01 -5.955603718757629395e-01 2.194887101650238037e-01 4.730397090315818787e-02 -1.190493553876876831e-01 2.194999903440475464e-01
-7.907663583755493164e-01 -3.092148713767528534e-02 6.214274466037750244e-02 -5.676756501197814941e-01 2.190582081675529480e-02 5.881637707352638245e-02 -1.109606176614761353e-01 -1.770975142717361450e-01
-4.060018062591552734e-01 -2.014190703630447388e-01 -6.104178428649902344e-01 -2.584964036941528320e-01 9.863854199647903442e-02 -7.297558337450027466e-02 2.070793658494949341e-01 5.451841354370117188e-01
-3.392499387264251709e-01 -3.065308630466461182e-01 3.032913506031036377e-01 -3.747134208679199219e-01 1.956069841980934143e-02 6.270706653594970703e-01 -1.116789653897285461e-01 3.904868662357330322e-01
-4.613436758518218994e-02 -2.908711433410644531e-01 3.544471561908721924e-01 -2.737300992012023926e-01 4.482372105121612549e-01 6.994564533233642578e-01 1.497780978679656982e-01 1.073491014540195465e-02
-5.596242472529411316e-02 -2.921063601970672607e-01 7.833432406187057495e-02 -4.089838564395904541e-01 -3.415349125862121582e-01 6.281861066818237305e-01 4.114990830421447754e-01 2.398809790611267090e-01
-2.605201303958892822e-01 1.610433310270309448e-02 2.329896986484527588e-01 -6.725258827209472656e-01 -2.666932763531804085e-03 6.154102087020874023e-01 1.770421564579010010e-01 -1.233436539769172668e-01
-1.660614460706710815e-01 -6.956744790077209473e-01 1.814402043819427490e-01 -1.183185726404190063e-01 3.671073019504547119e-01 5.206257700920104980e-01 -4.410849139094352722e-02 1.837829500436782837e-01
-3.443814218044281006e-01 -1.129454653710126877e-02 -6.183873414993286133e-01 -4.531096220016479492e-01 6.181832402944564819e-02 6.996586918830871582e-02 6.287387013435363770e-02 5.299930572509765625e-01
-7.281886786222457886e-02 9.198186546564102173e-02 -1.339559406042098999e-01 -8.242926597595214844e-01 3.485438525676727295e-01 3.842333555221557617e-01 -2.449963986873626709e-02 -1.382604390382766724e-01
-4.860253632068634033e-01 -3.481828868389129639e-01 -1.094124093651771545e-01 -3.167015314102172852e-01 2.287812381982803345e-01 3.164438903331756592e-01 7.499924302101135254e-02 -6.100612282752990723e-01
5.544347316026687622e-02 -4.384555220603942871e-01 4.689729958772659302e-02 -2.170391678810119629e-01 1.655282676219940186e-01 7.909552454948425293e-01 7.168909162282943726e-02 3.118143975734710693e-01
-3.900499343872070312e-01 -1.304575204849243164e-01 2.397369891405105591e-01 -6.391527056694030762e-01 7.780177518725395203e-03 5.261084437370300293e-01 -1.727638095617294312e-01 2.411510348320007324e-01
-1.929136961698532104e-01 -8.020658046007156372e-02 1.897428184747695923e-01 -4.160890579223632812e-01 -3.326200246810913086e-01 5.738073587417602539e-01 4.917926490306854248e-01 2.558671534061431885e-01
-2.017356455326080322e-01 1.037511751055717468e-01 -5.314473509788513184e-01 -3.645098209381103516e-01 3.863570094108581543e-01 -1.116002798080444336e-01 5.813091993331909180e-01 1.832702457904815674e-01
-5.827656388282775879e-01 -5.857564806938171387e-01 1.026046127080917358e-01 -3.764694929122924805e-01 3.351674675941467285e-01 1.515377685427665710e-02 -1.597988605499267578e-01 -1.640564203262329102e-01
-5.495766401290893555e-01 2.080767601728439331e-02 1.204088851809501648e-01 2.875584959983825684e-01 1.084042340517044067e-01 6.478524804115295410e-01 3.794421851634979248e-01 1.578088253736495972e-01
-5.322675108909606934e-01 5.531055852770805359e-02 -1.679398715496063232e-01 -4.150262773036956787e-01 2.342208176851272583e-01 -2.474995255470275879e-01 3.438945114612579346e-01 5.280174016952514648e-01
-2.110207974910736084e-01 -4.358643889427185059e-01 2.892478704452514648e-01 -3.128732740879058838e-01 1.050808932632207870e-02 5.699475407600402832e-01 3.775638714432716370e-02 5.075057148933410645e-01
-4.562408030033111572e-01 -4.694391041994094849e-02 -1.979778259992599487e-01 1.464844215661287308e-02 8.303047418594360352e-01 2.106958776712417603e-01 -1.252010557800531387e-02 1.275752186775207520e-01
-3.664866983890533447e-01 -4.097317755222320557e-01 4.561247527599334717e-01 -5.631338804960250854e-02 3.575735092163085938e-01 5.212323069572448730e-01 2.465295642614364624e-01 -1.620735973119735718e-01
-1.555609237402677536e-02 -6.374915838241577148e-01 2.810069918632507324e-01 -2.379942685365676880e-01 3.255456984043121338e-01 4.410188198089599609e-01 2.260624170303344727e-01 3.258441984653472900e-01
-3.743434250354766846e-01 -5.251926183700561523e-01 1.446072906255722046e-01 -2.274259179830551147e-02 3.224118947982788086e-01 5.329234004020690918e-01 8.595661818981170654e-02 -4.089813828468322754e-01
-3.824436068534851074e-01 -1.532296836376190186e-01 3.466075062751770020e-01 2.457458712160587311e-02 1.173492297530174255e-01 8.260340094566345215e-01 9.725882112979888916e-02 6.288471072912216187e-02
-5.622671842575073242e-01 -2.910586893558502197e-01 -6.441827416419982910e-01 -2.742130458354949951e-01 -1.195549685508012772e-02 2.626733481884002686e-01 -8.309660106897354126e-02 -1.814690679311752319e-01
-1.348184347152709961e-01 -3.815849125385284424e-02 2.642562687397003174e-01 -4.485428631305694580e-01 -1.921538561582565308e-01 4.865050315856933594e-01 6.405582427978515625e-01 1.594386398792266846e-01
-4.648523628711700439e-01 3.751896917819976807e-01 -2.984604537487030029e-01 -1.783630400896072388e-01 6.167443394660949707e-01 3.454366922378540039e-01 1.461249589920043945e-01 3.464779630303382874e-02
-2.928170561790466309e-01 -4.917205274105072021e-01 4.230446815490722656e-01 -5.866491198539733887e-01 4.539736732840538025e-02 1.940911412239074707e-01 3.128852248191833496e-01 1.082384213805198669e-01
-8.263627439737319946e-02 -1.810541450977325439e-01 -6.162937730550765991e-02 -1.796845048666000366e-01 5.641879439353942871e-01 1.498890519142150879e-01 6.508662700653076172e-01 -3.998802006244659424e-01
-1.262816041707992554e-01 -3.315936923027038574e-01 -4.428789913654327393e-01 6.448213756084442139e-02 -5.094129592180252075e-02 4.607506394386291504e-01 6.251258850097656250e-01 -2.610174715518951416e-01
-4.455474913120269775e-01 1.547956615686416626e-01 -2.822965979576110840e-01 -1.322095543146133423e-01 6.444956064224243164e-01 2.409854978322982788e-01 -2.144454419612884521e-02 4.543640911579132080e-01
-7.610836625099182129e-01 -2.530577778816223145e-01 -3.761778399348258972e-02 -3.042442202568054199e-01 3.998431563377380371e-01 7.463431358337402344e-02 -1.599384099245071411e-01 -2.677847146987915039e-01
-2.441907376050949097e-01 -6.272727847099304199e-01 2.200548201799392700e-01 -3.930234909057617188e-02 5.014429092407226562e-01 1.756325066089630127e-01 4.402175545692443848e-01 -1.443873941898345947e-01
-1.086808927357196808e-02 -6.947042346000671387e-01 1.255914419889450073e-01 -2.066445499658584595e-01 3.330399692058563232e-01 4.924557507038116455e-01 2.801664769649505615e-01 1.639241427183151245e-01
-3.459165990352630615e-01 -2.874793112277984619e-01 -6.246120333671569824e-01 -3.088442087173461914e-01 1.073846369981765747e-01 -5.621659755706787109e-02 1.675043553113937378e-01 5.190597176551818848e-01
-2.435090243816375732e-01 -8.163988590240478516e-02 -4.020361900329589844e-01 1.474919766187667847e-01 1.162876188755035400e-01 7.489031553268432617e-01 3.665326535701751709e-01 -2.047592103481292725e-01
-3.848482370376586914e-01 -8.465558290481567383e-01 -2.553046122193336487e-02 6.005216762423515320e-02 2.903911471366882324e-01 1.862175017595291138e-01 6.199595332145690918e-02 9.016322344541549683e-02
-2.126213908195495605e-01 -5.770119428634643555e-01 3.305359184741973877e-01 -1.113737281411886215e-02 4.641870260238647461e-01 3.350622057914733887e-01 4.262042939662933350e-01 -5.554360151290893555e-02
-1.453378796577453613e-01 -8.317002058029174805e-01 -7.044317573308944702e-02 -5.628164112567901611e-02 2.982861697673797607e-01 1.658402830362319946e-01 3.920720219612121582e-01 -9.393505007028579712e-02
-7.254943251609802246e-01 -2.348464131355285645e-01 1.711531281471252441e-01 5.814742669463157654e-02 -1.752518862485885620e-01 5.087735056877136230e-01 -1.043956354260444641e-01 2.921787500381469727e-01
-6.536182165145874023e-01 1.126310974359512329e-02 -2.222059816122055054e-01 -2.605285942554473877e-01 3.522759974002838135e-01 -2.154632806777954102e-01 2.431087046861648560e-01 4.751644134521484375e-01
-1.523205786943435669e-01 -8.947243690490722656e-01 -9.029003232717514038e-02 -6.106284633278846741e-02 6.923198699951171875e-02 8.054296672344207764e-02 3.904846906661987305e-01 2.504379861056804657e-02
-2.444585114717483521e-01 -3.202713727951049805e-01 1.621728986501693726e-01 -5.617805123329162598e-01 -2.897858321666717529e-01 4.341484308242797852e-01 1.212014257907867432e-01 4.567479491233825684e-01
-4.748099446296691895e-01 -8.877921849489212036e-02 2.282188981771469116e-01 -6.845638751983642578e-01 4.897708445787429810e-02 2.718642055988311768e-01 -1.630502045154571533e-01 3.782433271408081055e-01
-6.642894744873046875e-01 -1.052606403827667236e-01 -2.806088924407958984e-01 1.388196945190429688e-01 4.729311168193817139e-01 3.606177270412445068e-01 -1.636710315942764282e-01 2.629258930683135986e-01
-6.233768165111541748e-02 -1.369473338127136230e-01 -9.815344214439392090e-02 -5.207206010818481445e-01 1.822388768196105957e-01 1.103442385792732239e-01 7.215303778648376465e-01 -3.613620102405548096e-01
-5.346322655677795410e-01 -4.022406935691833496e-01 -1.228301152586936951e-01 -2.462740540504455566e-01 4.010063707828521729e-01 1.939044743776321411e-01 1.108766254037618637e-02 -5.273560881614685059e-01
-4.812587201595306396e-01 -2.734089791774749756e-01 -5.496385693550109863e-01 -5.904716849327087402e-01 -1.671020686626434326e-01 9.945228695869445801e-02 -4.370515421032905579e-02 -5.616391822695732117e-02
-5.823389291763305664e-01 9.546989947557449341e-02 -3.805920183658599854e-01 -1.802158504724502563e-01 2.135738730430603027e-01 -1.064508557319641113e-01 4.269555211067199707e-01 4.849764108657836914e-01
-4.246523380279541016e-01 -1.433021426200866699e-01 2.844275236129760742e-01 -5.924890041351318359e-01 -1.481325365602970123e-02 3.939386010169982910e-01 -1.408609300851821899e-01 4.381140172481536865e-01
-4.019804298877716064e-02 -7.253681868314743042e-02 2.254700958728790283e-01 -6.554123163223266602e-01 5.260563269257545471e-02 6.484023928642272949e-01 2.601869702339172363e-01 1.477509737014770508e-01
-6.563055515289306641e-01 -3.540332019329071045e-01 4.382222592830657959e-01 2.398345991969108582e-02 1.851267553865909576e-02 4.200331568717956543e-01 8.082117885351181030e-02 2.607812881469726562e-01
1.028369590640068054e-01 -6.736616492271423340e-01 6.254399567842483521e-02 -4.252372384071350098e-01 3.171714544296264648e-01 3.424565494060516357e-01 3.476197421550750732e-01 1.102369129657745361e-01
-4.320422410964965820e-01 -2.196737527847290039e-01 -6.032530665397644043e-01 6.825409363955259323e-03 3.377751633524894714e-02 1.437031626701354980e-01 1.228069886565208435e-01 6.035305261611938477e-01
-1.266415268182754517e-01 -5.519527792930603027e-01 5.502782016992568970e-02 -7.250300645828247070e-01 1.227097213268280029e-01 2.258019894361495972e-01 -9.249540045857429504e-03 2.906608581542968750e-01
-4.424285590648651123e-01 8.188013732433319092e-02 -7.229741811752319336e-01 -3.867737352848052979e-01 1.088808998465538025e-01 2.849282622337341309e-01 9.628555923700332642e-02 -1.515148878097534180e-01
-3.269180655479431152e-01 -2.181639522314071655e-01 -7.286022603511810303e-02 -3.997979164123535156e-01 4.181968867778778076e-01 4.409831166267395020e-01 -2.032429538667201996e-02 -5.573276877403259277e-01
-2.288040518760681152e-01 -9.733962267637252808e-02 2.604702711105346680e-01 -6.034218668937683105e-01 -1.477933079004287720e-01 5.234464406967163086e-01 2.284992337226867676e-01 3.976933956146240234e-01
-4.365751445293426514e-01 2.898797094821929932e-01 -3.543380796909332275e-01 -4.932933449745178223e-01 5.798977613449096680e-01 6.242949143052101135e-02 1.109870895743370056e-01 6.309729814529418945e-02
-6.857273578643798828e-01 1.940359622240066528e-01 -1.123673617839813232e-01 -1.729485765099525452e-02 4.985099732875823975e-01 -9.259325265884399414e-02 4.062871038913726807e-01 2.388462871313095093e-01
-4.197424650192260742e-01 -2.787888646125793457e-01 3.071919679641723633e-01 -6.611047387123107910e-01 1.838841289281845093e-02 2.923028767108917236e-01 -6.216647848486900330e-02 3.535858392715454102e-01
-5.988762378692626953e-01 2.850012667477130890e-02 -1.397005766630172729e-01 5.335085839033126831e-02 -3.503810167312622070e-01 6.077062487602233887e-01 3.126711249351501465e-01 1.683317422866821289e-01
-5.963265895843505859e-01 9.770691394805908203e-03 -3.070256114006042480e-01 -3.356125354766845703e-01 3.945216834545135498e-01 -1.879088878631591797e-01 2.048963904380798340e-01 4.521714746952056885e-01
-5.701889991760253906e-01 1.412105113267898560e-01 -2.722659707069396973e-01 -1.577466726303100586e-01 3.843559622764587402e-01 -6.621255725622177124e-02 3.815681040287017822e-01 5.081569552421569824e-01
-8.905482888221740723e-01 -1.929192095994949341e-01 1.571163684129714966e-01 -1.852797903120517731e-02 -1.353070288896560669e-01 3.165631294250488281e-01 -8.238425105810165405e-02 1.391759067773818970e-01
-6.867861747741699219e-01 1.424993295222520828e-02 7.683606445789337158e-02 2.651273310184478760e-01 -8.008887991309165955e-03 5.527203083038330078e-01 3.400675356388092041e-01 1.752590537071228027e-01
-8.930237293243408203e-01 -4.169308766722679138e-02 -2.330805957317352295e-01 -1.384806483983993530e-01 -1.774904429912567139e-01 -6.317847222089767456e-02 1.746224164962768555e-01 2.475471496582031250e-01
3.084205277264118195e-02 -4.141246378421783447e-01 6.353569682687520981e-03 -3.203064203262329102e-01 3.978018760681152344e-01 7.479045987129211426e-01 9.526863694190979004e-03 8.493825048208236694e-02
-1.237850859761238098e-01 -2.836156487464904785e-01 4.801196157932281494e-01 -1.383867412805557251e-01 4.383530914783477783e-01 5.966430306434631348e-01 3.043575584888458252e-01 1.174891144037246704e-01
-5.974887609481811523e-01 -4.742828011512756348e-01 8.133030496537685394e-03 -3.148838579654693604e-01 1.484490782022476196e-01 1.133786290884017944e-01 1.152875646948814392e-01 -5.202518105506896973e-01
-3.441092073917388916e-01 3.606648445129394531e-01 -2.707116305828094482e-01 -2.854072749614715576e-01 3.406520485877990723e-01 2.613085135817527771e-02 5.535957217216491699e-01 4.166208505630493164e-01
-6.121725440025329590e-01 -1.375519186258316040e-01 -2.412423044443130493e-01 2.069638371467590332e-01 -2.602299451828002930e-01 5.708786845207214355e-01 2.273895889520645142e-01 2.448756694793701172e-01
4.427856579422950745e-02 -9.684308618307113647e-02 1.495460718870162964e-01 -5.403602030128240585e-03 3.153286874294281006e-01 8.034867644309997559e-01 2.007006555795669556e-01 4.253984689712524414e-01
-1.808460950851440430e-01 -2.469781488180160522e-01 -2.072015032172203064e-02 -3.800024688243865967e-01 -3.176662027835845947e-01 3.234165906906127930e-01 7.392797470092773438e-01 -9.705927222967147827e-02
-9.429672360420227051e-02 -7.089484333992004395e-01 1.664373725652694702e-01 -4.010166227817535400e-01 3.458158671855926514e-01 1.649466753005981445e-01 1.004239544272422791e-01 3.782903552055358887e-01
-3.429908454418182373e-01 -7.561613321304321289e-01 8.189816772937774658e-02 9.738164395093917847e-02 4.482127130031585693e-01 3.460830077528953552e-03 1.980833411216735840e-01 2.329017966985702515e-01
-3.516834378242492676e-01 9.044763445854187012e-02 -9.331740438938140869e-02 -1.395024657249450684e-01 -2.953723073005676270e-01 5.708429217338562012e-01 6.325020194053649902e-01 -1.637179851531982422e-01
2.408842556178569794e-02 -6.891269683837890625e-01 3.288812935352325439e-02 -2.614842057228088379e-01 9.093310683965682983e-02 3.284704387187957764e-01 2.234366536140441895e-01 5.375710129737854004e-01
-1.327968537807464600e-01 1.258243620395660400e-01 -2.739650011062622070e-01 9.381555020809173584e-02 1.026578098535537720e-01 6.310161948204040527e-01 6.761004328727722168e-01 -1.297817975282669067e-01
-4.732691347599029541e-01 -4.346987307071685791e-01 -6.627767086029052734e-01 -2.564794123172760010e-01 -1.497857868671417236e-01 1.580320447683334351e-01 1.459060311317443848e-01 -1.153260916471481323e-01
-5.555758476257324219e-01 8.319453895092010498e-02 -3.987536430358886719e-01 -2.509264647960662842e-01 1.811645179986953735e-01 -1.422228962182998657e-01 5.521524548530578613e-01 3.233039677143096924e-01
-5.728653073310852051e-01 1.281064748764038086e-01 -4.168891906738281250e-01 1.204992383718490601e-01 3.756366670131683350e-01 5.496371388435363770e-01 3.737167920917272568e-03 1.545298993587493896e-01
-7.127338051795959473e-01 1.937148571014404297e-01 -1.266686022281646729e-01 -1.260674744844436646e-01 5.107169747352600098e-01 1.466980874538421631e-01 2.078538574278354645e-02 3.738488852977752686e-01
-7.234164327383041382e-02 -1.273034811019897461e-01 -9.512504562735557556e-03 -8.620448112487792969e-01 4.120153784751892090e-01 2.138916254043579102e-01 6.730496138334274292e-02 -1.237438172101974487e-01
-6.784260869026184082e-01 -3.941648453474044800e-02 2.735430002212524414e-01 1.246896907687187195e-01 -1.187940463423728943e-01 2.877661883831024170e-01 5.636019110679626465e-01 1.823253929615020752e-01
-1.782966107130050659e-01 -3.331701159477233887e-01 -2.909261882305145264e-01 -1.578314751386642456e-01 4.597737193107604980e-01 1.527481079101562500e-01 5.367700457572937012e-01 -4.741448760032653809e-01
-1.444007903337478638e-01 -1.841712296009063721e-01 3.826599419116973877e-01 -4.833820760250091553e-01 1.948084123432636261e-02 6.562384366989135742e-01 3.624970018863677979e-01 5.205766856670379639e-02
-4.655150771141052246e-01 2.233837544918060303e-01 -3.143351972103118896e-01 -3.196473419666290283e-01 6.165452003479003906e-01 -4.453000426292419434e-02 3.648141026496887207e-01 1.312031596899032593e-01
6.875698268413543701e-02 -4.654305577278137207e-01 3.432841002941131592e-01 -3.374172151088714600e-01 2.697164714336395264e-01 4.884607195854187012e-01 4.437475800514221191e-01 1.967227458953857422e-01
-5.658171176910400391e-01 -2.607815153896808624e-02 -4.327031672000885010e-01 -1.937537193298339844e-01 3.042496144771575928e-01 -1.489635407924652100e-01 4.958335161209106445e-01 3.062505722045898438e-01
-5.176148191094398499e-02 -7.582318186759948730e-01 5.607317760586738586e-02 -2.386197745800018311e-01 5.318138599395751953e-01 2.419225275516510010e-01 2.427085489034652710e-02 1.427594125270843506e-01
-2.956828474998474121e-01 -6.166564822196960449e-01 1.999121010303497314e-01 -5.660188794136047363e-01 3.481645137071609497e-02 1.885515749454498291e-01 4.290419444441795349e-02 3.651840984821319580e-01
3.172894939780235291e-02 -2.211635261774063110e-01 -3.658589720726013184e-02 -7.874835729598999023e-01 2.917788922786712646e-01 2.969532608985900879e-01 4.102940484881401062e-02 3.919329047203063965e-01
-4.833764731884002686e-01 -1.360907405614852905e-01 3.852834999561309814e-01 -4.291475415229797363e-01 5.446692109107971191e-01 -2.062991708517074585e-01 2.743258178234100342e-01 -2.714720740914344788e-02
1.324810236692428589e-01 -1.539314538240432739e-01 7.286529242992401123e-02 -7.464105486869812012e-01 4.887093603610992432e-01 3.492521941661834717e-01 1.698000431060791016e-01 8.166889846324920654e-02
-3.044904023408889771e-02 -3.108579292893409729e-02 -7.230868563055992126e-03 -3.407089710235595703e-01 -2.410558760166168213e-01 6.719361543655395508e-01 3.336492776870727539e-01 5.109241604804992676e-01
-1.080933436751365662e-01 -5.952964425086975098e-01 2.665810883045196533e-01 -2.464133948087692261e-01 3.323309421539306641e-01 4.569132626056671143e-01 -3.142447769641876221e-02 4.265580773353576660e-01
-4.054860770702362061e-01 -1.537074893712997437e-01 -6.922694444656372070e-01 -4.176355004310607910e-01 -5.962005257606506348e-02 9.162449277937412262e-03 1.819531917572021484e-01 3.486446440219879150e-01
-3.765803873538970947e-01 -8.457581698894500732e-02 -7.967662811279296875e-01 -1.959473788738250732e-01 2.409541755914688110e-01 3.432379066944122314e-01 2.468979358673095703e-02 -3.635266423225402832e-02
-3.255151212215423584e-01 -6.430647969245910645e-01 2.699942886829376221e-01 -5.933556556701660156e-01 7.340858131647109985e-02 9.913149476051330566e-02 2.002297192811965942e-01 -1.522980537265539169e-02
-5.444263219833374023e-01 -9.419439733028411865e-02 1.732579320669174194e-01 3.728364706039428711e-01 1.951036900281906128e-01 6.317971944808959961e-01 2.750597298145294189e-01 1.131860539317131042e-01
-7.620910555124282837e-02 -1.061775609850883484e-01 1.131028234958648682e-01 -8.281673789024353027e-01 3.902578949928283691e-01 3.179453313350677490e-01 1.650776863098144531e-01 -6.019981950521469116e-02
-7.687395811080932617e-02 -3.844149708747863770e-01 -3.881155326962471008e-02 -5.690272450447082520e-01 -3.059395551681518555e-01 4.435814321041107178e-01 1.015184000134468079e-01 4.694120287895202637e-01
-3.200804293155670166e-01 -5.156151056289672852e-01 3.769374787807464600e-01 -1.403917372226715088e-01 9.573272429406642914e-03 5.208960771560668945e-01 1.744250953197479248e-01 4.099381566047668457e-01
-5.151032209396362305e-01 2.284824401140213013e-01 -3.507114648818969727e-01 -2.857484221458435059e-01 6.061620712280273438e-01 2.579968571662902832e-01 1.835714653134346008e-02 -2.085232734680175781e-01
-6.704220771789550781e-01 1.533720642328262329e-01 -3.946229815483093262e-01 -2.722671329975128174e-01 5.373833775520324707e-01 5.472843348979949951e-02 -7.296395301818847656e-02 -7.407883647829294205e-03
-5.022523403167724609e-01 2.272116839885711670e-01 -2.391300648450851440e-01 -1.109887063503265381e-01 4.935877919197082520e-01 1.974589973688125610e-01 1.221436113119125366e-01 5.736529827117919922e-01
-5.708633065223693848e-01 4.228899255394935608e-02 -1.221806555986404419e-01 -3.295691311359405518e-01 1.408194899559020996e-01 1.756209582090377808e-01 4.381119906902313232e-01 -5.533244013786315918e-01
-7.603895664215087891e-01 8.759572356939315796e-02 -5.035882070660591125e-02 -5.505158379673957825e-02 -2.831700742244720459e-01 3.634547591209411621e-01 4.631154239177703857e-02 4.406115114688873291e-01
-5.684197694063186646e-02 -2.750308513641357422e-01 1.807179600000381470e-01 -3.964100480079650879e-01 -1.773877441883087158e-01 6.849557757377624512e-01 4.758834838867187500e-01 6.504852324724197388e-02
-5.593558549880981445e-01 -7.183924913406372070e-01 2.003200650215148926e-01 -6.300034373998641968e-02 7.462488114833831787e-02 1.384218633174896240e-01 2.355840504169464111e-01 -2.161176055669784546e-01
-4.013368785381317139e-01 1.898317486047744751e-01 -3.735809624195098877e-01 -4.043437540531158447e-01 2.451475262641906738e-01 1.501242443919181824e-02 2.811084389686584473e-01 6.004093885421752930e-01
-3.699539303779602051e-01 7.235527038574218750e-02 -7.540426403284072876e-02 -1.044603958725929260e-01 -2.205238789319992065e-01 3.934353888034820557e-01 7.885789275169372559e-01 -1.265784651041030884e-01
-5.874068737030029297e-01 1.063415333628654480e-01 -3.504445850849151611e-01 1.421564519405364990e-01 3.391053974628448486e-01 5.932455062866210938e-01 -1.645189709961414337e-02 1.828154325485229492e-01
-1.812152713537216187e-01 -2.502471506595611572e-01 -3.124330043792724609e-01 2.184579819440841675e-01 -4.283649474382400513e-02 7.064678072929382324e-01 5.045804381370544434e-01 -6.054745987057685852e-02
-5.449361801147460938e-01 2.642581462860107422e-01 -4.211086928844451904e-01 7.410340942442417145e-03 4.535059928894042969e-01 4.725445508956909180e-01 5.154007300734519958e-02 1.555704176425933838e-01
-8.068119287490844727e-01 -1.340782344341278076e-01 7.532299309968948364e-02 1.385474801063537598e-01 -2.071966826915740967e-01 4.877012968063354492e-01 1.121335402131080627e-01 1.133652552962303162e-01
-4.103387594223022461e-01 -3.168844580650329590e-01 -6.377807855606079102e-01 -4.718480110168457031e-01 -2.138593345880508423e-01 2.326369732618331909e-01 -3.947513923048973083e-02 1.968877203762531281e-02
-1.894231438636779785e-01 -5.497531890869140625e-01 2.852785885334014893e-01 -5.113287568092346191e-01 3.021119721233844757e-02 2.576854526996612549e-01 1.539568305015563965e-01 4.775271117687225342e-01
1.513576358556747437e-01 -6.351484656333923340e-01 2.602265402674674988e-02 -5.292546749114990234e-01 9.451939910650253296e-02 3.902037143707275391e-01 3.459008336067199707e-01 1.097697541117668152e-01
-5.516329407691955566e-01 7.496099174022674561e-02 -4.820471405982971191e-01 3.528419509530067444e-02 2.270952910184860229e-01 3.656508028507232666e-01 -4.400335624814033508e-02 5.189011096954345703e-01
-7.552292943000793457e-01 -4.666319862008094788e-02 -2.763360142707824707e-01 -5.521185994148254395e-01 -1.587370336055755615e-01 -1.256770081818103790e-02 -5.173478648066520691e-02 -1.349925696849822998e-01
-2.880874276161193848e-01 -1.602652221918106079e-01 -7.221656441688537598e-01 -3.834631741046905518e-01 -1.017758399248123169e-01 4.561004638671875000e-01 -5.360673740506172180e-02 -3.865098953247070312e-02
3.058867901563644409e-02 -4.308366179466247559e-01 2.765726745128631592e-01 -2.122526317834854126e-01 3.653268814086914062e-01 6.280500292778015137e-01 3.984805643558502197e-01 -7.213456183671951294e-02
-3.076685369014739990e-01 -8.548831343650817871e-01 1.262898147106170654e-01 -4.031948000192642212e-02 2.370519042015075684e-01 7.306023687124252319e-02 3.047601580619812012e-01 5.030056834220886230e-02
-4.840267300605773926e-01 -3.711580634117126465e-01 3.013357222080230713e-01 1.967963874340057373e-01 -6.067862361669540405e-02 2.842205464839935303e-01 4.999335706233978271e-01 4.050074219703674316e-01
2.637321650981903076e-01 -4.521384537220001221e-01 -2.642014063894748688e-02 -3.695876300334930420e-01 2.647973597049713135e-01 2.947010099887847900e-01 5.143719911575317383e-01 4.088743925094604492e-01
-3.956237435340881348e-01 3.323235809803009033e-01 -1.550761163234710693e-01 -3.796013817191123962e-02 6.244810223579406738e-01 2.346068769693374634e-01 3.642902970314025879e-01 3.603180646896362305e-01
-7.187497019767761230e-01 1.001965031027793884e-01 -1.367463469505310059e-01 2.120945975184440613e-02 -8.267588913440704346e-02 2.474544048309326172e-01 1.388261318206787109e-01 6.056967377662658691e-01
-4.711801409721374512e-01 -1.394446790218353271e-01 -5.990772843360900879e-01 -6.279207468032836914e-01 5.354900285601615906e-02 3.079732693731784821e-02 3.140575427096337080e-04 -3.937646001577377319e-02
-2.347976267337799072e-01 -8.041226267814636230e-01 1.039577946066856384e-01 -1.275592148303985596e-01 4.412193000316619873e-01 1.848700642585754395e-01 1.955262273550033569e-01 -6.400409340858459473e-02
-7.767764329910278320e-01 -2.136942557990550995e-02 -3.130562007427215576e-01 -4.008182585239410400e-01 8.202433586120605469e-02 -1.072214320302009583e-01 2.389117628335952759e-01 2.493975758552551270e-01
-4.911119937896728516e-01 4.483609795570373535e-01 -6.417565047740936279e-02 -2.079589664936065674e-02 4.345385432243347168e-01 3.088563084602355957e-01 3.679014146327972412e-01 3.655997812747955322e-01
-5.737235546112060547e-01 1.794013977050781250e-01 -1.152771860361099243e-01 -1.247669979929924011e-01 5.472252368927001953e-01 1.229153722524642944e-01 3.230673447251319885e-02 5.423959493637084961e-01
-1.444122642278671265e-01 -4.739173948764801025e-01 -1.142488792538642883e-01 -1.998359113931655884e-01 6.861123442649841309e-01 1.993277966976165771e-01 2.671011686325073242e-01 -3.460282683372497559e-01
-8.893660306930541992e-01 -1.094531640410423279e-01 1.486413031816482544e-01 -2.219502441585063934e-02 -1.925101727247238159e-01 2.167808115482330322e-01 -8.875294774770736694e-02 2.872806787490844727e-01
-8.066061735153198242e-01 -1.250267401337623596e-02 -1.619776040315628052e-01 7.529416680335998535e-02 -2.575490176677703857e-01 4.427668750286102295e-01 2.083458006381988525e-01 -1.074340865015983582e-01
-4.308294653892517090e-01 -1.448562294244766235e-01 6.863935291767120361e-02 -8.033300638198852539e-01 1.539573222398757935e-01 1.463327407836914062e-01 -2.200739830732345581e-01 2.231664359569549561e-01
-7.717682719230651855e-01 -1.878502219915390015e-01 -6.203514710068702698e-02 -3.490154147148132324e-01 1.252973824739456177e-01 1.975132822990417480e-01 -3.786759823560714722e-02 -4.327597618103027344e-01
-4.433006048202514648e-01 -3.710924983024597168e-01 -6.002570986747741699e-01 -5.097031593322753906e-01 1.516635268926620483e-01 -4.802323505282402039e-02 -3.459405153989791870e-02 1.384353339672088623e-01
-1.894997656345367432e-01 1.470523234456777573e-02 -4.578764140605926514e-01 2.317326702177524567e-02 1.394662261009216309e-01 7.031996846199035645e-01 3.981210887432098389e-01 -2.850347161293029785e-01
-9.145112335681915283e-02 -7.520570755004882812e-01 1.315767616033554077e-01 -3.134170472621917725e-01 6.624434888362884521e-02 3.224220871925354004e-02 4.362986981868743896e-01 3.387029767036437988e-01
-4.296324253082275391e-01 1.648577898740768433e-01 -3.967046141624450684e-01 -7.569190114736557007e-02 6.582102775573730469e-01 3.645762503147125244e-01 1.261311117559671402e-02 2.425252199172973633e-01
-1.809474974870681763e-01 7.571678608655929565e-02 -4.270689189434051514e-01 -5.197994112968444824e-01 4.771756529808044434e-01 -7.173833996057510376e-02 4.053254425525665283e-01 3.343861997127532959e-01
-3.958952724933624268e-01 -6.261621415615081787e-02 -6.292336583137512207e-01 -1.413758695125579834e-01 3.973981738090515137e-02 6.260752677917480469e-02 3.346686363220214844e-01 5.531020760536193848e-01
-2.777935564517974854e-01 -3.540118038654327393e-02 -3.406460583209991455e-01 1.508567929267883301e-01 9.894093871116638184e-02 1.186247989535331726e-01 8.699671626091003418e-01 4.556284099817276001e-02
-7.286565005779266357e-02 -2.784442007541656494e-01 -7.505920529365539551e-01 -3.498577475547790527e-01 2.139237970113754272e-01 3.095408082008361816e-01 -1.023290008306503296e-01 2.816390693187713623e-01
-6.915518045425415039e-01 2.951536774635314941e-01 -8.365839719772338867e-02 2.744283154606819153e-02 4.346405565738677979e-01 2.328533828258514404e-01 2.320870906114578247e-01 3.604042530059814453e-01
-3.752825036644935608e-02 -3.630645275115966797e-01 -3.014941215515136719e-01 -5.094167590141296387e-01 1.649373322725296021e-01 2.307313531637191772e-01 4.633899033069610596e-01 -4.703191816806793213e-01
-3.302988111972808838e-01 -2.119151651859283447e-01 4.163885861635208130e-02 -5.190773010253906250e-01 -1.973152309656143188e-01 1.734522730112075806e-01 6.908619999885559082e-01 -1.688501983880996704e-01
-7.224814891815185547e-01 9.974354505538940430e-02 2.177927345037460327e-01 2.876648604869842529e-01 2.279963493347167969e-01 3.847365677356719971e-01 3.614335358142852783e-01 8.513725548982620239e-02
-2.388695329427719116e-01 -7.068588733673095703e-01 9.122857451438903809e-02 -3.687120378017425537e-01 -1.701535731554031372e-01 2.688403427600860596e-01 3.594992756843566895e-01 2.618274092674255371e-01
-5.758754014968872070e-01 -1.426122933626174927e-01 -5.112771391868591309e-01 -5.877229571342468262e-01 -8.615464717149734497e-02 1.331178843975067139e-01 -6.340360641479492188e-02 -1.097429022192955017e-01
-5.980894714593887329e-02 -1.711142510175704956e-01 -3.475040197372436523e-02 -7.388200163841247559e-01 4.481233954429626465e-01 3.055800497531890869e-01 -1.800856888294219971e-01 3.057051002979278564e-01
-7.001895308494567871e-01 -2.000990360975265503e-01 3.109653592109680176e-01 2.178755849599838257e-01 1.569351851940155029e-01 4.445460736751556396e-01 2.273034304380416870e-01 2.271759808063507080e-01
-1.645536273717880249e-01 -8.706839755177497864e-03 -3.429849445819854736e-01 1.183117739856243134e-02 -1.135336831212043762e-01 2.883361279964447021e-01 8.664388060569763184e-01 9.123530983924865723e-02
-2.395739257335662842e-01 9.115233272314071655e-02 -4.642018675804138184e-01 -5.606006979942321777e-01 2.288424968719482422e-02 9.874376654624938965e-02 2.254526168107986450e-01 5.860343575477600098e-01
-5.540732145309448242e-01 8.503279834985733032e-02 -1.587441265583038330e-01 8.216664195060729980e-02 5.589423775672912598e-01 1.256018429994583130e-01 1.202674284577369690e-01 5.578212141990661621e-01
-3.308068215847015381e-01 -7.739908248186111450e-02 -3.404012024402618408e-01 2.899981141090393066e-01 1.765158586204051971e-02 6.643880009651184082e-01 4.920481145381927490e-01 -2.774872072041034698e-02
-2.959243059158325195e-01 -7.239042222499847412e-02 1.866639554500579834e-01 -4.901949465274810791e-01 -1.490569114685058594e-01 7.424240708351135254e-01 3.830143064260482788e-02 2.391138970851898193e-01
7.496134191751480103e-02 -4.117508232593536377e-01 -1.822025701403617859e-02 -3.142392039299011230e-01 5.823987349867820740e-02 7.297443747520446777e-01 9.582878649234771729e-02 4.250434935092926025e-01
-6.867132782936096191e-01 -2.440401017665863037e-01 -5.977715849876403809e-01 -3.181753158569335938e-01 8.707281202077865601e-02 3.350093727931380272e-03 2.716108970344066620e-02 -4.441154375672340393e-02
-3.214614987373352051e-01 6.713652610778808594e-02 -5.389887094497680664e-01 -5.373132824897766113e-01 1.288395524024963379e-01 -2.010389976203441620e-02 3.090606033802032471e-01 4.476813971996307373e-01
-8.279122114181518555e-01 2.572859823703765869e-01 -1.203805506229400635e-01 -2.150465697050094604e-01 2.343410551548004150e-01 -2.459233626723289490e-02 1.395776420831680298e-01 3.355985879898071289e-01
-6.046887636184692383e-01 9.864269942045211792e-02 -2.754500806331634521e-01 1.262198090553283691e-01 4.674672782421112061e-01 5.442407131195068359e-01 -1.838273182511329651e-02 1.332504451274871826e-01
3.702615574002265930e-02 -7.684085965156555176e-01 4.040357097983360291e-02 -3.099032342433929443e-01 7.519141770899295807e-03 1.892825663089752197e-01 5.083149671554565430e-01 1.274217963218688965e-01
-1.041188240051269531e-01 -5.810342431068420410e-01 -5.528878420591354370e-02 -5.058039724826812744e-02 6.458060741424560547e-01 4.333707690238952637e-01 4.697798565030097961e-02 -1.971311271190643311e-01
-3.630475997924804688e-01 -6.047456860542297363e-01 1.136103793978691101e-01 -2.629615366458892822e-01 1.580301374197006226e-01 3.705319389700889587e-02 4.950319528579711914e-01 -3.860309720039367676e-01
-6.266502141952514648e-01 -1.648423671722412109e-01 -9.647019207477569580e-02 -4.294280111789703369e-01 6.953138858079910278e-02 1.708284206688404083e-02 3.721528351306915283e-01 -4.927447736263275146e-01
-3.643095493316650391e-02 -5.911517739295959473e-01 1.738482415676116943e-01 -2.006957381963729858e-01 5.044316649436950684e-01 4.982248842716217041e-01 2.199524194002151489e-01 -1.662886887788772583e-01
-5.352287888526916504e-01 -7.050665020942687988e-01 2.057626694440841675e-01 -7.780721038579940796e-02 9.600741416215896606e-02 9.223141521215438843e-02 3.328190743923187256e-01 -1.988126933574676514e-01
-8.303397297859191895e-01 -1.379180233925580978e-02 6.654015183448791504e-02 -2.706762850284576416e-01 -2.691901624202728271e-01 1.746972650289535522e-01 3.314843773841857910e-01 -1.406707018613815308e-01
-6.882959008216857910e-01 9.318643808364868164e-02 -2.863966524600982666e-01 -3.955340385437011719e-01 2.897481322288513184e-01 -2.116362601518630981e-01 2.052935659885406494e-01 3.289461433887481689e-01
-1.868560910224914551e-01 -7.369908094406127930e-01 1.203983947634696960e-01 3.247958607971668243e-03 3.090044856071472168e-01 1.220605447888374329e-01 5.401928424835205078e-01 -7.233370840549468994e-02
-3.068680167198181152e-01 -3.839368224143981934e-01 -3.126151561737060547e-01 -3.617962822318077087e-02 5.389414429664611816e-01 3.227855861186981201e-01 2.441019415855407715e-01 -4.529385268688201904e-01
-3.177902698516845703e-01 7.994808256626129150e-02 -4.039914309978485107e-01 -4.759979844093322754e-01 2.824216485023498535e-01 -1.686540693044662476e-01 5.447099804878234863e-01 3.129206597805023193e-01
-1.122207269072532654e-01 -4.887467622756958008e-01 1.725961863994598389e-01 -6.578159928321838379e-01 1.145153269171714783e-01 9.353480488061904907e-02 1.645273417234420776e-01 4.869188070297241211e-01
-9.296156466007232666e-02 -3.466093242168426514e-01 1.117367148399353027e-01 -2.396032363176345825e-01 -2.846798002719879150e-01 3.709376454353332520e-01 7.381605505943298340e-01 1.944402009248733521e-01
-4.487354159355163574e-01 2.339149117469787598e-01 -5.075605511665344238e-01 2.613781718537211418e-03 4.547359645366668701e-01 4.966730475425720215e-01 3.590390831232070923e-02 1.775887310504913330e-01
9.133518487215042114e-02 -6.145156621932983398e-01 -1.131950095295906067e-01 -4.384971559047698975e-01 2.879026532173156738e-01 2.799984812736511230e-01 4.132722616195678711e-01 -2.772266864776611328e-01
-2.024018317461013794e-01 -5.708089470863342285e-01 2.805021405220031738e-01 -3.451097309589385986e-01 2.696198821067810059e-01 5.489149689674377441e-01 -4.191101714968681335e-02 2.442730367183685303e-01
-1.792708486318588257e-01 -6.796839833259582520e-01 -1.213290020823478699e-01 -1.161147058010101318e-01 5.825288891792297363e-01 3.341807723045349121e-01 1.386726796627044678e-01 -8.626321703195571899e-02
-2.198704332113265991e-01 1.777932606637477875e-02 -7.028442621231079102e-01 -3.790046274662017822e-01 -1.679212003946304321e-01 5.245018005371093750e-01 9.620402008295059204e-02 3.393322601914405823e-02
8.567832410335540771e-02 -5.548048615455627441e-01 2.573976814746856689e-01 -3.353689312934875488e-01 3.578237593173980713e-01 4.029180109500885010e-01 4.644679725170135498e-01 3.690903773531317711e-03
-3.981643915176391602e-01 1.314843147993087769e-01 -3.108035922050476074e-01 -1.102178171277046204e-02 6.727411746978759766e-01 4.277960062026977539e-01 -4.249554127454757690e-02 3.001012206077575684e-01
-5.810810923576354980e-01 1.056100204586982727e-01 -3.736285865306854248e-01 -2.569261193275451660e-01 2.050434201955795288e-01 -5.830067768692970276e-02 2.779607772827148438e-01 5.682233572006225586e-01
-2.565578818321228027e-01 -1.295174807310104370e-01 3.560113906860351562e-01 -2.625241577625274658e-01 2.755822837352752686e-01 8.027245998382568359e-01 1.030265446752309799e-02 -3.635506331920623779e-02
-7.997786998748779297e-02 -1.504204608500003815e-02 -4.143405556678771973e-01 6.670522689819335938e-02 8.143059909343719482e-03 4.010699391365051270e-01 8.092096447944641113e-01 3.880616649985313416e-02
-1.499183028936386108e-01 -7.727182656526565552e-02 -4.391537010669708252e-01 1.263841688632965088e-01 2.026408910751342773e-01 6.324297785758972168e-01 5.240847468376159668e-01 -2.168621718883514404e-01
-6.336514353752136230e-01 5.522788316011428833e-02 5.211561173200607300e-02 3.505958616733551025e-01 1.711275130510330200e-01 3.196928203105926514e-01 5.282047390937805176e-01 2.435441315174102783e-01
-2.134589105844497681e-01 1.054029986262321472e-01 -5.423243045806884766e-01 -4.812960922718048096e-01 1.267377287149429321e-01 5.652106553316116333e-02 4.244249463081359863e-01 4.670873880386352539e-01
-1.358111947774887085e-01 -2.711243033409118652e-01 -1.067634671926498413e-01 -1.051363945007324219e-01 4.672217071056365967e-01 1.975557953119277954e-01 6.730449199676513672e-01 -4.186659157276153564e-01
-1.706179231405258179e-01 -3.815714418888092041e-01 2.080833911895751953e-01 -3.389788269996643066e-01 -2.780687808990478516e-01 4.881447851657867432e-01 3.488504886627197266e-01 4.793570935726165771e-01
-4.679310321807861328e-01 -1.663736850023269653e-01 3.416094481945037842e-01 1.314853429794311523e-01 -5.507608130574226379e-02 2.587513327598571777e-01 5.943244695663452148e-01 4.429082870483398438e-01
-1.939229220151901245e-01 -1.679821163415908813e-01 -7.164873480796813965e-01 -4.324707388877868652e-01 4.749850183725357056e-02 4.327878057956695557e-01 -2.841884084045886993e-02 -2.083786725997924805e-01
-3.086207211017608643e-01 -1.332226693630218506e-01 -6.712305545806884766e-01 -5.677098035812377930e-01 1.070279702544212341e-01 2.505386769771575928e-01 -1.139562670141458511e-02 -1.995135247707366943e-01
-2.797939777374267578e-01 1.040918156504631042e-01 -7.647967338562011719e-01 -6.088541075587272644e-02 1.001289114356040955e-01 3.900623619556427002e-01 2.788558304309844971e-01 2.869217693805694580e-01
2.199978381395339966e-02 1.470884680747985840e-01 -7.599449157714843750e-02 -7.840216159820556641e-01 3.431474864482879639e-01 2.295364588499069214e-01 3.144378066062927246e-01 -2.968294918537139893e-01
-6.781283020973205566e-01 1.113179251551628113e-01 -1.560671776533126831e-01 1.304546277970075607e-02 -3.244158327579498291e-01 4.257809221744537354e-01 4.492086470127105713e-01 1.220637857913970947e-01
-3.872821927070617676e-01 -1.810052394866943359e-01 -6.646306514739990234e-01 -5.461880564689636230e-01 -7.765348255634307861e-02 3.905623778700828552e-02 9.553387016057968140e-02 2.459920793771743774e-01
-4.112639725208282471e-01 -1.278324425220489502e-01 -1.259704232215881348e-01 -3.371782600879669189e-01 -4.318499267101287842e-01 3.774051964282989502e-01 5.923048257827758789e-01 7.217347621917724609e-02
-6.121482849121093750e-01 -3.769723176956176758e-01 -9.095669537782669067e-02 -3.564187884330749512e-01 2.368457168340682983e-01 4.094037413597106934e-02 1.301653236150741577e-01 -5.226318836212158203e-01
-3.219192624092102051e-01 -6.773537397384643555e-01 1.485961973667144775e-01 -2.817838191986083984e-01 3.801324069499969482e-01 2.688186466693878174e-01 -1.865369975566864014e-01 2.907179594039916992e-01
-3.998267054557800293e-01 -2.551944553852081299e-01 1.293188780546188354e-01 6.474871188402175903e-02 3.330368101596832275e-01 3.966296017169952393e-01 5.316768288612365723e-01 -4.507657289505004883e-01
-6.020653843879699707e-01 -3.887711465358734131e-01 -2.714580297470092773e-01 -4.776824414730072021e-01 -1.019728779792785645e-01 -8.017325401306152344e-02 1.792234331369400024e-01 -3.681809008121490479e-01
-5.358532071113586426e-01 1.322005093097686768e-01 -4.803344011306762695e-01 1.074444577097892761e-01 3.786599934101104736e-01 5.151179432868957520e-01 6.881897151470184326e-02 1.991302371025085449e-01
3.219663724303245544e-02 -6.391065716743469238e-01 1.254170536994934082e-01 -1.884703785181045532e-01 2.271143645048141479e-01 4.929955005645751953e-01 1.127844080328941345e-01 4.815701544284820557e-01
-1.400657594203948975e-01 7.090798020362854004e-02 3.182048443704843521e-03 -3.949440121650695801e-01 -5.959692969918251038e-02 7.821467518806457520e-02 8.871256113052368164e-01 -1.506716310977935791e-01
-2.881375849246978760e-01 -1.329431682825088501e-01 8.026328682899475098e-02 -6.999569535255432129e-01 1.271169483661651611e-01 4.010633826255798340e-01 1.048611551523208618e-01 -4.635887145996093750e-01
-3.726204857230186462e-02 -1.868671178817749023e-01 1.984341815114021301e-02 -4.132622480392456055e-01 -2.591625154018402100e-01 4.648444950580596924e-01 3.129794895648956299e-01 6.413353681564331055e-01
-7.420832514762878418e-01 -7.179980631917715073e-03 -1.810265183448791504e-01 -2.854478657245635986e-01 2.497320026159286499e-01 -1.571711152791976929e-01 6.877725571393966675e-02 4.931639432907104492e-01
-8.098398447036743164e-01 -3.738914057612419128e-02 -4.711081832647323608e-02 -3.599746823310852051e-01 1.330232620239257812e-02 1.272525917738676071e-02 1.743541657924652100e-01 -4.245257377624511719e-01
-1.096015796065330505e-01 -7.713154554367065430e-01 -5.104761943221092224e-02 -7.351395487785339355e-02 1.578012853860855103e-01 2.685384154319763184e-01 -4.964333772659301758e-02 5.343887209892272949e-01
-1.888724714517593384e-01 6.527352333068847656e-02 -2.533178403973579407e-02 -2.881041765213012695e-01 4.805055856704711914e-01 2.173469960689544678e-01 5.887123346328735352e-01 -5.017102956771850586e-01
-3.015711009502410889e-01 -2.577883005142211914e-01 4.697028696537017822e-01 -2.222468405961990356e-01 5.274588465690612793e-01 -1.586950421333312988e-01 4.749960005283355713e-01 2.087282836437225342e-01
-3.022020459175109863e-01 1.073720306158065796e-01 -2.925750017166137695e-01 1.319905519485473633e-01 2.989056408405303955e-01 7.851688563823699951e-02 8.357461094856262207e-01 1.193733140826225281e-02
-4.996293783187866211e-01 -4.535116851329803467e-01 2.368988096714019775e-01 -1.751216351985931396e-01 -5.114061757922172546e-02 6.099455952644348145e-01 -1.959221065044403076e-01 2.118365764617919922e-01
-7.423992753028869629e-01 7.744462788105010986e-02 -1.860683560371398926e-01 1.516852080821990967e-01 -1.898312419652938843e-01 3.903895914554595947e-01 1.990244239568710327e-01 3.964405655860900879e-01
-2.801707983016967773e-01 -1.080942004919052124e-01 1.949239969253540039e-01 -4.395832717418670654e-01 -3.888501822948455811e-01 4.263418614864349365e-01 5.736870169639587402e-01 1.284631490707397461e-01
-7.614330649375915527e-01 -2.936113178730010986e-01 -6.788899004459381104e-02 1.207398846745491028e-01 -2.439480721950531006e-01 4.231373071670532227e-01 -1.478312909603118896e-01 2.332700639963150024e-01
-5.257714986801147461e-01 1.004274748265743256e-02 -6.328945755958557129e-01 -9.378701448440551758e-02 8.201626688241958618e-02 7.880956679582595825e-02 3.349066674709320068e-01 4.347551167011260986e-01
-5.646229982376098633e-01 -1.260586678981781006e-01 3.547015786170959473e-01 1.829373687505722046e-01 3.144064247608184814e-01 6.181094050407409668e-01 1.572317332029342651e-01 -1.995918713510036469e-02
-1.383618712425231934e-01 -1.805697828531265259e-01 -2.308668643236160278e-01 -1.891446858644485474e-01 5.135180950164794922e-01 2.160816490650177002e-01 5.663249492645263672e-01 -4.775555729866027832e-01
6.924910843372344971e-02 6.470020115375518799e-02 1.336665898561477661e-01 -3.537609279155731201e-01 6.929231435060501099e-02 6.242343783378601074e-01 6.722965240478515625e-01 3.939827904105186462e-02
-3.339969813823699951e-01 -2.638462781906127930e-01 -2.920677065849304199e-01 -5.574464797973632812e-01 -2.457476705312728882e-01 -7.047796994447708130e-02 5.470540523529052734e-01 -2.411510497331619263e-01
-3.967773020267486572e-01 1.422132551670074463e-02 -1.792855709791183472e-01 2.957829236984252930e-01 1.697442978620529175e-01 6.970976591110229492e-01 4.272904694080352783e-01 -1.593718230724334717e-01
-8.297304064035415649e-02 -3.494203686714172363e-01 6.971849501132965088e-02 -7.494069337844848633e-01 2.264288812875747681e-01 2.691169679164886475e-01 -5.907583981752395630e-02 4.211480021476745605e-01
-1.615448445081710815e-01 -4.787935614585876465e-01 -1.603871881961822510e-01 4.911088384687900543e-03 5.487015843391418457e-01 8.725336939096450806e-02 5.734152197837829590e-01 -2.853423655033111572e-01
-6.298993229866027832e-01 3.355490863323211670e-01 -9.364860504865646362e-02 5.118011310696601868e-02 4.219627976417541504e-01 2.756282985210418701e-01 2.668978273868560791e-01 3.924111425876617432e-01
-7.363356649875640869e-02 -1.551455557346343994e-01 -7.649254798889160156e-01 -4.039002060890197754e-01 3.890278935432434082e-02 2.590124011039733887e-01 1.311949491500854492e-01 3.693896234035491943e-01
-4.900920987129211426e-01 1.776011288166046143e-01 -4.706909656524658203e-01 5.202762410044670105e-02 4.814770817756652832e-01 4.631374776363372803e-01 9.895582497119903564e-02 2.188651859760284424e-01
-7.630575895309448242e-01 3.295356407761573792e-02 1.115323528647422791e-01 -3.444781303405761719e-01 -9.424810856580734253e-02 -2.790505066514015198e-02 3.893151581287384033e-01 -3.525973260402679443e-01
-3.526446223258972168e-01 4.207936301827430725e-02 -3.318389356136322021e-01 1.600320786237716675e-01 1.859832704067230225e-01 1.467534452676773071e-01 8.236223459243774414e-01 -6.052799895405769348e-02
-3.881202340126037598e-01 1.825048178434371948e-01 -2.452055960893630981e-01 -1.212813183665275574e-01 -2.304749488830566406e-01 3.549830615520477295e-01 7.496067881584167480e-01 1.332813408225774765e-02
-6.645693778991699219e-01 2.149293422698974609e-01 -3.492049574851989746e-01 2.598063321784138680e-03 4.218562543392181396e-01 2.702060043811798096e-01 1.116327792406082153e-01 3.560425937175750732e-01
-2.236773520708084106e-01 -4.587744772434234619e-01 4.300554692745208740e-01 -6.120536103844642639e-02 2.236475348472595215e-01 6.102235317230224609e-01 3.535940945148468018e-01 -5.814642086625099182e-02
-3.692536950111389160e-01 -5.649198889732360840e-01 3.912459611892700195e-01 -3.143548071384429932e-01 3.582006394863128662e-01 1.264539174735546112e-02 1.780743002891540527e-01 3.639322817325592041e-01
-3.737460672855377197e-01 7.482284307479858398e-02 -7.020972371101379395e-01 -1.551216393709182739e-01 2.036502212285995483e-01 2.845214605331420898e-01 1.548939794301986694e-01 4.373718798160552979e-01
7.204399257898330688e-02 1.461835205554962158e-01 1.429386585950851440e-01 -5.513491630554199219e-01 6.743445247411727905e-02 7.063158154487609863e-01 3.693283796310424805e-01 9.586373716592788696e-02
-8.726482391357421875e-01 -2.261370047926902771e-02 -5.276270583271980286e-02 -3.627634048461914062e-01 -1.452346891164779663e-01 4.856178071349859238e-03 1.525692343711853027e-01 -2.433075308799743652e-01
-2.995036244392395020e-01 -2.653118968009948730e-01 3.767296373844146729e-01 -3.153304010629653931e-02 1.524429023265838623e-01 7.893512845039367676e-01 1.264052838087081909e-01 1.862660497426986694e-01
-7.942427396774291992e-01 -7.639346271753311157e-02 4.228700697422027588e-01 4.838226363062858582e-03 -6.090241670608520508e-02 1.323920488357543945e-01 3.628116548061370850e-01 1.778505891561508179e-01
-3.173635601997375488e-01 -1.760640293359756470e-01 -3.063905835151672363e-01 2.989164590835571289e-01 1.608173102140426636e-01 6.531409621238708496e-01 4.018963873386383057e-01 -2.666071057319641113e-01
-2.986427247524261475e-01 -6.735621690750122070e-01 5.324762687087059021e-02 -2.632567882537841797e-01 5.779402852058410645e-01 9.852409362792968750e-02 -1.581866890192031860e-01 1.274450868368148804e-01
-2.746681869029998779e-01 -2.162396162748336792e-01 2.837347388267517090e-01 -1.827497333288192749e-01 -2.049164921045303345e-01 6.127811074256896973e-01 5.798931121826171875e-01 1.006353422999382019e-01
-2.775813341140747070e-01 9.023552387952804565e-02 1.259620785713195801e-01 -5.872875452041625977e-01 7.799062877893447876e-02 6.055489182472229004e-01 1.711407303810119629e-01 -3.898356854915618896e-01
-6.634312868118286133e-01 2.347897924482822418e-02 -2.485133558511734009e-01 4.908464103937149048e-02 4.475157260894775391e-01 4.935343265533447266e-01 -2.264682501554489136e-01 2.261944347992539406e-03
-6.428481936454772949e-01 -2.778784930706024170e-01 3.885421156883239746e-01 1.899246275424957275e-01 1.806533522903919220e-02 2.252997159957885742e-01 3.265461623668670654e-01 4.059245884418487549e-01
-3.693091273307800293e-01 -1.656008660793304443e-01 5.581584945321083069e-02 -3.509629368782043457e-01 -2.505955994129180908e-01 -1.071241032332181931e-02 7.801994085311889648e-01 -1.956339925527572632e-01
-8.605394959449768066e-01 2.309995144605636597e-01 2.659674733877182007e-02 -1.823061704635620117e-01 1.303839087486267090e-01 1.598189175128936768e-01 2.039941549301147461e-01 -2.966687381267547607e-01
-2.369671612977981567e-01 -3.942642211914062500e-01 -2.448077797889709473e-01 -1.287316083908081055e-01 3.603979349136352539e-01 7.131552696228027344e-02 6.117984652519226074e-01 -4.501442015171051025e-01
-4.222334548830986023e-02 -6.365540027618408203e-01 1.517393887042999268e-01 -2.917299270629882812e-01 -4.625236615538597107e-02 9.183678776025772095e-02 5.713624954223632812e-01 3.845212757587432861e-01
-4.879242181777954102e-01 1.078513264656066895e-01 -3.074489533901214600e-01 1.588729918003082275e-01 2.261397987604141235e-01 9.443189948797225952e-02 7.497486472129821777e-01 -9.139366447925567627e-02
-1.487687379121780396e-01 -1.496623754501342773e-01 1.070629283785820007e-01 -6.978847980499267578e-01 2.741245627403259277e-01 3.076104819774627686e-01 -1.679908186197280884e-01 5.088948607444763184e-01
-1.272317394614219666e-02 -6.679991483688354492e-01 1.290317773818969727e-01 -4.567346870899200439e-01 2.728345394134521484e-01 2.437918186187744141e-01 1.812984943389892578e-01 4.020166397094726562e-01
-6.368651986122131348e-01 -2.939290702342987061e-01 4.791737198829650879e-01 5.263874307274818420e-02 -1.478843092918395996e-01 3.730517029762268066e-01 2.918699681758880615e-01 1.714784801006317139e-01
-2.989731170237064362e-02 4.934935644268989563e-02 -7.402391433715820312e-01 -2.775110006332397461e-01 3.397598862648010254e-01 2.959975004196166992e-01 1.846414059400558472e-01 3.668248653411865234e-01
-5.977077409625053406e-02 -6.701841354370117188e-01 1.654591113328933716e-01 -9.025210142135620117e-02 3.896205723285675049e-01 4.031689465045928955e-01 3.093194216489791870e-02 4.432294964790344238e-01
-4.611298143863677979e-01 -3.685491159558296204e-02 -2.570975720882415771e-01 1.015267446637153625e-01 5.269466042518615723e-01 6.117022633552551270e-01 -2.152748852968215942e-01 1.067641079425811768e-01
-1.773084104061126709e-01 -6.813072562217712402e-01 1.262165606021881104e-01 -5.234869718551635742e-01 3.433455228805541992e-01 6.495589762926101685e-02 2.268443554639816284e-01 2.021119594573974609e-01
-2.978601157665252686e-01 -1.328666657209396362e-01 -2.206057459115982056e-01 1.996855251491069794e-02 -3.602427840232849121e-01 3.166288137435913086e-01 7.088647484779357910e-01 3.347271084785461426e-01
2.725451588630676270e-01 -3.715541958808898926e-01 -3.378419578075408936e-02 -6.077600717544555664e-01 2.503426969051361084e-01 3.245597779750823975e-01 4.290479421615600586e-01 2.550694346427917480e-01
-2.229371294379234314e-02 -3.607816994190216064e-01 -1.843288987874984741e-01 -2.070241123437881470e-01 3.884301185607910156e-01 5.263216048479080200e-02 7.430357933044433594e-01 -2.945389151573181152e-01
-4.786978960037231445e-01 9.514494799077510834e-03 -2.658089697360992432e-01 -4.045787453651428223e-02 6.756085157394409180e-01 4.555229544639587402e-01 -1.813578754663467407e-01 -4.034792259335517883e-02
-5.750278756022453308e-02 -7.273333072662353516e-01 -1.288791149854660034e-01 -1.063608303666114807e-01 3.114832639694213867e-01 -1.796170696616172791e-02 5.845911502838134766e-01 -2.580711618065834045e-02
-6.887699710205197334e-04 -1.872795671224594116e-01 4.140964895486831665e-02 -7.898718714714050293e-01 4.694505035877227783e-01 3.047687411308288574e-01 -1.308143418282270432e-02 1.608558148145675659e-01
-4.473292231559753418e-01 2.098467051982879639e-01 -3.575219959020614624e-02 1.367425918579101562e-01 5.831685662269592285e-01 4.162646830081939697e-01 1.240844726562500000e-01 4.551101326942443848e-01
-1.532155573368072510e-01 -5.654698014259338379e-01 2.604217827320098877e-01 7.943706586956977844e-04 3.860510885715484619e-01 5.100235342979431152e-01 4.111540913581848145e-01 -1.036427319049835205e-01
-3.413163721561431885e-01 3.009963929653167725e-01 -8.594791591167449951e-02 -1.517260912805795670e-02 7.481916546821594238e-01 3.894971311092376709e-01 2.383360266685485840e-01 1.303234994411468506e-01
-7.414616346359252930e-01 -2.775079570710659027e-02 -1.842838823795318604e-01 1.179745793342590332e-01 -2.634175419807434082e-01 4.383059442043304443e-01 8.489693701267242432e-02 3.645238280296325684e-01
-8.144387602806091309e-02 -1.630656421184539795e-01 -2.909827232360839844e-02 -8.289572000503540039e-01 3.937339186668395996e-01 2.533281743526458740e-01 -1.398370414972305298e-01 2.000094503164291382e-01
-7.083231210708618164e-02 -2.180086374282836914e-01 -6.254478096961975098e-01 3.474646806716918945e-02 2.497925013303756714e-01 4.874589145183563232e-01 4.531474113464355469e-01 -2.229517996311187744e-01
-2.041819393634796143e-01 -5.547770857810974121e-01 2.384393513202667236e-01 -6.810281872749328613e-01 -6.698442250490188599e-02 1.046119853854179382e-01 3.004430234432220459e-01 1.555082201957702637e-01
-6.939967721700668335e-02 -1.804942786693572998e-01 3.634183704853057861e-01 -4.967380464076995850e-01 1.198277175426483154e-01 6.893434524536132812e-01 2.918779850006103516e-01 9.506923705339431763e-02
-2.295997291803359985e-01 -6.119899153709411621e-01 2.321629524230957031e-01 -6.587169766426086426e-01 4.961765930056571960e-02 6.196988001465797424e-02 2.522670030593872070e-01 1.224901005625724792e-01
-4.109619185328483582e-02 -7.476496696472167969e-01 -2.421398758888244629e-01 1.943982206284999847e-02 3.426103293895721436e-01 1.311531960964202881e-01 4.840761125087738037e-01 -1.068108081817626953e-01
-3.362928032875061035e-01 -2.960026636719703674e-02 4.190230965614318848e-01 -2.982726395130157471e-01 1.104521825909614563e-01 7.384644150733947754e-01 2.464739531278610229e-01 -5.661593005061149597e-02
-3.379203379154205322e-01 -7.905709147453308105e-01 9.225532412528991699e-02 -6.736598163843154907e-02 4.851551651954650879e-01 8.776018768548965454e-02 6.379449367523193359e-02 2.471940964460372925e-02
-4.034602642059326172e-01 7.605878263711929321e-02 -6.694554090499877930e-01 -4.805404692888259888e-03 3.486659526824951172e-01 4.801168143749237061e-01 -1.015297509729862213e-02 1.762332469224929810e-01
-8.597970604896545410e-01 -1.585691124200820923e-01 1.230535209178924561e-01 7.441764324903488159e-02 -1.538767218589782715e-01 3.072912096977233887e-01 -6.215567886829376221e-02 3.048860132694244385e-01
-2.067739665508270264e-01 2.476987615227699280e-02 -2.507404386997222900e-01 -4.560228884220123291e-01 -1.833963245153427124e-01 2.917592227458953857e-01 7.023288011550903320e-01 -2.716248035430908203e-01
-1.725282818078994751e-01 -6.543135643005371094e-01 -3.292420506477355957e-01 3.552552685141563416e-02 4.542590081691741943e-01 5.987597256898880005e-02 4.080757796764373779e-01 -2.366076707839965820e-01
5.962200835347175598e-02 -1.591669321060180664e-01 -2.119278907775878906e-01 -1.398208551108837128e-02 5.481483340263366699e-01 4.551150500774383545e-01 5.894361734390258789e-01 -2.664031982421875000e-01
-1.135553121566772461e-01 -7.903212308883666992e-01 -3.099417686462402344e-01 5.305208265781402588e-02 4.059000611305236816e-01 1.200037226080894470e-01 2.879366874694824219e-01 -3.944446891546249390e-02
-7.559086196124553680e-03 -5.900111198425292969e-01 2.669489383697509766e-02 -5.041466951370239258e-01 4.175073504447937012e-01 2.786066234111785889e-01 2.745471894741058350e-01 -2.638998627662658691e-01
-5.430760383605957031e-01 1.591468900442123413e-01 -1.978432983160018921e-01 -3.305801749229431152e-01 3.558502197265625000e-01 -1.953516900539398193e-01 4.187049567699432373e-01 4.372757077217102051e-01
1.507096290588378906e-01 -3.610648512840270996e-01 6.757021695375442505e-02 -5.873402357101440430e-01 2.773669362068176270e-01 2.091405689716339111e-01 5.333695411682128906e-01 3.036926090717315674e-01
-2.086742818355560303e-01 -2.419494241476058960e-01 1.058048903942108154e-01 -2.171395346522331238e-02 4.863061755895614624e-02 7.572686672210693359e-01 -1.775520592927932739e-01 5.281133651733398438e-01
-2.365226745605468750e-01 -3.071588277816772461e-01 2.851830422878265381e-01 1.585644036531448364e-01 7.120855152606964111e-02 7.244780063629150391e-01 4.545513987541198730e-01 8.174584805965423584e-02
-6.291417479515075684e-01 7.480158656835556030e-02 3.182535618543624878e-02 3.103880286216735840e-01 -1.138680987060070038e-02 3.779695332050323486e-01 5.488424301147460938e-01 2.387745678424835205e-01
-6.215040683746337891e-01 -2.218375504016876221e-01 3.022145628929138184e-01 2.351955622434616089e-01 -1.503478828817605972e-02 1.827484667301177979e-01 5.241218209266662598e-01 3.309734463691711426e-01
-3.453982993960380554e-02 -9.104657918214797974e-02 -7.902607321739196777e-01 -1.936805695295333862e-01 1.152219250798225403e-01 4.405097365379333496e-01 1.230678036808967590e-01 3.256115019321441650e-01
-3.072523772716522217e-01 -2.279631644487380981e-01 2.764505743980407715e-01 1.360693573951721191e-01 -8.114426583051681519e-02 3.124600946903228760e-01 6.779580116271972656e-01 4.414139986038208008e-01
-5.292745232582092285e-01 1.068410053849220276e-01 -3.612588942050933838e-01 -2.528547346591949463e-01 -3.739343583583831787e-01 5.094990730285644531e-01 7.963077723979949951e-02 3.290175497531890869e-01
2.295675873756408691e-01 -3.841956555843353271e-01 -1.303815841674804688e-01 -4.484016895294189453e-01 2.500504851341247559e-01 2.159629613161087036e-01 6.810604333877563477e-01 -9.284771233797073364e-02
-7.227245569229125977e-01 -2.865107357501983643e-01 3.622183203697204590e-01 2.098043821752071381e-02 2.099973149597644806e-02 4.234944581985473633e-01 1.881142407655715942e-01 2.208231091499328613e-01
-5.864773690700531006e-02 -4.829052686691284180e-01 -2.798042893409729004e-01 -4.972571730613708496e-01 2.333513200283050537e-01 2.278934866189956665e-01 2.867191135883331299e-01 -4.992109239101409912e-01
-6.484166383743286133e-01 -1.285722106695175171e-01 2.877189218997955322e-01 -6.519900560379028320e-01 -1.231096386909484863e-01 1.150787621736526489e-01 1.415505856275558472e-01 -8.195240795612335205e-02
-3.301392197608947754e-01 1.203799843788146973e-01 3.135390877723693848e-01 -8.933034725487232208e-03 1.980842798948287964e-01 8.322957754135131836e-01 1.655731797218322754e-01 1.369745284318923950e-01
-4.133513271808624268e-01 -4.250399395823478699e-02 -7.039071321487426758e-01 -8.262828737497329712e-02 1.158955320715904236e-01 3.456520140171051025e-01 3.570109009742736816e-01 -2.542787194252014160e-01
-4.628604277968406677e-02 2.155836373567581177e-01 -4.327830672264099121e-01 -1.962402760982513428e-01 3.167493343353271484e-01 5.575702786445617676e-01 2.051294595003128052e-01 5.218016505241394043e-01
-2.796184420585632324e-01 1.176755130290985107e-01 -3.886094689369201660e-01 -5.310837551951408386e-02 7.391989231109619141e-01 4.263150691986083984e-01 2.980319783091545105e-02 1.583677381277084351e-01
2.329411804676055908e-01 -5.455417633056640625e-01 -5.083560571074485779e-02 -6.009780764579772949e-01 3.585033118724822998e-01 2.791942358016967773e-01 2.157015502452850342e-01 1.770942807197570801e-01
-3.271816074848175049e-01 -8.151911497116088867e-01 -1.655121296644210815e-01 8.547711372375488281e-02 1.809173077344894409e-01 1.939003169536590576e-02 3.753052949905395508e-01 -1.405481547117233276e-01
-1.474247723817825317e-01 -3.003274202346801758e-01 -7.840864658355712891e-01 -3.294930756092071533e-01 3.078540861606597900e-01 2.513901293277740479e-01 -3.911792486906051636e-02 7.218487560749053955e-02
-7.056679725646972656e-01 -6.686732172966003418e-02 2.664239108562469482e-01 1.679867208003997803e-01 -6.770526617765426636e-02 9.569151699542999268e-02 5.784954428672790527e-01 2.235229313373565674e-01
-1.940660774707794189e-01 -2.188496738672256470e-01 -2.107705622911453247e-01 -2.003306299448013306e-01 4.748488366603851318e-01 -4.119534417986869812e-02 7.019326090812683105e-01 -3.316605985164642334e-01
-3.053070902824401855e-01 -2.896690666675567627e-01 -1.001363992691040039e-01 1.426029205322265625e-01 4.714473485946655273e-01 3.726189732551574707e-01 4.906117618083953857e-01 -4.367025792598724365e-01
-6.819297373294830322e-02 -6.158610582351684570e-01 3.280649781227111816e-01 -2.237414121627807617e-01 3.119916021823883057e-01 3.681739866733551025e-01 4.642837047576904297e-01 -9.963877499103546143e-02
-2.545891106128692627e-01 -4.899570941925048828e-01 3.784934878349304199e-01 5.215014796704053879e-03 -7.757622748613357544e-02 4.440245926380157471e-01 5.901744365692138672e-01 -1.897417753934860229e-02
-5.751441698521375656e-03 -3.603214323520660400e-01 -3.336065411567687988e-01 -9.280733019113540649e-02 4.441479742527008057e-01 2.974767684936523438e-01 5.778988003730773926e-01 -3.612506687641143799e-01
2.905724048614501953e-01 -5.220676064491271973e-01 -2.293812669813632965e-02 -4.852536022663116455e-01 2.096123695373535156e-01 2.236293405294418335e-01 5.270322561264038086e-01 1.878970861434936523e-01
-6.312407851219177246e-01 2.363265454769134521e-01 1.157190799713134766e-01 2.229158878326416016e-01 1.264206916093826294e-01 5.961565375328063965e-01 3.283350169658660889e-01 5.842706561088562012e-02
-3.440739214420318604e-01 -2.166608534753322601e-02 1.671557575464248657e-01 -6.518405675888061523e-01 -9.833617135882377625e-03 6.256505846977233887e-01 8.437649160623550415e-02 -1.721970140933990479e-01
-3.253220617771148682e-01 -5.300959348678588867e-01 6.931440532207489014e-02 -7.175955176353454590e-01 -1.785949319601058960e-01 8.501742780208587646e-02 1.460844129323959351e-01 1.815250813961029053e-01
-4.379399418830871582e-01 -7.353787124156951904e-02 -4.014519155025482178e-01 -2.828216552734375000e-01 -4.043589532375335693e-01 4.276004433631896973e-01 4.552233815193176270e-01 8.984702825546264648e-02
-7.241119742393493652e-01 2.661908268928527832e-01 -2.205441147089004517e-01 -3.918796405196189880e-02 4.187750220298767090e-01 2.234147936105728149e-01 9.373252838850021362e-02 3.472124338150024414e-01
-4.002860784530639648e-01 -4.827918112277984619e-01 1.767474263906478882e-01 -4.916821122169494629e-01 -2.331934273242950439e-01 2.965528964996337891e-01 3.553379178047180176e-01 2.551554143428802490e-01
-4.959568083286285400e-01 -1.600657403469085693e-01 -6.061088442802429199e-01 -3.951151072978973389e-01 4.539433494210243225e-02 -2.298667840659618378e-02 1.358771175146102905e-01 4.288010001182556152e-01
-7.073712348937988281e-01 -1.377027481794357300e-01 3.932723701000213623e-01 1.518564820289611816e-01 5.463541299104690552e-02 1.989016830921173096e-01 5.102872848510742188e-01 -4.991501336917281151e-04
-2.401371300220489502e-01 -8.309055566787719727e-01 -1.230517849326133728e-01 -2.842689752578735352e-01 3.594048023223876953e-01 -1.329293567687273026e-02 1.627430915832519531e-01 -1.206366904079914093e-02
-1.328043043613433838e-01 -1.596445292234420776e-01 -1.901328265666961670e-01 -2.468690127134323120e-01 5.767683982849121094e-01 3.190825879573822021e-01 4.091992080211639404e-01 -5.078014135360717773e-01
-4.142040386795997620e-02 -6.771645545959472656e-01 1.999465674161911011e-01 -4.356659650802612305e-01 4.054183661937713623e-01 3.354324400424957275e-01 1.949826255440711975e-02 1.808036267757415771e-01
-6.216642856597900391e-01 -1.903893649578094482e-01 -3.452115878462791443e-02 -4.031634032726287842e-01 2.463636547327041626e-01 1.173321902751922607e-02 2.551207542419433594e-01 -5.363150238990783691e-01
-6.272048503160476685e-02 -4.850063025951385498e-01 -1.175314933061599731e-01 5.231343954801559448e-02 -2.455592304468154907e-01 4.848198890686035156e-01 5.851058959960937500e-01 3.264754712581634521e-01
-5.390061736106872559e-01 -1.057134941220283508e-02 -3.830921603366732597e-03 8.022946864366531372e-02 -3.132457733154296875e-01 4.166319370269775391e-01 5.907192230224609375e-01 2.868012487888336182e-01
-3.272652626037597656e-01 -1.064067333936691284e-01 2.338393479585647583e-01 -6.218888759613037109e-01 -8.382313698530197144e-02 6.547438502311706543e-01 5.446314066648483276e-02 3.829247504472732544e-02
-2.896374762058258057e-01 1.025531664490699768e-01 1.787863522768020630e-01 -6.838417649269104004e-01 -4.102652147412300110e-02 5.793229341506958008e-01 1.927581876516342163e-01 -1.775806695222854614e-01
-1.781876832246780396e-01 -1.437350511550903320e-01 1.793163567781448364e-01 -7.809603214263916016e-01 1.027540713548660278e-01 4.863724112510681152e-01 1.722517162561416626e-01 -1.695547252893447876e-01
-2.077730000019073486e-01 -8.082637935876846313e-02 1.458817273378372192e-01 -2.183785885572433472e-01 -3.238439857959747314e-01 6.225174069404602051e-01 6.205288171768188477e-01 6.219419464468955994e-02
-2.012610733509063721e-01 -4.015434086322784424e-01 -7.995517253875732422e-01 -2.312536388635635376e-01 1.382106840610504150e-01 2.434425204992294312e-01 2.553132921457290649e-02 1.627182215452194214e-01
-3.772837519645690918e-01 -3.058008253574371338e-01 3.145459890365600586e-01 -2.297865301370620728e-01 6.118665337562561035e-01 -2.929753959178924561e-01 2.886987924575805664e-01 2.623730003833770752e-01
-6.892516463994979858e-02 -9.553271532058715820e-02 -7.162443995475769043e-01 -2.284874618053436279e-01 -5.598148331046104431e-02 5.031638145446777344e-01 1.336271762847900391e-01 3.830747604370117188e-01
-5.224430561065673828e-01 7.642860524356365204e-03 -4.696809947490692139e-01 -4.629163742065429688e-01 -1.331648826599121094e-01 6.036867573857307434e-02 4.347456097602844238e-01 -2.858711481094360352e-01
-1.133485138416290283e-01 -5.812751501798629761e-02 3.846310675144195557e-01 -4.234935045242309570e-01 1.641397178173065186e-01 7.034291028976440430e-01 3.643118143081665039e-01 -4.481058567762374878e-02
-7.654990553855895996e-01 -2.524122297763824463e-01 2.196583896875381470e-01 -3.572178538888692856e-03 5.346223711967468262e-02 2.887186221778392792e-02 3.027287125587463379e-01 4.546430110931396484e-01
-3.643616735935211182e-01 -2.555713355541229248e-01 -2.086737602949142456e-01 3.163736462593078613e-01 2.517617642879486084e-01 6.974571347236633301e-01 2.345177680253982544e-01 -2.312096357345581055e-01
-2.374639268964529037e-03 -5.669442415237426758e-01 2.262742668390274048e-01 -4.988415837287902832e-01 3.920966982841491699e-01 3.267529606819152832e-01 3.230835199356079102e-01 1.167710497975349426e-01
-4.696294069290161133e-01 8.946235477924346924e-02 -2.498807311058044434e-01 3.272407948970794678e-01 1.935037821531295776e-01 2.909498810768127441e-01 5.285941958427429199e-01 4.476724267005920410e-01
-7.723506689071655273e-01 -1.591695845127105713e-01 2.861827611923217773e-01 -2.759892679750919342e-02 2.486375868320465088e-01 1.670935377478599548e-02 4.628307521343231201e-01 1.384378075599670410e-01
-4.468639492988586426e-01 -8.334483504295349121e-01 1.664645522832870483e-01 -2.730386797338724136e-03 3.453744575381278992e-02 3.510956466197967529e-02 2.718117535114288330e-01 -4.063687101006507874e-02
-4.605678096413612366e-02 -6.356362104415893555e-01 1.666346490383148193e-01 -4.187007546424865723e-01 3.250495791435241699e-01 3.729289472103118896e-01 3.665318489074707031e-01 -1.081169247627258301e-01
-4.124923050403594971e-01 -1.923162192106246948e-01 1.326427459716796875e-01 -5.536943674087524414e-01 5.646324157714843750e-01 -2.203832268714904785e-01 3.091229796409606934e-01 -7.587797939777374268e-02
-8.180783390998840332e-01 -2.318954616785049438e-01 -1.402906887233257294e-02 -1.792502105236053467e-01 -1.843510866165161133e-01 1.329058557748794556e-01 1.752925366163253784e-01 -4.028251767158508301e-01
-6.267725229263305664e-01 -2.423352003097534180e-01 4.368751645088195801e-01 9.294285438954830170e-03 -4.333261772990226746e-02 2.571572661399841309e-01 2.947635054588317871e-01 4.501005113124847412e-01
-4.048089385032653809e-01 8.418563753366470337e-02 -4.769984483718872070e-01 -4.082338511943817139e-01 -5.058332532644271851e-02 4.085817337036132812e-01 1.894687861204147339e-01 -4.790240228176116943e-01
-2.496489584445953369e-01 -4.733659625053405762e-01 -3.141408562660217285e-01 1.775681227445602417e-02 5.984430313110351562e-01 3.361367806792259216e-02 4.084190726280212402e-01 -2.975401878356933594e-01
-1.782367229461669922e-01 -7.328364253044128418e-01 -2.475352883338928223e-01 1.289076656103134155e-01 4.371192455291748047e-01 -3.791074454784393311e-02 4.008154273033142090e-01 -1.131171267479658127e-02
-1.004056707024574280e-01 -2.896366119384765625e-01 3.368171155452728271e-01 -2.273087203502655029e-01 7.346578408032655716e-03 4.411440193653106689e-01 7.101069092750549316e-01 2.049400806427001953e-01
2.671287953853607178e-02 -7.637971043586730957e-01 -4.662111774086952209e-02 -3.773170113563537598e-01 4.531950950622558594e-01 1.390562802553176880e-01 9.803675115108489990e-02 1.924191266298294067e-01
-4.177592098712921143e-01 8.648299425840377808e-02 2.147209793329238892e-01 -5.949510335922241211e-01 -3.590782359242439270e-02 4.444295465946197510e-01 2.926878929138183594e-01 -3.653119802474975586e-01
-3.386822044849395752e-01 -2.213371396064758301e-01 2.866880595684051514e-01 -5.015631318092346191e-01 -9.103067964315414429e-02 6.087055206298828125e-01 -2.286517992615699768e-02 3.510225713253021240e-01
-2.862177491188049316e-01 -8.474974036216735840e-01 -6.047549098730087280e-02 -5.575282848440110683e-04 2.488319575786590576e-01 -1.043130084872245789e-01 3.445273339748382568e-01 6.835340708494186401e-02
-6.270556449890136719e-01 -2.569741606712341309e-01 2.668470740318298340e-01 1.634664237499237061e-01 -2.534995079040527344e-01 3.038351833820343018e-01 4.707232117652893066e-01 2.543199360370635986e-01
-1.414115130901336670e-01 -2.552522122859954834e-01 2.063964605331420898e-01 -2.576706111431121826e-01 -9.322550147771835327e-02 2.940767407417297363e-01 8.396650552749633789e-01 -7.513863593339920044e-02
-6.564480662345886230e-01 -3.564553260803222656e-01 3.407112658023834229e-01 -2.541497349739074707e-01 3.906132578849792480e-01 -1.859547346830368042e-01 3.962768986821174622e-02 2.694647312164306641e-01
-4.611456394195556641e-02 -2.375930100679397583e-01 -7.349634766578674316e-01 -3.092841804027557373e-01 -6.166284531354904175e-02 5.466433167457580566e-01 5.161402001976966858e-02 1.760529726743698120e-02
-9.494139999151229858e-02 -3.871265947818756104e-01 -2.312467098236083984e-01 -1.956582665443420410e-01 7.203742861747741699e-01 3.308977186679840088e-01 1.112447902560234070e-01 -3.294759094715118408e-01
7.748389989137649536e-02 -4.519741833209991455e-01 -6.456876546144485474e-02 -3.540063798427581787e-01 6.881844997406005859e-01 2.536654472351074219e-01 2.711158394813537598e-01 -2.208571881055831909e-01
2.398953437805175781e-01 -4.850002750754356384e-02 -9.179686009883880615e-02 -3.836363255977630615e-01 3.095441162586212158e-01 3.263956308364868164e-01 7.504847049713134766e-01 -1.375332772731781006e-01
-9.765791147947311401e-02 5.264170467853546143e-02 1.943491026759147644e-02 -5.200772881507873535e-01 -2.563976049423217773e-01 6.462879180908203125e-01 4.830994009971618652e-01 4.550757817924022675e-03
-2.292536348104476929e-01 -8.011287450790405273e-01 1.408160477876663208e-01 -2.647562026977539062e-01 2.667439877986907959e-01 9.184759855270385742e-02 2.834459543228149414e-01 2.361792325973510742e-01
-3.302563428878784180e-01 -2.724090218544006348e-01 -1.322693377733230591e-01 -5.470494627952575684e-01 8.455350250005722046e-02 3.331221342086791992e-01 1.145024225115776062e-01 -6.072359681129455566e-01
-3.757694065570831299e-01 -3.797420859336853027e-01 3.525105714797973633e-01 -3.948199152946472168e-01 -1.605203449726104736e-01 6.117991209030151367e-01 1.183087229728698730e-01 1.427756547927856445e-01
-2.235129624605178833e-01 1.239236723631620407e-02 -4.129230380058288574e-01 1.210442334413528442e-01 1.223100945353507996e-01 2.011033892631530762e-01 8.334904909133911133e-01 1.209236830472946167e-01
-3.320729136466979980e-01 2.154510766267776489e-01 -4.993053153157234192e-02 -4.553523659706115723e-01 2.466135770082473755e-01 1.793929189443588257e-01 5.136471390724182129e-01 -5.259622931480407715e-01
2.649658620357513428e-01 -4.442797899246215820e-01 -1.389342993497848511e-01 -4.856889843940734863e-01 2.011978030204772949e-01 3.764784932136535645e-01 4.764502048492431641e-01 2.607503533363342285e-01
-2.675649151206016541e-02 -4.526952207088470459e-01 1.047829166054725647e-01 -4.970559775829315186e-01 1.132333278656005859e-01 2.566234469413757324e-01 5.889689326286315918e-01 -3.327838182449340820e-01
-8.049218058586120605e-01 -8.647011592984199524e-03 -2.703397870063781738e-01 -4.666769504547119141e-01 8.820737712085247040e-03 -1.767140477895736694e-01 9.851969033479690552e-02 1.419269144535064697e-01
-5.633316636085510254e-01 -1.078181192278862000e-01 -3.747937679290771484e-01 1.461851894855499268e-01 4.001380801200866699e-01 5.174728035926818848e-01 -2.428493648767471313e-01 1.494250744581222534e-01
-5.876195430755615234e-02 9.589781612157821655e-02 2.884680628776550293e-01 -6.043007373809814453e-01 4.409797489643096924e-02 5.237774848937988281e-01 3.313411176204681396e-01 3.910025954246520996e-01
-3.305319845676422119e-01 -4.675649404525756836e-01 -2.423933297395706177e-01 1.601046323776245117e-01 5.993423461914062500e-01 2.251839935779571533e-01 3.521423637866973877e-01 -2.319919615983963013e-01
-4.881806075572967529e-01 4.937336966395378113e-02 -3.189535066485404968e-02 -7.458632439374923706e-02 6.898418664932250977e-01 4.758000969886779785e-01 -2.043963223695755005e-01 -9.282243996858596802e-02
-4.806757271289825439e-01 -4.951619505882263184e-01 3.070077300071716309e-01 -5.573756694793701172e-01 -3.065351024270057678e-02 6.516842544078826904e-02 1.616473346948623657e-01 2.958507239818572998e-01
3.171932995319366455e-01 -3.346551656723022461e-01 -1.945964992046356201e-01 -4.479863345623016357e-01 2.480374872684478760e-01 2.640147507190704346e-01 6.459128260612487793e-01 -2.012786827981472015e-02
-7.341282367706298828e-01 -5.709817633032798767e-02 2.320140004158020020e-01 2.713727056980133057e-01 1.364498585462570190e-01 4.584421515464782715e-01 3.179740607738494873e-01 -2.065453492105007172e-02
-1.303682178258895874e-01 -2.087897509336471558e-01 3.688056766986846924e-01 -4.148625433444976807e-01 1.488952245563268661e-02 6.729654073715209961e-01 4.202139079570770264e-01 -3.998306393623352051e-02
-2.931663691997528076e-01 -7.342506945133209229e-02 -3.232130110263824463e-01 2.721187472343444824e-01 1.665133982896804810e-01 2.152028530836105347e-01 7.936072945594787598e-01 1.621587872505187988e-01
-2.350225001573562622e-01 -1.573903858661651611e-01 4.443180561065673828e-01 -9.565309435129165649e-02 2.635379135608673096e-01 7.534824609756469727e-01 2.759988009929656982e-01 7.825843058526515961e-03
-4.308554530143737793e-01 -7.610226422548294067e-02 -6.740469932556152344e-01 -3.543406426906585693e-01 -2.707243263721466064e-01 3.467504084110260010e-01 1.476928740739822388e-01 1.154755130410194397e-01
-1.714059412479400635e-01 -8.388237953186035156e-01 -3.519417718052864075e-02 -1.436387598514556885e-01 2.913451492786407471e-01 -1.062359809875488281e-01 3.541379570960998535e-01 1.534346789121627808e-01
3.855836018919944763e-02 -6.497583389282226562e-01 6.657266523689031601e-03 -4.320194721221923828e-01 2.573916614055633545e-01 2.381449639797210693e-01 4.402186572551727295e-01 2.699744999408721924e-01
-6.892563402652740479e-02 -3.175364136695861816e-01 -2.504959106445312500e-01 -2.521438524127006531e-02 6.384725570678710938e-01 1.677130311727523804e-01 5.420954823493957520e-01 -3.184236288070678711e-01
3.508630096912384033e-01 -5.109155178070068359e-01 -1.558790951967239380e-01 -3.774802982807159424e-01 3.384398519992828369e-01 3.777321279048919678e-01 3.796451687812805176e-01 2.184427529573440552e-01
-3.082678467035293579e-02 -2.853735089302062988e-01 2.067793607711791992e-01 -4.490748643875122070e-01 2.582251429557800293e-01 5.636685490608215332e-01 4.314171075820922852e-01 -3.204100430011749268e-01
-4.701439440250396729e-01 7.015964481979608536e-03 -3.369425237178802490e-01 2.360538989305496216e-01 4.478745758533477783e-01 5.311884284019470215e-01 1.092837657779455185e-03 3.562439978122711182e-01
-3.912373781204223633e-01 -5.036870241165161133e-01 3.944165408611297607e-01 -4.890541136264801025e-01 1.488672848790884018e-02 1.458431631326675415e-01 1.316975802183151245e-01 3.995723724365234375e-01
9.409258514642715454e-02 -2.357148081064224243e-01 -1.761681735515594482e-01 -3.822213709354400635e-01 2.789556086063385010e-01 1.462614834308624268e-01 8.046581745147705078e-01 -1.085056215524673462e-01
-6.685966253280639648e-01 -4.051785469055175781e-01 3.272774219512939453e-01 -3.241727054119110107e-01 3.002319335937500000e-01 1.272124517709016800e-02 -3.425746038556098938e-02 2.917804718017578125e-01
4.924973100423812866e-02 -5.981128811836242676e-01 -1.997174620628356934e-01 -3.759171664714813232e-01 5.747514963150024414e-01 2.369539886713027954e-01 1.787997484207153320e-01 -2.004466652870178223e-01
-4.371085166931152344e-01 -4.913206398487091064e-01 4.375286996364593506e-01 -1.324734389781951904e-01 7.839641720056533813e-02 5.003767609596252441e-01 3.100688755512237549e-01 -7.677131891250610352e-02
-2.947941124439239502e-01 -4.645870625972747803e-01 -3.434278769418597221e-03 -1.230400502681732178e-01 6.988782286643981934e-01 2.210751324892044067e-01 1.445069313049316406e-01 -3.520189821720123291e-01
-2.835796475410461426e-01 1.382961310446262360e-02 -6.980526447296142578e-01 -9.463250753469765186e-04 2.497054040431976318e-01 3.740417659282684326e-01 2.162086516618728638e-01 4.279094636440277100e-01
-5.999663472175598145e-01 -2.741340696811676025e-01 3.518161773681640625e-01 -4.851847887039184570e-01 4.253398478031158447e-01 2.288086153566837311e-02 -6.006956845521926880e-02 1.437574177980422974e-01
-2.997797131538391113e-01 -5.518210530281066895e-01 -3.198075667023658752e-02 -1.959313601255416870e-01 2.577981352806091309e-01 1.087826043367385864e-01 5.368344187736511230e-01 -4.469105005264282227e-01
-5.013428926467895508e-01 -3.968070819973945618e-02 -2.258458137512207031e-01 -6.668239086866378784e-02 5.126630067825317383e-01 5.429155230522155762e-01 -3.429977893829345703e-01 1.280610114336013794e-01
-7.232358455657958984e-01 -2.484844028949737549e-01 4.744036495685577393e-02 -3.952166736125946045e-01 -7.311831414699554443e-02 1.385644972324371338e-01 8.487395197153091431e-02 -4.743298292160034180e-01
-7.636002898216247559e-01 1.420413851737976074e-01 -4.933698847889900208e-02 -1.329529434442520142e-01 5.110580921173095703e-01 2.013985998928546906e-02 -7.067292928695678711e-02 3.317337334156036377e-01
-2.292303740978240967e-01 -4.045936167240142822e-01 -2.437777072191238403e-01 -1.446705013513565063e-01 5.802320837974548340e-01 2.637749314308166504e-01 2.629733681678771973e-01 -4.774923622608184814e-01
-5.689134001731872559e-01 1.302941516041755676e-02 -6.600062251091003418e-01 -4.180907011032104492e-01 -2.060621045529842377e-02 1.552945077419281006e-01 1.582274287939071655e-01 -1.272119134664535522e-01
-2.655076682567596436e-01 -2.473265379667282104e-01 2.821424603462219238e-02 1.671659797430038452e-01 6.138321757316589355e-01 4.409013986587524414e-01 4.503943920135498047e-01 -2.560381591320037842e-01
-6.419139355421066284e-02 -5.445212125778198242e-01 6.413023173809051514e-02 -6.856330633163452148e-01 2.827181518077850342e-01 -1.288369148969650269e-01 3.172000050544738770e-01 1.674111634492874146e-01
-3.656727969646453857e-01 -4.110347107052803040e-02 -5.853173732757568359e-01 -4.106013476848602295e-01 5.617076158523559570e-01 1.245463564991950989e-01 -1.707678474485874176e-02 -1.486104130744934082e-01
-3.539800047874450684e-01 -2.863945662975311279e-01 -3.520830571651458740e-01 -2.345566749572753906e-01 5.226285457611083984e-01 9.518252313137054443e-02 3.189423680305480957e-01 -4.793459773063659668e-01
-9.794216603040695190e-02 -6.082038283348083496e-01 1.357696950435638428e-01 -4.675336778163909912e-01 -2.311630994081497192e-01 3.803178668022155762e-01 4.004137516021728516e-01 1.583199352025985718e-01
-4.339040070772171021e-02 -7.612802386283874512e-01 1.576493866741657257e-02 -3.011628091335296631e-01 4.564600884914398193e-01 8.820816874504089355e-02 3.338736295700073242e-01 -3.737029386684298515e-03
-3.106246888637542725e-01 3.380455076694488525e-02 2.400478869676589966e-01 1.046203970909118652e-01 1.825829595327377319e-01 8.039028644561767578e-01 3.840031623840332031e-01 8.213678747415542603e-02
-2.114192247390747070e-01 -1.188727915287017822e-01 -3.068726956844329834e-01 1.217311099171638489e-01 1.816184669733047485e-01 7.353471517562866211e-01 4.167411923408508301e-01 -2.911835014820098877e-01
-2.716481089591979980e-01 3.611812740564346313e-02 -4.779134690761566162e-01 -8.662240207195281982e-02 -1.462793201208114624e-01 2.493392676115036011e-01 7.694838047027587891e-01 -1.154337450861930847e-01
-1.890170201659202576e-02 -4.254747629165649414e-01 1.620519459247589111e-01 -4.501341283321380615e-01 2.668205499649047852e-01 3.917166888713836670e-01 3.179293498396873474e-02 6.033958196640014648e-01
-1.016427055001258850e-01 -3.559905290603637695e-01 -7.951973080635070801e-01 -5.740369111299514771e-02 2.860541939735412598e-01 3.039852380752563477e-01 8.309501409530639648e-02 2.148644775152206421e-01
-3.449497818946838379e-01 -6.312853097915649414e-02 1.267427653074264526e-01 -5.410649776458740234e-01 -2.552209198474884033e-01 2.315696775913238525e-01 6.161736845970153809e-01 2.641534805297851562e-01
-6.733598560094833374e-02 -6.866712570190429688e-01 -2.125490270555019379e-02 -1.559729427099227905e-01 2.331256866455078125e-01 1.719124242663383484e-02 5.721914768218994141e-01 3.422321379184722900e-01
-6.584495902061462402e-01 -3.224261570721864700e-03 2.074693441390991211e-01 2.653581500053405762e-01 7.524281740188598633e-02 5.123344659805297852e-01 4.250630736351013184e-01 6.440944969654083252e-02
-1.513460427522659302e-01 -1.436957269906997681e-01 -2.539862692356109619e-01 -6.420180201530456543e-01 4.449137747287750244e-01 -2.476142644882202148e-01 4.439291954040527344e-01 -1.530216038227081299e-01
-1.825961172580718994e-01 -6.711605936288833618e-02 -2.757909595966339111e-01 7.741382718086242676e-02 -1.153144463896751404e-01 2.779100835323333740e-01 8.617721199989318848e-01 2.166053503751754761e-01
-9.208118915557861328e-02 -3.621066808700561523e-01 3.419032692909240723e-01 -7.444531656801700592e-03 3.472678363323211670e-01 6.300831437110900879e-01 4.697514772415161133e-01 -7.197323441505432129e-02
-5.972517728805541992e-01 -1.642290502786636353e-01 -4.042983651161193848e-01 -2.129644006490707397e-01 3.689973428845405579e-02 2.878027856349945068e-01 1.411952227354049683e-01 -5.507994890213012695e-01
-3.383061289787292480e-01 9.600407630205154419e-02 -2.825826704502105713e-01 1.161100193858146667e-01 7.723580002784729004e-01 1.842456012964248657e-01 3.229750394821166992e-01 2.195489406585693359e-01
-6.387115120887756348e-01 -3.243869245052337646e-01 -2.829633057117462158e-01 3.177683353424072266e-01 -1.188326533883810043e-02 3.245674967765808105e-01 3.294120132923126221e-01 3.029493987560272217e-01
-5.034279078245162964e-02 -1.756837368011474609e-01 3.131603300571441650e-01 -4.640566706657409668e-01 3.102175295352935791e-01 6.651437282562255859e-01 3.324951827526092529e-01 -6.307718902826309204e-02
-3.240750432014465332e-01 -2.571914494037628174e-01 2.839161753654479980e-01 -7.730684280395507812e-01 -4.884509742259979248e-02 1.642100661993026733e-01 2.870126068592071533e-01 -1.971234232187271118e-01
-3.199026584625244141e-01 -1.489603817462921143e-01 -7.828681468963623047e-01 -3.460233509540557861e-01 7.993970811367034912e-02 3.226568698883056641e-01 -2.028089947998523712e-03 1.798793375492095947e-01
-5.679652094841003418e-01 -3.684869408607482910e-01 1.240534260869026184e-01 1.000596210360527039e-02 -3.142512142658233643e-01 2.328159809112548828e-01 3.278946280479431152e-01 5.154334902763366699e-01
-3.646330535411834717e-01 -3.489207029342651367e-01 -2.467516362667083740e-01 -4.899737238883972168e-01 -2.731533050537109375e-01 1.784180700778961182e-01 5.427594780921936035e-01 -2.080933898687362671e-01
-3.021781332790851593e-02 -6.907576918601989746e-01 -2.311595343053340912e-02 -2.832013070583343506e-01 7.714789360761642456e-02 2.051794081926345825e-01 2.720167934894561768e-01 5.649422407150268555e-01
-5.389768481254577637e-01 -3.095749914646148682e-01 1.880265921354293823e-01 1.035614982247352600e-01 3.587322831153869629e-01 4.085239470005035400e-01 2.744002044200897217e-01 -4.435224831104278564e-01
-7.167696952819824219e-01 1.695676445960998535e-01 -2.523273825645446777e-01 -2.042452059686183929e-02 3.199038505554199219e-01 4.813047945499420166e-01 -1.785087138414382935e-01 1.659630835056304932e-01
-1.230610609054565430e-01 -2.412700951099395752e-01 1.614171415567398071e-01 -7.408405542373657227e-01 5.556292533874511719e-01 6.266966462135314941e-02 1.484111100435256958e-01 -1.306419074535369873e-01
-5.589634776115417480e-01 3.181661367416381836e-01 -2.640758454799652100e-01 -8.368081599473953247e-02 5.912979245185852051e-01 1.725537180900573730e-01 3.054310381412506104e-01 1.920820027589797974e-01
-2.914956510066986084e-01 -3.907063510268926620e-03 4.439528882503509521e-01 -6.923464536666870117e-01 1.748931556940078735e-01 9.636784670874476433e-04 3.649581074714660645e-01 2.734858691692352295e-01
-6.511690560728311539e-03 -3.930808901786804199e-01 -7.816355675458908081e-03 -4.204424917697906494e-01 7.554931938648223877e-02 6.228064298629760742e-01 4.012528359889984131e-01 3.376575410366058350e-01
-2.225244045257568359e-01 -1.111029386520385742e-01 1.004028990864753723e-01 -3.257839083671569824e-01 -2.535065114498138428e-01 3.675055205821990967e-01 7.813807725906372070e-01 -1.097332388162612915e-01
-4.341233968734741211e-01 -3.033835291862487793e-01 2.487255781888961792e-01 -2.661307342350482941e-02 -1.447334885597229004e-01 3.772912323474884033e-01 3.326533734798431396e-01 6.188441514968872070e-01
-1.850257068872451782e-01 -1.706481426954269409e-01 -1.192793026566505432e-01 -2.800167798995971680e-01 4.712971746921539307e-01 5.633965134620666504e-02 6.489566564559936523e-01 -4.444861412048339844e-01
-5.433342456817626953e-01 8.766265958547592163e-02 -2.908608913421630859e-01 -2.598378658294677734e-01 3.452670276165008545e-01 -2.398244589567184448e-01 4.722466766834259033e-01 3.811109066009521484e-01
-1.291995495557785034e-01 -6.627439260482788086e-01 3.327334523200988770e-01 -4.042317718267440796e-02 2.763918042182922363e-01 3.250184357166290283e-01 4.994319975376129150e-01 1.645262539386749268e-02
-6.647992730140686035e-01 -4.076554998755455017e-02 1.671820431947708130e-01 2.403221279382705688e-01 -1.057765185832977295e-01 2.795683741569519043e-01 5.797290802001953125e-01 2.127030491828918457e-01
-1.665835231542587280e-01 -7.844634652137756348e-01 -4.300084337592124939e-02 -3.125844895839691162e-01 1.684116423130035400e-01 4.651604294776916504e-01 3.007281757891178131e-02 -1.080171391367912292e-01
-2.038405835628509521e-01 -2.055313438177108765e-01 -2.283508032560348511e-01 -1.801214516162872314e-01 4.069837629795074463e-01 1.037571430206298828e-01 6.931970119476318359e-01 -4.179648756980895996e-01
-2.929822206497192383e-01 -5.174042284488677979e-02 -5.503180623054504395e-01 8.910445123910903931e-02 6.349935531616210938e-01 3.838992118835449219e-01 3.388722613453865051e-02 2.212488949298858643e-01
-2.533571422100067139e-01 -1.464405804872512817e-01 5.797561258077621460e-02 -7.762262225151062012e-02 -2.907277643680572510e-01 6.546431779861450195e-01 5.619676709175109863e-01 2.758458256721496582e-01
-1.344393342733383179e-01 -2.623049020767211914e-01 -1.640309542417526245e-01 -7.856352627277374268e-02 5.863379836082458496e-01 2.319828122854232788e-01 5.707738995552062988e-01 -3.957939445972442627e-01
-3.375883698463439941e-01 2.034739553928375244e-01 3.299229145050048828e-01 -3.520142436027526855e-01 6.555825471878051758e-02 7.138375639915466309e-01 2.933502197265625000e-01 -1.093291342258453369e-01
-1.934725493192672729e-01 -8.898638188838958740e-02 -4.590182602405548096e-01 1.544283181428909302e-01 1.880156397819519043e-01 7.986511588096618652e-01 1.633186489343643188e-01 -1.422585546970367432e-01
-4.916252791881561279e-01 -2.656453847885131836e-01 -2.404756844043731689e-01 8.369330316781997681e-02 3.105800449848175049e-01 3.923476934432983398e-01 4.623908996582031250e-01 -3.983740210533142090e-01
-3.988245129585266113e-01 -5.534948706626892090e-01 3.017084896564483643e-01 -5.217444896697998047e-02 2.833752930164337158e-01 5.404776930809020996e-01 -1.001405641436576843e-01 2.416327446699142456e-01
8.963536471128463745e-02 -4.383814632892608643e-01 -2.582255899906158447e-01 -1.864943057298660278e-01 5.622017383575439453e-01 2.789740860462188721e-01 5.449026226997375488e-01 -8.666143566370010376e-02
9.463102370500564575e-02 -3.244365453720092773e-01 -2.019131183624267578e-01 -6.283988356590270996e-01 -5.787935853004455566e-02 1.102929860353469849e-01 6.480848193168640137e-01 -1.208445280790328979e-01
-6.088874861598014832e-02 -5.010485649108886719e-01 2.390568703413009644e-01 -2.087756246328353882e-01 1.521274745464324951e-01 6.472685933113098145e-01 4.221746027469635010e-01 -1.554878503084182739e-01
-2.654465436935424805e-01 7.022624462842941284e-02 -7.432053685188293457e-01 -2.247944474220275879e-01 3.323383629322052002e-01 3.211570680141448975e-01 2.034361287951469421e-02 3.281998336315155029e-01
-9.456691890954971313e-02 -4.210686683654785156e-01 -2.461073994636535645e-01 -3.239065110683441162e-01 6.223862767219543457e-01 9.106605499982833862e-02 4.187242686748504639e-01 -2.780044972896575928e-01
-6.735349893569946289e-01 6.461641192436218262e-02 -9.609957039356231689e-02 -7.120744585990905762e-01 6.896883249282836914e-02 -7.847885787487030029e-02 -7.272268086671829224e-02 9.841712564229965210e-02
-2.716985940933227539e-01 -2.873660624027252197e-01 -4.309550523757934570e-01 -4.496565163135528564e-01 -3.540607690811157227e-01 3.941565752029418945e-01 3.699999451637268066e-01 -1.951124668121337891e-01
-1.066436097025871277e-01 -8.010146021842956543e-02 1.854591816663742065e-01 -6.080526709556579590e-01 -4.701300989836454391e-03 6.603315472602844238e-01 3.381249904632568359e-01 1.664312779903411865e-01
-1.579035967588424683e-01 -3.373648226261138916e-01 3.280466198921203613e-01 -5.485554933547973633e-01 1.213555112481117249e-01 3.190938532352447510e-01 3.911296427249908447e-01 4.280109405517578125e-01
-1.197723820805549622e-01 -4.252261817455291748e-01 -1.166849285364151001e-01 -3.710926771163940430e-01 7.049025893211364746e-01 -6.482500582933425903e-02 3.791913390159606934e-01 -9.293030202388763428e-02
-3.990306854248046875e-01 2.185728847980499268e-01 -5.370304584503173828e-01 -4.838868677616119385e-01 4.599484801292419434e-01 2.307198196649551392e-01 -5.276414006948471069e-02 5.370166152715682983e-02
-5.598164200782775879e-01 9.941046126186847687e-03 -3.155586123466491699e-01 4.881091043353080750e-02 5.704451799392700195e-01 4.059943854808807373e-01 -1.931955814361572266e-01 2.387121170759201050e-01
