# Supplementary material for: Where is your field going? A machine learning approach to study the relative motion of the domains of physics
Source: PLoS One. 2020 Jun 18;15(6):e0233997. doi: 10.1371/journal.pone.0233997 (PMC7302634; doi:10.1371/journal.pone.0233997)
Supplement: S3 Data — (ZIP) [file pone.0233997.s003.zip › 2/Pacs4Run_2_VS_500_embeddings1993-1997ED8.txt]

1.564032882452011108e-01 7.333817332983016968e-02 -7.202934473752975464e-02 2.564614415168762207e-01 8.420107960700988770e-01 1.226757094264030457e-01 3.402999341487884521e-01 2.436461746692657471e-01
-8.449195325374603271e-02 -2.084040045738220215e-01 -7.733795046806335449e-02 8.250201940536499023e-01 3.249798119068145752e-01 7.586612552404403687e-02 -7.002607733011245728e-02 -3.827768862247467041e-01
5.257557705044746399e-02 -2.039760500192642212e-01 -2.964187297038733959e-04 7.425609230995178223e-01 1.898449510335922241e-01 -1.266677957028150558e-02 5.063601136207580566e-01 3.341117799282073975e-01
-1.301570087671279907e-01 2.811236381530761719e-01 1.370707750320434570e-01 3.353249728679656982e-01 5.730418562889099121e-01 4.130709767341613770e-01 -2.156241685152053833e-01 -4.767588078975677490e-01
-1.117606237530708313e-01 2.599574029445648193e-01 2.431772798299789429e-01 4.749768078327178955e-01 4.278415441513061523e-01 8.350847661495208740e-02 5.012685060501098633e-01 -4.403422772884368896e-01
3.195647001266479492e-01 -5.415614247322082520e-01 2.379355207085609436e-02 5.763399600982666016e-01 2.472327649593353271e-01 3.940734863281250000e-01 -1.966359764337539673e-01 1.295067667961120605e-01
-2.037297040224075317e-01 7.975243777036666870e-02 2.015450596809387207e-01 7.537191510200500488e-01 3.041624724864959717e-01 1.308069378137588501e-01 4.085265100002288818e-01 2.586537599563598633e-01
3.189228475093841553e-01 -2.460771948099136353e-01 -2.035485357046127319e-01 6.520532965660095215e-01 -2.945125848054885864e-02 1.698481589555740356e-01 5.833972096443176270e-01 -3.256769105792045593e-02
-1.336909979581832886e-01 -2.637860774993896484e-01 -7.495538592338562012e-01 4.799572229385375977e-01 5.429384112358093262e-02 2.067068070173263550e-01 2.716181278228759766e-01 -3.003110550343990326e-02
9.235185384750366211e-02 6.730704009532928467e-02 -1.846625953912734985e-01 6.858800053596496582e-01 6.904075294733047485e-02 5.451179742813110352e-01 1.583455316722393036e-02 -4.245449900627136230e-01
3.979148566722869873e-01 -3.477594852447509766e-01 -2.402494996786117554e-01 5.062030553817749023e-01 4.055208563804626465e-01 -2.599835395812988281e-01 1.515819430351257324e-01 3.895512223243713379e-01
1.284187734127044678e-01 -3.824328258633613586e-02 1.682740151882171631e-01 1.740245670080184937e-01 8.122878670692443848e-01 -1.013488695025444031e-01 1.397603377699851990e-02 -5.031569600105285645e-01
6.557132601737976074e-01 6.198710203170776367e-02 -4.348797798156738281e-01 5.740043520927429199e-01 1.114928722381591797e-01 2.560820244252681732e-02 1.474313735961914062e-01 -1.130212843418121338e-01
-2.264778614044189453e-01 4.025233387947082520e-01 2.376390546560287476e-01 6.113721132278442383e-01 3.443567156791687012e-01 3.914389312267303467e-01 2.682585716247558594e-01 -1.125435754656791687e-01
5.132102370262145996e-01 -7.521441578865051270e-02 -3.091806769371032715e-01 7.676157355308532715e-01 1.486019194126129150e-01 -1.859915815293788910e-02 1.536841243505477905e-01 9.183066897094249725e-03
-9.983941912651062012e-02 -1.474026739597320557e-01 1.103440821170806885e-01 6.184295415878295898e-01 2.340712398290634155e-01 9.586796164512634277e-02 6.324959993362426758e-01 3.311228752136230469e-01
-1.461773067712783813e-01 1.645059697329998016e-02 -7.243709564208984375e-01 5.715244412422180176e-01 2.299599647521972656e-01 -9.083665907382965088e-02 2.434225827455520630e-01 -8.136671036481857300e-02
2.235678136348724365e-01 -1.578130871057510376e-01 -2.869667708873748779e-01 1.569392718374729156e-02 3.585102558135986328e-01 1.701801866292953491e-01 8.226196765899658203e-01 -9.122448414564132690e-02
4.957495927810668945e-01 3.016221150755882263e-02 -2.505175583064556122e-02 1.146520078182220459e-01 4.125144481658935547e-01 2.731379568576812744e-01 6.261712908744812012e-01 -3.204478621482849121e-01
-2.063551545143127441e-01 1.829439252614974976e-01 3.785982728004455566e-02 6.264817714691162109e-01 6.520326733589172363e-01 -1.457314342260360718e-01 -1.749570667743682861e-01 -2.303088158369064331e-01
3.362457752227783203e-01 -6.581757683306932449e-03 -5.263120681047439575e-02 6.390817761421203613e-01 4.303874671459197998e-01 1.951411068439483643e-01 -3.792707920074462891e-01 -3.294542133808135986e-01
6.771352142095565796e-02 9.524910151958465576e-02 -3.519853949546813965e-01 8.331532478332519531e-01 7.410635799169540405e-02 2.193954288959503174e-01 1.976524144411087036e-01 -2.749763131141662598e-01
-1.969905383884906769e-02 3.239132463932037354e-01 -6.197287440299987793e-01 5.602772235870361328e-01 7.602119445800781250e-02 2.526095211505889893e-01 2.385703623294830322e-01 2.649738192558288574e-01
-2.014388702809810638e-02 1.893080025911331177e-01 -6.240270733833312988e-01 5.226773023605346680e-01 9.301443397998809814e-02 -1.654912158846855164e-02 5.063179731369018555e-01 -1.893995404243469238e-01
3.648775219917297363e-01 9.836322069168090820e-02 1.181160733103752136e-01 2.614683508872985840e-01 3.149884641170501709e-01 2.700389623641967773e-01 7.116199731826782227e-01 -3.103710114955902100e-01
-1.343566924333572388e-01 1.916166990995407104e-01 -2.191796749830245972e-01 -1.176555007696151733e-01 6.645389199256896973e-01 6.539027094841003418e-01 9.743139892816543579e-02 -6.822925060987472534e-02
-1.022820174694061279e-01 2.214184403419494629e-02 -4.656634926795959473e-01 7.434397935867309570e-01 4.101179540157318115e-01 -1.880780309438705444e-01 -1.260646283626556396e-01 6.374736316502094269e-03
1.404137164354324341e-01 -1.008886620402336121e-01 -5.252409577369689941e-01 6.580500602722167969e-01 3.115306496620178223e-01 3.740429505705833435e-02 -2.075012177228927612e-01 -3.459628820419311523e-01
5.169990658760070801e-01 2.474499791860580444e-01 2.117522805929183960e-01 1.812793612480163574e-01 4.919351637363433838e-01 4.605440199375152588e-01 3.226930499076843262e-01 1.885397732257843018e-01
4.331349954009056091e-02 -4.682367444038391113e-01 -2.269273847341537476e-01 6.680012941360473633e-01 2.186698764562606812e-01 4.095768630504608154e-01 -1.499611437320709229e-01 2.076010704040527344e-01
3.992203474044799805e-01 -7.768055889755487442e-03 2.852708399295806885e-01 3.945677280426025391e-01 2.299854457378387451e-01 3.389490544795989990e-01 6.087900996208190918e-01 -2.551359832286834717e-01
5.721708387136459351e-02 -2.987180650234222412e-01 -3.290235400199890137e-01 6.277127265930175781e-01 2.448387593030929565e-01 -1.706984639167785645e-01 3.469915390014648438e-01 -4.424103796482086182e-01
4.558072388172149658e-01 -3.696253895759582520e-02 -2.084565460681915283e-01 6.965752840042114258e-01 3.943350315093994141e-01 -7.581347972154617310e-02 -2.595476210117340088e-01 -1.832744777202606201e-01
1.547856605611741543e-03 -7.456651329994201660e-02 -3.469110131263732910e-01 -2.537834830582141876e-02 4.490319490432739258e-01 8.119037747383117676e-01 7.266607135534286499e-02 8.572116494178771973e-02
9.596158564090728760e-02 2.826457917690277100e-01 -2.391800433397293091e-01 7.684460282325744629e-01 1.612125635147094727e-01 3.883181810379028320e-01 -6.331836432218551636e-02 -2.870481312274932861e-01
6.590460240840911865e-02 -4.418096318840980530e-02 -5.703735351562500000e-01 6.878609061241149902e-01 3.687818944454193115e-01 -1.571921855211257935e-01 -1.857580840587615967e-01 3.229739610105752945e-03
2.398853562772274017e-02 -3.312846124172210693e-01 -3.168005943298339844e-01 7.501933574676513672e-01 2.122214585542678833e-01 6.011058390140533447e-02 1.577851325273513794e-01 -3.911200165748596191e-01
1.476585865020751953e-01 -5.145313739776611328e-01 -3.775238394737243652e-01 5.982326269149780273e-01 1.036082431674003601e-01 3.189462423324584961e-01 1.848031766712665558e-02 -3.166147172451019287e-01
4.049311876296997070e-01 -4.622441902756690979e-02 -3.941739797592163086e-01 6.681426167488098145e-01 1.229843124747276306e-01 -8.373688161373138428e-02 4.330079555511474609e-01 1.499112397432327271e-01
1.410632510669529438e-03 -2.851554751396179199e-01 -5.598087906837463379e-01 5.962718725204467773e-01 3.551397323608398438e-01 1.041525453329086304e-01 -3.074260354042053223e-01 1.351877301931381226e-01
-1.125038936734199524e-01 1.602953299880027771e-02 3.584728389978408813e-02 5.955707430839538574e-01 1.784761548042297363e-01 5.031052231788635254e-02 6.741487383842468262e-01 -3.771407604217529297e-01
2.065431326627731323e-01 -3.774975538253784180e-01 -4.376696944236755371e-01 6.633182168006896973e-01 2.177440226078033447e-01 -5.991735309362411499e-02 9.525302797555923462e-02 -3.510187864303588867e-01
-1.919805854558944702e-01 -4.189963638782501221e-01 -2.165954709053039551e-01 6.997702121734619141e-01 1.927248686552047729e-01 4.487573206424713135e-01 -9.138149768114089966e-02 6.416466832160949707e-02
1.374259870499372482e-02 2.404164522886276245e-01 -2.901822328567504883e-01 7.846904397010803223e-01 1.230351999402046204e-01 3.327007293701171875e-01 8.857288211584091187e-02 -3.292317390441894531e-01
2.364063858985900879e-01 4.093158640898764133e-04 -3.240025639533996582e-01 5.988935828208923340e-01 3.980655670166015625e-01 2.231575995683670044e-01 -4.360232353210449219e-01 -2.865116894245147705e-01
2.225358784198760986e-01 -2.757037580013275146e-01 -3.764131069183349609e-01 7.290116548538208008e-01 3.058821260929107666e-01 -1.046070978045463562e-01 2.217309735715389252e-02 -3.103582859039306641e-01
1.512395739555358887e-01 -4.727605730295181274e-02 -4.079602360725402832e-01 7.582519054412841797e-01 1.747358292341232300e-01 2.513868547976016998e-02 2.202378064393997192e-01 -3.922305703163146973e-01
-3.259139358997344971e-01 3.058695495128631592e-01 -3.697869479656219482e-01 7.058688402175903320e-01 1.431078612804412842e-01 1.411599367856979370e-01 3.520287573337554932e-01 -3.000606410205364227e-02
9.349603950977325439e-02 1.687563210725784302e-01 -1.818806976079940796e-01 7.801163196563720703e-01 1.033543422818183899e-01 5.078469514846801758e-01 -4.913760721683502197e-02 -2.238585948944091797e-01
-9.146878868341445923e-02 1.786245852708816528e-01 3.634068965911865234e-01 6.029165387153625488e-01 3.173109292984008789e-01 3.028123676776885986e-01 4.630089700222015381e-01 2.395722121000289917e-01
3.921669423580169678e-01 -2.961691915988922119e-01 1.674114018678665161e-01 -6.033021956682205200e-02 6.735638380050659180e-01 1.228309944272041321e-01 5.043635964393615723e-01 -6.053306907415390015e-02
5.433482527732849121e-01 -2.028019428253173828e-01 -5.516132712364196777e-02 -7.542921602725982666e-02 6.367387175559997559e-01 1.043459475040435791e-01 4.837459027767181396e-01 -6.765649467706680298e-02
1.233430132269859314e-01 -9.552801400423049927e-02 -4.713684320449829102e-01 6.523918509483337402e-01 1.503131687641143799e-01 -6.634919345378875732e-02 3.480008244514465332e-01 -4.239772558212280273e-01
3.629055321216583252e-01 -4.275108221918344498e-03 -1.150025799870491028e-01 6.515305042266845703e-01 4.358972609043121338e-01 3.608569502830505371e-02 -3.277502655982971191e-01 -3.630906641483306885e-01
2.846210002899169922e-01 -1.175945550203323364e-01 -2.544074654579162598e-01 7.111623883247375488e-02 3.402868807315826416e-01 4.244573414325714111e-01 6.670833826065063477e-01 -3.072821497917175293e-01
5.288918018341064453e-01 -1.750313937664031982e-01 -1.223464235663414001e-01 -6.005490198731422424e-02 5.821905136108398438e-01 7.325606793165206909e-02 5.292176008224487305e-01 -2.160525619983673096e-01
-3.446060046553611755e-02 8.656257390975952148e-02 -2.800815403461456299e-01 9.848057478666305542e-02 2.525734007358551025e-01 8.171709179878234863e-01 2.876310646533966064e-01 2.981310784816741943e-01
4.126303195953369141e-01 -3.366801142692565918e-01 -2.958883643150329590e-01 5.950979888439178467e-02 2.344894707202911377e-01 5.000186562538146973e-01 5.605633854866027832e-01 7.781952619552612305e-02
1.316837370395660400e-01 -6.134510785341262817e-02 7.208815217018127441e-02 6.629517078399658203e-01 2.004431486129760742e-01 -5.512485280632972717e-02 6.533104181289672852e-01 2.533058822154998779e-01
-4.678200483322143555e-01 -4.494415819644927979e-01 -7.215225696563720703e-02 2.132549881935119629e-01 6.455572247505187988e-01 1.490952372550964355e-01 -6.575486063957214355e-02 -2.918320000171661377e-01
-2.699927389621734619e-01 -3.661677986383438110e-02 -4.517512619495391846e-01 -1.104197129607200623e-01 4.805151224136352539e-01 4.317845404148101807e-01 5.403249859809875488e-01 -1.441124081611633301e-02
1.027292311191558838e-01 -2.040687352418899536e-01 -3.392748534679412842e-01 7.349984049797058105e-01 3.887765407562255859e-01 1.075135450810194016e-02 -1.151998117566108704e-01 3.576854467391967773e-01
4.499545693397521973e-01 -1.669591069221496582e-01 -2.662195265293121338e-01 7.915385961532592773e-01 7.465416193008422852e-02 2.510140836238861084e-01 4.548527300357818604e-02 4.011574387550354004e-02
-5.450271070003509521e-02 -6.173521280288696289e-01 1.393115669488906860e-01 5.876116752624511719e-01 3.201743960380554199e-01 3.851794302463531494e-01 5.980327259749174118e-03 1.732360757887363434e-02
-2.579245567321777344e-01 -1.499807834625244141e-01 1.747824400663375854e-01 4.770328104496002197e-01 2.955252230167388916e-01 7.255098223686218262e-02 7.483394145965576172e-01 -1.614340022206306458e-02
2.258425056934356689e-01 -4.663264453411102295e-01 -6.093299984931945801e-01 5.048748850822448730e-01 2.543220520019531250e-01 2.797344699501991272e-02 -4.691985622048377991e-02 -1.941377967596054077e-01
9.770236164331436157e-02 -4.962722063064575195e-01 -2.172148376703262329e-01 6.777712702751159668e-01 3.125961422920227051e-01 9.941302239894866943e-03 1.104119941592216492e-01 3.572199940681457520e-01
1.103304624557495117e-01 -5.394245982170104980e-01 -3.662833273410797119e-01 6.391190290451049805e-01 3.093166649341583252e-01 -7.036911323666572571e-03 -8.363295346498489380e-02 2.269160300493240356e-01
-1.835730522871017456e-01 -2.767361998558044434e-01 3.191382884979248047e-01 6.814726591110229492e-01 4.056080877780914307e-01 2.583161592483520508e-01 1.760017871856689453e-01 2.474716156721115112e-01
2.314634919166564941e-01 -4.035314619541168213e-01 -1.157361343502998352e-01 1.016119122505187988e-01 3.625885844230651855e-01 3.830850720405578613e-01 5.441461801528930664e-01 -4.307522475719451904e-01
-6.004288420081138611e-02 1.803830116987228394e-01 2.429943382740020752e-01 4.059532880783081055e-01 6.677340269088745117e-01 2.010527551174163818e-01 -2.813520841300487518e-02 5.029214024543762207e-01
1.873153895139694214e-01 7.806038856506347656e-02 -9.440536051988601685e-02 7.187629342079162598e-01 4.844699800014495850e-01 -3.973718360066413879e-02 -3.059497177600860596e-01 -3.215455114841461182e-01
5.290964245796203613e-01 4.126710593700408936e-01 1.023631915450096130e-01 1.397535055875778198e-01 6.548412442207336426e-01 1.058922037482261658e-01 2.823464870452880859e-01 6.278373766690492630e-04
-3.498223721981048584e-01 3.345270454883575439e-01 -3.410724699497222900e-01 2.024965882301330566e-01 7.502962350845336914e-01 -6.869628280401229858e-02 -7.224839925765991211e-02 1.884066015481948853e-01
-2.412808388471603394e-01 -7.664348930120468140e-02 -4.384247362613677979e-01 -1.593194454908370972e-01 7.164371609687805176e-01 4.442327320575714111e-01 -1.034202892333269119e-02 8.705425262451171875e-02
-1.365621387958526611e-01 -3.724434375762939453e-01 -9.353744983673095703e-02 4.929331541061401367e-01 4.697308540344238281e-01 -2.756257951259613037e-01 3.261230587959289551e-01 4.335104525089263916e-01
1.812217235565185547e-01 -1.563278734683990479e-01 2.646503597497940063e-02 5.498095154762268066e-01 5.263808965682983398e-01 -6.745271384716033936e-02 1.013843268156051636e-01 5.897658467292785645e-01
-1.465561985969543457e-01 9.841295331716537476e-02 1.345703750848770142e-01 5.597563982009887695e-01 3.671568036079406738e-01 2.567253075540065765e-02 6.174713373184204102e-01 3.473697602748870850e-01
-1.845846772193908691e-01 -5.802826285362243652e-01 -1.143166795372962952e-01 4.175048172473907471e-01 3.579516410827636719e-01 3.908521234989166260e-01 -1.922129541635513306e-01 -3.521097600460052490e-01
-3.020531497895717621e-02 5.979557335376739502e-02 -3.708328008651733398e-01 -8.191315829753875732e-02 4.228552281856536865e-01 7.146658301353454590e-01 3.942314386367797852e-01 -7.945693284273147583e-02
7.925240322947502136e-03 -1.769920587539672852e-01 3.320390358567237854e-02 6.215405464172363281e-01 6.021192073822021484e-01 -2.219073474407196045e-01 -7.922571152448654175e-02 4.038921296596527100e-01
-5.733803287148475647e-02 -4.390370845794677734e-01 1.589427739381790161e-01 5.482590198516845703e-01 5.073602199554443359e-01 1.531131565570831299e-01 2.911704778671264648e-02 4.431728422641754150e-01
-3.716027736663818359e-01 1.070270314812660217e-01 -2.378273308277130127e-01 9.917937964200973511e-02 8.265326023101806641e-01 -2.291409671306610107e-01 1.622792631387710571e-01 1.485330015420913696e-01
3.848085403442382812e-01 -5.519264936447143555e-02 -4.669184088706970215e-01 6.741484999656677246e-01 2.722253799438476562e-01 -6.739460676908493042e-02 -1.187620759010314941e-01 -2.891959846019744873e-01
-3.042265772819519043e-01 4.138649106025695801e-01 -5.014112964272499084e-02 6.589474678039550781e-01 4.994284510612487793e-01 1.269214600324630737e-01 -5.363347381353378296e-02 1.761295199394226074e-01
-1.844216138124465942e-01 -3.631674647331237793e-01 -8.928950875997543335e-02 3.264942467212677002e-01 5.263844132423400879e-01 -2.228138148784637451e-01 3.687953948974609375e-01 -5.067449808120727539e-01
-1.629710569977760315e-02 -2.880255579948425293e-01 -7.160069942474365234e-01 5.041832923889160156e-01 8.596348017454147339e-02 9.782811254262924194e-02 3.377685546875000000e-01 -1.373358964920043945e-01
1.483733803033828735e-01 -8.581672608852386475e-02 -3.125281631946563721e-01 7.272746562957763672e-01 3.247614204883575439e-01 2.590358071029186249e-02 -1.074658185243606567e-01 4.757401347160339355e-01
-1.687207967042922974e-01 -2.326782494783401489e-01 6.572759151458740234e-02 1.553759872913360596e-01 3.295272588729858398e-01 6.212123632431030273e-01 6.277191638946533203e-01 -2.019903250038623810e-02
-4.020642489194869995e-02 -5.663015246391296387e-01 1.277823001146316528e-01 5.186663269996643066e-01 4.723502397537231445e-01 1.411852091550827026e-01 6.305285543203353882e-02 3.812078237533569336e-01
6.814091205596923828e-01 4.117965698242187500e-01 -4.673943296074867249e-02 2.641554474830627441e-01 3.648036122322082520e-01 3.411943018436431885e-01 2.112629562616348267e-01 3.905914025381207466e-03
2.905530035495758057e-01 -1.005582511425018311e-01 -5.865222811698913574e-01 6.265426874160766602e-01 1.791520416736602783e-01 -5.344883352518081665e-02 2.758879959583282471e-01 2.404917031526565552e-01
4.495019018650054932e-01 4.783373177051544189e-01 -8.060880750417709351e-02 1.904220432043075562e-01 4.891246557235717773e-01 1.465028673410415649e-01 5.076406598091125488e-01 -8.932048827409744263e-02
-3.136389851570129395e-01 1.901134401559829712e-01 5.107549205422401428e-02 6.590368151664733887e-01 2.227440029382705688e-01 2.692973613739013672e-01 4.546989202499389648e-01 3.156931102275848389e-01
1.746587641537189484e-02 7.972186058759689331e-02 -3.770562112331390381e-01 7.951412200927734375e-01 2.091065794229507446e-01 2.713820338249206543e-01 -1.248129010200500488e-01 -2.931998670101165771e-01
3.424609452486038208e-02 1.107002329081296921e-02 -4.005594551563262939e-01 -2.085409685969352722e-02 3.810437023639678955e-01 4.902081787586212158e-01 6.024276614189147949e-01 -2.990056574344635010e-01
4.363522827625274658e-01 -1.605037450790405273e-01 -2.582406401634216309e-01 -2.748486213386058807e-02 4.007043540477752686e-01 4.849572479724884033e-01 4.873722493648529053e-01 -2.882922887802124023e-01
1.597578674554824829e-01 -3.078375756740570068e-01 -2.328818440437316895e-01 -2.135233953595161438e-02 4.385031163692474365e-01 5.262843966484069824e-01 4.679417908191680908e-01 -3.698564171791076660e-01
-6.204021722078323364e-02 7.454211264848709106e-02 3.668653368949890137e-01 6.895317435264587402e-01 4.001655578613281250e-01 -9.088829392567276955e-04 4.097317755222320557e-01 2.292093783617019653e-01
-8.535600267350673676e-03 -5.168581753969192505e-02 -4.662927985191345215e-01 7.194627523422241211e-01 3.393630385398864746e-01 -7.302421331405639648e-02 -6.672136485576629639e-02 -3.704705536365509033e-01
2.588253319263458252e-01 -1.746069490909576416e-01 -4.918236434459686279e-01 6.272284984588623047e-01 1.725207865238189697e-01 -9.103494882583618164e-02 2.328955978155136108e-01 -4.182399213314056396e-01
4.395756721496582031e-01 -4.097931832075119019e-02 -1.515114456415176392e-01 -2.767162621021270752e-01 7.742404937744140625e-01 1.493114084005355835e-01 2.641693353652954102e-01 -1.184842735528945923e-01
-4.149651527404785156e-02 -6.794703602790832520e-01 1.981389150023460388e-02 4.430004358291625977e-01 4.600487947463989258e-01 -9.381990134716033936e-02 1.994274556636810303e-01 -2.823787033557891846e-01
3.446330130100250244e-01 -1.729913353919982910e-01 -5.101372003555297852e-01 6.556605100631713867e-01 7.958690077066421509e-02 4.221481829881668091e-02 2.825916707515716553e-01 -2.705502808094024658e-01
-1.788636744022369385e-01 3.305305838584899902e-01 1.353541612625122070e-01 3.913828134536743164e-01 5.876241922378540039e-01 2.842635810375213623e-01 9.397640824317932129e-02 5.023114085197448730e-01
-3.523934483528137207e-01 -3.526942431926727295e-01 -6.900501251220703125e-02 1.533159762620925903e-01 6.718298792839050293e-01 1.130585968494415283e-01 4.350719973444938660e-02 -5.070775151252746582e-01
2.150697857141494751e-01 -4.680115878582000732e-01 -2.943551838397979736e-01 -3.082270268350839615e-03 2.810856401920318604e-01 5.987883210182189941e-01 4.145488739013671875e-01 -1.965917646884918213e-01
1.062589883804321289e-01 -1.417628526687622070e-01 -1.462588012218475342e-01 7.987440228462219238e-01 2.231329977512359619e-01 3.533479571342468262e-01 -2.411869615316390991e-01 -2.764318585395812988e-01
5.024372935295104980e-01 4.280634522438049316e-01 -1.863943189382553101e-01 5.068144574761390686e-02 4.763005375862121582e-01 3.762386143207550049e-01 3.777339160442352295e-01 1.261201798915863037e-01
-1.820994466543197632e-01 -6.735935807228088379e-02 -1.433054655790328979e-01 1.168540120124816895e-01 7.997832894325256348e-01 -2.457077354192733765e-01 8.571889996528625488e-02 -4.698277115821838379e-01
1.169708296656608582e-01 -1.814609393477439880e-02 1.081921607255935669e-01 8.134708553552627563e-02 6.105738282203674316e-01 -7.257486134767532349e-02 5.977657437324523926e-01 -4.819485843181610107e-01
-2.194585464894771576e-02 -2.236475348472595215e-01 -4.718228578567504883e-01 6.605859994888305664e-01 3.078315556049346924e-01 2.015280723571777344e-01 -7.852707058191299438e-02 3.859653174877166748e-01
1.050275638699531555e-01 -3.108721375465393066e-01 -4.931779205799102783e-01 5.912682414054870605e-01 2.802130579948425293e-01 -2.033321261405944824e-01 2.574642002582550049e-01 3.366809189319610596e-01
2.927112206816673279e-02 2.703899443149566650e-01 1.587996631860733032e-02 6.277258992195129395e-01 6.543530225753784180e-01 2.285005152225494385e-02 -3.121950626373291016e-01 -7.466438412666320801e-02
2.102073431015014648e-01 -4.499174952507019043e-01 -5.683965282514691353e-04 4.353846907615661621e-01 5.068530440330505371e-01 -2.618270814418792725e-01 2.880434393882751465e-01 3.942137956619262695e-01
6.426323205232620239e-03 5.367746949195861816e-02 -8.334571123123168945e-01 4.777226150035858154e-01 1.541790962219238281e-01 1.368789821863174438e-01 1.750035881996154785e-01 3.277851268649101257e-02
-2.047409266233444214e-01 6.494053453207015991e-02 -5.669597387313842773e-01 5.761930346488952637e-01 3.927021473646163940e-02 4.844793379306793213e-01 2.463383376598358154e-01 -5.896651372313499451e-02
-4.786153789609670639e-03 -2.792551517486572266e-01 -4.651905596256256104e-01 5.629019141197204590e-01 4.803454577922821045e-01 -3.641320168972015381e-01 -6.936889141798019409e-02 1.435165703296661377e-01
-1.792812347412109375e-01 2.358862608671188354e-01 2.420658618211746216e-02 4.106419086456298828e-01 7.907811403274536133e-01 -7.878807932138442993e-02 -2.221361398696899414e-01 -2.492312788963317871e-01
-1.813165545463562012e-01 -5.502610206604003906e-01 -2.304620891809463501e-01 6.403151750564575195e-01 2.744013369083404541e-01 3.264268636703491211e-01 -1.361460983753204346e-01 2.888547256588935852e-02
2.183026224374771118e-01 -6.135697364807128906e-01 -2.530009150505065918e-01 5.859405994415283203e-01 3.546831309795379639e-01 -4.493577778339385986e-02 -1.058976575732231140e-01 -1.717759519815444946e-01
4.770126640796661377e-01 -2.689709961414337158e-01 -1.175913512706756592e-01 9.314056485891342163e-02 3.585148453712463379e-01 5.639848709106445312e-01 3.530157804489135742e-01 -3.261573910713195801e-01
-4.411619529128074646e-02 -2.813764810562133789e-01 -1.333706825971603394e-01 -1.366467475891113281e-01 6.681822538375854492e-01 6.232371330261230469e-01 1.086400449275970459e-01 1.890138238668441772e-01
-2.340553253889083862e-01 -1.661779358983039856e-02 -6.511408686637878418e-01 5.960700511932373047e-01 9.587917476892471313e-02 3.519821166992187500e-01 1.391482204198837280e-01 1.149418503046035767e-01
-2.012445181608200073e-01 -6.908646319061517715e-03 -3.001640737056732178e-01 7.813868671655654907e-02 7.510264515876770020e-01 -7.955858111381530762e-02 -5.689973756670951843e-02 -5.381830334663391113e-01
1.107481792569160461e-01 -1.989739686250686646e-01 -2.939237654209136963e-01 5.519233644008636475e-02 2.737865447998046875e-01 6.372807025909423828e-01 6.137371063232421875e-01 -3.078685142099857330e-02
5.183486938476562500e-01 -1.813699454069137573e-01 -4.723477959632873535e-01 6.343801617622375488e-01 1.708756536245346069e-01 -8.758913725614547729e-02 1.806909441947937012e-01 5.787306278944015503e-02
-8.994345366954803467e-02 2.709023654460906982e-01 -1.701099276542663574e-01 6.849555671215057373e-02 9.158748984336853027e-01 -1.585039347410202026e-01 -1.089769378304481506e-01 9.522023797035217285e-02
2.312904298305511475e-01 -1.919877827167510986e-01 -2.277713567018508911e-01 -7.452452555298805237e-03 3.931817114353179932e-01 4.255367517471313477e-01 6.757743358612060547e-01 -2.556675672531127930e-01
-2.589628398418426514e-01 -4.355081617832183838e-01 -2.581482231616973877e-01 2.918701767921447754e-01 4.277938902378082275e-01 -1.517608910799026489e-01 2.329294979572296143e-01 -5.754537582397460938e-01
1.333759576082229614e-01 -5.971960425376892090e-01 -4.881431460380554199e-01 5.206965804100036621e-01 2.736268341541290283e-01 -1.369735151529312134e-01 8.143505454063415527e-02 1.260711252689361572e-01
-9.687717258930206299e-02 6.252784747630357742e-03 -2.901604473590850830e-01 -5.657408386468887329e-02 5.074527859687805176e-01 6.852931380271911621e-01 3.624169826507568359e-01 -2.114258706569671631e-01
-1.091846972703933716e-01 -3.152487874031066895e-01 2.892556190490722656e-01 3.690767884254455566e-01 6.979858279228210449e-01 -7.858648896217346191e-02 -6.379881501197814941e-02 -4.139807522296905518e-01
-2.179007530212402344e-01 -4.382320046424865723e-01 -5.374995470046997070e-01 3.379501998424530029e-01 4.216280579566955566e-01 2.676803767681121826e-01 -3.220784962177276611e-01 -6.479556858539581299e-02
-1.640053242444992065e-01 2.320221662521362305e-01 -5.279543399810791016e-01 6.151360869407653809e-01 5.116055905818939209e-02 2.934685349464416504e-01 3.972904384136199951e-01 1.247350648045539856e-01
5.196918845176696777e-01 2.115549147129058838e-01 1.991540342569351196e-01 2.839619815349578857e-01 4.474380016326904297e-01 2.439105659723281860e-01 5.518411397933959961e-01 -2.542709372937679291e-02
4.975468814373016357e-01 -1.702981442213058472e-01 -1.781587898731231689e-01 6.986708939075469971e-02 3.876881003379821777e-01 5.527539253234863281e-01 3.809113800525665283e-01 -2.930718958377838135e-01
5.022096037864685059e-01 4.186429828405380249e-02 -1.926850825548171997e-01 7.780445814132690430e-01 6.075204163789749146e-02 1.481731086969375610e-01 1.588110923767089844e-01 2.295318245887756348e-01
-4.377501457929611206e-02 1.370784789323806763e-01 -2.270039916038513184e-01 -3.713557124137878418e-02 4.658230543136596680e-01 5.813981294631958008e-01 6.024589538574218750e-01 9.171449393033981323e-02
1.627380698919296265e-01 -5.052963495254516602e-01 -3.002966642379760742e-01 6.595212221145629883e-01 2.595724165439605713e-01 -6.827773153781890869e-02 1.740750074386596680e-01 -3.011707067489624023e-01
1.270607858896255493e-01 -3.709143698215484619e-01 -2.844700813293457031e-01 7.641493082046508789e-01 2.752712070941925049e-01 1.698439866304397583e-01 -2.268920987844467163e-01 1.591525971889495850e-01
9.121534973382949829e-02 -4.120845198631286621e-01 -3.773273825645446777e-01 6.017015576362609863e-01 2.563501894474029541e-01 -5.319701507687568665e-03 1.615214794874191284e-01 4.749869704246520996e-01
-3.324787914752960205e-01 -6.822326034307479858e-02 -1.536370813846588135e-01 4.107845425605773926e-01 2.926267385482788086e-01 -1.805821210145950317e-01 7.572431564331054688e-01 2.824532426893711090e-02
-3.207530677318572998e-01 -6.514695007354021072e-03 -1.396979391574859619e-01 4.284805431962013245e-02 4.648899435997009277e-01 5.214463472366333008e-01 5.704171061515808105e-01 2.496373653411865234e-01
6.116935014724731445e-01 3.795369267463684082e-01 -4.948218166828155518e-02 1.825923174619674683e-01 5.276972055435180664e-01 5.599557235836982727e-02 4.029155373573303223e-01 4.531855508685112000e-02
-4.007751047611236572e-01 4.149951413273811340e-02 6.032729893922805786e-02 4.337565600872039795e-01 4.875278174877166748e-01 -2.064817398786544800e-01 4.873606860637664795e-01 -3.578191101551055908e-01
-2.311739772558212280e-01 -6.088276505470275879e-01 -7.426012307405471802e-02 1.332872211933135986e-01 6.189349889755249023e-01 2.504615187644958496e-01 -9.625251591205596924e-02 -3.123002648353576660e-01
2.432054728269577026e-01 2.971154451370239258e-01 -1.834354102611541748e-01 -1.443693637847900391e-01 6.832033991813659668e-01 2.057731449604034424e-01 4.837966263294219971e-01 2.343368977308273315e-01
4.997178912162780762e-01 9.022282063961029053e-02 -5.978519320487976074e-01 5.069514513015747070e-01 2.877427041530609131e-01 -8.430527895689010620e-02 -1.795549988746643066e-01 -7.464530318975448608e-02
4.642216265201568604e-01 1.520927101373672485e-01 5.197529494762420654e-02 1.757810562849044800e-01 5.102339386940002441e-01 3.200887516140937805e-02 6.728260517120361328e-01 1.170789003372192383e-01
6.406556963920593262e-01 -1.021698787808418274e-01 4.535168409347534180e-02 1.381541043519973755e-02 5.843147039413452148e-01 1.758690774440765381e-01 4.369573891162872314e-01 -1.165704801678657532e-01
3.666925057768821716e-02 -3.609954416751861572e-01 -1.080373525619506836e-01 6.950650215148925781e-01 2.990590929985046387e-01 3.712080121040344238e-01 -3.097982406616210938e-01 2.243737578392028809e-01
5.580962300300598145e-01 4.007541239261627197e-01 -7.946526259183883667e-02 1.006082072854042053e-01 6.434132456779479980e-01 1.650136522948741913e-02 2.097404301166534424e-01 2.307475507259368896e-01
1.507594287395477295e-01 -1.360353529453277588e-01 -4.035769030451774597e-03 3.658586740493774414e-01 3.445793986320495605e-01 1.472372710704803467e-01 7.835848927497863770e-01 -2.654768228530883789e-01
2.728295624256134033e-01 -3.416649997234344482e-01 -2.280422747135162354e-01 -6.841874867677688599e-02 4.860744178295135498e-01 3.980955183506011963e-01 5.509468317031860352e-01 -2.320643216371536255e-01
2.118676602840423584e-01 -1.864084601402282715e-01 -3.569665849208831787e-01 8.112854510545730591e-02 5.573208332061767578e-01 -1.361600458621978760e-01 1.283455640077590942e-01 -6.638813018798828125e-01
-1.957133561372756958e-01 -1.284327805042266846e-01 -3.941308259963989258e-01 -2.078327834606170654e-01 6.438646316528320312e-01 5.047442913055419922e-01 2.758364677429199219e-01 3.540625795722007751e-02
-3.774539232254028320e-01 4.847060739994049072e-01 1.838293974287807941e-03 5.400673151016235352e-01 4.215121269226074219e-01 3.849238157272338867e-02 3.819069266319274902e-01 -7.684782892465591431e-02
1.401999443769454956e-01 -3.955767154693603516e-01 -4.006324335932731628e-02 6.116656064987182617e-01 3.677792847156524658e-01 -3.822764614596962929e-03 2.193283438682556152e-01 5.145309567451477051e-01
1.894653402268886566e-02 -7.098691165447235107e-02 -3.319101631641387939e-01 -1.849207282066345215e-01 5.409271121025085449e-01 5.905107855796813965e-01 3.906939625740051270e-01 -2.372654080390930176e-01
2.121133357286453247e-01 -2.646525856107473373e-03 -3.685103952884674072e-01 7.172570824623107910e-01 2.521862387657165527e-01 1.028421893715858459e-01 -1.973584592342376709e-01 4.377428293228149414e-01
-1.597891598939895630e-01 -2.910736799240112305e-01 -1.519130915403366089e-01 -1.065875515341758728e-01 6.817888021469116211e-01 6.153165102005004883e-01 -5.361210554838180542e-03 1.087460592389106750e-01
1.052997037768363953e-01 3.876177668571472168e-01 8.726840466260910034e-02 2.779013812541961670e-01 8.041229844093322754e-01 3.469318524003028870e-02 -2.632687985897064209e-01 -1.915507912635803223e-01
3.346123695373535156e-01 1.559161394834518433e-02 -1.932674944400787354e-01 -1.196957379579544067e-01 6.588736772537231445e-01 -2.736260369420051575e-02 5.232459306716918945e-01 3.570190668106079102e-01
-8.817815035581588745e-02 4.008019566535949707e-01 -1.655913442373275757e-01 6.301838159561157227e-01 4.013811647891998291e-01 1.608438938856124878e-01 2.348408661782741547e-02 4.685094058513641357e-01
-3.430120348930358887e-01 6.429352611303329468e-02 -2.813443541526794434e-01 1.072523891925811768e-01 8.626251220703125000e-01 -1.148984506726264954e-01 -1.622763872146606445e-01 6.240179389715194702e-02
3.217620253562927246e-01 4.331780970096588135e-01 1.564116030931472778e-01 2.344572693109512329e-01 5.685960054397583008e-01 1.421100944280624390e-01 5.238798856735229492e-01 -1.069784834980964661e-01
4.534460306167602539e-01 -2.054751962423324585e-01 -5.838124155998229980e-01 6.072102785110473633e-01 1.928804665803909302e-01 -1.818451657891273499e-02 -1.242308877408504486e-03 7.134596258401870728e-02
1.407609432935714722e-01 -1.457464247941970825e-01 -1.010574847459793091e-01 8.020904660224914551e-01 4.647214710712432861e-01 -2.987857758998870850e-01 9.987395256757736206e-03 6.625861860811710358e-03
2.328965216875076294e-01 -3.318098187446594238e-01 4.950392991304397583e-02 6.517828106880187988e-01 4.495697617530822754e-01 -1.466772109270095825e-01 1.343178004026412964e-01 4.083156287670135498e-01
4.461629688739776611e-02 -3.937848210334777832e-01 2.807681560516357422e-01 6.423940658569335938e-01 4.847068786621093750e-01 -1.599861979484558105e-01 2.491918057203292847e-01 1.697326302528381348e-01
4.039071500301361084e-01 -4.730736315250396729e-01 -6.277745589613914490e-03 3.599983826279640198e-02 4.768507778644561768e-01 3.009443581104278564e-01 5.278455615043640137e-01 -1.230845898389816284e-01
1.140487343072891235e-01 -7.751199416816234589e-03 -1.870693564414978027e-01 -2.539706528186798096e-01 7.604025602340698242e-01 5.250514745712280273e-01 1.313207894563674927e-01 -1.276741921901702881e-01
-6.438242644071578979e-02 -8.976853638887405396e-02 -5.493447780609130859e-01 5.535925030708312988e-01 4.642421007156372070e-01 -2.481852471828460693e-01 -1.922684758901596069e-01 2.558676004409790039e-01
-5.347084626555442810e-02 -4.688593149185180664e-01 4.552329331636428833e-02 3.312390446662902832e-01 7.475928664207458496e-01 -2.201402336359024048e-01 -1.629065275192260742e-01 -1.778334975242614746e-01
-6.810620427131652832e-02 9.088756516575813293e-03 -1.040720120072364807e-01 4.319750070571899414e-01 4.251073300838470459e-01 3.035604655742645264e-01 2.130061239004135132e-01 6.925380229949951172e-01
1.809499859809875488e-01 4.946814179420471191e-01 -1.036120876669883728e-01 5.765751004219055176e-01 5.902503728866577148e-01 -4.743125662207603455e-02 -2.995046786963939667e-02 -1.668252050876617432e-01
-1.886702328920364380e-01 6.363397091627120972e-02 -4.051884710788726807e-01 -1.395177394151687622e-01 5.680472254753112793e-01 5.562146306037902832e-01 3.747517466545104980e-01 6.496371328830718994e-02
1.614844650030136108e-01 -1.084857061505317688e-02 -5.418083071708679199e-01 4.381579160690307617e-01 4.987226724624633789e-01 -3.192193061113357544e-02 -4.297243356704711914e-01 -2.320783287286758423e-01
-1.523075103759765625e-01 -5.143871903419494629e-02 -3.737194538116455078e-01 -3.877731412649154663e-02 4.930140078067779541e-01 5.740538239479064941e-01 2.982362806797027588e-01 -4.140544235706329346e-01
-1.781444847583770752e-01 -3.717931509017944336e-01 -5.718678236007690430e-02 2.433913350105285645e-01 6.176505684852600098e-01 -1.054002866148948669e-01 1.511694490909576416e-01 -5.933558344841003418e-01
-2.180338203907012939e-01 -5.967717245221138000e-02 -5.810925960540771484e-01 -9.380427002906799316e-02 4.340389966964721680e-01 3.878553509712219238e-01 4.321512579917907715e-01 -2.772286534309387207e-01
-1.385944038629531860e-01 2.691589295864105225e-01 1.974922716617584229e-01 6.812260746955871582e-01 3.550847470760345459e-01 2.283594161272048950e-01 4.734079539775848389e-01 -5.408200621604919434e-02
-7.659210264682769775e-02 -1.013676002621650696e-01 -2.839501202106475830e-01 -4.656572639942169189e-02 4.177012443542480469e-01 6.797375679016113281e-01 4.083625674247741699e-01 -3.127055168151855469e-01
2.957098484039306641e-01 -4.619165658950805664e-01 -1.620556414127349854e-01 2.904985472559928894e-02 3.785296380519866943e-01 4.186204075813293457e-01 5.898643136024475098e-01 7.493449002504348755e-02
-2.579897642135620117e-01 1.039045583456754684e-02 -2.894232422113418579e-02 1.572501510381698608e-01 7.349359393119812012e-01 -6.201449409127235413e-02 2.132228165864944458e-01 -5.642052292823791504e-01
-2.767960131168365479e-01 -1.532035768032073975e-01 -4.979888796806335449e-01 -4.987659864127635956e-03 4.213822484016418457e-01 4.985603988170623779e-01 2.901789247989654541e-01 -3.762519657611846924e-01
2.049761451780796051e-02 -4.078638553619384766e-01 -1.626024097204208374e-01 -9.049759246408939362e-03 6.119728088378906250e-01 1.372490972280502319e-01 3.247964978218078613e-01 -5.548555850982666016e-01
3.024850189685821533e-01 -1.587585210800170898e-01 -1.244145706295967102e-01 7.071653008460998535e-01 4.643884003162384033e-01 -2.886378467082977295e-01 -1.395693719387054443e-01 2.220111191272735596e-01
-2.069444209337234497e-01 -4.608606696128845215e-01 1.233015134930610657e-01 7.426412403583526611e-02 6.685289740562438965e-01 3.171727359294891357e-01 1.217508316040039062e-01 -4.021322429180145264e-01
3.831345140933990479e-01 -4.768798947334289551e-01 9.372957795858383179e-02 -2.854861877858638763e-02 6.034759283065795898e-01 1.856513172388076782e-01 4.531367719173431396e-01 -1.105033159255981445e-01
3.144065439701080322e-01 9.964918345212936401e-02 -3.184331580996513367e-02 5.346283912658691406e-01 6.192218065261840820e-01 -3.375670313835144043e-02 -4.682359695434570312e-01 -2.360582724213600159e-02
-7.667216658592224121e-02 -3.763489425182342529e-01 -6.325020641088485718e-02 6.766437888145446777e-01 2.907911241054534912e-01 2.989315688610076904e-01 1.512761507183313370e-02 4.652817547321319580e-01
-2.307229191064834595e-01 7.656690478324890137e-02 1.450079679489135742e-01 4.474692940711975098e-01 6.021798253059387207e-01 2.869767248630523682e-01 -8.469857275485992432e-02 5.172024965286254883e-01
-5.811204761266708374e-02 -3.251585960388183594e-01 -1.318431943655014038e-01 2.333108037710189819e-01 5.188342332839965820e-01 -2.664107382297515869e-01 4.488974511623382568e-01 -5.266933441162109375e-01
-9.822130948305130005e-02 2.325157225131988525e-01 -2.585158646106719971e-01 5.294224619865417480e-02 8.699036836624145508e-01 -2.418509572744369507e-01 5.017763003706932068e-02 2.211640924215316772e-01
-2.060447782278060913e-01 -5.637835860252380371e-01 2.932025119662284851e-02 3.650764524936676025e-01 6.393766403198242188e-01 -1.027658581733703613e-01 1.885003745555877686e-01 -2.250725775957107544e-01
1.235858052968978882e-01 -4.865222051739692688e-02 4.263978898525238037e-01 7.132527232170104980e-01 4.276042282581329346e-01 1.135474443435668945e-01 1.682457029819488525e-01 2.603266239166259766e-01
-1.452329754829406738e-01 4.076204597949981689e-01 2.668589651584625244e-01 5.901929140090942383e-01 4.864341616630554199e-01 1.873445063829421997e-01 3.482968807220458984e-01 -1.358966715633869171e-02
1.823652237653732300e-01 -1.180289313197135925e-01 -1.097576916217803955e-01 9.255558997392654419e-02 3.282683789730072021e-01 4.930104017257690430e-01 6.979492306709289551e-01 -3.069956898689270020e-01
3.993914127349853516e-01 5.783099532127380371e-01 -1.387971937656402588e-01 7.399486005306243896e-02 5.723452568054199219e-01 2.683195173740386963e-01 2.117033004760742188e-01 1.921240389347076416e-01
-1.700580418109893799e-01 5.626339912414550781e-01 -5.189940929412841797e-01 1.075612604618072510e-01 5.219839215278625488e-01 4.473712667822837830e-02 1.658485084772109985e-01 -2.676281929016113281e-01
3.131908774375915527e-01 3.305849730968475342e-01 2.574802339076995850e-01 4.178920388221740723e-01 3.900194168090820312e-01 4.446623474359512329e-02 5.435964465141296387e-01 -3.195399641990661621e-01
-2.445891201496124268e-01 -2.284607291221618652e-01 -1.934740841388702393e-01 -7.377742975950241089e-02 6.267318725585937500e-01 6.557848453521728516e-01 8.377527445554733276e-02 1.234573125839233398e-01
1.303239762783050537e-01 -2.095719724893569946e-01 3.896759152412414551e-01 6.701173186302185059e-01 5.005490183830261230e-01 -1.010095253586769104e-01 1.427444964647293091e-01 2.388777285814285278e-01
6.066277623176574707e-01 -2.931896150112152100e-01 -1.617034524679183960e-01 -1.126447990536689758e-01 5.997979044914245605e-01 1.440517306327819824e-01 2.816411554813385010e-01 -2.176591604948043823e-01
7.548375427722930908e-02 -4.070143401622772217e-01 -3.142637312412261963e-01 8.073220252990722656e-01 2.443471997976303101e-01 8.539309725165367126e-03 1.254193484783172607e-01 -5.101486667990684509e-02
4.698535799980163574e-01 5.146195292472839355e-01 -1.539163291454315186e-01 1.740358322858810425e-01 4.599658846855163574e-01 1.615644395351409912e-01 4.118724465370178223e-01 2.304664701223373413e-01
8.113021403551101685e-02 -1.442162394523620605e-01 -4.525038897991180420e-01 -8.615468442440032959e-02 3.974627852439880371e-01 6.829091310501098633e-01 3.084417581558227539e-01 -2.023845911026000977e-01
-5.325241014361381531e-02 -7.320458441972732544e-02 -7.606723159551620483e-02 6.174570322036743164e-02 4.126592278480529785e-01 3.913289010524749756e-01 6.391463875770568848e-01 -5.002723932266235352e-01
-1.978470087051391602e-01 5.211434885859489441e-02 -2.957308292388916016e-01 -4.866272583603858948e-02 9.034659266471862793e-01 -1.971801221370697021e-01 -1.140948310494422913e-01 -1.294293347746133804e-02
-1.284587681293487549e-01 5.712030529975891113e-01 -3.883868753910064697e-01 2.069354504346847534e-01 5.735502839088439941e-01 1.032708659768104553e-01 -2.966645173728466034e-02 -3.507902920246124268e-01
-8.788245171308517456e-02 1.804036945104598999e-01 5.119966864585876465e-01 5.295544862747192383e-01 4.682242274284362793e-01 2.037260085344314575e-01 3.096821010112762451e-01 -2.460106909275054932e-01
-2.506652176380157471e-01 2.755587100982666016e-01 -3.086611926555633545e-01 7.582221180200576782e-02 8.148720860481262207e-01 -1.960129886865615845e-01 1.223903000354766846e-01 2.068734914064407349e-01
-2.471638172864913940e-01 -3.028810620307922363e-01 -3.511612415313720703e-01 1.569687724113464355e-01 5.148393511772155762e-01 -2.884632647037506104e-01 2.890151143074035645e-01 -5.171259641647338867e-01
8.458895981311798096e-02 -1.160404235124588013e-01 -1.000078096985816956e-01 7.157800793647766113e-01 5.081261396408081055e-01 -1.801305264234542847e-01 -2.391250729560852051e-01 3.304795920848846436e-01
-2.604906260967254639e-01 1.892441213130950928e-01 -5.102830007672309875e-02 3.603008389472961426e-01 5.396121144294738770e-01 -1.406704727560281754e-02 4.435962140560150146e-01 5.251229405403137207e-01
-2.557798624038696289e-01 4.064109027385711670e-01 2.029534280300140381e-01 4.208347797393798828e-01 5.727797746658325195e-01 3.598934113979339600e-01 7.598080486059188843e-02 2.962121963500976562e-01
2.647665441036224365e-01 -1.391273587942123413e-01 -3.407576382160186768e-01 6.458624005317687988e-01 4.486448764801025391e-01 -8.084987848997116089e-02 -3.442896902561187744e-01 -2.256857156753540039e-01
5.465860962867736816e-01 -1.022290065884590149e-01 -2.327273637056350708e-01 1.800747402012348175e-02 3.479506671428680420e-01 5.630549192428588867e-01 3.166742324829101562e-01 -3.129271566867828369e-01
-2.523870170116424561e-01 1.135574188083410263e-02 3.324360549449920654e-01 4.532229304313659668e-01 6.982647180557250977e-01 2.209977507591247559e-01 -4.463384672999382019e-02 2.860792875289916992e-01
2.169987000524997711e-02 -1.521503031253814697e-01 -1.008101254701614380e-01 5.618166327476501465e-01 4.156288206577301025e-01 4.988225176930427551e-02 2.281233966350555420e-01 6.506175398826599121e-01
-3.684012964367866516e-02 2.512910664081573486e-01 -8.334650099277496338e-02 6.702197790145874023e-01 9.687846153974533081e-02 5.217262506484985352e-01 1.773499399423599243e-01 -4.078208208084106445e-01
6.543070077896118164e-01 5.234866961836814880e-02 4.369577765464782715e-02 5.830348283052444458e-02 5.866106152534484863e-01 1.459849774837493896e-01 4.360349178314208984e-01 -9.101212024688720703e-02
8.397586643695831299e-02 1.560281217098236084e-01 -1.723843365907669067e-01 6.401700377464294434e-01 3.138279914855957031e-01 2.113977372646331787e-01 -1.579487472772598267e-01 6.007863879203796387e-01
4.101618230342864990e-01 -4.649403691291809082e-01 -1.501077860593795776e-01 6.540169566869735718e-02 3.275347650051116943e-01 3.402673602104187012e-01 5.903827548027038574e-01 -1.310550570487976074e-01
2.601092681288719177e-02 -4.003231227397918701e-01 1.568711698055267334e-01 4.772343933582305908e-01 5.810191631317138672e-01 -8.897937834262847900e-03 -1.439863815903663635e-02 4.988325536251068115e-01
-1.256702244281768799e-01 -1.266859024763107300e-01 -3.012368083000183105e-01 -1.968438625335693359e-01 6.976218223571777344e-01 5.210986137390136719e-01 2.642503976821899414e-01 1.030451357364654541e-01
5.744846463203430176e-01 3.523663878440856934e-01 -1.767445504665374756e-01 -2.425107546150684357e-02 7.152977585792541504e-01 1.099398359656333923e-02 -4.114579409360885620e-03 4.679494351148605347e-02
3.801455795764923096e-01 -8.287265896797180176e-02 -1.315176784992218018e-01 6.820148229598999023e-01 4.789524972438812256e-01 -2.646099627017974854e-01 -2.091346234083175659e-01 1.517536640167236328e-01
1.748423725366592407e-01 4.817489087581634521e-01 1.350470334291458130e-01 5.106287002563476562e-01 6.341494917869567871e-01 7.809316273778676987e-03 -2.355260550975799561e-01 2.626147121191024780e-02
-5.329811573028564453e-02 -4.312614500522613525e-01 -5.357378348708152771e-02 5.690153837203979492e-01 2.583951950073242188e-01 3.291779756546020508e-01 1.603022664785385132e-01 5.326361060142517090e-01
5.740445852279663086e-01 -8.988837897777557373e-02 -3.762836381793022156e-02 -8.776518702507019043e-02 6.651406884193420410e-01 4.522614181041717529e-02 3.958602845668792725e-01 2.282790094614028931e-01
-1.315736323595046997e-01 1.789627969264984131e-01 -2.615785300731658936e-01 -9.043630212545394897e-02 5.735326409339904785e-01 6.852967143058776855e-01 2.695185840129852295e-01 5.336040258407592773e-02
3.064281120896339417e-02 -3.329669833183288574e-01 -1.194685250520706177e-01 7.263092994689941406e-01 3.426036536693572998e-01 1.876273155212402344e-01 -2.415726482868194580e-01 3.680454790592193604e-01
-1.108159497380256653e-01 -4.384715557098388672e-01 7.827161252498626709e-02 3.109642863273620605e-01 7.496557235717773438e-01 -1.221612468361854553e-01 -2.325320094823837280e-01 -2.483125627040863037e-01
-1.267035603523254395e-01 5.241701006889343262e-01 -4.348944425582885742e-01 1.721392124891281128e-01 6.807857155799865723e-01 -7.072483748197555542e-02 -9.516195952892303467e-02 -1.135771423578262329e-01
4.851793348789215088e-01 -5.724658966064453125e-01 2.596527151763439178e-02 4.882514104247093201e-02 4.638407230377197266e-01 3.183956146240234375e-01 3.376734852790832520e-01 -5.725676566362380981e-02
-1.499349325895309448e-01 -4.519874751567840576e-01 1.066795438528060913e-01 4.013646394014358521e-02 8.070011138916015625e-01 9.480302780866622925e-02 9.954116493463516235e-02 -3.001474142074584961e-01
-1.395237296819686890e-01 5.033371448516845703e-01 -4.934407472610473633e-01 5.168553441762924194e-02 5.105125308036804199e-01 1.145352423191070557e-02 4.016304314136505127e-01 -2.428344488143920898e-01
2.027811706066131592e-01 -1.128125265240669250e-01 -6.098511219024658203e-01 6.706715226173400879e-01 1.837569326162338257e-01 -1.604814380407333374e-01 2.426466494798660278e-01 7.769294828176498413e-02
1.245251148939132690e-01 5.111143738031387329e-02 -4.553873836994171143e-02 4.630572795867919922e-01 5.804668664932250977e-01 -1.301817297935485840e-01 -5.084096640348434448e-02 6.394619345664978027e-01
-2.608834020793437958e-02 1.734834015369415283e-01 2.960946559906005859e-01 7.391388416290283203e-01 3.230801224708557129e-01 6.311350152827799320e-04 4.459207952022552490e-01 1.788803786039352417e-01
-4.480487480759620667e-02 -2.753602862358093262e-01 -1.149827688932418823e-01 -1.849513053894042969e-01 7.353559732437133789e-01 5.650525689125061035e-01 8.574598282575607300e-02 8.576767891645431519e-02
4.026528447866439819e-02 -3.966537714004516602e-01 -2.615182101726531982e-01 6.599290370941162109e-01 2.839677035808563232e-01 -2.550872862339019775e-01 4.161849617958068848e-01 1.350158900022506714e-01
2.528236508369445801e-01 3.001420497894287109e-01 3.187207281589508057e-01 5.105679035186767578e-01 3.531448841094970703e-01 1.820690035820007324e-01 5.697891712188720703e-01 3.481913730502128601e-02
1.279766857624053955e-01 1.892232894897460938e-01 -2.991000004112720490e-02 6.788409352302551270e-01 4.864501953125000000e-01 2.271144390106201172e-01 -4.419279992580413818e-01 -5.081229656934738159e-02
1.185538917779922485e-01 -4.326121881604194641e-02 -3.698331713676452637e-01 7.199043035507202148e-01 2.567601799964904785e-01 2.191241979598999023e-01 -1.745066344738006592e-01 -4.296985864639282227e-01
-2.811418846249580383e-02 3.027780652046203613e-01 2.830065786838531494e-02 8.334949612617492676e-01 8.276625722646713257e-02 4.160387217998504639e-01 1.767839193344116211e-01 -2.879734337329864502e-02
2.673871219158172607e-01 1.158518865704536438e-01 -5.145307257771492004e-02 5.901658535003662109e-01 5.173336267471313477e-01 7.279480341821908951e-04 -3.139590024948120117e-01 -4.448982775211334229e-01
-3.849302530288696289e-01 3.752837479114532471e-01 -3.911414146423339844e-01 5.729606151580810547e-01 1.344533115625381470e-01 4.320473968982696533e-01 1.541378945112228394e-01 -3.484434634447097778e-02
6.970229744911193848e-02 -4.194005429744720459e-01 -4.284756779670715332e-01 4.213482439517974854e-01 4.665631949901580811e-01 -4.241585135459899902e-01 1.173658668994903564e-01 2.162236124277114868e-01
9.284081310033798218e-02 1.515221148729324341e-01 2.085372619330883026e-02 5.168653726577758789e-01 7.632236480712890625e-01 -9.881043434143066406e-02 -1.389714628458023071e-01 -2.987474203109741211e-01
1.459550857543945312e-01 -9.025128930807113647e-02 -7.681563496589660645e-01 5.605397820472717285e-01 7.762292027473449707e-02 7.570995390415191650e-02 2.288015335798263550e-01 4.664156585931777954e-02
-6.424193829298019409e-02 -4.517049193382263184e-01 -1.129401251673698425e-01 5.943982005119323730e-01 1.407643407583236694e-01 5.393329858779907227e-01 -6.373172998428344727e-02 -3.331885337829589844e-01
-7.187619060277938843e-02 8.783598989248275757e-02 1.586098670959472656e-01 1.168550103902816772e-01 8.486130237579345703e-01 -2.715571783483028412e-02 9.028322249650955200e-02 -4.682666361331939697e-01
4.029363393783569336e-01 4.328661412000656128e-02 -5.620382428169250488e-01 4.789940118789672852e-01 3.822284042835235596e-01 -6.230068206787109375e-02 -3.444129228591918945e-01 -1.478053182363510132e-01
5.323305726051330566e-01 -1.549837738275527954e-01 -2.067701667547225952e-01 -1.606967300176620483e-01 6.000584363937377930e-01 3.882629275321960449e-01 2.790829539299011230e-01 -1.879399120807647705e-01
-1.867976188659667969e-01 6.571464985609054565e-02 -2.590614603832364082e-03 3.636032044887542725e-01 6.064793467521667480e-01 1.765402704477310181e-01 9.696021676063537598e-02 6.482199430465698242e-01
-4.997608438134193420e-02 -2.468642592430114746e-01 -2.191985249519348145e-01 6.833138465881347656e-01 3.684328198432922363e-01 1.537873744964599609e-01 -6.193527206778526306e-02 5.082963705062866211e-01
1.018959730863571167e-01 -5.710958316922187805e-02 -2.072020173072814941e-01 8.475513458251953125e-01 2.181315720081329346e-01 1.418406963348388672e-01 8.424319326877593994e-02 -3.876632452011108398e-01
-2.764458954334259033e-01 2.383208423852920532e-01 1.795540302991867065e-01 3.862307965755462646e-01 6.154284477233886719e-01 1.421719938516616821e-01 2.025744616985321045e-01 4.953439533710479736e-01
-1.701231896877288818e-01 -6.176522374153137207e-01 -1.846053153276443481e-01 5.271000266075134277e-01 3.444205522537231445e-01 2.929732501506805420e-01 -1.451510190963745117e-01 -2.283035814762115479e-01
4.132190644741058350e-01 -4.057084023952484131e-02 -1.182378381490707397e-01 -2.514978945255279541e-01 8.413540124893188477e-01 1.646833866834640503e-01 9.548223018646240234e-02 7.911270111799240112e-02
-1.726645827293395996e-01 2.036000192165374756e-01 2.263922393321990967e-01 6.427423954010009766e-01 3.627080619335174561e-01 1.227543354034423828e-01 5.425624847412109375e-01 -1.528502106666564941e-01
4.678699970245361328e-01 -1.952700130641460419e-02 -2.721788883209228516e-01 -2.318277657032012939e-01 6.874067783355712891e-01 2.722823023796081543e-01 3.255954682826995850e-01 -1.459084078669548035e-02
-8.435901254415512085e-02 -1.324149370193481445e-01 -2.961322069168090820e-01 -1.734404563903808594e-01 6.543579101562500000e-01 6.188526749610900879e-01 2.089853435754776001e-01 5.230808258056640625e-02
-2.759039103984832764e-01 -6.670042872428894043e-01 7.897097617387771606e-02 3.837873339653015137e-01 5.046872496604919434e-01 2.194488346576690674e-01 1.022463738918304443e-01 -1.101453378796577454e-01
-1.327607631683349609e-01 -5.323683619499206543e-01 -2.836107015609741211e-01 4.122551679611206055e-01 3.177267909049987793e-01 -7.537596672773361206e-02 5.082049965858459473e-01 2.892490625381469727e-01
2.326452732086181641e-02 1.582954525947570801e-01 5.826702713966369629e-02 7.881578803062438965e-01 1.223392114043235779e-01 5.268996357917785645e-01 1.777199842035770416e-02 -2.385529875755310059e-01
-9.350943379104137421e-03 2.154087126255035400e-01 -2.759521901607513428e-01 7.949197292327880859e-01 2.953420281410217285e-01 2.232034057378768921e-01 -2.140107452869415283e-01 -2.502345144748687744e-01
2.424932569265365601e-01 7.103498578071594238e-01 -1.061600521206855774e-01 4.394797384738922119e-01 4.171337187290191650e-01 9.837573766708374023e-02 1.676447838544845581e-01 -1.428446769714355469e-01
4.808937013149261475e-02 1.288183629512786865e-01 -2.174337804317474365e-01 2.207113653421401978e-01 8.004629015922546387e-01 -8.636742830276489258e-02 -2.226970493793487549e-01 -4.327912032604217529e-01
-4.734160751104354858e-02 -1.626227200031280518e-01 -2.376401722431182861e-01 -3.714659065008163452e-02 7.823562622070312500e-01 -1.913129985332489014e-01 1.402191221714019775e-01 -4.950924515724182129e-01
-4.476876556873321533e-02 -1.909292861819267273e-02 -6.704477965831756592e-02 4.587963223457336426e-01 5.936669707298278809e-01 -1.065346300601959229e-01 3.580006584525108337e-02 6.461967825889587402e-01
-1.808320432901382446e-01 6.236509680747985840e-01 -4.661487042903900146e-01 1.257320195436477661e-01 5.266367197036743164e-01 6.085852161049842834e-02 1.975079625844955444e-01 -1.587346196174621582e-01
1.374396234750747681e-01 3.819409608840942383e-01 2.543676495552062988e-01 4.856275618076324463e-01 6.168981194496154785e-01 2.363665550947189331e-01 -2.296878695487976074e-01 -2.133203893899917603e-01
5.579404830932617188e-01 2.870734930038452148e-01 3.206143900752067566e-02 9.216622263193130493e-02 5.503901839256286621e-01 2.604923844337463379e-01 4.495728313922882080e-01 -1.544903814792633057e-01
-2.059982717037200928e-01 -2.350410223007202148e-01 -3.832612335681915283e-01 -6.968861073255538940e-02 4.564204812049865723e-01 6.021328568458557129e-01 2.365524768829345703e-01 -3.517585098743438721e-01
-3.343562036752700806e-02 1.955068409442901611e-01 3.503018319606781006e-01 5.292743444442749023e-01 4.746397435665130615e-01 1.876845806837081909e-01 4.639312326908111572e-01 -2.864890992641448975e-01
1.020099148154258728e-01 -3.722383379936218262e-01 -5.188733339309692383e-01 5.475279092788696289e-01 2.626091241836547852e-01 -2.055419087409973145e-01 3.318881094455718994e-01 2.462836652994155884e-01
-2.388013154268264771e-01 1.080657690763473511e-01 -2.363622635602951050e-01 -4.469814896583557129e-02 6.672437787055969238e-01 6.042008399963378906e-01 5.029112473130226135e-02 2.462288737297058105e-01
4.329083603806793690e-04 -4.102787375450134277e-02 -1.587110459804534912e-01 -1.234139278531074524e-01 5.957338213920593262e-01 6.358573436737060547e-01 3.539774417877197266e-01 -2.708928585052490234e-01
3.352437913417816162e-02 -4.515963792800903320e-01 1.429042816162109375e-01 2.012329846620559692e-01 7.949158549308776855e-01 -1.992546766996383667e-01 -6.173485890030860901e-02 -2.421066164970397949e-01
-4.059192165732383728e-02 2.437496334314346313e-01 8.433862030506134033e-02 4.238069057464599609e-01 5.884528756141662598e-01 2.941763997077941895e-01 -2.173034101724624634e-01 5.217046737670898438e-01
-3.164610639214515686e-02 -3.549774289131164551e-01 -1.471037864685058594e-01 5.043086409568786621e-01 3.504910767078399658e-01 -3.063859939575195312e-01 5.505805015563964844e-01 2.777903676033020020e-01
-3.510825037956237793e-01 -6.380406767129898071e-02 -3.438105061650276184e-02 2.412436716258525848e-02 9.113041162490844727e-01 -1.546766757965087891e-01 1.278925687074661255e-01 -1.223066262900829315e-02
-4.900206029415130615e-01 1.641788631677627563e-01 -1.823092699050903320e-01 1.568653136491775513e-01 7.885367870330810547e-01 -7.009530067443847656e-02 8.796508610248565674e-02 2.015939056873321533e-01
2.082240879535675049e-01 -6.166266277432441711e-02 -2.532778084278106689e-01 1.302511394023895264e-01 2.835674285888671875e-01 4.258238077163696289e-01 6.194941997528076172e-01 -4.756219387054443359e-01
-2.839641571044921875e-01 -2.141055166721343994e-01 -1.122747808694839478e-01 -4.452386498451232910e-02 6.400995850563049316e-01 6.218253970146179199e-01 9.208600223064422607e-02 2.325099557638168335e-01
-2.668544650077819824e-01 5.391072630882263184e-01 -4.161242544651031494e-01 8.412308245897293091e-02 5.467408895492553711e-01 1.232325509190559387e-01 2.919295728206634521e-01 -2.420353293418884277e-01
6.098675355315208435e-02 -2.874014377593994141e-01 -5.242051482200622559e-01 6.595212817192077637e-01 2.890163958072662354e-01 -2.460668385028839111e-01 1.367335617542266846e-01 2.028457522392272949e-01
2.876280546188354492e-01 -2.480705380439758301e-01 -4.882594197988510132e-02 -2.402558177709579468e-01 7.507275342941284180e-01 2.298339009284973145e-01 3.114814758300781250e-01 2.866846621036529541e-01
4.377171099185943604e-01 1.092213690280914307e-01 -2.579106688499450684e-01 8.106436133384704590e-01 1.521002352237701416e-01 1.483901776373386383e-02 6.517478078603744507e-02 2.126293927431106567e-01
-7.467572391033172607e-02 -2.135391533374786377e-01 -1.989891082048416138e-01 6.935315728187561035e-01 4.226326644420623779e-01 -3.814885020256042480e-01 2.615429461002349854e-01 1.889053881168365479e-01
-2.151090055704116821e-01 -5.324653908610343933e-02 -2.639848291873931885e-01 -4.394392669200897217e-02 5.567708015441894531e-01 6.255902051925659180e-01 1.625176221132278442e-01 3.892364799976348877e-01
3.082367032766342163e-02 -1.849996149539947510e-01 1.467581093311309814e-01 5.282083153724670410e-01 6.009929776191711426e-01 -1.304598599672317505e-01 1.227288693189620972e-01 5.205846428871154785e-01
-3.443000316619873047e-01 2.436014413833618164e-01 9.334736503660678864e-03 3.543922007083892822e-01 6.338776946067810059e-01 2.396666705608367920e-01 9.038080275058746338e-02 4.785656630992889404e-01
4.847518354654312134e-02 -5.388436317443847656e-01 1.796191334724426270e-01 4.579591751098632812e-01 4.755452275276184082e-01 1.988090947270393372e-02 -2.032514847815036774e-02 -4.882175028324127197e-01
1.014097258448600769e-01 -2.550755441188812256e-01 1.772666908800601959e-02 5.974029898643493652e-01 5.427758693695068359e-01 1.001015380024909973e-01 -3.514124453067779541e-01 -3.732710480690002441e-01
-1.573069393634796143e-02 -1.050947457551956177e-01 -1.495950967073440552e-01 -1.053921654820442200e-01 8.019204735755920410e-01 2.611924894154071808e-02 1.047365888953208923e-01 -5.481723546981811523e-01
4.999217689037322998e-01 1.517912447452545166e-01 -3.604845404624938965e-01 7.138988375663757324e-01 8.995870500802993774e-02 1.681554317474365234e-01 1.058732438832521439e-02 2.257342338562011719e-01
-1.997608393430709839e-01 3.468206524848937988e-02 -1.705000549554824829e-01 3.351670801639556885e-01 5.107129216194152832e-01 2.460091374814510345e-02 2.250828891992568970e-01 7.109081149101257324e-01
9.246141463518142700e-02 -3.038302361965179443e-01 2.599660456180572510e-01 6.297209262847900391e-01 4.919735193252563477e-01 1.998098939657211304e-01 -1.256181597709655762e-01 3.704935312271118164e-01
6.715909577906131744e-03 -5.399191379547119141e-01 -3.688364475965499878e-02 6.784937381744384766e-01 3.325942754745483398e-01 2.928301990032196045e-01 -2.146198600530624390e-01 6.555973738431930542e-02
-7.020144909620285034e-02 5.204457044601440430e-01 -1.151696071028709412e-01 2.815350294113159180e-01 6.785832643508911133e-01 -7.936566323041915894e-02 4.414538666605949402e-02 -4.036817848682403564e-01
-1.232738792896270752e-01 2.778165042400360107e-01 -2.860466837882995605e-01 -3.053466975688934326e-02 7.904023528099060059e-01 -5.900166928768157959e-02 1.199851483106613159e-01 4.269108474254608154e-01
-2.008789330720901489e-01 8.958936482667922974e-02 2.328189760446548462e-01 4.239138364791870117e-01 4.238739907741546631e-01 3.676359951496124268e-01 3.792381882667541504e-01 -5.089862942695617676e-01
-6.360571831464767456e-02 1.649370789527893066e-01 -5.942823886871337891e-01 6.703521013259887695e-01 3.348030149936676025e-01 -1.065486073493957520e-01 1.446813158690929413e-02 2.062799632549285889e-01
-2.871599197387695312e-01 3.466748818755149841e-02 -7.472711801528930664e-02 5.921021103858947754e-01 2.697242796421051025e-01 -1.477686017751693726e-01 5.631507039070129395e-01 -3.852828443050384521e-01
1.387069821357727051e-01 2.148926258087158203e-01 -3.792076408863067627e-01 -2.407792210578918457e-01 7.229178547859191895e-01 2.371487468481063843e-01 3.892892897129058838e-01 4.911908134818077087e-02
-1.031639948487281799e-01 1.167880296707153320e-01 3.821238875389099121e-01 6.554300785064697266e-01 3.675675988197326660e-01 3.508169353008270264e-01 3.515291512012481689e-01 1.354959309101104736e-01
-2.538633644580841064e-01 8.595694601535797119e-02 -4.223082065582275391e-01 -3.919349983334541321e-02 5.037826895713806152e-01 5.779274702072143555e-01 3.687671422958374023e-01 1.565193384885787964e-01
2.674922943115234375e-01 7.058358937501907349e-02 1.201260611414909363e-01 -8.999456465244293213e-02 7.723019719123840332e-01 9.706886112689971924e-02 4.498791396617889404e-01 3.044221401214599609e-01
1.375328050926327705e-03 -1.571570038795471191e-01 -7.600454092025756836e-01 4.577131271362304688e-01 1.692779511213302612e-01 -1.155729442834854126e-01 3.058904409408569336e-01 -2.292347401380538940e-01
-1.638692170381546021e-01 6.410657763481140137e-01 -1.970083862543106079e-01 3.920322656631469727e-01 5.314540266990661621e-01 6.186176836490631104e-02 -4.062157589942216873e-03 -2.887787818908691406e-01
2.168986946344375610e-01 -2.169243991374969482e-01 -5.806629657745361328e-01 6.192453503608703613e-01 1.263187229633331299e-01 1.323355883359909058e-01 2.462190948426723480e-02 -3.888305425643920898e-01
-1.313247531652450562e-01 -6.460491567850112915e-02 -3.945821523666381836e-01 -8.014523237943649292e-02 5.235249996185302734e-01 7.066503763198852539e-01 1.221806406974792480e-01 -1.676318645477294922e-01
1.430399566888809204e-01 -4.626753330230712891e-01 8.434557914733886719e-02 5.673566460609436035e-01 3.655721843242645264e-01 -7.067151367664337158e-02 3.754639625549316406e-01 3.960465490818023682e-01
-1.564297229051589966e-01 8.389236778020858765e-02 5.221770405769348145e-01 4.893399178981781006e-01 4.133211970329284668e-01 3.243765234947204590e-01 3.352927565574645996e-01 -2.605637311935424805e-01
-3.400938510894775391e-01 -1.510846894234418869e-02 -5.321711301803588867e-01 4.607771709561347961e-02 3.654085099697113037e-01 5.902076363563537598e-01 3.419149518013000488e-01 -2.067553345113992691e-03
-7.450028508901596069e-02 -2.998168766498565674e-01 -1.301024947315454483e-02 7.136955857276916504e-01 2.496466785669326782e-01 4.486101567745208740e-01 -1.560202538967132568e-01 -3.272796869277954102e-01
6.480209529399871826e-02 -5.757743716239929199e-01 -6.641818881034851074e-01 1.586187779903411865e-01 3.222218751907348633e-01 5.159567296504974365e-02 -6.631754338741302490e-02 -2.951269745826721191e-01
-1.872952133417129517e-01 -4.139430522918701172e-01 8.752482384443283081e-02 4.877924025058746338e-01 5.927969813346862793e-01 -1.966516226530075073e-01 1.400564163923263550e-01 -3.718518614768981934e-01
-1.934442296624183655e-02 -4.075747430324554443e-01 1.226894035935401917e-01 4.144937098026275635e-01 5.887529850006103516e-01 9.600154124200344086e-03 9.175681322813034058e-02 -5.399163961410522461e-01
-5.565791949629783630e-02 -3.627167344093322754e-01 3.187283873558044434e-02 3.923784196376800537e-01 7.349014282226562500e-01 -1.843469291925430298e-01 -3.342274427413940430e-01 -1.568123996257781982e-01
-1.668964028358459473e-01 3.123083710670471191e-01 4.557180032134056091e-02 5.241417288780212402e-01 4.495063424110412598e-01 3.275254070758819580e-01 1.602886915206909180e-01 5.126270055770874023e-01
-7.651433348655700684e-02 -6.947966665029525757e-02 -1.335692852735519409e-01 3.939471840858459473e-01 5.547322630882263184e-01 -2.493064254522323608e-01 2.836699485778808594e-01 6.049236655235290527e-01
5.300370454788208008e-01 3.391318768262863159e-02 -2.058160305023193359e-01 -2.030698060989379883e-01 7.001423835754394531e-01 1.532104611396789551e-01 1.634978950023651123e-01 3.064450919628143311e-01
-2.298999726772308350e-01 1.984548754990100861e-03 -4.485010802745819092e-01 6.574108600616455078e-01 4.423332810401916504e-01 -3.365851640701293945e-01 -8.908427320420742035e-03 6.908137351274490356e-02
1.878336444497108459e-02 2.356144785881042480e-01 2.663909085094928741e-02 2.609297931194305420e-01 6.789730191230773926e-01 1.576729714870452881e-01 -4.675867408514022827e-02 6.223244071006774902e-01
3.508843109011650085e-02 1.931714415550231934e-01 -1.357208471745252609e-02 2.414814531803131104e-01 7.231675982475280762e-01 2.096126824617385864e-01 -2.885019183158874512e-01 5.028060078620910645e-01
1.431936770677566528e-01 -5.527887344360351562e-01 -3.212127834558486938e-02 1.955889612436294556e-01 6.918869614601135254e-01 -2.107321321964263916e-01 -7.428173720836639404e-02 -3.255763351917266846e-01
2.708943188190460205e-01 6.329060345888137817e-02 -9.029841423034667969e-02 4.208374768495559692e-02 7.380349040031433105e-01 -1.567813754081726074e-02 2.767984271049499512e-01 -5.395621061325073242e-01
-1.470967680215835571e-01 2.526031136512756348e-01 -3.743311762809753418e-01 7.679419517517089844e-01 1.576443463563919067e-01 2.228129655122756958e-01 1.285264045000076294e-01 -3.060702085494995117e-01
-2.400929033756256104e-01 4.056040048599243164e-01 -1.941224336624145508e-01 4.962042719125747681e-02 6.829875707626342773e-01 -1.385449171066284180e-01 4.965580701828002930e-01 7.388149946928024292e-02
-2.947007119655609131e-01 2.364784106612205505e-02 1.885160654783248901e-01 3.828215003013610840e-01 6.763343214988708496e-01 2.762439548969268799e-01 -4.161357507109642029e-02 4.416233897209167480e-01
-1.649202853441238403e-01 2.131373994052410126e-02 -6.776579618453979492e-01 5.885540246963500977e-01 1.316452622413635254e-01 6.428136676549911499e-02 3.616262376308441162e-01 -1.203939467668533325e-01
-9.585934877395629883e-02 2.935423851013183594e-01 -2.425539344549179077e-01 6.267699599266052246e-01 4.943919777870178223e-01 1.161783095449209213e-02 -2.124770730733871460e-01 4.040616750717163086e-01
7.065367698669433594e-02 1.720567792654037476e-01 -1.901659071445465088e-01 8.823713660240173340e-01 1.857424378395080566e-01 2.571189105510711670e-01 2.136005647480487823e-02 -2.227008342742919922e-01
-1.779368817806243896e-01 -4.756715297698974609e-01 1.443839073181152344e-01 4.962671101093292236e-01 5.482093095779418945e-01 2.509194612503051758e-01 -3.227100670337677002e-01 -8.550726622343063354e-02
-7.463489472866058350e-02 3.071014285087585449e-01 6.594734638929367065e-02 7.056565880775451660e-01 3.136178255081176758e-01 1.948607712984085083e-01 2.124659270048141479e-01 4.651339352130889893e-01
-1.199908927083015442e-01 1.106264069676399231e-02 -2.971608936786651611e-01 4.145342111587524414e-01 2.564066946506500244e-01 -6.960345804691314697e-02 7.688081264495849609e-01 2.523519694805145264e-01
5.140929818153381348e-01 3.078517615795135498e-01 -3.775606453418731689e-01 6.345827579498291016e-01 1.342363953590393066e-01 6.905040889978408813e-02 2.104476094245910645e-01 1.691533178091049194e-01
5.506827235221862793e-01 1.286482959985733032e-01 -3.228920698165893555e-01 -1.713237315416336060e-01 7.039456367492675781e-01 -4.185733571648597717e-02 1.537096053361892700e-01 1.602154970169067383e-01
4.140785634517669678e-01 6.952777504920959473e-02 1.017711013555526733e-01 -3.341923654079437256e-02 7.196591496467590332e-01 8.020607382059097290e-02 3.706972002983093262e-01 3.879071474075317383e-01
5.616372823715209961e-02 8.398543111979961395e-03 -5.682386755943298340e-01 6.362769007682800293e-01 2.174647748470306396e-01 8.258646726608276367e-02 -1.109119206666946411e-01 4.501318335533142090e-01
1.789962202310562134e-01 -2.548833787441253662e-01 1.194422170519828796e-01 5.641022920608520508e-01 5.010738968849182129e-01 2.861632406711578369e-01 -4.873354434967041016e-01 7.526594214141368866e-03
1.458227783441543579e-01 -1.688115298748016357e-01 -5.861587449908256531e-02 4.285039305686950684e-01 5.248888134956359863e-01 -1.917939037084579468e-01 1.997633874416351318e-01 6.410837769508361816e-01
-9.755264967679977417e-02 -9.684190899133682251e-02 -2.520544230937957764e-01 -7.005989551544189453e-02 5.150579214096069336e-01 7.086133360862731934e-01 2.507721185684204102e-01 -2.869865298271179199e-01
-1.757697016000747681e-01 -4.753340482711791992e-01 -9.578944742679595947e-02 3.581068515777587891e-01 3.639292120933532715e-01 4.423682093620300293e-01 -1.533441692590713501e-01 -5.040812492370605469e-01
-1.329591572284698486e-01 -2.636185474693775177e-02 1.344359666109085083e-01 3.014157116413116455e-01 6.057837009429931641e-01 2.256641685962677002e-01 1.931626647710800171e-01 6.461365222930908203e-01
5.407521035522222519e-03 -1.625251919031143188e-01 3.539535775780677795e-02 3.381668031215667725e-01 5.988022685050964355e-01 -1.165147051215171814e-01 2.259166836738586426e-01 6.593697667121887207e-01
-5.742496624588966370e-02 -5.152111127972602844e-02 -4.081801474094390869e-01 7.185656428337097168e-01 4.202512204647064209e-01 -4.404353722929954529e-02 -2.392606139183044434e-01 2.744155228137969971e-01
-1.403405219316482544e-01 -4.060429632663726807e-01 -1.225949451327323914e-01 2.156879007816314697e-01 5.682637095451354980e-01 -2.060708254575729370e-01 3.190574347972869873e-01 -5.354404449462890625e-01
1.963771730661392212e-01 -4.929890930652618408e-01 -3.064382672309875488e-01 -1.137250214815139771e-01 5.621055364608764648e-01 5.091829299926757812e-01 1.447251141071319580e-01 1.240349262952804565e-01
-1.984797418117523193e-01 -4.538847804069519043e-01 5.932481959462165833e-02 -3.979735448956489563e-02 8.081732988357543945e-01 1.440858542919158936e-01 -3.643883019685745239e-02 -2.725041210651397705e-01
-1.199464872479438782e-02 -2.800681889057159424e-01 3.555435836315155029e-01 2.722161114215850830e-01 7.800561189651489258e-01 -1.859224773943424225e-02 2.796794287860393524e-02 -3.336011767387390137e-01
-4.721663519740104675e-02 -1.747261434793472290e-01 5.086842924356460571e-02 5.533828586339950562e-02 8.756648302078247070e-01 1.462391950190067291e-02 -1.197935640811920166e-01 -4.245447218418121338e-01
4.797846823930740356e-02 9.832126647233963013e-02 -9.291048347949981689e-02 5.662122964859008789e-01 5.876160860061645508e-01 8.779168874025344849e-02 -4.719520509243011475e-01 -2.882073521614074707e-01
-1.634233146905899048e-01 -2.899348139762878418e-01 -4.338502585887908936e-01 1.872701793909072876e-01 3.223488628864288330e-01 -2.490489035844802856e-01 6.529431939125061035e-01 2.714137732982635498e-01
1.168199256062507629e-01 8.115474879741668701e-02 -2.234843820333480835e-01 6.270847320556640625e-01 2.377405166625976562e-01 2.539105713367462158e-01 7.119061797857284546e-02 6.407238841056823730e-01
1.375267058610916138e-01 1.981022022664546967e-02 -6.412923336029052734e-01 1.920936405658721924e-01 6.135912537574768066e-01 -9.842094779014587402e-02 -3.824239671230316162e-01 -1.045485399663448334e-02
2.833216451108455658e-02 2.653289735317230225e-01 -1.172909736633300781e-01 7.563428580760955811e-02 8.544796705245971680e-01 -7.360696047544479370e-02 7.670468837022781372e-02 -4.097355306148529053e-01
4.728661179542541504e-01 -1.251529157161712646e-01 -3.723457157611846924e-01 -2.341677695512771606e-01 6.690321564674377441e-01 2.746335268020629883e-01 1.726571470499038696e-01 1.200848445296287537e-01
1.543662995100021362e-01 -3.389888405799865723e-01 -4.567993432283401489e-02 7.217189073562622070e-01 3.498257100582122803e-01 1.826105266809463501e-01 -1.344523876905441284e-01 4.055746197700500488e-01
-9.507820755243301392e-02 -3.536143004894256592e-01 4.289376139640808105e-01 4.176890850067138672e-01 6.601982712745666504e-01 8.095464110374450684e-02 -4.756256565451622009e-02 -2.505750358104705811e-01
1.179645806550979614e-01 -3.104535639286041260e-01 2.800407707691192627e-01 5.618060231208801270e-01 5.320611000061035156e-01 -2.382009625434875488e-01 2.309950739145278931e-01 3.201040327548980713e-01
3.410927951335906982e-01 -2.243422716856002808e-01 -3.606532141566276550e-02 7.079081535339355469e-01 4.578479826450347900e-01 -2.369084358215332031e-01 -5.530580133199691772e-02 -2.491636574268341064e-01
-3.095015287399291992e-01 1.009140312671661377e-01 -5.287117958068847656e-01 -8.753088116645812988e-02 5.972136855125427246e-01 2.441033124923706055e-01 1.567404866218566895e-01 -4.074419736862182617e-01
8.748666942119598389e-02 -1.578117012977600098e-01 -4.185310900211334229e-01 7.893210649490356445e-01 2.864508926868438721e-01 7.366028148680925369e-03 -2.625253237783908844e-02 2.940205931663513184e-01
-1.515175998210906982e-01 -4.262616857886314392e-03 4.185828939080238342e-02 2.202903628349304199e-01 8.381868600845336914e-01 -8.921145647764205933e-02 -9.348082542419433594e-02 -4.555102586746215820e-01
2.842153310775756836e-01 -1.324053853750228882e-01 8.481404744088649750e-03 7.282276153564453125e-01 5.208560228347778320e-01 -1.518964171409606934e-01 -2.768593728542327881e-01 -1.698711887001991272e-02
1.286770999431610107e-01 -1.253429949283599854e-01 1.745897345244884491e-02 7.143068313598632812e-01 3.585926890373229980e-01 -1.437642276287078857e-01 3.721062242984771729e-01 4.116703569889068604e-01
-1.975511014461517334e-01 -3.771250247955322266e-01 -2.824836969375610352e-01 1.886553466320037842e-01 6.143998503684997559e-01 3.384057581424713135e-01 -2.916502356529235840e-01 -3.553828001022338867e-01
1.247410327196121216e-01 5.608597397804260254e-01 5.320129916071891785e-02 1.680910736322402954e-01 5.570451021194458008e-01 3.048874437808990479e-01 3.420135378837585449e-01 -3.443285524845123291e-01
-1.408807039260864258e-01 -2.044138163328170776e-01 -2.183515429496765137e-01 7.055030465126037598e-01 1.720407754182815552e-01 5.753977298736572266e-01 -1.578508019447326660e-01 8.578035980463027954e-02
8.371017128229141235e-02 6.570867896080017090e-01 8.426231145858764648e-02 2.548145055770874023e-01 6.259604692459106445e-01 8.432718366384506226e-02 2.844869792461395264e-01 9.658374637365341187e-02
2.025188803672790527e-01 -6.438107490539550781e-01 -3.752137720584869385e-01 5.195659995079040527e-01 3.274795413017272949e-01 -1.973512768745422363e-02 -3.789625689387321472e-02 1.571338474750518799e-01
3.102794587612152100e-01 -2.244506180286407471e-01 -2.432238906621932983e-01 1.461466848850250244e-01 2.359379082918167114e-01 4.875673949718475342e-01 6.326009631156921387e-01 -2.815301418304443359e-01
-1.641028672456741333e-01 -1.751719415187835693e-01 -2.143547683954238892e-01 4.332951903343200684e-01 2.910425066947937012e-01 -3.040922284126281738e-01 7.232307195663452148e-01 -9.193493425846099854e-02
-6.683196872472763062e-02 2.223645001649856567e-01 -3.114297688007354736e-01 4.946731030941009521e-01 5.167151093482971191e-01 1.774671226739883423e-01 -3.843490183353424072e-01 3.977239727973937988e-01
6.538249552249908447e-02 2.475104331970214844e-01 -1.298465877771377563e-01 9.190059304237365723e-01 1.338882148265838623e-01 2.181005030870437622e-01 7.105559110641479492e-02 -4.988892748951911926e-02
-7.741679996252059937e-02 -1.186718121170997620e-01 -9.155454486608505249e-02 7.868969440460205078e-01 1.922108083963394165e-01 5.160097479820251465e-01 -1.200147718191146851e-01 -1.863328367471694946e-01
-4.759820997714996338e-01 -9.791508316993713379e-02 -2.013269066810607910e-01 3.284283578395843506e-01 5.265628695487976074e-01 -1.974773257970809937e-01 5.119014978408813477e-01 -1.927355676889419556e-01
2.530431449413299561e-01 1.247666403651237488e-01 1.943451911211013794e-01 6.183068752288818359e-01 5.741332173347473145e-01 1.372316926717758179e-01 -3.826757669448852539e-01 7.366687804460525513e-02
-3.677040040493011475e-01 -9.144715219736099243e-02 -2.295210398733615875e-02 6.787053495645523071e-02 8.787931203842163086e-01 -1.029598265886306763e-01 8.468271791934967041e-02 2.474848181009292603e-01
1.117821112275123596e-01 -4.361551702022552490e-01 -1.329880803823471069e-01 2.543329000473022461e-01 8.251047730445861816e-01 -1.299840062856674194e-01 8.105822652578353882e-02 -1.031411886215209961e-01
5.343536734580993652e-01 4.219974577426910400e-01 -2.887573540210723877e-01 3.218760341405868530e-02 6.178340911865234375e-01 1.102830171585083008e-01 6.375865638256072998e-02 2.324241399765014648e-01
-1.855904012918472290e-01 -4.540686011314392090e-01 -1.680138334631919861e-02 5.758995413780212402e-01 4.705552160739898682e-01 3.056871294975280762e-01 -3.114509284496307373e-01 1.247666180133819580e-01
-2.360941916704177856e-01 6.079092621803283691e-01 7.771273702383041382e-02 5.619191527366638184e-01 3.511564135551452637e-01 3.198644518852233887e-01 1.601314246654510498e-01 4.058506712317466736e-02
9.607334434986114502e-02 3.077794909477233887e-01 -4.665217921137809753e-02 3.576004803180694580e-01 5.191822648048400879e-01 4.200135469436645508e-01 -3.976668715476989746e-01 4.023516178131103516e-01
-4.815117120742797852e-01 1.136771123856306076e-02 -1.563389748334884644e-01 1.579599380493164062e-01 4.352344274520874023e-01 6.419213414192199707e-01 2.429406940937042236e-01 2.410636842250823975e-01
-6.791422516107559204e-02 -1.775231063365936279e-01 -2.990590035915374756e-01 -1.185699552297592163e-01 6.534170508384704590e-01 6.564076542854309082e-01 -4.665649682283401489e-02 1.940638758242130280e-02
-2.064451426267623901e-01 -1.019990891218185425e-01 -2.944056391716003418e-01 5.388334393501281738e-01 2.513000369071960449e-01 2.916913330554962158e-01 1.467323005199432373e-01 6.326092481613159180e-01
-1.006209552288055420e-01 5.703611969947814941e-01 -5.283388495445251465e-01 9.918152540922164917e-02 5.413512587547302246e-01 4.032657295465469360e-02 1.658954322338104248e-01 -2.310321778059005737e-01
1.433885693550109863e-01 -4.611302614212036133e-01 1.485397070646286011e-01 7.589858770370483398e-01 3.669489920139312744e-01 1.709979027509689331e-01 -4.751700162887573242e-02 -5.025342479348182678e-02
-1.677519679069519043e-01 1.361365765333175659e-01 -3.152749836444854736e-01 4.339778125286102295e-01 3.210251331329345703e-01 1.710879504680633545e-01 3.493403494358062744e-01 6.412676572799682617e-01
1.374659389257431030e-01 -4.199742376804351807e-01 -2.497663646936416626e-01 7.301251292228698730e-01 2.373679578304290771e-01 -4.452421143651008606e-02 2.196397781372070312e-01 3.204549849033355713e-01
-1.640043407678604126e-01 -1.822333037853240967e-01 -4.669527411460876465e-01 3.320892751216888428e-01 2.910445034503936768e-01 -2.505553066730499268e-01 6.783695220947265625e-01 6.241181865334510803e-02
-6.552086770534515381e-02 -1.179403588175773621e-01 -5.053696036338806152e-01 7.110173702239990234e-01 3.687268495559692383e-01 -1.864521065726876259e-03 -1.844981461763381958e-01 2.255002707242965698e-01
1.524823009967803955e-01 2.347958534955978394e-01 1.090253740549087524e-01 7.975355982780456543e-01 3.840508460998535156e-01 1.282124370336532593e-01 -1.905280649662017822e-01 -2.709906399250030518e-01
2.797004878520965576e-01 -5.043843984603881836e-01 -6.746542453765869141e-02 5.701301097869873047e-01 3.403789699077606201e-01 -5.809560418128967285e-02 -3.195377811789512634e-02 -4.663796424865722656e-01
-9.429173171520233154e-02 8.672048151493072510e-02 2.070278674364089966e-01 3.595658242702484131e-01 5.108681321144104004e-01 3.274039924144744873e-01 3.180348873138427734e-01 5.849058032035827637e-01
2.781229093670845032e-02 1.327281072735786438e-02 -3.932401537895202637e-01 7.457135319709777832e-01 3.559848964214324951e-01 -2.473228983581066132e-02 -1.726361364126205444e-01 -3.621929585933685303e-01
3.306952863931655884e-02 -2.559823095798492432e-01 1.138052046298980713e-01 6.359508037567138672e-01 4.483330249786376953e-01 3.797860443592071533e-01 -4.131728112697601318e-01 6.539465393871068954e-03
-6.156690418720245361e-02 2.691079378128051758e-01 3.185582160949707031e-01 6.384121775627136230e-01 3.219421803951263428e-01 2.490068972110748291e-01 4.893405139446258545e-01 -9.816185384988784790e-02
1.151129603385925293e-01 -2.399779111146926880e-01 -2.290302515029907227e-02 5.476146936416625977e-01 5.216568112373352051e-01 -3.033775985240936279e-01 2.048322409391403198e-01 4.718401134014129639e-01
-6.405394524335861206e-02 -3.335962593555450439e-01 1.896916627883911133e-01 4.315925240516662598e-01 6.646109223365783691e-01 1.290915813297033310e-02 -2.246064245700836182e-01 -4.123508036136627197e-01
2.612629830837249756e-01 -1.556842215359210968e-02 -5.560629814863204956e-02 8.627319335937500000e-01 3.642196953296661377e-01 -3.352610394358634949e-02 -2.218496799468994141e-01 3.321680426597595215e-02
2.478933036327362061e-01 -6.987640261650085449e-02 1.414820253849029541e-01 5.313781499862670898e-01 3.002386391162872314e-01 2.924146652221679688e-01 2.004515081644058228e-01 6.445588469505310059e-01
-2.495960295200347900e-01 -6.739773601293563843e-02 2.019226551055908203e-02 2.429981827735900879e-01 6.820425987243652344e-01 -1.298958212137222290e-01 3.363231718540191650e-01 5.277642607688903809e-01
6.137375831604003906e-01 1.584834605455398560e-01 -3.459257781505584717e-01 6.576141715049743652e-01 1.877506971359252930e-01 9.175932407379150391e-02 -2.584813162684440613e-02 -4.183047264814376831e-02
6.507704406976699829e-02 -4.030269682407379150e-01 -8.036033809185028076e-02 4.137545526027679443e-01 5.825694203376770020e-01 -1.879282593727111816e-01 7.023962587118148804e-02 -5.254006981849670410e-01
8.804170042276382446e-02 -2.368617057800292969e-01 -3.327476382255554199e-01 6.653120517730712891e-01 3.065889477729797363e-01 -1.423456370830535889e-01 2.272344231605529785e-01 4.657139182090759277e-01
-1.959190815687179565e-01 3.368705511093139648e-01 -1.429736465215682983e-01 5.249158143997192383e-01 6.310542821884155273e-01 1.669687777757644653e-01 -1.758339107036590576e-01 3.084322810173034668e-01
3.438758105039596558e-02 -2.649431526660919189e-01 -2.515733242034912109e-02 8.085117340087890625e-01 2.850680649280548096e-01 3.229752182960510254e-01 -2.351423501968383789e-01 -1.828380078077316284e-01
3.196203112602233887e-01 1.576699018478393555e-01 -2.404315024614334106e-01 8.401318788528442383e-01 1.451242528855800629e-02 3.164737224578857422e-01 7.677622139453887939e-02 5.562019348144531250e-02
5.068370103836059570e-01 -2.734709978103637695e-01 -4.468654096126556396e-01 6.014838218688964844e-01 2.033213078975677490e-01 -8.901131153106689453e-02 9.334169328212738037e-02 -2.210953682661056519e-01
-1.509851366281509399e-01 -8.107431232929229736e-03 3.491710722446441650e-01 6.176791191101074219e-01 5.423949360847473145e-01 9.193482249975204468e-02 1.424323618412017822e-01 3.882764875888824463e-01
-1.638348251581192017e-01 4.582450538873672485e-02 9.552850574254989624e-02 3.184135854244232178e-01 5.655491948127746582e-01 4.014478325843811035e-01 -4.022428765892982483e-03 6.160544157028198242e-01
-6.161010637879371643e-02 3.608444035053253174e-01 -1.253904998302459717e-01 7.721955180168151855e-01 3.910346925258636475e-01 1.150112003087997437e-01 -5.787072703242301941e-02 2.906925976276397705e-01
-2.416568696498870850e-01 -5.422460846602916718e-03 -1.695100814104080200e-01 -9.522099792957305908e-02 6.891934871673583984e-01 5.648999214172363281e-01 1.242016851902008057e-01 3.069953322410583496e-01
3.030942678451538086e-01 3.669933676719665527e-01 2.182559967041015625e-01 5.949002504348754883e-01 2.491967678070068359e-01 4.324198663234710693e-01 2.018675506114959717e-01 2.864809334278106689e-01
-2.215475440025329590e-01 2.374607175588607788e-01 -1.889766603708267212e-01 3.044183850288391113e-01 3.765013515949249268e-01 -1.490401178598403931e-01 7.378305196762084961e-01 2.403876334428787231e-01
3.976975381374359131e-01 2.006846852600574493e-02 -7.123787421733140945e-03 -1.316055804491043091e-01 7.794725298881530762e-01 1.433094292879104614e-01 2.255214750766754150e-01 3.809043169021606445e-01
1.698423177003860474e-01 -9.421460330486297607e-02 -1.958610415458679199e-01 5.268106460571289062e-01 3.103149831295013428e-01 2.815299928188323975e-01 1.179587244987487793e-01 6.759566068649291992e-01
1.305402372963726521e-03 -8.474660664796829224e-02 -1.336718350648880005e-01 7.387824058532714844e-01 4.710922837257385254e-01 -3.422750234603881836e-01 1.547880619764328003e-01 2.571173310279846191e-01
-1.178846880793571472e-01 4.042084515094757080e-01 -5.732979774475097656e-01 -9.894575923681259155e-03 6.073748469352722168e-01 -5.586286634206771851e-02 2.446195334196090698e-01 -2.491721808910369873e-01
-1.265410184860229492e-01 -9.880384802818298340e-02 -1.709818392992019653e-01 3.312335908412933350e-02 3.798401355743408203e-01 6.815304160118103027e-01 5.171792507171630859e-01 -2.601087093353271484e-01
-2.290068119764328003e-01 -2.353086173534393311e-01 1.017023473978042603e-01 1.367104798555374146e-01 8.396437764167785645e-01 1.186432093381881714e-01 -8.257835358381271362e-02 -3.704804778099060059e-01
4.161292016506195068e-01 2.982513010501861572e-01 6.558622233569622040e-03 5.342307034879922867e-03 7.603237032890319824e-01 1.618789881467819214e-02 3.926571011543273926e-01 -7.264482975006103516e-02
-2.467997372150421143e-01 -8.912752568721771240e-02 -1.621172875165939331e-01 -1.039856597781181335e-01 7.325659394264221191e-01 5.514114499092102051e-01 3.516278415918350220e-02 2.282699793577194214e-01
8.704209327697753906e-02 -4.558559954166412354e-01 1.276175826787948608e-01 6.881376504898071289e-01 4.207769632339477539e-01 1.305736005306243896e-01 -1.691945344209671021e-01 2.684583663940429688e-01
-1.066889762878417969e-01 -1.014451906085014343e-01 -5.673199892044067383e-01 5.320833921432495117e-01 3.938986361026763916e-01 -1.268261820077896118e-01 -7.886976748704910278e-02 4.426060616970062256e-01
1.163239330053329468e-01 -1.539368927478790283e-01 -3.812870383262634277e-02 6.127050518989562988e-01 4.953381121158599854e-01 -1.611270457506179810e-01 2.270439565181732178e-01 5.128743052482604980e-01
1.892856508493423462e-01 3.611536026000976562e-01 -4.888096153736114502e-01 7.397224660962820053e-03 2.239847332239151001e-01 4.922003149986267090e-01 5.309808850288391113e-01 1.427533775568008423e-01
1.988741159439086914e-01 -1.579246073961257935e-01 -5.133858323097229004e-01 5.797400474548339844e-01 1.570355743169784546e-01 -7.688421010971069336e-02 4.455947875976562500e-01 3.266790807247161865e-01
-1.960508823394775391e-01 -5.054696798324584961e-01 3.492537513375282288e-02 6.425203680992126465e-01 3.055631518363952637e-01 3.887477815151214600e-01 -7.964435964822769165e-02 -2.029169797897338867e-01
-2.595714628696441650e-01 1.538266241550445557e-01 1.364868283271789551e-01 3.504351377487182617e-01 6.291346549987792969e-01 1.349361687898635864e-01 4.150466322898864746e-01 4.257285594940185547e-01
-8.986227214336395264e-02 3.577080368995666504e-02 -5.648149847984313965e-01 -9.700877219438552856e-02 4.711800813674926758e-01 4.927221536636352539e-01 4.330974519252777100e-01 9.929441660642623901e-02
-1.057857647538185120e-01 -1.482364237308502197e-01 -4.125224351882934570e-01 -1.925397664308547974e-01 6.726168394088745117e-01 4.749675691127777100e-01 1.353790611028671265e-01 2.515033781528472900e-01
5.426658391952514648e-01 -2.252032905817031860e-01 9.601373225450515747e-02 1.152026727795600891e-01 4.932737350463867188e-01 1.121033057570457458e-01 5.898187756538391113e-01 -1.689225882291793823e-01
-2.898105680942535400e-01 -3.657043278217315674e-01 4.065019264817237854e-02 1.632379889488220215e-01 7.611241936683654785e-01 7.644641399383544922e-02 8.861042559146881104e-02 -4.012048244476318359e-01
2.288822084665298462e-01 -3.576706945896148682e-01 -2.810451686382293701e-01 7.512620091438293457e-01 3.214254379272460938e-01 1.264068633317947388e-01 3.575965762138366699e-02 -2.360759675502777100e-01
1.416247934103012085e-01 2.005113661289215088e-01 -1.669085323810577393e-01 1.626516878604888916e-02 4.647332429885864258e-01 1.280772536993026733e-01 7.453109025955200195e-01 3.517748713493347168e-01
-2.312498837709426880e-01 2.019131481647491455e-01 1.479049026966094971e-01 4.975545704364776611e-01 6.124172806739807129e-01 2.916679382324218750e-01 -1.326131075620651245e-01 3.982546925544738770e-01
4.494012682698667049e-04 -1.819140166044235229e-01 7.323332875967025757e-02 8.916559070348739624e-02 8.462716937065124512e-01 1.280081272125244141e-01 -2.579525411128997803e-01 -3.930547833442687988e-01
-2.811891436576843262e-01 -8.616863936185836792e-02 2.745331078767776489e-02 3.158006668090820312e-01 7.339358329772949219e-01 1.419317424297332764e-01 8.103431016206741333e-02 4.976454973220825195e-01
4.594531953334808350e-01 9.100071340799331665e-02 -7.525500655174255371e-02 1.975030750036239624e-01 3.347443342208862305e-01 2.553528845310211182e-01 6.473531723022460938e-01 -3.736654520034790039e-01
2.941571176052093506e-01 4.256627336144447327e-02 -2.983286082744598389e-01 -2.203686982393264771e-01 6.256657838821411133e-01 1.471549272537231445e-01 5.777696371078491211e-01 1.648253053426742554e-01
-2.870531082153320312e-01 2.297897189855575562e-01 1.727074384689331055e-01 4.462818503379821777e-01 6.392655372619628906e-01 3.130294382572174072e-01 -4.871504753828048706e-02 3.560629487037658691e-01
5.412207245826721191e-01 1.495688706636428833e-01 -2.488782852888107300e-01 7.189956903457641602e-01 4.721447080373764038e-02 1.858621090650558472e-01 2.562241554260253906e-01 5.821684002876281738e-02
2.346440032124519348e-02 7.592905312776565552e-02 -4.896887242794036865e-01 -2.006105482578277588e-01 6.032278537750244141e-01 4.853973388671875000e-01 2.989939153194427490e-01 1.573298573493957520e-01
-2.427352517843246460e-01 6.028269529342651367e-01 -2.664430439472198486e-01 2.450942546129226685e-01 5.640169978141784668e-01 1.760773062705993652e-01 6.326733529567718506e-02 -3.057695925235748291e-01
2.017203271389007568e-01 1.347672641277313232e-01 6.907445192337036133e-02 6.686936616897583008e-01 5.890958309173583984e-01 -2.796583175659179688e-01 7.118076609913259745e-05 -2.529457509517669678e-01
1.864841952919960022e-02 -3.322890102863311768e-01 -1.868742704391479492e-01 4.407526254653930664e-01 6.590489745140075684e-01 -2.048577070236206055e-01 -8.740642666816711426e-02 4.196417629718780518e-01
-3.831324875354766846e-01 2.359106689691543579e-01 -7.098769396543502808e-02 4.460055828094482422e-01 5.917789936065673828e-01 -1.107205823063850403e-01 3.792455196380615234e-01 2.954770028591156006e-01
-1.218128297477960587e-02 3.224897980690002441e-01 -4.673077911138534546e-02 5.348289608955383301e-01 6.414256095886230469e-01 6.153789907693862915e-02 -3.178962767124176025e-01 -3.022488653659820557e-01
-1.810876429080963135e-01 1.240426898002624512e-01 -5.009011030197143555e-01 3.744050562381744385e-01 5.531323552131652832e-01 2.084023356437683105e-01 1.763950660824775696e-02 4.593923985958099365e-01
-1.582357101142406464e-02 3.288325667381286621e-01 -1.258041113615036011e-01 6.091801524162292480e-01 6.827567815780639648e-01 1.008106395602226257e-01 -1.489077955484390259e-01 -7.872935384511947632e-02
-1.844157278537750244e-01 -6.837110500782728195e-03 -3.545803129673004150e-01 6.159048080444335938e-01 2.135924249887466431e-02 3.281439244747161865e-01 4.951224923133850098e-01 3.280200362205505371e-01
1.043276302516460419e-02 4.058621525764465332e-01 2.939299941062927246e-01 3.334672451019287109e-01 5.689585804939270020e-01 1.320260614156723022e-01 5.233824253082275391e-01 1.499932706356048584e-01
8.948423713445663452e-02 -4.656995236873626709e-01 -3.856451213359832764e-01 5.180804729461669922e-01 4.521503150463104248e-01 1.232804358005523682e-01 -3.309930860996246338e-01 1.696843802928924561e-01
9.700116515159606934e-02 6.194647401571273804e-02 -5.453805327415466309e-01 -1.948518007993698120e-01 5.029745697975158691e-01 4.510502219200134277e-01 3.588282465934753418e-01 2.572136223316192627e-01
-3.476245403289794922e-01 3.543654084205627441e-01 2.727338671684265137e-01 4.631109237670898438e-01 5.178209543228149414e-01 3.106676936149597168e-01 3.159528970718383789e-01 1.573628187179565430e-02
-2.481043040752410889e-01 1.529200971126556396e-01 1.114689931273460388e-01 3.525407910346984863e-01 6.415921449661254883e-01 2.816336452960968018e-01 4.097469896078109741e-02 5.345209836959838867e-01
-2.573130130767822266e-01 7.969368249177932739e-02 -4.084222614765167236e-01 4.189373925328254700e-02 8.335875868797302246e-01 -1.869348585605621338e-01 -5.172736942768096924e-02 1.624389141798019409e-01
-2.439894527196884155e-02 5.384527444839477539e-01 -4.103232324123382568e-01 1.442251652479171753e-01 6.332293748855590820e-01 5.665794014930725098e-02 -1.060506403446197510e-01 -3.238379061222076416e-01
1.493769884109497070e-01 -2.174483388662338257e-01 -6.212075948715209961e-01 3.000815212726593018e-01 5.326501131057739258e-01 -1.853362657129764557e-02 -1.444875150918960571e-01 -3.866764903068542480e-01
-2.710212767124176025e-02 -1.370482146739959717e-01 -2.818891704082489014e-01 7.837065458297729492e-01 4.051650762557983398e-01 7.338026165962219238e-02 -3.326114714145660400e-01 -8.155958354473114014e-02
-2.287781834602355957e-01 1.243923697620630264e-02 -2.598288655281066895e-01 1.206261739134788513e-01 7.573668956756591797e-01 -8.109173178672790527e-02 4.234061241149902344e-01 3.255623579025268555e-01
-1.026335805654525757e-01 1.374863833189010620e-01 -1.873834878206253052e-01 1.166711971163749695e-01 8.960289359092712402e-01 -2.474188059568405151e-01 -1.568875014781951904e-01 1.820475161075592041e-01
-1.995732486248016357e-01 -7.229687180370092392e-03 -2.466302514076232910e-01 -2.017167024314403534e-02 7.793720960617065430e-01 3.251699805259704590e-01 -6.957129389047622681e-02 -4.253098666667938232e-01
1.415770649909973145e-01 -1.643924266099929810e-01 -3.028435409069061279e-01 8.690909147262573242e-01 3.038724660873413086e-01 -5.393548682332038879e-02 -7.318045198917388916e-02 7.276730239391326904e-02
-2.377198487520217896e-01 -4.585756063461303711e-01 -5.507100820541381836e-01 5.569432377815246582e-01 2.605079710483551025e-01 1.876387894153594971e-01 -9.362058341503143311e-02 8.884251117706298828e-02
1.517801359295845032e-02 -8.561623841524124146e-02 1.388131678104400635e-01 6.168501973152160645e-01 3.841946423053741455e-01 1.071502938866615295e-01 4.945405125617980957e-01 4.347521364688873291e-01
1.055932268500328064e-01 -2.107193768024444580e-01 -6.025860905647277832e-01 4.646416604518890381e-01 4.224832057952880859e-01 -3.905169069766998291e-01 1.051725670695304871e-01 1.529334932565689087e-01
9.621582180261611938e-02 -1.398720033466815948e-02 -4.148290157318115234e-01 -1.571351140737533569e-01 7.652507424354553223e-01 -1.767427474260330200e-01 2.446832209825515747e-01 3.421342968940734863e-01
6.459364295005798340e-02 -2.312797755002975464e-01 1.635077893733978271e-01 3.401800692081451416e-01 7.678173780441284180e-01 -1.432639062404632568e-01 7.532477378845214844e-02 -4.291130006313323975e-01
-3.263766765594482422e-01 -2.327385693788528442e-01 -5.830026865005493164e-01 5.453183054924011230e-01 1.940949559211730957e-01 2.645327746868133545e-01 7.224445790052413940e-02 -2.986256480216979980e-01
-1.721298843622207642e-01 4.193010926246643066e-01 1.441252529621124268e-01 4.784093797206878662e-01 7.349988222122192383e-01 -1.017151307314634323e-02 -6.743107736110687256e-02 6.052547600120306015e-03
1.384380608797073364e-01 4.674639701843261719e-01 -3.861004859209060669e-02 4.854613542556762695e-01 6.026117801666259766e-01 2.175769209861755371e-01 -3.280808329582214355e-01 8.385223150253295898e-02
-2.109403759241104126e-01 1.387790292501449585e-01 -1.434594392776489258e-01 6.420483589172363281e-01 3.091693818569183350e-01 3.161932229995727539e-01 2.620737552642822266e-01 4.890716671943664551e-01
-1.027563288807868958e-01 2.726404666900634766e-01 -1.282927393913269043e-01 2.291931360960006714e-01 8.136083483695983887e-01 -4.519670084118843079e-02 -1.469077318906784058e-01 -4.006701409816741943e-01
-2.484367340803146362e-01 1.341783069074153900e-02 -5.135135650634765625e-01 1.995213702321052551e-02 7.440203428268432617e-01 -2.412297278642654419e-01 1.000576764345169067e-01 2.285510450601577759e-01
4.116511344909667969e-01 -2.354168295860290527e-01 6.383688747882843018e-02 -6.248081475496292114e-02 6.102731227874755859e-01 4.016563296318054199e-01 4.197536408901214600e-01 2.391422390937805176e-01
6.107341051101684570e-01 3.716800808906555176e-01 -8.765322715044021606e-02 9.449030458927154541e-02 5.098395943641662598e-01 2.404432594776153564e-01 3.706013262271881104e-01 -1.309637725353240967e-01
-2.169402092695236206e-01 -1.863524913787841797e-01 3.800584971904754639e-01 5.865268111228942871e-01 4.283795058727264404e-01 4.070162177085876465e-01 1.654659807682037354e-01 2.306540012359619141e-01
-1.769059300422668457e-01 -1.558889914304018021e-02 -7.578900456428527832e-02 5.395992398262023926e-01 3.550409376621246338e-01 9.793674945831298828e-02 5.159406661987304688e-01 5.193356871604919434e-01
-2.704452574253082275e-01 5.452134013175964355e-01 1.384587287902832031e-01 4.746204018592834473e-01 4.388495683670043945e-01 3.661088347434997559e-01 2.060025334358215332e-01 1.269034296274185181e-01
-2.680734694004058838e-01 -1.264327317476272583e-01 -2.941357791423797607e-01 9.801181405782699585e-02 4.122100770473480225e-01 5.684111714363098145e-01 5.682199001312255859e-01 -1.212342269718647003e-02
-8.172882348299026489e-02 2.797743678092956543e-01 1.351904422044754028e-01 4.454824626445770264e-01 4.826489984989166260e-01 4.782721400260925293e-01 -2.135737799108028412e-03 4.864329397678375244e-01
6.027066148817539215e-03 4.557209089398384094e-02 -4.326162487268447876e-02 7.561811804771423340e-01 1.403219103813171387e-01 5.687004923820495605e-01 -1.016363725066184998e-01 -2.660167515277862549e-01
-3.204550147056579590e-01 1.785627454519271851e-01 -7.701662927865982056e-02 5.562151670455932617e-01 5.538145899772644043e-01 1.728914678096771240e-01 -1.718734353780746460e-01 -4.289226830005645752e-01
2.900073528289794922e-01 -2.466773837804794312e-01 -2.714865505695343018e-01 1.232907399535179138e-01 2.496764659881591797e-01 4.831550419330596924e-01 5.667067170143127441e-01 -3.862729668617248535e-01
9.810171090066432953e-03 8.128836005926132202e-02 -3.221203982830047607e-01 8.922827243804931641e-01 1.498009562492370605e-01 1.831977516412734985e-01 1.259074956178665161e-01 -1.466679424047470093e-01
-4.694148153066635132e-02 -2.542296051979064941e-01 -2.685749903321266174e-03 8.171787261962890625e-01 4.100147783756256104e-01 7.623298466205596924e-02 9.636659920215606689e-02 2.866452038288116455e-01
-1.024140492081642151e-01 4.560341835021972656e-01 -2.165078967809677124e-01 5.928932428359985352e-01 4.799349606037139893e-01 1.676436513662338257e-01 -2.635274231433868408e-01 2.350689172744750977e-01
-2.059174478054046631e-01 -2.089946269989013672e-01 3.837587833404541016e-01 7.500174641609191895e-01 2.227539569139480591e-01 2.449028342962265015e-01 2.900907993316650391e-01 -1.018471717834472656e-01
