# Supplementary material for: Where is your field going? A machine learning approach to study the relative motion of the domains of physics
Source: PLoS One. 2020 Jun 18;15(6):e0233997. doi: 10.1371/journal.pone.0233997 (PMC7302634; doi:10.1371/journal.pone.0233997)
Supplement: S3 Data — (ZIP) [file pone.0233997.s003.zip › 2/Pacs4Run_2_VS_500_embeddings1994-1998ED8.txt]

-4.513797461986541748e-01 2.480230331420898438e-01 2.952403128147125244e-01 1.782487705349922180e-02 -1.134842038154602051e-01 4.236113429069519043e-01 6.743131875991821289e-01 1.525787357240915298e-02
-4.004629850387573242e-01 3.597709536552429199e-02 -2.184805423021316528e-01 5.591148138046264648e-01 -2.284371554851531982e-01 1.748441904783248901e-02 6.236636042594909668e-01 1.911709457635879517e-01
3.065493702888488770e-02 1.865178644657135010e-01 2.678741328418254852e-02 -5.081117898225784302e-02 1.814286261796951294e-01 5.901010632514953613e-01 7.561339139938354492e-01 8.998798578977584839e-02
-7.833067178726196289e-01 -3.659458160400390625e-01 -1.081401035189628601e-01 7.220032066106796265e-02 -4.024223610758781433e-02 -5.953652039170265198e-02 2.396049797534942627e-01 -4.159719049930572510e-01
-3.957383334636688232e-01 2.459236085414886475e-01 7.734672725200653076e-02 4.935506358742713928e-02 2.655260860919952393e-01 -2.861878275871276855e-01 7.309045195579528809e-01 -2.964208126068115234e-01
3.428428620100021362e-02 2.206832617521286011e-01 -7.262774556875228882e-02 2.343845963478088379e-01 -6.130859255790710449e-01 5.118514895439147949e-01 4.960306882858276367e-01 -7.745884358882904053e-02
-1.698822826147079468e-01 1.309101730585098267e-01 -2.367393426538910717e-05 -1.782499551773071289e-01 8.656753599643707275e-02 1.538944989442825317e-01 9.099374413490295410e-01 2.511292695999145508e-01
-5.698015689849853516e-01 -9.458522498607635498e-02 2.100034058094024658e-01 3.414747118949890137e-01 -6.980602163821458817e-03 -4.708537757396697998e-01 5.262694954872131348e-01 -8.343832939863204956e-02
-6.732373833656311035e-01 3.588055372238159180e-01 -3.275851011276245117e-01 2.591626048088073730e-01 -8.979834616184234619e-02 2.280937731266021729e-01 4.163418412208557129e-01 -1.005074977874755859e-01
-2.293876260519027710e-01 -1.615777164697647095e-01 -1.310083717107772827e-01 1.660075187683105469e-01 3.892753720283508301e-01 4.909511208534240723e-01 6.948206424713134766e-01 -3.475841134786605835e-02
-4.081125259399414062e-01 -3.118832968175411224e-02 -1.790662407875061035e-01 2.728642523288726807e-01 8.865022659301757812e-02 7.898689508438110352e-01 2.394524514675140381e-01 -1.919958591461181641e-01
-4.808651804924011230e-01 1.564569771289825439e-01 -1.728078275918960571e-01 -2.131945043802261353e-01 8.023674041032791138e-02 -3.377136215567588806e-02 7.999247312545776367e-01 -1.466891467571258545e-01
-3.175536543130874634e-02 -4.218489527702331543e-01 5.421872437000274658e-02 7.089059054851531982e-02 -1.953290402889251709e-01 3.879218697547912598e-01 7.024621367454528809e-01 3.619118630886077881e-01
1.179803609848022461e-01 2.938714027404785156e-01 2.325410693883895874e-01 -1.151997745037078857e-01 1.989589035511016846e-01 3.519413769245147705e-01 8.001503944396972656e-01 1.693691164255142212e-01
-7.028318047523498535e-01 6.122903153300285339e-02 -1.026835478842258453e-02 1.410501450300216675e-01 1.323893219232559204e-01 6.171188950538635254e-01 6.309435516595840454e-02 2.827270925045013428e-01
-5.731419324874877930e-01 -1.446315795183181763e-01 -2.357890829443931580e-03 2.674712240695953369e-01 1.268283128738403320e-01 4.197050333023071289e-01 3.573818206787109375e-01 5.090028047561645508e-01
-3.096071183681488037e-01 -1.153047084808349609e-01 -2.234852612018585205e-01 2.221371084451675415e-01 7.772517204284667969e-02 7.526780366897583008e-01 4.668090641498565674e-01 -3.288604319095611572e-02
-1.751833856105804443e-01 3.776156902313232422e-01 6.009774804115295410e-01 -1.334069073200225830e-01 -7.221014797687530518e-02 -4.969322308897972107e-02 5.877802371978759766e-01 -3.075326979160308838e-01
-3.419189155101776123e-01 3.617054820060729980e-01 3.569395542144775391e-01 -1.329267472028732300e-01 1.032403036952018738e-01 2.158132195472717285e-01 4.490765035152435303e-01 -5.901538729667663574e-01
-4.412537515163421631e-01 -4.324336349964141846e-01 -2.738399505615234375e-01 5.226100236177444458e-02 -3.019758760929107666e-01 -7.320164144039154053e-02 6.440827250480651855e-01 -1.708398908376693726e-01
-5.802674293518066406e-01 -1.073521450161933899e-01 -3.266305923461914062e-01 3.281162381172180176e-01 -5.041946768760681152e-01 2.105915546417236328e-01 3.260767161846160889e-01 -1.803616136312484741e-01
-3.780851960182189941e-01 -1.256486624479293823e-01 7.205463647842407227e-01 3.188525438308715820e-01 3.032140135765075684e-01 3.464913368225097656e-01 9.011847525835037231e-02 -1.714013703167438507e-02
-4.975254833698272705e-01 2.149274051189422607e-01 -2.475069463253021240e-01 4.108151495456695557e-01 1.874450743198394775e-01 3.620403707027435303e-01 5.501658916473388672e-01 8.575916290283203125e-02
-2.842027544975280762e-01 3.862094283103942871e-01 2.408939003944396973e-01 -4.600514844059944153e-02 3.405466377735137939e-01 2.373744100332260132e-01 5.543580651283264160e-01 -4.798886179924011230e-01
-3.819548785686492920e-01 3.985447883605957031e-01 8.352337777614593506e-02 6.653701514005661011e-02 1.250574886798858643e-01 4.831568896770477295e-01 4.118213355541229248e-01 5.149683356285095215e-01
-3.538905084133148193e-01 4.735729396343231201e-01 1.470685005187988281e-01 4.061115160584449768e-02 2.909798026084899902e-01 3.368184268474578857e-01 4.954656362533569336e-01 -4.284970164299011230e-01
-2.934528589248657227e-01 3.492027893662452698e-02 -9.485275368206202984e-04 6.403709053993225098e-01 3.125154972076416016e-01 2.667559087276458740e-01 5.763584971427917480e-01 -3.970534726977348328e-02
-1.107382252812385559e-01 -1.585229299962520599e-02 8.792789578437805176e-01 2.757144272327423096e-01 -5.323163792490959167e-02 2.523287236690521240e-01 2.679418921470642090e-01 -6.299600005149841309e-03
-3.495682179927825928e-01 -1.299451738595962524e-01 2.773284018039703369e-01 -3.108176887035369873e-01 2.120709866285324097e-01 6.014890074729919434e-01 2.705046236515045166e-01 -4.554796814918518066e-01
-4.597158133983612061e-01 1.702335476875305176e-01 1.053893640637397766e-01 2.942161858081817627e-01 4.526707828044891357e-01 4.161566495895385742e-01 4.334262013435363770e-01 3.099296092987060547e-01
-4.865229427814483643e-01 -1.947599947452545166e-01 -1.363164782524108887e-01 3.619954288005828857e-01 -1.909070461988449097e-01 3.654952645301818848e-01 4.589342176914215088e-01 4.416880905628204346e-01
-5.383376479148864746e-01 -3.108640611171722412e-01 -3.144873082637786865e-01 3.937591016292572021e-01 -2.712221145629882812e-01 3.003958761692047119e-01 4.371332526206970215e-01 -6.872405856847763062e-02
-1.865979284048080444e-01 1.424809172749519348e-02 -7.424639910459518433e-02 1.884491145610809326e-01 2.431027144193649292e-01 7.885321974754333496e-01 4.870524108409881592e-01 -7.648940384387969971e-02
-6.027951240539550781e-01 3.117481432855129242e-02 -1.300326883792877197e-01 6.077134013175964355e-01 -1.984942555427551270e-01 3.450846374034881592e-01 2.764579057693481445e-01 1.205396354198455811e-01
-2.002179808914661407e-02 1.681308448314666748e-01 -4.704730212688446045e-02 3.763332366943359375e-01 -5.553929805755615234e-01 3.834328055381774902e-01 5.593810677528381348e-01 2.431079149246215820e-01
-4.003020226955413818e-01 8.960828185081481934e-02 1.760512217879295349e-02 1.360087841749191284e-01 6.011825203895568848e-01 8.675167709589004517e-02 6.368487477302551270e-01 -1.959536522626876831e-01
-3.192238509654998779e-01 -3.882655501365661621e-02 -7.283453643321990967e-02 7.343564629554748535e-01 -5.933721736073493958e-02 4.019034802913665771e-01 4.323469400405883789e-01 -5.750685464590787888e-03
-3.482319712638854980e-01 2.406444102525711060e-01 4.741133153438568115e-01 -4.103827774524688721e-01 -2.831251323223114014e-01 2.964875400066375732e-01 3.042912781238555908e-01 -4.086188077926635742e-01
-1.978942453861236572e-01 2.902202606201171875e-01 1.276087388396263123e-02 7.485787868499755859e-01 -5.571471527218818665e-02 4.016833305358886719e-01 3.825290203094482422e-01 -7.276589423418045044e-02
-4.117186665534973145e-01 -2.644825577735900879e-01 -7.010193914175033569e-02 4.750319719314575195e-01 -2.209004163742065430e-01 3.614944815635681152e-01 4.124811589717864990e-01 4.246776103973388672e-01
-4.421265721321105957e-01 4.660606086254119873e-01 4.740492701530456543e-01 1.178040206432342529e-01 -6.959597021341323853e-02 -1.009795069694519043e-02 4.099611937999725342e-01 -4.191627502441406250e-01
-2.845306396484375000e-01 -7.819122821092605591e-02 1.118689775466918945e-01 5.645927190780639648e-01 -4.583272337913513184e-01 4.395998716354370117e-01 2.498769760131835938e-01 3.404386639595031738e-01
-6.733913421630859375e-01 2.694961726665496826e-01 -3.056478202342987061e-01 3.547364473342895508e-01 -1.349202841520309448e-01 1.268501281738281250e-01 4.562824964523315430e-01 1.103142797946929932e-01
-1.065369024872779846e-01 4.071555137634277344e-01 1.718347147107124329e-02 4.639609158039093018e-01 -4.387319982051849365e-01 2.738246917724609375e-01 4.937097430229187012e-01 3.100071251392364502e-01
-3.868207335472106934e-01 1.306146234273910522e-01 -2.346724271774291992e-02 5.587234497070312500e-01 3.393726646900177002e-01 4.503657519817352295e-01 4.498536586761474609e-01 -1.467980071902275085e-02
-4.328925907611846924e-01 9.739105403423309326e-02 -1.188283488154411316e-01 6.833370327949523926e-01 3.707303106784820557e-02 2.450889050960540771e-01 5.080455541610717773e-01 -4.995935410261154175e-02
-4.669378697872161865e-01 3.176670894026756287e-02 -1.722490787506103516e-01 5.446417331695556641e-01 1.619461476802825928e-01 3.572560250759124756e-01 5.446786880493164062e-01 6.420674175024032593e-02
-6.528211236000061035e-01 2.875390946865081787e-01 -2.999384999275207520e-01 3.238689303398132324e-01 1.822825707495212555e-02 2.075399309396743774e-01 4.965078532695770264e-01 7.978969067335128784e-02
-3.758588135242462158e-01 -6.383525207638740540e-03 -3.919971585273742676e-01 2.278286516666412354e-01 -1.505018919706344604e-01 5.713486671447753906e-01 5.487961173057556152e-01 -5.342666804790496826e-02
-5.723859071731567383e-01 -1.313226372003555298e-01 -2.322381287813186646e-01 4.682125151157379150e-01 -5.094794631004333496e-01 2.356456965208053589e-01 2.475216388702392578e-01 -7.487497478723526001e-02
-6.038467884063720703e-01 4.676899611949920654e-01 -2.745227701961994171e-02 1.056680381298065186e-01 1.164282262325286865e-01 1.681783348321914673e-01 4.012795686721801758e-01 4.492781758308410645e-01
-4.329196214675903320e-01 3.218915760517120361e-01 7.104710936546325684e-01 1.293714195489883423e-01 6.674344837665557861e-02 -1.160658523440361023e-01 3.655849099159240723e-01 1.894258856773376465e-01
-1.464803218841552734e-01 -1.729900687932968140e-01 3.163115680217742920e-02 2.254125475883483887e-01 -4.035379886627197266e-01 5.089208483695983887e-01 5.761758685111999512e-01 3.781332075595855713e-01
-9.564144909381866455e-02 -8.289667218923568726e-02 3.215554654598236084e-01 5.096679925918579102e-01 -4.359416663646697998e-01 -7.763369381427764893e-02 5.021711587905883789e-01 -4.154197275638580322e-01
-6.171231269836425781e-01 4.207383096218109131e-01 -2.885215580463409424e-01 2.908512651920318604e-01 -1.562801599502563477e-01 1.953721791505813599e-01 4.547210335731506348e-01 7.024426758289337158e-02
1.701177284121513367e-02 2.769469618797302246e-01 7.609285116195678711e-01 1.850545704364776611e-01 4.791432619094848633e-02 4.179545342922210693e-01 3.054760694503784180e-01 1.986355036497116089e-01
-5.160494893789291382e-02 2.615189552307128906e-01 -2.736372640356421471e-03 -3.173996210098266602e-01 4.284938797354698181e-02 2.619521915912628174e-01 8.683284521102905273e-01 -6.120119988918304443e-02
-1.425542030483484268e-02 1.313352137804031372e-01 2.369311302900314331e-01 -7.653887849301099777e-03 3.931045532226562500e-01 1.870837062597274780e-01 8.560432791709899902e-01 -6.333670765161514282e-02
-1.545812487602233887e-01 2.362929582595825195e-01 5.542663931846618652e-01 -2.157105058431625366e-01 -1.251734346151351929e-01 4.693395793437957764e-01 3.267208039760589600e-01 -4.731104969978332520e-01
-3.785320818424224854e-01 6.149356961250305176e-01 4.220046103000640869e-01 -8.444319665431976318e-02 -3.883883655071258545e-01 2.494500279426574707e-01 2.235576212406158447e-01 -1.740689426660537720e-01
-5.956678986549377441e-01 -9.986527264118194580e-02 -2.525619268417358398e-01 4.849368929862976074e-01 -4.245042502880096436e-01 6.450027227401733398e-02 3.829241394996643066e-01 -7.252963632345199585e-02
9.313722699880599976e-02 2.230761349201202393e-01 -9.148555807769298553e-03 -3.969963639974594116e-02 -3.681088685989379883e-01 2.980743944644927979e-01 8.454294800758361816e-01 -2.827413007616996765e-02
-9.013370610773563385e-03 -8.121490478515625000e-02 3.421560674905776978e-02 4.531368911266326904e-01 -3.238194882869720459e-01 6.135680079460144043e-01 4.954080879688262939e-01 2.450824081897735596e-01
9.405732899904251099e-02 2.204233407974243164e-01 1.221077982336282730e-02 -2.903319522738456726e-02 2.316804081201553345e-01 5.031127333641052246e-01 7.963357567787170410e-01 -2.501893043518066406e-02
-2.077967822551727295e-01 -7.202512770891189575e-02 1.282468736171722412e-01 -2.807272076606750488e-01 -4.035776555538177490e-01 -3.966715186834335327e-02 7.148035168647766113e-01 4.254239201545715332e-01
9.806398302316665649e-02 1.843880861997604370e-01 -1.811064779758453369e-02 3.915274441242218018e-01 -4.989815652370452881e-01 2.085670530796051025e-01 7.141455411911010742e-01 -1.661241427063941956e-02
-4.009850621223449707e-01 2.346406280994415283e-01 4.970027804374694824e-01 -2.703708708286285400e-01 -1.689153760671615601e-01 2.036195248365402222e-01 3.183246850967407227e-01 -5.410347580909729004e-01
-2.412530928850173950e-01 -4.566443711519241333e-02 5.718992650508880615e-02 7.114442586898803711e-01 -1.922184079885482788e-01 5.814635157585144043e-01 2.312354147434234619e-01 -4.207818582653999329e-02
-6.175361871719360352e-01 -1.678649783134460449e-01 2.459719963371753693e-02 -4.857903420925140381e-01 3.475965559482574463e-02 3.699364960193634033e-01 2.816228568553924561e-01 -3.694596886634826660e-01
-1.845390498638153076e-01 -2.138377130031585693e-01 8.727105259895324707e-01 1.273220926523208618e-01 7.513561844825744629e-02 1.075255870819091797e-01 3.534550070762634277e-01 -1.570882461965084076e-02
-5.508881211280822754e-01 -1.824542731046676636e-01 -2.724121809005737305e-01 4.194175899028778076e-01 -3.899435400962829590e-01 -3.625149279832839966e-02 5.069460868835449219e-01 5.242715775966644287e-02
-4.598429799079895020e-01 -5.616084337234497070e-01 2.841648757457733154e-01 -3.494403660297393799e-01 -2.593918740749359131e-01 -1.123664248734712601e-02 4.435493052005767822e-01 7.833115011453628540e-02
-1.092354804277420044e-01 -2.919290959835052490e-01 2.213070541620254517e-01 5.539691448211669922e-01 1.348949819803237915e-01 9.977133572101593018e-02 6.281759142875671387e-01 -3.524633049964904785e-01
-5.663529634475708008e-01 5.429975390434265137e-01 4.218811988830566406e-01 -5.737338587641716003e-02 -1.631314605474472046e-01 3.717710077762603760e-02 3.116662800312042236e-01 -2.792717516422271729e-01
-8.042360097169876099e-02 -6.218637339770793915e-03 1.424253433942794800e-01 -3.165808022022247314e-01 1.239051893353462219e-01 1.786275058984756470e-01 8.903310894966125488e-01 1.817563474178314209e-01
-7.075535655021667480e-01 1.607369482517242432e-01 1.249247416853904724e-02 -4.649578928947448730e-01 1.090010479092597961e-01 3.491883277893066406e-01 2.553839981555938721e-01 -2.411535233259201050e-01
1.757081598043441772e-02 -3.242141306400299072e-01 4.578709974884986877e-02 -2.027839273214340210e-01 -4.206475317478179932e-01 5.707102417945861816e-01 5.904285907745361328e-01 9.903456084430217743e-03
1.479106396436691284e-01 -3.303736150264739990e-01 2.782219350337982178e-01 1.989448070526123047e-02 -7.088676840066909790e-02 6.225368380546569824e-01 6.160870790481567383e-01 1.379579752683639526e-01
-9.789599478244781494e-02 3.131607174873352051e-02 3.779793903231620789e-02 7.236256599426269531e-01 -6.650839000940322876e-02 4.102428853511810303e-01 5.363773107528686523e-01 -6.284533441066741943e-02
-5.665068980306386948e-03 -3.971807658672332764e-01 3.578374907374382019e-02 -1.601979732513427734e-01 -4.644894599914550781e-01 6.466332674026489258e-01 4.138729870319366455e-01 -1.004760637879371643e-01
-3.219325840473175049e-01 -4.924622476100921631e-01 5.554254055023193359e-01 -1.759040951728820801e-01 -2.571283876895904541e-01 -1.240304186940193176e-01 4.796331226825714111e-01 5.342452973127365112e-02
-5.211018919944763184e-01 4.147560596466064453e-01 6.250805854797363281e-01 1.486935019493103027e-01 4.058248177170753479e-02 -1.195618584752082825e-01 3.206090331077575684e-01 -1.576786488294601440e-01
-6.233023405075073242e-01 -1.814113855361938477e-01 -1.955453008413314819e-01 -2.769158184528350830e-01 -2.236128896474838257e-01 -6.479439325630664825e-03 6.026363372802734375e-01 2.246072292327880859e-01
1.273377835750579834e-01 6.508643738925457001e-03 1.633996367454528809e-01 -5.798918381333351135e-02 -4.977783858776092529e-01 3.493761718273162842e-01 7.015947699546813965e-01 3.026521205902099609e-01
-2.710126638412475586e-01 2.737150788307189941e-01 7.757531404495239258e-01 3.419216275215148926e-01 3.097727149724960327e-02 3.254483044147491455e-01 1.586795151233673096e-01 -2.955510653555393219e-02
-5.004496872425079346e-02 4.453761875629425049e-02 -1.817672997713088989e-01 -3.403229713439941406e-01 -2.521423995494842529e-01 2.817434966564178467e-01 7.884460687637329102e-01 -2.864445447921752930e-01
3.859793022274971008e-02 -1.357255429029464722e-01 1.230468377470970154e-01 4.004218280315399170e-01 -3.014329671859741211e-01 6.471642851829528809e-01 4.960461854934692383e-01 2.210549712181091309e-01
-1.184529811143875122e-01 6.092415452003479004e-01 5.756615400314331055e-01 1.019477471709251404e-01 1.229477077722549438e-01 2.238876521587371826e-01 4.556082487106323242e-01 -1.390822511166334152e-02
-2.573909163475036621e-01 -1.116933897137641907e-01 -1.170487925410270691e-01 9.248150512576103210e-03 -3.936077356338500977e-01 6.417242884635925293e-01 4.751615822315216064e-01 3.390765190124511719e-01
-3.401824235916137695e-01 -7.295405492186546326e-03 -1.424655690789222717e-02 7.285474538803100586e-01 -5.602879822254180908e-02 4.471947550773620605e-01 3.843587040901184082e-01 4.883122444152832031e-02
-5.601260066032409668e-01 -1.727959364652633667e-01 -2.302386313676834106e-01 5.141438841819763184e-01 -1.069170460104942322e-01 4.768875837326049805e-01 3.080177605152130127e-01 -7.292915135622024536e-02
-1.527893394231796265e-01 2.036840319633483887e-01 1.198939979076385498e-01 7.219306826591491699e-01 -4.845530390739440918e-01 3.364327549934387207e-02 4.022956192493438721e-01 -4.294949397444725037e-02
-2.499337494373321533e-01 -4.119665175676345825e-02 1.424262486398220062e-02 2.288506776094436646e-01 2.340594381093978882e-01 7.780910730361938477e-01 4.231750071048736572e-01 2.096991240978240967e-01
-4.922631084918975830e-01 5.520399212837219238e-01 4.509021937847137451e-01 1.659259796142578125e-01 -3.586108386516571045e-01 1.895706504583358765e-01 1.074431017041206360e-01 -2.144804894924163818e-01
-2.473895251750946045e-01 1.831019818782806396e-01 -1.795885525643825531e-02 -2.717638015747070312e-01 7.754020392894744873e-02 1.467284709215164185e-01 8.591983318328857422e-01 2.555986344814300537e-01
-5.746588706970214844e-01 4.666765630245208740e-01 5.894231200218200684e-01 1.930560730397701263e-02 -2.171911001205444336e-01 4.615073651075363159e-02 1.549492180347442627e-01 -1.757181435823440552e-01
-5.363050699234008789e-01 -2.095762193202972412e-01 -3.886950761079788208e-02 3.841867446899414062e-01 1.794970631599426270e-01 4.519183337688446045e-01 3.749592304229736328e-01 3.772273659706115723e-01
-2.930471301078796387e-01 8.603759109973907471e-02 1.797117888927459717e-01 -5.511229634284973145e-01 -3.650107681751251221e-01 3.015143424272537231e-02 6.156581640243530273e-01 2.398147433996200562e-01
-4.803888201713562012e-01 2.419930100440979004e-01 -2.910922765731811523e-01 4.527255594730377197e-01 -3.676334917545318604e-01 1.928917467594146729e-01 4.851747453212738037e-01 1.149547696113586426e-01
1.390482038259506226e-01 -5.493221804499626160e-02 2.124046236276626587e-01 1.632685065269470215e-01 -4.681667089462280273e-01 3.336280882358551025e-01 7.106719613075256348e-01 2.652043402194976807e-01
-3.746878206729888916e-01 -1.592057943344116211e-02 6.655417680740356445e-01 -2.684577405452728271e-01 -2.072765380144119263e-01 3.458992540836334229e-01 1.495829075574874878e-01 -3.991932570934295654e-01
-4.797224998474121094e-01 4.275040030479431152e-01 4.961111247539520264e-01 2.584324404597282410e-02 -2.076582014560699463e-01 1.187217161059379578e-01 2.552334666252136230e-01 -4.668529331684112549e-01
-3.887003660202026367e-01 -5.155757069587707520e-01 7.389620691537857056e-02 5.735138058662414551e-02 2.853096723556518555e-01 -1.201633960008621216e-01 6.594505906105041504e-01 -2.088732868432998657e-01
-6.786788702011108398e-01 1.522682011127471924e-01 -2.602506279945373535e-01 4.322453141212463379e-01 -1.196194216609001160e-01 2.595025002956390381e-01 3.777469098567962646e-01 1.931313723325729370e-01
-4.385874569416046143e-01 -7.818222790956497192e-02 -1.545066982507705688e-01 4.657250940799713135e-01 2.304501980543136597e-01 5.429227948188781738e-01 4.603628814220428467e-01 -3.082049265503883362e-02
-6.288882493972778320e-01 -7.947795093059539795e-02 -1.411801576614379883e-01 5.605041980743408203e-01 -1.377101801335811615e-02 2.980025410652160645e-01 3.650918006896972656e-01 2.044478505849838257e-01
-5.014347434043884277e-01 3.184252679347991943e-01 1.627094745635986328e-01 -2.290835827589035034e-01 2.802262008190155029e-01 4.984669089317321777e-01 3.398820757865905762e-01 -3.545406758785247803e-01
-3.271331079304218292e-03 -1.210241988301277161e-01 1.262572407722473145e-01 6.678843498229980469e-01 -8.933427929878234863e-02 1.159351319074630737e-01 6.645919084548950195e-01 -2.454142719507217407e-01
-6.050719022750854492e-01 7.552830129861831665e-02 1.576333940029144287e-01 -4.053114652633666992e-01 3.283114433288574219e-01 3.084815144538879395e-01 4.192161560058593750e-01 -2.456960231065750122e-01
-5.489237308502197266e-01 -3.248705565929412842e-01 -2.952099740505218506e-01 -3.275417955592274666e-03 -4.669012129306793213e-01 3.951072692871093750e-02 4.976326525211334229e-01 -1.969421356916427612e-01
-2.240718007087707520e-01 5.359055474400520325e-02 4.164564013481140137e-01 9.245737642049789429e-02 2.370733767747879028e-01 -1.934393867850303650e-02 5.530397295951843262e-01 -6.344325542449951172e-01
-1.025214940309524536e-01 -1.964957565069198608e-01 1.026082262396812439e-01 2.679184675216674805e-01 -3.360630944371223450e-03 7.210487723350524902e-01 4.975583255290985107e-01 3.179358839988708496e-01
1.322823166847229004e-01 -4.297687411308288574e-01 2.280150055885314941e-01 4.065164923667907715e-02 -1.821765601634979248e-01 4.902550876140594482e-01 6.547889113426208496e-01 2.046214193105697632e-01
-4.440918266773223877e-01 -4.324483573436737061e-01 3.573907911777496338e-01 3.261746466159820557e-01 -1.025627031922340393e-01 -2.656273543834686279e-01 4.356293380260467529e-01 -3.328706622123718262e-01
-4.839737713336944580e-01 1.282860785722732544e-01 1.586441546678543091e-01 3.320581316947937012e-01 1.071739792823791504e-01 5.410204529762268066e-01 2.388608157634735107e-01 5.026307106018066406e-01
-6.377334594726562500e-01 3.567737340927124023e-01 -1.615443527698516846e-01 5.243860930204391479e-02 3.822614997625350952e-02 3.905889987945556641e-01 3.601647913455963135e-01 3.916918933391571045e-01
-3.463185131549835205e-01 -1.498959660530090332e-01 8.041076660156250000e-01 1.209407970309257507e-01 -9.602454304695129395e-02 2.880327999591827393e-01 9.462887048721313477e-02 3.086108267307281494e-01
-2.575679123401641846e-01 -1.185038462281227112e-01 3.421492278575897217e-01 4.779464602470397949e-01 -2.758290171623229980e-01 -1.278077960014343262e-01 4.863449633121490479e-01 -4.951452314853668213e-01
-6.683184504508972168e-01 1.500494927167892456e-01 4.074802994728088379e-01 -2.397486269474029541e-01 3.065089285373687744e-01 4.364877939224243164e-01 8.283087611198425293e-02 -1.264343261718750000e-01
-3.483311086893081665e-02 -1.734476387500762939e-01 4.526040703058242798e-02 6.499801874160766602e-01 -2.913929522037506104e-01 4.389782249927520752e-01 5.049177408218383789e-01 -1.078252121806144714e-01
-2.002177685499191284e-01 1.322229355573654175e-01 6.348186731338500977e-02 2.208621054887771606e-01 -4.165033400058746338e-01 5.999404788017272949e-01 4.572808444499969482e-01 3.835501968860626221e-01
-4.519089162349700928e-01 -2.385789155960083008e-02 -4.808318242430686951e-02 5.974304080009460449e-01 2.259054929018020630e-01 5.064592361450195312e-01 3.446044921875000000e-01 -9.842510521411895752e-02
-5.139676332473754883e-01 -3.611216545104980469e-01 -1.572995074093341827e-02 7.170355319976806641e-02 -4.154431223869323730e-01 -3.262107074260711670e-01 5.463593602180480957e-01 -1.500815600156784058e-01
-4.718996882438659668e-01 -3.215827941894531250e-01 4.723041951656341553e-01 -1.457055062055587769e-01 -5.248306989669799805e-01 -2.405539304018020630e-01 3.100385665893554688e-01 1.251094881445169449e-02
-2.451430559158325195e-01 -5.980173498392105103e-02 -5.405001714825630188e-02 3.614757061004638672e-01 6.254205107688903809e-02 8.231241703033447266e-01 3.407599925994873047e-01 -7.197324931621551514e-02
-6.224452257156372070e-01 5.169586539268493652e-01 2.865770757198333740e-01 3.180373460054397583e-02 -2.322105318307876587e-01 1.758406013250350952e-01 1.486752331256866455e-01 -3.939947783946990967e-01
-4.285730421543121338e-01 6.129579544067382812e-01 5.631723403930664062e-01 1.442535128444433212e-02 -8.892038464546203613e-02 7.565948367118835449e-02 3.272790014743804932e-01 4.993778839707374573e-02
-1.191698610782623291e-01 -3.218963742256164551e-01 5.848932638764381409e-02 3.840604722499847412e-01 -4.017902016639709473e-01 -1.202527508139610291e-01 5.898128747940063477e-01 -4.555024802684783936e-01
-5.157940983772277832e-01 4.430743753910064697e-01 2.855547070503234863e-01 1.806486845016479492e-01 -2.802867591381072998e-01 1.498546600341796875e-01 2.205839455127716064e-01 -5.232511758804321289e-01
-2.321665585041046143e-01 -4.345993697643280029e-01 1.433477550745010376e-01 3.584766685962677002e-01 -1.952136605978012085e-01 6.037196516990661621e-01 3.051054775714874268e-01 3.353998363018035889e-01
-4.500018358230590820e-01 2.132945209741592407e-01 7.405390739440917969e-01 3.045425415039062500e-01 1.926344782114028931e-01 7.512766867876052856e-02 2.321745455265045166e-01 -1.191738545894622803e-01
-3.197402954101562500e-01 2.553278207778930664e-01 3.492751419544219971e-01 -4.248045682907104492e-01 2.195821106433868408e-01 4.511886239051818848e-01 4.633497297763824463e-01 -2.522725760936737061e-01
-4.270710051059722900e-01 -5.685970783233642578e-01 4.426412880420684814e-01 3.579334914684295654e-01 -3.202166408300399780e-02 -3.030987270176410675e-02 2.824457585811614990e-01 -2.975571453571319580e-01
-9.716986678540706635e-03 2.267254739999771118e-01 3.102185763418674469e-02 5.218626260757446289e-01 -5.042888522148132324e-01 2.952653467655181885e-01 5.486034750938415527e-01 1.809515208005905151e-01
-2.903569936752319336e-01 -1.731332950294017792e-02 -3.221011161804199219e-01 1.151600154116749763e-03 1.508239842951297760e-02 7.272183895111083984e-01 5.180818438529968262e-01 -1.189953982830047607e-01
-3.147968947887420654e-01 4.451056420803070068e-01 6.513592004776000977e-01 6.009871885180473328e-02 2.263012379407882690e-01 3.061996586620807648e-02 4.488748610019683838e-01 1.458247750997543335e-01
-2.950336635112762451e-01 4.458538889884948730e-01 2.822282612323760986e-01 3.894635301548987627e-04 2.581517696380615234e-01 3.846869468688964844e-01 5.390572547912597656e-01 -3.595934808254241943e-01
-5.243664979934692383e-01 2.381217032670974731e-01 -6.765874475240707397e-02 7.654020935297012329e-02 -6.712461262941360474e-02 4.115798473358154297e-01 3.554442822933197021e-01 5.980446338653564453e-01
-5.908038020133972168e-01 4.378303885459899902e-01 -2.850370109081268311e-01 1.706376522779464722e-01 5.597044527530670166e-02 7.025989145040512085e-02 5.826242566108703613e-01 3.704163432121276855e-02
-5.920873284339904785e-01 6.883065402507781982e-02 1.805448234081268311e-01 -5.306581854820251465e-01 1.016411036252975464e-01 3.272278606891632080e-01 3.670591413974761963e-01 -2.799264192581176758e-01
-2.949354052543640137e-01 -1.828574389219284058e-01 1.677622199058532715e-01 4.849481210112571716e-02 4.522579014301300049e-01 3.354128450155258179e-02 7.076312303543090820e-01 3.777250349521636963e-01
-5.114980936050415039e-01 3.410913050174713135e-01 -7.899051159620285034e-02 -5.204021185636520386e-02 1.773338615894317627e-01 4.064038395881652832e-01 4.549290835857391357e-01 4.577190876007080078e-01
-6.684719771146774292e-02 2.500094473361968994e-01 -7.832004129886627197e-02 2.708520293235778809e-01 -5.879588723182678223e-01 3.860142827033996582e-01 5.290474295616149902e-01 2.809592187404632568e-01
-5.957896709442138672e-01 2.125971317291259766e-01 1.592711210250854492e-01 -3.194835782051086426e-01 3.558418750762939453e-01 1.888305395841598511e-01 4.653297960758209229e-01 -3.059214353561401367e-01
-2.476047426462173462e-01 5.004037916660308838e-02 2.475863993167877197e-01 5.903403759002685547e-01 -5.708914995193481445e-01 2.917414903640747070e-01 1.861331164836883545e-01 2.840975522994995117e-01
9.788685478270053864e-03 -1.205498576164245605e-01 1.412478387355804443e-01 5.355080962181091309e-01 -2.089272439479827881e-01 6.421040892601013184e-01 4.297475814819335938e-01 1.949895322322845459e-01
-2.293033152818679810e-01 9.645888209342956543e-02 7.622215896844863892e-02 -3.947027027606964111e-01 -5.845598578453063965e-01 4.822689294815063477e-02 6.188586950302124023e-01 2.224714159965515137e-01
-1.955693215131759644e-01 4.352490305900573730e-01 4.285680055618286133e-01 -4.645005613565444946e-02 -3.632743656635284424e-01 3.725075125694274902e-01 3.051082789897918701e-01 -4.718702435493469238e-01
-1.958066374063491821e-01 1.547824963927268982e-02 -1.453318744897842407e-01 3.524189591407775879e-01 -5.441743731498718262e-01 4.938861727714538574e-01 4.553506076335906982e-01 2.621189355850219727e-01
-6.851025819778442383e-01 -1.532308664172887802e-02 2.218157649040222168e-01 -5.456084609031677246e-01 -4.020762164145708084e-03 4.054434001445770264e-01 1.337772160768508911e-01 -3.481756150722503662e-02
-2.908352017402648926e-01 4.180074632167816162e-01 5.668659806251525879e-01 1.112260222434997559e-01 -4.119906425476074219e-01 2.089996188879013062e-01 2.221428900957107544e-01 -3.797521591186523438e-01
-4.767552614212036133e-01 -2.488141506910324097e-02 6.930137276649475098e-01 -3.938923180103302002e-01 1.206298619508743286e-01 1.938712000846862793e-01 2.508734464645385742e-01 -1.469385027885437012e-01
6.610889732837677002e-02 1.522443071007728577e-02 2.027405053377151489e-01 1.878458708524703979e-01 -1.394671499729156494e-01 7.528268694877624512e-01 4.727849662303924561e-01 3.305800259113311768e-01
-5.012383460998535156e-01 4.119368642568588257e-02 7.908207774162292480e-01 1.880600452423095703e-01 -1.008616983890533447e-01 1.299824565649032593e-01 3.865763172507286072e-02 2.402837127447128296e-01
-2.912364900112152100e-01 -4.548514485359191895e-01 2.539865374565124512e-01 -2.098534852266311646e-01 -5.429424047470092773e-01 1.824136376380920410e-01 2.457113116979598999e-01 -4.596829414367675781e-01
-1.686894446611404419e-01 3.190168738365173340e-01 6.776449084281921387e-01 3.684417158365249634e-02 2.176572829484939575e-01 -5.022503435611724854e-02 5.399518609046936035e-01 2.603202462196350098e-01
-7.291709780693054199e-01 -4.862286522984504700e-02 -2.466876059770584106e-01 -2.381219416856765747e-01 -2.487826496362686157e-01 1.725878864526748657e-01 4.228672385215759277e-01 -2.790926396846771240e-01
-3.296131193637847900e-01 -5.728485435247421265e-02 -8.266015350818634033e-02 -4.655011594295501709e-01 -3.137283027172088623e-01 3.787779211997985840e-01 5.932416319847106934e-01 2.659243941307067871e-01
1.428585648536682129e-01 -8.193952031433582306e-03 1.487276703119277954e-01 -1.051154956221580505e-01 -1.662696152925491333e-01 5.739328861236572266e-01 7.169728279113769531e-01 2.743368744850158691e-01
-3.432899117469787598e-01 1.607352048158645630e-01 5.380365252494812012e-01 -5.189588069915771484e-01 -5.401503294706344604e-02 4.972278475761413574e-01 2.103966474533081055e-01 5.563131719827651978e-02
-2.362448871135711670e-01 -1.653199195861816406e-01 4.171104431152343750e-01 -2.052658051252365112e-01 -6.823973059654235840e-01 -4.225390497595071793e-03 2.830721437931060791e-01 -3.936097025871276855e-01
-7.040066719055175781e-01 -1.527772098779678345e-01 2.975021302700042725e-01 -3.754020333290100098e-01 2.210633605718612671e-01 4.266674220561981201e-01 1.258439123630523682e-01 -6.963446736335754395e-02
-1.888895593583583832e-02 -1.035142019391059875e-01 3.949246406555175781e-01 5.063877701759338379e-01 -5.284704566001892090e-01 4.015984013676643372e-02 3.703384697437286377e-01 -3.981076776981353760e-01
-3.005638122558593750e-01 -1.663701534271240234e-01 4.067809879779815674e-01 6.196258664131164551e-01 2.115074098110198975e-01 4.120044037699699402e-02 3.134297132492065430e-01 -4.334792792797088623e-01
-3.649512827396392822e-01 -6.572359204292297363e-01 4.416526556015014648e-01 -3.355308622121810913e-02 -2.334080636501312256e-01 -1.219912096858024597e-01 4.091788828372955322e-01 4.335846751928329468e-02
6.424807012081146240e-02 1.993657797574996948e-01 -1.215665042400360107e-02 1.604376137256622314e-01 -4.486233890056610107e-01 4.909017086029052734e-01 6.575979590415954590e-01 2.357011586427688599e-01
-5.774294137954711914e-01 -8.402746915817260742e-02 -1.125474870204925537e-01 4.461294114589691162e-01 -6.745646893978118896e-02 6.588869094848632812e-01 9.201178699731826782e-02 2.583808265626430511e-02
-3.286830484867095947e-01 5.188174843788146973e-01 5.730630159378051758e-01 4.795549437403678894e-02 -1.596877425909042358e-01 5.792412906885147095e-02 4.081136286258697510e-01 -3.109385073184967041e-01
-3.114854693412780762e-01 -6.103848293423652649e-02 -2.303773909807205200e-01 -4.972219839692115784e-02 -4.458898007869720459e-01 5.548850297927856445e-01 4.397976100444793701e-01 3.789036870002746582e-01
-3.692421317100524902e-01 -2.818821966648101807e-01 7.653914690017700195e-01 3.218682110309600830e-01 -1.297960523515939713e-02 1.834180951118469238e-01 1.197048649191856384e-01 2.159617692232131958e-01
-5.194609761238098145e-01 -3.895387649536132812e-01 -2.692953348159790039e-01 1.150832995772361755e-01 -5.497201085090637207e-01 1.397665143013000488e-01 4.105152487754821777e-01 -4.905141517519950867e-02
-9.813808649778366089e-02 1.988256126642227173e-01 2.476297616958618164e-01 -3.865718543529510498e-01 -2.465114146471023560e-01 3.002842366695404053e-01 6.207525730133056641e-01 4.514494538307189941e-01
-4.178043305873870850e-01 2.365696430206298828e-01 7.880536913871765137e-01 2.224339693784713745e-01 -1.464859247207641602e-01 1.547129452228546143e-01 1.370734423398971558e-01 -1.865088790655136108e-01
-5.097964406013488770e-01 -1.146102920174598694e-01 -1.026510298252105713e-01 -3.367999196052551270e-01 2.765882387757301331e-02 -5.737902596592903137e-03 7.732572555541992188e-01 -6.539063900709152222e-02
-3.698805868625640869e-01 5.260589122772216797e-01 4.788419604301452637e-01 1.166184395551681519e-01 3.633730858564376831e-02 3.383269533514976501e-02 4.082338809967041016e-01 -4.176612198352813721e-01
-6.583256721496582031e-01 -1.182084754109382629e-01 2.665608190000057220e-02 -3.397144004702568054e-02 -5.218379497528076172e-01 -3.339774310588836670e-01 3.948688507080078125e-01 -1.048446968197822571e-01
-2.411079704761505127e-01 -4.711165428161621094e-01 -2.174595296382904053e-01 1.698037981986999512e-01 -2.475079298019409180e-01 5.643495917320251465e-01 4.866382777690887451e-01 -1.650053411722183228e-01
-7.431448251008987427e-02 3.101070821285247803e-01 4.884233474731445312e-01 -5.765772983431816101e-02 -3.762372732162475586e-01 3.881570994853973389e-01 3.283205330371856689e-01 -5.063738226890563965e-01
1.060752645134925842e-01 -3.062601685523986816e-01 -1.507994346320629120e-02 -1.821722276508808136e-02 -3.543255925178527832e-01 5.944092869758605957e-01 6.445189714431762695e-01 -1.094143744558095932e-02
1.074064075946807861e-01 -3.098633885383605957e-01 -5.447876825928688049e-02 -8.963807672262191772e-02 -2.925617694854736328e-01 3.517516553401947021e-01 7.774387598037719727e-01 -2.602170109748840332e-01
-5.449272394180297852e-01 1.807690709829330444e-01 6.555588841438293457e-01 4.350392222404479980e-01 6.599170714616775513e-02 -4.020516574382781982e-02 1.817953586578369141e-01 -1.110823526978492737e-01
-3.143421411514282227e-01 1.747061908245086670e-01 8.409407734870910645e-01 7.764538377523422241e-02 1.551805287599563599e-01 1.416023373603820801e-01 3.072659969329833984e-01 1.375214159488677979e-01
-6.191877126693725586e-01 -9.313126653432846069e-02 2.198361754417419434e-01 -4.646051526069641113e-01 2.759465873241424561e-01 4.428168237209320068e-01 2.406413108110427856e-01 -1.166444867849349976e-01
-1.572318002581596375e-02 -1.017993614077568054e-01 -1.660948395729064941e-01 -2.500424087047576904e-01 -3.807525932788848877e-01 2.968162298202514648e-01 8.048427700996398926e-01 -1.357813775539398193e-01
-1.248888298869132996e-01 -5.039424896240234375e-01 2.446917891502380371e-01 4.986279606819152832e-01 -3.059851825237274170e-01 -2.137652598321437836e-02 5.183269381523132324e-01 -2.432985305786132812e-01
-1.921473890542984009e-01 1.807052791118621826e-01 7.992163300514221191e-03 -1.153103113174438477e-01 1.886679083108901978e-01 1.618971079587936401e-01 8.926165699958801270e-01 -2.418553382158279419e-01
-2.880832850933074951e-01 -2.045228183269500732e-01 -7.366693019866943359e-02 4.247308671474456787e-01 -3.870984166860580444e-02 7.696609497070312500e-01 3.031667172908782959e-01 5.973995476961135864e-02
-1.655364334583282471e-01 4.819215461611747742e-02 4.252593815326690674e-01 4.864286482334136963e-01 -3.412462770938873291e-01 -2.471265643835067749e-01 5.477507114410400391e-01 -2.743453979492187500e-01
-4.100974202156066895e-01 1.780042946338653564e-01 3.248269557952880859e-01 -2.682031691074371338e-01 -1.194191500544548035e-01 4.466813206672668457e-01 2.674024403095245361e-01 -5.808614492416381836e-01
-4.384461641311645508e-01 -4.027507733553647995e-03 -6.135588884353637695e-02 -3.549889028072357178e-01 1.338522732257843018e-01 -6.325402762740850449e-03 7.880824804306030273e-01 -1.973230689764022827e-01
1.443649828433990479e-01 -2.620025575160980225e-01 -4.877606034278869629e-02 2.592029795050621033e-02 -2.703720629215240479e-01 3.793974220752716064e-01 7.974472045898437500e-01 -2.334459722042083740e-01
-3.750993311405181885e-01 -1.524597555398941040e-01 8.101575970649719238e-01 9.471999853849411011e-02 5.680956691503524780e-02 2.638911902904510498e-01 6.177003681659698486e-02 -3.066724538803100586e-01
-3.974634706974029541e-01 -4.315674602985382080e-01 -5.246616899967193604e-03 1.072795838117599487e-01 -2.928898036479949951e-01 5.347312688827514648e-01 2.781028151512145996e-01 4.417834281921386719e-01
-1.103442534804344177e-01 2.578335069119930267e-02 4.576571881771087646e-01 5.441687107086181641e-01 -6.241881474852561951e-02 1.508330702781677246e-01 3.337498605251312256e-01 -5.861347317695617676e-01
-1.156780570745468140e-01 5.694437026977539062e-01 4.453034102916717529e-01 1.068951785564422607e-01 -4.206817150115966797e-01 2.546395957469940186e-01 3.808817863464355469e-01 -2.564089298248291016e-01
-4.366456866264343262e-01 -2.620433568954467773e-01 -1.813466399908065796e-01 -2.144460678100585938e-01 2.035256773233413696e-01 1.615947298705577850e-02 7.005674839019775391e-01 -3.596127033233642578e-01
-4.222609996795654297e-01 -3.884185850620269775e-01 3.499897718429565430e-01 1.707871109247207642e-01 1.426658481359481812e-01 -2.004231512546539307e-01 5.281036496162414551e-01 -4.239682555198669434e-01
-6.039579510688781738e-01 2.729281485080718994e-01 6.579464077949523926e-01 3.243233561515808105e-01 -1.291483342647552490e-01 3.256743401288986206e-02 3.925856947898864746e-02 5.817821621894836426e-02
-1.976891160011291504e-01 -5.210500359535217285e-01 -1.380912363529205322e-01 8.049894869327545166e-02 -3.328525125980377197e-01 6.094785928726196289e-01 4.258443415164947510e-01 1.668071188032627106e-02
-6.595904231071472168e-01 2.201037257909774780e-01 5.564421415328979492e-01 4.381614625453948975e-01 -1.125414967536926270e-01 -2.490424923598766327e-02 -7.991264574229717255e-03 -3.913607075810432434e-02
-3.453984558582305908e-01 3.159492313861846924e-01 6.847589612007141113e-01 4.481756687164306641e-01 7.193440943956375122e-02 1.753348559141159058e-01 1.619725972414016724e-01 -2.212864160537719727e-01
-2.469331473112106323e-01 8.438488095998764038e-02 -1.771900504827499390e-01 -4.225630685687065125e-02 -4.274280071258544922e-01 4.223170876502990723e-01 6.508078575134277344e-01 3.378224968910217285e-01
-1.111144945025444031e-01 -1.626646071672439575e-01 2.873928844928741455e-01 5.948771834373474121e-01 -1.690162271261215210e-01 -1.149882748723030090e-01 6.595546603202819824e-01 -2.189042866230010986e-01
-4.482951760292053223e-01 -3.954758048057556152e-01 5.417857170104980469e-01 -1.974462717771530151e-01 -2.237492352724075317e-01 -2.383990585803985596e-01 4.107500016689300537e-01 1.857418864965438843e-01
-2.793489992618560791e-01 -4.634091854095458984e-01 5.249772071838378906e-01 -2.801360189914703369e-01 -3.461900353431701660e-01 -1.538863629102706909e-01 4.575083553791046143e-01 -1.721429638564586639e-02
-2.615126669406890869e-01 2.416768819093704224e-01 7.715917825698852539e-01 3.489361107349395752e-01 -1.877365559339523315e-01 1.343568563461303711e-01 1.938956379890441895e-01 -2.553443610668182373e-01
-1.608294695615768433e-01 -3.894456028938293457e-01 3.545968234539031982e-01 5.393632054328918457e-01 1.752882152795791626e-01 1.212426200509071350e-01 4.598412215709686279e-01 -3.859207928180694580e-01
-2.272856831550598145e-01 -3.481528460979461670e-01 3.274018466472625732e-01 5.135012865066528320e-01 8.846326917409896851e-02 -9.727494418621063232e-02 5.510100722312927246e-01 -3.679064810276031494e-01
-2.153728455305099487e-01 -1.218025460839271545e-01 -5.974457412958145142e-02 4.487127363681793213e-01 -1.033590808510780334e-01 5.570505857467651367e-01 5.964961051940917969e-01 2.388930916786193848e-01
-8.778534084558486938e-02 -2.554982900619506836e-01 3.253935575485229492e-01 5.442848801612854004e-01 3.200908601284027100e-01 1.318550389260053635e-02 5.880600214004516602e-01 -2.764791548252105713e-01
-3.334918916225433350e-01 -2.155796736478805542e-01 7.960268855094909668e-01 3.214746117591857910e-01 2.301310934126377106e-02 1.823984384536743164e-01 1.643085926771163940e-01 2.109682410955429077e-01
-6.011759042739868164e-01 -2.622266113758087158e-01 1.801009476184844971e-01 -1.181901916861534119e-01 -5.618142485618591309e-01 -1.642673090100288391e-02 1.309635043144226074e-01 -4.363059699535369873e-01
-1.156689822673797607e-01 4.685016348958015442e-02 7.916630059480667114e-02 -2.409600168466567993e-01 -4.763850867748260498e-01 -1.187172308564186096e-01 8.147607445716857910e-01 1.233900487422943115e-01
-4.182075560092926025e-01 3.763939142227172852e-01 5.329568982124328613e-01 2.329240143299102783e-01 1.082449853420257568e-01 -8.478949964046478271e-02 4.158189892768859863e-01 -3.915631175041198730e-01
-2.849929332733154297e-01 -5.158705711364746094e-01 -2.099168449640274048e-01 1.095486804842948914e-01 -3.587912619113922119e-01 4.377987682819366455e-01 5.240846276283264160e-01 3.907616436481475830e-02
-3.912478089332580566e-01 -5.692133903503417969e-01 4.931207299232482910e-01 2.538435859605669975e-03 -1.918734610080718994e-01 -2.189999669790267944e-01 4.349027872085571289e-01 7.635317742824554443e-02
-4.872447252273559570e-01 -2.355049848556518555e-01 -2.405580580234527588e-01 4.925173521041870117e-01 -4.231591224670410156e-01 2.773829996585845947e-01 3.881506025791168213e-01 -4.743452649563550949e-03
-5.364094376564025879e-01 2.874834239482879639e-01 1.866625547409057617e-01 -3.465984463691711426e-01 1.928530447185039520e-02 4.717360734939575195e-01 2.936058938503265381e-01 -4.068582355976104736e-01
-1.712483316659927368e-01 -2.917759120464324951e-01 -2.392315864562988281e-02 -3.613566160202026367e-01 -4.338251650333404541e-01 4.655815660953521729e-01 5.159017443656921387e-01 2.885564267635345459e-01
-3.640795350074768066e-01 2.124842107295989990e-01 4.827617704868316650e-01 -1.287092417478561401e-01 -3.436563014984130859e-01 2.719677686691284180e-01 2.297281026840209961e-01 -5.725647807121276855e-01
-4.024897813796997070e-01 9.080859832465648651e-03 -2.511892616748809814e-01 5.498228073120117188e-01 -6.700168550014495850e-02 3.256757557392120361e-01 6.012452840805053711e-01 -2.164631523191928864e-02
-2.002894282341003418e-01 -2.363211810588836670e-01 2.382861822843551636e-01 6.768758296966552734e-01 1.503878980875015259e-01 1.250647455453872681e-01 4.672633707523345947e-01 -3.640090525150299072e-01
-4.069226607680320740e-02 -2.415335774421691895e-01 1.117668151855468750e-01 -1.467458903789520264e-01 -2.174936830997467041e-01 4.751052558422088623e-01 7.104465961456298828e-01 3.580736219882965088e-01
-4.193766415119171143e-01 1.884671598672866821e-01 1.729488186538219452e-02 -4.541453719139099121e-01 -3.201289474964141846e-01 -1.579428464174270630e-01 6.339817643165588379e-01 2.295537889003753662e-01
-5.864377692341804504e-02 -1.711385846138000488e-01 4.114031791687011719e-01 -3.527270257472991943e-01 5.243825539946556091e-02 -1.713819056749343872e-02 7.886559963226318359e-01 2.204127311706542969e-01
-3.105565011501312256e-01 5.485739707946777344e-01 3.443662226200103760e-01 9.055890142917633057e-03 -4.053262174129486084e-01 1.577811986207962036e-01 3.449457883834838867e-01 -4.192603230476379395e-01
-2.823553681373596191e-01 2.040746435523033142e-02 -1.298998594284057617e-01 -2.282894998788833618e-01 -4.641060829162597656e-01 5.056470036506652832e-01 4.385657906532287598e-01 4.329614043235778809e-01
-3.434335291385650635e-01 2.165494710206985474e-01 4.312829971313476562e-01 -4.200612008571624756e-01 -1.157329604029655457e-01 6.530853509902954102e-01 9.424074739217758179e-02 -1.546210199594497681e-01
-2.189181298017501831e-01 -4.329660832881927490e-01 -1.783187538385391235e-01 8.788941055536270142e-02 -4.118586778640747070e-01 5.364211797714233398e-01 4.875878989696502686e-01 1.731352657079696655e-01
-4.731546938419342041e-01 2.447964996099472046e-01 -2.598351426422595978e-02 -8.434750139713287354e-02 3.775961101055145264e-01 1.168772391974925995e-02 6.269721984863281250e-01 -4.154517352581024170e-01
-7.104837298393249512e-01 -2.473899275064468384e-01 -2.026398032903671265e-01 -1.705005317926406860e-01 -3.308184742927551270e-01 -1.655842959880828857e-01 4.753080308437347412e-01 3.317885100841522217e-02
-3.908039331436157227e-01 -4.349487721920013428e-01 2.285129427909851074e-01 -2.723817527294158936e-01 -5.299006700515747070e-01 -9.768239408731460571e-02 4.396784305572509766e-01 -2.191532701253890991e-01
-5.373985171318054199e-01 3.644084930419921875e-01 4.878722131252288818e-01 1.081950142979621887e-01 -1.517153531312942505e-01 1.606552302837371826e-01 1.771534532308578491e-01 -4.984704852104187012e-01
7.512554526329040527e-02 -2.223271727561950684e-01 8.135432004928588867e-02 -1.432731300592422485e-01 -5.075414180755615234e-01 3.710514605045318604e-01 6.829569339752197266e-01 2.367986589670181274e-01
-2.705653011798858643e-01 -3.943795561790466309e-01 1.835938990116119385e-01 -3.271680176258087158e-01 -5.058810710906982422e-01 2.589324116706848145e-01 2.670494914054870605e-01 -4.860416054725646973e-01
-6.008352637290954590e-01 1.357281804084777832e-01 -6.525701284408569336e-02 2.519214749336242676e-01 -5.278075337409973145e-01 -2.303283065557479858e-01 3.507132530212402344e-01 3.134008944034576416e-01
-2.804204523563385010e-01 -4.354312717914581299e-01 5.248529911041259766e-01 4.511336982250213623e-01 6.408840417861938477e-02 -1.730263978242874146e-02 3.535734117031097412e-01 -3.512135148048400879e-01
-8.283841609954833984e-01 -1.111591085791587830e-01 2.001256793737411499e-01 -2.950627207756042480e-01 1.043927855789661407e-02 3.624261617660522461e-01 -8.049531280994415283e-02 -1.907086968421936035e-01
-2.200813144445419312e-01 -4.762237370014190674e-01 1.695418655872344971e-01 5.453304648399353027e-01 -3.998054563999176025e-01 -9.370651841163635254e-02 4.531524479389190674e-01 -1.570766568183898926e-01
-4.334547221660614014e-01 -4.084659367799758911e-02 8.277894258499145508e-01 6.553409248590469360e-02 -4.679173976182937622e-02 1.933624744415283203e-01 6.279636174440383911e-02 2.782025933265686035e-01
-1.010905057191848755e-01 -7.449793815612792969e-02 5.016211271286010742e-01 3.596530556678771973e-01 -3.150457739830017090e-01 -1.822250485420227051e-01 5.813279747962951660e-01 -3.644925057888031006e-01
-8.473757654428482056e-02 8.443683385848999023e-02 -6.631177663803100586e-02 1.515209525823593140e-01 -5.673683285713195801e-01 5.014215111732482910e-01 5.055349469184875488e-01 3.597752749919891357e-01
-3.777290582656860352e-01 5.167370662093162537e-03 8.253593444824218750e-01 4.815736040472984314e-02 -7.687513530254364014e-02 3.562307953834533691e-01 1.846469752490520477e-02 2.015087902545928955e-01
-6.320304870605468750e-01 -1.582329422235488892e-01 1.203696988523006439e-02 5.970755815505981445e-01 -4.006582796573638916e-01 2.007344067096710205e-01 7.050819694995880127e-02 1.142923235893249512e-01
-2.263483852148056030e-01 3.979597091674804688e-01 3.186470270156860352e-01 -1.964644528925418854e-02 -4.801481068134307861e-01 3.982549309730529785e-01 2.556326389312744141e-01 -4.837099313735961914e-01
-3.314065933227539062e-01 1.301605999469757080e-01 8.078889250755310059e-01 2.454019337892532349e-01 1.011401265859603882e-01 3.481389582157135010e-01 1.132745146751403809e-01 1.267285943031311035e-01
-4.857484996318817139e-01 4.439350664615631104e-01 -3.515538573265075684e-01 1.712480038404464722e-01 -1.923799365758895874e-01 1.062351018190383911e-01 5.952239632606506348e-01 1.070819795131683350e-01
-1.921148449182510376e-01 -1.190804094076156616e-01 -1.856717914342880249e-01 -2.533749639987945557e-01 8.684808760881423950e-02 2.186733484268188477e-01 8.904010057449340820e-01 -4.543410986661911011e-02
-1.461869776248931885e-01 -3.430649936199188232e-01 3.523845374584197998e-01 -2.549306750297546387e-01 -3.944625854492187500e-01 1.124652177095413208e-01 4.183380305767059326e-01 -5.731625556945800781e-01
-9.959034621715545654e-02 -2.414520680904388428e-01 1.231145411729812622e-01 -3.624981045722961426e-01 -4.377531409263610840e-01 4.608522951602935791e-01 5.263469219207763672e-01 3.227492868900299072e-01
-3.488014042377471924e-01 -1.623043417930603027e-01 8.292433619499206543e-01 1.522212028503417969e-01 -6.248633563518524170e-02 2.715860903263092041e-01 1.087209954857826233e-01 2.273658215999603271e-01
-5.709794759750366211e-01 -2.321446537971496582e-01 -3.239791989326477051e-01 2.916180491447448730e-01 -3.976981341838836670e-01 3.141621500253677368e-02 4.666519463062286377e-01 -2.305922359228134155e-01
-5.466230511665344238e-01 1.165926828980445862e-01 6.607524156570434570e-01 -1.578485667705535889e-01 -1.455687582492828369e-01 3.382778763771057129e-01 1.900189905427396297e-03 -3.007883429527282715e-01
1.462160348892211914e-01 3.192026913166046143e-01 1.530953645706176758e-01 1.812971569597721100e-02 -3.481611609458923340e-01 5.289893746376037598e-01 6.065710186958312988e-01 2.898090481758117676e-01
-1.240736246109008789e-01 1.298892050981521606e-01 9.464843571186065674e-02 7.370774149894714355e-01 -3.649745881557464600e-01 2.706001996994018555e-01 4.571973979473114014e-01 -5.710116587579250336e-03
-1.981553882360458374e-01 -2.229336649179458618e-02 2.231065416708588600e-03 -3.931294381618499756e-01 2.047368139028549194e-01 2.385959476232528687e-01 7.510571479797363281e-01 -3.778224587440490723e-01
3.252909705042839050e-02 -3.012223839759826660e-01 2.401182241737842560e-02 -3.235280215740203857e-01 -4.344375133514404297e-01 4.712631404399871826e-01 6.261578202247619629e-01 -7.841192185878753662e-03
-3.100905418395996094e-01 -3.689445555210113525e-01 -2.031357772648334503e-02 2.890487015247344971e-01 1.952718645334243774e-01 5.684903264045715332e-01 5.041197538375854492e-01 2.613677084445953369e-01
-8.862412720918655396e-02 -4.348420500755310059e-01 1.840990334749221802e-01 5.309921503067016602e-01 -2.422785758972167969e-01 -2.773061767220497131e-02 6.167983412742614746e-01 -2.174969613552093506e-01
-7.888583838939666748e-02 -2.030924707651138306e-02 3.324327468872070312e-01 -4.036658406257629395e-01 -3.833586871623992920e-01 2.069792747497558594e-01 5.553039908409118652e-01 4.708929061889648438e-01
-5.551171898841857910e-01 3.977865874767303467e-01 -3.585855662822723389e-01 -1.476794295012950897e-02 1.262760069221258163e-02 2.393521815538406372e-01 5.753962993621826172e-01 1.275902986526489258e-01
-7.280750274658203125e-01 2.946800887584686279e-01 -2.030239999294281006e-01 -2.413686215877532959e-01 2.379688061773777008e-02 2.250784337520599365e-01 3.243627548217773438e-01 3.565879762172698975e-01
-3.878199309110641479e-02 -2.377861440181732178e-01 1.095868870615959167e-01 2.662688791751861572e-01 1.729987561702728271e-01 5.554921030998229980e-01 6.703078150749206543e-01 2.668942809104919434e-01
-4.964169859886169434e-01 1.699931621551513672e-01 5.756667256355285645e-01 -1.559023410081863403e-01 -1.869402229785919189e-01 3.057889342308044434e-01 1.040959656238555908e-01 -4.792549610137939453e-01
-2.588502764701843262e-01 4.558743536472320557e-01 -7.774436473846435547e-02 6.138404607772827148e-01 -3.200827836990356445e-01 1.175968497991561890e-01 4.753078222274780273e-01 1.145360432565212250e-02
-3.018286526203155518e-01 1.739839278161525726e-02 1.999958306550979614e-01 -5.563254952430725098e-01 -2.985041737556457520e-01 4.797209799289703369e-02 6.337336897850036621e-01 2.570522129535675049e-01
-1.808277964591979980e-01 8.286499232053756714e-02 -3.104771114885807037e-02 -2.952764928340911865e-01 3.399221971631050110e-02 1.135320663452148438e-01 9.058378338813781738e-01 -1.941531598567962646e-01
-3.739256784319877625e-02 -4.418739080429077148e-01 3.730534017086029053e-01 3.332482576370239258e-01 -7.815352082252502441e-02 5.744001865386962891e-01 3.276227116584777832e-01 3.312789499759674072e-01
-7.671279311180114746e-01 -3.456388413906097412e-01 -1.487676333636045456e-02 8.405770361423492432e-02 -1.204722747206687927e-01 -1.304577440023422241e-01 4.789515435695648193e-01 -1.543833911418914795e-01
-4.249890148639678955e-01 -9.626135975122451782e-02 1.748722419142723083e-02 2.899944186210632324e-01 2.227498590946197510e-01 7.045733928680419922e-01 2.819991707801818848e-01 3.164661526679992676e-01
-5.722025632858276367e-01 -2.347850650548934937e-01 -3.354035615921020508e-01 -1.093152165412902832e-01 -3.752990365028381348e-01 -1.486113481223583221e-02 4.769006371498107910e-01 -3.528605103492736816e-01
-5.275815725326538086e-01 -4.008501470088958740e-01 1.461030840873718262e-01 2.308511883020401001e-01 -3.144273757934570312e-01 -2.627207338809967041e-01 5.015606880187988281e-01 -2.586283087730407715e-01
-6.435644030570983887e-01 -3.586788773536682129e-01 -6.545674055814743042e-02 4.392381906509399414e-01 -1.822508126497268677e-01 4.592774808406829834e-01 9.154091775417327881e-02 8.619062602519989014e-02
-4.144222736358642578e-01 2.044512033462524414e-01 -9.195159375667572021e-02 6.784970164299011230e-01 -3.091338835656642914e-02 4.460067749023437500e-01 3.413111567497253418e-01 3.563158959150314331e-02
-6.014063358306884766e-01 -2.304846793413162231e-01 2.942521274089813232e-01 2.159556448459625244e-01 -6.041780859231948853e-02 -3.337222337722778320e-01 3.762702941894531250e-01 -4.420021474361419678e-01
2.349884808063507080e-01 7.550709694623947144e-02 3.369913697242736816e-01 4.522280991077423096e-01 -3.508068323135375977e-01 5.615782737731933594e-02 6.596878767013549805e-01 -2.441279739141464233e-01
-2.423450052738189697e-01 -2.140049338340759277e-01 7.474004030227661133e-01 3.818405270576477051e-01 9.369424730539321899e-02 5.066027119755744934e-02 2.859314084053039551e-01 3.129845857620239258e-01
-5.882155895233154297e-01 -2.221040427684783936e-01 -2.638794779777526855e-01 -3.703234791755676270e-01 -1.506929844617843628e-01 2.974712848663330078e-01 3.510816991329193115e-01 -4.042827188968658447e-01
-2.869703248143196106e-02 -2.376011312007904053e-01 2.206315398216247559e-01 2.613655328750610352e-01 1.283429712057113647e-01 2.625315785408020020e-01 7.291952967643737793e-01 4.567399621009826660e-01
-4.036986231803894043e-01 1.449043899774551392e-01 7.734826803207397461e-01 2.563839554786682129e-01 1.389583349227905273e-01 1.130148768424987793e-01 2.241417467594146729e-01 -2.640084922313690186e-01
-1.917675733566284180e-01 1.044879630208015442e-01 6.808615326881408691e-01 -1.890504956245422363e-01 -2.895808219909667969e-01 5.435666441917419434e-01 8.958564698696136475e-02 -2.562181949615478516e-01
-3.410336971282958984e-01 -1.501772999763488770e-01 -2.892207801342010498e-01 6.250464916229248047e-02 -7.396384142339229584e-03 7.340697646141052246e-01 4.834165275096893311e-01 3.134491667151451111e-02
-4.493863284587860107e-01 -6.707683205604553223e-02 7.169620394706726074e-01 -2.750611007213592529e-01 -2.122438251972198486e-01 3.092628717422485352e-01 2.606206759810447693e-02 -2.499786466360092163e-01
-4.561625719070434570e-01 -5.457168817520141602e-02 1.646781712770462036e-01 -4.669812023639678955e-01 -2.149078845977783203e-01 -2.218031696975231171e-02 5.524110794067382812e-01 4.380773901939392090e-01
-1.594367474317550659e-01 -3.042281270027160645e-01 5.224625468254089355e-01 -7.314788550138473511e-02 -2.283387482166290283e-01 -3.366526961326599121e-01 6.613323688507080078e-01 -2.954713068902492523e-02
-3.728474378585815430e-01 1.518907546997070312e-01 7.926225662231445312e-01 1.638387739658355713e-01 3.059810213744640350e-02 2.849953472614288330e-01 1.065890416502952576e-01 2.988320291042327881e-01
-3.211829364299774170e-01 -4.833167046308517456e-02 1.605913043022155762e-02 -4.032973349094390869e-01 -6.208064556121826172e-01 6.283899396657943726e-02 5.231018066406250000e-01 2.619428336620330811e-01
7.857569307088851929e-02 -2.448315024375915527e-01 2.760493755340576172e-01 1.070700436830520630e-01 1.663915365934371948e-01 4.913374483585357666e-01 7.015416026115417480e-01 2.914738953113555908e-01
-2.396423667669296265e-01 -1.866548806428909302e-01 7.580520510673522949e-01 3.105393648147583008e-01 2.095413953065872192e-01 2.752587497234344482e-01 2.728833854198455811e-01 2.061877995729446411e-01
-6.424075365066528320e-01 1.044709831476211548e-01 -2.843870818614959717e-01 3.879718780517578125e-01 -3.040450215339660645e-01 1.798055917024612427e-01 3.751527070999145508e-01 2.819345891475677490e-01
-5.252090096473693848e-01 1.880377531051635742e-01 7.101559638977050781e-01 4.007121324539184570e-01 -1.018019169569015503e-01 2.207723446190357208e-02 9.752769768238067627e-02 -5.952141806483268738e-02
8.897721767425537109e-02 -1.427860856056213379e-01 1.427316516637802124e-01 5.773743987083435059e-01 -3.815663456916809082e-01 5.241597890853881836e-01 4.442820847034454346e-01 1.545175071805715561e-02
-9.662905335426330566e-02 -1.902090460062026978e-01 2.248586565256118774e-01 -5.361647009849548340e-01 -2.605157196521759033e-01 4.115770757198333740e-01 5.323356389999389648e-01 3.095219731330871582e-01
-4.858367443084716797e-01 -6.004955247044563293e-02 -3.692212402820587158e-01 -1.164903305470943451e-02 -1.030458211898803711e-01 7.031548619270324707e-01 3.425880372524261475e-01 3.853438049554824829e-02
-7.183426022529602051e-01 -3.231333494186401367e-01 -1.140776872634887695e-01 -2.488269954919815063e-01 -2.988203167915344238e-01 -5.612107366323471069e-02 4.303571879863739014e-01 -1.642861664295196533e-01
-3.583237528800964355e-01 -1.851633787155151367e-01 -1.642149388790130615e-01 -1.518284380435943604e-01 1.409818232059478760e-01 1.042524725198745728e-01 7.012745738029479980e-01 -5.145580172538757324e-01
-5.938061475753784180e-01 1.244685724377632141e-01 -1.070613339543342590e-01 6.773267388343811035e-01 -1.818587332963943481e-01 2.391598075628280640e-01 2.641907334327697754e-01 4.001917317509651184e-02
-1.431325078010559082e-01 -3.886751234531402588e-01 4.799443781375885010e-01 -1.814261674880981445e-01 -3.134152591228485107e-01 -2.257677465677261353e-01 6.437038183212280273e-01 4.034654796123504639e-02
-4.250723868608474731e-02 -2.403916604816913605e-02 7.775982022285461426e-01 3.117078840732574463e-01 1.198164448142051697e-01 1.722510904073715210e-01 4.126050174236297607e-01 2.855262756347656250e-01
-1.596681177616119385e-01 -3.095579743385314941e-01 1.288648098707199097e-01 3.581469655036926270e-01 1.627957671880722046e-01 5.443892478942871094e-01 5.829330086708068848e-01 2.667054533958435059e-01
-3.544973134994506836e-01 -1.976052224636077881e-01 -1.490914225578308105e-01 -7.046053558588027954e-02 2.650334537029266357e-01 8.648205548524856567e-02 8.068761229515075684e-01 -2.816377878189086914e-01
-5.164216160774230957e-01 1.520095169544219971e-01 -7.945326715707778931e-02 -2.955796010792255402e-02 2.833313643932342529e-01 -9.073317050933837891e-03 6.980553269386291504e-01 -3.679333925247192383e-01
-2.283124029636383057e-01 -2.837168872356414795e-01 3.126983344554901123e-02 2.400160431861877441e-01 4.506779089570045471e-02 7.656300067901611328e-01 3.836703598499298096e-01 2.708678841590881348e-01
-2.095482945442199707e-01 1.860988736152648926e-01 1.482452750205993652e-01 -3.268022239208221436e-01 -1.962823271751403809e-01 3.434710949659347534e-02 7.477737069129943848e-01 4.402366876602172852e-01
-5.210681557655334473e-01 2.605780065059661865e-01 1.689253300428390503e-01 1.827495396137237549e-01 2.575836479663848877e-01 -1.712747216224670410e-01 5.634048581123352051e-01 -4.307487010955810547e-01
-1.026569530367851257e-01 -3.762225806713104248e-01 1.213204190135002136e-01 4.628697931766510010e-01 -1.317683607339859009e-01 -6.319037824869155884e-02 7.622480988502502441e-01 -1.287367939949035645e-01
1.901237852871417999e-02 4.687988385558128357e-02 -1.046963334083557129e-01 6.941818445920944214e-02 -5.903138518333435059e-01 2.831093966960906982e-01 7.426006197929382324e-01 3.979307785630226135e-02
-1.064982786774635315e-01 -2.219058126211166382e-01 5.413315817713737488e-02 6.783350110054016113e-01 -2.353659421205520630e-01 -1.918246597051620483e-02 5.822753906250000000e-01 -2.855470180511474609e-01
-4.767465889453887939e-01 3.975666761398315430e-01 5.123102664947509766e-01 1.125942170619964600e-01 2.204032242298126221e-01 7.396072894334793091e-02 3.710497319698333740e-01 -3.844325244426727295e-01
-7.599027752876281738e-01 4.986886307597160339e-02 4.058663249015808105e-01 -3.283791244029998779e-01 -1.352086812257766724e-01 3.448387384414672852e-01 -5.480770394206047058e-02 -8.544913679361343384e-02
-2.971477508544921875e-01 -2.165405452251434326e-01 3.233954906463623047e-01 -5.087199807167053223e-01 -3.051169514656066895e-01 1.284163296222686768e-01 5.142721533775329590e-01 3.568892180919647217e-01
2.452186197042465210e-01 -1.504919826984405518e-01 2.658361792564392090e-01 1.422454416751861572e-02 -1.239979267120361328e-01 4.914001822471618652e-01 7.643793225288391113e-01 7.227247208356857300e-02
-4.177624285221099854e-01 -4.076403081417083740e-01 2.177800051867961884e-02 1.875625401735305786e-01 4.486842751502990723e-01 5.274881795048713684e-02 6.406906843185424805e-01 9.521153569221496582e-02
-3.765555024147033691e-01 -4.540852308273315430e-01 5.115592479705810547e-01 -4.584158360958099365e-01 -2.118085175752639771e-01 1.429404616355895996e-01 2.754101455211639404e-01 1.975576430559158325e-01
-1.558375060558319092e-01 -1.195101439952850342e-01 -1.418377906084060669e-01 6.607044339179992676e-01 -2.679169774055480957e-01 2.545875310897827148e-01 5.255061388015747070e-01 -3.033690452575683594e-01
-2.923825383186340332e-01 8.618596009910106659e-03 5.489085912704467773e-01 -5.454826951026916504e-01 2.342482283711433411e-02 4.578017592430114746e-01 3.011913597583770752e-01 -1.214027479290962219e-01
-3.482491895556449890e-02 2.493271045386791229e-02 3.636745214462280273e-01 -4.971388280391693115e-01 -2.534373700618743896e-01 1.784411519765853882e-01 6.427685618400573730e-01 3.309627175331115723e-01
-1.401133984327316284e-01 -4.777025282382965088e-01 2.094356715679168701e-02 1.266995370388031006e-01 1.003014743328094482e-01 4.567189514636993408e-01 6.971798539161682129e-01 1.759679615497589111e-01
-1.948458701372146606e-01 -4.946843981742858887e-01 3.500806912779808044e-02 4.659053683280944824e-01 -4.947273731231689453e-01 -4.650029912590980530e-02 4.869714081287384033e-01 -1.223536133766174316e-01
-4.147417545318603516e-01 -1.840676665306091309e-01 -1.472002565860748291e-01 4.766416549682617188e-01 -5.497939586639404297e-01 5.879957601428031921e-02 4.529743492603302002e-01 -1.853017956018447876e-01
-5.530236959457397461e-01 -5.992044880986213684e-02 7.491823434829711914e-01 -1.914707124233245850e-01 1.742412000894546509e-01 1.519365161657333374e-01 1.853304058313369751e-01 -6.962180882692337036e-02
9.200256317853927612e-02 -2.961580455303192139e-01 2.187071144580841064e-01 -4.235490262508392334e-01 -3.600489199161529541e-01 4.535508155822753906e-01 5.814727544784545898e-01 5.608261376619338989e-02
-4.407031834125518799e-01 2.419256046414375305e-02 7.237221598625183105e-01 -1.504601091146469116e-01 -2.731100320816040039e-01 4.067189395427703857e-01 -6.003234907984733582e-02 -1.231671944260597229e-01
-5.014145374298095703e-01 -1.344529092311859131e-01 -2.223036885261535645e-01 -9.012251347303390503e-02 6.784766912460327148e-02 -2.974057942628860474e-02 6.061325073242187500e-01 -5.477961301803588867e-01
-4.254802763462066650e-01 -4.545441269874572754e-02 3.130894303321838379e-01 -3.025546371936798096e-01 -5.226368308067321777e-01 -5.542557686567306519e-02 3.562309145927429199e-01 4.735127091407775879e-01
-2.799729704856872559e-01 -2.699204683303833008e-01 5.708736777305603027e-01 -3.797460496425628662e-01 1.295284926891326904e-02 -1.602093130350112915e-01 5.223611593246459961e-01 -2.827688753604888916e-01
-1.169197075068950653e-02 -4.213097393512725830e-01 2.512462437152862549e-01 -2.494962513446807861e-01 -1.067025214433670044e-01 4.709427356719970703e-01 5.988380908966064453e-01 3.243591189384460449e-01
-3.541032075881958008e-01 1.414709985256195068e-01 7.855173349380493164e-01 4.072835147380828857e-01 -4.156358540058135986e-03 2.484984099864959717e-01 9.664377570152282715e-02 2.389230206608772278e-02
-2.767886221408843994e-01 3.118704855442047119e-01 -1.411122232675552368e-01 5.803347826004028320e-01 -3.614832162857055664e-01 3.303859755396842957e-02 5.810841321945190430e-01 1.882801880128681660e-03
-4.565691649913787842e-01 -2.372971028089523315e-01 -6.346596032381057739e-02 2.065557092428207397e-01 -6.199871003627777100e-02 3.177034556865692139e-01 5.228044390678405762e-01 5.571693778038024902e-01
-2.045267373323440552e-01 -4.767019674181938171e-02 2.949553728103637695e-01 8.205289244651794434e-01 -1.993101090192794800e-01 3.691381514072418213e-01 7.765899598598480225e-02 -1.166686788201332092e-01
6.711184978485107422e-02 -4.056839644908905029e-01 9.184331446886062622e-02 -2.538064122200012207e-01 -3.461935520172119141e-01 5.565837621688842773e-01 5.684545636177062988e-01 7.271476835012435913e-02
-4.755632579326629639e-01 3.020510673522949219e-01 6.737257242202758789e-01 2.520079910755157471e-01 -6.798919290304183960e-02 2.195141911506652832e-01 2.456431090831756592e-02 3.343321681022644043e-01
-4.938160181045532227e-01 -6.600578129291534424e-02 1.073148399591445923e-01 4.903582036495208740e-01 2.656401991844177246e-01 5.715208649635314941e-01 2.337169051170349121e-01 2.190822660923004150e-01
-2.512363791465759277e-01 -1.470042951405048370e-02 4.704071879386901855e-01 -5.514312982559204102e-01 2.097711525857448578e-02 5.692222118377685547e-01 2.741605937480926514e-01 -1.081065386533737183e-01
-3.621281683444976807e-01 -5.077860131859779358e-02 2.167497873306274414e-01 -2.011654824018478394e-01 4.905590415000915527e-01 3.122747242450714111e-01 5.451866388320922852e-01 3.787407875061035156e-01
-5.123166441917419434e-01 1.717681437730789185e-02 5.191062688827514648e-01 -3.035841584205627441e-01 -1.692781895399093628e-01 5.738059282302856445e-01 -6.130786240100860596e-02 -1.180458664894104004e-01
-8.302934765815734863e-01 1.546675115823745728e-01 -2.502147853374481201e-01 1.762722134590148926e-01 -3.524552658200263977e-02 1.170933619141578674e-01 3.222633302211761475e-01 2.724052667617797852e-01
-3.570734858512878418e-01 -4.157123565673828125e-01 -4.324205685406923294e-03 3.387582004070281982e-01 -2.109801173210144043e-01 2.527024149894714355e-01 4.802406728267669678e-01 4.958867728710174561e-01
-9.234070032835006714e-02 9.993558377027511597e-02 2.982698380947113037e-01 -3.762611150741577148e-01 -4.492852091789245605e-01 -5.288519710302352905e-02 7.146570086479187012e-01 1.885734647512435913e-01
-4.328538179397583008e-01 -1.407516002655029297e-01 4.133541882038116455e-01 1.526305228471755981e-01 1.831266134977340698e-01 1.679180748760700226e-02 4.129873812198638916e-01 -6.279274821281433105e-01
-1.868000179529190063e-01 2.078380063176155090e-02 2.352163940668106079e-02 5.307900905609130859e-01 -6.190617680549621582e-01 -6.081815809011459351e-02 5.412557721138000488e-01 -4.988178610801696777e-02
-4.901488423347473145e-01 -2.581922709941864014e-01 -2.825039625167846680e-01 -1.287070810794830322e-01 2.134928703308105469e-01 6.219365000724792480e-01 3.898999392986297607e-01 -1.109544634819030762e-01
-4.821722209453582764e-01 1.549242883920669556e-01 7.632110118865966797e-01 3.234750628471374512e-01 2.874930389225482941e-02 -2.955443970859050751e-02 1.901563853025436401e-01 -1.360954046249389648e-01
1.909393258392810822e-02 8.037755638360977173e-02 3.777928650379180908e-02 3.668003380298614502e-01 -7.517895698547363281e-01 2.040412575006484985e-01 4.983517825603485107e-01 4.505772143602371216e-02
-1.717904023826122284e-02 1.279811561107635498e-01 -1.269378792494535446e-02 4.334137439727783203e-01 -6.287313699722290039e-01 2.463567554950714111e-01 5.747647881507873535e-01 9.469828754663467407e-02
-6.476602554321289062e-01 2.340916842222213745e-01 -3.345184922218322754e-01 2.744125127792358398e-01 -5.104684084653854370e-02 2.506374418735504150e-01 5.166348218917846680e-01 7.871404290199279785e-02
-9.583110362291336060e-02 -7.877290993928909302e-02 3.398871123790740967e-01 5.346526503562927246e-01 -6.850380301475524902e-01 6.907042115926742554e-02 3.014547824859619141e-01 -1.353202313184738159e-01
3.203637525439262390e-02 -7.482033222913742065e-02 -1.958662867546081543e-01 2.394582480192184448e-01 -5.070139169692993164e-01 3.496076166629791260e-01 6.674610972404479980e-01 -2.699605226516723633e-01
-2.433731406927108765e-01 3.677097856998443604e-01 -1.671497970819473267e-01 3.039525449275970459e-01 -5.012961626052856445e-01 2.102488875389099121e-01 5.613576173782348633e-01 2.731447815895080566e-01
-3.706986010074615479e-01 -2.195856422185897827e-01 2.495106682181358337e-02 1.623003333806991577e-01 -4.152116179466247559e-01 3.007734715938568115e-01 3.977631330490112305e-01 6.052437424659729004e-01
-5.619528293609619141e-01 -1.584439128637313843e-01 -8.760243654251098633e-02 -2.073546051979064941e-01 -4.135531783103942871e-01 1.320939213037490845e-01 3.993882238864898682e-01 5.103414058685302734e-01
-2.419666945934295654e-01 -1.333004385232925415e-01 -2.589598000049591064e-01 2.044885307550430298e-01 -7.088983654975891113e-01 1.289831995964050293e-01 5.111334323883056641e-01 -1.854090243577957153e-01
-3.602166175842285156e-01 -9.133236110210418701e-02 -3.854454681277275085e-02 -3.149103373289108276e-02 -2.561938762664794922e-01 6.291470527648925781e-01 2.907055914402008057e-01 5.598697662353515625e-01
-5.328634977340698242e-01 3.418877124786376953e-01 5.627241134643554688e-01 -5.835954099893569946e-02 2.878524065017700195e-01 4.025055170059204102e-01 1.271853744983673096e-01 1.343842744827270508e-01
-2.291484475135803223e-01 7.827230542898178101e-02 -3.126265406608581543e-01 2.209441512823104858e-01 -6.792185902595520020e-01 2.700666785240173340e-01 5.099678039550781250e-01 -2.171921357512474060e-02
-1.642539054155349731e-01 -3.122739121317863464e-02 4.372422099113464355e-01 4.771668016910552979e-01 -3.467224240303039551e-01 -2.424297034740447998e-01 4.909052550792694092e-01 -3.649656474590301514e-01
-6.147457361221313477e-01 -1.668359190225601196e-01 -2.705061733722686768e-01 2.445819973945617676e-01 -5.597453713417053223e-01 -4.128463566303253174e-03 3.718526065349578857e-01 -9.825070202350616455e-02
-4.210666418075561523e-01 -2.249687016010284424e-01 7.049050331115722656e-01 2.445735633373260498e-01 -3.113674521446228027e-01 3.440138325095176697e-02 4.034096375107765198e-02 -3.400357961654663086e-01
-6.061528921127319336e-01 2.378981262445449829e-01 1.225926503539085388e-01 -1.531483829021453857e-01 -5.223632454872131348e-01 -1.129924803972244263e-01 1.852594017982482910e-01 4.664203822612762451e-01
-3.076320588588714600e-01 -5.863237977027893066e-01 1.426593661308288574e-01 1.406290829181671143e-01 -4.860383868217468262e-01 4.547883272171020508e-01 5.901183933019638062e-02 -2.736978828907012939e-01
-3.014709353446960449e-01 -4.120358228683471680e-01 3.373770713806152344e-01 -2.111131846904754639e-01 -4.975874722003936768e-01 2.116003930568695068e-01 2.365237325429916382e-01 -4.823255538940429688e-01
-1.160900443792343140e-01 1.274387389421463013e-01 7.232862114906311035e-01 1.940852105617523193e-01 -4.070195257663726807e-01 3.814675807952880859e-01 2.180130034685134888e-01 -2.252962738275527954e-01
-6.750279664993286133e-01 -3.829674124717712402e-01 2.162760198116302490e-01 -2.543645212426781654e-03 7.789260894060134888e-02 -3.550018370151519775e-02 4.359328150749206543e-01 -3.918244540691375732e-01
-2.721683979034423828e-01 1.156472116708755493e-01 -2.236420363187789917e-01 -4.491856992244720459e-01 -2.283342778682708740e-01 3.731986582279205322e-01 6.842349171638488770e-01 3.428344056010246277e-02
-1.330956369638442993e-01 -2.920463681221008301e-01 7.892366647720336914e-01 3.286720514297485352e-01 -9.147688001394271851e-02 3.731684088706970215e-01 9.599685668945312500e-02 -9.610753506422042847e-02
-2.510150969028472900e-01 -3.238113224506378174e-01 -2.599360644817352295e-01 2.293913215398788452e-01 -5.640271306037902832e-01 2.847066819667816162e-01 5.592379570007324219e-01 4.363884683698415756e-03
1.351718455553054810e-01 -2.739718258380889893e-01 7.268562912940979004e-03 -6.308306008577346802e-02 -2.775424420833587646e-01 4.375227391719818115e-01 7.712278366088867188e-01 -1.984626948833465576e-01
-3.302069008350372314e-01 -1.390941590070724487e-01 1.421738862991333008e-01 4.306268095970153809e-01 -3.334841132164001465e-01 -2.350302487611770630e-01 5.251703262329101562e-01 -4.729783535003662109e-01
-3.920473754405975342e-01 -2.631783783435821533e-01 5.820087790489196777e-01 3.984214365482330322e-01 4.816122725605964661e-02 -1.251377910375595093e-01 3.125825822353363037e-01 -4.048150181770324707e-01
-7.261475920677185059e-01 -2.492277696728706360e-02 1.178354769945144653e-01 -4.833030998706817627e-01 8.833401650190353394e-02 -7.011670619249343872e-02 4.396888315677642822e-01 -1.362936496734619141e-01
-1.156385242938995361e-01 -3.650464415550231934e-01 3.188424706459045410e-01 5.938168987631797791e-02 3.671648502349853516e-01 2.339935302734375000e-01 6.098685860633850098e-01 4.320645332336425781e-01
-6.082371473312377930e-01 1.569204330444335938e-01 1.016189306974411011e-01 -7.669498771429061890e-02 -5.024525523185729980e-01 5.949100852012634277e-02 2.361878007650375366e-01 5.267189145088195801e-01
-4.685472846031188965e-01 -2.814027369022369385e-01 1.006273478269577026e-01 -1.183838993310928345e-01 -3.842231035232543945e-01 -2.659525871276855469e-01 5.136676430702209473e-01 -4.415002763271331787e-01
-3.366130962967872620e-02 1.462407708168029785e-01 1.975894719362258911e-01 -5.095875263214111328e-01 -2.129649668931961060e-01 2.497735470533370972e-01 7.427200078964233398e-01 1.392325758934020996e-01
-5.339555740356445312e-01 7.268948107957839966e-02 -1.949000954627990723e-01 -3.785600960254669189e-01 -9.467907994985580444e-02 -1.118693947792053223e-01 7.117500305175781250e-01 1.571612432599067688e-02
-3.772555589675903320e-01 -1.468157768249511719e-01 -1.997074782848358154e-01 3.508891537785530090e-02 -6.880958080291748047e-01 -8.735485374927520752e-03 5.478405952453613281e-01 -1.460400372743606567e-01
-3.921684622764587402e-01 -1.760972738265991211e-01 -2.568354308605194092e-01 6.231937929987907410e-02 2.492007315158843994e-01 5.977361798286437988e-01 5.591093301773071289e-01 -1.155527904629707336e-01
-6.043707951903343201e-02 -7.663157582283020020e-02 -2.849878184497356415e-02 -3.729461133480072021e-01 -4.929438233375549316e-01 2.626410126686096191e-01 7.294046282768249512e-01 8.104816824197769165e-02
-3.582486212253570557e-01 -4.019904732704162598e-01 4.971079900860786438e-02 4.339469969272613525e-01 -1.419771015644073486e-01 3.748594820499420166e-01 4.798186123371124268e-01 3.582976460456848145e-01
-1.509744077920913696e-01 -5.744352564215660095e-02 1.550217568874359131e-01 5.661521553993225098e-01 -6.290103793144226074e-01 3.903391659259796143e-01 2.196757048368453979e-01 1.818538457155227661e-01
-4.013194441795349121e-01 -1.016284376382827759e-01 1.290267705917358398e-01 6.094423532485961914e-01 -9.292811900377273560e-02 -2.039033621549606323e-01 5.341886878013610840e-01 -3.240010440349578857e-01
-5.228931307792663574e-01 1.107958853244781494e-01 -3.657166063785552979e-01 1.420189440250396729e-01 8.319334592670202255e-04 3.059229552745819092e-01 6.458907127380371094e-01 2.227662205696105957e-01
-4.967375397682189941e-01 -3.325654268264770508e-01 2.249679416418075562e-01 2.910374701023101807e-01 -1.610042899847030640e-01 -2.870154976844787598e-01 4.723642468452453613e-01 -4.194166660308837891e-01
-3.352121114730834961e-01 1.733960956335067749e-01 1.816513389348983765e-01 -1.792175024747848511e-01 -2.668759524822235107e-01 2.853290736675262451e-01 5.113771557807922363e-01 6.150677204132080078e-01
-1.029609367251396179e-01 -1.593982726335525513e-01 1.212681829929351807e-01 4.149283468723297119e-01 -2.477031797170639038e-01 -2.097223997116088867e-01 7.715232372283935547e-01 -2.766431570053100586e-01
-6.662386059761047363e-01 1.231598779559135437e-01 2.022142894566059113e-02 1.472544223070144653e-01 2.415881156921386719e-01 5.662192702293395996e-01 1.699424684047698975e-01 3.331902325153350830e-01
-3.175846859812736511e-02 5.221571773290634155e-02 -1.828453093767166138e-01 1.428462713956832886e-01 -5.324267745018005371e-01 4.711405336856842041e-01 6.444276571273803711e-01 1.472707390785217285e-01
-8.809602260589599609e-02 -3.030666112899780273e-01 3.292790353298187256e-01 5.609884858131408691e-01 2.111880332231521606e-01 3.169990330934524536e-02 5.482736229896545410e-01 -3.620050847530364990e-01
-1.950500309467315674e-01 -3.310341238975524902e-01 3.178776204586029053e-01 8.089384436607360840e-02 3.666258156299591064e-01 1.401400417089462280e-01 6.417199969291687012e-01 4.229937195777893066e-01
-7.916022539138793945e-01 -5.214993655681610107e-02 2.400557845830917358e-01 -3.688523173332214355e-01 -1.619382947683334351e-02 4.134338498115539551e-01 -4.374552145600318909e-02 6.216133385896682739e-02
-2.666076719760894775e-01 -1.683457493782043457e-01 -1.573133915662765503e-01 1.536878794431686401e-01 -4.711167812347412109e-01 3.692535459995269775e-01 5.595997571945190430e-01 4.251606464385986328e-01
-7.443677186965942383e-01 1.422148644924163818e-01 1.996412575244903564e-01 -1.631196886301040649e-01 7.359945029020309448e-02 -1.444544643163681030e-01 4.102614820003509521e-01 -4.057445228099822998e-01
7.295049726963043213e-03 -4.449110031127929688e-01 2.107572108507156372e-01 -1.292746365070343018e-01 -1.231612861156463623e-01 5.963037610054016113e-01 5.299612283706665039e-01 2.987717986106872559e-01
-5.295046567916870117e-01 1.818672753870487213e-02 -4.907496869564056396e-01 -6.155351176857948303e-02 -6.742389500141143799e-02 4.756050109863281250e-01 4.930299222469329834e-01 -2.907628379762172699e-02
-1.853236854076385498e-01 1.417562947608530521e-03 6.723117828369140625e-01 2.916103601455688477e-01 2.459875941276550293e-01 9.121688455343246460e-02 4.318633675575256348e-01 4.162654578685760498e-01
-1.889492720365524292e-01 -5.872307419776916504e-01 2.723690867424011230e-01 3.193717896938323975e-01 9.734204038977622986e-03 2.052269130945205688e-01 6.320662498474121094e-01 -3.942575305700302124e-02
-1.824870705604553223e-01 -3.130227029323577881e-01 1.774178594350814819e-01 1.291528195142745972e-01 5.298267602920532227e-01 1.214988604187965393e-01 7.150645256042480469e-01 1.173119768500328064e-01
-2.724821269512176514e-01 -3.972354233264923096e-01 3.232816159725189209e-01 1.646063178777694702e-01 3.265738189220428467e-01 -1.556186228990554810e-01 6.883327364921569824e-01 1.779938340187072754e-01
-3.769964277744293213e-01 -9.200192242860794067e-02 -1.785912513732910156e-01 4.875338971614837646e-01 -4.030647277832031250e-01 1.093392968177795410e-01 5.431756377220153809e-01 3.322186470031738281e-01
6.383506208658218384e-02 -3.166703283786773682e-01 4.424982368946075439e-01 -2.770868837833404541e-01 -3.275442495942115784e-02 1.414288878440856934e-01 7.500603795051574707e-01 1.984883397817611694e-01
-3.960765004158020020e-01 4.979441463947296143e-01 -2.283834815025329590e-01 3.420858979225158691e-01 -3.209050893783569336e-01 1.971169114112854004e-01 5.033837556838989258e-01 1.753938645124435425e-01
-2.543189190328121185e-02 -3.670670986175537109e-01 4.936485588550567627e-01 -1.432822495698928833e-01 -1.854026615619659424e-01 -1.980797648429870605e-01 7.257990241050720215e-01 1.490361872129142284e-03
-1.227258965373039246e-01 2.665343880653381348e-01 1.370842605829238892e-01 -1.766747534275054932e-01 -2.940935194492340088e-01 3.290110528469085693e-01 5.790225863456726074e-01 5.778280496597290039e-01
-2.351627871394157410e-02 -2.083933502435684204e-01 -1.492344215512275696e-02 -1.223676353693008423e-01 -1.385888755321502686e-01 6.695489883422851562e-01 6.828960776329040527e-01 8.350573480129241943e-02
-2.462918907403945923e-01 -3.939790129661560059e-01 -1.560606062412261963e-01 4.038406014442443848e-01 -1.267834156751632690e-01 4.087258875370025635e-01 6.281861662864685059e-01 -1.375863254070281982e-01
-2.931312918663024902e-01 -1.812946647405624390e-01 4.943443927913904190e-03 5.585300326347351074e-01 5.659122392535209656e-02 6.780115962028503418e-01 3.222473263740539551e-01 -4.980329051613807678e-02
-8.008658140897750854e-02 -6.268160790205001831e-02 8.955770730972290039e-01 1.027289330959320068e-01 -7.982615381479263306e-02 3.383669853210449219e-01 2.248111218214035034e-01 7.510839402675628662e-02
-2.616440653800964355e-01 -7.078539580106735229e-02 -1.281124074012041092e-02 -1.726959943771362305e-01 3.667713105678558350e-01 2.001873701810836792e-01 7.853644490242004395e-01 -3.242688477039337158e-01
-3.391475379467010498e-01 -3.174197971820831299e-01 -4.599673673510551453e-02 4.559116065502166748e-01 -3.545912802219390869e-01 -6.312884390354156494e-02 5.019091367721557617e-01 -4.388843178749084473e-01
-3.714236617088317871e-01 -2.437513470649719238e-01 3.708136081695556641e-01 4.573393464088439941e-01 -2.873667776584625244e-01 -2.679486870765686035e-01 4.378172457218170166e-01 -3.315231502056121826e-01
-1.995040029287338257e-01 2.255149632692337036e-01 2.008609473705291748e-01 7.435874342918395996e-01 -4.445062279701232910e-01 3.953405190259218216e-03 2.974431514739990234e-01 -1.732048243284225464e-01
-6.171178817749023438e-01 -9.475593268871307373e-02 1.235264819115400314e-02 -2.370519191026687622e-01 -4.144105911254882812e-01 -6.088371854275465012e-03 4.101252257823944092e-01 4.624548554420471191e-01
-6.825808286666870117e-01 -6.666294485330581665e-02 -2.118198573589324951e-01 5.127305984497070312e-01 -1.775023192167282104e-01 2.249221056699752808e-01 3.167421519756317139e-01 1.986372172832489014e-01
-5.492665618658065796e-02 2.056315541267395020e-01 2.223904579877853394e-01 5.562942028045654297e-01 -4.858615398406982422e-01 4.069730341434478760e-01 3.365477919578552246e-01 2.842975258827209473e-01
-4.395311176776885986e-01 -2.973875999450683594e-01 2.972552776336669922e-01 4.509001672267913818e-01 -3.354054391384124756e-01 -2.842126190662384033e-01 3.898140490055084229e-01 -2.854346632957458496e-01
-6.015610098838806152e-01 8.488759398460388184e-02 -3.631594479084014893e-01 2.524630725383758545e-01 -4.017611443996429443e-01 -2.851070091128349304e-02 5.212273001670837402e-01 -3.732676804065704346e-02
-4.513317942619323730e-01 -2.107672989368438721e-01 4.012626409530639648e-01 3.456495404243469238e-01 -2.600802183151245117e-01 -3.979038894176483154e-01 4.322482943534851074e-01 -2.420405149459838867e-01
-3.832098543643951416e-01 2.198726534843444824e-01 6.967069506645202637e-01 -3.108673691749572754e-01 -8.003240451216697693e-03 4.441817700862884521e-01 1.558229327201843262e-01 3.353844210505485535e-02
-4.087586998939514160e-01 3.422045335173606873e-02 8.445545434951782227e-01 -3.363499417901039124e-02 -9.327472001314163208e-02 3.022677600383758545e-01 5.507748201489448547e-02 1.193398758769035339e-01
-1.696759015321731567e-01 1.574906855821609497e-01 -1.895622909069061279e-01 -1.502480953931808472e-01 -2.303216904401779175e-01 5.128001570701599121e-01 6.503962278366088867e-01 3.858381211757659912e-01
-3.595083355903625488e-01 -2.803399264812469482e-01 -3.615970313549041748e-01 2.055862098932266235e-01 -4.482700228691101074e-01 3.864470124244689941e-01 5.177572965621948242e-01 -2.802285924553871155e-02
-4.837979674339294434e-01 -2.959172725677490234e-01 2.400109767913818359e-01 -2.905397415161132812e-01 3.648038208484649658e-01 9.109561890363693237e-02 4.973193705081939697e-01 3.842485547065734863e-01
-5.158221125602722168e-01 7.647623866796493530e-02 9.690120816230773926e-02 -4.084175825119018555e-01 -3.137999176979064941e-01 -2.607151120901107788e-02 5.646840929985046387e-01 3.658771514892578125e-01
-4.721431434154510498e-01 -2.875399887561798096e-01 -2.799898684024810791e-01 1.980873793363571167e-01 2.364143030717968941e-03 6.593503355979919434e-01 3.713788986206054688e-01 -6.401545554399490356e-02
4.099183157086372375e-02 1.096751075237989426e-03 -1.427250653505325317e-01 1.607417464256286621e-01 -5.869793891906738281e-01 4.351710081100463867e-01 6.447439789772033691e-01 4.996705427765846252e-02
-1.068715676665306091e-01 -3.211237788200378418e-01 2.605338692665100098e-01 6.133289337158203125e-01 -3.242521584033966064e-01 5.491223558783531189e-02 4.688624143600463867e-01 -3.367801904678344727e-01
-2.076696455478668213e-01 -1.434140205383300781e-01 7.288473248481750488e-01 2.330109924077987671e-01 2.576739192008972168e-01 2.670028805732727051e-01 2.982557415962219238e-01 3.523493707180023193e-01
-2.423769235610961914e-02 6.359897553920745850e-02 1.870439648628234863e-01 -1.848363429307937622e-01 -2.261414080858230591e-01 5.537155866622924805e-01 5.605091452598571777e-01 5.042880773544311523e-01
4.788529500365257263e-02 2.554281055927276611e-01 1.487118154764175415e-01 -2.338255643844604492e-01 -2.003175169229507446e-01 4.175883531570434570e-01 7.282344102859497070e-01 3.329283595085144043e-01
-2.964716851711273193e-01 2.803971432149410248e-02 5.319687128067016602e-01 -4.544328451156616211e-01 -1.113459020853042603e-01 6.162364482879638672e-01 1.432162225246429443e-01 -9.572011232376098633e-02
-3.272222578525543213e-01 -3.929028213024139404e-01 5.004553198814392090e-01 -2.119464874267578125e-01 -4.330193996429443359e-01 1.234041899442672729e-01 2.107686996459960938e-01 -4.427397549152374268e-01
-1.807057708501815796e-01 3.028782904148101807e-01 6.399008631706237793e-01 4.558513760566711426e-01 5.165579169988632202e-02 -5.075045675039291382e-02 3.977544605731964111e-01 -3.080326318740844727e-01
-3.580333292484283447e-01 2.150799483060836792e-01 -3.349452316761016846e-01 3.886775076389312744e-01 -4.649744331836700439e-01 2.076506465673446655e-01 5.503870844841003418e-01 -6.940138526260852814e-03
-1.367303878068923950e-01 1.506722569465637207e-01 3.086743950843811035e-01 -4.314874112606048584e-01 -4.234361052513122559e-01 1.639883816242218018e-01 5.730694532394409180e-01 3.775478899478912354e-01
-1.946932524442672729e-01 -4.533750414848327637e-01 -1.081505268812179565e-01 1.168892160058021545e-01 -1.470339894294738770e-01 5.583552718162536621e-01 6.115806102752685547e-01 1.541930437088012695e-01
-5.118628144264221191e-01 -2.077028453350067139e-01 -2.093384861946105957e-01 -1.718964576721191406e-01 -1.353371143341064453e-01 2.206656783819198608e-01 6.521217226982116699e-01 3.594618141651153564e-01
-3.573344945907592773e-01 8.429382927715778351e-03 8.432027101516723633e-01 -3.861634805798530579e-02 5.193463526666164398e-03 3.810694515705108643e-01 8.774871379137039185e-02 8.257283270359039307e-02
-2.725559473037719727e-01 -3.133198916912078857e-01 2.089335918426513672e-01 6.703494191169738770e-01 3.450650721788406372e-02 1.931188441812992096e-02 5.417370796203613281e-01 -1.986946165561676025e-01
-5.226638913154602051e-01 6.976512819528579712e-02 -1.348489671945571899e-01 -4.364086687564849854e-01 -4.219069704413414001e-02 -1.016512289643287659e-01 6.943759322166442871e-01 -1.380127966403961182e-01
-3.685381710529327393e-01 -5.805655121803283691e-01 5.110217928886413574e-01 -5.556065589189529419e-02 -2.299796789884567261e-01 -1.199313998222351074e-01 4.048127532005310059e-01 1.781728416681289673e-01
-2.423213049769401550e-02 -4.139063954353332520e-01 3.076835274696350098e-01 6.038779765367507935e-02 -2.368390709161758423e-01 3.936322927474975586e-01 5.957855582237243652e-01 4.046961963176727295e-01
-8.785071223974227905e-02 -2.557435035705566406e-01 1.620641797780990601e-01 -1.185521408915519714e-01 -4.579200446605682373e-01 5.900479555130004883e-01 4.398846924304962158e-01 3.677120804786682129e-01
-3.389288187026977539e-01 -2.100719213485717773e-01 -3.619135916233062744e-02 -8.810853958129882812e-02 2.267367839813232422e-01 7.025853991508483887e-01 4.960329532623291016e-01 2.020886093378067017e-01
-3.462506830692291260e-02 4.050194919109344482e-01 6.130442023277282715e-03 5.237759351730346680e-01 -4.941006004810333252e-01 1.987041532993316650e-01 5.260581374168395996e-01 -5.073557142168283463e-03
-2.677718698978424072e-01 -1.913887560367584229e-01 2.540198564529418945e-01 -2.683184146881103516e-01 1.487427353858947754e-01 -7.851374894380569458e-02 8.220068216323852539e-01 2.261935472488403320e-01
-6.160287261009216309e-01 -2.541706562042236328e-01 -3.179277479648590088e-01 2.765419334173202515e-02 -4.617078304290771484e-01 -2.326173707842826843e-02 4.454101026058197021e-01 -2.048358470201492310e-01
-3.653596341609954834e-01 -2.939053475856781006e-01 3.313375413417816162e-01 -2.939407527446746826e-01 -3.776181042194366455e-01 3.899449408054351807e-01 5.009300112724304199e-01 1.958644986152648926e-01
-5.303479433059692383e-01 9.695718437433242798e-02 6.765410900115966797e-01 2.284421026706695557e-01 4.166807234287261963e-02 3.525934219360351562e-01 2.395297586917877197e-02 2.698237001895904541e-01
-3.974268436431884766e-01 1.775910407304763794e-01 5.537292957305908203e-01 -5.096504092216491699e-01 1.362126022577285767e-01 2.216138094663619995e-01 4.171422123908996582e-01 4.979555681347846985e-02
-2.969131171703338623e-01 1.997709870338439941e-01 -5.795951560139656067e-02 -1.564890295267105103e-01 1.866405010223388672e-01 5.050534009933471680e-01 6.036531925201416016e-01 4.356320500373840332e-01
-3.544178307056427002e-01 -3.034753799438476562e-01 1.003807708621025085e-01 7.876278460025787354e-02 -3.843065202236175537e-01 5.151290893554687500e-01 2.760929167270660400e-01 5.260551571846008301e-01
-7.604962587356567383e-02 -2.451444268226623535e-01 8.552855998277664185e-02 2.389892786741256714e-01 -1.644652485847473145e-01 5.851183533668518066e-01 5.546388030052185059e-01 4.389228224754333496e-01
-6.579248607158660889e-02 -1.185495331883430481e-01 -1.083581224083900452e-01 2.305333912372589111e-01 -3.367178440093994141e-01 6.586585640907287598e-01 5.584198236465454102e-01 2.401823401451110840e-01
-7.887980341911315918e-01 -1.137083470821380615e-01 -2.585040591657161713e-02 -1.331923156976699829e-01 -4.867122471332550049e-01 -5.552683025598526001e-02 2.941323220729827881e-01 1.413295418024063110e-01
-1.766459345817565918e-01 6.987854838371276855e-02 3.402228951454162598e-01 -4.164402484893798828e-01 -8.121458441019058228e-02 1.729663014411926270e-01 7.357255816459655762e-01 3.113418221473693848e-01
-3.616567552089691162e-01 -7.801698893308639526e-02 1.540841162204742432e-01 -4.069879353046417236e-01 2.413929551839828491e-01 -3.411076217889785767e-02 7.568290233612060547e-01 -2.037459909915924072e-01
-2.430492490530014038e-01 8.790843933820724487e-02 1.136463433504104614e-01 -4.423954188823699951e-01 -4.832929074764251709e-01 -8.962691575288772583e-02 6.806370615959167480e-01 1.403505504131317139e-01
-4.535882174968719482e-02 2.061527818441390991e-01 -5.376847833395004272e-02 -1.486464589834213257e-01 -2.463304400444030762e-01 8.228230476379394531e-02 8.951753377914428711e-01 -2.483327239751815796e-01
-1.206514090299606323e-01 -1.348275691270828247e-01 8.290225863456726074e-01 1.960915029048919678e-01 2.145454883575439453e-01 3.093684911727905273e-01 3.078849017620086670e-01 7.073140144348144531e-02
-7.747085094451904297e-01 3.770995885133743286e-02 -1.460285633802413940e-01 -6.062603741884231567e-02 -4.311254918575286865e-01 1.232032477855682373e-02 4.264777600765228271e-01 -7.416669279336929321e-02
-9.027110785245895386e-02 -1.810828000307083130e-01 4.050810933113098145e-01 -2.310135960578918457e-01 -6.983065605163574219e-02 9.022581391036510468e-03 7.866083979606628418e-01 3.433535397052764893e-01
1.069124937057495117e-01 7.619932293891906738e-02 1.831513196229934692e-01 -2.086465060710906982e-01 -1.912930458784103394e-01 4.735476672649383545e-01 7.760036587715148926e-01 2.065514922142028809e-01
-3.098273575305938721e-01 5.295537784695625305e-02 2.107527293264865875e-02 6.713575720787048340e-01 -7.168009132146835327e-02 5.346480011940002441e-01 3.785845637321472168e-01 -1.253996491432189941e-01
-4.117594361305236816e-01 -3.911174833774566650e-01 -2.277668379247188568e-02 -3.738741874694824219e-01 -3.205456435680389404e-01 -3.208693815395236015e-03 6.002901196479797363e-01 -2.721628546714782715e-01
-2.632278501987457275e-01 2.679877215996384621e-03 3.048884570598602295e-01 -4.535417258739471436e-01 -3.351666331291198730e-01 -5.075298994779586792e-02 5.891637206077575684e-01 4.123351275920867920e-01
-2.368128597736358643e-01 7.091457396745681763e-02 1.096788793802261353e-01 -3.280292153358459473e-01 -1.289059408009052277e-02 4.179394841194152832e-01 6.656002998352050781e-01 4.487701952457427979e-01
-5.387097597122192383e-01 -4.118589162826538086e-01 4.949915111064910889e-01 -2.840050756931304932e-01 -2.991290986537933350e-01 -8.990333229303359985e-02 2.882486581802368164e-01 1.839578002691268921e-01
-7.593243718147277832e-01 1.866549849510192871e-01 -1.409218162298202515e-01 -2.335117906332015991e-01 -2.816346585750579834e-01 3.477464914321899414e-01 3.283686041831970215e-01 -7.828160375356674194e-02
-4.339205622673034668e-01 4.482919871807098389e-01 -3.345037698745727539e-01 2.727874517440795898e-01 -3.177807927131652832e-01 1.503780782222747803e-01 5.463156700134277344e-01 -4.881173744797706604e-02
-3.533118069171905518e-01 -9.019646048545837402e-02 5.191091299057006836e-01 -2.937658429145812988e-01 -6.363368034362792969e-01 2.854632139205932617e-01 8.797976374626159668e-02 -1.307998448610305786e-01
-5.551692247390747070e-01 2.440024912357330322e-01 2.330396696925163269e-02 -4.699685275554656982e-01 2.493975013494491577e-01 3.054178953170776367e-01 4.969809353351593018e-01 9.147247672080993652e-02
-1.641982980072498322e-02 6.760832667350769043e-02 -1.906588673591613770e-01 -1.602738201618194580e-01 -2.984468340873718262e-01 1.468227505683898926e-01 8.861202597618103027e-01 -1.930919140577316284e-01
-2.260846644639968872e-01 -3.835242390632629395e-01 1.582142859697341919e-01 4.636878669261932373e-01 -5.161067098379135132e-02 -1.363697741180658340e-02 5.449536442756652832e-01 -5.117935538291931152e-01
-4.004450738430023193e-01 -3.113005310297012329e-02 -1.469126343727111816e-01 2.389498203992843628e-01 -5.221099257469177246e-01 5.316829085350036621e-01 3.636721670627593994e-01 2.691682279109954834e-01
-4.129649698734283447e-01 -1.997263729572296143e-01 -2.183793932199478149e-01 1.694484502077102661e-01 -5.512903332710266113e-01 2.292539738118648529e-02 5.160204172134399414e-01 -3.774166107177734375e-01
-2.370977699756622314e-01 -2.440827637910842896e-01 -7.255451381206512451e-02 -2.199505120515823364e-01 -2.044881433248519897e-01 6.576931476593017578e-01 5.781216025352478027e-01 1.482076793909072876e-01
-3.834294378757476807e-01 -5.717688798904418945e-01 5.712504386901855469e-01 -1.220067292451858521e-01 -4.495974257588386536e-02 -5.331572890281677246e-02 3.628039062023162842e-01 2.199064493179321289e-01
-3.946474790573120117e-01 -3.861440420150756836e-01 4.027283787727355957e-01 6.888395547866821289e-02 -4.119933247566223145e-01 -2.624301314353942871e-01 4.209380745887756348e-01 3.352821469306945801e-01
-6.012533903121948242e-01 -3.223192989826202393e-01 1.850544661283493042e-01 -2.696305215358734131e-01 -4.138296246528625488e-01 -1.317174136638641357e-01 3.127038776874542236e-01 -3.758598864078521729e-01
-2.190265506505966187e-01 -2.905557453632354736e-01 6.570068597793579102e-01 2.012821137905120850e-01 1.543741021305322647e-02 -6.162574572954326868e-05 5.106716752052307129e-01 -3.666175603866577148e-01
-1.461269855499267578e-01 -3.945262432098388672e-01 3.363660350441932678e-02 -2.773890495300292969e-01 -4.239073097705841064e-01 4.587695896625518799e-01 5.473378896713256836e-01 2.348922789096832275e-01
-7.175526618957519531e-01 6.036519631743431091e-02 1.587564498186111450e-01 -2.528128325939178467e-01 3.966358900070190430e-01 1.899459362030029297e-01 3.189075291156768799e-01 -3.118572235107421875e-01
-3.887808918952941895e-01 3.106468915939331055e-01 6.170250773429870605e-01 -2.207008451223373413e-01 -7.494700700044631958e-02 4.559206962585449219e-01 1.935437470674514771e-01 -2.682892680168151855e-01
-5.642676353454589844e-01 -3.547421991825103760e-01 1.481424719095230103e-01 6.395150423049926758e-01 -1.839563250541687012e-02 1.484197676181793213e-01 2.269335985183715820e-01 -2.257622480392456055e-01
-1.055963411927223206e-01 -1.106824800372123718e-01 6.009247303009033203e-01 -1.376870572566986084e-01 3.367495909333229065e-02 1.394636835902929306e-02 7.651132941246032715e-01 -9.901365637779235840e-02
-7.531850785017013550e-02 -2.416804134845733643e-01 3.252163901925086975e-02 5.794456005096435547e-01 3.990424424409866333e-02 4.266262352466583252e-01 6.442390084266662598e-01 2.136770449578762054e-02
-2.177704721689224243e-01 -4.812111854553222656e-01 2.122124135494232178e-01 3.882680833339691162e-01 -2.853562124073505402e-02 5.499261617660522461e-01 3.650142550468444824e-01 2.979213893413543701e-01
-7.844162583351135254e-01 -4.882523790001869202e-02 3.483490347862243652e-01 -3.904477953910827637e-01 -1.212269663810729980e-01 2.801034450531005859e-01 3.073617443442344666e-02 1.200499460101127625e-01
-1.344015747308731079e-01 -3.762260675430297852e-01 1.812988221645355225e-01 -2.637823224067687988e-01 8.795514702796936035e-02 3.483161628246307373e-01 7.188617587089538574e-01 3.035082519054412842e-01
-7.870986312627792358e-02 1.256896927952766418e-02 -2.101500779390335083e-01 -2.504291534423828125e-01 -1.029694154858589172e-01 1.814821958541870117e-01 8.904076814651489258e-01 -2.245095968246459961e-01
-1.336627453565597534e-01 -3.009650111198425293e-01 1.959017664194107056e-01 -1.803356558084487915e-01 -4.908994436264038086e-01 4.607585966587066650e-01 5.375511646270751953e-01 2.800248563289642334e-01
-5.214252471923828125e-01 -4.058254957199096680e-01 4.545887410640716553e-01 -4.718497395515441895e-01 -2.131906449794769287e-01 4.568774253129959106e-02 2.895946800708770752e-01 5.220738053321838379e-02
-5.876277089118957520e-01 -3.844487965106964111e-01 1.732904314994812012e-01 -1.170677095651626587e-01 -4.342725574970245361e-01 1.253811866044998169e-01 1.635581851005554199e-01 -4.817613363265991211e-01
-2.012606263160705566e-01 -5.915580689907073975e-02 7.802756428718566895e-01 -2.737680077552795410e-01 -6.278992444276809692e-02 1.648247987031936646e-01 4.862324297428131104e-01 -6.843966990709304810e-02
-2.311134934425354004e-01 -6.057069823145866394e-02 3.328284621238708496e-01 4.541191160678863525e-01 -2.796963453292846680e-01 -2.142723202705383301e-01 5.473645925521850586e-01 -4.496313929557800293e-01
-2.430604100227355957e-01 8.123117685317993164e-02 1.254813075065612793e-01 -3.805631995201110840e-01 -4.333344846963882446e-02 -2.046960294246673584e-01 8.543481826782226562e-01 7.759324274957180023e-03
-4.272435903549194336e-01 -2.683525681495666504e-01 4.717743098735809326e-01 4.255136549472808838e-01 -4.723446816205978394e-02 -1.806446313858032227e-01 4.089139699935913086e-01 -3.738217651844024658e-01
-1.814575493335723877e-01 3.414275348186492920e-01 7.011729478836059570e-01 4.076792895793914795e-01 1.171924546360969543e-01 9.622946381568908691e-02 4.022058248519897461e-01 -8.883081376552581787e-02
-7.067227959632873535e-01 2.929962612688541412e-02 -2.014142870903015137e-01 1.432105898857116699e-01 1.585455536842346191e-01 -4.995594732463359833e-03 6.397437453269958496e-01 6.460466980934143066e-02
