# Supplementary material for: Where is your field going? A machine learning approach to study the relative motion of the domains of physics
Source: PLoS One. 2020 Jun 18;15(6):e0233997. doi: 10.1371/journal.pone.0233997 (PMC7302634; doi:10.1371/journal.pone.0233997)
Supplement: S3 Data — (ZIP) [file pone.0233997.s003.zip › 2/Pacs4Run_2_VS_500_embeddings1995-1999ED8.txt]

1.838341504335403442e-01 -7.377046346664428711e-02 -9.207917451858520508e-01 1.426037549972534180e-01 -1.636413782835006714e-01 -1.916961191454902291e-04 -2.560437917709350586e-01 -1.525109820067882538e-02
1.344915926456451416e-01 4.376810193061828613e-01 -6.531661748886108398e-01 -7.324579358100891113e-02 -1.939111500978469849e-01 5.606967210769653320e-01 7.971943169832229614e-02 4.344834480434656143e-03
-5.246233344078063965e-01 3.025072216987609863e-01 -6.471136212348937988e-01 3.408190310001373291e-01 -1.983459591865539551e-01 2.019694633781909943e-02 -1.348150819540023804e-01 2.010528296232223511e-01
-2.826556861400604248e-01 -5.010635852813720703e-01 -6.201404333114624023e-01 -4.881184697151184082e-01 7.055076956748962402e-02 1.464416682720184326e-01 -1.315380334854125977e-01 4.982431232929229736e-02
-5.327866673469543457e-01 -2.049647271633148193e-01 -5.208452343940734863e-01 -1.351667684502899647e-03 -5.661830306053161621e-01 1.102986559271812439e-01 1.786489933729171753e-01 -1.954525113105773926e-01
5.935179442167282104e-02 8.268813788890838623e-02 -7.286323904991149902e-01 -2.127560973167419434e-01 2.198769003152847290e-01 3.889797627925872803e-01 -1.130887567996978760e-01 4.483631849288940430e-01
-1.840485483407974243e-01 -4.756959676742553711e-01 -6.164880990982055664e-01 -3.868209719657897949e-01 -3.711323142051696777e-01 1.796084269881248474e-02 -1.326269377022981644e-02 2.681671977043151855e-01
-1.612071543931961060e-01 1.820928454399108887e-01 -6.083906292915344238e-01 4.195188581943511963e-01 -4.161239266395568848e-01 2.137202322483062744e-01 4.125428795814514160e-01 -7.544627785682678223e-02
-1.485277712345123291e-01 -4.244660586118698120e-02 -5.590790510177612305e-01 -2.279849946498870850e-01 9.386286884546279907e-02 6.034297943115234375e-01 -4.141579270362854004e-01 -2.590880990028381348e-01
-4.785364270210266113e-01 7.156369090080261230e-02 -6.312212944030761719e-01 -2.482090592384338379e-01 -4.849995374679565430e-01 -8.144304901361465454e-02 -1.293595284223556519e-01 2.173525840044021606e-01
-2.624156475067138672e-01 -1.829450577497482300e-01 -6.137034296989440918e-01 -4.443786144256591797e-01 2.539651691913604736e-01 4.154120087623596191e-01 1.496188342571258545e-01 -2.532067596912384033e-01
-3.249333798885345459e-01 2.553994357585906982e-01 -6.461793184280395508e-01 -2.733711600303649902e-01 -3.505703806877136230e-01 4.504255652427673340e-01 -1.001030057668685913e-01 3.326631709933280945e-02
1.431658864021301270e-01 -6.445544362068176270e-01 -4.787952601909637451e-01 -2.242090925574302673e-02 6.823658198118209839e-02 4.787087142467498779e-01 -2.034042477607727051e-01 2.431333810091018677e-01
1.753216385841369629e-01 -2.046071439981460571e-01 -4.268330037593841553e-01 -3.054437637329101562e-01 -3.255827724933624268e-01 5.215221047401428223e-01 -4.018552005290985107e-01 -3.353190720081329346e-01
-2.936176955699920654e-01 -4.607650637626647949e-01 -6.243924498558044434e-01 -5.536922812461853027e-01 -3.212234750390052795e-02 5.177722871303558350e-02 -2.289984561502933502e-02 2.839187532663345337e-02
-1.363973468542098999e-01 5.615671351552009583e-02 -5.581958889961242676e-01 -2.509410381317138672e-01 1.264351308345794678e-01 4.837435185909271240e-01 -4.758307933807373047e-01 -3.567624688148498535e-01
3.080187737941741943e-01 -1.178030893206596375e-01 -4.089932441711425781e-01 -1.346168965101242065e-01 -2.774297595024108887e-01 5.545172691345214844e-01 -1.306779533624649048e-01 -5.516486763954162598e-01
-1.204776614904403687e-01 -4.503982886672019958e-02 -7.750509977340698242e-01 -8.463731408119201660e-02 3.169265091419219971e-01 -3.497791588306427002e-01 -8.542361110448837280e-02 -3.814499676227569580e-01
-3.722478747367858887e-01 4.281726107001304626e-02 -6.801155805587768555e-01 1.053367108106613159e-01 6.048827618360519409e-02 -1.830728501081466675e-01 -1.809531301259994507e-01 -5.621624588966369629e-01
-1.208311393857002258e-01 4.730367287993431091e-02 -5.521674752235412598e-01 4.143322408199310303e-01 -5.194845199584960938e-01 2.339449524879455566e-01 -1.417207568883895874e-01 4.023965597152709961e-01
-6.681638211011886597e-02 1.586763262748718262e-01 -5.829129815101623535e-01 1.961371600627899170e-01 -3.219136893749237061e-01 5.972129702568054199e-01 -2.171610593795776367e-01 2.909457385540008545e-01
3.851374685764312744e-01 -1.701680868864059448e-01 -5.092887282371520996e-01 3.135906159877777100e-01 -3.169217109680175781e-01 9.333414584398269653e-02 3.451859056949615479e-01 -4.865120053291320801e-01
-5.293333530426025391e-01 -1.200692206621170044e-01 -6.369962096214294434e-01 -1.167318373918533325e-01 -1.148484200239181519e-01 -1.363979279994964600e-01 -8.404057472944259644e-02 -4.971334338188171387e-01
-2.474239617586135864e-01 6.950716674327850342e-02 -6.057381629943847656e-01 -3.194675743579864502e-01 -2.659276127815246582e-01 6.032576560974121094e-01 -1.227472815662622452e-02 -1.737353056669235229e-01
-3.321545720100402832e-01 -8.992760628461837769e-02 -5.257681608200073242e-01 6.897743046283721924e-02 -6.517956405878067017e-02 7.076061367988586426e-01 1.091994270682334900e-01 -2.889928817749023438e-01
-4.537093937397003174e-01 -5.779263004660606384e-02 -6.144616007804870605e-01 -1.684691458940505981e-01 -2.974358499050140381e-01 -1.190456077456474304e-01 -7.849638164043426514e-02 -5.254151821136474609e-01
-2.046115845441818237e-01 -2.405899614095687866e-01 -5.512597560882568359e-01 -3.840590417385101318e-01 1.858585029840469360e-01 4.341039061546325684e-01 -3.451030552387237549e-01 -3.267663121223449707e-01
5.902723595499992371e-02 -4.846458435058593750e-01 -4.347219467163085938e-01 -3.253043889999389648e-01 -4.579601883888244629e-01 4.720155298709869385e-01 2.127855829894542694e-02 -1.839814782142639160e-01
3.276907503604888916e-01 -3.302069008350372314e-01 -6.410196423530578613e-01 3.366867601871490479e-01 5.985040962696075439e-02 -1.780236363410949707e-01 3.911214470863342285e-01 -2.665847539901733398e-01
-2.111744880676269531e-01 2.048775255680084229e-01 -5.519371628761291504e-01 2.215118259191513062e-01 -8.695320785045623779e-02 6.137670874595642090e-01 -4.185622930526733398e-01 1.622116193175315857e-02
-1.078772470355033875e-01 -3.969009499996900558e-03 -6.043726801872253418e-01 7.462726533412933350e-02 1.173016652464866638e-01 7.687619924545288086e-01 -5.680368840694427490e-02 -9.762117266654968262e-02
-9.766920655965805054e-02 -4.413660168647766113e-01 -4.758111238479614258e-01 -9.980046004056930542e-02 -4.319980144500732422e-01 -3.030986487865447998e-01 -4.225639402866363525e-01 -3.197640180587768555e-01
1.279534697532653809e-01 -2.370148897171020508e-01 -4.299317598342895508e-01 9.959882497787475586e-02 -3.291025459766387939e-01 6.775693893432617188e-01 -4.033750593662261963e-01 5.070063099265098572e-02
-1.570837348699569702e-01 2.954809740185737610e-02 -7.240267395973205566e-01 2.888131737709045410e-01 -2.058447338640689850e-02 -4.346210956573486328e-01 -3.127782046794891357e-01 -2.822666466236114502e-01
-1.570084840059280396e-01 -3.310457170009613037e-01 -4.526982903480529785e-01 -2.665348947048187256e-01 -3.636235892772674561e-01 5.129846930503845215e-01 1.326041221618652344e-01 -4.205009937286376953e-01
-5.438160300254821777e-01 -1.747747957706451416e-01 -6.189076304435729980e-01 -2.365264743566513062e-01 -1.416933834552764893e-01 1.813533306121826172e-01 4.078427553176879883e-01 -1.241967827081680298e-01
-1.648832708597183228e-01 2.409170269966125488e-01 -7.899089455604553223e-01 -3.566836193203926086e-02 7.981422543525695801e-02 -1.793195307254791260e-01 1.096446886658668518e-01 -4.888727366924285889e-01
3.854736685752868652e-01 3.443646430969238281e-02 -6.665785312652587891e-01 -2.449994683265686035e-01 8.342126011848449707e-02 4.749317765235900879e-01 5.361354723572731018e-02 3.323832750320434570e-01
-3.059316277503967285e-01 -5.143662169575691223e-02 -5.190958380699157715e-01 -9.282822906970977783e-02 -7.965704798698425293e-02 6.598269343376159668e-01 -1.362518314272165298e-02 -4.286961555480957031e-01
1.804508734494447708e-03 3.066464066505432129e-01 -6.700874567031860352e-01 -3.941092789173126221e-01 1.657798439264297485e-01 4.482471346855163574e-01 -2.303143590688705444e-01 -1.420292556285858154e-01
1.087028309702873230e-01 -2.294311821460723877e-01 -4.254357516765594482e-01 1.706876903772354126e-01 -2.703258991241455078e-01 7.659379839897155762e-01 -2.235701680183410645e-01 1.252778321504592896e-01
1.261038780212402344e-01 1.013046652078628540e-01 -5.321618318557739258e-01 1.217840686440467834e-01 -2.345957607030868530e-01 7.686321735382080078e-01 -1.713854223489761353e-01 -2.457979135215282440e-02
3.185451924800872803e-01 -1.488076709210872650e-02 -6.409873962402343750e-01 -2.247487306594848633e-01 -8.075004816055297852e-02 5.431357622146606445e-01 1.694876402616500854e-01 3.266308307647705078e-01
4.039541184902191162e-01 -1.598837524652481079e-01 -5.115113258361816406e-01 8.122674375772476196e-02 -1.229140087962150574e-01 7.086991667747497559e-01 -7.309744507074356079e-02 1.425168961286544800e-01
2.477130480110645294e-02 -4.986964166164398193e-03 -6.357885599136352539e-01 -1.161331161856651306e-01 8.843699842691421509e-02 6.971623301506042480e-01 2.821798622608184814e-01 9.036309272050857544e-02
-1.699489802122116089e-01 7.761648297309875488e-02 -5.786295533180236816e-01 -5.833336710929870605e-02 -5.609868839383125305e-02 7.359732985496520996e-01 -2.117303945124149323e-02 -2.857026457786560059e-01
-1.356003880500793457e-01 -1.916230171918869019e-01 -5.803537964820861816e-01 1.023873388767242432e-01 8.879888057708740234e-02 7.528389692306518555e-01 1.066290810704231262e-01 1.076016202569007874e-01
2.558057308197021484e-01 -3.822343051433563232e-01 -6.610093712806701660e-01 -1.518548727035522461e-01 9.525430202484130859e-02 -2.005974948406219482e-01 2.267329990863800049e-01 -4.772277176380157471e-01
-3.876933827996253967e-02 1.415002644062042236e-01 -7.450323700904846191e-01 3.334794044494628906e-01 1.240767017006874084e-01 2.138352841138839722e-01 4.567246735095977783e-01 2.060939818620681763e-01
1.957570612430572510e-01 -3.607436716556549072e-01 -5.987148284912109375e-01 -2.068868726491928101e-01 2.807587943971157074e-02 4.965359270572662354e-01 -3.077173829078674316e-01 2.970782220363616943e-01
-3.429235219955444336e-01 -5.157566666603088379e-01 -6.633932590484619141e-01 -2.796372473239898682e-01 3.393829101696610451e-04 6.848310679197311401e-02 2.942936718463897705e-01 -8.253684639930725098e-02
-1.332138329744338989e-01 2.722483575344085693e-01 -6.108964085578918457e-01 -2.072311788797378540e-01 -4.149054884910583496e-01 5.398827195167541504e-01 -1.676075458526611328e-01 1.684105210006237030e-02
-2.868435904383659363e-02 -1.694283783435821533e-01 -5.284920334815979004e-01 -4.898166656494140625e-01 -5.097681879997253418e-01 3.491809666156768799e-01 1.800454109907150269e-01 -1.924570500850677490e-01
3.195600584149360657e-02 9.002265334129333496e-02 -5.545698404312133789e-01 2.760665714740753174e-01 -2.410548776388168335e-01 6.693547368049621582e-01 -1.968991309404373169e-01 2.494032382965087891e-01
3.887586295604705811e-01 -3.086641430854797363e-01 -6.728296875953674316e-01 -7.774908840656280518e-02 -3.453621268272399902e-02 -2.483019530773162842e-01 4.706293642520904541e-01 -1.025166437029838562e-01
-2.453382015228271484e-01 2.831474542617797852e-01 -6.238462924957275391e-01 -2.570018172264099121e-01 -4.020353555679321289e-01 4.759206771850585938e-01 -6.612836569547653198e-02 -1.090719252824783325e-01
-2.521052211523056030e-02 -1.058715507388114929e-01 -6.542662978172302246e-01 8.800105005502700806e-02 3.433430101722478867e-03 -3.270273506641387939e-01 -4.562532007694244385e-01 -4.870539009571075439e-01
-3.317571282386779785e-01 -2.100613415241241455e-01 -6.829851865768432617e-01 -4.649362564086914062e-01 -2.456382066011428833e-01 -1.520988941192626953e-01 -7.167113572359085083e-02 2.730716466903686523e-01
-3.248313367366790771e-01 -8.511839061975479126e-02 -6.621968746185302734e-01 4.840315580368041992e-01 2.354652732610702515e-01 3.588198721408843994e-01 1.739213764667510986e-01 -1.985030248761177063e-03
-1.025373023003339767e-02 3.124771118164062500e-01 -6.362696290016174316e-01 -3.659646511077880859e-01 -3.849794268608093262e-01 4.620744287967681885e-01 -3.800378739833831787e-02 1.782177202403545380e-02
-7.317560166120529175e-02 1.258416473865509033e-01 -5.258339047431945801e-01 3.258797228336334229e-01 -3.542009890079498291e-01 6.602413058280944824e-01 -1.226307675242424011e-01 1.403392404317855835e-01
3.196765184402465820e-01 -2.630916237831115723e-01 -5.935562849044799805e-01 -1.270203590393066406e-01 1.843714267015457153e-01 6.240507960319519043e-01 -7.087433338165283203e-02 1.780195087194442749e-01
-1.179476007819175720e-01 -2.374597638845443726e-01 -7.313746213912963867e-01 -2.765527367591857910e-01 3.814051672816276550e-02 8.245360851287841797e-02 1.311712116003036499e-01 5.411577820777893066e-01
-1.858480870723724365e-01 1.130261495709419250e-01 -6.231058835983276367e-01 -1.177860330790281296e-02 -1.424070596694946289e-01 7.292845249176025391e-01 6.023094430565834045e-02 -9.231817722320556641e-02
1.047265157103538513e-01 1.336182653903961182e-01 -7.107102870941162109e-01 -1.440683454275131226e-01 -1.232005655765533447e-01 -4.255319237709045410e-01 -2.913350164890289307e-01 -4.051936864852905273e-01
-2.658525705337524414e-01 -4.629870951175689697e-01 -4.706039726734161377e-01 2.255651950836181641e-01 -4.600338339805603027e-01 -6.580874323844909668e-02 -3.406553566455841064e-01 -3.325799405574798584e-01
-4.030633568763732910e-01 -5.360594987869262695e-01 -5.576067566871643066e-01 -4.661412239074707031e-01 -3.124972572550177574e-03 1.277431696653366089e-01 -4.372827708721160889e-02 -6.104796379804611206e-02
-2.403372675180435181e-01 -4.745515286922454834e-01 -6.370725631713867188e-01 -4.891740083694458008e-01 -1.887196302413940430e-01 -1.450389474630355835e-01 -2.596935071051120758e-02 1.206665188074111938e-01
3.661301434040069580e-01 -3.857868909835815430e-01 -5.661361813545227051e-01 3.817743957042694092e-01 -2.403723895549774170e-01 -1.889099776744842529e-01 2.275186032056808472e-01 -3.249996602535247803e-01
1.030320748686790466e-01 -2.052409648895263672e-01 -6.778782606124877930e-01 -1.172457039356231689e-01 1.645915955305099487e-01 3.801934719085693359e-01 2.135104387998580933e-01 5.067258477210998535e-01
2.478629052639007568e-01 -1.437810016795992851e-03 -5.767572522163391113e-01 9.324048459529876709e-02 1.198372393846511841e-01 7.501394748687744141e-01 5.115324258804321289e-02 -1.324095577001571655e-01
2.560689747333526611e-01 -4.410429596900939941e-01 -5.650158524513244629e-01 -2.657310664653778076e-02 -2.926046848297119141e-01 -1.387351453304290771e-01 -1.109305322170257568e-01 5.502635836601257324e-01
-3.251453340053558350e-01 -5.018839240074157715e-01 -4.845681190490722656e-01 2.917053699493408203e-01 -3.133702278137207031e-01 8.760931342840194702e-02 4.582908451557159424e-01 8.116626739501953125e-02
7.810831815004348755e-02 -2.804040312767028809e-01 -6.143576502799987793e-01 -6.713269650936126709e-02 3.341269791126251221e-01 8.488209545612335205e-02 -5.205857157707214355e-01 3.787811696529388428e-01
-5.275260657072067261e-02 1.078252717852592468e-01 -5.206496715545654297e-01 2.827382087707519531e-01 -4.460843801498413086e-01 6.141424179077148438e-01 -1.686284989118576050e-01 1.731370091438293457e-01
-6.659508496522903442e-02 2.316530346870422363e-01 -7.811639904975891113e-01 -1.215211153030395508e-01 1.914262175559997559e-01 -1.405967921018600464e-01 -6.932076811790466309e-02 -5.056684017181396484e-01
3.820557296276092529e-01 -1.341799087822437286e-02 -5.845535397529602051e-01 3.096321225166320801e-01 -4.491507411003112793e-01 -2.246284782886505127e-01 -8.687270432710647583e-02 3.956478834152221680e-01
-2.194041460752487183e-01 1.061298102140426636e-01 -7.120872139930725098e-01 2.651124894618988037e-01 3.396252542734146118e-02 -3.171750009059906006e-01 -3.131770789623260498e-01 -4.042429029941558838e-01
-4.531309008598327637e-02 -4.713556766510009766e-01 -6.107112169265747070e-01 -3.464994207024574280e-02 4.610309600830078125e-01 2.113588601350784302e-01 -3.173928856849670410e-01 2.089053392410278320e-01
-3.154735863208770752e-01 -5.560256242752075195e-01 -4.994440972805023193e-01 -1.598282903432846069e-01 -4.262021183967590332e-01 1.444782968610525131e-02 -2.148402184247970581e-01 2.971687912940979004e-01
-3.198676705360412598e-01 -4.256746172904968262e-01 -4.739086329936981201e-01 3.517691791057586670e-01 -2.229372859001159668e-01 -8.996247500181198120e-02 -5.491436123847961426e-01 -9.381840378046035767e-02
-3.839401528239250183e-02 -1.183608248829841614e-01 -5.657311677932739258e-01 1.013063713908195496e-01 3.891347348690032959e-01 6.896863132715225220e-02 -6.237927079200744629e-01 3.300033807754516602e-01
5.793410539627075195e-02 -4.980049654841423035e-02 -7.062469124794006348e-01 2.859120490029454231e-03 3.440545201301574707e-01 -9.282759577035903931e-02 1.520490944385528564e-01 -5.875893831253051758e-01
3.344491124153137207e-02 3.875003159046173096e-01 -6.637284755706787109e-01 -1.562453508377075195e-01 -2.441691458225250244e-01 5.562168359756469727e-01 -8.229208737611770630e-02 8.949291706085205078e-02
5.397090688347816467e-02 -1.207932829856872559e-01 -6.861644983291625977e-01 -3.103641569614410400e-01 -2.487271726131439209e-01 -3.284817337989807129e-01 2.723388373851776123e-01 -4.140225946903228760e-01
1.028583645820617676e-01 -8.301253616809844971e-02 -5.581281185150146484e-01 5.249052643775939941e-01 2.097674757242202759e-01 -2.411327362060546875e-01 -4.338127076625823975e-01 -3.242772221565246582e-01
1.719602197408676147e-01 2.308328747749328613e-01 -7.871893644332885742e-01 3.034895658493041992e-01 -9.961200505495071411e-02 -3.227486610412597656e-01 1.850715652108192444e-02 3.015641570091247559e-01
2.742637395858764648e-01 -2.871569395065307617e-01 -6.886927485466003418e-01 -1.768640279769897461e-01 2.293647378683090210e-01 1.364913135766983032e-01 -7.105770707130432129e-02 5.103476643562316895e-01
-2.176948636770248413e-01 2.253203243017196655e-01 -6.374964118003845215e-01 -3.820188641548156738e-01 -4.975109696388244629e-01 3.122591078281402588e-01 5.556743964552879333e-02 -3.726501017808914185e-02
-4.167521595954895020e-01 -3.256208896636962891e-01 -5.603873729705810547e-01 9.352697432041168213e-02 -8.050850033760070801e-02 -9.073806554079055786e-02 -4.417732357978820801e-01 -4.331612288951873779e-01
2.463612407445907593e-01 2.728010416030883789e-01 -6.881998777389526367e-01 -1.099609881639480591e-01 -5.077299848198890686e-02 -2.140982449054718018e-01 -9.235651791095733643e-02 -5.676527619361877441e-01
-1.249341741204261780e-01 -4.810676276683807373e-01 -5.175496935844421387e-01 -2.137182354927062988e-01 1.030384451150894165e-01 6.264793872833251953e-01 -7.036111503839492798e-02 -1.771673113107681274e-01
3.115252554416656494e-01 -3.216609060764312744e-01 -5.742964148521423340e-01 -2.098535001277923584e-01 -1.319653987884521484e-01 4.319302439689636230e-01 -3.825637698173522949e-01 2.744046151638031006e-01
4.149496853351593018e-01 -1.076321974396705627e-01 -7.045276761054992676e-01 6.076705455780029297e-02 3.738979250192642212e-02 -2.063774019479751587e-01 3.147929310798645020e-01 -4.160481393337249756e-01
1.875494271516799927e-01 9.714402258396148682e-02 -7.108962535858154297e-01 -4.336691275238990784e-02 2.207041978836059570e-01 -1.297340840101242065e-01 -8.047015964984893799e-02 -6.132841110229492188e-01
-1.465497463941574097e-01 -1.054385975003242493e-01 -6.798058152198791504e-01 -6.111175417900085449e-01 -2.925455570220947266e-01 -7.808382809162139893e-02 -7.811788469552993774e-02 1.844528466463088989e-01
-1.065878719091415405e-01 1.571083664894104004e-01 -5.623667240142822266e-01 6.724096089601516724e-02 -5.042476952075958252e-02 7.419362068176269531e-01 -2.378319948911666870e-01 -1.833094060420989990e-01
-1.323883142322301865e-02 1.872513443231582642e-01 -7.538027763366699219e-01 1.672130972146987915e-01 2.921025268733501434e-03 -2.718909978866577148e-01 -5.031136050820350647e-02 -5.404796004295349121e-01
2.510974407196044922e-01 -2.769199609756469727e-01 -6.904301047325134277e-01 -1.794146448373794556e-01 3.695174157619476318e-01 2.398815751075744629e-01 2.757645398378372192e-02 3.956454992294311523e-01
1.499899625778198242e-01 -3.193301558494567871e-01 -6.381092071533203125e-01 -1.757514625787734985e-01 -3.178702294826507568e-01 -3.800765275955200195e-01 -2.117598652839660645e-01 3.835589587688446045e-01
1.465937495231628418e-01 -4.265496134757995605e-01 -5.288343429565429688e-01 4.165478795766830444e-02 2.168955802917480469e-01 6.594770550727844238e-01 -1.150739938020706177e-01 1.413122862577438354e-01
-1.017001494765281677e-01 1.888059824705123901e-01 -5.884249210357666016e-01 -1.552359908819198608e-01 -2.729293406009674072e-01 6.501899361610412598e-01 -2.833650112152099609e-01 -7.832130044698715210e-02
-1.196517199277877808e-01 1.594882756471633911e-01 -5.901368856430053711e-01 2.802940011024475098e-01 -5.029957294464111328e-01 2.614119350910186768e-01 -3.340456187725067139e-01 3.170065879821777344e-01
-7.250568270683288574e-02 -1.313820779323577881e-01 -5.312796831130981445e-01 -2.141839824616909027e-02 -6.241328120231628418e-01 -4.256807640194892883e-02 -4.101508259773254395e-01 3.676781952381134033e-01
-1.540110409259796143e-01 -1.998650282621383667e-01 -6.132825613021850586e-01 2.850437462329864502e-01 1.617315709590911865e-01 5.339896082878112793e-01 3.303932249546051025e-01 2.418833076953887939e-01
1.659574061632156372e-01 1.747946590185165405e-01 -6.925455331802368164e-01 8.315470069646835327e-02 7.574307918548583984e-02 4.293519556522369385e-01 4.604414999485015869e-01 2.308343052864074707e-01
-1.225305274128913879e-01 8.392108231782913208e-02 -5.634416341781616211e-01 -1.866192668676376343e-01 4.818384721875190735e-02 5.901438593864440918e-01 -7.759986817836761475e-02 -5.186879038810729980e-01
1.212765127420425415e-01 -5.460439324378967285e-01 -5.155134797096252441e-01 -2.022668272256851196e-01 2.240757197141647339e-01 5.605316162109375000e-01 -1.151095852255821228e-01 -5.297448858618736267e-02
-4.870646297931671143e-01 1.230584224686026573e-03 -6.009289622306823730e-01 4.180543720722198486e-01 -1.383644789457321167e-01 -3.018422983586788177e-02 1.158502548933029175e-01 -4.397775828838348389e-01
1.129226237535476685e-01 -6.593099236488342285e-02 -4.754219949245452881e-01 -2.278974056243896484e-01 -6.480188965797424316e-01 4.908718168735504150e-01 -6.269899755716323853e-02 -2.003086209297180176e-01
2.765365242958068848e-01 -8.888819813728332520e-02 -4.323410987854003906e-01 -1.494227200746536255e-01 -1.381674855947494507e-01 6.279570460319519043e-01 -1.056258231401443481e-01 -5.308516025543212891e-01
2.986882328987121582e-01 -2.609659731388092041e-01 -4.925746321678161621e-01 -2.433741092681884766e-01 -2.319990843534469604e-01 6.416544318199157715e-01 -3.404155001044273376e-02 -2.722472846508026123e-01
-4.794428348541259766e-01 -5.377318859100341797e-01 -5.067938566207885742e-01 2.364541143178939819e-01 -1.645028442144393921e-01 -1.016414985060691833e-01 -2.151487171649932861e-01 -2.907702624797821045e-01
1.793453656136989594e-02 -5.195944309234619141e-01 -6.032817959785461426e-01 4.270552471280097961e-02 4.142686426639556885e-01 1.714289337396621704e-01 -3.096112906932830811e-01 2.589627802371978760e-01
-1.168726682662963867e-01 2.464943565428256989e-02 -4.778511822223663330e-01 6.543678790330886841e-02 -3.305129706859588623e-01 7.313390374183654785e-01 -2.982026934623718262e-01 -1.417354643344879150e-01
3.845695853233337402e-01 -4.767467081546783447e-01 -4.998935461044311523e-01 3.427536785602569580e-01 8.804003591649234295e-04 1.704598814249038696e-01 2.067887932062149048e-01 -4.308435320854187012e-01
-6.471844762563705444e-02 -2.378605157136917114e-01 -5.297852158546447754e-01 5.759102106094360352e-01 -2.301141470670700073e-01 2.951429486274719238e-01 2.947662472724914551e-01 3.161326646804809570e-01
-1.204217895865440369e-01 3.519566357135772705e-01 -7.354423999786376953e-01 1.269647330045700073e-01 -9.851836413145065308e-02 -9.782303124666213989e-02 -9.753656387329101562e-02 -5.252057313919067383e-01
3.728530406951904297e-01 -3.220247328281402588e-01 -6.124666333198547363e-01 -1.973506063222885132e-01 -7.588756829500198364e-02 5.181115269660949707e-01 -9.990244358777999878e-02 2.429791390895843506e-01
2.373714745044708252e-02 -8.052211254835128784e-02 -7.548408508300781250e-01 -2.463844120502471924e-01 1.159558221697807312e-01 -2.589493989944458008e-01 1.630356460809707642e-01 -5.053530931472778320e-01
-1.336352378129959106e-01 2.570036947727203369e-01 -7.682910561561584473e-01 4.078793525695800781e-01 1.814200282096862793e-01 1.337951794266700745e-02 3.051256835460662842e-01 1.823730468750000000e-01
-4.379808008670806885e-01 2.693607658147811890e-02 -7.625155448913574219e-01 -1.101355031132698059e-01 -4.918159171938896179e-02 -1.117161102592945099e-02 -1.328883809037506580e-03 -4.597195684909820557e-01
1.007934659719467163e-02 -1.009976118803024292e-01 -5.252674818038940430e-01 -1.915069669485092163e-01 2.235701829195022583e-01 5.760414600372314453e-01 -3.906600773334503174e-01 -3.777491748332977295e-01
-4.233903437852859497e-02 -3.747697547078132629e-02 -6.410509943962097168e-01 1.665364354848861694e-01 2.609207630157470703e-01 6.207384467124938965e-01 -3.330832405481487513e-04 3.236140310764312744e-01
1.786163598299026489e-01 4.979288578033447266e-01 -7.090788483619689941e-01 2.640863060951232910e-01 -2.102133631706237793e-01 -2.175914794206619263e-01 -4.234057292342185974e-02 2.330243438482284546e-01
-6.438972800970077515e-02 3.003306388854980469e-01 -7.132985591888427734e-01 3.050345741212368011e-02 1.681724935770034790e-02 -6.804352253675460815e-02 -1.666605919599533081e-01 -6.026954650878906250e-01
2.565429173409938812e-02 1.482604891061782837e-01 -5.747760534286499023e-01 3.955665528774261475e-01 -5.681118369102478027e-01 1.312834918498992920e-01 5.502643063664436340e-03 3.879478871822357178e-01
-2.215950004756450653e-02 -5.826919078826904297e-01 -4.478594064712524414e-01 3.435125350952148438e-01 -2.168773561716079712e-01 -1.119222193956375122e-01 -2.380656003952026367e-01 -4.745129048824310303e-01
4.010450243949890137e-01 5.248314514756202698e-02 -6.655874848365783691e-01 -2.385980337858200073e-01 -4.812928847968578339e-03 3.843371272087097168e-01 -2.181097492575645447e-02 4.338878989219665527e-01
1.394793242216110229e-01 -1.747425198554992676e-01 -6.609053611755371094e-01 5.894292145967483521e-02 6.486941128969192505e-02 -3.599799424409866333e-02 3.985648453235626221e-01 -5.876927375793457031e-01
-1.200489029288291931e-01 9.970041364431381226e-02 -6.393763422966003418e-01 7.250877022743225098e-01 -1.176571920514106750e-01 9.412214905023574829e-02 1.304217427968978882e-01 3.717233240604400635e-02
2.129084765911102295e-01 -3.239630758762359619e-01 -4.530101120471954346e-01 2.012687176465988159e-01 1.720989048480987549e-01 6.169339418411254883e-01 -4.398952424526214600e-01 -1.603794284164905548e-02
-1.289072781801223755e-01 -3.479517064988613129e-03 -6.287023425102233887e-01 -5.075437426567077637e-01 1.967919170856475830e-01 3.351323604583740234e-01 -3.911866843700408936e-01 -1.625908017158508301e-01
-3.560276329517364502e-01 -4.644117355346679688e-01 -6.202881932258605957e-01 -5.688027944415807724e-03 -9.572206437587738037e-02 -3.398230373859405518e-01 -2.680975794792175293e-01 -2.761477530002593994e-01
-3.857148885726928711e-01 -4.283769726753234863e-01 -5.535721182823181152e-01 -1.756737828254699707e-01 -8.663888275623321533e-02 1.769505292177200317e-01 5.399951934814453125e-01 1.106274430640041828e-03
1.739189177751541138e-01 -2.760590016841888428e-01 -5.923931002616882324e-01 -8.968176692724227905e-02 -3.743233978748321533e-01 -1.227453574538230896e-01 -2.454265654087066650e-01 5.649360418319702148e-01
-2.909564673900604248e-01 -4.925358593463897705e-01 -5.481131672859191895e-01 2.851975858211517334e-01 -1.872542649507522583e-01 -2.145435661077499390e-01 -3.461671173572540283e-01 -3.001041710376739502e-01
2.515752613544464111e-01 -1.045166626572608948e-01 -6.793910264968872070e-01 -3.391051292419433594e-01 -2.180353552103042603e-02 2.724808156490325928e-01 -3.353318572044372559e-01 4.025584459304809570e-01
3.869931101799011230e-01 2.653685025870800018e-02 -6.522606611251831055e-01 -1.714860647916793823e-01 6.638848688453435898e-03 5.252996087074279785e-01 2.355491816997528076e-01 2.514228820800781250e-01
-6.093952432274818420e-02 -2.340468019247055054e-02 -4.791964292526245117e-01 4.252022504806518555e-01 -3.365805745124816895e-01 3.956248462200164795e-01 -4.226141571998596191e-01 3.700055181980133057e-01
-1.502432376146316528e-01 1.042833402752876282e-01 -5.179421901702880859e-01 6.693963706493377686e-02 3.428945317864418030e-03 7.032985687255859375e-01 -9.297163784503936768e-02 -4.364890158176422119e-01
-5.328465104103088379e-01 -4.291857481002807617e-01 -5.722977519035339355e-01 2.426522374153137207e-01 -1.694218814373016357e-01 -1.048024594783782959e-01 -2.242769747972488403e-01 -2.355458438396453857e-01
-1.828913227654993534e-04 -3.960554599761962891e-01 -6.453949213027954102e-01 -1.913986653089523315e-01 1.076096370816230774e-01 -2.051350325345993042e-01 2.649445533752441406e-01 -5.158646106719970703e-01
-2.490766942501068115e-01 1.926336586475372314e-01 -6.008085012435913086e-01 1.051182448863983154e-01 -5.104848742485046387e-01 6.673754751682281494e-02 -5.116413235664367676e-01 4.479816555976867676e-02
2.831742465496063232e-01 -2.253829687833786011e-01 -6.513111591339111328e-01 -3.497871160507202148e-01 6.247811391949653625e-02 3.393611013889312744e-01 -8.983919024467468262e-02 4.419467151165008545e-01
-2.449357695877552032e-02 7.945100963115692139e-02 -6.202095150947570801e-01 7.666250467300415039e-01 -1.615025475621223450e-02 5.673075094819068909e-02 1.302419006824493408e-01 -1.648802123963832855e-02
1.112436410039663315e-02 -3.888742625713348389e-01 -5.975592732429504395e-01 3.560036420822143555e-01 3.104660287499427795e-02 -5.026594996452331543e-01 -3.212704360485076904e-01 -8.939988166093826294e-02
-2.722073346376419067e-02 -6.993907690048217773e-01 -4.095388948917388916e-01 3.032267391681671143e-01 -1.798755228519439697e-01 -1.104933992028236389e-01 -4.048165977001190186e-01 -2.049453407526016235e-01
1.673936285078525543e-02 -2.225395888090133667e-01 -5.014550685882568359e-01 -4.547546207904815674e-01 -5.679968595504760742e-01 3.566092848777770996e-01 8.765804022550582886e-02 -1.856405436992645264e-01
5.038982629776000977e-02 2.203716337680816650e-01 -7.147454619407653809e-01 -5.057773739099502563e-02 -1.793737560510635376e-01 -3.329257965087890625e-01 -3.354355990886688232e-01 -4.242009520530700684e-01
5.045064687728881836e-01 -3.122818171977996826e-01 -5.722329616546630859e-01 1.024263724684715271e-01 1.159934028983116150e-01 -1.732539199292659760e-02 1.209158450365066528e-01 -5.306943058967590332e-01
2.332494705915451050e-01 2.521779537200927734e-01 -7.433457970619201660e-01 6.252415478229522705e-02 -8.188826590776443481e-02 -3.393689990043640137e-01 -9.369724243879318237e-02 -4.414433538913726807e-01
1.755704879760742188e-01 -5.821892619132995605e-01 -5.919415950775146484e-01 -2.407769113779067993e-01 2.257059961557388306e-01 2.031871378421783447e-01 -2.019388526678085327e-01 2.980852127075195312e-01
1.705904752016067505e-01 -3.235837221145629883e-01 -5.486093163490295410e-01 1.215936336666345596e-02 2.469939291477203369e-01 6.932696104049682617e-01 -1.303560733795166016e-01 8.031885325908660889e-02
2.765267854556441307e-04 -4.785789847373962402e-01 -5.675218105316162109e-01 4.394621551036834717e-01 -1.207889914512634277e-01 -4.102856218814849854e-01 -2.300984561443328857e-01 -1.410128474235534668e-01
-1.387648582458496094e-01 -5.471234917640686035e-01 -4.567981660366058350e-01 5.121590495109558105e-01 -2.373719513416290283e-01 -9.158048778772354126e-02 -3.498245477676391602e-01 -1.527054011821746826e-01
4.107888340950012207e-01 -1.133587658405303955e-01 -4.958985149860382080e-01 -4.301476776599884033e-01 -3.620619475841522217e-01 4.796799421310424805e-01 -2.555310912430286407e-02 -1.600790917873382568e-01
-3.431613147258758545e-01 -3.799908161163330078e-01 -6.134927272796630859e-01 5.980849638581275940e-02 2.315908223390579224e-01 1.339106261730194092e-01 -3.167565464973449707e-01 4.312723577022552490e-01
3.409439623355865479e-01 4.840453341603279114e-02 -6.308587789535522461e-01 -1.740063279867172241e-01 2.275990322232246399e-03 5.523505806922912598e-01 -2.093931138515472412e-01 3.228178918361663818e-01
2.417179048061370850e-01 -2.909004986286163330e-01 -6.953104138374328613e-01 -4.606426954269409180e-01 -5.146765708923339844e-02 -1.832711100578308105e-01 -2.031522095203399658e-01 2.894701957702636719e-01
1.590330898761749268e-02 8.134034276008605957e-02 -7.920306921005249023e-01 -6.587114185094833374e-02 1.520975232124328613e-01 -3.319072127342224121e-01 2.021663449704647064e-02 -4.772571027278900146e-01
2.745482027530670166e-01 -5.099274516105651855e-01 -5.350642800331115723e-01 -2.372469753026962280e-01 2.005076706409454346e-01 4.526225030422210693e-01 -2.364926934242248535e-01 1.449765712022781372e-01
4.915467798709869385e-01 1.667691618204116821e-01 -4.728207886219024658e-01 2.957552671432495117e-01 -6.200411319732666016e-01 -4.162668436765670776e-02 -1.578734964132308960e-01 -9.182184189558029175e-02
1.847726851701736450e-01 -4.287483990192413330e-01 -6.271695494651794434e-01 -1.619404852390289307e-01 -2.568670809268951416e-01 -2.580351531505584717e-01 3.710444867610931396e-01 -3.036952018737792969e-01
5.223428606986999512e-01 3.588883206248283386e-02 -5.682406425476074219e-01 1.694844514131546021e-01 -2.795390039682388306e-02 5.795873999595642090e-01 1.550595164299011230e-01 1.161951869726181030e-01
4.128139913082122803e-01 -4.719566702842712402e-01 -4.718714654445648193e-01 3.509752750396728516e-01 -4.843243584036827087e-02 1.757516562938690186e-01 1.826229095458984375e-01 -4.409192502498626709e-01
-2.541724741458892822e-01 -5.722063942812383175e-04 -5.494865775108337402e-01 6.306933760643005371e-01 1.204859688878059387e-01 2.440815865993499756e-01 1.531797498464584351e-01 -3.716578185558319092e-01
4.233620166778564453e-01 2.465998679399490356e-01 -5.730742812156677246e-01 7.669868879020214081e-03 -6.031680703163146973e-01 -1.584291607141494751e-01 -5.800724774599075317e-02 -1.979998797178268433e-01
-8.319513499736785889e-02 -2.287869751453399658e-01 -5.747542977333068848e-01 5.736034512519836426e-01 6.635422259569168091e-02 3.659633398056030273e-01 1.462442874908447266e-01 3.487867414951324463e-01
3.395541906356811523e-01 3.292895480990409851e-02 -7.057511210441589355e-01 1.837224215269088745e-01 1.825750246644020081e-02 -2.071869671344757080e-01 1.740570813417434692e-01 -5.274696946144104004e-01
3.365653753280639648e-01 -2.098970860242843628e-01 -5.068188309669494629e-01 -3.166071176528930664e-01 -7.272934913635253906e-02 4.371183216571807861e-01 -5.126190185546875000e-01 1.625466495752334595e-01
-2.102825343608856201e-01 -6.921214461326599121e-01 -4.360883533954620361e-01 2.282423973083496094e-01 -2.205951809883117676e-01 -5.196393281221389771e-02 -3.190152645111083984e-01 -2.852165997028350830e-01
3.273007869720458984e-01 2.501627802848815918e-01 -7.158117294311523438e-01 3.544133007526397705e-01 -2.009149342775344849e-01 -2.053215652704238892e-01 7.251106947660446167e-02 3.232890963554382324e-01
-1.390106976032257080e-01 -8.397985249757766724e-02 -5.434704422950744629e-01 9.217132627964019775e-02 -9.001667052507400513e-02 8.081915378570556641e-01 5.870091990800574422e-05 -9.214778989553451538e-02
2.130165100097656250e-01 -3.680230304598808289e-02 -6.745163202285766602e-01 1.270444691181182861e-01 1.705446094274520874e-01 5.626281723380088806e-03 3.158007860183715820e-01 -5.943986773490905762e-01
7.695338223129510880e-03 1.219592839479446411e-01 -7.371045351028442383e-01 3.028162121772766113e-01 4.142653644084930420e-01 7.158105820417404175e-02 3.517731130123138428e-01 2.226253151893615723e-01
1.624664105474948883e-02 -7.595728337764739990e-02 -4.488353729248046875e-01 1.003671735525131226e-01 -1.491811871528625488e-01 7.630208730697631836e-01 -3.161751925945281982e-01 -2.793155014514923096e-01
-5.753736495971679688e-01 -2.704096138477325439e-01 -5.286572575569152832e-01 5.218773335218429565e-02 -5.237813591957092285e-01 3.469147160649299622e-02 -2.759532944764941931e-04 1.951182782649993896e-01
-2.136884480714797974e-01 1.336211711168289185e-01 -7.593696117401123047e-01 -3.556352108716964722e-02 -1.507687754929065704e-02 -2.213724255561828613e-01 1.340197492390871048e-02 -5.560243725776672363e-01
-1.750427931547164917e-01 1.602118015289306641e-01 -6.253233551979064941e-01 -8.469800651073455811e-02 -1.627989560365676880e-01 7.141793370246887207e-01 -8.953523635864257812e-02 -3.028265200555324554e-02
3.295342251658439636e-02 -3.796020150184631348e-01 -5.865939259529113770e-01 -4.507216066122055054e-02 3.454243540763854980e-01 2.330098301172256470e-01 -4.609028100967407227e-01 3.502133786678314209e-01
1.144713312387466431e-01 -2.863303720951080322e-01 -4.728840589523315430e-01 -3.775793910026550293e-01 -4.065290391445159912e-01 3.746787551790475845e-03 -5.624802708625793457e-01 2.388757318258285522e-01
-1.980190277099609375e-01 -1.328532844781875610e-01 -5.485180020332336426e-01 1.674132943153381348e-01 1.628163307905197144e-01 4.969131350517272949e-01 -5.470970273017883301e-01 2.036966383457183838e-01
-2.948108911514282227e-01 -9.573197364807128906e-02 -5.277652740478515625e-01 6.423988938331604004e-01 1.157097816467285156e-01 3.754992187023162842e-01 1.686777919530868530e-01 -1.728263199329376221e-01
-4.629647433757781982e-01 -3.140524923801422119e-01 -7.029234170913696289e-01 -1.878411471843719482e-01 -3.874397575855255127e-01 5.767355207353830338e-03 -7.582601904869079590e-02 4.191159829497337341e-02
3.891899287700653076e-01 -3.309410214424133301e-01 -6.374129056930541992e-01 3.245503082871437073e-02 -1.600603759288787842e-01 -1.779949069023132324e-01 3.366545736789703369e-01 -4.012764394283294678e-01
-5.117589831352233887e-01 -2.604484558105468750e-01 -6.425406336784362793e-01 -1.403115689754486084e-01 -4.585978686809539795e-01 -5.987535044550895691e-02 -1.379301398992538452e-01 6.929560750722885132e-02
-9.176034480333328247e-02 1.410200297832489014e-01 -7.589085102081298828e-01 2.114240527153015137e-01 1.727821528911590576e-01 4.311192780733108521e-02 5.470504164695739746e-01 1.416857391595840454e-01
1.841422915458679199e-02 6.620372086763381958e-02 -5.482215285301208496e-01 2.678380310535430908e-01 -1.264139711856842041e-01 6.827707886695861816e-01 -3.580539822578430176e-01 1.124036610126495361e-01
-1.013380754739046097e-02 1.500928550958633423e-01 -5.910215377807617188e-01 3.873222470283508301e-01 -5.917460322380065918e-01 5.940306559205055237e-02 -7.691189646720886230e-02 3.441467881202697754e-01
-2.008482664823532104e-01 2.407330757705494761e-04 -6.129134297370910645e-01 2.474329471588134766e-01 -1.387021392583847046e-01 -2.301065474748611450e-01 -4.911994338035583496e-01 -4.575039446353912354e-01
2.920674085617065430e-01 -3.895991444587707520e-01 -5.174874663352966309e-01 -1.437931656837463379e-01 2.853064052760601044e-02 5.136541277170181274e-02 -6.076796650886535645e-01 3.189236819744110107e-01
2.798694372177124023e-01 -1.250586807727813721e-01 -5.037313699722290039e-01 4.984046518802642822e-01 -1.778725534677505493e-01 -3.282542526721954346e-02 9.450174868106842041e-02 -6.018588542938232422e-01
3.441408276557922363e-01 -2.659731805324554443e-01 -3.566230535507202148e-01 5.764479562640190125e-02 -6.771771609783172607e-02 4.308292865753173828e-01 -6.995784044265747070e-01 2.669989317655563354e-02
-9.352777153253555298e-02 -1.911976486444473267e-01 -4.889649450778961182e-01 2.057229727506637573e-01 1.056621596217155457e-01 4.812913835048675537e-01 -6.082239151000976562e-01 2.460592389106750488e-01
4.019411206245422363e-01 1.855478137731552124e-01 -7.104951143264770508e-01 1.613968163728713989e-01 -2.970648109912872314e-01 -3.597329854965209961e-01 1.390753593295812607e-02 2.351900339126586914e-01
-2.137214243412017822e-01 1.022911816835403442e-01 -7.174174189567565918e-01 4.115188419818878174e-01 3.310050368309020996e-01 7.753729075193405151e-02 2.882396578788757324e-01 -2.473171949386596680e-01
-2.572703659534454346e-01 -2.626641392707824707e-01 -6.379361152648925781e-01 1.682486832141876221e-01 3.180060684680938721e-01 2.096751332283020020e-01 -2.990331947803497314e-01 4.416298866271972656e-01
3.818274140357971191e-01 1.743447631597518921e-01 -7.353462576866149902e-01 1.814039200544357300e-01 4.713188484311103821e-02 -2.193795591592788696e-01 3.072358965873718262e-01 -3.246963620185852051e-01
4.713862836360931396e-01 3.822585195302963257e-02 -6.679690480232238770e-01 -2.563412487506866455e-02 1.770772039890289307e-01 -1.073839701712131500e-02 1.997697800397872925e-01 -5.080494880676269531e-01
-8.309042453765869141e-02 -7.981678843498229980e-02 -7.175176143646240234e-01 3.631195724010467529e-01 1.614532172679901123e-01 3.352409005165100098e-01 4.156141877174377441e-01 1.698509752750396729e-01
1.709747761487960815e-01 -1.011832207441329956e-01 -5.466619133949279785e-01 -1.193939596414566040e-01 1.829413920640945435e-01 6.933898925781250000e-01 -2.027612924575805664e-01 -3.034240603446960449e-01
-1.600408554077148438e-01 3.374184668064117432e-02 -7.868251204490661621e-01 6.160223111510276794e-02 9.076540172100067139e-02 -1.728118062019348145e-01 2.240677475929260254e-01 -5.119092464447021484e-01
-3.302337229251861572e-01 -8.313629031181335449e-02 -6.504027843475341797e-01 6.006463766098022461e-01 -1.811499148607254028e-01 -4.541559517383575439e-02 2.539179921150207520e-01 2.970008552074432373e-02
4.376501590013504028e-02 -3.120808303356170654e-01 -6.205010414123535156e-01 -5.321475490927696228e-02 -3.635940849781036377e-01 -8.508004248142242432e-02 1.207206398248672485e-01 5.990192890167236328e-01
4.216939210891723633e-02 1.661404073238372803e-01 -7.073136568069458008e-01 3.584194928407669067e-02 -9.459625184535980225e-02 -3.540665805339813232e-01 -4.363313615322113037e-01 -3.799280226230621338e-01
-7.237369567155838013e-02 -2.847796678543090820e-01 -4.582672715187072754e-01 1.815993934869766235e-01 1.327423155307769775e-01 4.915473461151123047e-01 -6.039301753044128418e-01 2.161121666431427002e-01
5.110359191894531250e-01 7.939894497394561768e-02 -6.534991860389709473e-01 -2.686956152319908142e-02 7.182133197784423828e-02 -2.795659238472580910e-03 1.268511712551116943e-01 -5.324448347091674805e-01
1.273704469203948975e-01 2.053005099296569824e-01 -7.602594494819641113e-01 -1.875987052917480469e-01 -1.793472617864608765e-01 -4.235586225986480713e-01 -1.340494006872177124e-01 -3.144901990890502930e-01
2.561127841472625732e-01 2.984817922115325928e-01 -7.686845064163208008e-01 1.794346868991851807e-01 3.078889101743698120e-03 -3.538627624511718750e-01 -9.769830852746963501e-03 3.113167881965637207e-01
-2.747303247451782227e-01 -2.822226285934448242e-01 -6.971427798271179199e-01 -1.294580399990081787e-01 4.439492151141166687e-02 3.044492937624454498e-02 -3.000442087650299072e-01 4.991813004016876221e-01
-2.950858771800994873e-01 -2.541006505489349365e-01 -5.943405628204345703e-01 1.724648624658584595e-01 -4.158085584640502930e-02 -2.004154026508331299e-01 -5.336916446685791016e-01 -3.723578155040740967e-01
-6.048477292060852051e-01 -1.543441563844680786e-01 -5.500217080116271973e-01 2.145095616579055786e-01 -4.940395653247833252e-01 9.008651226758956909e-02 -1.842076517641544342e-02 9.627608209848403931e-02
-1.433568447828292847e-01 -3.916678950190544128e-02 -5.975515842437744141e-01 7.372499704360961914e-01 -3.113896027207374573e-02 1.154522970318794250e-01 1.919439136981964111e-01 -1.617660969495773315e-01
-2.976531386375427246e-01 -2.040532976388931274e-01 -5.815272927284240723e-01 -2.435685396194458008e-01 -6.750796437263488770e-01 -3.794413432478904724e-02 -1.424528099596500397e-02 1.220245584845542908e-01
1.857406646013259888e-01 1.014243215322494507e-01 -7.403299808502197266e-01 2.461505495011806488e-02 1.060006916522979736e-01 -4.172732681035995483e-02 3.749046623706817627e-01 -5.029794573783874512e-01
1.083080545067787170e-01 -2.042935788631439209e-01 -6.572658419609069824e-01 -1.392156332731246948e-01 8.709834516048431396e-02 6.848748922348022461e-01 -9.600025415420532227e-02 9.642791748046875000e-02
-1.634773914702236652e-03 -2.930306792259216309e-01 -6.037486791610717773e-01 2.522349059581756592e-01 -2.708205282688140869e-01 -4.761735200881958008e-01 -3.638274967670440674e-01 -2.313870340585708618e-01
2.808943986892700195e-01 3.805919885635375977e-01 -5.786263346672058105e-01 3.755806386470794678e-01 -5.290257334709167480e-01 2.905824966728687286e-02 -8.010829985141754150e-02 -1.151038482785224915e-01
-3.911075592041015625e-01 -1.357935667037963867e-01 -5.087683200836181641e-01 5.540843009948730469e-01 1.244893819093704224e-01 3.946468830108642578e-01 1.533450633287429810e-01 -2.607330679893493652e-01
3.808293342590332031e-01 -5.092820525169372559e-01 -4.845710396766662598e-01 3.171928524971008301e-01 -8.420278877019882202e-02 1.166262105107307434e-01 2.909994125366210938e-01 -3.934563994407653809e-01
2.214724421501159668e-01 -5.305103659629821777e-01 -6.121607422828674316e-01 -2.310650050640106201e-01 3.663389012217521667e-02 1.644289493560791016e-01 -3.822312653064727783e-01 2.586449384689331055e-01
-1.276446878910064697e-01 3.818984627723693848e-01 -6.843182444572448730e-01 -3.023545742034912109e-01 -3.967026472091674805e-01 3.220533728599548340e-01 -3.381951898336410522e-02 1.261566430330276489e-01
-2.674295008182525635e-01 3.903454169631004333e-02 -6.349526643753051758e-01 6.074120998382568359e-01 8.926202356815338135e-02 2.730399370193481445e-01 2.685021460056304932e-01 1.521522458642721176e-02
2.255567461252212524e-01 3.495715856552124023e-01 -7.264614701271057129e-01 4.244620800018310547e-01 -1.947222948074340820e-01 -1.922067999839782715e-01 1.354356706142425537e-01 1.606436371803283691e-01
-2.629697881639003754e-02 1.509534120559692383e-01 -6.730089783668518066e-01 3.352291584014892578e-01 -9.287789463996887207e-02 -3.424564003944396973e-01 -3.762743473052978516e-01 -3.791000545024871826e-01
9.991937875747680664e-02 -3.513940572738647461e-01 -5.493519306182861328e-01 -7.164583355188369751e-02 -5.673726797103881836e-01 -3.209463655948638916e-01 -7.671614736318588257e-02 3.589064180850982666e-01
4.664462432265281677e-02 -3.097706846892833710e-02 -5.333229899406433105e-01 8.194774389266967773e-03 2.608745992183685303e-01 3.647384941577911377e-01 -6.916381716728210449e-01 1.814143657684326172e-01
-2.790176949929445982e-04 -3.791103661060333252e-01 -4.475870728492736816e-01 5.548955202102661133e-01 -3.687303364276885986e-01 -1.524689048528671265e-01 -4.110230505466461182e-01 -1.410081088542938232e-01
-1.719982712529599667e-03 1.770517528057098389e-01 -7.021822929382324219e-01 2.316770255565643311e-01 6.644072383642196655e-02 -1.489069163799285889e-01 -2.079833485186100006e-02 -6.284068822860717773e-01
1.874176785349845886e-02 5.860384553670883179e-02 -5.800136923789978027e-01 -7.046365737915039062e-02 -7.787910848855972290e-02 7.724665403366088867e-01 1.539683714509010315e-02 -2.276544719934463501e-01
3.121213316917419434e-01 3.421685397624969482e-01 -5.945248007774353027e-01 2.504556179046630859e-01 -5.814132690429687500e-01 -1.088202819228172302e-01 6.160928402096033096e-03 1.392552703619003296e-01
-1.713530272245407104e-01 -2.733714133501052856e-02 -4.781716465950012207e-01 2.364749461412429810e-01 -6.555961966514587402e-01 9.887772798538208008e-02 -3.708291649818420410e-01 3.289753496646881104e-01
1.686166822910308838e-01 -3.468228876590728760e-01 -6.584388017654418945e-01 -4.251617565751075745e-02 3.226173818111419678e-01 8.147787302732467651e-02 -1.553308069705963135e-01 5.301743149757385254e-01
-1.589244008064270020e-01 -3.102852702140808105e-01 -5.648841261863708496e-01 5.741276144981384277e-01 5.434626340866088867e-02 3.323146998882293701e-01 2.031925469636917114e-01 2.739996612071990967e-01
1.437939703464508057e-02 -2.915690541267395020e-01 -7.609372735023498535e-01 -3.197876214981079102e-01 -7.572616916149854660e-03 -3.119710087776184082e-01 1.769344359636306763e-01 3.237310945987701416e-01
5.574820935726165771e-02 3.800743222236633301e-01 -6.999297142028808594e-01 1.987098306417465210e-01 -3.143232762813568115e-01 3.047512769699096680e-01 -2.890867292881011963e-01 2.186433672904968262e-01
-3.655395507812500000e-01 -5.276669859886169434e-01 -5.793603658676147461e-01 -1.016539335250854492e-01 -3.990173339843750000e-01 -4.624519497156143188e-02 -9.083119779825210571e-02 2.689848542213439941e-01
3.082848489284515381e-01 -2.923756241798400879e-01 -5.755199790000915527e-01 -1.785492897033691406e-01 9.923844039440155029e-02 -8.123069256544113159e-02 -5.831177830696105957e-01 3.160712420940399170e-01
2.230871915817260742e-01 -1.266747862100601196e-01 -5.838831663131713867e-01 4.274293482303619385e-01 -9.285061806440353394e-02 -3.647578060626983643e-01 -2.616423964500427246e-01 -4.477098286151885986e-01
6.603179126977920532e-02 -3.836447000503540039e-01 -6.051332950592041016e-01 -1.012707427144050598e-01 1.518687158823013306e-01 -4.840536043047904968e-02 -5.362568497657775879e-01 3.987929522991180420e-01
-5.909429863095283508e-02 3.460278213024139404e-01 -7.499446272850036621e-01 -1.355675607919692993e-01 -8.325441181659698486e-02 -2.902539372444152832e-01 -2.462751120328903198e-01 -3.796672224998474121e-01
-1.687315106391906738e-01 1.523351520299911499e-01 -5.007928609848022461e-01 4.061821997165679932e-01 -4.445534348487854004e-01 5.108133554458618164e-01 -2.313009649515151978e-01 1.431363523006439209e-01
3.993349075317382812e-01 -2.645350694656372070e-01 -4.737158715724945068e-01 -3.073014318943023682e-01 -3.465267121791839600e-01 1.497096866369247437e-01 -4.411905109882354736e-01 3.384809195995330811e-01
4.245076477527618408e-01 -4.555915892124176025e-01 -4.550879299640655518e-01 3.817093074321746826e-01 -3.235474461689591408e-03 1.386080086231231689e-01 1.263754516839981079e-01 -4.735284745693206787e-01
1.944032013416290283e-01 -1.714907437562942505e-01 -6.010547280311584473e-01 7.419824600219726562e-02 2.503828108310699463e-01 6.466360092163085938e-01 -1.663430407643318176e-02 2.914099693298339844e-01
4.925545752048492432e-01 -3.690721988677978516e-01 -5.203945636749267578e-01 2.729726731777191162e-01 -3.319003060460090637e-02 2.731165662407875061e-02 9.337931126356124878e-02 -5.150573253631591797e-01
5.332536101341247559e-01 -4.461374282836914062e-01 -5.263205766677856445e-01 1.546588540077209473e-01 1.775089302100241184e-03 -2.400654181838035583e-02 7.217432558536529541e-02 -4.581273198127746582e-01
-6.118431687355041504e-01 -9.896772354841232300e-02 -5.085606575012207031e-01 1.692302972078323364e-01 -4.248890578746795654e-01 1.049853414297103882e-01 2.741939853876829147e-03 -3.701626062393188477e-01
4.364390298724174500e-02 -1.974103450775146484e-01 -5.164889693260192871e-01 5.796467065811157227e-01 -3.383744508028030396e-02 4.103193283081054688e-01 2.280897647142410278e-01 3.672071993350982666e-01
4.717319607734680176e-01 2.203431874513626099e-01 -5.085372924804687500e-01 2.418646588921546936e-03 -6.155834197998046875e-01 -1.067491099238395691e-01 -2.662994563579559326e-01 -9.512210637331008911e-02
3.492668867111206055e-01 -8.106562495231628418e-02 -6.347256302833557129e-01 -2.925540804862976074e-01 1.745126098394393921e-01 3.252750635147094727e-01 -2.961446344852447510e-01 3.987684845924377441e-01
2.570807039737701416e-01 1.164017543196678162e-01 -6.615070104598999023e-01 8.189906924962997437e-02 9.062775224447250366e-02 6.342126727104187012e-01 2.499529570341110229e-01 5.608488246798515320e-02
-4.226044416427612305e-01 -4.179488122463226318e-01 -5.664846897125244141e-01 -2.621862292289733887e-01 -3.677870035171508789e-01 4.940655082464218140e-02 -1.886416524648666382e-01 2.894546687602996826e-01
-3.660612404346466064e-01 9.969677776098251343e-02 -5.386375188827514648e-01 2.809256017208099365e-01 -5.412476658821105957e-01 1.089988723397254944e-01 -3.598790168762207031e-01 2.294940799474716187e-01
8.474747650325298309e-03 2.868618667125701904e-01 -6.774299740791320801e-01 6.282902508974075317e-02 -2.377254664897918701e-01 -3.044676780700683594e-01 -4.288693368434906006e-01 -3.487648069858551025e-01
3.367514908313751221e-01 -4.429256319999694824e-01 -6.382554173469543457e-01 -1.844240278005599976e-01 -9.020227938890457153e-02 -2.250745296478271484e-01 -1.338498741388320923e-01 4.151170849800109863e-01
-2.125584036111831665e-01 2.019365280866622925e-01 -5.798892378807067871e-01 -5.334109663963317871e-01 -4.847795963287353516e-01 1.949639171361923218e-01 -1.418800503015518188e-01 9.476459585130214691e-03
-1.106499135494232178e-02 -5.260293185710906982e-02 -5.396258831024169922e-01 7.579707503318786621e-01 -3.140558004379272461e-01 1.694205403327941895e-01 4.476522654294967651e-02 4.534894600510597229e-02
5.071669444441795349e-02 -2.211820632219314575e-01 -7.061382532119750977e-01 -2.642675042152404785e-01 -2.113271057605743408e-01 -4.360908865928649902e-01 -1.642978191375732422e-01 3.438165187835693359e-01
-2.047132849693298340e-01 -6.293302774429321289e-01 -5.213573575019836426e-01 -6.922660768032073975e-02 9.385526925325393677e-02 5.234888792037963867e-01 -4.797200113534927368e-02 1.671443879604339600e-02
4.965893328189849854e-01 -2.277774512767791748e-01 -6.565908193588256836e-01 4.335046559572219849e-02 -8.767543733119964600e-02 -1.377739012241363525e-01 3.255722522735595703e-01 -3.685916960239410400e-01
5.977184772491455078e-01 -3.325130641460418701e-01 -5.741463899612426758e-01 -3.322428464889526367e-02 -6.866009440273046494e-03 -1.040080711245536804e-01 1.479291319847106934e-01 -4.106968045234680176e-01
4.115058183670043945e-01 1.667263060808181763e-01 -5.044375658035278320e-01 9.961628168821334839e-02 -6.997876763343811035e-01 -1.329190433025360107e-01 -7.464617490768432617e-02 -1.598199009895324707e-01
-5.296222567558288574e-01 -4.396654665470123291e-01 -5.726802945137023926e-01 -2.007159292697906494e-01 -2.982568740844726562e-01 -1.362202614545822144e-01 -2.234411239624023438e-01 -2.249076403677463531e-02
3.696863949298858643e-01 -1.421702653169631958e-01 -5.528049468994140625e-01 2.672835290431976318e-01 -2.771070897579193115e-01 -4.356371462345123291e-01 -3.107621371746063232e-01 -3.208498358726501465e-01
-4.191939905285835266e-02 1.947457529604434967e-02 -7.347103357315063477e-01 3.631975650787353516e-01 1.394766122102737427e-01 -5.617844685912132263e-02 5.349723100662231445e-01 1.317065507173538208e-01
2.054213881492614746e-01 -5.983353257179260254e-01 -4.193478524684906006e-01 2.136396467685699463e-01 2.816463112831115723e-01 5.100609064102172852e-01 -1.900721043348312378e-01 -5.184826627373695374e-02
-3.194474801421165466e-02 -2.942516505718231201e-01 -6.824007034301757812e-01 -2.195111066102981567e-01 -3.465555906295776367e-01 -3.223200738430023193e-01 -1.865362226963043213e-01 3.738353252410888672e-01
3.331547677516937256e-01 -3.652398586273193359e-01 -6.250167489051818848e-01 -3.422344326972961426e-01 4.349178168922662735e-03 1.769648492336273193e-01 -8.158845454454421997e-02 4.580886363983154297e-01
-2.304761707782745361e-01 9.760868549346923828e-02 -6.178045272827148438e-01 2.871532738208770752e-01 2.865806221961975098e-01 6.004371643066406250e-01 -3.656825423240661621e-02 1.709483861923217773e-01
3.524510189890861511e-02 6.216246634721755981e-02 -6.406570672988891602e-01 3.556423783302307129e-01 -1.707244217395782471e-01 -3.025477826595306396e-01 -2.094262391328811646e-01 -5.416910052299499512e-01
2.137313187122344971e-01 -5.459284186363220215e-01 -4.983377456665039062e-01 2.964069843292236328e-01 -1.732236444950103760e-01 6.125244498252868652e-02 4.072742760181427002e-01 -3.470630943775177002e-01
1.330248713493347168e-01 -2.884236872196197510e-01 -4.886955618858337402e-01 -3.344974219799041748e-01 -2.221986465156078339e-02 6.282742619514465332e-01 -6.899268925189971924e-02 -3.852556943893432617e-01
-7.813182473182678223e-02 -4.599608182907104492e-01 -4.428752064704895020e-01 -1.038318723440170288e-01 8.019567467272281647e-03 6.469804644584655762e-01 -3.381666541099548340e-01 -2.059300839900970459e-01
4.295428693294525146e-01 -1.420826762914657593e-01 -5.502207279205322266e-01 3.972454667091369629e-01 -7.353401929140090942e-02 -3.361310958862304688e-01 -2.605422437191009521e-01 -3.853374719619750977e-01
1.092924363911151886e-02 4.780443385243415833e-02 -4.397247135639190674e-01 -3.855473697185516357e-01 -7.398473024368286133e-01 1.898673474788665771e-01 -2.539137899875640869e-01 -8.771995455026626587e-02
9.367327205836772919e-03 -5.717857480049133301e-01 -5.642386674880981445e-01 -2.049825638532638550e-01 3.468719422817230225e-01 2.675929963588714600e-01 3.369058370590209961e-01 8.460799604654312134e-02
2.029995024204254150e-01 -1.711626946926116943e-01 -5.655429959297180176e-01 -2.031459845602512360e-02 -3.518298268318176270e-01 -1.975110322237014771e-01 -4.051460027694702148e-01 5.313237905502319336e-01
-6.077281832695007324e-01 -3.331697583198547363e-01 -5.363038778305053711e-01 6.217090785503387451e-02 -4.388023614883422852e-01 1.015263982117176056e-02 -1.127823162823915482e-02 1.881479173898696899e-01
3.493751287460327148e-01 -5.100002288818359375e-01 -5.326915383338928223e-01 1.158448383212089539e-01 -2.765089571475982666e-01 -1.054273471236228943e-01 4.603823721408843994e-01 -1.453699469566345215e-01
1.809842437505722046e-01 2.691140770912170410e-02 -4.670184850692749023e-01 3.014093935489654541e-01 -1.613623201847076416e-01 7.518166899681091309e-01 -2.478096634149551392e-01 -6.993486732244491577e-02
2.015329450368881226e-01 2.321812957525253296e-01 -7.276945114135742188e-01 1.736772805452346802e-01 -2.450967282056808472e-01 -2.131609022617340088e-01 3.981883823871612549e-01 2.858483493328094482e-01
1.278660297393798828e-01 -1.080793440341949463e-01 -6.532164812088012695e-01 3.364481031894683838e-01 1.940741017460823059e-02 -1.275393217802047729e-01 2.646302282810211182e-01 -5.877142548561096191e-01
1.691255867481231689e-01 3.027637302875518799e-01 -6.632302999496459961e-01 -1.834552884101867676e-01 -9.375640749931335449e-02 4.926850497722625732e-01 3.705440461635589600e-01 1.317898780107498169e-01
1.930457055568695068e-01 2.294754534959793091e-01 -6.906684637069702148e-01 -8.750707656145095825e-02 -1.570181548595428467e-01 4.386724829673767090e-01 -1.689084805548191071e-02 4.560927152633666992e-01
-8.028406649827957153e-02 -8.319037407636642456e-02 -7.171274423599243164e-01 2.105026505887508392e-02 3.720512390136718750e-01 1.717309355735778809e-01 4.295544922351837158e-01 3.456706404685974121e-01
-3.091285228729248047e-01 -2.081342414021492004e-02 -6.546214818954467773e-01 5.111502408981323242e-01 -4.222683012485504150e-01 1.481648534536361694e-01 -9.465657919645309448e-02 7.056400924921035767e-02
8.932569622993469238e-02 1.144574210047721863e-01 -5.679457187652587891e-01 -4.669091999530792236e-01 8.958514779806137085e-02 3.933389484882354736e-01 -4.609637260437011719e-01 -2.512477040290832520e-01
2.062532156705856323e-01 -3.239293694496154785e-01 -4.242753684520721436e-01 5.951499938964843750e-01 -9.939087182283401489e-02 -1.560668498277664185e-01 -5.070458054542541504e-01 -1.642724722623825073e-01
1.618519872426986694e-01 2.468519061803817749e-01 -5.624935626983642578e-01 1.994053721427917480e-01 -7.226644754409790039e-01 6.742645800113677979e-02 -1.337394118309020996e-01 1.096810102462768555e-01
1.293940991163253784e-01 -5.418071150779724121e-01 -4.654166102409362793e-01 -1.393393278121948242e-01 8.289877325296401978e-02 6.061954498291015625e-01 -2.735561132431030273e-01 -6.705116480588912964e-02
-5.855799093842506409e-02 -7.637507915496826172e-01 -5.378015041351318359e-01 -1.734523326158523560e-01 2.187021374702453613e-01 1.881834268569946289e-01 -8.517839014530181885e-02 5.865623056888580322e-02
-5.830604583024978638e-02 -7.129985094070434570e-02 -5.726336836814880371e-01 -3.189190626144409180e-01 2.215971052646636963e-01 4.858916401863098145e-01 -4.590239822864532471e-01 -2.569028437137603760e-01
3.145221173763275146e-01 -3.273293077945709229e-01 -6.236137151718139648e-01 -3.307223916053771973e-01 6.664430350065231323e-02 -2.454059123992919922e-01 -3.931820392608642578e-01 2.764097750186920166e-01
1.730025708675384521e-01 -3.662023246288299561e-01 -6.905393004417419434e-01 -2.621572613716125488e-01 5.556786432862281799e-03 -4.015151262283325195e-01 -1.018240079283714294e-01 3.446468710899353027e-01
1.488405019044876099e-01 -3.698219656944274902e-01 -5.767508149147033691e-01 -1.415341943502426147e-01 2.166484445333480835e-01 -1.768708974123001099e-01 -5.653538703918457031e-01 3.009318411350250244e-01
-2.955785393714904785e-01 1.173734664916992188e-01 -4.655312299728393555e-01 1.263462752103805542e-01 -5.966911315917968750e-01 4.281601309776306152e-02 -5.345500111579895020e-01 -1.501895487308502197e-01
3.452576398849487305e-01 -4.623015820980072021e-01 -5.027412176132202148e-01 2.676023840904235840e-01 -3.493596315383911133e-01 -4.361232742667198181e-03 3.848677873611450195e-01 -2.692960798740386963e-01
2.825595140457153320e-01 2.046006321907043457e-01 -7.335328459739685059e-01 2.911553718149662018e-03 -2.329910546541213989e-01 -2.806170880794525146e-01 2.296816855669021606e-01 3.929826319217681885e-01
8.817972242832183838e-02 -2.957341670989990234e-01 -6.534879207611083984e-01 -4.187257289886474609e-01 -3.693688213825225830e-01 -2.236320525407791138e-01 -1.053946986794471741e-01 3.237830400466918945e-01
1.174832973629236221e-02 -4.562456011772155762e-01 -5.761796236038208008e-01 2.509733140468597412e-01 -2.285576015710830688e-01 -4.933202266693115234e-01 -2.971530556678771973e-01 -1.132599338889122009e-01
3.163638412952423096e-01 -3.128566741943359375e-01 -5.818926095962524414e-01 9.289135783910751343e-02 -1.537570655345916748e-01 -4.484314322471618652e-01 -3.045430481433868408e-01 3.705784678459167480e-01
-1.431528478860855103e-01 -2.155823260545730591e-01 -5.758417844772338867e-01 3.901453614234924316e-01 -5.388593673706054688e-02 5.009520053863525391e-01 1.730948388576507568e-01 4.067014753818511963e-01
-1.662527620792388916e-01 -9.597145020961761475e-02 -5.829159617424011230e-01 4.684125185012817383e-01 1.034762859344482422e-01 4.917346835136413574e-01 2.719878256320953369e-01 2.783174514770507812e-01
2.196526825428009033e-01 -3.047452569007873535e-01 -5.110077261924743652e-01 4.445992708206176758e-01 -1.424409896135330200e-01 -3.677196800708770752e-01 -4.211959540843963623e-01 -2.591763436794281006e-01
3.961615264415740967e-01 -1.061928272247314453e-01 -6.509248018264770508e-01 7.804571092128753662e-02 2.527261376380920410e-01 1.948042958974838257e-02 1.616273671388626099e-01 -5.582218766212463379e-01
-2.921072542667388916e-01 -6.078409552574157715e-01 -5.103457570075988770e-01 -2.734259665012359619e-01 -1.365214586257934570e-01 1.354214996099472046e-01 3.912004530429840088e-01 -1.413275599479675293e-01
-2.752883732318878174e-01 -9.020684659481048584e-02 -6.160691976547241211e-01 -4.608192741870880127e-01 2.036076933145523071e-01 4.104021489620208740e-01 -1.380249708890914917e-01 -3.086202144622802734e-01
-5.858489274978637695e-01 -3.049747459590435028e-02 -6.604139804840087891e-01 -8.646941184997558594e-02 -4.426242411136627197e-01 -8.566424250602722168e-02 2.309438772499561310e-02 -9.186581522226333618e-02
2.407799214124679565e-01 -1.681314408779144287e-02 -6.059048771858215332e-01 4.587090313434600830e-01 -1.190085709095001221e-01 -4.089469909667968750e-01 -3.605489730834960938e-01 -2.298074066638946533e-01
-2.530058324337005615e-01 2.472952939569950104e-02 -6.319622397422790527e-01 5.815221071243286133e-01 -3.714439868927001953e-01 -3.689965233206748962e-02 2.360108047723770142e-01 -5.290439352393150330e-02
-1.188661158084869385e-01 -4.854823946952819824e-01 -6.683454513549804688e-01 -2.102741450071334839e-01 3.846037089824676514e-01 1.929545402526855469e-01 -1.895316317677497864e-02 2.715992629528045654e-01
-5.164263248443603516e-01 -2.728941738605499268e-01 -5.750198960304260254e-01 -3.374560922384262085e-02 -1.335846334695816040e-01 3.038513958454132080e-01 4.655074179172515869e-01 1.335547957569360733e-02
2.258156836032867432e-01 -4.323312044143676758e-01 -5.177497863769531250e-01 4.883523881435394287e-01 -1.226850152015686035e-01 -1.790538132190704346e-01 -1.166828721761703491e-01 -4.413810670375823975e-01
3.534831404685974121e-01 -2.745921723544597626e-02 -6.666271090507507324e-01 2.734614312648773193e-01 -5.156023800373077393e-02 -4.942587912082672119e-01 -1.639170348644256592e-01 2.851383984088897705e-01
-1.540669351816177368e-01 -6.785514354705810547e-01 -4.106452465057373047e-01 1.935786753892898560e-02 -9.048581123352050781e-02 5.215788483619689941e-01 -2.229094356298446655e-01 1.300242990255355835e-01
-7.215110957622528076e-02 3.006711304187774658e-01 -5.474596023559570312e-01 -7.866059988737106323e-02 -5.243369936943054199e-01 5.229649543762207031e-01 -2.234937697649002075e-01 -1.097909640520811081e-02
-2.505756616592407227e-01 -6.307588424533605576e-03 -5.987831950187683105e-01 6.857123970985412598e-01 -1.652419865131378174e-01 7.509984076023101807e-02 8.913969993591308594e-02 -2.598816752433776855e-01
1.539675146341323853e-01 -2.399740815162658691e-01 -6.688876748085021973e-01 -3.371208161115646362e-02 7.931048423051834106e-02 2.350166141986846924e-01 -2.048626691102981567e-01 6.055307388305664062e-01
3.884721100330352783e-01 9.808132797479629517e-02 -6.824309229850769043e-01 1.034054253250360489e-02 8.915667235851287842e-02 3.447100818157196045e-01 5.749480798840522766e-02 4.935289919376373291e-01
5.131879448890686035e-02 -4.549573659896850586e-01 -5.859373807907104492e-01 -1.574072390794754028e-01 3.301442861557006836e-01 5.330998897552490234e-01 1.342208534479141235e-01 -1.052360832691192627e-01
1.098315045237541199e-01 -3.417585790157318115e-01 -5.602134466171264648e-01 -9.138955175876617432e-02 3.778397440910339355e-01 5.936220288276672363e-02 -5.848599076271057129e-01 2.461687177419662476e-01
2.166098915040493011e-02 -1.437311619520187378e-01 -5.236901044845581055e-01 5.868524312973022461e-01 -1.070216745138168335e-01 3.779769241809844971e-01 7.974638044834136963e-02 4.467050433158874512e-01
-1.687183827161788940e-01 -3.572651743888854980e-02 -7.251683473587036133e-01 1.170253679156303406e-01 1.155445575714111328e-01 -1.430222988128662109e-01 7.720123231410980225e-02 -6.252421736717224121e-01
1.895711869001388550e-01 -6.231447458267211914e-01 -5.523427128791809082e-01 -6.166778877377510071e-02 2.049672305583953857e-01 3.764438908547163010e-03 -4.241427481174468994e-01 2.120030075311660767e-01
5.309665203094482422e-01 -1.499933451414108276e-01 -6.750937104225158691e-01 5.746622756123542786e-02 8.487351238727569580e-02 -8.884354680776596069e-02 2.659350037574768066e-01 -3.882070779800415039e-01
7.921044714748859406e-03 -5.204674005508422852e-01 -5.294889211654663086e-01 -1.335802208632230759e-02 9.394967928528785706e-03 -7.835363596677780151e-02 1.315057277679443359e-01 -6.519145369529724121e-01
2.145339697599411011e-01 4.361445829272270203e-02 -5.494716763496398926e-01 3.289467841386795044e-02 -3.269527256488800049e-01 6.399348974227905273e-01 -2.570802867412567139e-01 2.580055594444274902e-01
4.306744337081909180e-01 -1.124882847070693970e-01 -5.547868609428405762e-01 2.311567068099975586e-01 9.278703480958938599e-02 6.183913946151733398e-01 3.000396117568016052e-02 2.207410484552383423e-01
2.905930578708648682e-01 1.585811227560043335e-01 -6.712294220924377441e-01 -2.379381060600280762e-01 -1.995760053396224976e-01 4.400559663772583008e-01 1.128766685724258423e-01 3.701666593551635742e-01
-5.062528252601623535e-01 1.347096860408782959e-01 -7.453620433807373047e-01 -2.147320844233036041e-02 -2.216742485761642456e-01 -4.215488955378532410e-02 3.337417840957641602e-01 -8.506204932928085327e-02
-1.855616574175655842e-03 1.253585368394851685e-01 -7.250843048095703125e-01 1.899509876966476440e-01 -3.885847032070159912e-01 -5.071567893028259277e-01 8.137217164039611816e-02 8.732503652572631836e-02
3.406167030334472656e-01 2.302697896957397461e-01 -6.561374068260192871e-01 2.357617616653442383e-01 -1.012506783008575439e-01 3.036734163761138916e-01 4.839407801628112793e-01 9.048861265182495117e-02
-2.401789128780364990e-01 -2.170944064855575562e-01 -6.293061375617980957e-01 1.534816473722457886e-01 7.058368623256683350e-02 3.996886909008026123e-01 -1.650952696800231934e-01 5.325522422790527344e-01
-3.742703469470143318e-03 -2.357075512409210205e-01 -7.260127067565917969e-01 -8.860557526350021362e-02 -1.217791289091110229e-01 -1.982818096876144409e-01 7.136801630258560181e-02 5.918135643005371094e-01
-1.046605408191680908e-01 2.317283153533935547e-01 -6.485687494277954102e-01 3.965976536273956299e-01 -1.561776846647262573e-01 4.706203639507293701e-01 -1.761241853237152100e-01 2.837644815444946289e-01
1.263953298330307007e-01 6.308434158563613892e-02 -7.416886687278747559e-01 2.768550813198089600e-02 -5.092205014079809189e-03 -2.525731325149536133e-01 -3.179647028446197510e-01 5.140576362609863281e-01
-1.731183193624019623e-02 -5.339670777320861816e-01 -5.458872318267822266e-01 1.711084842681884766e-01 -2.930344343185424805e-01 -4.795850217342376709e-01 -2.456519156694412231e-01 -1.053223237395286560e-01
2.136105448007583618e-01 -3.167080134153366089e-02 -6.816722154617309570e-01 1.649273484945297241e-01 2.520567178726196289e-01 3.106671152636408806e-03 3.115072846412658691e-01 -5.485530495643615723e-01
2.526244223117828369e-01 -5.568007007241249084e-02 -4.338603913784027100e-01 3.294379413127899170e-01 -3.805164098739624023e-01 6.539477705955505371e-01 -1.896143406629562378e-01 1.671007424592971802e-01
-1.013639718294143677e-01 2.691145837306976318e-01 -7.229610085487365723e-01 -3.780214861035346985e-02 -3.108541294932365417e-02 5.132035613059997559e-01 1.689636260271072388e-01 3.167147338390350342e-01
2.071455568075180054e-01 -1.556575447320938110e-01 -4.753253459930419922e-01 1.926287368405610323e-04 -4.657118618488311768e-01 9.185115247964859009e-02 -6.373828053474426270e-01 2.744925320148468018e-01
1.356182843446731567e-01 -4.668346047401428223e-02 -6.154251098632812500e-01 2.526062130928039551e-01 -7.553017139434814453e-02 3.994813561439514160e-01 2.397467494010925293e-01 5.604481697082519531e-01
-6.458241026848554611e-03 1.090254336595535278e-01 -5.436285734176635742e-01 -3.174158632755279541e-01 -5.149946212768554688e-01 5.381960868835449219e-01 -1.709868609905242920e-01 -8.761271089315414429e-02
1.270530670881271362e-01 -2.754496634006500244e-01 -4.430958926677703857e-01 -1.343817412853240967e-01 -3.262935876846313477e-01 6.099293828010559082e-01 -4.532698988914489746e-01 -9.827362000942230225e-02
3.494409918785095215e-01 -1.580536067485809326e-01 -6.354224681854248047e-01 -1.589363813400268555e-01 1.207194626331329346e-01 5.436663031578063965e-01 2.579820156097412109e-01 2.172246873378753662e-01
3.426112830638885498e-01 -4.034816622734069824e-01 -4.583650827407836914e-01 -1.528140716254711151e-02 -2.724633812904357910e-01 5.574162006378173828e-01 -3.375875651836395264e-01 1.028271913528442383e-01
5.927015542984008789e-01 -2.857305407524108887e-01 -5.873168110847473145e-01 -1.239794641733169556e-01 9.320776909589767456e-02 -7.064697891473770142e-02 1.008794233202934265e-01 -4.276630282402038574e-01
-5.912902355194091797e-01 -1.702126264572143555e-01 -6.537269949913024902e-01 1.590966433286666870e-02 -3.984570503234863281e-01 1.877970807254314423e-02 1.000824104994535446e-02 1.859320849180221558e-01
2.663686275482177734e-01 -3.994585871696472168e-01 -5.619470477104187012e-01 -3.875820636749267578e-01 -2.328073084354400635e-01 -2.011794149875640869e-01 -3.672997355461120605e-01 2.718359529972076416e-01
4.018184915184974670e-02 -3.932990133762359619e-01 -6.630564928054809570e-01 -4.768939018249511719e-01 -1.272629201412200928e-01 -3.153013586997985840e-01 -4.897665698081254959e-03 2.469715327024459839e-01
6.850556731224060059e-01 1.937987208366394043e-01 -4.859130978584289551e-01 3.100592494010925293e-01 -1.302855163812637329e-01 2.384737133979797363e-01 -2.918999791145324707e-01 -4.293059930205345154e-02
-2.593882381916046143e-01 -4.855535179376602173e-02 -6.108067631721496582e-01 -4.099518954753875732e-01 3.621338680386543274e-02 4.343080818653106689e-01 -3.402457237243652344e-01 -2.889854609966278076e-01
1.681277304887771606e-01 2.022390812635421753e-01 -6.334371566772460938e-01 4.026265814900398254e-02 -1.261640191078186035e-01 -4.617261886596679688e-02 -5.997954010963439941e-01 3.875111639499664307e-01
1.112506464123725891e-01 2.098525464534759521e-01 -6.878954172134399414e-01 1.894627362489700317e-01 -1.592146456241607666e-01 3.364830613136291504e-01 -1.338749527931213379e-01 5.272535085678100586e-01
2.510693669319152832e-02 2.401055395603179932e-01 -5.325905084609985352e-01 2.758903801441192627e-01 -4.846265614032745361e-01 3.665181398391723633e-01 -3.934713900089263916e-01 2.406919747591018677e-01
4.397687315940856934e-01 2.624303698539733887e-01 -6.227858066558837891e-01 4.442036449909210205e-01 -1.901960074901580811e-01 -3.351783379912376404e-02 1.611239314079284668e-01 -2.988243997097015381e-01
2.426102608442306519e-01 -3.743154108524322510e-01 -5.838104486465454102e-01 -2.891232371330261230e-01 -4.304237067699432373e-01 -1.570021174848079681e-02 -2.657832801342010498e-01 3.470586836338043213e-01
2.572056651115417480e-01 1.444926708936691284e-01 -5.873944759368896484e-01 3.165001273155212402e-01 2.592601180076599121e-01 5.890283584594726562e-01 1.017695739865303040e-01 -2.079311907291412354e-01
-1.678748428821563721e-02 -2.839791774749755859e-01 -4.383820295333862305e-01 -9.171959012746810913e-02 -2.041127383708953857e-01 7.007737159729003906e-01 -1.424837410449981689e-01 -4.067375361919403076e-01
2.277770042419433594e-01 -1.591804772615432739e-01 -7.639302611351013184e-01 2.398656904697418213e-01 -1.471032500267028809e-01 -2.637313902378082275e-01 1.067396998405456543e-01 -4.231633841991424561e-01
-8.984374254941940308e-02 -5.272981524467468262e-01 -4.718669056892395020e-01 3.404584228992462158e-01 -5.317204594612121582e-01 -2.247342765331268311e-01 -1.253640502691268921e-01 1.623765528202056885e-01
-2.945793569087982178e-01 -1.139689460396766663e-01 -6.140955090522766113e-01 6.173120141029357910e-01 -3.650539517402648926e-01 -3.586008772253990173e-02 8.644865453243255615e-02 4.820323549211025238e-03
-6.699527055025100708e-02 -6.146509647369384766e-01 -5.189055800437927246e-01 -1.516906619071960449e-01 3.623387515544891357e-01 2.083646506071090698e-01 3.877234458923339844e-01 -2.020364254713058472e-02
1.777981817722320557e-01 6.373834609985351562e-02 -7.251654863357543945e-01 -6.664305180311203003e-02 -2.550231814384460449e-01 1.796776801347732544e-01 -4.673029184341430664e-01 3.439855873584747314e-01
1.981728971004486084e-01 -3.589119315147399902e-01 -4.485355019569396973e-01 1.542588174343109131e-01 -1.165663227438926697e-01 6.787105798721313477e-01 -3.473371267318725586e-01 1.097764745354652405e-01
-7.405231893062591553e-02 -3.255639672279357910e-01 -4.761164486408233643e-01 -4.196210503578186035e-01 -4.453314542770385742e-01 -6.788322329521179199e-02 -5.038378834724426270e-01 1.702203452587127686e-01
5.192224979400634766e-01 -3.660466670989990234e-01 -5.977345705032348633e-01 2.819937765598297119e-01 -9.065274894237518311e-02 -1.731165647506713867e-01 2.462047040462493896e-01 -2.465903311967849731e-01
2.229258567094802856e-01 -3.475922942161560059e-01 -6.151490807533264160e-01 -5.731291174888610840e-01 -2.493434697389602661e-01 -4.270325228571891785e-02 -1.954092085361480713e-01 1.428909897804260254e-01
-4.501399770379066467e-02 3.578854724764823914e-02 -7.178475260734558105e-01 3.640218377113342285e-01 1.001987606287002563e-01 3.184691444039344788e-02 5.531433820724487305e-01 1.784784644842147827e-01
-9.584387391805648804e-02 -3.642926216125488281e-01 -5.113999247550964355e-01 -5.087143182754516602e-01 -4.005198776721954346e-01 -1.360468715429306030e-01 -3.695353567600250244e-01 1.493438333272933960e-01
1.723026931285858154e-01 -5.111961364746093750e-01 -5.128232240676879883e-01 -3.963365219533443451e-03 -3.006983697414398193e-01 -5.128031224012374878e-02 5.634909868240356445e-01 -1.881898939609527588e-01
5.205089449882507324e-01 -2.589611709117889404e-01 -5.238929390907287598e-01 4.384575188159942627e-01 -8.654265105724334717e-02 1.656019240617752075e-01 2.410811930894851685e-01 -3.197920620441436768e-01
-1.470457762479782104e-01 3.366024494171142578e-01 -6.615304350852966309e-01 -2.657127976417541504e-01 -2.383502721786499023e-01 4.601339995861053467e-01 -2.806810140609741211e-01 -9.764618426561355591e-02
3.653915822505950928e-01 -3.149220645427703857e-01 -4.707580208778381348e-01 -2.180907875299453735e-01 -1.300581991672515869e-01 4.321311414241790771e-01 -5.193202495574951172e-01 1.574491113424301147e-01
3.953790366649627686e-01 2.575936317443847656e-01 -5.001020431518554688e-01 2.070048600435256958e-01 -5.653434991836547852e-01 -1.334047764539718628e-01 -3.500114679336547852e-01 -1.563641577959060669e-01
-4.740897566080093384e-02 -4.776896163821220398e-02 -5.786894559860229492e-01 1.213172227144241333e-01 -6.335522234439849854e-02 5.649265646934509277e-01 -4.071691036224365234e-01 3.961421251296997070e-01
4.486097022891044617e-02 -3.821060955524444580e-01 -6.292337179183959961e-01 3.868230283260345459e-01 4.279066622257232666e-02 -4.424201846122741699e-01 -2.809493429958820343e-02 -3.287239074707031250e-01
-3.166631162166595459e-01 -5.111611485481262207e-01 -5.911744236946105957e-01 -4.939014315605163574e-01 -2.064728736877441406e-01 -3.030106425285339355e-02 -6.977277342230081558e-03 -3.761687874794006348e-02
-1.475366353988647461e-01 6.302199512720108032e-02 -7.141480445861816406e-01 4.237889945507049561e-01 -1.231867745518684387e-01 8.759524673223495483e-02 4.771888852119445801e-01 1.846604049205780029e-01
1.173229068517684937e-01 -4.644060730934143066e-01 -4.356017410755157471e-01 3.181107044219970703e-01 -8.047951012849807739e-02 6.446745991706848145e-01 -1.708957254886627197e-01 -1.683193594217300415e-01
-5.518294572830200195e-01 -4.158414602279663086e-01 -5.037593245506286621e-01 -1.721125394105911255e-01 -4.784174859523773193e-01 9.386023879051208496e-02 -2.061947248876094818e-02 -3.233969584107398987e-02
-2.031712830066680908e-01 -1.211371347308158875e-01 -7.992315888404846191e-01 -1.092639490962028503e-01 -2.430392503738403320e-01 4.910943657159805298e-02 -1.667031794786453247e-01 -4.517383277416229248e-01
-1.889905631542205811e-01 -7.518315315246582031e-02 -5.906810164451599121e-01 6.809272170066833496e-01 -2.633284330368041992e-01 6.703150272369384766e-02 2.347168922424316406e-01 1.309083998203277588e-01
5.070354938507080078e-01 -3.538977801799774170e-01 -5.465712547302246094e-01 2.655813395977020264e-01 -4.239756241440773010e-02 -2.257267236709594727e-01 -4.947098344564437866e-02 -4.395458996295928955e-01
-2.242502123117446899e-01 -4.308726191520690918e-01 -6.188197135925292969e-01 -4.030411690473556519e-02 2.557803690433502197e-01 1.839572489261627197e-01 -3.517061769962310791e-01 3.956478536128997803e-01
-3.303937017917633057e-01 3.189201653003692627e-02 -6.034276485443115234e-01 5.877397060394287109e-01 -2.726648002862930298e-02 2.822525799274444580e-01 -4.407349973917007446e-02 3.129018545150756836e-01
-3.669053018093109131e-01 -5.913881063461303711e-01 -4.804199635982513428e-01 -3.540985658764839172e-02 -9.324055165052413940e-02 3.579203188419342041e-01 3.618796169757843018e-01 -1.258010715246200562e-01
-2.700066268444061279e-01 -3.482449650764465332e-01 -6.725139021873474121e-01 -2.052609026432037354e-01 -2.034116238355636597e-01 -1.952410042285919189e-01 -2.161259055137634277e-01 4.303592145442962646e-01
-3.881689012050628662e-01 -1.083486452698707581e-01 -5.749430656433105469e-01 2.342188209295272827e-01 -5.846576690673828125e-01 -2.214318066835403442e-01 -6.969136744737625122e-02 -2.376002967357635498e-01
-1.215397566556930542e-01 -1.614799350500106812e-02 -4.942362904548645020e-01 1.092920228838920593e-01 -1.590725481510162354e-01 5.387123823165893555e-01 -5.825302004814147949e-01 2.718390226364135742e-01
2.354346960783004761e-02 -1.269642859697341919e-01 -5.750106573104858398e-01 -1.823010444641113281e-01 2.266686558723449707e-01 6.981937289237976074e-01 -1.388634741306304932e-01 -2.476256936788558960e-01
6.784129142761230469e-02 1.390911787748336792e-01 -6.371857523918151855e-01 2.994810640811920166e-01 -3.496405780315399170e-01 3.132164180278778076e-01 -2.744952440261840820e-01 4.297163188457489014e-01
-1.971553713083267212e-01 -7.288467604666948318e-03 -5.541607141494750977e-01 -1.823271960020065308e-01 -7.305039167404174805e-01 -8.394388854503631592e-02 -1.506037414073944092e-01 2.395313978195190430e-01
-7.616069167852401733e-02 -6.007538642734289169e-03 -6.077219843864440918e-01 6.337786912918090820e-01 -2.065208256244659424e-01 1.610886305570602417e-01 3.620760440826416016e-01 1.531749665737152100e-01
5.636465549468994141e-01 -3.521842062473297119e-01 -5.417698621749877930e-01 2.421616613864898682e-01 -4.300488531589508057e-02 -1.845027208328247070e-01 6.924185901880264282e-03 -4.125208556652069092e-01
9.757523238658905029e-02 -6.027603149414062500e-01 -3.743972778320312500e-01 5.185047388076782227e-01 -2.339705079793930054e-01 -1.067817304283380508e-02 -3.767024576663970947e-01 -1.462109684944152832e-01
-2.443623691797256470e-01 -8.119507133960723877e-02 -6.150497794151306152e-01 5.200703740119934082e-01 -2.236678302288055420e-01 2.953075170516967773e-01 2.139921635389328003e-01 3.192308247089385986e-01
1.933359540998935699e-02 -6.313889026641845703e-01 -4.836120009422302246e-01 -1.339072547852993011e-02 2.502385675907135010e-01 2.367373704910278320e-01 -4.746350049972534180e-01 1.515661478042602539e-01
1.403878778219223022e-01 3.677760362625122070e-01 -5.578768849372863770e-01 -5.161431431770324707e-01 -1.175607293844223022e-01 3.039213418960571289e-01 -3.198161125183105469e-01 -2.427560985088348389e-01
2.070712447166442871e-01 -6.219071149826049805e-02 -5.523319244384765625e-01 1.108395755290985107e-01 -3.393388390541076660e-01 5.813145637512207031e-02 -6.616168022155761719e-01 2.821894288063049316e-01
-7.419029623270034790e-02 -3.355773091316223145e-01 -6.224463582038879395e-01 -1.742662936449050903e-01 -7.995881140232086182e-02 -9.775660187005996704e-02 -4.374884665012359619e-01 5.066848993301391602e-01
8.807812631130218506e-02 3.483682870864868164e-01 -6.959223151206970215e-01 -3.115830719470977783e-01 -1.936313211917877197e-01 4.701767563819885254e-01 -2.583349496126174927e-02 1.739638298749923706e-01
-1.393805593252182007e-01 -5.382443666458129883e-01 -6.004765033721923828e-01 -2.117198556661605835e-01 1.706762909889221191e-01 1.632789671421051025e-01 4.791055321693420410e-01 1.167216151952743530e-02
1.916995942592620850e-01 7.235857099294662476e-02 -6.835343837738037109e-01 -1.987194567918777466e-01 2.502462267875671387e-01 3.121480643749237061e-01 -2.826808393001556396e-01 4.597160220146179199e-01
1.021943166851997375e-01 -3.861547410488128662e-01 -7.564767599105834961e-01 -2.355868071317672729e-01 2.106311023235321045e-01 -2.441403567790985107e-01 -3.307770565152168274e-02 3.280528187751770020e-01
-1.744917631149291992e-01 1.384246051311492920e-01 -5.633417963981628418e-01 -4.034454226493835449e-01 -2.442585527896881104e-01 4.090048968791961670e-01 -4.930540323257446289e-01 -1.482134871184825897e-02
-2.552388906478881836e-01 -4.899308085441589355e-01 -6.266879439353942871e-01 -8.649451285600662231e-02 1.871420443058013916e-01 3.333614468574523926e-01 -3.167175948619842529e-01 2.194083184003829956e-01
-1.846543103456497192e-01 -1.881128251552581787e-01 -6.621515750885009766e-01 3.166387081146240234e-01 1.125249918550252914e-02 3.223887383937835693e-01 2.669775485992431641e-01 4.652672410011291504e-01
2.937929518520832062e-02 2.780159376561641693e-02 -5.462850928306579590e-01 6.413675099611282349e-02 -3.150018155574798584e-01 7.323434948921203613e-01 -1.886543035507202148e-01 1.570969372987747192e-01
2.145095914602279663e-01 2.096280604600906372e-01 -7.861487865447998047e-01 -7.528728991746902466e-02 -1.120792934671044350e-03 -2.820502221584320068e-01 2.344944775104522705e-01 3.896180093288421631e-01
-1.149108931422233582e-01 -5.045381784439086914e-01 -6.509834527969360352e-01 -6.087894365191459656e-02 1.922951340675354004e-01 9.158823639154434204e-02 -1.382882893085479736e-01 4.901647865772247314e-01
2.152665853500366211e-01 -8.018927276134490967e-02 -6.775720715522766113e-01 -1.972192972898483276e-01 7.078702747821807861e-02 4.633938968181610107e-01 -1.643140166997909546e-01 4.499852955341339111e-01
3.588963299989700317e-02 -1.831028759479522705e-01 -6.906494498252868652e-01 -1.010367721319198608e-01 -3.692038059234619141e-01 -1.955496221780776978e-01 -3.197198808193206787e-01 4.485624134540557861e-01
-1.274215877056121826e-01 -4.373617768287658691e-01 -6.057493686676025391e-01 5.150929093360900879e-01 3.827688843011856079e-02 3.538347780704498291e-01 1.220895498991012573e-01 1.365853101015090942e-01
2.430841475725173950e-01 -4.844666123390197754e-01 -4.839882254600524902e-01 1.926054358482360840e-01 -3.531728088855743408e-01 -2.061838097870349884e-02 4.364882707595825195e-01 -3.452285826206207275e-01
3.051389753818511963e-01 -3.131655156612396240e-01 -5.785213708877563477e-01 -3.387371301651000977e-01 -8.879204094409942627e-02 3.774565756320953369e-01 -3.490172624588012695e-01 2.953256070613861084e-01
1.695642173290252686e-01 -4.368482828140258789e-01 -5.376832485198974609e-01 2.024043053388595581e-01 -1.664357036352157593e-01 -4.383834898471832275e-01 -4.340986311435699463e-01 -2.049839794635772705e-01
4.418561235070228577e-02 -2.690241485834121704e-02 -5.971964001655578613e-01 -1.527278125286102295e-01 4.962082952260971069e-03 7.158769369125366211e-01 -2.930517196655273438e-01 -1.377339363098144531e-01
-4.493171721696853638e-02 3.794400095939636230e-01 -6.320305466651916504e-01 8.227069675922393799e-02 -4.582261741161346436e-01 4.509295523166656494e-01 -1.624287068843841553e-01 8.990999311208724976e-02
2.487862557172775269e-01 -6.164903640747070312e-01 -5.325876474380493164e-01 -4.561613798141479492e-01 -1.501756012439727783e-01 4.936595633625984192e-02 -6.363786756992340088e-02 1.930616945028305054e-01
-1.320053823292255402e-02 1.666419059038162231e-01 -5.296623110771179199e-01 -1.851763948798179626e-02 -3.783663213253021240e-01 6.976798176765441895e-01 -2.390028983354568481e-01 -6.427020579576492310e-02
4.038498103618621826e-01 -5.903121232986450195e-01 -4.896864295005798340e-01 -2.482742220163345337e-01 -7.331632822751998901e-02 2.572281956672668457e-01 -3.131352066993713379e-01 1.319419592618942261e-01
-3.825500309467315674e-01 -3.332296311855316162e-01 -6.485264897346496582e-01 9.034370630979537964e-02 -5.886636674404144287e-02 1.216869652271270752e-01 5.222433805465698242e-01 1.511751562356948853e-01
-2.087242901325225830e-01 -7.674965858459472656e-01 -4.199987649917602539e-01 -6.528267264366149902e-02 -2.690985202789306641e-01 5.486022308468818665e-02 3.232381045818328857e-01 -8.255977928638458252e-02
2.171353250741958618e-01 1.903490424156188965e-01 -6.735702753067016602e-01 2.101216018199920654e-01 1.604666560888290405e-01 4.235782027244567871e-01 4.431210756301879883e-01 1.313284933567047119e-01
-4.725985601544380188e-02 -1.270706206560134888e-01 -7.094515562057495117e-01 1.147257909178733826e-01 1.362683158367872238e-02 -1.630831807851791382e-01 5.093164443969726562e-01 -4.230258762836456299e-01
4.141581952571868896e-01 3.070998787879943848e-01 -7.232106924057006836e-01 2.529354095458984375e-01 -1.178726181387901306e-01 -2.206931859254837036e-01 9.241710603237152100e-02 2.757032811641693115e-01
-1.644485741853713989e-01 -1.899708658456802368e-01 -5.263710021972656250e-01 -1.302164047956466675e-01 -7.506335377693176270e-01 -2.141238003969192505e-01 -4.706836119294166565e-02 1.770024001598358154e-01
3.798890411853790283e-01 1.133407503366470337e-01 -6.758569478988647461e-01 -1.455007493495941162e-01 -6.978660821914672852e-02 3.050203025341033936e-01 1.395591795444488525e-01 4.974945783615112305e-01
3.356303572654724121e-01 -3.748173117637634277e-01 -5.640156269073486328e-01 -4.288972318172454834e-01 -2.999050021171569824e-01 1.170007586479187012e-01 -1.577926725149154663e-01 3.409794569015502930e-01
-1.058865934610366821e-01 -1.825496107339859009e-01 -5.811410546302795410e-01 2.861579060554504395e-01 4.684250429272651672e-02 6.479276418685913086e-01 -3.373756706714630127e-01 5.061079747974872589e-03
-3.579453527927398682e-01 -2.385944128036499023e-01 -5.989063382148742676e-01 4.629287421703338623e-01 1.739578396081924438e-01 4.050538539886474609e-01 2.113564908504486084e-01 5.435571447014808655e-02
-5.378954112529754639e-02 -2.312770634889602661e-01 -5.922096371650695801e-01 1.610842794179916382e-01 4.152388572692871094e-01 5.457155108451843262e-01 -2.929467856884002686e-01 1.044540330767631531e-01
-4.620496034622192383e-01 -4.626252353191375732e-01 -5.359726548194885254e-01 -1.862470805644989014e-01 -4.211188256740570068e-01 -8.626709133386611938e-02 -1.117389202117919922e-01 2.307913303375244141e-01
2.412182837724685669e-01 -2.214315682649612427e-01 -7.147759795188903809e-01 -2.818717956542968750e-01 9.628047700971364975e-04 -3.160197734832763672e-01 -1.135986596345901489e-01 4.354899823665618896e-01
-4.335782229900360107e-01 -1.293331831693649292e-01 -5.790591239929199219e-01 5.318159461021423340e-01 2.361327558755874634e-01 3.017210364341735840e-01 1.713686585426330566e-01 -3.136295825242996216e-02
4.766654074192047119e-01 -2.141971588134765625e-01 -5.371104478836059570e-01 -3.988465294241905212e-03 -2.391927503049373627e-02 1.166180446743965149e-01 5.665224790573120117e-02 -6.488642692565917969e-01
-5.596551299095153809e-02 2.313095033168792725e-01 -5.631616711616516113e-01 4.219848215579986572e-01 -6.686503291130065918e-01 5.438898690044879913e-03 3.152336552739143372e-02 -4.980753641575574875e-03
1.819319128990173340e-01 9.289135783910751343e-02 -5.976875424385070801e-01 2.485312670469284058e-01 -5.886027216911315918e-01 -2.184676192700862885e-02 -2.947773039340972900e-01 3.247301876544952393e-01
-2.253882586956024170e-01 -1.328189224004745483e-01 -8.285164833068847656e-01 -2.271028794348239899e-02 5.836721137166023254e-02 -2.875384688377380371e-01 2.552857398986816406e-01 3.055289983749389648e-01
-2.293838858604431152e-01 -2.847650051116943359e-01 -5.473442673683166504e-01 -2.227521687746047974e-01 -4.854680895805358887e-01 3.086188733577728271e-01 -4.059975147247314453e-01 1.460441946983337402e-01
-3.230753242969512939e-01 -1.987565904855728149e-01 -7.374549508094787598e-01 -1.256704330444335938e-01 -6.394697725772857666e-02 3.194291889667510986e-02 -1.069921702146530151e-01 5.290825963020324707e-01
2.073841392993927002e-01 -6.058753132820129395e-01 -4.519796371459960938e-01 -2.864692807197570801e-01 -8.545810729265213013e-02 3.622174263000488281e-01 -2.903029918670654297e-01 -2.842114269733428955e-01
1.858270466327667236e-01 -6.413067579269409180e-01 -5.026650428771972656e-01 1.522490978240966797e-01 6.656906008720397949e-02 3.443642556667327881e-01 -3.502983748912811279e-01 1.805957704782485962e-01
-9.124866686761379242e-03 -1.414049267768859863e-01 -4.342888593673706055e-01 -3.817281723022460938e-01 -5.574812889099121094e-01 3.951309919357299805e-01 -2.096799015998840332e-01 -3.670403063297271729e-01
2.990941107273101807e-01 -4.339011907577514648e-01 -5.498101115226745605e-01 -1.424698382616043091e-01 1.758474111557006836e-01 1.400223374366760254e-01 -5.564723014831542969e-01 1.987298727035522461e-01
-4.399552196264266968e-02 1.047221869230270386e-01 -5.057131052017211914e-01 3.627872765064239502e-01 -5.960970520973205566e-01 3.184239566326141357e-01 -2.840586602687835693e-01 2.496443241834640503e-01
3.292119801044464111e-01 2.779239416122436523e-01 -5.717556476593017578e-01 2.856566309928894043e-01 -4.455733001232147217e-01 -2.451585233211517334e-01 -3.221035301685333252e-01 -2.085296809673309326e-01
-1.462418735027313232e-01 -6.355227828025817871e-01 -5.740416049957275391e-01 1.572915464639663696e-01 -2.045319974422454834e-01 -4.066074788570404053e-01 8.412006311118602753e-03 -1.150040924549102783e-01
1.526713073253631592e-01 2.067310661077499390e-01 -7.424315810203552246e-01 -1.017609983682632446e-02 1.658615022897720337e-01 4.537646770477294922e-01 1.737375706434249878e-01 3.450337052345275879e-01
1.722098328173160553e-03 -5.798627138137817383e-01 -4.865438342094421387e-01 -4.686443880200386047e-02 -3.684112802147865295e-02 5.522508621215820312e-01 -3.428149819374084473e-01 3.122193738818168640e-02
-1.534923315048217773e-01 -3.076395094394683838e-01 -6.652193069458007812e-01 -1.170710027217864990e-01 -3.287753462791442871e-01 5.784343555569648743e-02 1.862313970923423767e-02 5.601693987846374512e-01
3.704147040843963623e-01 -4.017078876495361328e-01 -7.747073769569396973e-01 -8.410098403692245483e-02 -1.210410296916961670e-01 6.823442131280899048e-02 -2.121356427669525146e-01 1.728319674730300903e-01
1.769055277109146118e-01 -2.508126795291900635e-01 -6.622468233108520508e-01 -1.399404406547546387e-01 -2.824324071407318115e-01 -3.360893726348876953e-01 -2.235521823167800903e-01 4.527069032192230225e-01
-3.313446044921875000e-01 -5.508464574813842773e-01 -5.756923556327819824e-01 -1.753876954317092896e-01 -2.868277132511138916e-01 -1.423836052417755127e-01 -8.374711126089096069e-02 3.391750156879425049e-01
3.230202794075012207e-01 1.596440374851226807e-01 -6.790571808815002441e-01 3.082449436187744141e-01 -2.068710178136825562e-01 -4.385439455509185791e-01 -2.755907177925109863e-01 5.451202392578125000e-02
-2.824744284152984619e-01 -3.396587967872619629e-01 -6.356710195541381836e-01 -2.340769767761230469e-01 -4.089316129684448242e-01 -1.535674184560775757e-01 -1.207612156867980957e-01 3.749389350414276123e-01
4.034616947174072266e-01 -6.725645810365676880e-02 -6.032482385635375977e-01 -1.738602221012115479e-01 3.426927328109741211e-02 5.040754079818725586e-01 -3.285088539123535156e-01 2.745450437068939209e-01
5.028009414672851562e-02 -3.074400126934051514e-01 -5.620704293251037598e-01 -6.865933537483215332e-01 -7.566375285387039185e-02 2.410507053136825562e-01 1.466182470321655273e-01 -1.740446090698242188e-01
4.534710943698883057e-02 -3.891553580760955811e-01 -7.515671253204345703e-01 -2.679918408393859863e-01 4.665552824735641479e-02 -3.619356155395507812e-01 7.724601775407791138e-02 2.658720016479492188e-01
3.171008825302124023e-01 3.522620201110839844e-01 -7.205299735069274902e-01 9.681482613086700439e-02 -2.473801076412200928e-01 -3.397751748561859131e-01 -1.644941419363021851e-01 2.076525986194610596e-01
1.282225251197814941e-01 -1.855909824371337891e-01 -6.826663613319396973e-01 -2.962662875652313232e-01 -1.379165500402450562e-01 -4.382883608341217041e-01 -2.637715935707092285e-01 3.385479152202606201e-01
1.451061069965362549e-01 1.928169578313827515e-01 -6.740918159484863281e-01 -7.881626486778259277e-02 -2.190105170011520386e-01 5.666618943214416504e-01 3.138180449604988098e-02 3.333134353160858154e-01
3.502221405506134033e-01 -5.164326429367065430e-01 -5.357524752616882324e-01 -4.136372208595275879e-01 -1.292501837015151978e-01 9.028922766447067261e-02 -1.656468063592910767e-01 3.165734410285949707e-01
-4.391027092933654785e-01 2.642818167805671692e-02 -6.641304492950439453e-01 2.625560164451599121e-01 -3.179726004600524902e-01 1.388662308454513550e-02 4.385221898555755615e-01 5.370584130287170410e-02
-3.167421817779541016e-01 -5.111203789710998535e-01 -5.700688362121582031e-01 -3.025899268686771393e-02 1.636617034673690796e-01 7.753162831068038940e-02 -4.322488903999328613e-01 3.047965168952941895e-01
-1.072047874331474304e-01 -1.195989847183227539e-01 -5.270375609397888184e-01 1.621281057596206665e-01 2.024249136447906494e-01 7.137494683265686035e-01 -1.338021736592054367e-02 -3.457684516906738281e-01
1.303743273019790649e-01 -5.719060301780700684e-01 -4.952529966831207275e-01 1.015177182853221893e-02 1.207511350512504578e-01 2.664434015750885010e-01 -5.311409831047058105e-01 2.070356160402297974e-01
-9.129289537668228149e-02 2.352517470717430115e-02 -5.741745233535766602e-01 1.434540003538131714e-01 -5.508019924163818359e-01 -1.495172530412673950e-01 -4.997202455997467041e-01 2.557309269905090332e-01
3.380296528339385986e-01 1.569910198450088501e-01 -5.642027854919433594e-01 -5.067847669124603271e-02 -6.126911044120788574e-01 1.617243438959121704e-01 -3.611053526401519775e-01 -9.085538983345031738e-02
1.667357385158538818e-01 -3.060604035854339600e-01 -6.923617124557495117e-01 3.606830537319183350e-01 -1.898925937712192535e-02 -3.659008741378784180e-01 -2.639304101467132568e-01 -2.552760541439056396e-01
2.521010935306549072e-01 4.510492682456970215e-01 -6.366813182830810547e-01 -2.649584114551544189e-01 -2.907301187515258789e-01 3.875812888145446777e-01 -1.210913211107254028e-01 8.959414809942245483e-02
1.000989899039268494e-01 -2.936445474624633789e-01 -7.897843122482299805e-01 -2.308159172534942627e-01 -1.029297113418579102e-01 -2.434100657701492310e-01 1.889102309942245483e-01 3.481201529502868652e-01
-1.626770049333572388e-01 -1.286881268024444580e-01 -5.775166153907775879e-01 -1.873656809329986572e-01 -6.821535229682922363e-01 -2.702766656875610352e-01 -4.360301420092582703e-02 2.192259281873703003e-01
-2.681762874126434326e-01 -1.482128500938415527e-01 -6.437693238258361816e-01 5.222045183181762695e-01 -1.050020828843116760e-01 1.931030303239822388e-01 3.436895012855529785e-01 2.292188107967376709e-01
1.701092869043350220e-01 -1.934268772602081299e-01 -5.972717404365539551e-01 -1.018023490905761719e-01 1.825328469276428223e-01 6.022290326654911041e-03 -6.576873660087585449e-01 3.172449469566345215e-01
4.356900602579116821e-02 -2.958137989044189453e-01 -5.694183707237243652e-01 3.818870708346366882e-02 -2.772326767444610596e-01 6.823811531066894531e-01 2.001340389251708984e-01 4.842143505811691284e-02
-1.209513098001480103e-02 -5.432271957397460938e-01 -7.120583057403564453e-01 -2.716962099075317383e-01 7.671196758747100830e-02 8.963263034820556641e-02 -1.942290812730789185e-01 2.688277661800384521e-01
2.300397157669067383e-01 -1.774240285158157349e-01 -4.984053373336791992e-01 -4.898826777935028076e-02 -6.158400699496269226e-02 4.691182672977447510e-01 -6.323169469833374023e-01 2.027447819709777832e-01
2.098333537578582764e-01 -4.439784288406372070e-01 -4.172857999801635742e-01 4.594728648662567139e-01 -3.303313553333282471e-01 -1.468760818243026733e-01 -4.444828629493713379e-01 -2.129647880792617798e-01
5.255041122436523438e-01 -2.745598256587982178e-01 -6.040129661560058594e-01 -3.467783331871032715e-01 -1.008245423436164856e-01 1.233586147427558899e-01 -1.537972688674926758e-01 3.381403684616088867e-01
-1.454108059406280518e-01 4.057961329817771912e-02 -6.855827569961547852e-01 5.721625685691833496e-01 -2.288927324116230011e-02 7.991998642683029175e-02 4.102822542190551758e-01 6.762056052684783936e-02
2.775317430496215820e-01 -4.334153532981872559e-01 -6.628213524818420410e-01 -1.369963139295578003e-01 -1.112322807312011719e-01 1.719436198472976685e-01 -3.491237461566925049e-01 3.364557623863220215e-01
-1.625947654247283936e-01 -6.894499063491821289e-02 -5.947664976119995117e-01 2.212174981832504272e-01 -4.356340467929840088e-01 2.535226941108703613e-01 -4.339322149753570557e-01 3.518197834491729736e-01
8.085220307111740112e-02 -1.966277360916137695e-01 -6.801387667655944824e-01 -6.151175498962402344e-01 -1.135020181536674500e-01 -6.622429937124252319e-02 -2.411412000656127930e-01 1.960224807262420654e-01
5.485986471176147461e-01 2.507814466953277588e-01 -7.082094550132751465e-01 1.243775710463523865e-01 4.264023527503013611e-02 -2.313646227121353149e-01 1.720267087221145630e-01 1.848697215318679810e-01
-5.365671515464782715e-01 -3.925082385540008545e-01 -5.773611068725585938e-01 3.294231593608856201e-01 -1.556620448827743530e-01 -1.320991069078445435e-01 -7.197818905115127563e-02 -2.632600367069244385e-01
-2.738164961338043213e-01 -2.342174351215362549e-01 -6.374803185462951660e-01 -3.220708966255187988e-01 -4.134185910224914551e-01 -7.570821791887283325e-02 -2.486243247985839844e-01 3.487049341201782227e-01
2.064593434333801270e-01 -4.055765569210052490e-01 -4.518669843673706055e-01 1.825681626796722412e-01 2.150433957576751709e-01 5.132007002830505371e-01 -4.946599304676055908e-01 -3.256116434931755066e-02
1.586929522454738617e-02 -5.857747793197631836e-01 -6.667028665542602539e-01 -2.767566405236721039e-02 3.493104279041290283e-01 -5.354163795709609985e-02 -2.907880768179893494e-02 2.926214337348937988e-01
-1.275421082973480225e-01 3.472576439380645752e-01 -6.073887348175048828e-01 -1.150110587477684021e-01 -5.495167374610900879e-01 2.278874069452285767e-01 -1.019590999931097031e-03 -3.565027713775634766e-01
-1.287187635898590088e-01 1.942511349916458130e-01 -5.641603469848632812e-01 2.246098965406417847e-01 -6.101907491683959961e-01 3.118133544921875000e-01 -2.801925539970397949e-01 1.700099259614944458e-01
-3.446082398295402527e-02 -1.345821171998977661e-01 -7.009998559951782227e-01 3.082121312618255615e-01 -7.341394573450088501e-02 -4.242882728576660156e-01 -2.391413152217864990e-01 -3.894941806793212891e-01
3.198865056037902832e-01 -3.028270900249481201e-01 -6.265105009078979492e-01 1.737825125455856323e-01 -3.320657834410667419e-02 -5.076845884323120117e-01 -2.868637740612030029e-01 2.052205055952072144e-01
-3.061777353286743164e-01 -5.509421229362487793e-01 -5.428145527839660645e-01 4.276305809617042542e-02 -4.791928529739379883e-01 -2.384343892335891724e-01 -4.335216432809829712e-02 1.337362974882125854e-01
1.801101267337799072e-01 -3.342027366161346436e-01 -6.162015199661254883e-01 3.019014894962310791e-01 9.995546191930770874e-02 -2.126851230859756470e-01 4.480535537004470825e-02 -5.725263953208923340e-01
3.481499850749969482e-02 -2.012625634670257568e-01 -5.636296868324279785e-01 7.496954798698425293e-01 -2.445462942123413086e-01 8.874056488275527954e-02 8.819888532161712646e-02 -5.570195987820625305e-02
-1.236640438437461853e-01 -4.042061269283294678e-01 -6.609512567520141602e-01 1.662900000810623169e-01 -4.671847522258758545e-01 -3.550385534763336182e-01 -9.675504267215728760e-02 5.603631958365440369e-02
