# Supplementary material for: Where is your field going? A machine learning approach to study the relative motion of the domains of physics
Source: PLoS One. 2020 Jun 18;15(6):e0233997. doi: 10.1371/journal.pone.0233997 (PMC7302634; doi:10.1371/journal.pone.0233997)
Supplement: S3 Data — (ZIP) [file pone.0233997.s003.zip › 2/Pacs4Run_2_VS_500_embeddings1996-2000ED8.txt]

5.244265794754028320e-01 2.686927616596221924e-01 5.035009384155273438e-01 -1.622354388236999512e-01 -2.134501785039901733e-01 7.469085603952407837e-02 4.987531900405883789e-01 2.702829837799072266e-01
1.079380810260772705e-01 -3.666107356548309326e-01 6.014599800109863281e-01 -4.931854903697967529e-01 -2.714032530784606934e-01 3.388499319553375244e-01 2.458062022924423218e-01 -7.763233967125415802e-03
3.482376635074615479e-01 1.641415655612945557e-01 4.461389183998107910e-01 -3.551660478115081787e-01 -5.705965161323547363e-01 -7.128201425075531006e-02 -2.328367903828620911e-02 4.420424103736877441e-01
-9.826764464378356934e-02 3.913404792547225952e-02 3.969897627830505371e-01 -2.159740477800369263e-01 -3.239587843418121338e-01 1.089170575141906738e-01 5.131138563156127930e-01 6.359782218933105469e-01
4.854908958077430725e-02 2.584884464740753174e-01 6.226911544799804688e-01 -6.345413625240325928e-02 5.777732133865356445e-01 4.618436098098754883e-02 4.046239554882049561e-01 1.984458565711975098e-01
5.514789819717407227e-01 -2.158117890357971191e-01 6.575762033462524414e-01 -3.424772024154663086e-01 2.812559306621551514e-01 4.217030480504035950e-02 -7.614602148532867432e-02 1.136558502912521362e-01
3.040944933891296387e-01 3.365383148193359375e-01 4.261529743671417236e-01 -3.426944017410278320e-01 -1.242916658520698547e-02 3.257425725460052490e-01 1.001962348818778992e-01 6.155653595924377441e-01
-8.935344964265823364e-02 -2.200334370136260986e-01 8.754442930221557617e-01 -7.327619194984436035e-02 1.422762423753738403e-01 2.184207290410995483e-01 2.772787511348724365e-01 -1.643032431602478027e-01
1.862786114215850830e-01 2.523990869522094727e-01 4.080708622932434082e-01 -3.156712651252746582e-01 4.854741990566253662e-01 1.805674284696578979e-01 5.128321051597595215e-01 3.227046430110931396e-01
2.693501710891723633e-01 -2.056787461042404175e-01 3.573831319808959961e-01 -1.618936806917190552e-01 -4.647462666034698486e-01 -7.790514826774597168e-02 3.468658328056335449e-01 6.235707402229309082e-01
-1.043475419282913208e-02 1.728863716125488281e-01 9.414970874786376953e-01 1.744563877582550049e-02 2.462197244167327881e-01 7.460622116923332214e-03 3.578299283981323242e-02 1.460140645503997803e-01
-2.860548673197627068e-03 3.303606761619448662e-03 7.420673370361328125e-01 -5.517855882644653320e-01 -1.355458796024322510e-01 1.530600339174270630e-01 2.348251342773437500e-01 2.188760787248611450e-01
1.976872608065605164e-02 3.418868184089660645e-01 7.405065894126892090e-01 -1.609674990177154541e-01 -1.531466245651245117e-01 2.289840430021286011e-01 1.048882827162742615e-01 -4.707152843475341797e-01
6.609901785850524902e-02 3.070093989372253418e-01 5.236861705780029297e-01 -1.974085718393325806e-02 5.409932136535644531e-01 9.180913120508193970e-02 4.814924001693725586e-01 3.062708675861358643e-01
2.611008882522583008e-01 -5.846301466226577759e-02 5.041275024414062500e-01 -9.746080636978149414e-02 4.956527352333068848e-01 -3.975866734981536865e-01 4.857149720191955566e-01 -1.584277898073196411e-01
-3.409150242805480957e-02 -4.874022677540779114e-02 9.596879482269287109e-01 -9.074833244085311890e-03 2.093918025493621826e-01 1.237578839063644409e-01 1.186226457357406616e-01 -4.633008688688278198e-02
2.032358199357986450e-01 4.671745896339416504e-01 6.370739340782165527e-01 4.434180855751037598e-01 -2.689793109893798828e-01 2.287232279777526855e-01 1.141514033079147339e-01 1.629570499062538147e-02
-3.726134821772575378e-02 3.450332880020141602e-01 6.146596670150756836e-01 4.140191674232482910e-01 -2.319703400135040283e-01 -1.045714691281318665e-01 5.143345594406127930e-01 3.255273029208183289e-02
1.830595135688781738e-01 3.477426469326019287e-01 8.156288862228393555e-01 -2.498565912246704102e-01 -5.168966948986053467e-02 -5.014485120773315430e-02 -5.232015252113342285e-02 -3.316047489643096924e-01
4.271558821201324463e-01 8.768515288829803467e-02 2.243363708257675171e-01 -6.015227437019348145e-01 -3.294182121753692627e-01 -3.282046616077423096e-01 3.729852139949798584e-01 2.057671099901199341e-01
-3.774219378829002380e-02 4.688822925090789795e-01 5.883817672729492188e-01 2.750061452388763428e-01 -1.511489897966384888e-01 -1.164792254567146301e-01 4.422931671142578125e-01 3.533649742603302002e-01
2.699907124042510986e-01 -2.256279736757278442e-01 4.462858140468597412e-01 -6.443792581558227539e-01 -2.626109123229980469e-01 -2.472654283046722412e-01 3.595555424690246582e-01 -4.915890470147132874e-02
-1.932317316532135010e-01 4.442377947270870209e-03 7.753352522850036621e-01 -4.054664373397827148e-01 -1.460415497422218323e-02 1.862050592899322510e-01 3.997066020965576172e-01 4.942672699689865112e-02
2.656370103359222412e-01 -8.120134472846984863e-02 2.329706102609634399e-01 2.297060042619705200e-01 -3.418154716491699219e-01 6.599776744842529297e-01 4.983942210674285889e-01 -1.224664747714996338e-01
-2.353022098541259766e-01 -1.066888272762298584e-01 7.917549014091491699e-01 -1.551880091428756714e-01 -2.069531232118606567e-01 -1.877369731664657593e-01 4.408003687858581543e-01 9.955698251724243164e-02
-6.788803637027740479e-02 -7.985512912273406982e-02 8.857455253601074219e-01 4.072182253003120422e-02 3.438107073307037354e-01 5.175545066595077515e-02 2.851797938346862793e-01 2.447434142231941223e-02
2.179529517889022827e-02 -4.184633195400238037e-01 8.138530850410461426e-01 -2.075580656528472900e-01 -6.019761040806770325e-02 -1.508014202117919922e-01 2.652451694011688232e-01 -1.491851210594177246e-01
-8.426723629236221313e-02 3.128456473350524902e-01 5.359538793563842773e-01 3.106612861156463623e-01 -5.737248435616493225e-02 -1.429145634174346924e-01 5.880076289176940918e-01 3.765638768672943115e-01
2.033917605876922607e-01 -1.658188402652740479e-01 6.802076697349548340e-01 -4.906758964061737061e-01 -2.718888521194458008e-01 -3.016678690910339355e-01 2.272029072046279907e-01 -1.055572926998138428e-01
-5.697638541460037231e-02 -5.065907239913940430e-01 5.867288112640380859e-01 -1.789756119251251221e-01 1.612309366464614868e-02 -2.282209396362304688e-01 5.477036237716674805e-01 -1.072966903448104858e-01
4.109762310981750488e-01 5.540894865989685059e-01 1.877071261405944824e-01 1.700835675001144409e-01 -4.619936272501945496e-02 -3.519276380538940430e-01 5.586776137351989746e-01 1.476920843124389648e-01
-6.207037717103958130e-03 -1.771703511476516724e-01 3.795360922813415527e-01 2.597032189369201660e-01 -1.473547816276550293e-01 5.071763396263122559e-01 6.888438463211059570e-01 6.026417016983032227e-02
2.189887911081314087e-01 4.324777722358703613e-01 4.250355362892150879e-01 3.303600549697875977e-01 -4.681898951530456543e-01 -1.481627300381660461e-02 4.331287443637847900e-01 -2.611365318298339844e-01
1.587377861142158508e-02 2.407285124063491821e-01 7.121749520301818848e-01 -1.046723127365112305e-01 -1.179053932428359985e-01 -1.506439037621021271e-02 1.656211912631988525e-02 6.397231221199035645e-01
1.649482995271682739e-01 8.384856395423412323e-03 6.923065781593322754e-01 -4.444390535354614258e-01 -4.441877827048301697e-02 -3.249400854110717773e-01 2.778294086456298828e-01 -3.334052264690399170e-01
2.019327320158481598e-02 4.765582084655761719e-01 5.786558389663696289e-01 -3.891953527927398682e-01 1.694374084472656250e-01 3.551187738776206970e-02 4.417504370212554932e-01 -2.470938861370086670e-01
1.627904325723648071e-01 -1.105225086212158203e-01 8.938886523246765137e-01 -2.572541832923889160e-01 8.403528481721878052e-02 2.665709555149078369e-01 -1.264450848102569580e-01 4.423975199460983276e-02
1.006015837192535400e-01 1.012943461537361145e-01 7.140356898307800293e-01 5.600007772445678711e-01 -2.284919619560241699e-01 7.989118993282318115e-02 2.869707047939300537e-01 1.233998760581016541e-01
-2.188798487186431885e-01 -1.131574735045433044e-01 9.034881591796875000e-01 -9.162920713424682617e-02 -1.498260200023651123e-01 -4.985549300909042358e-02 2.898349761962890625e-01 -7.525005191564559937e-02
1.256565153598785400e-01 -1.070949658751487732e-01 6.548941135406494141e-01 -4.391098916530609131e-01 -8.356265723705291748e-02 -3.372608423233032227e-01 3.527545928955078125e-01 -3.253827989101409912e-01
3.040209710597991943e-01 -4.240513145923614502e-01 4.415117800235748291e-01 -5.056649446487426758e-01 2.653765082359313965e-01 1.431038528680801392e-01 4.148167967796325684e-01 -1.189365535974502563e-01
-1.942120790481567383e-01 4.069647789001464844e-01 7.331395745277404785e-01 -2.293232828378677368e-01 -6.264264881610870361e-02 -9.267588704824447632e-02 4.242239594459533691e-01 -1.187419146299362183e-01
4.181112349033355713e-01 -3.431530594825744629e-01 5.730686187744140625e-01 -2.977344095706939697e-01 8.990313857793807983e-02 5.815648287534713745e-02 1.746419966220855713e-01 -4.984083473682403564e-01
-1.741534620523452759e-01 -2.233390063047409058e-01 8.428674340248107910e-01 -2.082285284996032715e-01 -1.386566162109375000e-01 8.997823297977447510e-02 3.611406981945037842e-01 -9.089181572198867798e-02
4.736267924308776855e-01 -4.418046772480010986e-01 4.763170480728149414e-01 -3.452994525432586670e-01 3.277640044689178467e-01 2.567614018917083740e-01 2.080698609352111816e-01 -1.331465393304824829e-01
1.919305622577667236e-01 -3.050794601440429688e-01 6.714386940002441406e-01 -5.038300752639770508e-01 -1.925889253616333008e-01 7.808247208595275879e-02 2.586901187896728516e-01 -2.351740449666976929e-01
4.687841534614562988e-01 3.488548472523689270e-02 3.104097545146942139e-01 5.203331112861633301e-01 1.456836163997650146e-01 5.038385987281799316e-01 3.664457798004150391e-01 5.063701793551445007e-02
-5.831789225339889526e-03 -4.473672509193420410e-01 6.506766080856323242e-01 -3.533101379871368408e-01 6.306688487529754639e-02 -6.983841955661773682e-02 4.884991943836212158e-01 -6.429714709520339966e-02
2.913329601287841797e-01 1.404389739036560059e-01 3.718754947185516357e-01 -1.463051587343215942e-01 -1.921997517347335815e-01 -5.250498056411743164e-01 2.927571833133697510e-01 5.808448791503906250e-01
5.332555770874023438e-01 -3.751358687877655029e-01 5.902028679847717285e-01 6.496638804674148560e-02 -1.776695549488067627e-01 -7.197231799364089966e-02 -1.651533842086791992e-01 3.979064226150512695e-01
4.529779851436614990e-01 -1.346296519041061401e-01 6.180655956268310547e-01 -2.682721018791198730e-01 4.192070364952087402e-01 -1.824357360601425171e-01 2.255420833826065063e-01 -2.506479322910308838e-01
-4.612005432136356831e-04 -5.944655463099479675e-02 5.809437036514282227e-01 -6.122415065765380859e-01 -1.280425041913986206e-01 3.707125484943389893e-01 3.552874028682708740e-01 6.386684626340866089e-02
1.143334060907363892e-01 1.138450652360916138e-01 6.012446880340576172e-01 6.548531353473663330e-02 3.462105691432952881e-01 5.965562537312507629e-02 3.934409618377685547e-01 5.744278430938720703e-01
1.117877811193466187e-01 -4.730274975299835205e-01 5.937798619270324707e-01 1.013048440217971802e-01 -3.041914403438568115e-01 -2.752124667167663574e-01 3.011978268623352051e-01 3.767184317111968994e-01
3.224282264709472656e-01 4.012795090675354004e-01 4.023472666740417480e-01 4.129421710968017578e-01 -3.386441767215728760e-01 -3.339870274066925049e-01 4.196757376194000244e-01 1.598179899156093597e-02
2.766225934028625488e-01 2.724901437759399414e-01 4.138515293598175049e-01 -1.714730262756347656e-01 3.724524974822998047e-01 3.478376269340515137e-01 2.820270657539367676e-01 5.561491250991821289e-01
-9.443078190088272095e-02 4.881182014942169189e-01 5.039366483688354492e-01 -4.930429458618164062e-01 -1.258707642555236816e-01 1.644984185695648193e-01 4.601324200630187988e-01 -3.398691490292549133e-02
-3.684119507670402527e-02 8.607578277587890625e-02 5.644936561584472656e-01 -5.917145609855651855e-01 -1.162911877036094666e-01 3.368257582187652588e-01 3.874523043632507324e-01 2.129790782928466797e-01
2.439280897378921509e-01 -3.231298625469207764e-01 4.257069230079650879e-01 -5.736522078514099121e-01 -3.104891479015350342e-01 -2.047321349382400513e-01 3.849639892578125000e-01 -1.981591880321502686e-01
1.385934948921203613e-01 -2.798602879047393799e-01 4.666855931282043457e-01 -5.612338781356811523e-01 -3.662125766277313232e-01 -2.381813377141952515e-01 4.039948880672454834e-01 -1.250494420528411865e-01
1.931672394275665283e-01 -4.171089828014373779e-02 4.069679081439971924e-01 2.135628163814544678e-01 3.191561624407768250e-02 7.586795091629028320e-01 3.453026711940765381e-01 2.320938706398010254e-01
2.458529770374298096e-01 -4.118116796016693115e-01 5.723329186439514160e-01 -1.797866821289062500e-01 3.372218608856201172e-01 -1.273700296878814697e-01 4.164175689220428467e-01 -3.267015218734741211e-01
1.835591718554496765e-02 -1.398652493953704834e-01 5.805830359458923340e-01 -6.231195926666259766e-01 -2.084825783967971802e-01 2.451631873846054077e-01 3.887950778007507324e-01 -3.832113929092884064e-03
5.364228487014770508e-01 -5.805017799139022827e-02 4.489292800426483154e-01 -2.578205168247222900e-01 4.234126508235931396e-01 1.579048186540603638e-01 1.137614771723747253e-01 4.729884564876556396e-01
3.893635272979736328e-01 5.455297827720642090e-01 1.542651951313018799e-01 1.575397700071334839e-02 -9.416928142309188843e-02 -2.114573866128921509e-01 6.486473083496093750e-01 2.289580404758453369e-01
4.448096454143524170e-01 2.382469177246093750e-01 4.851174354553222656e-01 6.342524886131286621e-01 2.458461001515388489e-02 -9.276667982339859009e-02 2.148867696523666382e-01 -2.288694232702255249e-01
-2.554775401949882507e-02 -4.216002300381660461e-02 6.903820633888244629e-01 -5.483961105346679688e-01 -2.348972856998443604e-01 2.880445718765258789e-01 2.841867506504058838e-01 3.599582239985466003e-02
3.635239899158477783e-01 3.706449270248413086e-01 4.330763518810272217e-01 -1.057413145899772644e-01 4.278812706470489502e-01 1.602474898099899292e-01 3.332688212394714355e-01 4.603331089019775391e-01
-4.842418804764747620e-02 -2.418325096368789673e-01 8.517759442329406738e-01 -3.430045247077941895e-01 -1.678915172815322876e-01 -1.039010882377624512e-01 2.358982861042022705e-01 3.696862980723381042e-02
-5.169088765978813171e-02 1.522254049777984619e-01 4.808424115180969238e-01 3.555618226528167725e-03 5.538429617881774902e-01 1.812182068824768066e-01 5.542477369308471680e-01 3.100979328155517578e-01
1.178699731826782227e-01 -3.408871293067932129e-01 5.949708819389343262e-01 -5.654627680778503418e-01 -1.198369711637496948e-01 2.969445288181304932e-01 3.055005669593811035e-01 -1.722555607557296753e-02
1.626114100217819214e-01 -4.461018741130828857e-01 8.085885643959045410e-01 -7.633697986602783203e-02 -3.328325599431991577e-02 -4.298576619476079941e-03 1.555911749601364136e-01 -2.992874979972839355e-01
7.269265651702880859e-01 2.720130980014801025e-01 4.055868834257125854e-02 -4.420665800571441650e-01 2.183680832386016846e-01 -8.071540854871273041e-03 3.759801685810089111e-01 1.068083122372627258e-01
2.372430860996246338e-01 -2.825063765048980713e-01 2.072049677371978760e-01 1.406461596488952637e-01 6.982955150306224823e-03 5.010395646095275879e-01 6.778824329376220703e-01 -3.009596467018127441e-01
2.212397307157516479e-01 -1.755014061927795410e-01 4.153611361980438232e-01 -6.408192515373229980e-01 -3.863891959190368652e-01 -2.465312927961349487e-01 3.524896800518035889e-01 -5.248537287116050720e-02
8.339191675186157227e-01 3.490001261234283447e-01 1.332722753286361694e-01 -1.230803579092025757e-01 -3.629530668258666992e-01 -1.253716349601745605e-01 3.760041669011116028e-02 -3.163165599107742310e-02
4.729156792163848877e-01 -4.269200265407562256e-01 4.837757647037506104e-01 -3.123917281627655029e-01 3.400767445564270020e-01 -1.179275363683700562e-01 2.281395196914672852e-01 2.843514084815979004e-01
1.329375207424163818e-01 3.049230575561523438e-01 5.485181808471679688e-01 3.704079985618591309e-01 -4.644815325736999512e-01 -2.014248818159103394e-01 3.727117180824279785e-01 -2.367411851882934570e-01
5.420668721199035645e-01 2.526596002280712128e-02 4.887384176254272461e-01 4.159248620271682739e-02 4.374295175075531006e-01 -4.777933359146118164e-01 1.998691111803054810e-01 -7.315178215503692627e-02
2.675288021564483643e-01 7.506356388330459595e-02 1.507906913757324219e-01 3.809234797954559326e-01 -4.044205844402313232e-01 -1.215251162648200989e-01 7.514197230339050293e-01 -1.095326319336891174e-01
-2.726363763213157654e-02 5.944033861160278320e-01 4.162344336509704590e-01 6.132525578141212463e-02 -3.329824507236480713e-01 -1.526328623294830322e-01 5.708042979240417480e-01 9.454007446765899658e-02
7.461766004562377930e-01 8.000047877430915833e-03 3.432411253452301025e-01 -9.871377050876617432e-02 4.606351256370544434e-01 -2.788075804710388184e-01 1.602470576763153076e-01 4.861661582253873348e-04
5.973672866821289062e-01 1.287634670734405518e-01 4.069604277610778809e-01 -2.731094360351562500e-01 2.748364806175231934e-01 -5.424439311027526855e-01 1.247717589139938354e-01 -3.191154822707176208e-02
1.049624979496002197e-01 4.705115556716918945e-01 1.679061353206634521e-01 -1.271120160818099976e-01 -2.378258258104324341e-01 -8.952934294939041138e-02 8.100731372833251953e-01 4.956403747200965881e-02
3.118306100368499756e-01 1.142408326268196106e-01 1.808110177516937256e-01 -1.252014040946960449e-01 4.568787217140197754e-01 2.059426307678222656e-01 5.939722061157226562e-01 4.872261881828308105e-01
2.167473286390304565e-01 1.788583844900131226e-01 6.576192378997802734e-01 5.893642902374267578e-01 -2.028458565473556519e-01 9.955350309610366821e-02 2.876261770725250244e-01 -8.620188385248184204e-02
4.367655217647552490e-01 1.302606314420700073e-01 2.671077549457550049e-01 5.506590008735656738e-01 2.584145590662956238e-02 2.064109742641448975e-01 4.157749414443969727e-01 4.489478468894958496e-01
2.326689809560775757e-01 3.757027536630630493e-02 6.275399327278137207e-01 5.973004698753356934e-01 -1.222350001335144043e-01 3.360804915428161621e-01 2.565582394599914551e-01 1.287666428834199905e-02
6.275214552879333496e-01 -1.732217520475387573e-01 3.281401395797729492e-01 -3.686193823814392090e-01 4.416644871234893799e-01 -2.265421748161315918e-01 2.854263484477996826e-01 6.926506757736206055e-02
4.919051229953765869e-01 -5.414721742272377014e-02 4.664361178874969482e-01 -3.089448809623718262e-01 3.873147070407867432e-01 3.029205277562141418e-02 2.975857555866241455e-01 -4.501115977764129639e-01
4.914812147617340088e-01 1.719316095113754272e-02 4.599522650241851807e-01 6.692375540733337402e-01 -1.833582520484924316e-01 -7.691444456577301025e-02 2.405142933130264282e-01 -3.650386631488800049e-02
9.127755761146545410e-01 5.620798468589782715e-02 1.187594160437583923e-01 3.847706317901611328e-02 -2.864912152290344238e-01 -1.482578963041305542e-01 1.072991117835044861e-01 1.803504228591918945e-01
-1.238551437854766846e-01 2.127574570477008820e-02 8.004960417747497559e-01 -1.536546200513839722e-01 2.704908847808837891e-01 -1.379830986261367798e-01 4.348257482051849365e-01 -1.962793171405792236e-01
3.322346806526184082e-01 5.543183907866477966e-02 5.421085357666015625e-01 6.240323185920715332e-01 -2.821395397186279297e-01 1.623993664979934692e-01 3.068565726280212402e-01 -5.578718706965446472e-02
2.136407978832721710e-02 -1.809939593076705933e-01 8.218173980712890625e-01 -4.176898896694183350e-01 -2.742351591587066650e-01 3.829400986433029175e-02 1.658388376235961914e-01 -1.129694506525993347e-01
3.371473401784896851e-02 -1.701995581388473511e-01 7.164492011070251465e-01 -5.460672378540039062e-01 -1.378062814474105835e-01 1.729057580232620239e-01 3.064070343971252441e-01 -1.250368803739547729e-01
3.262565433979034424e-01 -7.146763801574707031e-02 3.999122679233551025e-01 4.295463562011718750e-01 -2.645516693592071533e-01 5.686230659484863281e-01 3.708927631378173828e-01 1.145770475268363953e-01
4.490593075752258301e-01 3.757106363773345947e-01 4.295739829540252686e-01 -2.617986798286437988e-01 2.669639885425567627e-01 3.886595964431762695e-01 6.368655711412429810e-02 4.215837717056274414e-01
6.753091812133789062e-01 5.237780809402465820e-01 1.487181633710861206e-01 -2.923440039157867432e-01 1.894360482692718506e-01 9.219771623611450195e-02 2.589727044105529785e-01 2.248972654342651367e-01
4.372378885746002197e-01 8.306711167097091675e-02 2.870267629623413086e-01 -6.652872562408447266e-01 -4.303631484508514404e-01 -8.098309487104415894e-02 2.870798408985137939e-01 5.240231752395629883e-02
5.775557756423950195e-01 -1.747949123382568359e-01 5.550605654716491699e-01 -3.772637248039245605e-01 3.292964994907379150e-01 2.497055828571319580e-01 -3.970389720052480698e-03 -1.210414841771125793e-01
2.220098972320556641e-01 1.536467224359512329e-01 5.745115280151367188e-01 6.015478372573852539e-01 -3.569571971893310547e-01 3.607414290308952332e-02 3.253225088119506836e-01 -2.503443881869316101e-02
6.048008203506469727e-01 -2.287379801273345947e-01 4.248237311840057373e-01 -3.129695951938629150e-01 4.268468618392944336e-01 -2.504210174083709717e-01 1.886462718248367310e-01 1.515694856643676758e-01
-1.461957097053527832e-01 -4.732225090265274048e-02 9.640487432479858398e-01 -9.231384098529815674e-02 -1.324977874755859375e-01 9.507993608713150024e-02 1.072669029235839844e-01 -1.933057606220245361e-02
2.874885797500610352e-01 -6.053910851478576660e-01 5.722980499267578125e-01 -5.548883602023124695e-02 1.426138263195753098e-02 -1.950576603412628174e-01 2.011857926845550537e-01 3.761931061744689941e-01
8.418527245521545410e-02 3.708281219005584717e-01 6.173698902130126953e-01 -5.111472606658935547e-01 2.840810269117355347e-02 3.530070483684539795e-01 2.658953666687011719e-01 -1.298498064279556274e-01
9.461532533168792725e-02 2.670792937278747559e-01 7.406160831451416016e-01 -2.657281756401062012e-01 4.014243930578231812e-02 3.204035758972167969e-02 2.109128832817077637e-01 -5.034587979316711426e-01
1.831367164850234985e-01 -2.325622923672199249e-02 3.623467385768890381e-01 -3.227943181991577148e-01 -2.844890058040618896e-01 1.267738342285156250e-01 3.930321633815765381e-01 6.920614242553710938e-01
2.460872381925582886e-02 -1.965462714433670044e-01 9.133088588714599609e-01 2.833666978403925896e-03 2.173565328121185303e-01 1.312698274850845337e-01 1.034782156348228455e-01 -2.268031090497970581e-01
9.772414714097976685e-02 -6.771237403154373169e-02 7.957553863525390625e-01 -2.946669468656182289e-03 4.007481038570404053e-01 -2.229589968919754028e-01 2.636692821979522705e-01 -2.698116898536682129e-01
5.454134941101074219e-01 -3.040088415145874023e-01 4.686960279941558838e-01 -4.848828315734863281e-01 2.701638340950012207e-01 2.350562065839767456e-01 1.203845217823982239e-01 -1.121745184063911438e-01
6.117310523986816406e-01 -1.275354027748107910e-01 4.459424316883087158e-01 9.626619517803192139e-02 4.236674308776855469e-01 -4.526114165782928467e-01 1.305238306522369385e-01 -5.249741952866315842e-04
-9.038533270359039307e-02 6.611499190330505371e-02 7.532663941383361816e-01 3.065325021743774414e-01 -2.451029717922210693e-01 -1.788087934255599976e-01 4.115427136421203613e-01 2.543055415153503418e-01
-4.931501671671867371e-02 -4.604430496692657471e-02 8.493552803993225098e-01 -4.036629199981689453e-01 -1.885605156421661377e-01 -1.274752616882324219e-01 2.232757359743118286e-01 -9.717286378145217896e-02
6.611750721931457520e-01 2.482163161039352417e-01 1.018497720360755920e-01 -5.493507981300354004e-01 1.937559396028518677e-01 1.015757918357849121e-01 3.279348611831665039e-01 1.835107654333114624e-01
1.714874655008316040e-01 -2.606313489377498627e-02 6.825212240219116211e-01 5.099587440490722656e-01 -3.516794145107269287e-01 -1.637538969516754150e-01 3.037606775760650635e-01 3.543250635266304016e-02
-2.700935117900371552e-02 1.203203871846199036e-01 4.650190472602844238e-01 1.933330595493316650e-01 -6.165609955787658691e-01 -8.746451884508132935e-02 4.413295686244964600e-01 3.854917287826538086e-01
2.352569699287414551e-01 6.397922635078430176e-01 2.349341660737991333e-01 1.075570806860923767e-01 -1.077013537287712097e-01 -1.696915552020072937e-02 6.757715940475463867e-01 1.642153947614133358e-03
2.636874020099639893e-01 -2.699659168720245361e-01 6.860557198524475098e-01 -6.464812159538269043e-02 3.234238028526306152e-01 -3.221153616905212402e-01 2.582928836345672607e-01 -3.281142413616180420e-01
3.935760259628295898e-01 -1.171523556113243103e-01 2.280779778957366943e-01 -6.195458769798278809e-01 -2.502782344818115234e-01 -3.365710973739624023e-01 4.476022720336914062e-01 -1.387428492307662964e-01
3.133526146411895752e-01 -3.341143131256103516e-01 1.434886455535888672e-01 2.439120113849639893e-01 -2.289898544549942017e-01 3.312896788120269775e-01 7.402017712593078613e-01 2.765655284747481346e-03
8.422549366950988770e-01 -8.018832653760910034e-03 3.855950757861137390e-02 -1.605027168989181519e-01 -4.087840020656585693e-01 2.656675577163696289e-01 7.547498494386672974e-02 1.411179304122924805e-01
5.048332810401916504e-01 -3.698547184467315674e-01 1.993592232465744019e-01 -1.635898202657699585e-01 -2.112876176834106445e-01 -3.734197616577148438e-01 3.614659607410430908e-01 4.765529930591583252e-01
6.060813367366790771e-02 2.561522126197814941e-01 8.778542876243591309e-01 -1.850917190313339233e-01 -1.353807896375656128e-01 -3.672589734196662903e-02 -4.950869455933570862e-02 -3.220212161540985107e-01
4.283868968486785889e-01 -5.761824846267700195e-01 4.946503341197967529e-01 -2.473342567682266235e-01 -3.073491714894771576e-02 3.162506222724914551e-01 2.109903842210769653e-02 2.779227197170257568e-01
2.210818529129028320e-01 1.120685338973999023e-01 5.913993716239929199e-01 5.909787416458129883e-01 -2.076451927423477173e-01 -6.301357597112655640e-02 4.185589253902435303e-01 -1.314368247985839844e-01
5.355947017669677734e-01 -8.876509964466094971e-02 8.173541724681854248e-02 -5.238595604896545410e-01 -4.755722880363464355e-01 2.837803587317466736e-02 3.746305406093597412e-01 2.383846044540405273e-01
3.280506730079650879e-01 4.039046168327331543e-01 6.850059330463409424e-02 2.755170762538909912e-01 -2.600526213645935059e-01 1.115884184837341309e-01 7.352159619331359863e-01 1.673917919397354126e-01
3.390851616859436035e-01 1.700992137193679810e-01 5.443837046623229980e-01 6.351616382598876953e-01 1.207667812705039978e-01 2.563577890396118164e-01 2.734988033771514893e-01 3.461457788944244385e-02
4.223960340023040771e-01 -2.216854840517044067e-01 6.093944311141967773e-01 -3.207610249519348145e-01 3.547311425209045410e-01 1.446901559829711914e-01 2.271127849817276001e-01 -3.159718215465545654e-01
3.569453358650207520e-01 -5.346348881721496582e-01 6.647205352783203125e-01 -2.289198189973831177e-01 1.159413456916809082e-01 -2.343094348907470703e-01 1.481971889734268188e-01 4.681848362088203430e-02
1.615235060453414917e-01 6.685765981674194336e-01 2.927374541759490967e-01 -2.536898106336593628e-02 -1.903785169124603271e-01 1.523515433073043823e-01 5.729639530181884766e-01 2.298565059900283813e-01
3.977127373218536377e-01 -8.214165270328521729e-02 6.457939147949218750e-01 -9.367758780717849731e-02 9.080572426319122314e-02 -4.898369610309600830e-01 6.088491529226303101e-02 -3.966851532459259033e-01
2.088103592395782471e-01 -7.271233201026916504e-02 4.645779132843017578e-01 5.004019737243652344e-01 -1.356840282678604126e-01 4.948922395706176758e-01 4.671494662761688232e-01 5.761143937706947327e-02
5.895044207572937012e-01 -3.392337262630462646e-01 4.271213412284851074e-01 1.205924898386001587e-01 -3.273221850395202637e-01 -4.742943868041038513e-02 -1.837193034589290619e-02 4.803153276443481445e-01
8.546575903892517090e-03 -3.461518883705139160e-02 8.079657554626464844e-01 -7.741814106702804565e-02 3.608064651489257812e-01 4.320820271968841553e-01 1.349505931138992310e-01 6.956080347299575806e-02
2.215171009302139282e-01 3.743892312049865723e-01 6.519778966903686523e-01 -1.343705952167510986e-01 -3.817707672715187073e-02 -4.323310852050781250e-01 -4.729552194476127625e-02 4.207468032836914062e-01
4.137939512729644775e-01 5.717028975486755371e-01 3.978974372148513794e-02 -1.117388904094696045e-01 -3.382049202919006348e-01 1.251689940690994263e-01 5.969339609146118164e-01 -3.849314898252487183e-02
4.963463246822357178e-01 3.969281911849975586e-01 3.008942008018493652e-01 -6.657187342643737793e-01 -7.074451446533203125e-02 -8.741778880357742310e-02 2.072288990020751953e-01 8.233661204576492310e-02
2.926400303840637207e-01 4.306803643703460693e-01 1.487997174263000488e-01 1.878189593553543091e-01 -1.069152578711509705e-01 7.720945775508880615e-02 7.155805826187133789e-01 -3.768436312675476074e-01
5.041106939315795898e-01 -1.794919073581695557e-01 4.468212723731994629e-01 -4.075111448764801025e-01 5.138421058654785156e-01 1.030029281973838806e-01 2.689899206161499023e-01 -3.068488463759422302e-02
3.737873435020446777e-01 3.913725912570953369e-01 3.368793129920959473e-01 -5.067145824432373047e-01 -5.398469567298889160e-01 2.320728078484535217e-02 2.117733061313629150e-01 -6.480497773736715317e-03
-8.927549235522747040e-03 5.633359551429748535e-01 3.590697944164276123e-01 1.644626259803771973e-01 5.546533316373825073e-02 -6.529714912176132202e-02 7.193878293037414551e-01 4.165174439549446106e-02
3.148974105715751648e-02 6.145140528678894043e-01 3.436771035194396973e-01 -2.273049578070640564e-02 -3.154301345348358154e-01 1.340487897396087646e-01 5.809343457221984863e-01 2.186325341463088989e-01
4.641442298889160156e-01 -3.066922426223754883e-01 2.363175749778747559e-01 3.844196721911430359e-02 -5.937986969947814941e-01 -2.965900301933288574e-01 3.239245116710662842e-01 2.961362302303314209e-01
-5.530937761068344116e-02 -2.345372885465621948e-01 7.584065794944763184e-01 -4.638091027736663818e-01 -1.723481863737106323e-01 6.605161726474761963e-02 3.334706425666809082e-01 -7.977633178234100342e-02
2.027205526828765869e-01 1.473970860242843628e-01 3.637575507164001465e-01 5.090142488479614258e-01 1.251327246427536011e-01 4.162856340408325195e-01 5.669739842414855957e-01 1.880212128162384033e-01
4.158811569213867188e-01 -1.509898900985717773e-01 1.940061450004577637e-01 -3.383761737495660782e-03 4.614241123199462891e-01 -2.449997365474700928e-01 5.991809368133544922e-01 3.669337928295135498e-01
3.858361542224884033e-01 -5.956940054893493652e-01 4.934779405593872070e-01 -2.978173196315765381e-01 2.374784946441650391e-01 1.932282298803329468e-01 2.587244510650634766e-01 -5.823935568332672119e-02
2.931562960147857666e-01 4.165133833885192871e-01 -2.946172840893268585e-03 -3.050815500319004059e-02 -9.428682923316955566e-02 9.087301790714263916e-03 8.531244993209838867e-01 5.331499129533767700e-02
5.016697645187377930e-01 7.528176158666610718e-02 4.159944355487823486e-01 -4.152643308043479919e-02 6.437540054321289062e-01 -1.375374048948287964e-01 3.666663765907287598e-01 -1.021646056324243546e-02
-1.173050925135612488e-01 -2.523021399974822998e-01 9.104040861129760742e-01 -6.732910871505737305e-02 -2.402489781379699707e-01 -3.700226545333862305e-02 1.415460258722305298e-01 -1.004505529999732971e-01
2.337943576276302338e-02 5.228803157806396484e-01 5.877468585968017578e-01 -4.842796623706817627e-01 7.566434890031814575e-02 1.570130586624145508e-01 3.334145545959472656e-01 -6.732814759016036987e-02
1.369719356298446655e-01 1.162764355540275574e-01 2.553695440292358398e-01 -2.620748877525329590e-01 -1.103043109178543091e-01 2.160127013921737671e-01 5.075174570083618164e-01 7.193185091018676758e-01
5.133966207504272461e-01 4.090175032615661621e-01 5.664800107479095459e-02 2.434574961662292480e-01 -2.850622534751892090e-01 -6.150436401367187500e-02 6.358757615089416504e-01 1.314031034708023071e-01
5.175422430038452148e-01 -3.523904383182525635e-01 2.524640262126922607e-01 3.029640950262546539e-02 -6.533962488174438477e-01 -1.017200574278831482e-01 2.399699091911315918e-01 2.201272100210189819e-01
4.531534016132354736e-01 2.625198662281036377e-01 4.704875946044921875e-01 5.302532315254211426e-01 -2.592284977436065674e-01 -2.534384131431579590e-01 2.783251404762268066e-01 -1.196371242403984070e-01
5.202663540840148926e-01 -3.003749847412109375e-01 2.167090773582458496e-01 4.427095055580139160e-01 -1.971509456634521484e-01 3.596177399158477783e-01 4.730007350444793701e-01 -6.496250629425048828e-02
4.626143276691436768e-01 -3.058257400989532471e-01 5.881916284561157227e-01 -5.126569867134094238e-01 2.226419746875762939e-01 5.594163388013839722e-02 1.261765211820602417e-01 -1.226888671517372131e-01
4.097826778888702393e-01 5.898297429084777832e-01 6.687635928392410278e-02 4.559722915291786194e-02 -1.090839505195617676e-01 7.648173719644546509e-02 6.709710955619812012e-01 9.836942702531814575e-02
4.846683144569396973e-01 8.658009767532348633e-02 4.669155180454254150e-01 6.220340728759765625e-01 -3.281493186950683594e-01 -1.113884374499320984e-01 1.744685620069503784e-01 -4.621059447526931763e-02
6.586757302284240723e-01 3.175594806671142578e-01 3.496015965938568115e-01 -2.698361873626708984e-01 4.728662669658660889e-01 1.153495758771896362e-01 1.641176193952560425e-01 8.016796410083770752e-02
2.471349984407424927e-01 -3.181535005569458008e-01 5.240991115570068359e-01 -4.913779497146606445e-01 -2.862817943096160889e-01 -2.277282476425170898e-01 3.076645135879516602e-01 -3.051157295703887939e-01
4.980226159095764160e-01 -1.137289800681173801e-03 4.446287155151367188e-01 -3.798851966857910156e-01 3.719616532325744629e-01 1.811978220939636230e-01 2.037518918514251709e-01 -4.441418647766113281e-01
3.863002359867095947e-01 2.051235586404800415e-01 5.922264456748962402e-01 5.796559453010559082e-01 -2.427248656749725342e-01 1.575173139572143555e-01 1.954398006200790405e-01 6.301101762801408768e-03
2.499663680791854858e-01 -1.169461086392402649e-01 4.454457759857177734e-01 -4.278229176998138428e-01 7.402505725622177124e-02 -5.363172292709350586e-01 4.583693742752075195e-01 -1.979077607393264771e-01
2.132049500942230225e-01 3.852269351482391357e-01 6.051761507987976074e-01 -4.792339205741882324e-01 1.016607284545898438e-01 1.940419077873229980e-01 1.795338541269302368e-01 -3.605843484401702881e-01
2.224651277065277100e-01 -4.270975887775421143e-01 6.621025800704956055e-01 -6.434208899736404419e-02 2.673017382621765137e-01 -2.102258205413818359e-01 3.118856251239776611e-01 -3.356475532054901123e-01
2.331406027078628540e-01 -5.036852508783340454e-02 4.993725121021270752e-01 -3.626508712768554688e-01 8.642939478158950806e-02 -6.055667400360107422e-01 4.145135283470153809e-01 -1.273469924926757812e-01
8.041638880968093872e-02 -3.865107297897338867e-01 4.195578098297119141e-01 2.243555635213851929e-01 -5.073250532150268555e-01 -2.344274371862411499e-01 4.865762293338775635e-01 2.620820403099060059e-01
6.068134307861328125e-01 1.526526510715484619e-01 1.242679208517074585e-01 -2.353661805391311646e-01 4.584263563156127930e-01 -4.142359644174575806e-02 4.645112454891204834e-01 -3.316530287265777588e-01
-3.085491061210632324e-02 -2.277096062898635864e-01 7.383130192756652832e-01 -2.569328248500823975e-01 -5.725931748747825623e-02 8.527453988790512085e-02 3.592157065868377686e-01 -4.432711601257324219e-01
5.368865132331848145e-01 2.516262531280517578e-01 1.801491379737854004e-01 -1.139261424541473389e-01 -6.350074410438537598e-01 3.760156333446502686e-01 8.061925321817398071e-02 -2.277774512767791748e-01
3.594461381435394287e-01 4.064283892512321472e-02 1.592740863561630249e-01 3.313646912574768066e-01 1.496475934982299805e-01 5.033345222473144531e-01 5.787667036056518555e-01 3.510909378528594971e-01
3.579443991184234619e-01 -4.163336157798767090e-01 1.711556613445281982e-01 1.751679033041000366e-01 -2.197811156511306763e-01 3.772122859954833984e-01 6.641194224357604980e-01 -8.316557854413986206e-02
4.952724575996398926e-01 -4.230432212352752686e-01 3.842431902885437012e-01 -8.644510805606842041e-02 -1.734970957040786743e-01 -5.280032753944396973e-01 1.723790019750595093e-01 2.863929271697998047e-01
4.831762611865997314e-01 2.821618318557739258e-01 3.627675175666809082e-01 -5.999112129211425781e-02 -4.357545375823974609e-01 5.801351666450500488e-01 -1.344463080167770386e-01 -8.492061495780944824e-02
4.527344703674316406e-01 -4.063267707824707031e-01 4.626999497413635254e-01 9.572263807058334351e-02 -2.663032114505767822e-01 1.753703057765960693e-01 2.381512708961963654e-02 5.517577528953552246e-01
9.322465062141418457e-01 -5.663350597023963928e-02 1.294512152671813965e-01 -7.166301459074020386e-02 -3.133371770381927490e-01 -7.257799059152603149e-02 -7.406765129417181015e-03 4.809718206524848938e-02
3.380834162235260010e-01 -2.861309051513671875e-01 4.567455351352691650e-01 4.859927594661712646e-01 -3.127547800540924072e-01 3.951172232627868652e-01 3.027832508087158203e-01 1.158113926649093628e-01
3.978760242462158203e-01 -1.456840336322784424e-02 6.453126668930053711e-01 -1.692151874303817749e-01 4.889498353004455566e-01 -2.021529525518417358e-01 1.696220636367797852e-01 -2.961600720882415771e-01
3.837381601333618164e-01 -3.747957572340965271e-02 2.819350957870483398e-01 4.854677319526672363e-01 -4.742206633090972900e-01 3.881494402885437012e-01 3.960376381874084473e-01 6.150583922863006592e-02
5.548837184906005859e-01 -5.451344251632690430e-01 4.390810728073120117e-01 1.944845020771026611e-01 -8.109952509403228760e-02 4.565107822418212891e-02 -4.090337082743644714e-03 3.945101797580718994e-01
1.056011840701103210e-01 3.011315464973449707e-01 4.198183715343475342e-01 -1.712598055601119995e-01 1.701955944299697876e-01 2.267950028181076050e-01 5.666517615318298340e-01 5.395313501358032227e-01
1.335613578557968140e-01 -1.543066054582595825e-01 4.908747673034667969e-01 -6.124711036682128906e-01 -2.001031786203384399e-01 4.321259856224060059e-01 2.767601609230041504e-01 1.972353160381317139e-01
4.638858735561370850e-01 -3.816086947917938232e-01 5.857929587364196777e-01 -2.845376729965209961e-01 6.826795637607574463e-02 2.259023338556289673e-01 6.813088059425354004e-02 -3.933643996715545654e-01
5.462781786918640137e-01 -6.332963705062866211e-02 4.605425596237182617e-01 3.207426890730857849e-02 5.729352235794067383e-01 -2.755248844623565674e-01 2.790648937225341797e-01 -4.894240573048591614e-02
1.365043818950653076e-01 5.212212204933166504e-01 3.618821203708648682e-01 -2.514405846595764160e-01 -4.285850003361701965e-02 6.581506878137588501e-02 4.784797430038452148e-01 5.295305848121643066e-01
4.656368196010589600e-01 1.389201879501342773e-01 6.384401321411132812e-01 -2.102733701467514038e-01 9.081757068634033203e-02 -3.302643001079559326e-01 -5.756499618291854858e-02 -4.375235140323638916e-01
2.430600821971893311e-01 -4.038501083850860596e-01 5.651057362556457520e-01 4.147746264934539795e-01 -3.818944692611694336e-01 -6.547106057405471802e-02 1.617923527956008911e-01 3.318699002265930176e-01
9.161536097526550293e-01 2.011285424232482910e-01 8.897873014211654663e-02 1.600939407944679260e-02 -3.214774429798126221e-01 6.966478377580642700e-02 -1.895945519208908081e-02 5.895617976784706116e-02
1.061107963323593140e-01 1.804095655679702759e-01 6.948761940002441406e-01 5.424202680587768555e-01 -2.272859960794448853e-01 1.433683931827545166e-02 2.475760132074356079e-01 2.568304240703582764e-01
5.703510642051696777e-01 -7.085806876420974731e-02 5.674083903431892395e-02 -5.446031689643859863e-01 -4.289072751998901367e-01 8.134008944034576416e-02 3.570475876331329346e-01 2.276093512773513794e-01
6.853352785110473633e-01 5.810847878456115723e-02 7.906425744295120239e-02 -4.454981982707977295e-01 2.209246307611465454e-01 1.375175565481185913e-01 3.618403971195220947e-01 3.515279293060302734e-01
1.475225090980529785e-01 -4.502686858177185059e-01 4.811070561408996582e-01 1.650166660547256470e-01 -4.960237443447113037e-01 -3.051735162734985352e-01 3.463702201843261719e-01 2.401204854249954224e-01
3.951224684715270996e-01 -9.379128366708755493e-02 2.393773049116134644e-01 3.764001131057739258e-01 -4.980256780982017517e-02 6.260020136833190918e-01 4.911793470382690430e-01 2.207145653665065765e-02
4.254356622695922852e-01 -4.640134274959564209e-01 5.465302467346191406e-01 1.577670685946941376e-02 -1.521520912647247314e-01 -1.517964303493499756e-01 1.317097693681716919e-01 4.911334216594696045e-01
3.284684568643569946e-02 5.159928202629089355e-01 4.187591373920440674e-01 1.739798635244369507e-01 -1.823563724756240845e-01 -2.158060520887374878e-01 6.661698818206787109e-01 -5.861716717481613159e-02
3.251297175884246826e-01 -5.563156604766845703e-01 6.241716742515563965e-01 -2.901614904403686523e-01 1.292790323495864868e-01 -1.105378121137619019e-01 2.441290318965911865e-01 -1.499626338481903076e-01
2.405894100666046143e-01 -5.534872785210609436e-02 4.739355146884918213e-01 -3.276610672473907471e-01 1.436236500740051270e-01 -6.032858490943908691e-01 4.474477469921112061e-01 -1.492836326360702515e-01
7.177065312862396240e-02 3.432248532772064209e-01 3.942646980285644531e-01 3.208239972591400146e-01 -3.531905710697174072e-01 -2.836838066577911377e-01 6.251815557479858398e-01 -1.503361016511917114e-01
1.094205975532531738e-01 -1.112300977110862732e-01 2.327130734920501709e-01 3.258409202098846436e-01 -3.960028588771820068e-01 3.166615962982177734e-01 7.144948840141296387e-01 -2.184758484363555908e-01
2.768848836421966553e-01 -3.089189901947975159e-02 4.701176285743713379e-01 4.066477119922637939e-01 -4.904825091361999512e-01 4.898033142089843750e-01 2.255006581544876099e-01 6.838506460189819336e-02
9.230806827545166016e-01 -3.026971966028213501e-02 -2.527808770537376404e-02 1.023566629737615585e-02 -2.496333569288253784e-01 1.707646548748016357e-01 1.315984427928924561e-01 1.935626268386840820e-01
5.881393551826477051e-01 1.842920333147048950e-01 4.828962385654449463e-01 5.517269372940063477e-01 -1.523863971233367920e-01 -2.258840203285217285e-01 7.602515816688537598e-02 5.012001097202301025e-02
4.281316697597503662e-01 -1.441944539546966553e-01 2.597170472145080566e-01 7.059343904256820679e-02 -5.043342113494873047e-01 -8.784930408000946045e-02 3.224154710769653320e-01 5.978735685348510742e-01
4.654466509819030762e-01 -3.224501609802246094e-01 4.501658976078033447e-01 5.351660847663879395e-01 -1.581513732671737671e-01 3.459161221981048584e-01 2.098583281040191650e-01 4.028423130512237549e-02
1.740291565656661987e-01 1.066123917698860168e-01 5.639246106147766113e-01 4.775837063789367676e-01 -3.938954472541809082e-01 2.142919152975082397e-01 2.619461119174957275e-01 3.775711953639984131e-01
5.923885703086853027e-01 4.008708894252777100e-01 3.989596068859100342e-01 -3.944619297981262207e-01 3.597039878368377686e-01 1.535260975360870361e-01 1.436801403760910034e-01 -2.858459018170833588e-03
2.612069547176361084e-01 4.568154513835906982e-01 2.210921347141265869e-01 2.653320729732513428e-01 -7.432400435209274292e-02 -1.707119196653366089e-01 6.826168894767761230e-01 -3.212091326713562012e-01
4.659396708011627197e-01 -2.137427330017089844e-01 4.181730151176452637e-01 5.190281867980957031e-01 -2.579790651798248291e-01 4.061042070388793945e-01 2.442983388900756836e-01 -4.242586717009544373e-02
-9.296943247318267822e-02 -2.774536311626434326e-01 8.036950230598449707e-01 -1.933655887842178345e-01 -9.680349379777908325e-02 7.547046523541212082e-03 3.567327857017517090e-01 -3.072033524513244629e-01
5.195394754409790039e-01 -2.302139699459075928e-01 3.075773715972900391e-01 9.960804879665374756e-02 4.125744998455047607e-01 -3.326930105686187744e-01 4.151653945446014404e-01 3.453837931156158447e-01
-7.739245891571044922e-03 -3.261156380176544189e-01 8.473953604698181152e-01 4.803428426384925842e-02 1.638097316026687622e-01 1.807609498500823975e-01 2.040781974792480469e-01 -2.684147059917449951e-01
3.069702684879302979e-01 -4.399833679199218750e-01 2.729154527187347412e-01 1.848039329051971436e-01 -5.214267373085021973e-01 -2.445267587900161743e-01 4.480373561382293701e-01 2.667059600353240967e-01
3.113157749176025391e-01 -2.355780005455017090e-01 7.591153979301452637e-01 -2.444235980510711670e-01 3.576343059539794922e-01 -5.619671195745468140e-02 1.896188557147979736e-01 -2.111179828643798828e-01
3.416112363338470459e-01 1.670923233032226562e-01 2.750338017940521240e-01 -2.364755868911743164e-01 -7.826917767524719238e-01 2.930634319782257080e-01 1.516778469085693359e-01 4.815562814474105835e-02
4.250176548957824707e-01 2.966740429401397705e-01 4.203273057937622070e-01 4.628541469573974609e-01 -4.051822125911712646e-01 -3.167260289192199707e-01 2.753689885139465332e-01 1.093492005020380020e-02
3.453479334712028503e-02 -4.719259440898895264e-01 4.519315063953399658e-01 1.497736722230911255e-01 -2.725528776645660400e-01 -3.457809388637542725e-01 5.382781028747558594e-01 2.565658390522003174e-01
8.768721222877502441e-01 -1.581360101699829102e-01 1.172666251659393311e-01 2.137956907972693443e-03 -4.372360408306121826e-01 2.983213402330875397e-02 8.780244737863540649e-03 1.377826090902090073e-02
6.392949819564819336e-01 1.306767165660858154e-01 5.106093883514404297e-01 -2.141623646020889282e-01 4.700937271118164062e-01 -1.380258649587631226e-01 1.598410159349441528e-01 -4.527360945940017700e-02
1.734452098608016968e-01 9.465631842613220215e-02 1.432121992111206055e-01 -2.654231786727905273e-01 2.879845798015594482e-01 1.457093060016632080e-01 7.709700465202331543e-01 4.140491485595703125e-01
2.560265064239501953e-01 -1.774680614471435547e-01 5.758178234100341797e-01 5.117878317832946777e-01 -2.599881291389465332e-01 3.938146829605102539e-01 2.529260814189910889e-01 1.510200947523117065e-01
3.576186299324035645e-01 -3.979308903217315674e-01 1.699150204658508301e-01 1.771010309457778931e-01 -1.560875326395034790e-01 4.968622028827667236e-01 6.182815432548522949e-01 4.088677931576967239e-03
4.014770388603210449e-01 2.767535746097564697e-01 -6.639928370714187622e-02 -3.467324748635292053e-02 -4.316164553165435791e-01 -6.359058618545532227e-02 7.491055130958557129e-01 7.153271883726119995e-02
7.319128513336181641e-01 7.156367599964141846e-02 1.305506974458694458e-01 -1.313190814107656479e-02 5.263944864273071289e-01 -2.108397334814071655e-02 4.046408534049987793e-01 -2.638931944966316223e-02
1.419303715229034424e-01 2.257264778017997742e-02 5.978573560714721680e-01 5.890904068946838379e-01 -3.094413578510284424e-01 5.165213719010353088e-02 4.140155911445617676e-01 -7.109536975622177124e-02
4.058991968631744385e-01 1.334123909473419189e-01 1.979762464761734009e-01 3.564698100090026855e-01 -4.663280844688415527e-01 -4.897594917565584183e-04 5.839563608169555664e-01 -3.044902384281158447e-01
4.418295323848724365e-01 3.636322543025016785e-02 2.127349376678466797e-01 -3.261026740074157715e-01 4.275974631309509277e-01 -5.485673993825912476e-02 5.313856601715087891e-01 4.285388588905334473e-01
1.676869392395019531e-01 -5.944051146507263184e-01 6.563581824302673340e-01 -2.384597957134246826e-01 -1.510641425848007202e-01 -1.982122361660003662e-01 2.407231926918029785e-01 1.041070520877838135e-01
7.647667527198791504e-01 1.492919772863388062e-01 1.339758485555648804e-01 -1.499722898006439209e-01 4.635899364948272705e-01 4.229736514389514923e-03 3.084910809993743896e-01 -2.056752145290374756e-01
4.774766862392425537e-01 1.780655831098556519e-01 3.406254649162292480e-01 -6.235343813896179199e-01 -4.086314737796783447e-01 -1.214387491345405579e-01 2.288007438182830811e-01 -3.756074234843254089e-02
6.290726065635681152e-01 -5.826960131525993347e-02 3.370295763015747070e-01 -3.181062936782836914e-01 4.028934538364410400e-01 -3.604331612586975098e-01 2.637343704700469971e-01 1.558872312307357788e-01
3.051770627498626709e-01 -5.291661024093627930e-01 4.684230387210845947e-01 5.801197141408920288e-02 -4.237131774425506592e-01 -2.220852673053741455e-01 2.630958259105682373e-01 3.255618512630462646e-01
8.857613056898117065e-02 2.525495290756225586e-01 4.975328445434570312e-01 -1.170177385210990906e-01 5.065510869026184082e-01 2.077239602804183960e-01 4.479238092899322510e-01 4.083649218082427979e-01
4.587997794151306152e-01 2.919009625911712646e-01 1.481251865625381470e-01 -6.316518783569335938e-01 -3.593651056289672852e-01 -1.549217849969863892e-01 3.324542939662933350e-01 1.403619498014450073e-01
2.746554911136627197e-01 1.856623440980911255e-01 3.819782435894012451e-01 4.292856156826019287e-01 -4.984308481216430664e-01 -2.524655461311340332e-01 4.627745747566223145e-01 -1.832152456045150757e-01
4.139623939990997314e-01 -4.803054630756378174e-01 3.577010929584503174e-01 4.510399699211120605e-02 -1.442133635282516479e-01 -4.792168438434600830e-01 3.668840825557708740e-01 2.879358828067779541e-01
6.655843257904052734e-01 1.857643276453018188e-01 1.288072615861892700e-01 -2.684229612350463867e-01 -6.297881007194519043e-01 1.869027912616729736e-01 3.753754496574401855e-02 -2.953066304326057434e-02
2.708977460861206055e-01 -3.670854866504669189e-01 1.451069414615631104e-01 2.278608828783035278e-01 -2.480100244283676147e-01 3.024167120456695557e-01 7.477695345878601074e-01 -8.223097771406173706e-02
5.053188800811767578e-01 -2.269946485757827759e-01 1.695644706487655640e-01 4.475291371345520020e-01 -7.927261292934417725e-02 4.406023323535919189e-01 5.061181187629699707e-01 8.672785013914108276e-02
5.925504565238952637e-01 3.240754008293151855e-01 -3.562992066144943237e-02 -4.681706726551055908e-01 7.731125503778457642e-02 2.578102052211761475e-01 4.691361486911773682e-01 1.757092773914337158e-01
6.947216987609863281e-01 3.586392104625701904e-01 4.250652194023132324e-01 4.926035180687904358e-02 2.011215388774871826e-01 1.178921610116958618e-01 -1.361218839883804321e-01 3.643557727336883545e-01
2.327097952365875244e-01 -1.239013969898223877e-01 3.670529127120971680e-01 -6.040273904800415039e-01 -4.412725567817687988e-01 -2.923161983489990234e-01 3.857021629810333252e-01 -4.451162740588188171e-02
4.381578564643859863e-01 -1.163501013070344925e-02 6.545123457908630371e-01 -3.873829245567321777e-01 1.319433450698852539e-01 -3.912756741046905518e-01 3.682173043489456177e-02 -2.399354130029678345e-01
2.316063791513442993e-01 3.820020556449890137e-01 3.136815130710601807e-01 -4.135058820247650146e-01 -7.498062402009963989e-02 4.555302858352661133e-01 3.786817789077758789e-01 4.177556335926055908e-01
3.334213495254516602e-01 1.838060915470123291e-01 2.888429164886474609e-01 -5.625662803649902344e-01 -4.542150497436523438e-01 -1.336464583873748779e-01 2.971847951412200928e-01 3.776811659336090088e-01
3.428084850311279297e-01 -2.798620164394378662e-01 1.452250182628631592e-01 3.153101205825805664e-01 -2.600624859333038330e-01 3.749979436397552490e-01 6.856926083564758301e-01 -7.223906368017196655e-02
4.664040207862854004e-01 -2.852514088153839111e-01 1.360106915235519409e-01 -2.845294773578643799e-01 -5.609913468360900879e-01 -1.523154079914093018e-01 4.601497352123260498e-01 2.280218452215194702e-01
6.406418085098266602e-01 3.321348130702972412e-01 2.241982221603393555e-01 -3.109471797943115234e-01 3.921832144260406494e-01 3.877916336059570312e-01 1.590449064970016479e-01 -5.316075310111045837e-02
2.125741913914680481e-02 1.952904313802719116e-01 5.639501214027404785e-01 -5.355311632156372070e-01 -1.965056918561458588e-02 4.660307765007019043e-01 2.448157370090484619e-01 2.811954319477081299e-01
5.388383269309997559e-01 -1.921871304512023926e-01 5.073238015174865723e-01 -4.254687130451202393e-01 4.358799457550048828e-01 -6.614144891500473022e-02 1.560207903385162354e-01 -1.249308586120605469e-01
4.513409435749053955e-01 2.013239115476608276e-01 6.099447011947631836e-01 5.591630339622497559e-01 -1.680587381124496460e-01 -1.883786916732788086e-01 7.225390523672103882e-02 -4.597264155745506287e-02
4.206328988075256348e-01 -7.216575741767883301e-02 1.185025423765182495e-01 3.422009348869323730e-01 -3.846202194690704346e-01 6.184741854667663574e-02 6.320406794548034668e-01 -3.680794835090637207e-01
3.836832940578460693e-01 -6.153721213340759277e-01 5.812578797340393066e-01 -3.146931827068328857e-01 2.397347986698150635e-02 6.059834361076354980e-02 1.811754554510116577e-01 1.184349879622459412e-02
4.971111714839935303e-01 -3.559006750583648682e-01 3.550772964954376221e-01 -6.370028257369995117e-01 4.644719418138265610e-03 1.934158205986022949e-01 2.147433012723922729e-01 1.040028184652328491e-01
4.041548073291778564e-01 -2.816020250320434570e-01 4.453965276479721069e-02 1.328274011611938477e-01 -1.727664172649383545e-01 5.013934969902038574e-01 6.695057749748229980e-01 9.083291143178939819e-02
5.767281651496887207e-01 -4.901923239231109619e-01 3.056201636791229248e-01 -1.266155391931533813e-01 -1.962257772684097290e-01 -4.374218583106994629e-01 1.814753115177154541e-01 2.342763096094131470e-01
6.127535700798034668e-01 1.968227326869964600e-01 1.237653866410255432e-01 3.848704397678375244e-01 -3.590281009674072266e-01 -1.162182688713073730e-01 4.845026135444641113e-01 -2.126032561063766479e-01
-1.102977395057678223e-01 3.091035485267639160e-01 4.126259982585906982e-01 -5.970636010169982910e-02 -3.847417235374450684e-01 -2.433917969465255737e-01 5.334338545799255371e-01 4.760743975639343262e-01
4.365810155868530273e-01 -2.901188135147094727e-01 1.116728857159614563e-01 3.478426337242126465e-01 -1.596110016107559204e-01 3.597822785377502441e-01 6.584686040878295898e-01 -5.712111666798591614e-02
5.371155142784118652e-01 5.975611209869384766e-01 3.166264593601226807e-01 -4.040221869945526123e-01 7.612199336290359497e-02 -1.111641824245452881e-01 1.206386461853981018e-01 2.413203716278076172e-01
1.312161535024642944e-01 5.115360952913761139e-03 7.441880702972412109e-01 -6.021915748715400696e-02 4.199213683605194092e-01 -3.700170814990997314e-01 3.326328992843627930e-01 -3.771790489554405212e-02
2.428566813468933105e-01 1.523558795452117920e-01 3.742983639240264893e-01 4.679381549358367920e-01 -4.347501993179321289e-01 -9.773561358451843262e-02 5.604846477508544922e-01 -2.145692557096481323e-01
6.303476691246032715e-01 6.170504689216613770e-01 2.128127962350845337e-01 -2.026445269584655762e-01 1.981752812862396240e-01 -4.198943206574767828e-04 2.100417762994766235e-01 2.283969968557357788e-01
3.472106456756591797e-01 -1.233585327863693237e-01 2.189345359802246094e-01 3.405090272426605225e-01 -2.014857679605484009e-01 6.022672653198242188e-01 5.299823880195617676e-01 1.270630210638046265e-01
2.837799787521362305e-01 -1.030448526144027710e-01 5.823591947555541992e-01 2.474163472652435303e-01 2.918425500392913818e-01 -4.812612235546112061e-01 2.237783074378967285e-01 -3.763409256935119629e-01
1.405051648616790771e-01 4.470904767513275146e-01 2.762595415115356445e-01 -1.140052005648612976e-01 2.204110175371170044e-01 -1.179426759481430054e-01 6.298424005508422852e-01 4.815172255039215088e-01
3.254263997077941895e-01 3.254217803478240967e-01 2.692319154739379883e-01 -2.828476130962371826e-01 4.510981440544128418e-01 4.790202677249908447e-01 4.135316014289855957e-01 1.781895309686660767e-01
1.878527700901031494e-01 3.038502931594848633e-01 3.278331160545349121e-01 -2.970067262649536133e-01 4.082130193710327148e-01 1.613166481256484985e-01 5.314925312995910645e-01 4.489472806453704834e-01
7.142971158027648926e-01 4.248274564743041992e-01 1.503061950206756592e-01 -2.761775851249694824e-01 3.080790042877197266e-01 -1.500754654407501221e-01 2.858847379684448242e-01 1.061592698097229004e-01
-6.401786208152770996e-02 -7.585761696100234985e-02 8.791986107826232910e-01 5.782748386263847351e-02 2.041940540075302124e-01 3.576656281948089600e-01 1.183342859148979187e-01 1.737537235021591187e-01
-3.213676437735557556e-02 6.251450628042221069e-02 8.392586112022399902e-01 -1.761325448751449585e-01 1.899351775646209717e-01 -3.195065855979919434e-01 3.159391582012176514e-01 -1.473234742879867554e-01
4.706309735774993896e-01 2.066952586174011230e-01 2.347925156354904175e-01 -7.572400569915771484e-02 -5.965239405632019043e-01 5.372167825698852539e-01 1.266615241765975952e-01 -1.201497614383697510e-01
4.977068006992340088e-01 3.222880065441131592e-01 2.436948120594024658e-01 -1.919360607862472534e-01 -4.295881986618041992e-01 5.642030835151672363e-01 -2.189499139785766602e-02 -2.210006862878799438e-01
3.509803414344787598e-01 -1.942307204008102417e-01 6.051717996597290039e-01 -6.018200516700744629e-01 -1.218836009502410889e-01 -1.664900779724121094e-01 2.095512449741363525e-01 -1.555014401674270630e-01
4.775210320949554443e-01 1.290757805109024048e-01 2.418868690729141235e-01 -4.612098038196563721e-01 3.980187773704528809e-01 2.268204540014266968e-01 4.192073345184326172e-01 -3.138283491134643555e-01
3.730615973472595215e-02 1.682208329439163208e-01 8.556428551673889160e-01 -1.296404302120208740e-01 1.694976389408111572e-01 1.181579157710075378e-01 1.255656778812408447e-01 -4.036350846290588379e-01
4.827582836151123047e-01 2.157510221004486084e-01 4.273725748062133789e-01 4.559757113456726074e-01 -3.572370707988739014e-01 -3.615325391292572021e-01 2.535257041454315186e-01 -8.506151288747787476e-02
1.412305682897567749e-01 1.041162163019180298e-01 3.143653273582458496e-01 -2.024125605821609497e-01 -2.205057628452777863e-02 2.238000333309173584e-01 4.462143480777740479e-01 7.614049315452575684e-01
1.681540757417678833e-01 6.215785741806030273e-01 3.436411619186401367e-01 -3.576095402240753174e-01 -5.114714503288269043e-01 -1.481492072343826294e-02 2.516013383865356445e-01 1.194344833493232727e-01
5.534868240356445312e-01 -2.856503427028656006e-01 4.097897410392761230e-01 1.562312096357345581e-01 -2.052866071462631226e-01 4.390683770179748535e-02 8.579182624816894531e-02 6.068689227104187012e-01
5.247005224227905273e-01 -5.132036805152893066e-01 5.127290487289428711e-01 -1.850988417863845825e-01 1.364467591047286987e-01 6.440705060958862305e-02 9.405454248189926147e-02 -3.640693724155426025e-01
2.964904904365539551e-01 6.788176298141479492e-02 6.662347316741943359e-01 -1.870636194944381714e-01 2.633746266365051270e-01 -5.248792171478271484e-01 5.599352717399597168e-02 2.839441597461700439e-01
9.890691190958023071e-02 3.234633803367614746e-02 8.604316115379333496e-01 -1.397413760423660278e-01 1.831326186656951904e-01 3.816308081150054932e-01 -6.530129164457321167e-02 -2.141430377960205078e-01
7.263531088829040527e-01 3.900270760059356689e-01 5.538786575198173523e-02 -4.943353235721588135e-01 1.075878441333770752e-01 3.051887638866901398e-02 2.444187700748443604e-01 2.465123869478702545e-02
3.821038007736206055e-01 1.828454583883285522e-01 1.486238092184066772e-01 -4.030967354774475098e-01 -7.052169442176818848e-01 2.087728083133697510e-01 2.616810202598571777e-01 1.630775332450866699e-01
4.187014997005462646e-01 -1.474021971225738525e-01 1.311012804508209229e-01 8.470792323350906372e-02 -5.997331440448760986e-02 7.183766961097717285e-01 5.083739161491394043e-01 -2.219604142010211945e-02
1.461005508899688721e-01 5.831049680709838867e-01 4.716913104057312012e-01 -5.076094269752502441e-01 -9.649613499641418457e-02 3.545034825801849365e-01 1.531504541635513306e-01 -6.630105897784233093e-03
5.630703568458557129e-01 -4.604314565658569336e-01 5.215695500373840332e-01 1.531273312866687775e-02 2.488777190446853638e-01 2.939911186695098877e-02 -8.218428492546081543e-02 3.593422472476959229e-01
1.376772224903106689e-01 5.769054889678955078e-01 6.278449892997741699e-01 -1.754854917526245117e-01 -1.159234624356031418e-02 -3.378901183605194092e-01 -1.312563428655266762e-03 3.300524652004241943e-01
6.619954705238342285e-01 5.339659452438354492e-01 1.627119928598403931e-01 -7.339569181203842163e-02 3.751987516880035400e-01 7.529817521572113037e-02 2.904685437679290771e-01 1.181709393858909607e-01
2.036382257938385010e-01 2.540904283523559570e-01 2.696149349212646484e-01 4.826497137546539307e-01 7.725693285465240479e-02 3.489762842655181885e-01 6.485985517501831055e-01 1.997338235378265381e-01
3.639440238475799561e-01 1.042944863438606262e-01 -6.892035156488418579e-02 6.911039352416992188e-02 -4.194110035896301270e-01 -1.233936250209808350e-01 8.034567236900329590e-01 -1.023076251149177551e-01
7.820628285408020020e-01 2.986744344234466553e-01 -1.022118851542472839e-01 -2.344029247760772705e-01 1.385247260332107544e-01 -1.346797645092010498e-01 4.416165947914123535e-01 -3.776963055133819580e-02
4.361607730388641357e-01 5.718845129013061523e-01 9.036047756671905518e-02 1.476814895868301392e-01 -1.362640261650085449e-01 -7.365300320088863373e-03 6.051080822944641113e-01 -2.606897354125976562e-01
5.171266794204711914e-01 5.828855559229850769e-02 6.717722862958908081e-02 -2.321511656045913696e-01 3.229720592498779297e-01 3.035668432712554932e-01 5.127006173133850098e-01 4.598364531993865967e-01
5.383926630020141602e-01 2.782553061842918396e-02 4.463526010513305664e-01 -3.824536800384521484e-01 5.604606866836547852e-01 3.121280297636985779e-02 2.178964614868164062e-01 -3.589428216218948364e-02
5.892704129219055176e-01 -1.718212664127349854e-01 1.350454539060592651e-01 -3.132899850606918335e-02 5.135625600814819336e-01 2.299943193793296814e-02 4.891057312488555908e-01 3.170478343963623047e-01
1.821520626544952393e-01 -3.508397564291954041e-02 7.611389756202697754e-01 -4.074901714920997620e-02 3.447986543178558350e-01 -2.664375603199005127e-01 2.271547913551330566e-01 -3.783153593540191650e-01
7.970313429832458496e-01 3.339557945728302002e-01 1.983244121074676514e-01 -5.806401744484901428e-02 4.360144734382629395e-01 6.499390304088592529e-02 1.181248724460601807e-01 -4.716008156538009644e-02
7.171307206153869629e-01 1.472142040729522705e-01 1.473668664693832397e-01 9.786413609981536865e-02 5.487628579139709473e-01 8.845315314829349518e-03 3.207663893699645996e-01 -1.692549735307693481e-01
8.384515047073364258e-01 -1.525338888168334961e-01 1.399040818214416504e-01 1.119534135796129704e-03 -2.925725579261779785e-01 1.050774082541465759e-01 1.970768533647060394e-02 3.963958323001861572e-01
9.281104803085327148e-01 1.704424060881137848e-02 8.861802518367767334e-02 -1.093425899744033813e-01 -1.263340115547180176e-01 2.226075679063796997e-01 8.535189554095268250e-03 2.300530523061752319e-01
9.152414202690124512e-01 2.630926370620727539e-01 -5.711199343204498291e-02 7.123793009668588638e-03 -1.419996321201324463e-01 -9.838938713073730469e-02 2.445124983787536621e-01 -1.311471872031688690e-02
3.080639541149139404e-01 1.453190147876739502e-01 5.725590586662292480e-01 1.085936874151229858e-01 5.186167955398559570e-01 -4.386202991008758545e-01 2.818756401538848877e-01 5.964560434222221375e-02
6.317908763885498047e-01 -5.375023484230041504e-01 3.757507205009460449e-01 -3.165006041526794434e-01 1.947798877954483032e-01 1.033751890063285828e-01 1.463500261306762695e-01 2.294340170919895172e-02
5.338851362466812134e-02 -7.375120371580123901e-02 8.992328047752380371e-01 -5.683067813515663147e-02 3.273779451847076416e-01 2.025175392627716064e-01 1.035797223448753357e-01 -1.447161585092544556e-01
3.366653323173522949e-01 2.224509567022323608e-01 4.214335978031158447e-02 2.013067454099655151e-01 -2.881163954734802246e-01 -9.342429786920547485e-02 7.780099511146545410e-01 -3.127825558185577393e-01
4.710786342620849609e-01 -4.642965793609619141e-01 3.885422646999359131e-01 -3.494226336479187012e-01 2.705657780170440674e-01 -8.775145560503005981e-02 3.712314963340759277e-01 2.659578621387481689e-01
3.191022574901580811e-01 -2.539575994014739990e-01 6.537908911705017090e-01 -3.136304318904876709e-01 -2.639269828796386719e-01 6.393656134605407715e-02 6.998451054096221924e-02 -4.787791967391967773e-01
3.019271492958068848e-01 -1.109561771154403687e-01 6.864908337593078613e-02 1.484988909214735031e-02 -1.594245880842208862e-01 5.989485383033752441e-01 7.117394208908081055e-01 2.944241836667060852e-02
4.013520181179046631e-01 -3.606530427932739258e-01 4.514281153678894043e-01 -2.054047882556915283e-01 -9.489776939153671265e-02 -4.481049478054046631e-01 2.900478839874267578e-01 4.110185503959655762e-01
-2.272469736635684967e-02 4.263264238834381104e-01 4.906661510467529297e-01 -1.689993292093276978e-01 -1.905082762241363525e-01 7.559008896350860596e-02 3.901152312755584717e-01 5.951622128486633301e-01
4.481718540191650391e-01 -1.708371937274932861e-02 5.853941440582275391e-01 1.980820670723915100e-02 5.297319293022155762e-01 -3.200548887252807617e-01 1.558890938758850098e-01 2.200433015823364258e-01
1.604504138231277466e-01 -1.543033123016357422e-01 3.676236867904663086e-01 4.996993243694305420e-01 -3.292330801486968994e-01 2.831612825393676758e-01 6.125965118408203125e-01 4.183686524629592896e-02
3.598907291889190674e-01 -5.613952279090881348e-01 5.345142483711242676e-01 -9.326585382223129272e-02 -1.440516859292984009e-01 -3.859259784221649170e-01 1.243989914655685425e-01 2.752184867858886719e-01
3.094287812709808350e-01 -2.152392826974391937e-02 2.591508626937866211e-01 -2.962340712547302246e-01 -5.578011870384216309e-01 -5.019369348883628845e-02 5.045271515846252441e-01 4.250503182411193848e-01
1.258511245250701904e-01 -6.296097487211227417e-02 2.893537282943725586e-01 1.315707415342330933e-01 -7.170378565788269043e-01 -1.259839981794357300e-01 5.568866133689880371e-01 1.975430101156234741e-01
1.494289934635162354e-01 2.340767085552215576e-01 6.850789189338684082e-01 -1.986919492483139038e-01 -1.768734753131866455e-01 -4.277540743350982666e-01 -4.373272135853767395e-02 4.448564648628234863e-01
1.778721809387207031e-01 -5.948209166526794434e-01 4.797865748405456543e-01 -3.958352804183959961e-01 -5.854838714003562927e-02 3.210771381855010986e-01 3.353315889835357666e-01 9.329088777303695679e-02
4.532856345176696777e-01 -3.090613484382629395e-01 4.600414931774139404e-01 -5.472912788391113281e-01 1.755409985780715942e-01 3.605719804763793945e-01 1.595429778099060059e-01 3.957818076014518738e-02
7.168731093406677246e-01 2.788178324699401855e-01 2.572420537471771240e-01 -4.246951937675476074e-01 2.164426147937774658e-01 2.827171385288238525e-01 1.844702661037445068e-01 -3.175751492381095886e-02
5.300800800323486328e-01 3.946477472782135010e-01 1.503479629755020142e-01 -4.140756130218505859e-01 3.041645586490631104e-01 2.018862813711166382e-01 4.034847617149353027e-01 2.704275846481323242e-01
5.325899720191955566e-01 -4.881978034973144531e-01 4.584491252899169922e-01 -9.496874362230300903e-02 -1.962605863809585571e-01 4.168510735034942627e-01 -1.162682920694351196e-01 1.817001253366470337e-01
6.894242763519287109e-01 -2.192638665437698364e-01 2.245138734579086304e-01 -2.379258871078491211e-01 4.899236559867858887e-01 2.071644179522991180e-02 3.593007028102874756e-01 7.138951215893030167e-03
5.777174830436706543e-01 3.503549471497535706e-02 2.972297370433807373e-01 5.658369977027177811e-03 6.236711144447326660e-01 -4.326229169964790344e-02 3.560259342193603516e-01 -2.429934293031692505e-01
2.807224392890930176e-01 2.572099119424819946e-02 8.268813490867614746e-01 -7.947526872158050537e-02 1.791848242282867432e-01 -3.865544199943542480e-01 -1.326350718736648560e-01 1.770897507667541504e-01
1.302735358476638794e-01 1.083394885063171387e-02 6.593146324157714844e-01 -1.786750853061676025e-01 3.533818721771240234e-01 -4.747652113437652588e-01 4.039899706840515137e-01 5.293844640254974365e-02
5.429826378822326660e-01 -4.789381027221679688e-01 2.835192084312438965e-01 -2.889772653579711914e-01 -1.966886222362518311e-01 -4.221406877040863037e-01 2.416729182004928589e-01 1.913171410560607910e-01
5.083760246634483337e-02 -8.659880608320236206e-02 4.617024660110473633e-01 -6.857051849365234375e-01 -2.425833940505981445e-01 1.969509720802307129e-01 4.476130306720733643e-01 -9.252810478210449219e-02
8.382105231285095215e-01 3.115245103836059570e-01 1.710116267204284668e-01 -3.109572529792785645e-01 -4.599624499678611755e-02 -2.187294214963912964e-01 7.679463177919387817e-02 1.362374275922775269e-01
3.167866468429565430e-01 -3.159697353839874268e-01 4.342412948608398438e-01 5.417255759239196777e-01 -1.975805014371871948e-01 3.443972170352935791e-01 4.001508653163909912e-01 2.989788772538304329e-03
3.888510763645172119e-01 -5.130541324615478516e-01 5.664559602737426758e-01 -1.628612428903579712e-01 3.007298707962036133e-01 2.756851017475128174e-01 1.753001064062118530e-01 -2.024926543235778809e-01
-3.334608301520347595e-02 5.489946156740188599e-02 7.859028577804565430e-01 -3.790090382099151611e-01 8.733661472797393799e-02 -1.510974466800689697e-01 3.820261061191558838e-01 -2.412071824073791504e-01
4.215106666088104248e-01 -2.323455512523651123e-01 3.242441713809967041e-01 3.992477953433990479e-01 -2.324019819498062134e-01 5.710904002189636230e-01 3.437944054603576660e-01 7.390321791172027588e-02
6.939120888710021973e-01 4.100495576858520508e-01 1.693087518215179443e-01 1.512001156806945801e-01 -4.953305721282958984e-01 7.074270397424697876e-02 9.661010652780532837e-02 1.978075951337814331e-01
4.970718324184417725e-01 -3.464419543743133545e-01 4.691329896450042725e-01 -4.959518015384674072e-01 -3.739621341228485107e-01 -1.001165658235549927e-01 1.069347411394119263e-01 7.441415637731552124e-02
4.464958310127258301e-01 1.780764609575271606e-01 -3.208613023161888123e-02 2.733594179153442383e-01 -3.781192600727081299e-01 2.074058204889297485e-01 7.116903662681579590e-01 2.609496936202049255e-02
-1.382754277437925339e-02 1.473768055438995361e-01 5.967964529991149902e-01 5.040941238403320312e-01 -3.125113546848297119e-01 2.291849404573440552e-01 4.615238010883331299e-01 6.796166300773620605e-02
6.416249275207519531e-01 4.095534086227416992e-01 1.627923697233200073e-01 -5.505316853523254395e-01 -1.026466190814971924e-01 -1.167019307613372803e-01 2.108459919691085815e-01 -1.496170312166213989e-01
5.395556092262268066e-01 4.523194581270217896e-02 5.108111724257469177e-02 3.350610435009002686e-01 -4.737259447574615479e-01 -1.625593453645706177e-01 5.558783411979675293e-01 -1.792096346616744995e-01
2.958877980709075928e-01 1.767421662807464600e-01 2.238120287656784058e-01 -1.557256877422332764e-01 4.334565401077270508e-01 4.277344346046447754e-01 4.678734838962554932e-01 4.659651219844818115e-01
1.566996723413467407e-01 -2.737905383110046387e-01 5.805540680885314941e-01 5.149910449981689453e-01 -1.261838674545288086e-01 4.081423282623291016e-01 3.400872945785522461e-01 7.960031740367412567e-03
3.578075170516967773e-01 -1.321901232004165649e-01 2.858742475509643555e-01 -6.016308069229125977e-02 -6.644785404205322266e-01 -1.697972118854522705e-01 3.235367834568023682e-01 4.405871033668518066e-01
6.057473421096801758e-01 3.558747172355651855e-01 3.102768361568450928e-01 -7.117219269275665283e-02 3.579136133193969727e-01 4.250885844230651855e-01 3.686234727501869202e-02 3.080987632274627686e-01
7.279075384140014648e-01 1.516454666852951050e-01 1.686673611402511597e-01 -3.342346847057342529e-01 2.352841049432754517e-01 2.755413390696048737e-02 2.096003890037536621e-01 4.549095332622528076e-01
6.434811949729919434e-01 -1.493699848651885986e-01 4.770029485225677490e-01 -4.904938936233520508e-01 -1.402686983346939087e-01 -1.760832071304321289e-01 -1.511349678039550781e-01 1.482638567686080933e-01
2.432453036308288574e-01 3.300256729125976562e-01 2.688484489917755127e-01 2.412855327129364014e-01 -8.569337427616119385e-02 -1.004631966352462769e-01 8.269831538200378418e-01 8.904675021767616272e-03
2.746515274047851562e-01 -3.142532892525196075e-03 4.989638924598693848e-01 -3.365312814712524414e-01 2.764819860458374023e-01 -2.325428724288940430e-01 4.488337635993957520e-01 -4.799668788909912109e-01
5.228694081306457520e-01 3.084161877632141113e-01 1.233725771307945251e-01 -4.704454541206359863e-01 -2.116840519011020660e-02 -1.596851199865341187e-01 4.179221093654632568e-01 -4.408411085605621338e-01
4.292754828929901123e-01 -4.469654709100723267e-02 3.097222447395324707e-01 -6.878724098205566406e-01 -4.280250966548919678e-01 7.081228774040937424e-03 2.132270634174346924e-01 -1.261227130889892578e-01
1.707886606454849243e-01 -2.354828417301177979e-01 3.145502507686614990e-01 2.101596891880035400e-01 -1.951337908394634724e-03 5.798534750938415527e-01 6.536104679107666016e-01 -9.396568685770034790e-02
6.225158572196960449e-01 1.863300651311874390e-01 3.179451227188110352e-01 1.079657003283500671e-01 5.019212365150451660e-01 -3.501856923103332520e-01 2.556746006011962891e-01 -1.583823710680007935e-01
4.019884169101715088e-01 -3.351139649748802185e-02 2.760414779186248779e-01 -1.022508591413497925e-01 -5.694178938865661621e-01 -2.103152871131896973e-01 3.704876303672790527e-01 4.948714673519134521e-01
2.635675072669982910e-01 -3.468004167079925537e-01 2.599795460700988770e-01 1.354494839906692505e-01 -2.599653303623199463e-01 5.721974372863769531e-01 5.515277981758117676e-01 -1.585907787084579468e-01
5.675680562853813171e-02 1.249407529830932617e-01 8.751492500305175781e-01 -1.452203840017318726e-01 1.371429711580276489e-01 4.177908897399902344e-01 5.276900716125965118e-03 2.842475101351737976e-02
4.526490569114685059e-01 -8.679048717021942139e-02 1.340372860431671143e-01 4.291590154170989990e-01 -7.632801681756973267e-02 3.724844455718994141e-01 6.103361845016479492e-01 -2.614419758319854736e-01
6.156547665596008301e-01 -5.072920918464660645e-01 3.796198964118957520e-01 -3.688408136367797852e-01 -7.768301665782928467e-02 -1.455482244491577148e-01 1.011670008301734924e-01 2.145120799541473389e-01
5.889194607734680176e-01 -2.415783256292343140e-01 2.642478644847869873e-01 4.671047627925872803e-01 -6.158159673213958740e-02 4.455005228519439697e-01 3.232475221157073975e-01 -6.947270594537258148e-03
6.181908026337623596e-02 2.602751851081848145e-01 6.199984550476074219e-01 -6.448858976364135742e-01 -1.217299476265907288e-01 1.550101935863494873e-01 2.538040578365325928e-01 -1.577858477830886841e-01
1.625588685274124146e-01 3.654206991195678711e-01 1.908048987388610840e-01 3.003529310226440430e-01 -2.213186770677566528e-01 1.895385086536407471e-01 7.365814447402954102e-01 -2.931977212429046631e-01
3.612865209579467773e-01 5.725899338722229004e-01 1.050147116184234619e-01 6.937861442565917969e-02 4.880151525139808655e-02 -4.972884431481361389e-02 6.600983142852783203e-01 -2.918683290481567383e-01
4.939201176166534424e-01 3.712413907051086426e-01 2.998940050601959229e-01 -5.156928300857543945e-01 -1.808833144605159760e-02 -3.307240307331085205e-01 2.704737782478332520e-01 -2.819319069385528564e-01
4.897105395793914795e-01 -2.407378703355789185e-01 2.865417897701263428e-01 2.522897720336914062e-01 -5.715479254722595215e-01 4.408527016639709473e-01 1.823738813400268555e-01 -4.684380814433097839e-02
-4.862942919135093689e-02 3.367063403129577637e-01 4.211294353008270264e-01 -1.027689501643180847e-01 2.006316930055618286e-01 1.942857354879379272e-01 5.628054141998291016e-01 5.491836071014404297e-01
4.928766191005706787e-01 -1.334371864795684814e-01 2.316442281007766724e-01 -1.433301120996475220e-01 -5.992827415466308594e-01 -2.248402833938598633e-01 2.717281281948089600e-01 4.260700047016143799e-01
1.804400831460952759e-01 2.526760846376419067e-02 5.161617994308471680e-01 -3.537852317094802856e-02 -3.431625366210937500e-01 2.955145537853240967e-01 9.021811187267303467e-02 6.970651149749755859e-01
2.286394089460372925e-01 -5.164261460304260254e-01 5.986912250518798828e-01 -4.526773989200592041e-01 -6.552948057651519775e-02 8.208008110523223877e-02 2.409834712743759155e-01 2.203991413116455078e-01
6.465274691581726074e-01 -2.122874706983566284e-01 5.613526105880737305e-01 -1.152407452464103699e-01 -1.324624717235565186e-01 1.556171774864196777e-01 -2.113163918256759644e-01 -3.494590818881988525e-01
7.263255864381790161e-02 -4.338464513421058655e-02 7.460441589355468750e-01 -2.697866261005401611e-01 6.002916768193244934e-02 5.968312025070190430e-01 -9.083688259124755859e-03 5.985106900334358215e-02
4.436847269535064697e-01 -2.394091486930847168e-01 4.563587903976440430e-01 -1.504350304603576660e-01 -3.697066903114318848e-01 -4.795173108577728271e-01 1.108247190713882446e-01 3.688240647315979004e-01
2.492770403623580933e-01 -5.722584128379821777e-01 6.739823818206787109e-01 1.719641387462615967e-01 -2.733873128890991211e-01 5.071451887488365173e-02 3.328344970941543579e-02 -2.194015383720397949e-01
2.812336683273315430e-01 1.710276305675506592e-01 2.337926030158996582e-01 -1.221223473548889160e-01 3.470650911331176758e-01 3.720372021198272705e-01 4.373288452625274658e-01 6.098868250846862793e-01
4.811379015445709229e-01 4.442194700241088867e-01 5.496649146080017090e-01 -3.633526563644409180e-01 3.131579458713531494e-01 1.282356530427932739e-01 1.497671306133270264e-01 8.739721961319446564e-03
5.653613805770874023e-01 -3.053822815418243408e-01 1.991177648305892944e-01 -6.256996095180511475e-02 -4.827667176723480225e-01 -1.612758338451385498e-01 2.675246000289916992e-01 4.614132344722747803e-01
2.660874426364898682e-01 3.415564540773630142e-03 6.651977896690368652e-01 -3.290325105190277100e-01 1.887440867722034454e-02 -4.457743763923645020e-01 2.439938336610794067e-01 -3.461668193340301514e-01
4.230227768421173096e-01 8.766493946313858032e-02 1.615237742662429810e-01 -1.912701278924942017e-01 3.196477890014648438e-01 4.424102306365966797e-01 4.056286811828613281e-01 5.368950366973876953e-01
2.727180719375610352e-01 8.246576786041259766e-02 4.702470004558563232e-01 3.682132065296173096e-01 -4.018815159797668457e-01 3.142527937889099121e-01 4.558954238891601562e-01 -3.066052496433258057e-01
2.209526449441909790e-01 -1.595060974359512329e-01 3.301926553249359131e-01 -6.070896387100219727e-01 -8.625643700361251831e-02 -3.992384672164916992e-01 5.046827793121337891e-01 -1.631456613540649414e-01
-9.571253322064876556e-03 -2.654479444026947021e-01 8.962466716766357422e-01 -3.726980462670326233e-02 1.087798327207565308e-01 2.322665601968765259e-01 1.306113302707672119e-01 -2.048375755548477173e-01
3.326343595981597900e-01 2.655363380908966064e-01 -1.253327578306198120e-01 -2.405218333005905151e-01 -1.880097389221191406e-01 1.444509178400039673e-01 8.196868896484375000e-01 1.310933530330657959e-01
3.812130093574523926e-01 -1.527935266494750977e-01 2.407283037900924683e-01 9.868659824132919312e-02 5.281912088394165039e-01 -2.109953761100769043e-01 5.956803560256958008e-01 2.920640707015991211e-01
4.802758991718292236e-01 -1.377172470092773438e-01 1.891094073653221130e-02 5.628910660743713379e-02 1.713987253606319427e-02 5.836282968521118164e-01 5.722446441650390625e-01 2.801131606101989746e-01
4.906806349754333496e-01 -3.544955328106880188e-02 1.084546297788619995e-01 3.567807078361511230e-01 -8.915368467569351196e-02 4.151934981346130371e-01 5.934053063392639160e-01 -2.940354347229003906e-01
2.771669626235961914e-01 1.209558621048927307e-01 6.772788763046264648e-01 -4.229275882244110107e-02 1.751850992441177368e-01 -5.720365643501281738e-01 2.956328913569450378e-02 2.987694144248962402e-01
4.084796905517578125e-01 2.676749229431152344e-01 -1.109030470252037048e-01 -8.826792240142822266e-02 -1.862485408782958984e-01 6.723265349864959717e-02 8.355605602264404297e-01 6.351109594106674194e-02
3.860983550548553467e-01 1.110249012708663940e-01 5.364931225776672363e-01 -2.920293509960174561e-01 3.514728844165802002e-01 1.087280288338661194e-01 2.053507119417190552e-01 -5.366298556327819824e-01
3.084686994552612305e-01 1.840102523565292358e-01 4.859241247177124023e-01 -7.625152170658111572e-02 4.058607518672943115e-01 -5.837456583976745605e-01 3.481951355934143066e-01 -4.825786873698234558e-02
5.341600775718688965e-01 -4.118322730064392090e-01 4.392387568950653076e-01 1.152605041861534119e-01 -2.288557738065719604e-01 3.522375971078872681e-02 4.598909581545740366e-04 5.340746045112609863e-01
2.924359142780303955e-01 3.454786837100982666e-01 6.242465972900390625e-01 -1.348783671855926514e-01 9.300493448972702026e-02 -5.484619736671447754e-01 1.398353371769189835e-02 2.785566747188568115e-01
2.194378376007080078e-01 -1.695796847343444824e-01 2.927914559841156006e-01 -6.122826933860778809e-01 2.118018455803394318e-02 -3.316585719585418701e-01 5.702464580535888672e-01 -1.638478785753250122e-01
5.053091645240783691e-01 3.911458253860473633e-01 9.243824332952499390e-02 -4.868950247764587402e-01 -1.397218555212020874e-01 -1.724218577146530151e-01 4.272437989711761475e-01 -3.380342125892639160e-01
4.815501570701599121e-01 3.611830174922943115e-01 2.737574279308319092e-01 -8.428293466567993164e-02 -5.610589385032653809e-01 3.782216012477874756e-01 5.911805480718612671e-02 -3.070439398288726807e-01
-7.097903639078140259e-02 -1.409820616245269775e-01 7.444811463356018066e-01 -4.474022984504699707e-01 -2.163788229227066040e-01 3.154652714729309082e-01 2.725996673107147217e-01 -4.009007010608911514e-03
1.992859691381454468e-01 -1.858806312084197998e-01 9.430376291275024414e-01 -1.161890029907226562e-01 5.424996837973594666e-02 -7.937617599964141846e-02 1.077548563480377197e-01 -4.537558928132057190e-02
5.966610312461853027e-01 -1.174116581678390503e-01 2.679414749145507812e-01 -6.172297000885009766e-01 -1.967177540063858032e-01 -2.107895351946353912e-02 2.134008258581161499e-01 3.045698404312133789e-01
2.584163546562194824e-01 2.736148238182067871e-01 2.897012233734130859e-01 -2.977921962738037109e-01 -1.646928638219833374e-01 -4.961738828569650650e-03 3.822308480739593506e-01 7.158911228179931641e-01
5.385576486587524414e-01 -3.632639348506927490e-02 1.653732657432556152e-01 -1.416078209877014160e-01 3.541752696037292480e-01 2.711933255195617676e-01 4.376650154590606689e-01 5.202869772911071777e-01
4.042089283466339111e-01 3.977562785148620605e-01 2.934186756610870361e-01 -3.585309088230133057e-01 3.775035440921783447e-01 4.048908352851867676e-01 3.660026788711547852e-01 1.528481990098953247e-01
4.084446132183074951e-01 -2.247965335845947266e-01 4.235871434211730957e-01 3.564004227519035339e-02 -4.015223681926727295e-01 -1.003004610538482666e-01 7.827711850404739380e-02 6.515639424324035645e-01
4.591672122478485107e-01 -2.687236666679382324e-01 4.379156529903411865e-01 -5.229927897453308105e-01 3.820226788520812988e-01 -4.635113850235939026e-02 3.152501583099365234e-01 -6.472181528806686401e-02
1.480640172958374023e-01 1.904503703117370605e-01 6.573700904846191406e-01 -7.757758349180221558e-02 -3.676489740610122681e-02 -6.771048307418823242e-01 5.646082386374473572e-02 2.015972584486007690e-01
4.578365683555603027e-01 -5.844340845942497253e-02 3.665925264358520508e-01 8.505371212959289551e-02 6.114780306816101074e-01 -1.964490711688995361e-01 4.398211240768432617e-01 1.985083669424057007e-01
6.908513307571411133e-01 3.028513491153717041e-01 4.466342628002166748e-01 9.010298550128936768e-02 3.161659240722656250e-01 4.468125104904174805e-02 -1.118318960070610046e-01 3.300624787807464600e-01
4.063710868358612061e-01 -2.543947696685791016e-01 4.336032271385192871e-01 -1.306062340736389160e-01 -3.455522358417510986e-01 -4.839838445186614990e-01 1.781097203493118286e-01 4.239179193973541260e-01
2.699978947639465332e-01 -3.333410620689392090e-01 6.785102486610412598e-01 -1.845715194940567017e-01 4.342857375741004944e-02 -4.838971793651580811e-01 1.962240487337112427e-01 -2.167851328849792480e-01
5.787074565887451172e-01 4.062641263008117676e-01 1.259585171937942505e-01 -5.190744996070861816e-01 1.319736540317535400e-01 -7.385379821062088013e-02 4.211862683296203613e-01 1.203075051307678223e-01
4.238813817501068115e-01 1.110293567180633545e-01 5.083128213882446289e-01 -1.618501171469688416e-02 4.749154150485992432e-01 -8.678699284791946411e-02 3.621191382408142090e-01 -4.302861988544464111e-01
2.301563769578933716e-01 4.714356660842895508e-01 2.272891551256179810e-01 -4.049311578273773193e-02 -5.620176792144775391e-01 1.061885431408882141e-01 3.779001832008361816e-01 4.489187002182006836e-01
7.900888472795486450e-02 -7.538405805826187134e-02 5.825048685073852539e-01 -1.471204590052366257e-02 4.454272687435150146e-01 -4.021474719047546387e-01 5.070425868034362793e-01 1.769921928644180298e-01
1.377619355916976929e-01 -2.106345593929290771e-01 6.119154095649719238e-01 -6.199805736541748047e-01 -2.738586068153381348e-02 2.820611596107482910e-01 3.117030262947082520e-01 -1.926076225936412811e-02
1.168718636035919189e-01 -2.539693713188171387e-01 3.146843910217285156e-01 -6.579811573028564453e-01 -2.806443870067596436e-01 6.749756634235382080e-02 5.511328577995300293e-01 -5.301270261406898499e-02
3.298828005790710449e-01 2.788882553577423096e-01 1.408026516437530518e-01 -5.803526639938354492e-01 -2.721809446811676025e-01 5.008722543716430664e-01 2.927123010158538818e-01 2.147743701934814453e-01
3.745473623275756836e-01 -5.216651558876037598e-01 4.239535033702850342e-01 -7.077950984239578247e-02 3.940007090568542480e-02 -1.988615542650222778e-01 2.675842046737670898e-01 5.386406183242797852e-01
3.606732189655303955e-01 4.363734722137451172e-01 5.225094035267829895e-02 1.307426393032073975e-01 -1.109619289636611938e-01 -1.230006515979766846e-01 6.755914092063903809e-01 -4.192895293235778809e-01
4.803754985332489014e-01 6.429038196802139282e-02 5.800133943557739258e-01 -3.696686029434204102e-01 4.124505221843719482e-01 2.388903647661209106e-01 3.672071918845176697e-02 -2.519986331462860107e-01
-4.833671078085899353e-02 1.742447316646575928e-01 8.543537855148315430e-01 -1.300061345100402832e-01 -1.205587387084960938e-01 -2.210687147453427315e-03 1.903231143951416016e-01 -4.119687378406524658e-01
2.743884734809398651e-02 -1.853801459074020386e-01 6.667794585227966309e-01 -5.340179204940795898e-01 -2.654178440570831299e-01 5.458309128880500793e-02 3.348857760429382324e-01 -2.225688993930816650e-01
7.653191089630126953e-01 -5.708895251154899597e-02 3.995412886142730713e-01 5.422660335898399353e-02 -2.731243846938014030e-03 2.452624589204788208e-01 -3.116334974765777588e-01 3.019554615020751953e-01
2.117695510387420654e-01 -1.280422359704971313e-01 3.973839581012725830e-01 5.758448839187622070e-01 -1.887446045875549316e-01 2.251143902540206909e-01 4.555840492248535156e-01 3.941950500011444092e-01
5.405343770980834961e-01 -2.871967554092407227e-01 4.128271937370300293e-01 -5.056152939796447754e-01 3.437327444553375244e-01 6.552551407366991043e-03 2.795565426349639893e-01 -5.404322594404220581e-02
7.031617164611816406e-01 1.418445259332656860e-01 5.630260705947875977e-02 -2.484584748744964600e-01 4.383508265018463135e-01 3.263596445322036743e-02 4.467621743679046631e-01 1.665209382772445679e-01
-1.135785803198814392e-01 1.546803861856460571e-02 6.572730541229248047e-01 -5.254776477813720703e-01 1.048678308725357056e-01 2.866404056549072266e-01 4.258145689964294434e-01 -6.517679244279861450e-02
3.173485100269317627e-01 2.907693982124328613e-01 4.571549594402313232e-02 -3.852514028549194336e-01 -5.496601015329360962e-02 5.091543197631835938e-01 5.050590038299560547e-01 3.832632601261138916e-01
2.983645796775817871e-01 4.526418074965476990e-02 6.332767009735107422e-01 5.810080841183662415e-02 -6.469713896512985229e-02 -3.406663239002227783e-01 -6.819390505552291870e-02 6.161370277404785156e-01
4.277649223804473877e-01 1.276112943887710571e-01 3.381147980690002441e-01 -5.591534376144409180e-01 -4.766480922698974609e-01 -3.239476382732391357e-01 1.804368793964385986e-01 9.521353244781494141e-02
4.421960115432739258e-01 2.307792305946350098e-01 4.331276714801788330e-01 -1.235443428158760071e-01 6.417436003684997559e-01 2.233062237501144409e-01 2.861039638519287109e-01 -6.917286664247512817e-02
2.896731197834014893e-01 6.358181834220886230e-01 4.141339659690856934e-01 -2.759509086608886719e-01 8.864536066539585590e-04 -4.208349883556365967e-01 1.661861687898635864e-01 2.438196539878845215e-01
5.886101722717285156e-01 2.131000757217407227e-01 6.759497523307800293e-02 -5.389005541801452637e-01 -4.170323014259338379e-01 -8.211251348257064819e-02 3.616335093975067139e-01 -4.130618646740913391e-02
4.743631184101104736e-01 -1.975647956132888794e-01 8.976481109857559204e-02 -2.102936804294586182e-01 2.778573930263519287e-01 3.062719404697418213e-01 5.319022536277770996e-01 4.793113470077514648e-01
5.979476571083068848e-01 -1.463951468467712402e-01 2.456859052181243896e-01 -4.308115243911743164e-01 3.346600234508514404e-01 3.972997069358825684e-01 2.856117188930511475e-01 -1.537806540727615356e-01
-4.701676592230796814e-02 -2.260634601116180420e-01 8.095270395278930664e-01 -2.773727476596832275e-01 9.737442433834075928e-02 3.172513246536254883e-01 3.157290816307067871e-01 -6.782463192939758301e-02
9.104120135307312012e-01 5.065488815307617188e-02 1.390457004308700562e-01 3.275788202881813049e-02 -3.836620151996612549e-01 -2.149551920592784882e-02 -2.021437883377075195e-02 1.050103362649679184e-02
5.413757562637329102e-01 -2.385461479425430298e-01 4.708496332168579102e-01 -4.138665199279785156e-01 3.220403492450714111e-01 4.431975632905960083e-02 2.337481975555419922e-01 -3.109835386276245117e-01
2.800797522068023682e-01 -4.129986166954040527e-01 4.873722195625305176e-01 -1.425053924322128296e-01 -2.460262179374694824e-01 -1.012047939002513885e-02 4.951835572719573975e-01 4.327932596206665039e-01
7.204113155603408813e-02 -3.991714119911193848e-01 3.136355876922607422e-01 -5.201305150985717773e-01 -1.334292441606521606e-01 3.754797279834747314e-01 5.537996292114257812e-01 3.296750411391258240e-02
1.970816105604171753e-01 8.305328339338302612e-02 4.841968417167663574e-01 -7.333628833293914795e-02 -5.028935670852661133e-01 -4.047425463795661926e-02 1.250058263540267944e-01 6.665354967117309570e-01
4.787047207355499268e-01 9.305343776941299438e-02 3.039860427379608154e-01 -3.184897303581237793e-01 4.190746247768402100e-01 3.019297420978546143e-01 3.180134594440460205e-01 -4.476851820945739746e-01
2.638939917087554932e-01 -2.976623773574829102e-01 5.887939929962158203e-01 8.695424348115921021e-02 -3.858890831470489502e-01 -2.174386829137802124e-01 1.937869936227798462e-01 5.037600994110107422e-01
4.123071134090423584e-01 -8.463728427886962891e-02 2.847147174179553986e-02 4.304585978388786316e-02 -1.687941849231719971e-01 6.134625673294067383e-01 6.429204940795898438e-01 4.473666474223136902e-02
5.496864020824432373e-02 -2.193478494882583618e-01 5.170965194702148438e-01 -3.530465960502624512e-01 -1.284832600504159927e-02 -3.156639337539672852e-01 6.415989995002746582e-01 -2.130171805620193481e-01
3.620760142803192139e-01 -1.492847055196762085e-01 4.792694151401519775e-01 4.740998148918151855e-01 -8.479579538106918335e-02 4.734444916248321533e-01 3.818877339363098145e-01 -1.223399192094802856e-01
3.281196951866149902e-01 -5.081924200057983398e-01 5.437775850296020508e-01 -4.798748195171356201e-01 -5.113122984766960144e-02 1.610167920589447021e-01 2.089871466159820557e-01 1.894399672746658325e-01
7.538241744041442871e-01 2.284606397151947021e-01 7.865063846111297607e-02 -2.846642732620239258e-01 3.644419312477111816e-01 7.761994004249572754e-02 3.220234811305999756e-01 2.231442183256149292e-01
5.229142308235168457e-01 2.763130664825439453e-01 4.798167943954467773e-01 -3.238357901573181152e-01 4.695222973823547363e-01 2.131069302558898926e-01 1.376848965883255005e-01 -1.740555465221405029e-01
4.276976883411407471e-01 3.365698158740997314e-01 -1.220174059271812439e-01 -4.741448536515235901e-02 -2.783860266208648682e-01 8.651697076857089996e-03 7.692026495933532715e-01 -1.319567263126373291e-01
-1.465699225664138794e-01 4.841595590114593506e-01 6.176812052726745605e-01 -2.191543579101562500e-01 -5.058118328452110291e-02 2.759526073932647705e-01 3.973720669746398926e-01 -2.791685760021209717e-01
2.225297838449478149e-01 3.109142482280731201e-01 3.540563583374023438e-01 -3.443806767463684082e-01 4.046298861503601074e-01 2.430212050676345825e-01 4.512854814529418945e-01 4.282706379890441895e-01
7.555829286575317383e-01 2.103903889656066895e-01 -6.758070737123489380e-02 -8.489365875720977783e-02 -3.011823892593383789e-01 2.007544934749603271e-01 4.118883609771728516e-01 -2.690553665161132812e-01
4.366972744464874268e-01 -3.093507289886474609e-01 3.865530490875244141e-01 1.218874156475067139e-01 -4.929354190826416016e-01 -9.842370450496673584e-02 1.717794686555862427e-01 5.168531537055969238e-01
3.726856410503387451e-01 2.727371752262115479e-01 6.623191237449645996e-01 1.378815323114395142e-01 4.306197762489318848e-01 -1.396428495645523071e-01 3.224804699420928955e-01 -1.418262124061584473e-01
2.812493741512298584e-01 6.227740645408630371e-01 1.806903779506683350e-01 1.719434261322021484e-01 9.181977063417434692e-02 9.350886940956115723e-02 6.372767090797424316e-01 2.180397957563400269e-01
4.713220298290252686e-01 3.218789398670196533e-01 5.030416846275329590e-01 -1.351040154695510864e-01 2.456479817628860474e-01 -5.424502491950988770e-01 1.917593628168106079e-01 -1.076039522886276245e-01
5.204527974128723145e-01 3.254034519195556641e-01 5.169551372528076172e-01 9.359136968851089478e-02 1.229275315999984741e-01 -3.309606015682220459e-01 1.129761431366205215e-02 4.716627895832061768e-01
5.199760198593139648e-01 1.539772897958755493e-01 4.158281981945037842e-01 -1.252356469631195068e-01 5.150727629661560059e-01 -8.126287162303924561e-02 2.799880206584930420e-01 -4.086830914020538330e-01
4.795521497726440430e-01 -4.975373744964599609e-01 5.782788395881652832e-01 -1.097268834710121155e-01 -1.996665000915527344e-01 2.938579022884368896e-01 -1.639847755432128906e-01 1.514260917901992798e-01
6.114816069602966309e-01 5.783972740173339844e-01 1.553682982921600342e-01 -3.642769157886505127e-01 2.193779349327087402e-01 -7.570576667785644531e-02 2.833151221275329590e-01 2.417089790105819702e-02
6.515857577323913574e-01 3.353314399719238281e-01 9.100377559661865234e-02 -4.482865631580352783e-01 1.970167160034179688e-01 3.085276484489440918e-01 3.235530257225036621e-01 1.226974502205848694e-01
2.682792842388153076e-01 -3.413810431957244873e-01 4.185495972633361816e-01 1.508883982896804810e-01 -3.203188478946685791e-01 -4.992808997631072998e-01 3.450108170509338379e-01 3.776455819606781006e-01
3.011175692081451416e-01 -1.237534731626510620e-01 8.306899666786193848e-01 -4.030714333057403564e-01 1.404709648340940475e-02 2.212330140173435211e-02 1.032429337501525879e-01 -1.736522167921066284e-01
1.516669243574142456e-01 4.887138009071350098e-01 7.171373963356018066e-01 -3.293068408966064453e-01 3.172507584095001221e-01 5.435754731297492981e-02 1.070801168680191040e-01 1.891793124377727509e-02
8.924306035041809082e-01 2.235722541809082031e-01 -4.423648864030838013e-02 3.094838373363018036e-02 -2.748711109161376953e-01 8.292596042156219482e-02 2.293697446584701538e-01 1.250081956386566162e-01
3.207201063632965088e-01 5.903062969446182251e-02 1.338185369968414307e-01 4.425094425678253174e-01 -2.198428213596343994e-01 2.567066848278045654e-01 7.521276473999023438e-01 2.607346046715974808e-03
-5.208389833569526672e-03 -2.910052239894866943e-01 8.933106064796447754e-01 -6.596526596695184708e-03 -1.663022488355636597e-01 2.428435981273651123e-01 1.023722141981124878e-01 -1.418868154287338257e-01
3.188913166522979736e-01 4.656301438808441162e-01 6.626225709915161133e-01 -4.367552399635314941e-01 1.399795562028884888e-01 4.102484509348869324e-02 1.691444069147109985e-01 4.226288199424743652e-02
5.749307870864868164e-01 3.018721044063568115e-01 4.178292751312255859e-01 -4.093760251998901367e-01 -9.683310240507125854e-02 4.534925818443298340e-01 3.233681127312593162e-05 1.453463435173034668e-01
5.500860214233398438e-01 2.560371756553649902e-01 4.569858312606811523e-01 -4.381269961595535278e-02 3.216377198696136475e-01 -4.326607286930084229e-01 2.073581516742706299e-01 -2.957218289375305176e-01
-1.527307033538818359e-01 1.455148607492446899e-01 5.878563523292541504e-01 -1.202376186847686768e-01 -5.747781395912170410e-01 2.347663640975952148e-01 2.664962410926818848e-01 3.727747499942779541e-01
4.963502287864685059e-01 9.203208982944488525e-02 2.443043887615203857e-01 1.470948904752731323e-01 -7.349346280097961426e-01 -7.544381916522979736e-02 1.830577552318572998e-01 -2.907133400440216064e-01
6.479969620704650879e-01 1.748241782188415527e-01 1.211028099060058594e-01 -1.856520771980285645e-01 4.550046920776367188e-01 -1.025659367442131042e-01 4.668124020099639893e-01 -2.548353672027587891e-01
2.538348436355590820e-01 3.384504616260528564e-01 4.240853190422058105e-01 5.430689454078674316e-01 -2.916866838932037354e-01 -1.918790489435195923e-01 4.646624028682708740e-01 9.185291826725006104e-02
3.271691501140594482e-01 1.216222271323204041e-01 5.699498653411865234e-01 -2.774389982223510742e-01 3.707967102527618408e-01 -3.530234694480895996e-01 3.013112843036651611e-01 -3.513528704643249512e-01
6.270616650581359863e-01 -1.865129685029387474e-03 1.238092705607414246e-01 3.460882306098937988e-01 -1.953521966934204102e-01 -1.937082409858703613e-02 6.576778888702392578e-01 -2.462630532681941986e-02
4.663120806217193604e-01 -9.359055012464523315e-02 7.579364627599716187e-02 -3.358983099460601807e-01 2.864432632923126221e-01 3.052394986152648926e-01 5.319250822067260742e-01 4.439103603363037109e-01
3.599831163883209229e-01 2.426864355802536011e-01 4.613706842064857483e-02 -4.088833034038543701e-01 3.275784105062484741e-02 3.051080703735351562e-01 5.471869707107543945e-01 4.986218512058258057e-01
4.050175547599792480e-01 4.438808858394622803e-01 5.323413610458374023e-01 -2.301466017961502075e-01 3.872261643409729004e-01 3.074785470962524414e-01 2.107011079788208008e-01 1.170194968581199646e-01
3.619678318500518799e-01 1.169698908925056458e-01 2.840570807456970215e-01 -4.335843324661254883e-01 -6.494215726852416992e-01 1.483756899833679199e-01 2.723255157470703125e-01 -2.620854973793029785e-01
7.430293560028076172e-01 4.583430886268615723e-01 -4.963194578886032104e-02 -2.826308459043502808e-02 -2.475275285542011261e-02 -4.179934505373239517e-03 3.918586075305938721e-01 -2.835197746753692627e-01
3.548725247383117676e-01 -4.379686713218688965e-01 2.982675433158874512e-01 -9.956734627485275269e-02 -2.485078275203704834e-01 -2.332158684730529785e-01 3.782023191452026367e-01 5.693759918212890625e-01
5.511209964752197266e-01 -2.123115956783294678e-01 1.377341002225875854e-01 -5.460824370384216309e-01 1.014841943979263306e-01 7.435478270053863525e-02 5.010557770729064941e-01 2.590912580490112305e-01
9.254565238952636719e-01 -7.646159827709197998e-02 1.553854048252105713e-01 2.129002362489700317e-01 -2.494052797555923462e-01 3.978396207094192505e-02 -1.791852898895740509e-02 -6.407728046178817749e-02
6.239450573921203613e-01 3.037601709365844727e-01 4.080745577812194824e-02 -5.144631862640380859e-01 -9.018623270094394684e-03 4.805465787649154663e-02 4.752554297447204590e-01 -1.543576419353485107e-01
8.294147849082946777e-01 2.346539944410324097e-01 3.034005463123321533e-01 -5.281251668930053711e-02 8.498671650886535645e-02 6.191794946789741516e-02 -8.077396452426910400e-02 3.802455067634582520e-01
1.682905554771423340e-01 1.052205264568328857e-01 7.457289695739746094e-01 -2.049688100814819336e-01 2.392002493143081665e-01 -4.898235797882080078e-01 2.534073591232299805e-01 -3.352374583482742310e-02
6.046298742294311523e-01 2.138969451189041138e-01 -4.361022263765335083e-02 9.346991032361984253e-02 7.989814877510070801e-02 -2.220289967954158783e-02 5.897497534751892090e-01 4.726003706455230713e-01
5.195341706275939941e-01 5.010524988174438477e-01 1.889709979295730591e-01 -3.729833364486694336e-01 -2.654551267623901367e-01 -1.232271194458007812e-01 3.171524405479431152e-01 3.434635698795318604e-01
8.196643590927124023e-01 3.861922621726989746e-01 1.199181284755468369e-02 1.439789216965436935e-02 -3.226996064186096191e-01 3.120910003781318665e-02 2.282163798809051514e-01 1.465027332305908203e-01
4.226221740245819092e-01 2.700150385499000549e-02 2.682744264602661133e-01 -5.669956207275390625e-01 -3.809792995452880859e-01 -2.921345531940460205e-01 4.373229146003723145e-01 -7.393939048051834106e-02
1.780547350645065308e-01 -2.100269645452499390e-01 2.162080556154251099e-01 -4.015604406595230103e-02 2.042516507208347321e-02 6.863892078399658203e-01 6.341522336006164551e-01 4.615695402026176453e-02
6.422417163848876953e-01 2.922901511192321777e-01 5.721707940101623535e-01 4.506196454167366028e-02 3.685965538024902344e-01 -6.641701608896255493e-02 -1.019518077373504639e-01 -1.483688503503799438e-01
8.545939326286315918e-01 1.856886297464370728e-01 2.866581380367279053e-01 7.673530280590057373e-02 2.250083237886428833e-01 5.292788892984390259e-02 3.036146052181720734e-02 3.045909106731414795e-01
5.239336565136909485e-02 -8.561382442712783813e-02 5.038189888000488281e-01 -6.626685857772827148e-01 -2.103587388992309570e-01 2.091561257839202881e-01 4.430496692657470703e-01 -1.125689223408699036e-01
3.305537104606628418e-01 6.041347980499267578e-02 7.325553894042968750e-02 3.541481494903564453e-01 6.980003090575337410e-04 4.429534673690795898e-01 7.314105629920959473e-01 -1.585162281990051270e-01
3.739286661148071289e-01 3.853255510330200195e-01 2.022480666637420654e-01 2.722956240177154541e-01 -2.699978351593017578e-01 -2.048624306917190552e-01 5.924825668334960938e-01 -3.615928292274475098e-01
3.723717331886291504e-01 2.226233482360839844e-01 5.245797038078308105e-01 5.202947258949279785e-01 -3.074321448802947998e-01 -3.144154846668243408e-01 2.633691430091857910e-01 5.614934116601943970e-02
2.253661863505840302e-02 -1.859768033027648926e-01 2.927749752998352051e-01 3.006289005279541016e-01 -1.231203377246856689e-01 -2.174637466669082642e-01 7.383176088333129883e-01 -4.257323443889617920e-01
9.310661554336547852e-01 2.118034660816192627e-01 2.052408605813980103e-01 -1.126683428883552551e-01 -6.596189737319946289e-02 -1.014106124639511108e-01 -1.618282310664653778e-02 1.361619979143142700e-01
1.449995040893554688e-01 -1.483743935823440552e-01 3.948426246643066406e-01 4.062519073486328125e-01 -1.559694260358810425e-01 4.587064087390899658e-01 6.283738613128662109e-01 -8.016944676637649536e-02
4.719088077545166016e-01 1.201712191104888916e-01 3.906535506248474121e-01 -4.626210629940032959e-01 4.368402957916259766e-01 1.541941612958908081e-01 4.096620082855224609e-01 -1.174908503890037537e-01
