# Supplementary material for: Where is your field going? A machine learning approach to study the relative motion of the domains of physics
Source: PLoS One. 2020 Jun 18;15(6):e0233997. doi: 10.1371/journal.pone.0233997 (PMC7302634; doi:10.1371/journal.pone.0233997)
Supplement: S3 Data — (ZIP) [file pone.0233997.s003.zip › 2/Pacs4Run_2_VS_500_embeddings1997-2001ED8.txt]

2.341890633106231689e-01 6.184138655662536621e-01 -2.781200110912322998e-01 8.255922049283981323e-02 -2.914616763591766357e-01 2.700760662555694580e-01 -1.556399762630462646e-01 5.444615483283996582e-01
2.083968520164489746e-01 3.635808825492858887e-01 -4.343065619468688965e-01 1.370803266763687134e-01 3.490908071398735046e-02 -1.957662999629974365e-01 -6.012731194496154785e-01 4.646441042423248291e-01
1.004724279046058655e-01 6.287235617637634277e-01 -5.193263888359069824e-01 1.939941048622131348e-01 -3.827040493488311768e-01 -1.140081584453582764e-01 -3.237695395946502686e-01 -1.516295373439788818e-01
4.217099025845527649e-02 7.724760770797729492e-01 -2.807070016860961914e-01 3.016437590122222900e-01 -1.006957236677408218e-02 -3.817680180072784424e-01 -6.660495698451995850e-02 2.853634357452392578e-01
4.336737692356109619e-01 5.412662029266357422e-01 -2.731675803661346436e-01 1.502953320741653442e-01 -5.898414850234985352e-01 -1.327863931655883789e-01 -9.029822051525115967e-02 2.192027717828750610e-01
6.543034315109252930e-01 2.320560067892074585e-01 -1.799718290567398071e-01 -3.361758887767791748e-01 2.327297627925872803e-01 4.008668288588523865e-02 -2.247697114944458008e-01 5.160828232765197754e-01
3.686529994010925293e-01 2.443375736474990845e-01 -7.511442899703979492e-02 -1.553753167390823364e-01 6.792838126420974731e-02 4.727982580661773682e-01 -7.281000614166259766e-01 1.277821362018585205e-01
4.837207198143005371e-01 4.689905792474746704e-02 -4.174620807170867920e-01 -3.089107275009155273e-01 -5.778707265853881836e-01 2.833881080150604248e-01 -2.533126175403594971e-01 1.253142505884170532e-01
-1.943904310464859009e-01 5.998151302337646484e-01 -7.432820796966552734e-01 1.440400928258895874e-01 -9.759037196636199951e-02 -4.585940390825271606e-02 -1.229574531316757202e-01 -4.972654953598976135e-02
5.082448720932006836e-01 2.321589887142181396e-01 -3.374954462051391602e-01 -1.027677133679389954e-01 -6.688024401664733887e-01 1.306701335124671459e-03 -6.322798132896423340e-02 3.347070813179016113e-01
3.418712615966796875e-01 1.724042892456054688e-01 -4.822697937488555908e-01 1.633615046739578247e-02 -4.108130931854248047e-01 4.225409626960754395e-01 -5.101242065429687500e-01 -1.140827313065528870e-01
-1.200813800096511841e-01 6.039287149906158447e-02 -4.492827951908111572e-01 -1.008961647748947144e-01 -2.443962842226028442e-01 2.338507026433944702e-01 -6.251094341278076172e-01 5.145103335380554199e-01
5.069231390953063965e-01 1.697049140930175781e-01 -3.659002482891082764e-01 -6.011943519115447998e-02 -7.519689947366714478e-02 4.389897882938385010e-01 -6.118130683898925781e-01 6.363888829946517944e-02
4.101990759372711182e-01 1.188204437494277954e-01 -2.793177068233489990e-01 -3.326818048954010010e-01 -7.197082042694091797e-01 2.240977585315704346e-01 -2.098717540502548218e-01 1.291394978761672974e-01
2.689781785011291504e-01 5.281347036361694336e-01 1.641161390580236912e-03 1.412608772516250610e-01 -1.126503646373748779e-01 -1.024218052625656128e-01 -6.977125406265258789e-01 3.446505665779113770e-01
3.052923083305358887e-01 -7.183448225259780884e-02 -6.940549015998840332e-01 -5.144838709384202957e-03 -1.389639377593994141e-01 4.859159588813781738e-01 -5.288952216506004333e-02 4.020882546901702881e-01
2.304295822978019714e-02 6.378579139709472656e-01 2.962087392807006836e-01 -3.845913410186767578e-01 -3.750770688056945801e-01 2.135292291641235352e-01 -3.818707764148712158e-01 1.576498895883560181e-01
1.585652977228164673e-01 8.075597286224365234e-01 -2.747304737567901611e-02 -3.107009828090667725e-01 -2.262488454580307007e-01 1.944295912981033325e-01 -2.858540713787078857e-01 -2.339029908180236816e-01
-1.752367615699768066e-01 1.460397541522979736e-01 -3.272326588630676270e-01 1.696069985628128052e-01 -1.828954666852951050e-01 5.484644770622253418e-01 -5.647782087326049805e-01 3.985954523086547852e-01
9.449119120836257935e-02 4.331061542034149170e-01 -6.379516720771789551e-01 4.911659359931945801e-01 -1.324402838945388794e-01 -1.918884110637009144e-03 2.820259891450405121e-02 3.700335025787353516e-01
7.375399023294448853e-02 6.747128367424011230e-01 -1.307571828365325928e-01 -2.109173238277435303e-01 -4.766883552074432373e-01 2.455627024173736572e-01 -3.287270069122314453e-01 -2.866097986698150635e-01
1.296723168343305588e-02 3.500485122203826904e-01 -4.543865919113159180e-01 -3.971946612000465393e-02 -1.090314090251922607e-01 3.096622601151466370e-02 -8.080114126205444336e-01 5.936196818947792053e-02
2.834084331989288330e-01 2.243068367242813110e-01 -4.870279729366302490e-01 -1.664533317089080811e-01 2.608103156089782715e-01 1.739159822463989258e-01 -6.197005510330200195e-01 3.495223820209503174e-01
2.461009174585342407e-01 3.837990462779998779e-01 -2.176866084337234497e-01 1.910640448331832886e-01 -1.819966733455657959e-01 1.295578926801681519e-01 -7.605190873146057129e-01 2.827408313751220703e-01
1.583351194858551025e-01 2.535597681999206543e-01 -3.601239621639251709e-01 -8.437240123748779297e-02 3.682858943939208984e-01 2.459631711244583130e-01 -6.755991578102111816e-01 3.482283055782318115e-01
3.235599994659423828e-01 5.781751275062561035e-01 -1.874054670333862305e-01 3.973672389984130859e-01 3.966862857341766357e-01 1.669491976499557495e-01 -2.824995219707489014e-01 3.208783566951751709e-01
-4.701224863529205322e-01 3.421392440795898438e-01 -4.338270127773284912e-01 -4.716074168682098389e-01 -9.122257679700851440e-02 4.537616968154907227e-01 -1.720578819513320923e-01 8.649171143770217896e-02
4.121621549129486084e-01 1.282189637422561646e-01 -4.678170979022979736e-01 -2.527006268501281738e-01 -2.266116738319396973e-01 3.079315125942230225e-01 -6.199597716331481934e-01 2.114726044237613678e-02
1.108378022909164429e-01 5.828852653503417969e-01 -3.192496299743652344e-01 -1.564796864986419678e-01 -3.161537945270538330e-01 5.513542890548706055e-01 2.018084228038787842e-01 -2.772763669490814209e-01
1.877806335687637329e-01 6.311501264572143555e-01 -2.768335044384002686e-01 -3.513379693031311035e-01 -4.138146340847015381e-01 2.123932838439941406e-01 -2.128822058439254761e-01 -3.234820067882537842e-01
2.846758067607879639e-01 3.877839744091033936e-01 -3.780733346939086914e-01 4.267924726009368896e-01 1.929635256528854370e-01 3.059566020965576172e-01 -4.633713364601135254e-01 3.129454553127288818e-01
-6.168952584266662598e-02 3.430755734443664551e-01 -5.834510326385498047e-01 -1.599268317222595215e-01 -5.582039356231689453e-01 -1.951404511928558350e-01 -4.031069278717041016e-01 -1.831149123609066010e-02
8.780337870121002197e-02 6.089133024215698242e-01 1.073341891169548035e-01 -3.560244441032409668e-01 3.312825039029121399e-02 6.124233007431030273e-01 -2.999784648418426514e-01 -1.307456344366073608e-01
5.733359456062316895e-01 2.464301437139511108e-01 -4.447912573814392090e-01 6.153590977191925049e-02 -4.027669876813888550e-02 1.863146126270294189e-01 -5.767301321029663086e-01 1.999477446079254150e-01
-1.992741972208023071e-01 4.009920954704284668e-01 -4.001450240612030029e-01 -7.385621666908264160e-01 1.007710099220275879e-01 2.692053914070129395e-01 -2.611256390810012817e-02 1.029412075877189636e-01
8.082839660346508026e-03 6.862501055002212524e-02 2.680971473455429077e-02 -1.686392575502395630e-01 -5.121675729751586914e-01 3.548720777034759521e-01 -5.196889638900756836e-01 5.547440052032470703e-01
8.113778382539749146e-02 1.120558753609657288e-01 -4.872746467590332031e-01 3.632500171661376953e-01 1.750402525067329407e-02 4.656841754913330078e-01 -3.660525083541870117e-01 5.102063417434692383e-01
-1.621500775218009949e-02 3.616374731063842773e-01 -8.764111995697021484e-01 3.512794524431228638e-02 -2.889339625835418701e-01 -5.703471228480339050e-02 -3.821533918380737305e-02 -1.069052517414093018e-01
1.286666560918092728e-02 2.976896762847900391e-01 -3.281082212924957275e-01 -1.752534806728363037e-01 -6.282340269535779953e-03 2.584913969039916992e-01 -8.356466889381408691e-01 8.765812218189239502e-02
-2.459509819746017456e-01 1.786782443523406982e-01 -3.257552087306976318e-01 -8.338784426450729370e-02 -3.972091078758239746e-01 2.806633114814758301e-01 -7.158695459365844727e-01 2.132977545261383057e-01
1.815337687730789185e-02 7.301151156425476074e-01 -5.244908109307289124e-02 -5.698469877243041992e-01 -8.015272766351699829e-02 7.336049806326627731e-03 -3.642041385173797607e-01 1.760160434059798717e-03
1.863090991973876953e-01 2.976802289485931396e-01 -3.964402675628662109e-01 1.040841639041900635e-01 -1.909949444234371185e-02 2.332564294338226318e-01 -7.755021452903747559e-01 2.291289269924163818e-01
5.519102513790130615e-02 1.351555585861206055e-01 -5.329722762107849121e-01 3.012358248233795166e-01 1.427559554576873779e-01 3.213280737400054932e-01 -4.123230874538421631e-01 5.569946765899658203e-01
2.232094407081604004e-01 5.114328265190124512e-01 2.501179277896881104e-02 2.315075248479843140e-01 -2.746030092239379883e-01 -5.553863197565078735e-02 -6.612638235092163086e-01 3.444292247295379639e-01
1.467090100049972534e-01 1.071621701121330261e-01 -2.996084094047546387e-01 -7.973527908325195312e-02 2.885942459106445312e-01 3.100577592849731445e-01 -3.418919146060943604e-01 7.579956054687500000e-01
1.324520856142044067e-01 2.850209474563598633e-01 -2.188622802495956421e-01 -2.383103966712951660e-01 1.968897283077239990e-01 1.416360377334058285e-03 -7.663529515266418457e-01 4.128711819648742676e-01
5.088973045349121094e-01 1.050682887434959412e-01 -2.997661828994750977e-01 -2.884337604045867920e-01 9.621062129735946655e-02 -1.499421987682580948e-02 -2.539215385913848877e-01 6.949624419212341309e-01
-3.368123471736907959e-01 4.426030814647674561e-01 -1.155090257525444031e-01 -5.832125544548034668e-01 -4.297195374965667725e-01 1.132590621709823608e-01 9.316913783550262451e-03 3.736407458782196045e-01
2.925207316875457764e-01 4.153594374656677246e-01 -1.041023358702659607e-01 1.869463026523590088e-01 -1.991425305604934692e-01 -1.053467094898223877e-01 -6.547032594680786133e-01 4.655427634716033936e-01
4.118945896625518799e-01 -1.414486020803451538e-02 -4.363741874694824219e-01 -7.903219014406204224e-02 -1.728228107094764709e-02 4.803009033203125000e-01 -1.386025995016098022e-01 6.190929412841796875e-01
-2.649316564202308655e-02 5.508269667625427246e-01 -5.083549022674560547e-01 -2.527337074279785156e-01 2.092332690954208374e-01 -4.390343129634857178e-01 -7.094597071409225464e-02 3.633534312248229980e-01
3.967502415180206299e-01 2.005686238408088684e-02 -4.947677254676818848e-01 -1.668423712253570557e-01 1.895748674869537354e-01 3.645594120025634766e-01 -3.257243037223815918e-01 5.427861809730529785e-01
1.657222658395767212e-01 3.618791103363037109e-01 -2.031054645776748657e-01 1.675983369350433350e-01 2.651547789573669434e-01 2.711828947067260742e-01 -6.151351928710937500e-01 5.000000596046447754e-01
-1.519894897937774658e-01 2.097397446632385254e-01 -1.346284747123718262e-01 -5.604779720306396484e-02 -5.228605866432189941e-01 -7.535808533430099487e-02 -5.908842086791992188e-01 5.323870778083801270e-01
7.474774122238159180e-02 4.807353317737579346e-01 -7.508910298347473145e-01 -2.204106599092483521e-01 1.787279397249221802e-01 -4.036944732069969177e-02 -3.244995772838592529e-01 -1.096128970384597778e-01
4.264382421970367432e-01 1.954533457756042480e-01 -3.344174325466156006e-01 -1.444380134344100952e-01 6.029258295893669128e-02 -1.918822824954986572e-01 -3.793395459651947021e-01 6.803663969039916992e-01
8.268850296735763550e-02 5.051894783973693848e-01 -4.335531890392303467e-01 3.960317969322204590e-01 2.748476266860961914e-01 4.538325592875480652e-02 -4.577696621417999268e-01 3.255502283573150635e-01
2.930905818939208984e-01 3.069637119770050049e-01 -4.979083538055419922e-01 -3.749946653842926025e-01 -6.041545271873474121e-01 3.791069239377975464e-02 -2.333622276782989502e-01 -1.021731644868850708e-01
5.401629805564880371e-01 2.956385314464569092e-01 -2.152640968561172485e-01 -1.796532422304153442e-01 -6.831232309341430664e-01 -1.938265189528465271e-02 -3.816904500126838684e-02 2.715108990669250488e-01
2.213087379932403564e-01 8.278874754905700684e-01 2.183098345994949341e-01 -2.411356717348098755e-01 -1.355155408382415771e-01 3.750751018524169922e-01 -1.557650789618492126e-02 2.303666621446609497e-02
4.591558277606964111e-01 6.887635588645935059e-01 -4.291029870510101318e-01 1.375603824853897095e-01 -1.106674671173095703e-01 -2.019854038953781128e-01 -1.482368558645248413e-01 -1.915958672761917114e-01
1.868992894887924194e-01 4.706228673458099365e-01 -3.078324198722839355e-01 3.926703929901123047e-01 3.549046814441680908e-01 1.310170739889144897e-01 -3.164366483688354492e-01 5.013752579689025879e-01
3.729909956455230713e-01 4.269610643386840820e-01 -1.585855484008789062e-01 1.824990510940551758e-01 3.657290339469909668e-02 -9.466438740491867065e-02 -6.142330169677734375e-01 4.822299480438232422e-01
-1.103094667196273804e-01 1.890209764242172241e-01 -2.265013605356216431e-01 -8.263435363769531250e-01 -1.528513580560684204e-01 2.906753122806549072e-01 -1.166220232844352722e-01 3.106445074081420898e-01
-1.328550279140472412e-01 4.957977831363677979e-01 -3.364497721195220947e-01 4.588678106665611267e-02 -3.694386780261993408e-01 6.569028496742248535e-01 -6.274890154600143433e-02 -2.220050841569900513e-01
3.034179508686065674e-01 1.840315014123916626e-01 -5.090706944465637207e-01 -2.102158814668655396e-01 -7.373648285865783691e-01 1.047684326767921448e-01 -3.205367177724838257e-02 1.225373819470405579e-01
1.712905913591384888e-01 1.875400245189666748e-01 -4.641542732715606689e-01 -5.537297576665878296e-02 2.800161838531494141e-01 4.133549034595489502e-01 -5.838912725448608398e-01 3.560656905174255371e-01
3.023118972778320312e-01 4.269156455993652344e-01 -1.033358871936798096e-01 3.645703196525573730e-01 -1.693200021982192993e-01 4.616747424006462097e-02 -5.802199244499206543e-01 4.640097618103027344e-01
1.908867508172988892e-01 4.145128130912780762e-01 -1.660647541284561157e-01 2.515873908996582031e-01 -1.490487605333328247e-01 -3.708959370851516724e-02 -6.902604699134826660e-01 4.481258988380432129e-01
5.471959710121154785e-01 1.104203686118125916e-01 -3.290172815322875977e-01 -4.067401885986328125e-01 -5.792856812477111816e-01 1.416293233633041382e-01 -2.417662441730499268e-01 2.474253810942173004e-02
2.871900796890258789e-01 6.993541121482849121e-01 1.879043728113174438e-01 -5.808484554290771484e-01 -9.496137499809265137e-02 1.745828092098236084e-01 -1.359775546006858349e-03 1.274119019508361816e-01
4.381164535880088806e-02 4.192456305027008057e-01 -4.076061844825744629e-01 1.095796003937721252e-01 8.361141383647918701e-02 1.268712710589170456e-02 -7.461509704589843750e-01 2.833196818828582764e-01
-1.430007368326187134e-01 8.417397141456604004e-01 1.614679545164108276e-01 -1.052057296037673950e-01 1.242549344897270203e-01 4.608167111873626709e-01 3.728184849023818970e-02 6.858278810977935791e-02
2.995792627334594727e-01 6.708829998970031738e-01 9.455421008169651031e-03 1.092498674988746643e-01 -3.592348992824554443e-01 4.255186319351196289e-01 -2.764029204845428467e-01 -2.482516318559646606e-01
6.281215548515319824e-01 2.312376499176025391e-01 -4.772436618804931641e-01 -3.053841590881347656e-01 -2.813609838485717773e-01 -1.688698977231979370e-01 1.715451106429100037e-02 3.507079184055328369e-01
1.902937293052673340e-01 4.786378145217895508e-01 -4.156714379787445068e-01 4.852772653102874756e-01 2.429669201374053955e-01 1.566979438066482544e-01 -3.649750053882598877e-01 3.310945630073547363e-01
3.774311542510986328e-01 -5.281730089336633682e-03 -6.272404789924621582e-01 -2.154364883899688721e-01 -1.136861294507980347e-01 5.591062307357788086e-01 1.252549737691879272e-01 2.765162885189056396e-01
-1.711021512746810913e-01 5.260772705078125000e-01 -3.051738440990447998e-01 1.680109500885009766e-01 -1.290946006774902344e-01 1.753436923027038574e-01 4.767046868801116943e-01 5.458478927612304688e-01
-3.007023930549621582e-01 4.195307195186614990e-01 -4.935955405235290527e-01 -5.232549905776977539e-01 -2.901323325932025909e-02 3.578880131244659424e-01 2.763191759586334229e-01 1.042197272181510925e-01
5.345643162727355957e-01 9.480176120996475220e-02 -5.237981081008911133e-01 -9.315860271453857422e-02 -7.845541089773178101e-02 4.486671388149261475e-01 2.356122732162475586e-01 3.990489542484283447e-01
2.094962447881698608e-01 7.734919190406799316e-01 7.135944068431854248e-02 -3.474577665328979492e-01 1.381969600915908813e-01 3.360693454742431641e-01 -2.680678069591522217e-01 -1.676340401172637939e-01
5.399525761604309082e-01 1.852000057697296143e-01 -3.791656196117401123e-01 9.504879266023635864e-02 1.858014166355133057e-01 5.121515393257141113e-01 2.907447218894958496e-01 3.741621375083923340e-01
2.340399175882339478e-01 2.225442677736282349e-01 -4.004759788513183594e-01 1.162752695381641388e-02 -3.796994090080261230e-01 3.255926445126533508e-02 3.539603054523468018e-01 6.816623210906982422e-01
6.255528330802917480e-02 7.511245608329772949e-01 7.461269944906234741e-02 -5.344309806823730469e-01 -8.102490007877349854e-02 4.624323546886444092e-02 -3.592696785926818848e-01 5.419461056590080261e-02
7.164754271507263184e-01 4.308204948902130127e-01 -2.921686470508575439e-01 -7.820389419794082642e-02 -3.586658537387847900e-01 9.437327831983566284e-02 2.523126304149627686e-01 9.148218482732772827e-02
3.191860392689704895e-02 6.000196337699890137e-01 -5.246507748961448669e-02 2.541173696517944336e-01 -4.349491596221923828e-01 6.112065315246582031e-01 -6.901771575212478638e-02 -6.412477791309356689e-02
6.187427323311567307e-03 7.987112402915954590e-01 9.904561936855316162e-02 -5.098686218261718750e-01 -7.365985214710235596e-02 -1.042918264865875244e-01 7.319424301385879517e-02 2.656802237033843994e-01
-1.538389734923839569e-02 4.690825045108795166e-01 -1.966744363307952881e-01 -7.421382665634155273e-01 -3.765124678611755371e-01 -1.428661216050386429e-02 -1.685113310813903809e-01 1.411138772964477539e-01
5.305097699165344238e-01 1.378884315490722656e-01 -2.497146278619766235e-01 -4.874470084905624390e-02 -9.943878650665283203e-02 1.632459759712219238e-01 -1.527078151702880859e-01 7.582582831382751465e-01
1.047301366925239563e-01 2.363063767552375793e-02 -4.665129780769348145e-01 -1.298015117645263672e-01 -1.835217326879501343e-01 5.391471385955810547e-01 -6.254509091377258301e-01 1.960657387971878052e-01
3.377201259136199951e-01 3.361759185791015625e-01 -1.244811490178108215e-01 2.617387473583221436e-01 -2.861067838966846466e-02 2.817979753017425537e-01 -6.321458816528320312e-01 4.572646319866180420e-01
1.977646648883819580e-01 6.096457839012145996e-01 -3.114450871944427490e-01 5.558538436889648438e-01 -8.016245067119598389e-02 2.494412288069725037e-02 -1.615339703857898712e-02 4.194526374340057373e-01
-3.361363708972930908e-01 6.915823221206665039e-01 -2.841088222339749336e-03 -4.792835116386413574e-01 -2.361385226249694824e-01 -3.341138362884521484e-02 -2.386327981948852539e-01 2.553078830242156982e-01
5.394328236579895020e-01 2.039959132671356201e-01 -4.722406566143035889e-01 -3.169844746589660645e-01 1.232841089367866516e-01 -2.164992094039916992e-01 -1.692728698253631592e-01 5.031733512878417969e-01
-2.723717689514160156e-01 4.376206099987030029e-01 -6.240364313125610352e-01 4.665948450565338135e-02 -1.012992411851882935e-01 2.480065971612930298e-01 3.595397472381591797e-01 3.763850033283233643e-01
3.224391639232635498e-01 2.794869802892208099e-02 -1.114601194858551025e-01 -1.414295434951782227e-01 -2.148051187396049500e-02 4.972200989723205566e-01 -1.523982137441635132e-01 7.693578600883483887e-01
-2.356201112270355225e-01 7.814290523529052734e-01 1.672835797071456909e-01 -4.162331223487854004e-01 -1.414361745119094849e-01 8.894385769963264465e-03 -2.079838365316390991e-01 2.632063031196594238e-01
3.619980514049530029e-01 2.651785910129547119e-01 -1.592199057340621948e-01 -3.069825842976570129e-02 -7.442272305488586426e-01 -5.346769466996192932e-02 -2.086952179670333862e-01 4.147984981536865234e-01
2.553684711456298828e-01 4.062479436397552490e-01 -3.734968006610870361e-01 1.827630251646041870e-01 2.085537612438201904e-01 1.961667090654373169e-01 -6.820606589317321777e-01 2.228552699089050293e-01
1.879727989435195923e-01 3.155947625637054443e-01 -2.113154977560043335e-01 -1.024898961186408997e-01 -5.828843116760253906e-01 9.726545214653015137e-02 4.121025800704956055e-01 5.393185019493103027e-01
9.408552944660186768e-02 1.870083063840866089e-01 -5.487380176782608032e-02 1.307674795389175415e-01 -4.517775774002075195e-01 2.032514065504074097e-01 -5.945985913276672363e-01 5.806057453155517578e-01
3.447881639003753662e-01 1.147942766547203064e-01 -3.286710381507873535e-01 -1.561345309019088745e-01 5.444758012890815735e-02 5.218507647514343262e-01 -6.596151590347290039e-01 1.586066335439682007e-01
-1.066836044192314148e-01 8.857696056365966797e-01 5.314771458506584167e-02 -4.051209688186645508e-01 -3.952633589506149292e-02 5.603897944092750549e-02 -1.780491620302200317e-01 2.605718560516834259e-02
1.489139497280120850e-01 3.017416298389434814e-01 -4.072967767715454102e-01 -4.960441030561923981e-03 -5.318909138441085815e-02 3.106287419795989990e-01 -7.882259488105773926e-01 1.555546559393405914e-02
1.523437201976776123e-01 6.422128677368164062e-01 -3.255617618560791016e-01 -2.608447670936584473e-01 -3.691484928131103516e-01 3.851166367530822754e-02 -4.669568538665771484e-01 -1.857992410659790039e-01
6.845004111528396606e-02 6.710428595542907715e-01 8.377030491828918457e-02 -1.711228303611278534e-02 -4.350197315216064453e-01 5.811138749122619629e-01 -9.502314031124114990e-02 -4.172370210289955139e-02
-1.733490526676177979e-01 1.174173355102539062e-01 -4.319355189800262451e-01 1.564805060625076294e-01 -7.413391023874282837e-02 5.323499441146850586e-01 -6.009163856506347656e-01 3.084085285663604736e-01
2.199947834014892578e-01 3.844248354434967041e-01 -7.679510116577148438e-01 -2.310624271631240845e-01 3.031326830387115479e-01 -1.390384733676910400e-01 -1.839074939489364624e-01 1.250523924827575684e-01
3.362281322479248047e-01 4.517233967781066895e-01 -4.578311145305633545e-01 5.142089128494262695e-01 1.559800505638122559e-01 2.601262331008911133e-01 4.974637925624847412e-02 3.382401764392852783e-01
5.716442465782165527e-01 1.342212557792663574e-01 -2.978588342666625977e-01 -1.420249789953231812e-01 8.720539510250091553e-02 -1.092907786369323730e-02 -1.682482063770294189e-01 7.143424153327941895e-01
-2.734725475311279297e-01 3.748604655265808105e-01 -4.854415357112884521e-02 -7.049195170402526855e-01 -1.386405900120735168e-02 3.267117440700531006e-01 -3.233740329742431641e-01 2.718835771083831787e-01
2.210626602172851562e-01 -7.012861222028732300e-02 -6.550147533416748047e-01 -1.522603034973144531e-01 -4.636691510677337646e-02 5.019092559814453125e-01 -4.206053316593170166e-01 2.510264515876770020e-01
1.256767809391021729e-01 8.673169612884521484e-01 -2.132011204957962036e-02 -4.452821016311645508e-01 1.110366284847259521e-01 5.123902112245559692e-02 -1.352054923772811890e-01 -8.903368143364787102e-04
-1.191945374011993408e-01 6.014922633767127991e-02 -2.064083665609359741e-01 -1.164934858679771423e-01 -2.164066731929779053e-01 4.472473859786987305e-01 -6.116672158241271973e-01 5.522688627243041992e-01
5.399856567382812500e-01 3.306537866592407227e-01 -3.627670407295227051e-01 -2.596514523029327393e-01 5.338817834854125977e-01 1.097431182861328125e-01 -1.931616812944412231e-01 2.562813162803649902e-01
4.369702041149139404e-01 3.284332156181335449e-01 -3.341788947582244873e-01 9.579635411500930786e-02 -2.628174424171447754e-01 6.773179024457931519e-02 3.929326236248016357e-01 5.935315489768981934e-01
3.962130546569824219e-01 3.820526180788874626e-03 -7.197526097297668457e-01 -1.629403829574584961e-01 -5.528628826141357422e-03 4.611707627773284912e-01 1.526356786489486694e-01 2.498009502887725830e-01
5.584431886672973633e-01 5.803024023771286011e-02 -5.434808731079101562e-01 -2.044884711503982544e-01 -5.369506776332855225e-02 4.819626733660697937e-02 7.612768560647964478e-02 5.801597833633422852e-01
1.519683003425598145e-01 3.310459852218627930e-01 -2.724882066249847412e-01 3.327710628509521484e-01 3.882039338350296021e-02 3.037591874599456787e-01 -6.640301346778869629e-01 3.842072784900665283e-01
2.044932991266250610e-01 -2.455264143645763397e-02 -5.196072459220886230e-01 -2.398613542318344116e-01 3.075165748596191406e-01 5.404421091079711914e-01 -2.813930809497833252e-01 4.052509963512420654e-01
2.519719898700714111e-01 5.361829996109008789e-01 -7.473829388618469238e-01 3.767712414264678955e-02 2.412440627813339233e-01 -1.027890741825103760e-01 1.348164975643157959e-01 -4.557820409536361694e-02
5.925210118293762207e-01 2.249527424573898315e-01 -2.030979990959167480e-01 -6.094210967421531677e-02 -1.705653816461563110e-01 3.827379643917083740e-01 -5.997453927993774414e-01 1.344505399465560913e-01
-1.438680887222290039e-01 8.134143948554992676e-01 -3.302372694015502930e-01 -5.091354995965957642e-02 -1.636359244585037231e-01 1.096350997686386108e-01 -2.400991022586822510e-01 -3.310075998306274414e-01
1.071418002247810364e-01 7.356154918670654297e-02 -4.286903738975524902e-01 2.028874866664409637e-02 3.560301959514617920e-01 7.237589359283447266e-01 -2.154114097356796265e-01 3.192735612392425537e-01
-1.460842043161392212e-01 1.833371967077255249e-01 -7.437350153923034668e-01 -1.504723578691482544e-01 -5.412529110908508301e-01 -8.646684139966964722e-02 -2.285134047269821167e-01 1.288945376873016357e-01
-2.043098509311676025e-01 6.993097662925720215e-01 -1.007295250892639160e-01 -9.168608486652374268e-02 -4.354371726512908936e-01 4.576272666454315186e-01 2.270311862230300903e-01 -9.963523596525192261e-03
2.233948372304439545e-02 3.152666687965393066e-01 -4.701313972473144531e-01 -2.719115614891052246e-01 2.183896452188491821e-01 -3.649885356426239014e-01 -2.336916476488113403e-01 6.079689264297485352e-01
2.199549786746501923e-02 5.907906293869018555e-01 -4.989305436611175537e-01 4.759270548820495605e-01 -8.447778224945068359e-02 -4.145396500825881958e-02 1.051388755440711975e-01 3.938723206520080566e-01
-1.013710871338844299e-01 6.809785366058349609e-01 4.395188018679618835e-02 -5.873922109603881836e-01 -3.654274940490722656e-01 4.613533616065979004e-02 -3.219485282897949219e-02 2.057395726442337036e-01
1.125488877296447754e-01 5.610293745994567871e-01 2.332744449377059937e-01 -1.241732910275459290e-01 -1.842872649431228638e-01 7.303343415260314941e-01 9.436214715242385864e-02 1.627529561519622803e-01
2.726437747478485107e-01 3.449351713061332703e-02 -3.145762681961059570e-01 -1.800886243581771851e-01 -1.049072220921516418e-01 3.201791644096374512e-01 -2.262807935476303101e-01 7.926930189132690430e-01
1.263001710176467896e-01 9.138808250427246094e-01 5.553222075104713440e-02 -3.398644626140594482e-01 2.642706409096717834e-02 5.674419179558753967e-02 -1.608798354864120483e-01 2.186285518109798431e-02
6.922249197959899902e-01 2.971539199352264404e-01 -5.599141120910644531e-01 -9.617735445499420166e-02 -6.478619575500488281e-02 2.270449548959732056e-01 2.323724627494812012e-01 -5.151221994310617447e-03
1.385061144828796387e-01 6.178092956542968750e-01 -1.145865991711616516e-01 5.354877114295959473e-01 -2.456607818603515625e-01 2.883152663707733154e-01 -2.565692411735653877e-03 3.946757912635803223e-01
-4.665065109729766846e-01 3.575654923915863037e-01 -4.268057048320770264e-01 -4.870370030403137207e-01 1.369178444147109985e-01 2.687228024005889893e-01 -1.166019961237907410e-02 3.795471489429473877e-01
2.305800318717956543e-01 3.332837820053100586e-01 -3.595939278602600098e-01 1.942410171031951904e-01 2.363313548266887665e-02 1.635002344846725464e-01 -7.023547291755676270e-01 3.848695456981658936e-01
4.215175509452819824e-01 1.594938687048852444e-03 -5.976608395576477051e-01 -2.793576717376708984e-01 3.611402213573455811e-02 1.174842268228530884e-01 4.508759453892707825e-02 6.082284450531005859e-01
4.046197514981031418e-03 6.689930558204650879e-01 -4.494405686855316162e-01 -2.339525520801544189e-01 2.698651254177093506e-01 -3.655272126197814941e-01 2.779497578740119934e-02 2.974751889705657959e-01
-4.210849106311798096e-01 5.508658289909362793e-01 -2.063875347375869751e-01 -5.590684413909912109e-01 -1.305252164602279663e-01 1.822656691074371338e-01 -2.868964076042175293e-01 1.775214672088623047e-01
-1.722266525030136108e-02 6.201893687248229980e-01 -5.703048035502433777e-02 2.833419442176818848e-01 -2.585079371929168701e-01 6.532269120216369629e-01 1.779005974531173706e-01 7.970558106899261475e-02
1.915653347969055176e-01 5.727617740631103516e-01 5.182095989584922791e-02 -1.155706793069839478e-01 -5.507536530494689941e-01 5.319695472717285156e-01 -1.503351181745529175e-01 -1.014040783047676086e-01
-4.190691411495208740e-01 4.530207514762878418e-01 -4.088162183761596680e-01 2.756329476833343506e-01 -6.707211583852767944e-02 2.609355151653289795e-01 2.077784389257431030e-01 5.101873278617858887e-01
5.511482357978820801e-01 2.967174723744392395e-02 -3.098459243774414062e-01 -2.736468613147735596e-01 -9.328875690698623657e-02 9.578392654657363892e-02 -1.986235976219177246e-01 6.834759712219238281e-01
-7.655076682567596436e-02 5.804926156997680664e-01 -1.721636019647121429e-02 1.394307762384414673e-01 -4.525431692600250244e-01 5.997254252433776855e-01 2.292251139879226685e-01 1.429015696048736572e-01
1.062577962875366211e-01 7.283788919448852539e-01 8.897623047232627869e-03 1.190395429730415344e-01 -5.265765786170959473e-01 3.859844505786895752e-01 -8.655757457017898560e-02 -1.008201837539672852e-01
5.156611204147338867e-01 1.967575252056121826e-01 -3.542253673076629639e-01 3.277225494384765625e-01 1.470268368721008301e-01 6.028650999069213867e-01 -4.040589556097984314e-02 2.753301560878753662e-01
-2.893275320529937744e-01 4.554733932018280029e-01 -1.465360522270202637e-01 -5.633171796798706055e-01 -5.263708829879760742e-01 1.304930001497268677e-01 -2.281438112258911133e-01 1.545648574829101562e-01
-1.554787810891866684e-02 1.753234714269638062e-01 -9.448957443237304688e-02 -4.691504873335361481e-03 -6.080068945884704590e-01 2.643443942070007324e-01 -5.767292976379394531e-01 4.334772527217864990e-01
-2.335995584726333618e-01 6.591866016387939453e-01 -6.607658267021179199e-01 7.433877885341644287e-02 2.101527303457260132e-01 1.468372251838445663e-02 1.560754030942916870e-01 -5.206891801208257675e-03
4.007001221179962158e-01 1.265497952699661255e-01 -4.170156419277191162e-01 -2.382646948099136353e-01 1.611963510513305664e-01 -1.059465035796165466e-01 -3.548554480075836182e-01 6.554549932479858398e-01
9.939199686050415039e-02 7.297980189323425293e-01 3.586666285991668701e-02 1.955716758966445923e-01 -4.870748519897460938e-01 3.954195976257324219e-01 -1.517201513051986694e-01 -3.693231195211410522e-02
4.181216657161712646e-01 6.032634377479553223e-01 -3.901581466197967529e-01 2.151024043560028076e-01 -4.571019709110260010e-01 -1.393237411975860596e-01 -1.510817855596542358e-01 -1.075914651155471802e-01
-2.117942869663238525e-01 6.605159640312194824e-01 -9.285257756710052490e-02 -7.062316685914993286e-02 -3.900223970413208008e-01 5.549570322036743164e-01 2.124803662300109863e-01 3.181611653417348862e-03
-1.770774461328983307e-02 5.944480895996093750e-01 -1.096406131982803345e-01 4.252249747514724731e-02 -5.010496377944946289e-01 5.788999795913696289e-01 2.145378738641738892e-01 1.692469418048858643e-02
4.440342187881469727e-01 -2.911847783252596855e-03 -5.662560462951660156e-01 -2.606608569622039795e-01 -3.221870362758636475e-01 3.521998822689056396e-01 7.046210765838623047e-02 4.259355068206787109e-01
5.049780011177062988e-01 1.860718131065368652e-01 -2.860760390758514404e-01 4.144128039479255676e-02 1.724430322647094727e-01 8.002255111932754517e-02 -2.952646315097808838e-01 7.095745801925659180e-01
1.997598558664321899e-01 5.876685976982116699e-01 -2.797359526157379150e-01 2.735998630523681641e-01 8.031960576772689819e-02 -1.415346413850784302e-01 -6.105365753173828125e-01 2.497889101505279541e-01
4.350450932979583740e-01 1.845960617065429688e-01 -4.190984070301055908e-01 -2.114007920026779175e-01 -7.187746763229370117e-01 1.117876470088958740e-01 -1.407871842384338379e-01 8.585999906063079834e-02
2.577724754810333252e-01 3.583656996488571167e-02 -4.529552161693572998e-01 -2.851225733757019043e-01 3.025794029235839844e-01 4.951585829257965088e-01 -4.193043410778045654e-01 3.650390803813934326e-01
-4.480921328067779541e-01 4.340875446796417236e-01 -1.117655560374259949e-01 -5.288076996803283691e-01 8.522711694240570068e-03 3.019424080848693848e-01 4.379272926598787308e-03 4.768556952476501465e-01
1.227825805544853210e-01 3.162068426609039307e-01 -4.232803583145141602e-01 -6.981403380632400513e-02 1.913644671440124512e-01 2.633850574493408203e-01 -7.678413391113281250e-01 7.297433912754058838e-02
3.539858460426330566e-01 1.622871756553649902e-01 -1.903755515813827515e-01 -2.631051242351531982e-01 -4.244709610939025879e-01 8.484892547130584717e-02 2.426485270261764526e-01 7.047244310379028320e-01
2.475545704364776611e-01 3.983722031116485596e-01 -3.660634756088256836e-01 3.081115484237670898e-01 3.919350504875183105e-01 2.407727092504501343e-01 -4.276076853275299072e-01 3.957883119583129883e-01
-1.393636167049407959e-01 6.851021051406860352e-01 -5.173836946487426758e-01 -1.597394645214080811e-01 3.165107965469360352e-01 6.822854280471801758e-02 -2.162885218858718872e-01 -2.576730847358703613e-01
5.186424255371093750e-01 2.051926255226135254e-01 -3.654577434062957764e-01 2.330521047115325928e-01 1.379422694444656372e-01 6.383513212203979492e-01 -7.142890244722366333e-02 2.634595632553100586e-01
4.343490004539489746e-01 9.297458827495574951e-02 -4.524062946438789368e-02 -9.667877107858657837e-03 4.944260790944099426e-02 4.183374047279357910e-01 -1.448261886835098267e-01 7.759709954261779785e-01
-6.640133261680603027e-02 9.911827743053436279e-02 -1.293562054634094238e-01 9.624204039573669434e-02 -3.702994287014007568e-01 3.281512260437011719e-01 -5.165796875953674316e-01 6.694114208221435547e-01
4.482626914978027344e-01 2.494796663522720337e-01 -3.094801008701324463e-01 -2.828788459300994873e-01 4.144000709056854248e-01 1.119758337736129761e-01 -3.692334294319152832e-01 4.903293550014495850e-01
2.442207485437393188e-01 2.739316225051879883e-01 -2.713598608970642090e-01 1.983409523963928223e-01 1.436313092708587646e-01 4.782397449016571045e-01 -6.356293559074401855e-01 3.146021068096160889e-01
4.654087424278259277e-01 3.246053159236907959e-01 -3.878918290138244629e-01 -5.037786066532135010e-02 -4.438669383525848389e-01 -1.488943994045257568e-01 2.308867126703262329e-01 5.025256276130676270e-01
2.899100780487060547e-01 7.375679016113281250e-01 1.393613368272781372e-01 -5.282163023948669434e-01 1.018734276294708252e-02 2.528507411479949951e-01 -7.136544585227966309e-02 6.619291007518768311e-02
3.774631619453430176e-01 -1.081668809056282043e-01 -3.293326795101165771e-01 -4.138241410255432129e-01 3.591706231236457825e-02 5.569860935211181641e-01 -2.136389166116714478e-01 4.571058452129364014e-01
-3.793620737269520760e-03 5.652078390121459961e-01 -5.372243523597717285e-01 -3.707579076290130615e-01 1.745551228523254395e-01 -4.080430269241333008e-01 -3.107390552759170532e-02 2.377396374940872192e-01
-3.015338480472564697e-01 6.007631421089172363e-01 -6.755674481391906738e-01 -2.921489812433719635e-02 2.571118175983428955e-01 7.356910407543182373e-02 1.302485167980194092e-01 4.931882396340370178e-02
-1.669040694832801819e-02 7.571602463722229004e-01 1.975429356098175049e-01 -5.116370320320129395e-01 -1.913650929927825928e-01 4.022549837827682495e-02 -1.741702258586883545e-01 2.388729602098464966e-01
-3.485884666442871094e-01 6.934396028518676758e-01 5.813744664192199707e-02 2.296505421400070190e-01 -2.520798705518245697e-02 3.877892345190048218e-02 4.227098822593688965e-02 5.810182690620422363e-01
5.047239661216735840e-01 1.657381206750869751e-01 -2.751423120498657227e-01 3.050555586814880371e-01 9.683718532323837280e-02 6.704537868499755859e-01 -8.303959667682647705e-02 2.885155081748962402e-01
-3.028354644775390625e-01 5.919565558433532715e-01 2.633028849959373474e-02 -5.968642830848693848e-01 5.762327089905738831e-02 3.381398320198059082e-01 -2.019005119800567627e-01 2.061918973922729492e-01
8.883403986692428589e-02 7.648273110389709473e-01 1.857752799987792969e-01 -5.563151836395263672e-01 1.685278303921222687e-02 9.220200031995773315e-02 1.170075498521327972e-03 2.331565618515014648e-01
2.645608484745025635e-01 4.102531373500823975e-01 -4.622255265712738037e-01 -8.226603269577026367e-02 -7.021868824958801270e-01 4.765501245856285095e-02 -2.112152129411697388e-01 3.647698089480400085e-02
2.975538969039916992e-01 5.046988129615783691e-01 -3.146591186523437500e-01 1.251696944236755371e-01 -7.117006182670593262e-01 -2.328368835151195526e-02 -1.382130682468414307e-01 1.260960549116134644e-01
-4.869726002216339111e-01 6.027789115905761719e-01 -2.034864723682403564e-01 -4.768960475921630859e-01 -1.916343905031681061e-02 4.519581049680709839e-02 -2.361712306737899780e-01 2.692435681819915771e-01
3.834466934204101562e-01 4.769354164600372314e-01 -1.529570817947387695e-01 3.058397173881530762e-01 -1.247728839516639709e-01 -1.738423258066177368e-01 -4.770477116107940674e-01 4.849777817726135254e-01
6.789465546607971191e-01 8.801404386758804321e-02 -4.834995567798614502e-01 -1.517091989517211914e-01 3.178069135174155235e-03 4.062075316905975342e-01 1.173830926418304443e-01 3.093608617782592773e-01
-4.673444107174873352e-02 1.195959672331809998e-01 -3.015941679477691650e-01 -1.744076460599899292e-01 2.442642301321029663e-01 3.502202779054641724e-02 -2.583548426628112793e-01 8.570279479026794434e-01
6.395553797483444214e-02 5.405565500259399414e-01 -4.509890675544738770e-01 -3.854417204856872559e-01 3.651305437088012695e-01 -3.092730641365051270e-01 7.222894579172134399e-02 3.428768813610076904e-01
2.382735311985015869e-01 6.992167830467224121e-01 3.871247544884681702e-02 -6.468985229730606079e-02 -3.540377616882324219e-01 5.098908543586730957e-01 -1.769876182079315186e-01 -1.788356453180313110e-01
2.398291975259780884e-01 3.432269692420959473e-01 -2.523338496685028076e-01 4.273672103881835938e-01 -4.232656359672546387e-01 1.762429177761077881e-01 1.685516834259033203e-01 5.828697085380554199e-01
-3.382919430732727051e-01 4.130016565322875977e-01 -5.486873388290405273e-01 1.437804400920867920e-01 5.831614881753921509e-02 2.147178798913955688e-01 3.545799851417541504e-01 4.669327735900878906e-01
2.220591008663177490e-01 4.587363004684448242e-01 -7.704010605812072754e-01 -7.190944999456405640e-02 3.414164185523986816e-01 -7.457304000854492188e-02 9.770731627941131592e-02 9.944354742765426636e-02
-3.402378857135772705e-01 4.927673637866973877e-01 -3.583034574985504150e-01 9.807808697223663330e-02 -2.077243179082870483e-01 2.042465358972549438e-01 4.161860048770904541e-01 4.953190982341766357e-01
-4.723848700523376465e-01 3.913229107856750488e-01 -4.382252097129821777e-01 -4.502214491367340088e-01 1.350073516368865967e-01 2.627586126327514648e-01 9.026198089122772217e-02 3.654611408710479736e-01
-2.985420823097229004e-01 6.128659844398498535e-01 1.730826795101165771e-01 1.108876764774322510e-01 -2.821210920810699463e-01 -5.343423411250114441e-02 -3.838264942169189453e-02 6.396040916442871094e-01
-2.199936211109161377e-01 3.053931891918182373e-01 -3.329792022705078125e-01 -6.246269941329956055e-01 -5.291851758956909180e-01 1.199631914496421814e-01 5.888956133276224136e-03 2.506811916828155518e-01
1.292247027158737183e-01 1.535027637146413326e-03 -3.498241901397705078e-01 1.777813285589218140e-01 1.241735666990280151e-01 7.057157754898071289e-01 -8.387221395969390869e-02 5.557222366333007812e-01
4.760674238204956055e-01 1.175872460007667542e-01 -2.550734281539916992e-01 9.183935075998306274e-02 -1.697535216808319092e-01 4.259060621261596680e-01 3.044098615646362305e-01 6.189979910850524902e-01
4.174951612949371338e-01 1.725278645753860474e-01 5.793383345007896423e-02 -7.012596726417541504e-02 -5.173336863517761230e-01 3.014249801635742188e-01 1.704936027526855469e-01 6.325337886810302734e-01
8.517292328178882599e-03 7.858863472938537598e-01 -4.273536056280136108e-02 -4.840450584888458252e-01 -2.244425117969512939e-01 4.160958901047706604e-02 -3.005260825157165527e-01 -6.133984029293060303e-02
-1.257208287715911865e-01 7.251382470130920410e-01 -4.198320209980010986e-01 -3.794134855270385742e-01 2.643204629421234131e-01 -1.493568271398544312e-01 -2.040842473506927490e-01 -6.581854820251464844e-02
1.419941931962966919e-01 5.832621455192565918e-01 -4.422676861286163330e-01 4.986593425273895264e-01 -5.069051682949066162e-02 2.249219641089439392e-02 2.627546191215515137e-01 3.510920405387878418e-01
2.694696187973022461e-01 5.493974685668945312e-01 1.241818666458129883e-01 -2.117848247289657593e-01 -1.439474225044250488e-01 7.262428402900695801e-01 1.294842362403869629e-01 1.894825324416160583e-02
-2.044899761676788330e-01 4.977094829082489014e-01 -6.391099095344543457e-02 -7.305068969726562500e-01 1.179128140211105347e-01 1.362944245338439941e-01 -2.743277549743652344e-01 2.549682259559631348e-01
2.104182168841362000e-02 2.234819382429122925e-01 -2.957132458686828613e-01 -1.499285846948623657e-01 1.513725221157073975e-01 1.975293159484863281e-01 -8.252820372581481934e-01 3.109119236469268799e-01
-3.657318593468517065e-04 4.381053149700164795e-01 -7.713633179664611816e-01 -2.140922993421554565e-01 1.642726808786392212e-01 -2.526264488697052002e-01 -1.744865030050277710e-01 2.144193351268768311e-01
-3.891895413398742676e-01 3.967343270778656006e-01 -2.746177613735198975e-01 -5.967347025871276855e-01 -2.505373656749725342e-01 3.323264420032501221e-01 2.678544074296951294e-02 2.927439808845520020e-01
-1.489616334438323975e-01 5.092328786849975586e-01 -6.748355031013488770e-01 -1.511800587177276611e-01 3.309377431869506836e-01 1.403688103891909122e-03 -3.177860379219055176e-01 -1.724071055650711060e-01
-4.171696603298187256e-01 3.282592296600341797e-01 -5.451332926750183105e-01 1.055087596178054810e-01 -2.040985822677612305e-01 2.638623118400573730e-01 3.050127923488616943e-01 4.534321427345275879e-01
-3.656068742275238037e-01 5.835247635841369629e-01 -3.189141154289245605e-01 -4.666685760021209717e-01 7.493263483047485352e-02 4.470780789852142334e-01 1.633037067949771881e-02 -2.417446300387382507e-02
-1.858671456575393677e-01 7.621280550956726074e-01 -1.439766772091388702e-02 -4.456302225589752197e-01 -2.932981252670288086e-01 -9.238940477371215820e-02 -2.836380302906036377e-01 1.039739772677421570e-01
5.156645774841308594e-01 2.559654116630554199e-01 -3.156892359256744385e-01 -1.946082711219787598e-01 1.011580079793930054e-01 -1.368657946586608887e-01 -3.732193410396575928e-01 6.023136377334594727e-01
-1.167308166623115540e-01 7.328163981437683105e-01 -6.348056793212890625e-01 -2.103406377136707306e-02 -1.202837191522121429e-02 -1.567430794239044189e-01 1.093912646174430847e-01 -9.619706124067306519e-02
-4.099289774894714355e-01 5.623943805694580078e-01 -1.099895220249891281e-02 -4.800192117691040039e-01 -6.141281221061944962e-03 -2.900150232017040253e-02 -2.545268833637237549e-01 4.684748351573944092e-01
2.472290098667144775e-01 8.013246059417724609e-01 8.377385139465332031e-02 -1.282979696989059448e-01 -7.752906531095504761e-02 4.889192581176757812e-01 -6.817816197872161865e-02 -1.535482555627822876e-01
-4.078650772571563721e-01 5.622222423553466797e-01 4.128890857100486755e-02 -4.707113504409790039e-01 2.981391921639442444e-02 1.076994985342025757e-01 -2.655882239341735840e-01 4.596227705478668213e-01
-9.942066669464111328e-02 7.984788417816162109e-01 6.625317782163619995e-02 -2.721172571182250977e-01 9.651231020689010620e-02 4.842979907989501953e-01 1.552453637123107910e-01 7.841958105564117432e-02
-2.190231680870056152e-01 6.280477643013000488e-01 -6.680099964141845703e-01 -1.190321817994117737e-01 2.450395226478576660e-01 1.041974574327468872e-01 1.035222858190536499e-01 -1.247425302863121033e-01
3.678331673145294189e-01 3.205958753824234009e-02 -3.964208066463470459e-01 -2.441881448030471802e-01 6.228240951895713806e-02 4.795951843261718750e-01 -4.500198960304260254e-01 4.587866067886352539e-01
3.262693285942077637e-01 1.252846568822860718e-01 -3.840107917785644531e-01 -1.279238164424896240e-01 1.811288446187973022e-01 5.872135162353515625e-01 -5.587056875228881836e-01 1.557049751281738281e-01
6.300062537193298340e-01 2.725105583667755127e-01 -6.082985401153564453e-01 -1.358008980751037598e-01 1.520211994647979736e-01 2.989243566989898682e-01 1.668877303600311279e-01 6.592432502657175064e-03
-3.544439971446990967e-01 7.222771048545837402e-01 -2.891759574413299561e-02 3.777710497379302979e-01 -3.139086067676544189e-02 9.668280929327011108e-02 -9.915361553430557251e-02 4.347109794616699219e-01
4.580530524253845215e-01 2.863645553588867188e-01 -1.208556741476058960e-01 -9.400882571935653687e-02 -7.279814481735229492e-01 4.568279162049293518e-02 3.823111206293106079e-02 3.888873159885406494e-01
3.499153554439544678e-01 5.966450572013854980e-01 1.175418421626091003e-01 -6.667078733444213867e-01 -3.174572438001632690e-02 1.281412541866302490e-01 3.086241194978356361e-03 2.140579670667648315e-01
6.265459656715393066e-01 5.223060250282287598e-01 -3.374925553798675537e-01 1.474760323762893677e-01 -4.012064933776855469e-01 1.015223264694213867e-01 1.574280411005020142e-01 5.412304028868675232e-02
-4.076236784458160400e-01 4.277656376361846924e-01 -5.589163899421691895e-01 1.409283876419067383e-01 1.280979216098785400e-01 2.489386498928070068e-01 2.631060183048248291e-01 4.135296344757080078e-01
1.172462478280067444e-01 7.258721590042114258e-01 -9.063762426376342773e-02 2.452162057161331177e-01 -1.515356600284576416e-01 5.076428055763244629e-01 3.320813477039337158e-01 8.632163517177104950e-03
-8.413311094045639038e-03 4.511836767196655273e-01 -7.131446599960327148e-01 -1.789927035570144653e-01 2.984687387943267822e-01 1.975777298212051392e-01 -2.557852566242218018e-01 -2.494037747383117676e-01
5.663961172103881836e-01 1.716917455196380615e-01 -3.303672373294830322e-01 -1.845456361770629883e-01 -8.092445135116577148e-02 3.957897424697875977e-01 4.393646121025085449e-01 3.876575529575347900e-01
3.959620594978332520e-01 1.542698126286268234e-02 -5.226336121559143066e-01 -6.223956122994422913e-02 -3.220639228820800781e-01 4.385257959365844727e-01 8.965395390987396240e-02 5.117504000663757324e-01
3.177163600921630859e-01 7.651641368865966797e-01 1.982514113187789917e-01 -4.433380067348480225e-01 -1.742764934897422791e-02 2.576288282871246338e-01 -7.271143049001693726e-02 7.592485845088958740e-02
-1.546493470668792725e-01 9.116005897521972656e-01 4.968434199690818787e-02 -3.484571576118469238e-01 -2.031609043478965759e-02 6.127468124032020569e-02 -1.226229891180992126e-01 4.442377388477325439e-02
1.215453892946243286e-01 8.346148729324340820e-01 1.016702204942703247e-01 -3.137489855289459229e-01 1.610951274633407593e-01 3.902848064899444580e-01 -1.903784088790416718e-02 -3.511779382824897766e-02
-3.481833040714263916e-01 2.558581233024597168e-01 -5.499921366572380066e-02 -6.001821160316467285e-01 -1.085211336612701416e-01 3.906721472740173340e-01 -9.878229349851608276e-02 5.252638459205627441e-01
4.388713538646697998e-01 -1.564165228046476841e-03 -6.346406340599060059e-01 -2.221058607101440430e-01 -8.811178803443908691e-02 1.242086514830589294e-01 1.885898560285568237e-01 5.445474982261657715e-01
2.362574338912963867e-01 6.406328678131103516e-01 -3.419951200485229492e-01 5.527805685997009277e-01 -8.103594928979873657e-02 3.095976822078227997e-02 4.874582216143608093e-02 3.183448612689971924e-01
6.855561733245849609e-01 4.710034728050231934e-01 -2.200190871953964233e-01 -2.701042778789997101e-02 -2.964807748794555664e-01 3.033225610852241516e-02 3.551058471202850342e-01 2.100223004817962646e-01
4.269265830516815186e-01 1.301752030849456787e-01 -2.365772277116775513e-01 -9.774342179298400879e-02 -1.675814688205718994e-01 4.729336798191070557e-01 4.082842171192169189e-01 5.628674030303955078e-01
1.556045562028884888e-01 1.859538257122039795e-01 -4.679022729396820068e-01 3.349365293979644775e-01 6.315305829048156738e-02 1.320529878139495850e-01 -3.347791731357574463e-01 6.903549432754516602e-01
-4.716146886348724365e-01 4.040943384170532227e-01 -4.622879326343536377e-01 -4.865364134311676025e-01 6.977502256631851196e-02 2.395174801349639893e-01 6.092207506299018860e-02 3.129071593284606934e-01
-4.485964775085449219e-01 3.945280909538269043e-01 -4.247306287288665771e-01 -4.351312220096588135e-01 1.638356149196624756e-01 3.580044806003570557e-01 3.003711067140102386e-02 3.427274525165557861e-01
2.463612109422683716e-01 6.226852536201477051e-01 -2.455578148365020752e-01 5.574507713317871094e-01 -1.927368044853210449e-01 9.553018212318420410e-02 1.786468327045440674e-01 3.198920190334320068e-01
5.691146850585937500e-01 4.475480616092681885e-01 -1.831457018852233887e-01 1.406690478324890137e-01 1.770561337471008301e-01 -1.243171840906143188e-01 -2.694483697414398193e-01 5.505205988883972168e-01
-3.832543194293975830e-01 5.741022825241088867e-01 -1.439888626337051392e-01 -5.646840333938598633e-01 -2.479345910251140594e-02 -1.353530120104551315e-02 -3.586187958717346191e-01 2.334880083799362183e-01
1.696232110261917114e-01 5.438858270645141602e-01 -1.506377905607223511e-01 3.410121202468872070e-01 9.313954412937164307e-02 -6.596875190734863281e-02 -2.372065186500549316e-02 7.230806946754455566e-01
8.008198440074920654e-02 6.878144145011901855e-01 -5.668238997459411621e-01 2.480588853359222412e-01 2.699506878852844238e-01 9.708034992218017578e-02 2.227900773286819458e-01 7.577807456254959106e-02
3.834017813205718994e-01 1.705888509750366211e-01 -9.929136931896209717e-02 1.225678026676177979e-01 -4.854980409145355225e-01 3.710294663906097412e-01 9.901112318038940430e-02 6.448616385459899902e-01
4.229947626590728760e-01 4.254333972930908203e-01 -4.423699975013732910e-01 -5.832500383257865906e-02 4.957464337348937988e-01 1.627216115593910217e-02 -4.127375185489654541e-01 1.568673253059387207e-01
6.399397253990173340e-01 6.855265796184539795e-02 -3.420319855213165283e-01 -1.463454365730285645e-01 2.243947386741638184e-01 2.882868349552154541e-01 -2.681693620979785919e-02 5.596368312835693359e-01
5.250917673110961914e-01 3.453066945075988770e-01 -3.488348126411437988e-01 4.917918145656585693e-02 -1.370036751031875610e-01 3.547172248363494873e-01 -5.698212385177612305e-01 -1.079214066267013550e-01
-9.346430748701095581e-02 6.671429872512817383e-01 6.648597866296768188e-02 -3.278690576553344727e-01 2.155420333147048950e-01 5.569496154785156250e-01 1.873336136341094971e-01 2.062063217163085938e-01
3.427264392375946045e-01 2.815959155559539795e-01 -4.755630791187286377e-01 -3.000796735286712646e-01 3.743414282798767090e-01 -1.072219684720039368e-01 -4.511476159095764160e-01 3.631418347358703613e-01
3.261129856109619141e-01 4.097892642021179199e-01 1.592876575887203217e-02 2.589407861232757568e-01 -4.392582178115844727e-01 -2.030788175761699677e-02 -5.253147482872009277e-01 4.348599910736083984e-01
7.839860320091247559e-01 3.132826685905456543e-01 -3.666554093360900879e-01 -1.844603866338729858e-01 -5.738341435790061951e-02 1.165708005428314209e-01 2.518523037433624268e-01 1.960787922143936157e-01
2.399121820926666260e-01 5.449913740158081055e-01 -4.283222854137420654e-01 5.413662791252136230e-01 1.948167383670806885e-01 1.299548000097274780e-01 -1.867747902870178223e-01 2.813583910465240479e-01
2.381214797496795654e-01 4.120682775974273682e-01 -8.043663501739501953e-01 -9.151041507720947266e-02 3.196752667427062988e-01 7.161280512809753418e-02 6.256148964166641235e-02 -8.297073841094970703e-02
2.669990435242652893e-02 2.263833731412887573e-01 -5.081027746200561523e-01 -2.253691554069519043e-01 -6.013001203536987305e-01 9.711982309818267822e-02 3.149874210357666016e-01 4.109340906143188477e-01
1.452089846134185791e-01 6.102126240730285645e-01 1.035247221589088440e-01 -4.000158011913299561e-01 3.619041666388511658e-02 5.103451609611511230e-01 3.672344088554382324e-01 1.979946792125701904e-01
5.054693818092346191e-01 1.181389018893241882e-01 -4.805243909358978271e-01 2.590362429618835449e-01 1.424721181392669678e-01 4.865330755710601807e-01 -7.551161199808120728e-02 4.120992422103881836e-01
1.602308005094528198e-01 1.203983277082443237e-01 -2.012778073549270630e-01 -2.526882290840148926e-01 4.164026081562042236e-01 3.071127831935882568e-01 -2.226685285568237305e-01 7.336044907569885254e-01
3.424374759197235107e-02 -3.688669949769973755e-02 -6.424046158790588379e-01 -2.247153669595718384e-01 1.610974818468093872e-01 6.412562131881713867e-01 -1.942741572856903076e-01 2.436837255954742432e-01
5.050910711288452148e-01 9.484334290027618408e-02 -2.806573510169982910e-01 -4.599579796195030212e-02 -3.921649232506752014e-02 5.247825384140014648e-01 2.601290643215179443e-01 5.571371912956237793e-01
1.490161009132862091e-02 7.927215099334716797e-01 -2.647241652011871338e-01 1.433002501726150513e-01 -3.517350852489471436e-01 7.271873205900192261e-02 -2.709291577339172363e-01 -2.799080610275268555e-01
-3.388004302978515625e-01 6.204721927642822266e-01 -2.165497839450836182e-01 4.168490469455718994e-01 -3.153551369905471802e-02 1.559405326843261719e-01 1.108395084738731384e-01 4.919088780879974365e-01
-1.151649355888366699e-01 5.122541785240173340e-01 -7.556594014167785645e-01 -1.003693491220474243e-01 3.106712102890014648e-01 -1.220444962382316589e-01 -1.782480925321578979e-01 -7.325307466089725494e-03
8.772365003824234009e-02 6.183853745460510254e-01 -9.593861550092697144e-02 2.234075665473937988e-01 -1.121723875403404236e-01 5.198612064123153687e-02 -7.315828800201416016e-01 -1.703706569969654083e-02
1.060401797294616699e-01 8.094369173049926758e-01 -2.345776744186878204e-02 -4.268347322940826416e-01 1.563763916492462158e-01 3.322146236896514893e-01 -6.083894055336713791e-03 -1.263812780380249023e-01
2.565708160400390625e-01 4.002477526664733887e-01 -2.980695962905883789e-01 9.866801649332046509e-02 -4.847365319728851318e-01 -5.017608031630516052e-02 3.603386580944061279e-01 5.550327301025390625e-01
-4.477525651454925537e-01 4.276953041553497314e-01 -3.083689510822296143e-01 -5.004968047142028809e-01 4.789515584707260132e-02 4.340879917144775391e-01 -1.279459986835718155e-02 2.830476760864257812e-01
3.293168265372514725e-03 1.923223584890365601e-01 -3.520461618900299072e-01 -8.645420894026756287e-03 -5.972171425819396973e-01 -5.318895727396011353e-02 1.242053657770156860e-01 6.812236309051513672e-01
1.968905031681060791e-01 6.018238887190818787e-02 -5.540722012519836426e-01 7.122786343097686768e-02 -1.686823368072509766e-01 5.357047319412231445e-01 -4.961961209774017334e-01 2.896530926227569580e-01
-3.764907121658325195e-01 3.364982903003692627e-01 -5.451285243034362793e-01 -5.620524287223815918e-01 -6.084432080388069153e-02 1.511239707469940186e-01 8.635620027780532837e-02 3.129818439483642578e-01
2.005098611116409302e-01 1.386991888284683228e-01 -3.902363777160644531e-01 -1.953454613685607910e-01 -3.852488994598388672e-01 1.805298030376434326e-01 4.079778194427490234e-01 6.345553994178771973e-01
3.431901037693023682e-01 4.557088911533355713e-01 -3.445040285587310791e-01 -6.172429025173187256e-02 -6.834861636161804199e-01 1.512439250946044922e-01 -1.711059510707855225e-01 -1.809749305248260498e-01
7.508169412612915039e-01 3.090610504150390625e-01 -4.324374496936798096e-01 1.038317978382110596e-01 -2.385300397872924805e-01 5.693981796503067017e-02 1.271084547042846680e-01 2.582187950611114502e-01
-4.604205489158630371e-01 3.508581221103668213e-01 -2.445946037769317627e-01 -4.886487126350402832e-01 2.953260904178023338e-03 4.204229116439819336e-01 4.897860810160636902e-02 4.326018989086151123e-01
-1.773850321769714355e-01 1.090327724814414978e-01 -7.221078276634216309e-01 -1.213662177324295044e-01 -5.750068426132202148e-01 3.821983560919761658e-02 -2.274748831987380981e-01 1.914117485284805298e-01
1.480404287576675415e-01 2.447776198387145996e-01 -2.693664431571960449e-01 -1.961417496204376221e-01 -6.563621759414672852e-01 1.166216060519218445e-01 3.249879777431488037e-01 5.070590972900390625e-01
2.075364440679550171e-01 5.097454786300659180e-01 -6.838877797126770020e-01 1.338424440473318100e-02 4.288034141063690186e-01 -1.271169930696487427e-01 9.021957218647003174e-02 1.450369656085968018e-01
5.515757799148559570e-01 3.252508640289306641e-01 -2.685705721378326416e-01 7.249530404806137085e-02 -6.429650187492370605e-01 1.894885748624801636e-01 6.439347565174102783e-02 2.431748062372207642e-01
5.099245533347129822e-02 6.887247562408447266e-01 5.684823915362358093e-02 5.080257654190063477e-01 -3.649132847785949707e-01 2.328168004751205444e-01 -2.058257758617401123e-01 1.789042055606842041e-01
5.105494260787963867e-01 2.417644113302230835e-01 -2.271748036146163940e-01 1.501874327659606934e-01 -1.751122772693634033e-01 4.901076853275299072e-01 -5.686479210853576660e-01 1.117782816290855408e-01
4.054814949631690979e-02 4.708027467131614685e-02 -3.267944157123565674e-01 -7.740617543458938599e-02 -1.680336743593215942e-01 5.564905405044555664e-01 -6.447049379348754883e-01 3.602658808231353760e-01
-3.572616577148437500e-01 5.283270478248596191e-01 -9.378592669963836670e-02 -4.068900942802429199e-01 -5.478565692901611328e-01 3.234983682632446289e-01 -9.761124104261398315e-02 6.747761368751525879e-02
1.305988337844610214e-02 3.589364886283874512e-01 -3.885495709255337715e-03 2.674097418785095215e-01 -6.962839961051940918e-01 -2.964650280773639679e-02 -3.221810460090637207e-01 4.582356810569763184e-01
6.464723348617553711e-01 4.060641229152679443e-01 -2.042410224676132202e-01 -3.347023576498031616e-02 -5.670620799064636230e-01 1.047100424766540527e-01 1.440030634403228760e-01 1.452246457338333130e-01
4.030102491378784180e-01 2.515566051006317139e-01 -1.088694259524345398e-01 8.239767700433731079e-02 -4.839101135730743408e-01 2.361544072628021240e-01 1.786260604858398438e-01 6.586463451385498047e-01
8.498863875865936279e-02 5.243482589721679688e-01 8.870337903499603271e-02 -1.186368837952613831e-01 -3.101828396320343018e-01 7.382835745811462402e-01 1.997241228818893433e-01 1.213551461696624756e-01
-2.388566732406616211e-01 3.063492476940155029e-01 -1.398905813694000244e-01 -6.992654800415039062e-01 -5.237571522593498230e-02 4.595113396644592285e-01 -1.120346784591674805e-01 3.378024995326995850e-01
3.393777310848236084e-01 7.384676933288574219e-01 1.678872555494308472e-01 -5.107971429824829102e-01 -3.234699741005897522e-02 -3.730613738298416138e-02 -1.552909612655639648e-01 1.543863862752914429e-01
-1.598862558603286743e-01 6.563451886177062988e-01 2.383507490158081055e-01 2.275826781988143921e-01 -1.248968541622161865e-01 2.770110033452510834e-02 -2.430914901196956635e-02 6.465947628021240234e-01
-3.802632689476013184e-01 7.074635624885559082e-01 1.048064902424812317e-01 9.300044178962707520e-02 -9.466602653264999390e-02 -3.704072535037994385e-02 -6.655133515596389771e-02 5.661261081695556641e-01
7.721909880638122559e-01 3.955156207084655762e-01 -3.777290284633636475e-01 -1.597172580659389496e-02 2.634096443653106689e-01 8.329436928033828735e-02 3.842906281352043152e-02 1.629564911127090454e-01
7.530229538679122925e-02 7.621005773544311523e-01 1.371581554412841797e-01 1.869125515222549438e-01 2.995569491758942604e-03 5.151098370552062988e-01 2.441130578517913818e-01 1.866689622402191162e-01
3.503311872482299805e-01 2.783330082893371582e-01 -5.399883985519409180e-01 -4.575008451938629150e-01 2.312963604927062988e-01 -2.457591891288757324e-01 -3.182113915681838989e-02 4.289479255676269531e-01
1.969059854745864868e-01 1.915540844202041626e-01 -2.527410089969635010e-01 -3.318331241607666016e-01 -5.339005589485168457e-01 2.805361151695251465e-01 4.086763858795166016e-01 4.688039124011993408e-01
2.552258670330047607e-01 -4.819821938872337341e-02 -6.204233169555664062e-01 -3.485846221446990967e-01 -3.052419424057006836e-01 5.640832781791687012e-01 6.460672710090875626e-03 1.212270855903625488e-01
4.356654584407806396e-01 2.277422249317169189e-01 -3.139496743679046631e-01 -2.636784613132476807e-01 2.837384641170501709e-01 -1.088922545313835144e-01 -1.129881739616394043e-01 6.964962482452392578e-01
6.932099461555480957e-01 4.455393552780151367e-01 -2.368955314159393311e-01 -1.814220100641250610e-02 -4.326760172843933105e-01 9.993742406368255615e-02 2.318683713674545288e-01 1.163914501667022705e-01
-3.005013763904571533e-01 2.956964075565338135e-01 -5.428043603897094727e-01 -5.927277803421020508e-01 -1.058092042803764343e-01 2.612372338771820068e-01 1.836537122726440430e-01 2.512585520744323730e-01
-2.556074261665344238e-01 4.798504412174224854e-01 -6.308296322822570801e-01 -2.808112837374210358e-02 1.916842348873615265e-02 -6.455560773611068726e-02 3.792209923267364502e-01 3.966491222381591797e-01
2.729572951793670654e-01 1.286755949258804321e-01 -3.446299731731414795e-01 -1.517499685287475586e-01 -3.588313162326812744e-01 4.071494340896606445e-01 4.381827116012573242e-01 5.297209620475769043e-01
2.451643347740173340e-01 -7.794593926519155502e-03 -6.769227981567382812e-01 -4.249603301286697388e-02 -2.501085102558135986e-01 5.046377778053283691e-01 -3.172282278537750244e-01 2.489100992679595947e-01
1.172163188457489014e-01 -7.106541097164154053e-02 -7.976011633872985840e-01 -3.859978914260864258e-01 -1.798680275678634644e-01 5.821485072374343872e-02 -1.866460442543029785e-01 3.542173206806182861e-01
6.197099089622497559e-01 3.195682764053344727e-01 -3.008182644844055176e-01 -3.384071290493011475e-01 2.955569326877593994e-01 -1.347459554672241211e-01 -2.269487529993057251e-01 3.896265625953674316e-01
-7.396853715181350708e-02 7.070456743240356445e-01 -5.414215326309204102e-01 -2.798601984977722168e-01 1.514856666326522827e-01 -2.743553519248962402e-01 5.249169096350669861e-02 1.489363014698028564e-01
1.398627310991287231e-01 6.284102201461791992e-01 1.475972384214401245e-01 -1.116369068622589111e-01 1.001092419028282166e-01 6.779963374137878418e-01 2.370463609695434570e-01 1.593720465898513794e-01
-2.257426232099533081e-01 3.551637232303619385e-01 -5.297363996505737305e-01 8.952167630195617676e-02 -2.687681615352630615e-01 6.507370620965957642e-02 3.906248211860656738e-01 5.524543523788452148e-01
2.913955748081207275e-01 3.109990954399108887e-01 -1.961816251277923584e-01 8.798155188560485840e-02 -3.405993580818176270e-01 8.328925073146820068e-02 3.997491896152496338e-01 6.995683312416076660e-01
2.080944925546646118e-01 4.808664321899414062e-01 -1.965390145778656006e-01 2.067096382379531860e-01 -6.959483027458190918e-01 -1.489197649061679840e-02 -4.873417317867279053e-02 3.964428603649139404e-01
5.567361116409301758e-01 1.540029942989349365e-01 -2.748433351516723633e-01 4.155369848012924194e-02 -6.768245249986648560e-02 4.874941408634185791e-01 -5.461244583129882812e-01 2.204064428806304932e-01
1.838125586509704590e-01 3.630490303039550781e-01 -8.801394701004028320e-01 9.795429557561874390e-02 1.262283325195312500e-01 -4.755318909883499146e-02 -9.331654757261276245e-02 1.525294929742813110e-01
3.837306201457977295e-01 6.697054505348205566e-01 1.216728165745735168e-01 -5.124141573905944824e-01 1.135347038507461548e-01 3.312082588672637939e-01 -6.511651724576950073e-02 -6.622592918574810028e-03
-8.145511895418167114e-02 8.569915890693664551e-01 -3.865922987461090088e-01 7.249367982149124146e-02 1.219729036092758179e-01 1.968792080879211426e-01 1.117121279239654541e-01 -1.951999515295028687e-01
5.167347192764282227e-01 1.999572105705738068e-02 -5.503442883491516113e-01 -4.869153797626495361e-01 -1.346838027238845825e-01 3.704791963100433350e-01 1.085529220290482044e-04 1.929387897253036499e-01
3.800416365265846252e-02 2.254291176795959473e-01 -3.925929367542266846e-01 5.285714566707611084e-02 -4.045830070972442627e-01 3.470065593719482422e-01 4.856758713722229004e-01 5.204156041145324707e-01
4.803577959537506104e-01 5.738966464996337891e-01 -3.493582606315612793e-01 1.126842722296714783e-01 -4.877375960350036621e-01 -1.988359689712524414e-01 -1.439444571733474731e-01 -8.370506018400192261e-02
-1.798818260431289673e-01 4.351110756397247314e-01 -2.783418297767639160e-01 4.047410935163497925e-02 -1.957029849290847778e-01 3.965480923652648926e-01 5.858039259910583496e-01 4.006146788597106934e-01
-1.470768153667449951e-01 6.645243763923645020e-01 -1.272648870944976807e-01 5.356253981590270996e-01 -2.507129907608032227e-01 1.126982569694519043e-01 9.040002711117267609e-03 3.975490331649780273e-01
7.186489701271057129e-01 2.774243652820587158e-01 -4.500075280666351318e-01 -1.327765360474586487e-02 -3.382774814963340759e-02 3.789244890213012695e-01 2.427210211753845215e-01 -1.596947200596332550e-02
3.435010612010955811e-01 3.655216395854949951e-01 -2.622788250446319580e-01 -2.144207209348678589e-01 1.268774569034576416e-01 -3.608935475349426270e-01 -5.530754923820495605e-01 4.259108006954193115e-01
2.212152481079101562e-01 1.423146128654479980e-01 -3.964325785636901855e-01 2.810383737087249756e-01 -2.523863911628723145e-01 4.658027887344360352e-01 -4.428925514221191406e-01 4.667377471923828125e-01
-1.966056376695632935e-01 1.996774226427078247e-01 -8.100553750991821289e-01 -3.665012866258621216e-02 -3.102262616157531738e-01 -1.313692629337310791e-01 -3.412783741950988770e-01 1.843175739049911499e-01
-4.038281738758087158e-01 2.933267951011657715e-01 -5.886784195899963379e-01 -5.030051469802856445e-01 -8.452676981687545776e-02 2.861284315586090088e-01 1.289876401424407959e-01 2.137138545513153076e-01
4.738442301750183105e-01 7.779575139284133911e-02 -5.618720650672912598e-01 -3.249835669994354248e-01 -8.542363345623016357e-02 8.419559895992279053e-02 2.199645191431045532e-01 5.341671705245971680e-01
2.169518768787384033e-01 4.703330695629119873e-01 -3.178076073527336121e-02 4.958451688289642334e-01 -9.361471235752105713e-02 1.946103572845458984e-01 -4.927830398082733154e-01 4.420115947723388672e-01
3.978525400161743164e-01 3.039839267730712891e-01 -2.093551158905029297e-01 -1.086818985641002655e-02 5.914627015590667725e-02 -1.604146808385848999e-01 -2.579427063465118408e-01 7.807648777961730957e-01
3.322846591472625732e-01 5.345332026481628418e-01 -3.685389459133148193e-01 -3.258829563856124878e-02 3.695026338100433350e-01 -9.857027232646942139e-02 -5.538687109947204590e-01 1.181505918502807617e-01
1.806572824716567993e-01 6.756150722503662109e-01 -3.230175077915191650e-01 8.359806239604949951e-02 -5.080848932266235352e-01 -9.009826928377151489e-02 -3.503918647766113281e-01 -1.026440784335136414e-01
3.773559629917144775e-01 1.980915963649749756e-01 -3.219894766807556152e-01 -8.659445494413375854e-02 -6.379855275154113770e-01 8.699679374694824219e-02 1.779636144638061523e-01 5.108048915863037109e-01
-1.113046184182167053e-01 2.913881242275238037e-01 -2.662360370159149170e-01 1.875265687704086304e-01 4.273789823055267334e-01 4.082999825477600098e-01 -3.999766707420349121e-01 5.360161662101745605e-01
4.651834666728973389e-01 1.581132560968399048e-01 -2.732568383216857910e-01 -1.791344285011291504e-01 -1.823113560676574707e-01 4.681978225708007812e-01 4.511809647083282471e-01 4.425326585769653320e-01
2.482410520315170288e-01 3.756706044077873230e-02 -4.925227761268615723e-01 -4.440596997737884521e-01 1.876506060361862183e-01 -2.842722833156585693e-02 -2.870278358459472656e-01 6.154604554176330566e-01
3.920963406562805176e-01 -6.625278294086456299e-02 -3.141389787197113037e-01 -3.879576325416564941e-01 -2.833429574966430664e-01 1.589273959398269653e-01 -3.496319800615310669e-02 6.970748901367187500e-01
2.948293685913085938e-01 5.734945535659790039e-01 -1.056644618511199951e-01 1.249182522296905518e-01 -1.212186813354492188e-01 -2.156336456537246704e-01 -6.753915548324584961e-01 2.001613974571228027e-01
3.390060067176818848e-01 6.606815457344055176e-01 -3.067738115787506104e-01 -7.089915871620178223e-02 -4.927291870117187500e-01 2.237998694181442261e-01 -2.371683120727539062e-01 1.790988631546497345e-02
2.951886653900146484e-01 4.284707009792327881e-01 -6.961328387260437012e-01 -1.379034072160720825e-01 4.288436472415924072e-01 -1.509827971458435059e-01 -1.353899389505386353e-01 2.500013075768947601e-02
1.490178108215332031e-01 6.308047175407409668e-01 -1.563593894243240356e-01 3.205315768718719482e-01 -1.159567236900329590e-01 -2.345420718193054199e-01 -5.613688230514526367e-01 2.628682851791381836e-01
-1.328707337379455566e-01 3.486629426479339600e-01 -3.759199976921081543e-01 -3.158829510211944580e-01 3.005737662315368652e-01 -2.915534675121307373e-01 -1.233914569020271301e-01 6.550635099411010742e-01
6.877240538597106934e-01 2.208952307701110840e-01 -3.492802381515502930e-01 -1.653910577297210693e-01 3.257725387811660767e-02 1.514203548431396484e-01 2.714392244815826416e-01 4.808549284934997559e-01
-4.508408606052398682e-01 5.228384137153625488e-01 -2.364163547754287720e-01 -1.046609655022621155e-01 -7.211535423994064331e-02 6.718038320541381836e-01 1.895136898383498192e-03 3.361707553267478943e-03
1.134943440556526184e-01 8.658424019813537598e-01 -2.378845810890197754e-01 3.818379342555999756e-01 -1.165716275572776794e-01 -3.541367873549461365e-02 9.548312425613403320e-02 1.052935719490051270e-01
1.161457151174545288e-01 -5.494042858481407166e-02 -4.462235867977142334e-01 -1.259890049695968628e-01 -1.056137308478355408e-02 7.141964435577392578e-01 -3.226761519908905029e-01 3.926768004894256592e-01
3.944793641567230225e-01 1.175509691238403320e-01 6.086508184671401978e-02 4.834255203604698181e-02 -2.402608841657638550e-01 3.615278899669647217e-01 -2.591589465737342834e-02 7.971366643905639648e-01
2.521727979183197021e-01 6.721099615097045898e-01 -2.697943747043609619e-01 3.998805284500122070e-01 3.073329329490661621e-01 1.588650606572628021e-02 -3.405826687812805176e-01 2.031777203083038330e-01
1.568468846380710602e-02 2.674973011016845703e-01 -4.875581860542297363e-01 6.596885621547698975e-02 -3.261488378047943115e-01 1.614705920219421387e-01 3.820286691188812256e-01 6.385474205017089844e-01
4.371868371963500977e-01 2.722214460372924805e-01 -7.770919799804687500e-02 -2.827821373939514160e-01 -6.497297286987304688e-01 1.158431395888328552e-01 1.959896832704544067e-01 4.180650711059570312e-01
-3.194752633571624756e-01 6.666141748428344727e-01 -1.825030148029327393e-01 -5.886344313621520996e-01 4.967676848173141479e-02 2.445574849843978882e-01 -9.563836455345153809e-02 4.837680235505104065e-02
6.570450067520141602e-01 4.656930267810821533e-01 -2.595507800579071045e-01 -2.196474559605121613e-02 -5.116227865219116211e-01 7.557948678731918335e-02 1.258300989866256714e-01 1.641185022890567780e-02
1.052992716431617737e-01 4.930086731910705566e-01 -4.650146365165710449e-01 2.933451235294342041e-01 4.437249898910522461e-01 1.325767487287521362e-01 -2.055882066488265991e-01 4.322376847267150879e-01
1.930936872959136963e-01 3.976147472858428955e-01 7.154834270477294922e-02 9.318721294403076172e-02 -5.068332701921463013e-02 -2.378043718636035919e-02 2.499750405550003052e-01 8.515824079513549805e-01
2.564507126808166504e-01 1.103565935045480728e-02 -5.844615101814270020e-01 -1.868500858545303345e-01 -2.434197217226028442e-01 5.458506941795349121e-01 2.936036884784698486e-01 3.379257023334503174e-01
4.255667030811309814e-01 3.960742652416229248e-01 -4.841651618480682373e-01 3.138352930545806885e-01 2.282608896493911743e-01 4.605214111506938934e-03 2.321963571012020111e-02 5.257815718650817871e-01
-4.514406919479370117e-01 4.123945236206054688e-01 -3.645621240139007568e-01 2.020477205514907837e-01 -1.421100199222564697e-01 1.660065054893493652e-01 2.255145013332366943e-01 5.948049426078796387e-01
2.304144948720932007e-01 -3.432553261518478394e-02 -6.299018263816833496e-01 -3.947685007005929947e-03 -2.463573962450027466e-01 5.963125228881835938e-01 -2.415265738964080811e-01 2.726232409477233887e-01
-4.888361394405364990e-01 6.088970899581909180e-01 -1.085380092263221741e-01 -4.893729090690612793e-01 1.590177416801452637e-02 1.251459568738937378e-01 -1.589692384004592896e-01 3.127805888652801514e-01
-4.360333681106567383e-01 5.715531706809997559e-01 -1.766057461500167847e-01 -5.799000859260559082e-01 5.713770911097526550e-02 2.391015551984310150e-02 -2.350465506315231323e-01 2.380017787218093872e-01
2.320667058229446411e-01 4.845823720097541809e-02 -3.500227034091949463e-01 2.026805132627487183e-01 -1.886060088872909546e-01 5.149872303009033203e-01 -2.686805725097656250e-01 6.381444931030273438e-01
-3.332113325595855713e-01 4.673407375812530518e-01 -9.679760038852691650e-02 -4.718981385231018066e-01 -4.954084008932113647e-02 5.614037513732910156e-01 1.887383460998535156e-01 2.919838726520538330e-01
-3.200433403253555298e-02 -1.055810973048210144e-02 -8.606815934181213379e-01 -1.604395657777786255e-01 -3.264169394969940186e-02 1.851457357406616211e-01 -3.109054863452911377e-01 3.167711198329925537e-01
-1.931020617485046387e-01 3.396679162979125977e-01 -3.351506292819976807e-01 -6.827942132949829102e-01 6.792008876800537109e-02 4.432103037834167480e-01 8.739610761404037476e-02 2.451872825622558594e-01
5.789559483528137207e-01 3.293658196926116943e-01 -2.359626591205596924e-01 3.853501379489898682e-01 1.992464661598205566e-01 4.265736937522888184e-01 -1.379542946815490723e-01 3.338552713394165039e-01
6.783211827278137207e-01 4.175027310848236084e-01 -3.227906823158264160e-01 -7.628168165683746338e-02 -3.329911530017852783e-01 4.442426562309265137e-02 3.244264721870422363e-01 1.935200095176696777e-01
-3.120697140693664551e-01 4.488410651683807373e-01 -1.199413985013961792e-01 -7.021546363830566406e-01 7.558318227529525757e-02 2.536235451698303223e-01 -1.731120049953460693e-01 3.061726093292236328e-01
5.062234401702880859e-01 5.017526447772979736e-02 -4.650745987892150879e-01 -3.938398957252502441e-01 8.485183864831924438e-02 1.607055366039276123e-01 2.107128202915191650e-01 5.407310128211975098e-01
3.239594995975494385e-01 2.986641824245452881e-01 -4.348289668560028076e-01 -1.921081542968750000e-01 -4.466212689876556396e-01 -1.676989644765853882e-01 3.207134604454040527e-01 4.994174242019653320e-01
2.497684359550476074e-01 4.989275634288787842e-01 -6.788413524627685547e-01 1.596277654170989990e-01 3.922958672046661377e-01 -9.243300557136535645e-02 6.482038646936416626e-02 1.890470832586288452e-01
-1.872455775737762451e-01 8.369461297988891602e-01 1.515750121325254440e-02 -3.908471465110778809e-01 -1.744652092456817627e-01 1.284234672784805298e-01 -2.523612082004547119e-01 -2.919221483170986176e-02
4.803605079650878906e-01 2.979108393192291260e-01 -2.375922650098800659e-01 1.581061333417892456e-01 -2.798655629158020020e-01 3.697848916053771973e-01 -6.185282468795776367e-01 3.758412972092628479e-02
3.056059181690216064e-01 4.839205443859100342e-01 -2.580707073211669922e-01 6.033559329807758331e-04 3.571054339408874512e-01 -1.968746781349182129e-01 -4.761911332607269287e-01 4.612843394279479980e-01
-1.749171130359172821e-02 8.113253712654113770e-01 -5.185695290565490723e-01 1.805306226015090942e-01 -1.210220996290445328e-02 -1.048053428530693054e-01 1.666412502527236938e-01 3.224239498376846313e-02
-3.570496141910552979e-01 2.968857288360595703e-01 -4.872701466083526611e-01 -5.378325581550598145e-01 2.155653387308120728e-01 3.733057975769042969e-01 -1.458082720637321472e-02 2.676567733287811279e-01
3.164577782154083252e-01 3.617685139179229736e-01 -3.376167118549346924e-01 1.011590287089347839e-02 -7.521151304244995117e-01 1.692102253437042236e-01 -2.223531156778335571e-01 -1.055485904216766357e-01
-1.420885622501373291e-01 5.183898210525512695e-01 1.221117973327636719e-01 -3.307838141918182373e-01 -2.512772381305694580e-01 7.078133225440979004e-01 -3.509690985083580017e-02 1.462255269289016724e-01
6.020939946174621582e-01 3.907621800899505615e-01 -1.084974035620689392e-01 1.800009310245513916e-01 -1.817430406808853149e-01 2.082480341196060181e-01 -5.962085127830505371e-01 9.355910867452621460e-02
-3.668166697025299072e-02 7.272608280181884766e-01 -4.679278656840324402e-02 -2.230332195758819580e-01 1.555595993995666504e-01 3.738997578620910645e-01 4.599175155162811279e-01 2.056427448987960815e-01
-3.282094895839691162e-01 3.205649554729461670e-01 2.944768220186233521e-02 -5.886195302009582520e-01 -6.530993431806564331e-02 3.465528786182403564e-01 -3.876012563705444336e-02 5.624142289161682129e-01
1.987795680761337280e-01 3.303177356719970703e-01 2.628560643643140793e-03 2.381956428289413452e-01 -9.522119909524917603e-02 3.055142164230346680e-01 2.968968078494071960e-02 8.314719200134277344e-01
2.319269627332687378e-01 4.713158607482910156e-01 9.030757099390029907e-02 -1.487388461828231812e-01 -3.668947815895080566e-01 6.993925571441650391e-01 2.374553084373474121e-01 1.168158128857612610e-01
4.043047130107879639e-01 6.388462185859680176e-01 -3.665466904640197754e-01 4.284589290618896484e-01 -4.321545828133821487e-03 -7.381584495306015015e-02 2.074438333511352539e-02 3.233911991119384766e-01
2.016867548227310181e-01 1.588449329137802124e-01 -2.094175517559051514e-01 4.315278679132461548e-02 -6.959079504013061523e-01 2.526862025260925293e-01 -5.133149772882461548e-02 5.810335278511047363e-01
1.963486820459365845e-01 -1.258291602134704590e-01 -6.690261363983154297e-01 -1.007961258292198181e-01 -2.791922092437744141e-01 5.751919746398925781e-01 -1.705666184425354004e-01 2.235433906316757202e-01
7.959410548210144043e-02 4.868322312831878662e-01 -3.045548200607299805e-01 5.713301301002502441e-01 1.333241313695907593e-01 7.494129240512847900e-02 -1.313669830560684204e-01 5.448290109634399414e-01
-1.268926709890365601e-01 7.740972042083740234e-01 -5.690377950668334961e-01 1.026366800069808960e-01 9.005510807037353516e-02 -1.857443749904632568e-01 8.787522464990615845e-02 7.625112775713205338e-04
-3.678532540798187256e-01 3.943887054920196533e-01 -5.072031021118164062e-01 1.427337825298309326e-01 -2.681746184825897217e-01 2.668212652206420898e-01 3.211475312709808350e-01 4.304262101650238037e-01
1.709806621074676514e-01 3.443930447101593018e-01 -6.622468680143356323e-02 4.084415137767791748e-01 -1.457135081291198730e-01 3.919356167316436768e-01 6.057056039571762085e-02 7.088258266448974609e-01
-2.188542187213897705e-01 6.927623152732849121e-01 -6.276248097419738770e-01 2.133479714393615723e-01 8.398534357547760010e-02 -1.083211973309516907e-01 6.940986216068267822e-02 9.564503282308578491e-02
-5.908723175525665283e-02 2.892173826694488525e-01 -2.487461119890213013e-01 3.693709671497344971e-01 -2.707107365131378174e-01 1.154427528381347656e-01 -5.815828442573547363e-01 5.382403135299682617e-01
-5.047154426574707031e-01 6.343276500701904297e-01 -2.392005920410156250e-01 1.279426813125610352e-01 -2.968935966491699219e-01 1.575880795717239380e-01 2.304943948984146118e-01 3.212431371212005615e-01
4.236924648284912109e-01 2.029357701539993286e-01 -3.305948078632354736e-01 -3.736702352762222290e-02 5.630212649703025818e-02 4.584163129329681396e-01 -6.692099571228027344e-01 8.634356409311294556e-02
6.026783585548400879e-01 4.971063137054443359e-01 -9.830545634031295776e-02 -9.561892598867416382e-02 -5.281003117561340332e-01 -2.003333866596221924e-01 5.199978873133659363e-02 2.216527760028839111e-01
2.524121850728988647e-02 3.595571219921112061e-01 -3.363387584686279297e-01 7.901556044816970825e-02 5.257689356803894043e-01 4.687752127647399902e-01 -2.032336033880710602e-02 5.041011571884155273e-01
2.720900177955627441e-01 5.157020688056945801e-01 -7.587212324142456055e-01 1.126516163349151611e-01 2.400544285774230957e-01 -1.154649183154106140e-01 2.593614533543586731e-02 6.251237355172634125e-03
-4.371312446892261505e-03 -6.233984231948852539e-02 -8.546136021614074707e-01 -3.620826303958892822e-01 -2.589276432991027832e-01 6.859711557626724243e-02 -1.614741086959838867e-01 1.918418258428573608e-01
-5.398604273796081543e-01 6.211908459663391113e-01 -2.662548124790191650e-01 -2.141645997762680054e-01 1.169287860393524170e-01 1.500560715794563293e-02 1.009584143757820129e-01 4.264088571071624756e-01
-8.217079192399978638e-02 6.721195578575134277e-01 -6.767999529838562012e-01 5.888199433684349060e-02 1.371555626392364502e-01 -1.735733300447463989e-01 1.705174148082733154e-01 4.429726302623748779e-02
-7.689825445413589478e-02 -2.987168030813336372e-03 -8.382554054260253906e-01 -1.875979602336883545e-01 -4.293666779994964600e-01 1.207326203584671021e-01 -1.660689562559127808e-01 1.723419129848480225e-01
1.521620601415634155e-01 3.842263221740722656e-01 -1.181969302706420422e-03 3.139930069446563721e-01 -7.262008637189865112e-02 2.537138164043426514e-01 1.700081378221511841e-01 7.950325608253479004e-01
6.440081596374511719e-01 2.685185372829437256e-01 -2.689960002899169922e-01 3.215315043926239014e-01 1.457716226577758789e-01 3.966835439205169678e-01 -1.369502842426300049e-01 3.742287158966064453e-01
2.362193316221237183e-01 -2.558644302189350128e-02 -1.702681034803390503e-01 7.420532405376434326e-02 -1.265202015638351440e-01 5.871163010597229004e-01 -1.706331521272659302e-01 7.205688953399658203e-01
-8.685301989316940308e-02 5.653134584426879883e-01 -3.730915859341621399e-02 2.658401429653167725e-01 -2.902257144451141357e-01 6.549578905105590820e-01 2.356243282556533813e-01 1.791499257087707520e-01
-3.717117607593536377e-01 4.038980901241302490e-01 -3.527573868632316589e-02 -4.740390777587890625e-01 -1.029772385954856873e-01 5.455530881881713867e-01 1.461013257503509521e-01 3.783665299415588379e-01
3.758951425552368164e-01 1.764540970325469971e-01 1.574421972036361694e-01 -1.672720313072204590e-01 -7.094255089759826660e-02 2.264651805162429810e-01 6.535875611007213593e-03 8.476065397262573242e-01
-1.198071762919425964e-01 3.357467353343963623e-01 -2.579545378684997559e-01 -2.888693511486053467e-01 5.519707202911376953e-01 1.504121869802474976e-01 -4.856486916542053223e-01 3.997301459312438965e-01
7.854343056678771973e-01 4.770658910274505615e-01 -2.587939798831939697e-01 -8.335454016923904419e-02 -1.395649015903472900e-01 -2.853223308920860291e-02 2.020771354436874390e-01 1.430071741342544556e-01
3.001207709312438965e-01 4.810633361339569092e-01 -5.343744754791259766e-01 4.065558686852455139e-02 2.997602522373199463e-01 -3.121985793113708496e-01 -6.946972757577896118e-02 4.462580978870391846e-01
-2.240822762250900269e-01 1.736833751201629639e-01 -4.994822144508361816e-01 -6.754873991012573242e-01 -2.119951695203781128e-01 3.761736676096916199e-02 1.145008727908134460e-01 3.929224908351898193e-01
-3.629341721534729004e-01 6.387584805488586426e-01 1.827205717563629150e-01 2.159256637096405029e-01 -1.801280230283737183e-01 1.435731053352355957e-01 -7.120069861412048340e-02 5.675621628761291504e-01
1.815580725669860840e-01 6.604300737380981445e-01 1.818454265594482422e-02 2.430585622787475586e-01 -4.190714359283447266e-01 2.981512844562530518e-01 3.758309483528137207e-01 2.563142180442810059e-01
4.765596389770507812e-01 1.340765804052352905e-01 -6.543071269989013672e-01 -9.005449712276458740e-02 -9.033757448196411133e-02 5.490632653236389160e-01 -9.504636377096176147e-02 4.671322181820869446e-03
-1.701279878616333008e-01 7.580249309539794922e-01 1.107635423541069031e-01 -3.960225284099578857e-01 -5.602821707725524902e-02 3.705840110778808594e-01 -1.095414981245994568e-01 2.736446261405944824e-01
1.116423159837722778e-01 3.022634238004684448e-02 -5.550110340118408203e-01 2.128548622131347656e-01 2.393711544573307037e-02 5.283296108245849609e-01 -2.520099580287933350e-01 5.385757088661193848e-01
-1.431027501821517944e-01 5.834600925445556641e-01 -7.597112655639648438e-01 -2.002891339361667633e-02 -6.992506980895996094e-02 -2.279502153396606445e-01 -6.395113468170166016e-02 2.435266040265560150e-02
3.106853961944580078e-01 3.583790957927703857e-01 -1.094489842653274536e-01 3.496743142604827881e-01 -1.096828430891036987e-01 2.208691388368606567e-01 -5.975567698478698730e-01 4.721228778362274170e-01
1.477727442979812622e-01 5.558431148529052734e-01 -3.578498065471649170e-01 5.748769044876098633e-01 -1.234516873955726624e-02 6.327456980943679810e-02 4.252140596508979797e-02 4.524350166320800781e-01
-7.119423151016235352e-02 8.962584733963012695e-01 -9.748295694589614868e-02 1.949349492788314819e-01 -3.681151568889617920e-01 3.940676897764205933e-02 6.236322969198226929e-02 -5.655697733163833618e-02
8.386825025081634521e-02 9.548228979110717773e-02 -5.155712962150573730e-01 -2.211727201938629150e-01 -5.620504021644592285e-01 3.250722587108612061e-01 2.648937404155731201e-01 4.211611747741699219e-01
-5.197421461343765259e-02 5.508735775947570801e-01 -6.464440822601318359e-01 -2.146563678979873657e-01 1.060230657458305359e-01 -4.006291031837463379e-01 -5.454124510288238525e-02 2.348413616418838501e-01
3.341150879859924316e-01 1.407314389944076538e-01 -5.569875240325927734e-01 2.541748108342289925e-03 4.141401946544647217e-01 4.803757369518280029e-01 -2.698960900306701660e-01 2.884499430656433105e-01
1.830984055995941162e-01 3.579849600791931152e-01 -2.064918279647827148e-01 1.508560962975025177e-02 -4.602952897548675537e-01 -1.256078779697418213e-01 2.554246187210083008e-01 7.089178562164306641e-01
3.576779961585998535e-01 3.413383960723876953e-01 -1.896712370216846466e-02 4.620486870408058167e-02 -4.081840440630912781e-02 -8.056393265724182129e-02 -6.041585803031921387e-01 6.163567900657653809e-01
7.466434836387634277e-01 1.957616209983825684e-01 -2.271738648414611816e-01 8.744440041482448578e-03 6.517229974269866943e-02 1.217815503478050232e-01 -9.371588379144668579e-02 5.697855353355407715e-01
5.617958307266235352e-01 8.881776034832000732e-02 -1.138554140925407410e-01 8.969260007143020630e-02 -1.223680227994918823e-01 4.184636771678924561e-01 -1.819413304328918457e-01 6.574956774711608887e-01
8.382481336593627930e-02 1.403648257255554199e-01 -4.274393320083618164e-01 -1.752746701240539551e-01 -4.893634915351867676e-01 4.738846793770790100e-02 3.049853444099426270e-01 6.520024538040161133e-01
4.115952551364898682e-01 6.254799962043762207e-01 -4.302008152008056641e-01 2.425718456506729126e-01 -3.824624419212341309e-01 -1.909230500459671021e-01 5.212451145052909851e-02 1.000216603279113770e-01
4.815906882286071777e-01 5.062396526336669922e-01 -1.691157370805740356e-01 4.533494710922241211e-01 4.975726827979087830e-02 1.156034842133522034e-01 -3.562491834163665771e-01 3.673043549060821533e-01
1.855245381593704224e-01 -3.640911728143692017e-02 -3.560803234577178955e-01 -2.339373230934143066e-01 -9.045764058828353882e-02 6.723247170448303223e-01 -9.481773525476455688e-02 5.599476099014282227e-01
3.006648719310760498e-01 1.165568307042121887e-01 2.141212522983551025e-01 -1.643568873405456543e-01 -1.274944543838500977e-01 4.821463525295257568e-01 -2.425977028906345367e-03 7.579103708267211914e-01
2.246909141540527344e-01 4.817991554737091064e-01 4.552342742681503296e-02 -2.356533259153366089e-01 -2.190110683441162109e-01 7.331933379173278809e-01 2.564205527305603027e-01 9.213612228631973267e-02
5.082712173461914062e-01 2.860011160373687744e-01 1.614300310611724854e-01 1.413571983575820923e-01 -5.072382688522338867e-01 3.016607165336608887e-01 1.924543641507625580e-02 5.149387717247009277e-01
-2.076317667961120605e-01 1.086605563759803772e-01 -3.609392642974853516e-01 -8.205801248550415039e-02 -6.041961163282394409e-02 3.982857465744018555e-01 -6.791552305221557617e-01 4.295781254768371582e-01
1.382071673870086670e-01 6.019138097763061523e-01 -7.288127541542053223e-01 9.738764166831970215e-02 2.501395642757415771e-01 -1.095682606101036072e-01 4.674179106950759888e-02 -3.444335982203483582e-02
-2.772236764430999756e-01 6.438614130020141602e-01 -5.427490472793579102e-01 1.149514690041542053e-01 -2.981349229812622070e-01 -2.691764831542968750e-01 -1.701547503471374512e-01 1.024987772107124329e-01
2.912450432777404785e-01 -7.043115328997373581e-03 -1.978565901517868042e-01 -2.970143556594848633e-01 -5.686149597167968750e-01 2.000923901796340942e-01 -1.126889977604150772e-02 6.513638496398925781e-01
6.552847027778625488e-01 2.819353342056274414e-01 -3.766153752803802490e-01 -7.307687774300575256e-03 2.546465396881103516e-01 8.110029995441436768e-02 -2.589743733406066895e-01 4.590556025505065918e-01
-2.114519178867340088e-01 1.085921153426170349e-01 -6.870954036712646484e-01 -1.099981963634490967e-01 -6.214821338653564453e-01 1.063309758901596069e-01 5.375157296657562256e-02 2.426118105649948120e-01
4.405575618147850037e-02 1.910976320505142212e-01 -7.230628728866577148e-01 -2.479470707476139069e-02 -4.455823078751564026e-02 3.996939957141876221e-01 -3.734338879585266113e-01 3.700168728828430176e-01
1.646974682807922363e-01 7.359680533409118652e-01 -2.288207858800888062e-01 -2.795977704226970673e-02 -2.537708282470703125e-01 -4.890024363994598389e-01 -2.121188789606094360e-01 1.719519793987274170e-01
4.445399641990661621e-01 4.145262539386749268e-01 -3.511829078197479248e-01 3.296448662877082825e-02 -6.946963071823120117e-01 -6.314529478549957275e-02 -1.347236186265945435e-01 -3.735474124550819397e-02
-2.074969410896301270e-01 3.648236989974975586e-01 -5.607780814170837402e-01 -9.389942139387130737e-02 -1.336707919836044312e-01 3.128020465373992920e-02 3.654417991638183594e-01 5.900555253028869629e-01
8.452481776475906372e-02 6.161258816719055176e-01 1.352423131465911865e-01 1.257231682538986206e-01 -1.389024853706359863e-01 6.801518201828002930e-01 2.574495077133178711e-01 1.759746521711349487e-01
-4.407404735684394836e-02 4.055961966514587402e-02 -9.037294387817382812e-01 -2.131873182952404022e-02 -2.984849810600280762e-01 1.296765208244323730e-01 -2.060043811798095703e-01 1.757378578186035156e-01
1.541604995727539062e-01 5.921233296394348145e-01 -2.391930818557739258e-01 5.814608335494995117e-01 5.235499516129493713e-02 2.477221041917800903e-01 1.504756808280944824e-01 3.788987696170806885e-01
3.772189319133758545e-01 4.680203795433044434e-01 -6.871277838945388794e-02 5.481673404574394226e-02 -1.101485416293144226e-01 -3.145993351936340332e-01 -4.626773595809936523e-01 5.529563426971435547e-01
2.795331478118896484e-01 4.296865463256835938e-01 -1.222454458475112915e-01 1.757288575172424316e-01 -5.321350693702697754e-01 4.792202636599540710e-02 7.061676681041717529e-02 6.332100629806518555e-01
4.023746848106384277e-01 4.434055685997009277e-01 -6.394224166870117188e-01 -2.360183447599411011e-01 2.715850174427032471e-01 -2.816604077816009521e-01 -1.274782270193099976e-01 8.705558627843856812e-02
4.258309602737426758e-01 5.066573619842529297e-01 -5.845829099416732788e-02 1.436860263347625732e-01 -1.646948009729385376e-01 3.286920860409736633e-02 -7.012762427330017090e-01 1.338292062282562256e-01
4.827070534229278564e-01 2.047191560268402100e-01 -2.375184595584869385e-01 -4.093350842595100403e-02 2.720533907413482666e-01 3.483946323394775391e-01 -5.651284754276275635e-02 6.844032406806945801e-01
4.012829661369323730e-01 2.734637260437011719e-01 -9.551518410444259644e-02 2.904407083988189697e-01 -2.968088388442993164e-01 2.763937711715698242e-01 -5.981388092041015625e-01 3.852941989898681641e-01
3.455943167209625244e-01 5.776788592338562012e-01 -1.093424949795007706e-02 2.379288822412490845e-01 -5.871919989585876465e-01 -1.295879185199737549e-01 4.477603361010551453e-02 3.557102382183074951e-01
7.693840563297271729e-02 3.926350474357604980e-01 -1.866437494754791260e-01 3.687224686145782471e-01 1.388744115829467773e-01 2.070660740137100220e-01 -6.252520680427551270e-01 4.647829830646514893e-01
-1.524842977523803711e-01 1.871565431356430054e-01 -8.620589971542358398e-01 -1.988584399223327637e-01 -3.232022523880004883e-01 -1.735920011997222900e-01 -1.110201925039291382e-01 1.100510731339454651e-01
6.335221529006958008e-01 3.589653670787811279e-01 -1.466504484415054321e-01 -2.511868719011545181e-03 -6.249153017997741699e-01 1.141946986317634583e-01 -2.366985194385051727e-02 2.101450264453887939e-01
3.731984794139862061e-01 5.151306986808776855e-01 -1.911846697330474854e-01 -2.109369337558746338e-01 1.594498604536056519e-01 -4.006325602531433105e-01 -4.198533892631530762e-01 3.900127112865447998e-01
3.249410912394523621e-02 3.361148536205291748e-01 -9.135581254959106445e-01 -8.724431390874087811e-04 -3.922002017498016357e-02 2.037366926670074463e-01 -8.852121978998184204e-02 -2.233488112688064575e-02
-3.899123668670654297e-01 5.463973283767700195e-01 -4.258111715316772461e-01 1.066946759819984436e-01 -1.097515374422073364e-01 1.727397888898849487e-01 3.840270638465881348e-01 4.090943336486816406e-01
3.045611083507537842e-01 3.027703762054443359e-01 -1.447893381118774414e-01 -3.288846313953399658e-01 -3.375911414623260498e-01 9.853852540254592896e-02 4.423422813415527344e-01 6.058873534202575684e-01
-2.727568447589874268e-01 6.071810722351074219e-01 -6.870440244674682617e-01 -5.130402743816375732e-02 1.120761260390281677e-01 -2.162216007709503174e-01 -6.908225268125534058e-02 1.348628848791122437e-01
3.127812147140502930e-01 5.418066978454589844e-01 -1.095130890607833862e-01 4.720296263694763184e-01 -4.695492684841156006e-01 3.148874267935752869e-02 5.456063151359558105e-02 3.864757716655731201e-01
1.057309564203023911e-02 1.602676808834075928e-01 -5.448760986328125000e-01 2.253663539886474609e-02 -1.183955743908882141e-01 1.737311035394668579e-01 -5.012956261634826660e-01 6.175008416175842285e-01
4.622012972831726074e-01 2.381186336278915405e-01 -5.049839019775390625e-01 2.586041688919067383e-01 -1.587672829627990723e-01 4.503852427005767822e-01 -4.199136793613433838e-01 5.833631381392478943e-02
4.117371439933776855e-01 1.719929575920104980e-01 -4.166733324527740479e-01 -1.029954552650451660e-01 -7.074179500341415405e-02 4.113920927047729492e-01 3.876350224018096924e-01 5.405158996582031250e-01
7.462650537490844727e-01 1.591511368751525879e-01 -2.735638320446014404e-01 -1.478569358587265015e-01 -2.028386443853378296e-01 4.608337879180908203e-01 1.053149476647377014e-01 2.376090437173843384e-01
-4.523663222789764404e-02 7.030901312828063965e-01 -6.410840153694152832e-01 -1.069749072194099426e-01 7.738483697175979614e-02 -1.491063237190246582e-01 -1.866141557693481445e-01 -1.346831023693084717e-01
-4.284048080444335938e-01 5.763629674911499023e-01 -9.156537801027297974e-02 -2.929597198963165283e-01 -1.664691120386123657e-01 5.929251909255981445e-01 1.960653439164161682e-02 1.020227596163749695e-01
-2.590268850326538086e-01 5.548781156539916992e-01 -4.861805588006973267e-02 1.541382074356079102e-01 -2.252913117408752441e-01 4.084429442882537842e-01 3.284747600555419922e-01 5.228914618492126465e-01
3.570515513420104980e-01 2.910319268703460693e-01 -4.603067040443420410e-01 2.034403681755065918e-01 1.064075827598571777e-01 5.468649268150329590e-01 -4.036299586296081543e-01 2.474741637706756592e-01
-1.481306999921798706e-01 4.851589798927307129e-01 4.179257526993751526e-02 -9.169677644968032837e-02 -6.617468595504760742e-01 4.756245911121368408e-01 1.111390367150306702e-01 2.367355227470397949e-01
5.932952165603637695e-01 1.750423759222030640e-01 -3.876199424266815186e-01 -2.526232786476612091e-02 4.137267544865608215e-02 1.621399074792861938e-03 -1.967000365257263184e-01 6.527391672134399414e-01
1.409467426128685474e-03 1.680414974689483643e-01 -6.335315704345703125e-01 -1.878886818885803223e-01 -6.046612262725830078e-01 1.215163245797157288e-01 1.900071948766708374e-01 3.444003462791442871e-01
3.584116101264953613e-01 4.528961777687072754e-01 7.880676537752151489e-02 2.205710113048553467e-01 -1.915877163410186768e-01 1.403866857290267944e-01 2.287539839744567871e-01 7.090990543365478516e-01
1.442436128854751587e-01 2.789455652236938477e-01 -3.094849586486816406e-01 -2.183915227651596069e-01 3.312449157238006592e-01 4.828561246395111084e-01 -6.396557688713073730e-01 7.664577662944793701e-02
5.091533064842224121e-01 2.804550528526306152e-01 -2.550211250782012939e-01 -1.598089486360549927e-01 1.294124424457550049e-01 3.500643372535705566e-01 -6.568986773490905762e-01 2.691995725035667419e-02
-2.173427492380142212e-01 6.869239807128906250e-01 -2.098361104726791382e-01 -6.215199828147888184e-01 -2.095217257738113403e-01 2.739137271419167519e-03 -8.028108626604080200e-02 1.507917139679193497e-02
-2.696243673563003540e-02 5.740985274314880371e-01 -7.306059002876281738e-01 -1.526691615581512451e-01 2.369340360164642334e-01 -1.331890374422073364e-01 -1.555222421884536743e-01 -1.205279529094696045e-01
-2.613965868949890137e-01 3.174467980861663818e-01 -5.330305099487304688e-01 -6.331954002380371094e-01 -1.057057902216911316e-01 2.235660851001739502e-01 2.312133014202117920e-01 1.767098307609558105e-01
1.564048528671264648e-01 3.344637453556060791e-01 -1.641519069671630859e-01 -1.129398941993713379e-01 -3.972278833389282227e-01 -1.170784384012222290e-01 3.353208601474761963e-01 7.348693609237670898e-01
6.091656088829040527e-01 3.041673600673675537e-01 -1.726654917001724243e-01 -3.965621441602706909e-02 -3.729551434516906738e-01 1.592371016740798950e-01 3.410478532314300537e-01 4.735481739044189453e-01
4.339493066072463989e-02 -7.709831744432449341e-02 -6.095702052116394043e-01 -9.838940203189849854e-02 -1.347791254520416260e-01 5.663871765136718750e-01 4.231614992022514343e-02 5.197750926017761230e-01
-3.894044756889343262e-01 3.743449449539184570e-01 -3.975524306297302246e-01 1.955618709325790405e-01 -2.785109579563140869e-01 4.073474109172821045e-01 2.586290240287780762e-01 4.489412605762481689e-01
3.182590007781982422e-01 1.804498732089996338e-01 -4.738782048225402832e-01 2.379130274057388306e-01 -4.976746439933776855e-01 3.882327377796173096e-01 -1.959903538227081299e-01 3.849270641803741455e-01
7.212556153535842896e-02 7.441897392272949219e-01 -1.759028136730194092e-01 9.103406965732574463e-02 -2.448145896196365356e-01 -6.096150726079940796e-03 -5.761963129043579102e-01 -9.887915849685668945e-02
-2.222726196050643921e-01 1.942755728960037231e-01 -2.038272321224212646e-01 -9.954803436994552612e-02 -4.080922603607177734e-01 1.692720949649810791e-01 -7.108142971992492676e-01 4.011822342872619629e-01
-4.359691441059112549e-01 4.525998234748840332e-01 -2.034873962402343750e-01 -5.312872529029846191e-01 -1.918788850307464600e-01 2.408129721879959106e-01 -2.201111465692520142e-01 3.716903328895568848e-01
4.937685728073120117e-01 5.362073779106140137e-01 -4.188244342803955078e-01 5.669591948390007019e-03 -3.422985374927520752e-01 9.855245053768157959e-02 4.069775938987731934e-01 2.676986344158649445e-02
1.718016266822814941e-01 3.116801753640174866e-02 -2.897942662239074707e-01 3.980015590786933899e-02 -4.317094683647155762e-01 3.975929915904998779e-01 2.956434525549411774e-02 7.339078783988952637e-01
-2.259785383939743042e-01 6.889751553535461426e-01 -2.211181223392486572e-01 5.089332461357116699e-01 -3.539742156863212585e-02 2.519405484199523926e-01 -2.416912466287612915e-01 2.078438401222229004e-01
3.062791936099529266e-02 4.694707095623016357e-01 -3.408591151237487793e-01 -2.806374132633209229e-01 4.415568411350250244e-01 -2.701550424098968506e-01 -2.183483690023422241e-01 5.177690982818603516e-01
4.897135496139526367e-01 4.477895796298980713e-02 -5.711270570755004883e-01 -2.588769793510437012e-01 -2.607233524322509766e-01 1.865471899509429932e-01 2.134690582752227783e-01 4.654314815998077393e-01
-1.535440534353256226e-01 7.214369773864746094e-01 -3.134889006614685059e-01 -2.174907922744750977e-01 -8.737071603536605835e-02 4.139048159122467041e-01 3.426549136638641357e-01 1.183727309107780457e-01
6.276310086250305176e-01 1.686566621065139771e-01 -1.865573227405548096e-01 -2.092035710811614990e-01 -6.126549094915390015e-02 4.614685475826263428e-01 2.649506628513336182e-01 4.606072008609771729e-01
6.564485430717468262e-01 5.461459159851074219e-01 -3.064505457878112793e-01 3.069632649421691895e-01 -1.381010711193084717e-01 6.589531153440475464e-02 2.542505972087383270e-02 2.420767396688461304e-01
6.399961709976196289e-01 5.604979395866394043e-01 -2.974280118942260742e-01 2.355450764298439026e-02 -3.150054812431335449e-01 -3.117402829229831696e-02 2.734889984130859375e-01 1.105987578630447388e-01
4.346317052841186523e-01 2.536421716213226318e-01 -4.594815671443939209e-01 -3.014569282531738281e-01 4.790880531072616577e-02 6.566599607467651367e-01 -1.040054634213447571e-01 -2.113339491188526154e-02
2.730178833007812500e-01 2.664689719676971436e-02 -3.619941174983978271e-01 -1.626368612051010132e-01 -2.257441133260726929e-01 7.116178274154663086e-01 1.474297642707824707e-01 4.337798655033111572e-01
5.611985921859741211e-01 2.564779222011566162e-01 5.338151007890701294e-02 -6.433248519897460938e-02 -3.883947730064392090e-01 3.192819356918334961e-01 5.824374407529830933e-02 5.967437624931335449e-01
-6.686171144247055054e-02 2.931261621415615082e-02 -5.579700469970703125e-01 1.007285714149475098e-01 -5.445958971977233887e-01 3.595050275325775146e-01 -4.416786134243011475e-01 2.286590784788131714e-01
-5.006865039467811584e-02 5.354291796684265137e-01 -6.249858736991882324e-01 1.724390685558319092e-01 5.941799655556678772e-02 -4.604545887559652328e-03 2.664331197738647461e-01 4.646806120872497559e-01
2.143291383981704712e-01 7.732349038124084473e-01 7.777119427919387817e-02 -3.818288445472717285e-01 -3.028123378753662109e-01 2.758898138999938965e-01 -1.407554894685745239e-01 -1.292546987533569336e-01
1.348497718572616577e-01 5.647252798080444336e-01 -7.730317711830139160e-01 6.233080103993415833e-02 1.572669595479965210e-01 -1.678738892078399658e-01 8.487170189619064331e-02 3.632836043834686279e-02
-2.846937179565429688e-01 9.161634445190429688e-01 -1.197620201855897903e-02 9.846135973930358887e-02 3.280177712440490723e-02 -6.368459761142730713e-02 1.639385148882865906e-02 2.536840140819549561e-01
1.571321487426757812e-01 6.124657392501831055e-01 -4.314075782895088196e-02 -3.043451011180877686e-01 -2.610083296895027161e-02 6.794751882553100586e-01 2.031171470880508423e-01 -4.564942792057991028e-02
