# Supplementary material for: Where is your field going? A machine learning approach to study the relative motion of the domains of physics
Source: PLoS One. 2020 Jun 18;15(6):e0233997. doi: 10.1371/journal.pone.0233997 (PMC7302634; doi:10.1371/journal.pone.0233997)
Supplement: S3 Data — (ZIP) [file pone.0233997.s003.zip › 2/Pacs4Run_2_VS_500_embeddings1998-2002ED8.txt]

-3.312574028968811035e-01 -2.069969475269317627e-01 -8.153643459081649780e-02 2.465144395828247070e-01 1.210890635848045349e-01 -1.390232592821121216e-01 -8.586218953132629395e-01 9.371095895767211914e-02
-4.109546542167663574e-01 2.656779885292053223e-01 -1.125888302922248840e-01 6.314624547958374023e-01 3.322394937276840210e-02 -4.253068864345550537e-01 -4.088016152381896973e-01 1.406054594554007053e-03
-7.764091491699218750e-01 5.182358622550964355e-02 -3.493832051753997803e-02 1.543139815330505371e-01 -1.207368522882461548e-01 -7.302457839250564575e-02 -5.905647873878479004e-01 2.815848588943481445e-02
-1.767498403787612915e-01 3.752758502960205078e-01 1.871552616357803345e-01 7.268837094306945801e-02 -1.314415782690048218e-01 -4.112899303436279297e-01 -7.747572660446166992e-01 3.052378632128238678e-02
-2.856591641902923584e-01 4.094167947769165039e-01 1.440294831991195679e-01 2.944281399250030518e-01 4.689143300056457520e-01 2.843740880489349365e-01 -5.753664970397949219e-01 -1.074651107192039490e-01
-2.876393310725688934e-02 2.302950769662857056e-01 -5.176289677619934082e-01 3.506048917770385742e-01 5.086887478828430176e-01 5.092456564307212830e-02 -5.173528790473937988e-01 1.620548516511917114e-01
-3.331672847270965576e-01 -2.299772799015045166e-01 5.582874268293380737e-02 -1.009051203727722168e-01 6.729005575180053711e-01 4.136835038661956787e-01 -4.305433630943298340e-01 1.162514537572860718e-01
-9.052709490060806274e-02 9.353661537170410156e-02 -2.991659753024578094e-02 4.863980114459991455e-01 2.564435601234436035e-01 -6.283920407295227051e-01 -5.179156064987182617e-01 -1.292334645986557007e-01
-5.021908879280090332e-01 -2.587494552135467529e-01 -3.530721366405487061e-01 5.991041660308837891e-01 6.181668490171432495e-02 3.214767277240753174e-01 -2.622931897640228271e-01 1.459493190050125122e-01
-7.502551078796386719e-01 -2.031692713499069214e-01 -2.047513574361801147e-01 4.490934610366821289e-01 4.078219830989837646e-02 9.397785365581512451e-02 -3.727187216281890869e-01 -5.307842418551445007e-02
-1.636102348566055298e-01 1.269358694553375244e-01 -1.867138892412185669e-01 -6.340937316417694092e-02 3.383994400501251221e-01 3.953401148319244385e-01 -4.558324515819549561e-01 6.630572080612182617e-01
-2.950531840324401855e-01 5.363002419471740723e-02 -4.726293087005615234e-01 5.645435452461242676e-01 4.142254590988159180e-01 1.198142394423484802e-01 -2.317604273557662964e-01 3.582298457622528076e-01
-9.893070906400680542e-02 1.198415756225585938e-01 -5.136766433715820312e-01 4.653210043907165527e-01 5.386562943458557129e-01 1.046656072139739990e-01 -4.278562366962432861e-01 1.062872931361198425e-01
-4.577424824237823486e-01 -3.317566215991973877e-01 -4.688821732997894287e-01 5.964928269386291504e-01 -1.962149282917380333e-03 5.991860479116439819e-02 -2.389170378446578979e-01 2.099515795707702637e-01
1.293731927871704102e-01 9.498176723718643188e-02 -4.097863100469112396e-03 2.887714505195617676e-01 -1.939605623483657837e-01 -9.659904241561889648e-02 -5.456345081329345703e-01 7.390305995941162109e-01
1.687180101871490479e-01 -1.784653216600418091e-02 -9.285955131053924561e-02 7.299769520759582520e-01 -1.860666573047637939e-01 -4.835474491119384766e-02 -3.861096501350402832e-01 4.936466813087463379e-01
-5.825930275022983551e-03 -3.539239168167114258e-01 -5.988218784332275391e-01 2.615314424037933350e-01 3.663446605205535889e-01 2.029058188199996948e-01 -5.124146938323974609e-01 -9.884229302406311035e-02
-4.637776017189025879e-01 4.429352581501007080e-01 -6.655558198690414429e-02 -2.820418961346149445e-02 3.672974407672882080e-01 1.184030100703239441e-01 -6.252754926681518555e-01 2.087999731302261353e-01
-2.745210528373718262e-01 -2.360891783609986305e-03 -1.577439308166503906e-01 1.823403686285018921e-02 1.431505680084228516e-01 -3.318358659744262695e-01 -7.739637494087219238e-01 -4.120556712150573730e-01
-1.071823388338088989e-01 5.360060334205627441e-01 -1.970724612474441528e-01 4.537093341350555420e-01 2.991046309471130371e-01 1.671507656574249268e-01 -4.739277362823486328e-01 3.383921086788177490e-01
-1.688729077577590942e-01 5.417453497648239136e-02 -2.184582352638244629e-01 7.168053984642028809e-01 -2.563116550445556641e-01 -1.203121021389961243e-01 -3.422246575355529785e-01 4.579569697380065918e-01
-5.000935122370719910e-02 1.882175207138061523e-01 -2.650621831417083740e-01 2.111891210079193115e-01 1.328514367341995239e-01 6.089848875999450684e-01 -5.205106139183044434e-01 4.333254396915435791e-01
1.419886648654937744e-01 2.691090703010559082e-01 -3.412367403507232666e-02 4.549244940280914307e-01 5.963386893272399902e-01 2.936611473560333252e-01 -5.030714273452758789e-01 6.604121625423431396e-02
1.944573074579238892e-01 3.395493328571319580e-01 -5.170321464538574219e-02 3.716903328895568848e-01 4.956283867359161377e-01 3.519318997859954834e-01 -5.769807696342468262e-01 6.045751646161079407e-02
-3.332555890083312988e-01 4.409628212451934814e-01 -3.069796264171600342e-01 1.720161885023117065e-01 3.763216137886047363e-01 2.068183124065399170e-01 -5.818487405776977539e-01 2.184642255306243896e-01
-1.817824840545654297e-01 5.952202156186103821e-02 -6.394994258880615234e-01 4.383454918861389160e-01 3.652625381946563721e-01 9.960120916366577148e-02 -4.158335328102111816e-01 2.145956158638000488e-01
-1.627907156944274902e-01 8.597909472882747650e-03 4.783817827701568604e-01 3.828007578849792480e-01 3.120511174201965332e-01 2.665051259100437164e-02 -2.741994261741638184e-01 6.517424583435058594e-01
-1.080890297889709473e-01 -1.886861920356750488e-01 1.231989040970802307e-01 4.285471737384796143e-01 -4.620960056781768799e-01 3.913738727569580078e-01 -4.781086444854736328e-01 3.982328176498413086e-01
-5.631811022758483887e-01 3.258509337902069092e-01 3.787910342216491699e-01 3.270741701126098633e-01 -7.431321777403354645e-03 -2.408494800329208374e-01 -5.175980925559997559e-01 -1.472116820514202118e-02
-5.469252467155456543e-01 1.163284778594970703e-01 -5.404976755380630493e-02 1.347705125808715820e-01 3.333390951156616211e-01 -5.769175887107849121e-01 -4.379969537258148193e-01 1.745452731847763062e-01
-4.104866385459899902e-01 2.402682304382324219e-01 -3.262937664985656738e-01 2.788766622543334961e-01 1.633600443601608276e-01 -4.952918589115142822e-01 -4.451767504215240479e-01 3.454692959785461426e-01
-3.468386232852935791e-01 1.640869379043579102e-01 -2.659364044666290283e-01 2.182437777519226074e-01 6.541892290115356445e-01 2.576490044593811035e-01 -4.710712134838104248e-01 1.348011642694473267e-01
3.644323647022247314e-01 -3.461199626326560974e-02 2.695091366767883301e-01 4.686415791511535645e-01 -2.212082296609878540e-01 6.178392842411994934e-02 -6.022836565971374512e-01 3.977876603603363037e-01
-6.412025541067123413e-02 -8.855114132165908813e-02 -4.601284563541412354e-01 5.585177540779113770e-01 -2.278456389904022217e-01 -2.362278103828430176e-01 -4.427467584609985352e-01 4.008058309555053711e-01
-7.517227437347173691e-03 2.932778894901275635e-01 2.751874551177024841e-02 -1.550012081861495972e-01 3.693592250347137451e-01 8.813059329986572266e-02 -8.414011001586914062e-01 -1.923538148403167725e-01
1.085123941302299500e-01 3.231556713581085205e-01 -3.122132122516632080e-01 1.213263794779777527e-01 3.730926215648651123e-01 1.487801037728786469e-02 -7.734823822975158691e-01 -1.841300427913665771e-01
-5.884652137756347656e-01 4.249478280544281006e-01 -7.705592364072799683e-02 7.257770746946334839e-02 1.995055824518203735e-01 5.665711313486099243e-02 -6.434018015861511230e-01 7.031726837158203125e-02
-3.450221717357635498e-01 -2.109281420707702637e-01 4.814077019691467285e-01 1.092129796743392944e-01 1.425344198942184448e-01 -2.798804342746734619e-01 -4.000251889228820801e-01 5.780301690101623535e-01
-2.055977284908294678e-01 3.799118474125862122e-02 -5.274667143821716309e-01 -1.303110420703887939e-01 -4.461714066565036774e-03 2.095741331577301025e-01 -6.104590296745300293e-01 4.944519698619842529e-01
-2.217613458633422852e-01 3.236207962036132812e-01 -4.957723915576934814e-01 6.361891329288482666e-02 3.550247289240360260e-03 3.930748254060745239e-02 -5.799241662025451660e-01 5.083151459693908691e-01
2.075721025466918945e-01 2.126568853855133057e-01 -3.572386503219604492e-01 1.452962607145309448e-01 1.417660862207412720e-01 3.050242066383361816e-01 -8.023342490196228027e-01 -7.799349725246429443e-02
6.762789096683263779e-03 4.206545352935791016e-01 -2.759731411933898926e-01 3.415472805500030518e-01 4.537967443466186523e-01 1.286050975322723389e-01 -4.772277176380157471e-01 4.242305457592010498e-01
-1.102610081434249878e-01 4.815788269042968750e-01 -2.350401580333709717e-01 3.534878194332122803e-01 4.024060070514678955e-01 2.468955069780349731e-01 -5.627381801605224609e-01 1.901701688766479492e-01
2.452018260955810547e-01 2.117037177085876465e-01 -3.450044393539428711e-01 2.233457379043102264e-02 2.820647656917572021e-01 1.919024288654327393e-01 -8.059284090995788574e-01 -9.809662401676177979e-02
1.633173823356628418e-01 -9.098854660987854004e-02 -2.017013579607009888e-01 4.355121254920959473e-01 8.798772096633911133e-02 -2.910825610160827637e-01 -4.161074757575988770e-01 6.848926544189453125e-01
1.499915719032287598e-01 3.344079107046127319e-02 1.799542158842086792e-01 1.996193379163742065e-01 3.106712996959686279e-01 6.752377152442932129e-01 -5.884374976158142090e-01 7.369835674762725830e-02
-3.049670159816741943e-01 -1.872525215148925781e-01 -3.368011116981506348e-02 -5.642347037792205811e-02 6.424962282180786133e-01 3.858201801776885986e-01 -5.376186966896057129e-01 -1.300816088914871216e-01
5.318484455347061157e-02 3.299424648284912109e-01 -6.759043317288160324e-03 -7.860085926949977875e-03 6.640652418136596680e-01 1.633635461330413818e-01 -5.660284161567687988e-01 3.164545595645904541e-01
-5.721882730722427368e-02 -2.668179571628570557e-01 -2.581219971179962158e-01 3.397783041000366211e-01 2.295330911874771118e-01 5.861172080039978027e-01 -5.657078027725219727e-01 -1.649658828973770142e-01
-7.665656208992004395e-01 -2.268896847963333130e-01 -1.017921641469001770e-01 5.141726732254028320e-01 7.869215682148933411e-03 7.359923422336578369e-02 -2.827237844467163086e-01 2.741554938256740570e-02
1.279837340116500854e-01 -1.503380984067916870e-01 -3.146129846572875977e-01 1.877685636281967163e-01 6.556410789489746094e-01 2.968559265136718750e-01 -5.490042567253112793e-01 -8.594129234552383423e-02
-4.777525663375854492e-01 3.727001249790191650e-01 -9.834788739681243896e-02 -6.764819379895925522e-03 3.630796372890472412e-01 2.411734759807586670e-01 -6.563926339149475098e-01 4.781537503004074097e-02
-2.722085118293762207e-01 -3.748998343944549561e-01 2.219706028699874878e-02 2.637319862842559814e-01 2.094178795814514160e-01 -1.404671221971511841e-01 -2.081149965524673462e-01 7.800041437149047852e-01
5.233094096183776855e-02 -2.602900564670562744e-02 1.675304770469665527e-01 8.352427184581756592e-02 7.279629111289978027e-01 -4.488913416862487793e-01 -4.676256179809570312e-01 1.069299131631851196e-01
-4.770594835281372070e-01 2.400129586458206177e-01 -4.149307906627655029e-01 -2.116909474134445190e-01 -2.881286479532718658e-02 -4.903146624565124512e-02 -5.778840780258178711e-01 4.008030295372009277e-01
7.232764363288879395e-02 2.435311824083328247e-01 1.412471532821655273e-01 6.529108285903930664e-01 4.934883415699005127e-01 -2.508392333984375000e-01 -4.275099337100982666e-01 -1.491834060288965702e-03
-4.358303844928741455e-01 -1.195540428161621094e-01 -2.608331441879272461e-01 7.728365659713745117e-01 2.289334237575531006e-01 -1.996282720938324928e-03 -2.188588529825210571e-01 1.735932976007461548e-01
1.189916431903839111e-01 4.554855823516845703e-01 -8.032143115997314453e-02 7.219139486551284790e-02 3.665336370468139648e-01 -8.458622545003890991e-02 -7.742072939872741699e-01 -1.606621891260147095e-01
2.241915613412857056e-01 -3.644062280654907227e-01 4.535602778196334839e-02 5.014240145683288574e-01 -2.514459192752838135e-01 1.232779771089553833e-01 -5.059509873390197754e-01 4.785960018634796143e-01
2.223563343286514282e-01 -3.558409214019775391e-01 3.904108405113220215e-01 5.286144018173217773e-01 -1.624378859996795654e-01 -1.800025254487991333e-01 -5.047742724418640137e-01 2.801734209060668945e-01
5.336428061127662659e-02 3.602364361286163330e-01 9.727872163057327271e-02 2.672215998172760010e-01 2.299839407205581665e-01 5.345832109451293945e-01 -6.645817160606384277e-01 -7.855395972728729248e-02
3.566991686820983887e-01 1.128347218036651611e-01 -3.105200529098510742e-01 2.392477393150329590e-01 6.168547868728637695e-01 9.808567911386489868e-02 -5.475883483886718750e-01 1.280164420604705811e-01
-1.633302271366119385e-01 1.094011589884757996e-01 2.091479301452636719e-01 2.470295131206512451e-01 -5.217748880386352539e-01 1.877885162830352783e-01 -6.800317168235778809e-01 2.943322956562042236e-01
7.038038969039916992e-02 2.958212494850158691e-01 9.020673483610153198e-02 8.833106607198715210e-02 3.270114362239837646e-01 1.905355751514434814e-01 -8.169588446617126465e-01 -2.844902575016021729e-01
-4.901117682456970215e-01 -1.430839151144027710e-01 -4.146386981010437012e-01 7.012176513671875000e-01 7.624425739049911499e-02 1.679615974426269531e-01 -1.916315406560897827e-01 7.027952373027801514e-02
-3.779484927654266357e-01 3.585048317909240723e-01 8.208341896533966064e-02 5.800279602408409119e-02 4.181736111640930176e-01 3.437964022159576416e-01 -6.512523293495178223e-01 -3.650457039475440979e-02
-5.590717792510986328e-01 -3.629527986049652100e-01 -4.388485848903656006e-01 5.073020458221435547e-01 -7.105439901351928711e-03 -7.957110553979873657e-02 -3.142574727535247803e-01 2.491508610546588898e-02
-1.695808172225952148e-01 -7.639291137456893921e-02 -8.777529001235961914e-03 7.703006267547607422e-01 -3.482517004013061523e-01 3.571842238306999207e-02 -3.993332982063293457e-01 2.999074459075927734e-01
-4.050569832324981689e-01 5.174993276596069336e-01 -8.134477585554122925e-02 1.518665105104446411e-01 2.760245800018310547e-01 2.552929520606994629e-01 -6.205860376358032227e-01 1.093237921595573425e-01
5.140765756368637085e-02 3.566172122955322266e-01 -1.042389720678329468e-01 9.192103147506713867e-02 2.963025867938995361e-01 -8.840996026992797852e-02 -8.252543807029724121e-01 -2.724152207374572754e-01
-4.196542799472808838e-01 -2.731001079082489014e-01 2.820406258106231689e-01 -6.062309816479682922e-02 1.604179739952087402e-01 -5.648617818951606750e-02 -3.721102476119995117e-01 7.061825990676879883e-01
-1.062444821000099182e-01 -6.163570284843444824e-01 -2.297615259885787964e-01 2.947617173194885254e-01 1.784712225198745728e-01 3.202704489231109619e-01 -5.189480781555175781e-01 -2.557515501976013184e-01
6.308906525373458862e-02 4.864153563976287842e-01 -1.074347347021102905e-01 2.501919567584991455e-01 5.127770304679870605e-01 1.293300241231918335e-01 -6.021335124969482422e-01 2.074857354164123535e-01
-3.431432247161865234e-01 4.465650022029876709e-01 -1.035952493548393250e-01 2.032969892024993896e-01 1.801007091999053955e-01 3.416689038276672363e-01 -6.914914846420288086e-01 -5.862058699131011963e-02
3.166813850402832031e-01 -3.837771713733673096e-01 -1.779632121324539185e-01 2.658283114433288574e-01 -1.307883411645889282e-01 -7.513088732957839966e-02 -5.283973217010498047e-01 5.900325179100036621e-01
3.359669148921966553e-01 -1.180396527051925659e-01 9.801460057497024536e-02 6.385000348091125488e-01 -7.003903388977050781e-02 5.948292836546897888e-02 -4.565109014511108398e-01 4.889351725578308105e-01
3.540170565247535706e-02 -5.949692130088806152e-01 -3.781911730766296387e-01 4.033124446868896484e-01 2.755739390850067139e-01 2.255803644657135010e-01 -4.346614778041839600e-01 -1.526793539524078369e-01
-3.923909738659858704e-02 2.068869769573211670e-01 -2.488742172718048096e-01 2.015837430953979492e-01 1.894567608833312988e-01 6.123870611190795898e-01 -4.897376298904418945e-01 4.498097896575927734e-01
2.247157394886016846e-01 -1.208575144410133362e-01 -6.439504772424697876e-02 4.785757660865783691e-01 1.247167512774467468e-01 -9.070431441068649292e-02 -3.957603871822357178e-01 7.220159173011779785e-01
5.976009415462613106e-04 -4.671303033828735352e-01 -2.935610711574554443e-01 1.825264692306518555e-01 1.388472914695739746e-01 2.974281013011932373e-01 -6.432248950004577637e-01 -3.752529621124267578e-01
-6.936404109001159668e-02 -5.647867321968078613e-01 1.538013815879821777e-01 2.267619036138057709e-02 -1.144096478819847107e-01 -2.553086876869201660e-01 -7.220659255981445312e-01 -2.288757562637329102e-01
-2.964383065700531006e-01 -1.996877640485763550e-01 -1.290238797664642334e-01 1.150487586855888367e-01 3.446994125843048096e-01 5.681954026222229004e-01 -6.188305616378784180e-01 -1.332326829433441162e-01
-3.021961748600006104e-01 -1.285819709300994873e-01 1.823461055755615234e-01 4.390603005886077881e-01 -5.187466740608215332e-01 -1.935787871479988098e-02 -6.001895666122436523e-01 1.908396780490875244e-01
-3.256806433200836182e-01 -1.752168387174606323e-01 5.399603843688964844e-01 2.331679165363311768e-01 4.985164999961853027e-01 -1.432518213987350464e-01 -2.752953469753265381e-01 4.153065681457519531e-01
-6.212498545646667480e-01 -3.043120205402374268e-01 3.414615988731384277e-02 4.430239796638488770e-01 4.406705498695373535e-01 1.242705956101417542e-01 -3.044814765453338623e-01 -1.471872031688690186e-01
-2.567244470119476318e-01 5.624080300331115723e-01 2.103683054447174072e-01 2.007951587438583374e-01 3.253144323825836182e-01 7.685072720050811768e-02 -6.486873030662536621e-01 2.618177793920040131e-02
-1.536564230918884277e-01 1.197002455592155457e-01 -2.809096127748489380e-02 1.215825304388999939e-01 -1.199684664607048035e-01 -1.536418944597244263e-01 -8.555576205253601074e-01 -4.201344251632690430e-01
-3.542437851428985596e-01 1.092977821826934814e-03 1.432996690273284912e-01 5.780332162976264954e-02 6.012446284294128418e-01 4.014977514743804932e-01 -5.534296035766601562e-01 -1.471530497074127197e-01
7.153708487749099731e-02 -2.336842268705368042e-01 -4.230005666613578796e-02 3.731483519077301025e-01 -5.352401733398437500e-01 8.274836093187332153e-02 -6.902346014976501465e-01 1.717330366373062134e-01
-5.222264528274536133e-01 -5.348374247550964355e-01 -1.877625733613967896e-01 -1.706582158803939819e-01 9.318100661039352417e-02 1.017126068472862244e-02 -5.939330458641052246e-01 -1.237210482358932495e-01
2.652537822723388672e-01 -4.460016489028930664e-01 -1.161765381693840027e-01 2.579701542854309082e-01 9.810498356819152832e-02 -2.897134125232696533e-01 -4.550769329071044922e-01 5.916281938552856445e-01
-5.915050953626632690e-02 1.377498656511306763e-01 -6.557177305221557617e-01 3.506883084774017334e-01 3.526844978332519531e-01 1.287864893674850464e-01 -4.720832705497741699e-01 2.464613616466522217e-01
-5.744777321815490723e-01 -3.619780242443084717e-01 7.209574431180953979e-02 6.044580340385437012e-01 -4.628112539649009705e-03 4.003363102674484253e-02 -2.982666194438934326e-01 -2.789135277271270752e-01
-2.169868201017379761e-01 -3.601023256778717041e-01 -1.794420033693313599e-01 2.162306010723114014e-01 9.578090161085128784e-03 -8.169239759445190430e-02 -2.818116843700408936e-01 8.112366795539855957e-01
-1.882366687059402466e-01 4.311928153038024902e-01 -1.017710641026496887e-01 2.882716655731201172e-01 2.757905423641204834e-01 4.483291506767272949e-01 -6.381995677947998047e-01 2.870007418096065521e-02
-7.526351511478424072e-02 -2.734448909759521484e-01 -5.194747447967529297e-02 1.221148893237113953e-01 1.462317556142807007e-01 7.604491114616394043e-01 -5.429932475090026855e-01 8.628153800964355469e-02
-7.728986144065856934e-01 -7.350430637598037720e-02 -3.082031607627868652e-01 2.788239419460296631e-01 -3.896287828683853149e-02 3.998612985014915466e-02 -4.599677026271820068e-01 9.902349114418029785e-02
3.791568800806999207e-02 -1.727271825075149536e-01 6.313946098089218140e-02 3.001183271408081055e-01 2.040804326534271240e-01 -3.904677927494049072e-01 -3.889618515968322754e-01 7.275059223175048828e-01
2.108148932456970215e-01 -1.682772934436798096e-01 8.536955714225769043e-02 2.873087525367736816e-01 1.103319078683853149e-01 -4.021817445755004883e-01 -4.904429018497467041e-01 6.503445506095886230e-01
-2.045564912259578705e-02 8.671332150697708130e-02 -4.691616594791412354e-01 3.302162587642669678e-01 6.099351644515991211e-01 2.324825078248977661e-01 -4.571202695369720459e-01 1.669703125953674316e-01
-6.433848291635513306e-02 1.664997488260269165e-01 -3.408851921558380127e-01 7.168641090393066406e-01 1.182613149285316467e-02 -8.236976712942123413e-02 -4.527043104171752930e-01 3.552121520042419434e-01
1.534901745617389679e-02 6.895647197961807251e-02 -1.562573313713073730e-01 5.716085061430931091e-02 6.053072214126586914e-02 -5.653018131852149963e-02 -8.701232671737670898e-01 -4.509450197219848633e-01
-7.523606717586517334e-02 -5.496693849563598633e-01 1.508049517869949341e-01 -5.239018425345420837e-02 1.754331141710281372e-01 -4.415794909000396729e-01 -6.533843874931335449e-01 -1.184734478592872620e-01
-2.412365935742855072e-02 4.732877910137176514e-01 -1.435371488332748413e-01 2.168248444795608521e-01 4.668172001838684082e-01 1.384931653738021851e-01 -6.856508255004882812e-01 2.418968826532363892e-02
-4.447657465934753418e-01 2.357780188322067261e-01 -2.610271871089935303e-01 -1.170185133814811707e-01 8.778571337461471558e-02 2.694616913795471191e-01 -6.063588261604309082e-01 4.655928909778594971e-01
2.584233880043029785e-01 -2.122981399297714233e-01 2.159557119011878967e-02 4.920032024383544922e-01 2.947820909321308136e-02 -3.027646243572235107e-01 -4.611424803733825684e-01 5.834599137306213379e-01
1.146574411541223526e-02 -3.955690935254096985e-02 1.150340288877487183e-01 2.835412509739398956e-02 7.575867176055908203e-01 1.302650123834609985e-01 -6.205493807792663574e-01 -9.098763763904571533e-02
-1.291618943214416504e-01 3.611088395118713379e-01 -3.079665303230285645e-01 4.359061419963836670e-01 4.681912362575531006e-01 2.205515652894973755e-01 -4.339411556720733643e-01 3.345281183719635010e-01
-1.877242885529994965e-02 -6.492528319358825684e-02 8.447459340095520020e-02 3.321058452129364014e-01 7.762215137481689453e-01 -2.002990990877151489e-01 -4.474515914916992188e-01 -1.874820739030838013e-01
4.031496942043304443e-01 -2.614545226097106934e-01 -1.982961744070053101e-01 5.383946299552917480e-01 1.359246224164962769e-01 -2.845709025859832764e-01 -4.611873626708984375e-01 3.574519455432891846e-01
-6.498317122459411621e-01 -4.926213026046752930e-01 -1.455806046724319458e-01 -1.451630294322967529e-01 -8.046946674585342407e-02 2.288568764925003052e-03 -5.254819989204406738e-01 1.008219718933105469e-01
-5.490697026252746582e-01 -4.124929308891296387e-01 -8.945760875940322876e-02 -1.298127323389053345e-01 3.771209344267845154e-02 7.465937733650207520e-02 -6.557279229164123535e-01 -2.579593360424041748e-01
-3.504059314727783203e-01 -1.080657392740249634e-01 4.628098011016845703e-02 -6.533405929803848267e-02 5.548120737075805664e-01 4.398553669452667236e-01 -5.726733207702636719e-01 -1.728673428297042847e-01
-5.839397311210632324e-01 -1.799291670322418213e-01 -3.851613402366638184e-01 6.333923339843750000e-01 7.781495898962020874e-02 4.718870855867862701e-03 -2.592441439628601074e-01 6.180252134799957275e-02
-3.599246144294738770e-01 3.073832578957080841e-02 -5.336617231369018555e-01 1.872191727161407471e-01 5.668029189109802246e-01 1.990378601476550102e-03 -4.739980399608612061e-01 6.099082902073860168e-02
-4.282206669449806213e-02 1.165419295430183411e-01 -3.811450600624084473e-01 -5.248141475021839142e-03 1.982440948486328125e-01 4.123745858669281006e-01 -5.791175961494445801e-01 5.427287220954895020e-01
1.314495801925659180e-01 -2.081248164176940918e-01 -6.395391225814819336e-01 2.091192305088043213e-01 4.876561462879180908e-01 1.761994510889053345e-01 -4.503730237483978271e-01 1.223656088113784790e-01
1.996950246393680573e-02 -2.065250426530838013e-01 1.817327588796615601e-01 1.026846095919609070e-01 2.911826074123382568e-01 2.528636530041694641e-02 -3.342763781547546387e-01 8.462920784950256348e-01
-4.027108252048492432e-01 -3.363971114158630371e-01 1.588456779718399048e-01 1.807056814432144165e-01 7.016792297363281250e-01 2.016076892614364624e-01 -3.345389664173126221e-01 -1.478472650051116943e-01
-2.722027003765106201e-01 -3.561190962791442871e-01 -3.848449513316154480e-02 6.790196895599365234e-01 2.896024100482463837e-02 2.924391329288482666e-01 -3.576817512512207031e-01 -3.496293723583221436e-01
-4.193384647369384766e-01 -1.811225153505802155e-02 -5.107924938201904297e-01 -7.828437723219394684e-03 1.956436634063720703e-01 -4.742733836174011230e-01 -4.346379041671752930e-01 3.327689170837402344e-01
3.314984142780303955e-01 -2.109002470970153809e-01 -2.746644616127014160e-01 2.758037149906158447e-01 5.038417577743530273e-01 4.264514148235321045e-01 -5.006182789802551270e-01 8.823632448911666870e-02
3.501567989587783813e-02 4.836958348751068115e-01 -2.516831457614898682e-01 1.977212727069854736e-01 3.029745221138000488e-01 2.430892139673233032e-01 -7.063452005386352539e-01 1.120927557349205017e-01
9.838347323238849640e-03 -5.555954575538635254e-01 -2.769136726856231689e-01 5.185464620590209961e-01 2.322801202535629272e-01 2.638343274593353271e-01 -3.985332846641540527e-01 -2.515034973621368408e-01
-1.918659210205078125e-01 1.094223782420158386e-01 5.313202738761901855e-01 2.593323588371276855e-01 3.907259702682495117e-01 -2.990046143531799316e-01 -5.411682724952697754e-01 -2.583142817020416260e-01
-3.800396919250488281e-01 -1.016512699425220490e-02 1.347544342279434204e-01 6.705986801534891129e-03 6.638382077217102051e-01 3.328117728233337402e-01 -5.250893235206604004e-01 -1.004949063062667847e-01
-2.420157641172409058e-01 -3.573161065578460693e-01 2.657374441623687744e-01 2.291088104248046875e-01 -4.268989562988281250e-01 -1.019989550113677979e-01 -5.456566810607910156e-01 4.475026726722717285e-01
1.395816951990127563e-01 1.966121345758438110e-01 7.783877849578857422e-02 6.620928049087524414e-01 -1.513449847698211670e-01 -4.019763767719268799e-01 -5.168848037719726562e-01 2.139502912759780884e-01
-2.290432006120681763e-01 7.576566189527511597e-02 1.993153430521488190e-02 -2.506582252681255341e-02 2.779749967157840729e-02 -3.093625307083129883e-01 -8.422790765762329102e-01 -3.672345578670501709e-01
-6.473978608846664429e-02 1.460776925086975098e-01 -2.964273989200592041e-01 7.636757194995880127e-02 -1.467426866292953491e-01 -1.113554164767265320e-01 -8.983150720596313477e-01 -1.996630430221557617e-01
1.053220331668853760e-01 -4.669060707092285156e-01 2.698189616203308105e-01 3.817869424819946289e-01 -3.856378495693206787e-01 6.159305572509765625e-03 -6.313549280166625977e-01 7.056025415658950806e-02
4.743259847164154053e-01 -2.036173641681671143e-01 -3.313040137290954590e-01 2.417752593755722046e-01 3.801971077919006348e-01 2.762073874473571777e-01 -5.841471552848815918e-01 5.717419087886810303e-02
-1.664406433701515198e-02 -1.254922747611999512e-01 2.160632759332656860e-01 3.219832852482795715e-02 8.534278273582458496e-01 -9.769462794065475464e-02 -4.452992975711822510e-01 -8.939569815993309021e-03
-4.637701436877250671e-02 4.349689781665802002e-01 -1.018203347921371460e-01 4.648253321647644043e-01 2.966414988040924072e-01 3.555536866188049316e-01 -6.037956476211547852e-01 -5.689973384141921997e-02
3.171623945236206055e-01 -2.381525933742523193e-01 -9.111608564853668213e-02 6.045198440551757812e-01 1.080933660268783569e-01 -2.210098505020141602e-01 -4.463801085948944092e-01 4.573404192924499512e-01
-1.750985682010650635e-01 -7.258319109678268433e-02 6.499032676219940186e-02 4.610103368759155273e-01 1.554155051708221436e-01 7.115840315818786621e-01 -4.510455131530761719e-01 -1.156285926699638367e-01
-2.160001173615455627e-02 -3.194625675678253174e-01 -1.245089396834373474e-01 2.093348205089569092e-01 2.995309792459011078e-02 -3.400764465332031250e-01 -4.416095018386840820e-01 7.256621122360229492e-01
7.776236534118652344e-02 -1.310693025588989258e-01 -4.804913997650146484e-01 1.665793359279632568e-01 3.172118961811065674e-01 1.572304368019104004e-01 -6.949732303619384766e-01 -3.313917815685272217e-01
-3.612093031406402588e-01 -2.930077016353607178e-01 4.687633812427520752e-01 5.375052690505981445e-01 1.513512730598449707e-01 -8.541099727153778076e-02 -2.416158169507980347e-01 4.317902624607086182e-01
-2.187743932008743286e-01 -3.124575614929199219e-01 2.037482708692550659e-01 7.441166788339614868e-02 -5.222769379615783691e-01 3.066517226397991180e-02 -7.145037651062011719e-01 1.524087190628051758e-01
-1.392119526863098145e-01 -7.426141947507858276e-02 1.484919935464859009e-01 2.224285900592803955e-01 3.485779464244842529e-01 -2.431973516941070557e-01 -3.037581145763397217e-01 7.941412925720214844e-01
3.094113059341907501e-02 -7.916185259819030762e-02 3.720796406269073486e-01 1.734937280416488647e-01 4.926358759403228760e-01 -5.170889496803283691e-01 -5.535750985145568848e-01 8.784109354019165039e-02
-8.720146864652633667e-02 -1.967260539531707764e-01 -1.822465062141418457e-01 5.868291854858398438e-01 -4.815324246883392334e-01 -5.341467633843421936e-02 -5.439702272415161133e-01 2.132654339075088501e-01
-5.923414826393127441e-01 -4.010235369205474854e-01 -1.829442381858825684e-01 4.126613214612007141e-02 -8.199177682399749756e-02 4.044241309165954590e-01 -5.318436026573181152e-01 -1.031851628795266151e-03
-4.457509219646453857e-01 1.602185666561126709e-01 -4.368996024131774902e-01 -1.002691388130187988e-01 -3.851079568266868591e-02 2.079544961452484131e-01 -5.670599341392517090e-01 4.565258324146270752e-01
-4.237620234489440918e-01 -3.247209489345550537e-01 -5.020806938409805298e-02 1.005989462137222290e-01 4.854546785354614258e-01 4.941232502460479736e-01 -4.579608440399169922e-01 -1.130881756544113159e-01
-1.004970222711563110e-01 -4.529926776885986328e-01 2.618823945522308350e-01 2.746240794658660889e-01 -3.849015533924102783e-01 -2.152593284845352173e-01 -6.117252707481384277e-01 2.683345973491668701e-01
-3.032978773117065430e-01 -5.674663782119750977e-01 -1.033259928226470947e-01 3.280214592814445496e-02 5.443211793899536133e-01 2.169794887304306030e-01 -4.452016055583953857e-01 -1.807483136653900146e-01
-2.424716949462890625e-01 -6.172936037182807922e-02 -2.279586903750896454e-02 -1.574299782514572144e-01 6.177047491073608398e-01 2.471839785575866699e-01 -6.639874577522277832e-01 -1.689807772636413574e-01
-3.264739215373992920e-01 -2.291864305734634399e-01 3.994462490081787109e-01 2.830531895160675049e-01 -4.552109837532043457e-01 -1.714997366070747375e-02 -5.953571796417236328e-01 1.981179416179656982e-01
1.697634309530258179e-01 8.242468535900115967e-02 4.188906550407409668e-01 3.102706968784332275e-01 1.785630732774734497e-01 -5.222534537315368652e-01 -6.203140616416931152e-01 -5.680073797702789307e-02
-3.386709690093994141e-01 -1.586196422576904297e-01 -6.863180547952651978e-02 2.542164027690887451e-01 6.771829724311828613e-02 -2.071962803602218628e-01 -2.962388992309570312e-01 8.096491694450378418e-01
-2.433208376169204712e-01 -8.971661329269409180e-02 1.283849328756332397e-01 8.970323204994201660e-02 7.574415802955627441e-01 3.350601792335510254e-01 -4.604442119598388672e-01 -1.011164188385009766e-01
1.504051834344863892e-01 -4.199425280094146729e-01 -1.720308698713779449e-02 -1.901562660932540894e-01 6.242284923791885376e-02 -4.211789667606353760e-01 -7.633705735206604004e-01 -2.341565862298011780e-02
-2.107218056917190552e-01 -1.311997044831514359e-02 2.249486744403839111e-02 4.924363791942596436e-01 -5.058361887931823730e-01 -2.120427936315536499e-01 -6.196211576461791992e-01 1.663188785314559937e-01
-1.949009746313095093e-01 -5.463384464383125305e-02 -2.062227949500083923e-02 4.136677980422973633e-01 -5.507932901382446289e-01 -8.462946116924285889e-02 -6.518244147300720215e-01 2.281930446624755859e-01
2.577154040336608887e-01 -1.289894133806228638e-01 -2.737314105033874512e-01 3.020235002040863037e-01 5.586562156677246094e-01 4.682750999927520752e-01 -4.487423598766326904e-01 1.343480646610260010e-01
-6.114702820777893066e-01 2.827907800674438477e-01 6.184140965342521667e-02 5.553371310234069824e-01 -1.511388868093490601e-01 -2.000171393156051636e-01 -4.134928882122039795e-01 9.139432571828365326e-03
1.240946874022483826e-01 -6.134898215532302856e-02 1.390270590782165527e-01 7.965163141489028931e-02 7.055167555809020996e-01 3.247348070144653320e-01 -5.932553410530090332e-01 -2.349046291783452034e-03
1.213785409927368164e-01 -3.539633750915527344e-02 -4.519180655479431152e-01 3.485176861286163330e-01 1.855757236480712891e-01 2.317889779806137085e-01 -6.730468273162841797e-01 -3.422912657260894775e-01
-6.961278915405273438e-01 -4.119419157505035400e-01 -2.501093596220016479e-02 1.216603368520736694e-01 1.601397395133972168e-01 -7.047214359045028687e-02 -4.868687391281127930e-01 -2.502615749835968018e-01
-2.908369600772857666e-01 8.543673157691955566e-02 -3.423797488212585449e-01 -1.228905841708183289e-01 6.216509267687797546e-02 4.606916308403015137e-01 -6.002538204193115234e-01 4.465228319168090820e-01
-2.875760793685913086e-01 -3.231367468833923340e-01 1.252361685037612915e-01 1.225452870130538940e-01 -5.076639056205749512e-01 2.952372841536998749e-02 -6.389334797859191895e-01 3.396336138248443604e-01
-2.147307544946670532e-01 -5.756869912147521973e-01 -3.701353371143341064e-01 3.820418119430541992e-01 3.797903358936309814e-01 2.887196838855743408e-01 -3.327549695968627930e-01 -3.454815223813056946e-02
1.148237586021423340e-01 -1.015898436307907104e-01 -5.150082707405090332e-01 2.890684306621551514e-01 3.538586199283599854e-01 1.792704910039901733e-01 -6.219927072525024414e-01 -2.889153659343719482e-01
-5.444157719612121582e-01 -5.687450766563415527e-01 -8.495998382568359375e-02 -8.291258476674556732e-03 5.141207948327064514e-02 3.337843418121337891e-01 -5.086981654167175293e-01 4.956879653036594391e-03
-1.655280888080596924e-01 -4.987078905105590820e-01 3.675414919853210449e-01 3.539827764034271240e-01 3.264944851398468018e-01 -4.936473444104194641e-02 -2.123874574899673462e-01 5.561981201171875000e-01
-2.952610850334167480e-01 -5.359352827072143555e-01 -8.046506345272064209e-02 1.014580652117729187e-01 6.550093889236450195e-01 2.070090025663375854e-01 -3.553085923194885254e-01 -1.034010499715805054e-01
-5.907059907913208008e-01 -4.659332707524299622e-02 -1.896057277917861938e-01 4.387287795543670654e-01 -2.943997979164123535e-01 -2.072180509567260742e-01 -5.393044352531433105e-01 -1.541735837236046791e-03
-1.050691679120063782e-01 -2.252927273511886597e-01 -4.348211735486984253e-02 -4.376412928104400635e-02 2.180493175983428955e-01 6.908591389656066895e-01 -6.382479667663574219e-01 4.696048796176910400e-02
1.719269156455993652e-01 3.075599074363708496e-01 -4.647125676274299622e-02 1.320445239543914795e-01 3.882834315299987793e-01 1.902764588594436646e-01 -7.902835011482238770e-01 -2.115077376365661621e-01
5.891820415854454041e-02 2.978888154029846191e-01 -2.672019302845001221e-01 4.566925466060638428e-01 3.825826644897460938e-01 3.892360329627990723e-01 -5.736495852470397949e-01 -2.963119372725486755e-02
1.043086126446723938e-01 3.627741038799285889e-01 -1.202383041381835938e-01 4.177702069282531738e-01 5.788013339042663574e-01 2.198591679334640503e-01 -4.343211054801940918e-01 3.107117116451263428e-01
-2.629011273384094238e-01 6.026818156242370605e-01 -1.674159467220306396e-01 1.661649942398071289e-01 2.760165333747863770e-01 -8.140282332897186279e-02 -5.925071239471435547e-01 2.795399129390716553e-01
-5.085706710815429688e-01 5.004346966743469238e-01 1.821020245552062988e-01 1.561509519815444946e-01 3.445796966552734375e-01 1.078522428870201111e-01 -5.280278325080871582e-01 1.555505245923995972e-01
-4.980234205722808838e-01 -7.800581306219100952e-02 -2.308563590049743652e-01 7.221117019653320312e-01 -1.142744198441505432e-01 -1.266055405139923096e-01 -3.711188435554504395e-01 6.580854207277297974e-02
9.625916928052902222e-02 -4.068499803543090820e-01 1.807616204023361206e-01 -2.429018318653106689e-01 2.474521249532699585e-01 -3.679546415805816650e-01 -7.207702398300170898e-01 -1.319023072719573975e-01
2.289933413267135620e-01 2.744667232036590576e-01 3.688306808471679688e-01 6.063113212585449219e-01 1.274262219667434692e-01 -3.428130149841308594e-01 -4.659103155136108398e-01 1.332291215658187866e-01
2.835357189178466797e-01 -4.094168543815612793e-01 -2.143443822860717773e-01 2.473398596048355103e-01 3.761037020012736320e-03 -4.257531166076660156e-01 -6.375640034675598145e-01 -2.389500439167022705e-01
-4.280592501163482666e-02 -4.071924984455108643e-01 -3.349878787994384766e-01 1.685231626033782959e-01 4.367950260639190674e-01 5.620656609535217285e-01 -4.192984402179718018e-01 9.605359286069869995e-02
-1.292335689067840576e-01 -6.187414377927780151e-02 2.934274971485137939e-01 4.343636631965637207e-01 5.877814292907714844e-01 -4.962308108806610107e-01 -3.346031308174133301e-01 3.174101933836936951e-02
1.120863854885101318e-01 -4.964377731084823608e-02 2.034545689821243286e-01 9.497219324111938477e-02 5.043613314628601074e-01 5.258581042289733887e-01 -6.343241930007934570e-01 3.584263101220130920e-02
-6.182916834950447083e-02 -1.624153256416320801e-01 2.068364769220352173e-01 2.851049304008483887e-01 3.799777925014495850e-01 -3.945754170417785645e-01 -3.402620851993560791e-01 6.556530594825744629e-01
-1.309504657983779907e-01 4.417548179626464844e-01 1.258275061845779419e-01 3.340869024395942688e-02 3.219366073608398438e-01 -9.745310992002487183e-02 -7.935248017311096191e-01 -1.671349406242370605e-01
5.774770863354206085e-03 -1.607085466384887695e-01 -6.100299954414367676e-02 5.369810461997985840e-01 -4.450047314167022705e-01 1.520958393812179565e-01 -5.923587083816528320e-01 3.316898941993713379e-01
-7.796936631202697754e-01 -3.236933350563049316e-01 -1.581016629934310913e-01 2.435898780822753906e-01 -2.622085995972156525e-02 1.272033601999282837e-01 -4.305520653724670410e-01 -2.692386321723461151e-02
1.204648613929748535e-01 -2.137581110000610352e-01 3.326127231121063232e-01 2.736375033855438232e-01 1.696525663137435913e-01 -1.289055943489074707e-01 -4.023013412952423096e-01 7.396228313446044922e-01
-4.184550940990447998e-01 -1.880462914705276489e-01 2.892374396324157715e-01 2.738259360194206238e-02 6.760643124580383301e-01 2.432079464197158813e-01 -4.294517040252685547e-01 -6.696242094039916992e-02
3.710803091526031494e-01 -3.858766555786132812e-01 -1.159772127866744995e-01 3.758369386196136475e-01 -8.724290877580642700e-02 -9.878920763731002808e-02 -5.231428742408752441e-01 5.173446536064147949e-01
3.638277649879455566e-01 -4.010092616081237793e-01 -2.066021598875522614e-02 2.207741290330886841e-01 1.024684011936187744e-01 -2.045957893133163452e-01 -4.968520402908325195e-01 5.986917614936828613e-01
1.570007354021072388e-01 4.040819406509399414e-02 5.287635326385498047e-01 2.514673173427581787e-01 2.584727108478546143e-01 -4.404716491699218750e-01 -6.082779765129089355e-01 8.105859160423278809e-03
3.287468254566192627e-01 -3.518727123737335205e-01 -3.741834163665771484e-01 2.167591303586959839e-01 1.431423276662826538e-01 -4.795626997947692871e-01 -5.732374787330627441e-01 -4.518939554691314697e-02
-1.315429210662841797e-01 -5.066614747047424316e-01 -2.113048583269119263e-01 3.366319239139556885e-01 3.108802437782287598e-01 3.868791759014129639e-01 -4.791439175605773926e-01 -3.035109043121337891e-01
2.123121172189712524e-01 -1.849916428327560425e-01 -1.112555488944053650e-01 2.271435558795928955e-01 5.992812290787696838e-02 -2.146813273429870605e-01 -5.086017251014709473e-01 7.405231595039367676e-01
1.136637330055236816e-01 3.949868083000183105e-01 -1.401946246623992920e-01 1.247295364737510681e-01 4.924794137477874756e-01 2.836082577705383301e-01 -5.371319055557250977e-01 4.293875396251678467e-01
1.827889829874038696e-01 -4.453655183315277100e-01 1.917251944541931152e-01 4.424033463001251221e-01 -3.845124244689941406e-01 1.963918209075927734e-01 -5.708947181701660156e-01 1.530292481184005737e-01
7.784936577081680298e-03 -6.108706593513488770e-01 4.886907711625099182e-02 -3.808059543371200562e-02 7.333691418170928955e-02 -4.289102256298065186e-01 -6.532688736915588379e-01 -8.267679810523986816e-02
-2.427386790513992310e-01 9.328276850283145905e-03 7.816160470247268677e-02 -8.318507671356201172e-02 4.947634041309356689e-02 -3.048679232597351074e-01 -8.379449248313903809e-01 -3.611342906951904297e-01
-1.184952910989522934e-02 -2.110030204057693481e-01 3.767262399196624756e-01 1.509723812341690063e-01 6.876503229141235352e-01 -3.662295639514923096e-01 -4.283260107040405273e-01 1.310667488723993301e-02
1.086191534996032715e-01 5.710132420063018799e-02 3.970306217670440674e-01 4.355301558971405029e-01 4.240711629390716553e-01 -2.875994145870208740e-01 -5.552225708961486816e-01 -2.584562003612518311e-01
-5.396509170532226562e-01 3.510531783103942871e-01 -1.424093497917056084e-04 5.909597501158714294e-03 3.225147724151611328e-01 1.456025689840316772e-01 -6.744942665100097656e-01 -7.311041653156280518e-02
-3.873035907745361328e-01 -2.464024275541305542e-01 5.367909669876098633e-01 4.800397157669067383e-01 1.916175484657287598e-01 -1.373611539602279663e-01 -2.460679113864898682e-01 3.931467235088348389e-01
-6.425353884696960449e-01 -1.743186712265014648e-01 4.588935524225234985e-02 2.442179769277572632e-01 1.434726417064666748e-01 -2.569828629493713379e-01 -2.255267798900604248e-01 5.979350209236145020e-01
2.765645384788513184e-01 -2.446225844323635101e-02 2.329941689968109131e-01 4.664884209632873535e-01 4.566689729690551758e-01 -4.505971968173980713e-01 -3.803442120552062988e-01 3.078473806381225586e-01
-5.934235453605651855e-01 -3.307014405727386475e-01 1.873326450586318970e-01 3.431814312934875488e-01 -1.274494230747222900e-01 1.738746017217636108e-01 -5.081492662429809570e-01 -2.844758927822113037e-01
1.434624493122100830e-01 -2.595091238617897034e-02 -2.395003885030746460e-01 4.613251090049743652e-01 -4.098647087812423706e-02 -3.064213395118713379e-01 -4.542183279991149902e-01 6.377111673355102539e-01
-1.439339015632867813e-02 2.231005113571882248e-03 9.931812435388565063e-02 4.281978607177734375e-01 5.803610682487487793e-01 -4.613754749298095703e-01 -5.059561133384704590e-01 -2.987331338226795197e-02
7.507045567035675049e-02 -7.066261768341064453e-02 3.750180602073669434e-01 5.924548208713531494e-02 1.800616532564163208e-01 -3.115490376949310303e-01 -4.822668433189392090e-01 6.950944662094116211e-01
2.203648388385772705e-01 -1.501496136188507080e-01 -3.474543690681457520e-01 8.652598410844802856e-02 1.760181784629821777e-01 5.003206133842468262e-01 -7.164108157157897949e-01 -7.832965254783630371e-02
1.864157021045684814e-01 -2.434467971324920654e-01 5.286152660846710205e-02 6.863136291503906250e-01 -2.756650447845458984e-01 1.422211527824401855e-01 -4.910553395748138428e-01 3.079101443290710449e-01
1.668155342340469360e-01 -3.794051110744476318e-01 4.028649330139160156e-01 4.104618132114410400e-01 -1.724547594785690308e-01 -6.859672814607620239e-02 -5.146365761756896973e-01 4.451383948326110840e-01
1.853474974632263184e-01 3.351501524448394775e-01 4.461325407028198242e-01 4.467321634292602539e-01 3.684914112091064453e-01 -3.058598935604095459e-01 -4.544312953948974609e-01 1.373785883188247681e-01
-1.692230701446533203e-01 4.034058451652526855e-01 2.508899867534637451e-01 2.173078656196594238e-01 6.229942440986633301e-01 4.744863510131835938e-02 -5.536320805549621582e-01 -3.971229493618011475e-02
-8.543366938829421997e-02 -5.438479185104370117e-01 6.374393589794635773e-03 -1.592807769775390625e-01 6.189128383994102478e-02 -4.927856624126434326e-01 -6.412315964698791504e-01 1.169339716434478760e-01
-3.341016471385955811e-01 -2.332130968570709229e-01 3.275173902511596680e-01 2.521477043628692627e-01 3.346622288227081299e-01 -2.284028567373752594e-02 -2.467815130949020386e-01 6.998000144958496094e-01
1.984134614467620850e-01 1.452278047800064087e-01 5.069283843040466309e-01 4.096914231777191162e-01 1.729937195777893066e-01 -4.384900629520416260e-01 -5.347040295600891113e-01 8.129363507032394409e-02
-1.248094514012336731e-01 -6.005391106009483337e-02 5.779055953025817871e-01 3.820645213127136230e-01 -3.806924819946289062e-01 4.977302625775337219e-02 -5.937493443489074707e-01 -3.042300045490264893e-02
-2.112410590052604675e-02 -1.677986830472946167e-01 5.632405877113342285e-01 5.254352092742919922e-01 1.497849822044372559e-01 -1.975248381495475769e-02 -3.005753159523010254e-01 5.146879553794860840e-01
-8.251475691795349121e-01 -2.512465119361877441e-01 -2.396586118265986443e-03 3.448646068572998047e-01 7.578053325414657593e-02 -4.431953653693199158e-02 -3.539303839206695557e-01 -6.399888545274734497e-02
2.631385922431945801e-01 -1.006088554859161377e-01 -1.798119992017745972e-01 9.673245996236801147e-02 -1.788597851991653442e-01 -4.128589034080505371e-01 -8.222647905349731445e-01 -1.959199644625186920e-02
-4.380490779876708984e-01 -1.473588496446609497e-01 1.842305213212966919e-01 6.302159428596496582e-01 -2.140789180994033813e-01 3.184494003653526306e-02 -4.874840080738067627e-01 -2.660838663578033447e-01
-4.033668935298919678e-01 -4.760505259037017822e-01 9.296976029872894287e-02 4.667087197303771973e-01 9.100730717182159424e-02 3.452622294425964355e-01 -4.126020967960357666e-01 -2.940779030323028564e-01
3.056299500167369843e-02 2.073933035135269165e-01 -1.577620506286621094e-01 -3.851991891860961914e-02 2.840496301651000977e-01 3.461097478866577148e-01 -8.415326476097106934e-01 -1.450103074312210083e-01
5.242658779025077820e-02 -3.708333373069763184e-01 1.090020760893821716e-01 1.872218698263168335e-01 4.381188452243804932e-01 -2.863837480545043945e-01 -3.170673847198486328e-01 6.620460748672485352e-01
-1.461424380540847778e-01 -5.571312904357910156e-01 -2.230363041162490845e-01 1.136368438601493835e-01 6.338561885058879852e-03 3.960956335067749023e-01 -6.177123785018920898e-01 -2.590136229991912842e-01
9.250400960445404053e-02 2.161736413836479187e-02 -4.119265377521514893e-01 3.524180948734283447e-01 6.975708603858947754e-01 5.951976403594017029e-02 -4.532640278339385986e-01 3.870021179318428040e-02
-1.111588254570960999e-02 1.602672226727008820e-02 -1.637371256947517395e-02 4.505720138549804688e-01 2.279579266905784607e-02 -3.740999102592468262e-01 -4.301157891750335693e-01 6.861970424652099609e-01
-1.840687841176986694e-01 1.634379923343658447e-01 3.979909121990203857e-01 3.539649546146392822e-01 1.436530649662017822e-01 -5.763418078422546387e-01 -5.500929951667785645e-01 1.761931739747524261e-02
-1.661809831857681274e-01 -5.627074241638183594e-01 -7.462862413376569748e-05 2.963694632053375244e-01 1.317022275179624557e-02 3.832889497280120850e-01 -5.531155467033386230e-01 -3.389529287815093994e-01
1.565416157245635986e-01 -4.505870640277862549e-01 2.103919386863708496e-01 -6.103562191128730774e-02 2.644946873188018799e-01 -4.858053326606750488e-01 -6.436275839805603027e-01 -6.523407995700836182e-02
5.927521362900733948e-02 -7.291577756404876709e-02 -2.356640547513961792e-01 3.351412415504455566e-01 4.143349826335906982e-01 6.185193061828613281e-01 -5.140851736068725586e-01 6.920419633388519287e-02
-6.883563101291656494e-02 -2.961220443248748779e-01 -7.861465215682983398e-03 6.855465173721313477e-01 2.038836330175399780e-01 1.818665862083435059e-01 -4.052221775054931641e-01 -4.457451105117797852e-01
-1.807207316160202026e-01 -4.434720873832702637e-01 2.879028022289276123e-01 1.107925474643707275e-01 2.925695478916168213e-01 1.671527922153472900e-01 -2.642272412776947021e-01 7.015386223793029785e-01
1.668430566787719727e-01 2.398855090141296387e-01 3.259020149707794189e-01 7.145161628723144531e-01 3.545491993427276611e-01 -1.504077911376953125e-01 -3.865194320678710938e-01 1.216973457485437393e-02
-7.538235187530517578e-01 -2.173809558153152466e-01 1.008945107460021973e-01 4.770545959472656250e-01 -5.325639992952346802e-02 2.213984727859497070e-01 -3.039284944534301758e-01 -5.008756369352340698e-02
-2.147870659828186035e-01 -5.314767360687255859e-01 -2.617549300193786621e-01 9.052428603172302246e-02 -1.685168780386447906e-02 3.206221163272857666e-01 -6.385944485664367676e-01 -2.894883155822753906e-01
1.143238767981529236e-01 -3.799521327018737793e-01 1.890288144350051880e-01 9.720791876316070557e-02 4.343764483928680420e-01 -2.223424166440963745e-01 -3.437088727951049805e-01 6.641764044761657715e-01
-7.505475729703903198e-02 1.457450538873672485e-01 -1.038190796971321106e-01 1.880926340818405151e-01 -1.013551279902458191e-01 -1.801870018243789673e-01 -8.374881744384765625e-01 -4.275995492935180664e-01
-1.211635619401931763e-01 -4.291645288467407227e-01 -2.965124845504760742e-01 4.110266864299774170e-01 4.893368110060691833e-02 4.404228627681732178e-01 -5.509951710700988770e-01 -2.105048000812530518e-01
-3.192789554595947266e-01 1.723552793264389038e-01 -5.369035601615905762e-01 3.928124308586120605e-01 4.833025634288787842e-01 -9.218470752239227295e-02 -3.985292911529541016e-01 1.577430665493011475e-01
3.128390014171600342e-01 -3.310605287551879883e-01 -8.642550557851791382e-02 4.316216409206390381e-01 -1.897495090961456299e-01 1.227438915520906448e-02 -5.333715677261352539e-01 5.273739695549011230e-01
-2.828395664691925049e-01 -6.262513399124145508e-01 -1.722848415374755859e-01 1.029252633452415466e-02 4.784530997276306152e-01 1.652453839778900146e-01 -4.626792371273040771e-01 -1.665155589580535889e-01
-4.177674055099487305e-01 8.344801515340805054e-02 1.726741492748260498e-01 -2.366255410015583038e-02 4.462846517562866211e-01 2.662462890148162842e-01 -6.731421947479248047e-01 -2.548584938049316406e-01
3.001208603382110596e-01 -4.424882829189300537e-01 -2.202179729938507080e-01 1.024285852909088135e-01 -4.035435616970062256e-02 -5.170929431915283203e-02 -5.296775102615356445e-01 6.085091829299926758e-01
1.968999952077865601e-01 -1.764658540487289429e-01 5.593807250261306763e-02 5.055881142616271973e-01 1.054110452532768250e-01 -3.781232535839080811e-01 -4.146846234798431396e-01 5.876135230064392090e-01
3.681906461715698242e-01 -3.310130238533020020e-01 2.219048291444778442e-01 5.247351527214050293e-01 -1.212039664387702942e-01 -1.110829114913940430e-01 -5.224086642265319824e-01 3.610217273235321045e-01
4.106036201119422913e-02 9.424629807472229004e-02 -4.907772243022918701e-01 3.351353108882904053e-01 3.264814615249633789e-01 4.529092609882354736e-01 -5.061888098716735840e-01 2.613609135150909424e-01
-6.555388569831848145e-01 3.509775996208190918e-01 4.253366217017173767e-02 1.506113857030868530e-01 1.112937629222869873e-01 3.651533424854278564e-01 -4.954007267951965332e-01 1.773286461830139160e-01
1.795199811458587646e-01 -4.761809706687927246e-01 4.938394129276275635e-01 5.001767873764038086e-01 1.341735124588012695e-01 1.201818734407424927e-01 -2.963237166404724121e-01 3.559720218181610107e-01
-2.373280525207519531e-01 6.912483274936676025e-02 -4.458478093147277832e-02 4.420174658298492432e-02 -2.864772081375122070e-01 -2.176124453544616699e-01 -8.495258092880249023e-01 -2.895462810993194580e-01
1.358600892126560211e-02 6.504435837268829346e-02 2.832213044166564941e-01 3.055874705314636230e-01 3.852479625493288040e-03 -3.425455987453460693e-01 -7.526413798332214355e-01 -3.717058598995208740e-01
-4.947412759065628052e-02 2.932267487049102783e-01 -5.838730558753013611e-02 4.624401926994323730e-01 -3.346383869647979736e-01 -3.830468952655792236e-01 -6.449949741363525391e-01 1.399430185556411743e-01
-2.173223495483398438e-01 -3.209530115127563477e-01 -1.548950523138046265e-01 -8.777664601802825928e-02 5.566948056221008301e-01 4.008770287036895752e-01 -5.726082921028137207e-01 -1.398974508047103882e-01
-3.419240713119506836e-01 -2.223275601863861084e-01 4.997430145740509033e-01 5.487065911293029785e-01 1.777014434337615967e-01 -1.469501256942749023e-01 -2.596805691719055176e-01 4.027782082557678223e-01
-1.289461553096771240e-01 -6.399908065795898438e-01 -1.696057468652725220e-01 8.136158436536788940e-02 -1.853009313344955444e-02 3.994818627834320068e-01 -5.884917974472045898e-01 -1.792963594198226929e-01
-6.720625162124633789e-01 -3.115186095237731934e-01 7.698896527290344238e-02 4.999569952487945557e-01 -3.079474903643131256e-02 1.218738257884979248e-01 -3.698981106281280518e-01 -2.068277001380920410e-01
1.824051588773727417e-01 -4.286777377128601074e-01 4.101743996143341064e-01 3.563206791877746582e-01 -1.528334617614746094e-01 1.726425439119338989e-01 -5.098740458488464355e-01 4.178773760795593262e-01
7.933772355318069458e-02 7.272329181432723999e-02 3.308712840080261230e-01 2.579436898231506348e-01 7.195046544075012207e-01 2.525499463081359863e-01 -4.750069677829742432e-01 7.284218817949295044e-02
3.445777297019958496e-02 3.141068518161773682e-01 -3.899833559989929199e-02 -1.715633831918239594e-02 2.394539415836334229e-01 -1.054464578628540039e-01 -8.649277091026306152e-01 -2.859671115875244141e-01
2.121094018220901489e-01 -1.108069121837615967e-01 2.234021574258804321e-01 1.366097629070281982e-01 4.356435537338256836e-01 5.715152025222778320e-01 -5.963363647460937500e-01 -4.613714665174484253e-02
-9.839303791522979736e-02 1.903546303510665894e-01 2.652244269847869873e-01 -9.445494413375854492e-02 -1.705975234508514404e-01 2.079354077577590942e-01 -8.809429407119750977e-01 -1.625328063964843750e-01
1.168118864297866821e-01 4.638609290122985840e-02 2.330560833215713501e-01 6.092598438262939453e-01 4.067235291004180908e-01 -2.961524128913879395e-01 -4.819374084472656250e-01 -2.707332372665405273e-01
8.238364011049270630e-02 -1.129276454448699951e-01 5.560132861137390137e-02 2.140025794506072998e-01 4.258101880550384521e-01 -2.404701411724090576e-01 -3.005646467208862305e-01 7.759461998939514160e-01
9.843466430902481079e-02 -8.649593591690063477e-02 -4.360511004924774170e-01 1.270636618137359619e-01 3.506908118724822998e-01 1.867920607328414917e-01 -7.251240611076354980e-01 -3.047343194484710693e-01
-6.234076619148254395e-01 2.819062471389770508e-01 -2.137489616870880127e-01 -5.530266463756561279e-02 -2.421954125165939331e-01 -1.054503582417964935e-02 -5.982965230941772461e-01 2.577133774757385254e-01
-4.328437745571136475e-01 5.775470733642578125e-01 2.065640836954116821e-01 1.927077472209930420e-01 1.482547223567962646e-01 -7.391596445813775063e-04 -6.132645606994628906e-01 3.474300727248191833e-02
-2.835133671760559082e-01 -2.728633582592010498e-01 2.233470603823661804e-02 1.675062179565429688e-01 -2.099238932132720947e-01 -1.887151002883911133e-01 -4.255900382995605469e-01 7.455202341079711914e-01
4.524821937084197998e-01 -3.571273386478424072e-01 -3.745953142642974854e-01 2.912960946559906006e-01 4.342213273048400879e-01 2.156173437833786011e-01 -4.211979806423187256e-01 1.734885871410369873e-01
3.186455070972442627e-01 -2.966242134571075439e-01 2.095429301261901855e-01 6.770804524421691895e-01 -8.989344350993633270e-03 4.517535679042339325e-03 -4.005146920680999756e-01 3.842131197452545166e-01
-4.082408547401428223e-01 -3.579020127654075623e-02 -2.127430588006973267e-01 -2.306224256753921509e-01 -2.500478923320770264e-01 -1.465982198715209961e-02 -8.126692175865173340e-01 -1.021856442093849182e-01
-5.172914862632751465e-01 4.100647270679473877e-01 -1.655044853687286377e-01 3.717850893735885620e-02 4.614203572273254395e-01 -4.796166718006134033e-02 -5.504596233367919922e-01 1.314071714878082275e-01
-4.808859825134277344e-01 -6.294810771942138672e-01 -2.351814359426498413e-01 1.581649780273437500e-01 1.139312088489532471e-01 -3.123346865177154541e-01 -4.229324758052825928e-01 5.263614654541015625e-02
9.049136936664581299e-02 -3.994284868240356445e-01 -2.436329796910285950e-02 -2.462887614965438843e-01 1.808256208896636963e-01 -4.336777031421661377e-01 -7.397477030754089355e-01 -5.491475760936737061e-02
-3.056671917438507080e-01 1.179061010479927063e-01 -5.429848432540893555e-01 1.384436339139938354e-01 5.843048095703125000e-01 7.603781297802925110e-03 -4.606273472309112549e-01 1.581744998693466187e-01
9.567733108997344971e-02 2.338324189186096191e-01 3.547418415546417236e-01 4.451479017734527588e-01 4.274358749389648438e-01 -4.491868615150451660e-01 -4.763467609882354736e-01 2.816753834486007690e-02
-2.717861235141754150e-01 -3.378568589687347412e-01 4.723909497261047363e-01 4.789635241031646729e-01 1.646031439304351807e-01 1.118895597755908966e-02 -2.157215625047683716e-01 5.344815850257873535e-01
-3.862638473510742188e-01 -2.072425931692123413e-01 4.723845422267913818e-01 4.816514849662780762e-01 2.518832981586456299e-01 -1.795672923326492310e-01 -2.457625120878219604e-01 4.434259533882141113e-01
-1.436770111322402954e-01 -1.738843917846679688e-01 -5.333923548460006714e-02 7.117866277694702148e-01 4.547194391489028931e-02 3.803149163722991943e-01 -3.976550400257110596e-01 -3.671500384807586670e-01
-3.734622299671173096e-01 7.880485616624355316e-03 -3.868365287780761719e-01 5.955107808113098145e-01 -3.836908340454101562e-01 1.459327712655067444e-02 -4.482816159725189209e-01 8.832008391618728638e-02
-5.062808990478515625e-01 -1.777516454458236694e-01 4.350405037403106689e-01 4.236193001270294189e-01 2.390758395195007324e-01 -1.909601539373397827e-01 -2.288353890180587769e-01 4.442766010761260986e-01
-5.067075416445732117e-02 1.194026693701744080e-01 -3.058838844299316406e-01 2.258891761302947998e-01 -4.572406113147735596e-01 -8.000954240560531616e-02 -7.867869734764099121e-01 -6.387792527675628662e-02
7.025704532861709595e-02 2.940553426742553711e-01 1.374728232622146606e-01 2.978036403656005859e-01 6.578710079193115234e-01 1.142324358224868774e-01 -5.773814320564270020e-01 -1.476382464170455933e-01
-5.199165940284729004e-01 -3.118392825126647949e-01 -4.193690419197082520e-01 -2.079313397407531738e-01 -1.779690533876419067e-01 -7.922393828630447388e-02 -5.928532481193542480e-01 1.546378582715988159e-01
-5.592020750045776367e-01 -2.390847355127334595e-01 -1.735958755016326904e-01 1.854029134847223759e-03 -2.033008038997650146e-01 1.446186751127243042e-01 -7.210873365402221680e-01 -1.333412677049636841e-01
-3.942790627479553223e-01 -6.477046757936477661e-02 -5.717976689338684082e-01 -3.871087357401847839e-02 1.608496904373168945e-01 -4.064704477787017822e-01 -4.414213895797729492e-01 3.548999130725860596e-01
-1.662237048149108887e-01 -1.195457577705383301e-01 1.434749513864517212e-01 3.264782726764678955e-01 4.384205937385559082e-01 1.794965565204620361e-01 -6.259875893592834473e-01 -4.632636010646820068e-01
1.001337543129920959e-02 9.406259655952453613e-02 -6.091398000717163086e-01 1.869966834783554077e-01 3.473576009273529053e-01 2.465391755104064941e-01 -4.876248836517333984e-01 4.072050750255584717e-01
-3.027786910533905029e-01 -4.204671084880828857e-01 4.304380118846893311e-01 4.067233502864837646e-01 1.591093242168426514e-01 3.825099021196365356e-02 -2.251408696174621582e-01 5.507853627204895020e-01
-2.440898567438125610e-01 -6.083430051803588867e-01 -1.532725244760513306e-01 3.630034858360886574e-03 5.058963894844055176e-01 2.032505720853805542e-01 -4.628905653953552246e-01 -1.879453659057617188e-01
2.535719424486160278e-02 -1.648593097925186157e-01 6.129019260406494141e-01 3.810746371746063232e-01 -2.902657091617584229e-01 -1.921756938099861145e-02 -6.053243279457092285e-01 -1.645930856466293335e-02
1.051312834024429321e-01 -5.082343220710754395e-01 2.206552177667617798e-01 2.380513995885848999e-01 -4.287498295307159424e-01 1.132130548357963562e-01 -6.544303894042968750e-01 1.911337673664093018e-02
-5.562953948974609375e-01 -4.739022552967071533e-01 -3.216915726661682129e-01 -1.788905821740627289e-02 -2.027791440486907959e-01 -6.713085621595382690e-02 -5.555985569953918457e-01 8.849224448204040527e-02
-3.371826112270355225e-01 -6.844432950019836426e-01 -1.780785918235778809e-01 -1.945401877164840698e-01 2.788092941045761108e-02 1.927108615636825562e-01 -5.569345355033874512e-01 1.402766071259975433e-02
-3.069205284118652344e-01 -5.823101401329040527e-01 -6.587776541709899902e-02 8.789011836051940918e-02 4.354194998741149902e-01 2.441730499267578125e-01 -4.985119998455047607e-01 -2.385903596878051758e-01
-5.172575265169143677e-02 -6.147207617759704590e-01 -1.137033477425575256e-02 -8.102651685476303101e-02 1.767403483390808105e-01 -4.540454447269439697e-01 -6.123420596122741699e-01 -1.977635361254215240e-02
-1.939736753702163696e-01 -1.278490014374256134e-02 1.740945130586624146e-01 -6.152768433094024658e-02 6.405283808708190918e-01 1.865602582693099976e-01 -6.590637564659118652e-01 -2.206124514341354370e-01
-6.598324179649353027e-01 -1.437048614025115967e-01 -2.656523585319519043e-01 5.256220102310180664e-01 -1.442112624645233154e-01 1.189001724123954773e-01 -3.992066383361816406e-01 -5.310914292931556702e-02
-5.524376034736633301e-01 -3.527210950851440430e-01 -1.606785655021667480e-01 -2.233119495213031769e-02 -1.780870705842971802e-01 -9.290204197168350220e-02 -6.730434894561767578e-01 -2.252799421548843384e-01
1.743912100791931152e-01 -3.684508204460144043e-01 -1.247856840491294861e-01 2.385099232196807861e-02 8.960880339145660400e-03 -4.210710823535919189e-01 -7.643775343894958496e-01 -2.367214709520339966e-01
1.944292038679122925e-01 -3.461354672908782959e-01 -3.917861580848693848e-01 2.850005030632019043e-01 -2.870103344321250916e-02 -4.204830229282379150e-01 -6.385394930839538574e-01 -1.493432074785232544e-01
2.184788584709167480e-01 -4.020808935165405273e-01 -3.342093229293823242e-01 3.665270507335662842e-01 1.227477341890335083e-01 -5.346485376358032227e-01 -4.903341233730316162e-01 -5.671415105462074280e-02
-5.486100539565086365e-02 -5.916742086410522461e-01 -3.996623456478118896e-01 5.266188979148864746e-01 1.703738570213317871e-01 3.133716285228729248e-01 -2.224703580141067505e-01 1.820229291915893555e-01
-4.232327938079833984e-01 -7.109611034393310547e-01 -1.139734312891960144e-01 7.769109308719635010e-02 -1.417420208454132080e-01 2.009621411561965942e-01 -4.648769199848175049e-01 1.406961679458618164e-01
1.537611782550811768e-01 7.356217503547668457e-02 4.798276424407958984e-01 2.672756016254425049e-01 4.583536386489868164e-01 -2.545080780982971191e-01 -5.750591754913330078e-01 -2.524278163909912109e-01
1.066970825195312500e-01 -5.274738669395446777e-01 4.275820553302764893e-01 4.283725023269653320e-01 -2.558466196060180664e-01 1.117873564362525940e-01 -5.050619840621948242e-01 1.049578860402107239e-01
-2.135671079158782959e-01 -3.418796062469482422e-01 2.608135640621185303e-01 3.189226388931274414e-01 7.420217394828796387e-01 1.472532749176025391e-02 -3.028725683689117432e-01 -1.588305234909057617e-01
-1.764595657587051392e-01 -2.027359008789062500e-01 4.055793285369873047e-01 1.110270619392395020e-01 6.126414537429809570e-01 4.013603031635284424e-01 -4.385373890399932861e-01 -1.490094363689422607e-01
-8.289464563131332397e-02 -5.572315454483032227e-01 1.866215169429779053e-01 1.973426342010498047e-01 3.311084210872650146e-01 -5.096379518508911133e-01 -4.669410288333892822e-01 -1.464658379554748535e-01
-3.011470437049865723e-01 -4.059835970401763916e-01 -3.468525111675262451e-01 -1.299383491277694702e-01 6.625479459762573242e-01 -1.058653742074966431e-01 -3.503139317035675049e-01 1.854730546474456787e-01
-5.574489831924438477e-01 -1.619853526353836060e-01 4.490061402320861816e-01 1.425990015268325806e-01 2.602055668830871582e-01 -5.807387456297874451e-02 -3.113117218017578125e-01 5.225667357444763184e-01
3.980314135551452637e-01 -2.810424566268920898e-01 -2.463182657957077026e-01 2.656548619270324707e-01 7.269082963466644287e-02 -1.142857223749160767e-01 -5.369100570678710938e-01 5.698451399803161621e-01
-2.755946516990661621e-01 -5.858650803565979004e-01 1.226962078362703323e-02 2.112692035734653473e-02 2.198130935430526733e-01 -4.677533805370330811e-01 -5.289656519889831543e-01 -1.824747323989868164e-01
-6.179014965891838074e-02 -6.690822839736938477e-01 1.537024527788162231e-01 -1.379232853651046753e-01 -1.258972138166427612e-01 -2.140268385410308838e-01 -6.600592732429504395e-01 9.234566241502761841e-02
-1.606899946928024292e-01 -3.276428282260894775e-01 4.356268346309661865e-01 4.414087533950805664e-02 2.657446563243865967e-01 6.034776940941810608e-02 -3.208366036415100098e-01 7.056285142898559570e-01
-1.640517264604568481e-01 4.894425347447395325e-02 -5.450679659843444824e-01 -3.807337954640388489e-02 2.285373508930206299e-01 2.829485833644866943e-01 -7.232625484466552734e-01 1.294021904468536377e-01
-2.238836437463760376e-01 -6.456441283226013184e-01 -1.471348553895950317e-01 -1.157001852989196777e-01 -1.590174287557601929e-01 -5.615192651748657227e-02 -6.841537952423095703e-01 -3.845449537038803101e-02
-3.404300212860107422e-01 -6.447703242301940918e-01 -1.755871176719665527e-01 1.303108781576156616e-01 -9.416685998439788818e-02 2.142005711793899536e-01 -5.616885423660278320e-01 -2.243291139602661133e-01
-2.714748978614807129e-01 2.518446147441864014e-01 -2.297624945640563965e-01 2.400672137737274170e-01 7.131239771842956543e-01 -7.620587944984436035e-02 -4.866055548191070557e-01 3.625783324241638184e-02
-1.327730715274810791e-01 -5.395303368568420410e-01 -3.642137944698333740e-01 4.751862883567810059e-01 4.652560651302337646e-01 2.053164839744567871e-01 -2.723270356655120850e-01 -6.690558511763811111e-03
-3.941029310226440430e-01 2.624725401401519775e-01 2.722370028495788574e-01 9.331584721803665161e-02 6.754876971244812012e-01 2.022771984338760376e-01 -4.423777759075164795e-01 8.516076952219009399e-03
-6.002238765358924866e-02 1.524117775261402130e-02 -5.344767570495605469e-01 2.496511787176132202e-01 6.044865846633911133e-01 1.667094677686691284e-01 -5.039508342742919922e-01 3.180283680558204651e-02
-6.853447556495666504e-01 -2.206353396177291870e-01 1.459351330995559692e-01 5.991560220718383789e-01 -2.988543920218944550e-02 7.448829710483551025e-02 -2.876488864421844482e-01 -1.102456673979759216e-01
4.544825479388237000e-02 4.453562665730714798e-03 4.765642881393432617e-01 5.986768007278442383e-01 -1.146723330020904541e-01 -3.471774458885192871e-01 -5.277557373046875000e-01 -1.338468492031097412e-02
4.615812003612518311e-01 -3.758377134799957275e-01 -3.587436676025390625e-02 3.759235143661499023e-01 -1.321274936199188232e-01 -2.134736627340316772e-02 -5.979850292205810547e-01 3.571889400482177734e-01
-1.969368904829025269e-01 6.012061238288879395e-02 -1.490168571472167969e-01 6.850328445434570312e-01 -1.347832232713699341e-01 1.137801781296730042e-01 -5.109862089157104492e-01 4.170204997062683105e-01
-2.971229255199432373e-01 3.286043405532836914e-01 -1.963781863451004028e-01 6.673733592033386230e-01 -4.093071818351745605e-02 -2.182325273752212524e-01 -5.196035504341125488e-01 -2.229296788573265076e-02
-4.387985765933990479e-01 -4.243906438350677490e-01 -2.631981670856475830e-01 -2.613238394260406494e-01 -7.226403057575225830e-02 4.478341341018676758e-02 -6.891059875488281250e-01 -8.769383281469345093e-02
-8.906542323529720306e-03 -7.356474548578262329e-02 -2.055666893720626831e-01 1.562104821205139160e-01 -2.825239002704620361e-01 -3.873649537563323975e-01 -8.105792999267578125e-01 -2.023346275091171265e-01
-5.705841183662414551e-01 -3.365004062652587891e-01 1.808671653270721436e-01 3.911767005920410156e-01 -2.505948767066001892e-02 1.574926227331161499e-01 -4.578967690467834473e-01 -3.746568262577056885e-01
3.817338496446609497e-02 1.215201318264007568e-01 -2.106024883687496185e-03 6.042886376380920410e-01 4.076965749263763428e-01 -1.497061550617218018e-01 -5.843158364295959473e-01 -2.975789606571197510e-01
1.529887020587921143e-01 2.194549292325973511e-01 2.965869009494781494e-01 2.594985961914062500e-01 6.470189094543457031e-01 -2.339056581258773804e-01 -5.351168513298034668e-01 -1.159103140234947205e-01
-3.462744504213333130e-02 -2.069901227951049805e-01 -6.553154438734054565e-02 2.097397595643997192e-01 7.975994944572448730e-01 2.521043717861175537e-01 -4.450938999652862549e-01 -9.919960796833038330e-02
-3.251335620880126953e-01 -4.763469696044921875e-01 1.235324293375015259e-01 7.489416748285293579e-02 3.857498168945312500e-01 3.606389462947845459e-01 -5.419396758079528809e-01 -2.719381153583526611e-01
-5.932343602180480957e-01 -3.319098651409149170e-01 -2.640492022037506104e-01 1.706361919641494751e-01 -1.596453785896301270e-01 2.429222911596298218e-01 -5.728297233581542969e-01 -1.625981330871582031e-01
-3.135494291782379150e-01 -5.787117481231689453e-01 -7.089536637067794800e-02 -2.392204552888870239e-01 2.236905135214328766e-02 -1.131733283400535583e-01 -7.008096575736999512e-01 9.175993502140045166e-03
-4.834109842777252197e-01 -2.794842123985290527e-01 -2.726785242557525635e-01 -5.431707017123699188e-03 -1.382198035717010498e-01 4.250138103961944580e-01 -6.357239484786987305e-01 -9.966378659009933472e-02
-1.880662143230438232e-02 -1.979331821203231812e-01 3.444189131259918213e-01 5.117738246917724609e-01 1.776539385318756104e-01 -2.481399178504943848e-01 -3.136447072029113770e-01 6.232372522354125977e-01
-1.246734037995338440e-01 -3.460748493671417236e-01 5.564982891082763672e-01 1.877943575382232666e-01 -1.842820048332214355e-01 2.679871022701263428e-02 -5.057954788208007812e-01 4.787740111351013184e-01
-7.228480577468872070e-01 -4.038024842739105225e-01 -2.322772592306137085e-01 1.933588087558746338e-01 -1.364178061485290527e-01 1.662186533212661743e-01 -3.923813998699188232e-01 1.513023227453231812e-01
-8.527486026287078857e-02 -1.135258674621582031e-01 2.091391980648040771e-01 2.935810685157775879e-01 3.502922952175140381e-01 -3.968098461627960205e-01 -3.305139541625976562e-01 6.786080002784729004e-01
-1.796951591968536377e-01 1.596317589282989502e-01 -3.345801532268524170e-01 -4.050519317388534546e-02 3.729177415370941162e-01 -5.630578398704528809e-01 -5.645231008529663086e-01 2.320660352706909180e-01
2.600941956043243408e-01 3.387876451015472412e-01 1.748054325580596924e-01 4.040891528129577637e-01 1.248039603233337402e-01 4.416480362415313721e-01 -6.406788825988769531e-01 -5.128930509090423584e-02
-2.362223714590072632e-02 -1.615832373499870300e-02 -1.140084564685821533e-01 -4.421627521514892578e-02 4.499349594116210938e-01 -2.062484174966812134e-01 -7.676622867584228516e-01 -3.872240781784057617e-01
1.020330637693405151e-01 -1.685042977333068848e-01 2.203639298677444458e-01 3.690317869186401367e-01 4.861313998699188232e-01 -5.756160020828247070e-01 -4.338299036026000977e-01 1.434742063283920288e-01
-1.823041886091232300e-01 -5.253134965896606445e-01 4.676548838615417480e-01 2.275634258985519409e-01 7.430261373519897461e-02 8.329282701015472412e-02 -3.303614258766174316e-01 5.465596914291381836e-01
-1.241546198725700378e-01 1.518998295068740845e-01 4.222901463508605957e-01 4.247766435146331787e-01 -1.753104180097579956e-01 -1.095915883779525757e-01 -7.007673978805541992e-01 -2.625431418418884277e-01
-7.749634981155395508e-02 -3.822201117873191833e-02 -5.533431768417358398e-01 5.725594758987426758e-01 2.642661333084106445e-01 3.186260163784027100e-01 -4.246087372303009033e-01 8.287809044122695923e-02
-1.945188194513320923e-01 -2.291537076234817505e-01 -1.569580473005771637e-02 -5.029158592224121094e-01 -1.273249089717864990e-01 1.980137825012207031e-01 -7.717247009277343750e-01 7.416182756423950195e-02
2.838394232094287872e-02 1.355909258127212524e-01 -2.615566253662109375e-01 1.094180345535278320e-01 4.074920713901519775e-01 1.174107640981674194e-01 -7.635611295700073242e-01 -3.708970546722412109e-01
-4.754336774349212646e-01 -1.275153905153274536e-01 5.246838927268981934e-01 2.883405685424804688e-01 2.553466856479644775e-01 -1.493588835000991821e-01 -2.616648972034454346e-01 4.932450950145721436e-01
-2.870191335678100586e-01 4.314779937267303467e-01 -1.269331276416778564e-01 6.277851015329360962e-02 2.214267551898956299e-01 2.527968883514404297e-01 -7.688991427421569824e-01 -8.515682071447372437e-02
-5.061027407646179199e-01 -2.171408236026763916e-01 -5.119895339012145996e-01 -4.393408820033073425e-02 -6.884095072746276855e-02 1.039784476161003113e-01 -6.414551734924316406e-01 7.504190504550933838e-02
-3.817994594573974609e-01 1.202579140663146973e-01 2.522934973239898682e-01 1.966793686151504517e-01 2.714850306510925293e-01 3.669995367527008057e-01 -6.571262478828430176e-01 -3.118087947368621826e-01
8.192261680960655212e-03 -6.227098703384399414e-01 -3.539063930511474609e-01 3.867102861404418945e-01 1.023519635200500488e-01 2.419824749231338501e-01 -4.751816093921661377e-01 -2.062565684318542480e-01
-6.837366223335266113e-01 -5.049170255661010742e-01 7.435285300016403198e-02 4.254711791872978210e-02 7.089974731206893921e-02 -4.284261539578437805e-02 -4.958724379539489746e-01 -1.321843713521957397e-01
-3.661379516124725342e-01 -5.887380242347717285e-01 -2.163308709859848022e-01 -1.160162910819053650e-01 3.357728123664855957e-01 3.361349403858184814e-01 -4.826816618442535400e-01 1.897641085088253021e-02
-5.044249296188354492e-01 -3.024100959300994873e-01 -6.574674695730209351e-02 3.742092251777648926e-01 7.331003993749618530e-02 2.396029978990554810e-01 -5.169935226440429688e-01 -4.238890111446380615e-01
1.630447655916213989e-01 2.492586821317672729e-01 -6.217217072844505310e-02 1.421942859888076782e-01 3.107295334339141846e-01 -1.005559787154197693e-01 -8.290472030639648438e-01 -3.053167164325714111e-01
2.470566891133785248e-02 -1.127853393554687500e-01 -4.473409652709960938e-01 -3.328148648142814636e-02 2.031279802322387695e-01 4.075362086296081543e-01 -7.594159245491027832e-01 -3.725617751479148865e-02
-1.920845806598663330e-01 3.861422538757324219e-01 3.149315714836120605e-01 1.025870963931083679e-01 6.103563308715820312e-01 1.208710521459579468e-01 -5.631324648857116699e-01 5.371818318963050842e-03
9.037476778030395508e-02 2.186917215585708618e-01 2.546193599700927734e-01 3.620304465293884277e-01 2.618516683578491211e-01 -4.218612313270568848e-01 -6.693524718284606934e-01 -2.313941121101379395e-01
-1.691001504659652710e-01 1.418136954307556152e-01 -3.871966898441314697e-02 3.014695048332214355e-01 1.384239457547664642e-02 -3.965594992041587830e-02 -8.065295815467834473e-01 -4.545952081680297852e-01
-9.733452647924423218e-02 -4.404781162738800049e-01 3.452584743499755859e-01 6.312197446823120117e-01 -2.002582252025604248e-01 -1.759823560714721680e-01 -3.727283775806427002e-01 2.624189257621765137e-01
-6.880092620849609375e-02 1.413881927728652954e-01 4.225299656391143799e-01 3.772067129611968994e-01 -1.118685826659202576e-01 -3.851146399974822998e-01 -6.793210506439208984e-01 -1.793161183595657349e-01
-6.738261580467224121e-01 3.058397956192493439e-02 -1.125024333596229553e-01 6.524190902709960938e-01 -1.275830864906311035e-01 -8.246063441038131714e-02 -2.888889908790588379e-01 -1.347008906304836273e-02
-3.309308290481567383e-01 -2.955496907234191895e-01 5.062296390533447266e-01 1.356919854879379272e-01 3.286351263523101807e-01 -1.942848041653633118e-02 -2.828403413295745850e-01 5.831615328788757324e-01
-1.134386751800775528e-02 -3.650572896003723145e-01 3.585585355758666992e-01 8.094830065965652466e-02 4.755152463912963867e-01 -1.558627337217330933e-01 -3.008056581020355225e-01 6.249765157699584961e-01
-1.760769784450531006e-01 -6.296001076698303223e-01 -1.422467976808547974e-01 2.100637108087539673e-01 -1.150323376059532166e-01 3.777926564216613770e-01 -5.502902269363403320e-01 -2.223973125219345093e-01
-4.723971486091613770e-01 1.168060377240180969e-01 -2.435707002878189087e-01 7.653752565383911133e-01 -1.928756535053253174e-01 -2.114540711045265198e-02 -2.543176412582397461e-01 1.254817247390747070e-01
1.082504093647003174e-01 -2.087334096431732178e-01 1.689947545528411865e-01 1.629190891981124878e-01 7.852319478988647461e-01 -2.221493124961853027e-01 -4.688846766948699951e-01 -6.178989261388778687e-02
-1.051058694720268250e-01 1.358165889978408813e-01 -4.643584787845611572e-01 2.613950967788696289e-01 6.650449037551879883e-01 6.414735317230224609e-02 -4.864065349102020264e-01 5.966097116470336914e-02
4.555868357419967651e-02 -1.920501887798309326e-01 -4.870362877845764160e-01 1.836783140897750854e-01 6.400591731071472168e-01 -5.505939573049545288e-02 -5.125483274459838867e-01 1.211862042546272278e-01
-4.638920724391937256e-02 -4.837120473384857178e-01 2.401296794414520264e-01 4.609737098217010498e-01 -3.536128103733062744e-01 2.948655486106872559e-01 -5.307629108428955078e-01 3.814352909103035927e-03
-2.759201824665069580e-02 -2.876974940299987793e-01 2.722267210483551025e-01 3.253017067909240723e-01 4.126266539096832275e-01 -2.555701732635498047e-01 -2.806074917316436768e-01 6.497868299484252930e-01
-3.817363381385803223e-01 2.668874859809875488e-01 -5.059924125671386719e-01 3.331640064716339111e-01 3.887171149253845215e-01 -3.506760299205780029e-02 -4.825541079044342041e-01 1.755924224853515625e-01
2.036156505346298218e-02 -3.607331812381744385e-01 -6.655703186988830566e-01 4.409794509410858154e-01 2.602203190326690674e-01 1.693511456251144409e-01 -3.651534914970397949e-01 4.773663729429244995e-02
6.210047751665115356e-02 -6.738352775573730469e-01 3.783098459243774414e-01 5.123466849327087402e-01 3.005758393555879593e-03 -1.421227008104324341e-01 -3.283244669437408447e-01 9.201727807521820068e-02
-3.824559748172760010e-01 -1.758573800325393677e-01 2.682165503501892090e-01 4.810260236263275146e-02 7.106350660324096680e-01 3.070444762706756592e-01 -3.820995092391967773e-01 -5.717558786273002625e-02
-1.961158066987991333e-01 -2.901864945888519287e-01 -5.320074558258056641e-01 -2.249977365136146545e-02 4.785633087158203125e-01 -3.359944224357604980e-01 -2.999142706394195557e-01 4.024032950401306152e-01
-3.045249357819557190e-02 -1.392235606908798218e-01 -1.232496872544288635e-01 -2.972010374069213867e-01 -3.261445164680480957e-01 1.610783338546752930e-01 -8.601562380790710449e-01 -6.312839686870574951e-02
8.082255721092224121e-02 -1.489058285951614380e-01 -1.827836632728576660e-01 -1.565532386302947998e-01 -2.799617350101470947e-01 3.803748488426208496e-01 -8.251011967658996582e-01 -9.757350385189056396e-02
2.645241911523044109e-04 2.047836631536483765e-01 5.027195215225219727e-01 2.999369502067565918e-01 2.724296152591705322e-01 -1.954183727502822876e-01 -6.334081888198852539e-01 -3.190020918846130371e-01
2.619630992412567139e-01 -1.636200845241546631e-01 -4.942563772201538086e-01 2.525606155395507812e-01 3.081377744674682617e-01 4.281276762485504150e-01 -5.104770660400390625e-01 2.402054816484451294e-01
-5.966311097145080566e-01 2.106133252382278442e-01 8.471270650625228882e-02 6.480064392089843750e-01 -1.279371380805969238e-01 -5.876936390995979309e-02 -3.847396969795227051e-01 -6.883444637060165405e-02
1.355768274515867233e-02 -3.819477558135986328e-02 1.130965501070022583e-01 5.601902008056640625e-01 -3.088955767452716827e-02 -3.235607147216796875e-01 -4.205168783664703369e-01 6.239175796508789062e-01
-1.233562082052230835e-01 -4.819447398185729980e-01 2.978577315807342529e-01 1.024300605058670044e-01 3.563988506793975830e-01 7.004698365926742554e-02 -2.537873685359954834e-01 6.759931445121765137e-01
-6.217546761035919189e-02 -5.591743066906929016e-02 -3.398059010505676270e-01 6.141735240817070007e-02 4.413669109344482422e-01 1.640723943710327148e-01 -7.365677952766418457e-01 -3.309241831302642822e-01
-3.468404412269592285e-01 -2.056867927312850952e-01 5.630068778991699219e-01 3.137194812297821045e-01 3.620298802852630615e-01 -8.933733403682708740e-02 -3.295671641826629639e-01 4.175364971160888672e-01
-4.236046075820922852e-01 1.833383589982986450e-01 -4.214630126953125000e-01 3.710621967911720276e-02 5.531724691390991211e-01 -1.138013675808906555e-01 -5.373055934906005859e-01 1.704340241849422455e-02
-1.099927648901939392e-01 -5.438516736030578613e-01 -1.601811796426773071e-01 9.087532013654708862e-02 -8.087496459484100342e-02 4.401480555534362793e-01 -6.258413195610046387e-01 -2.574141621589660645e-01
-2.708501517772674561e-01 -3.746941089630126953e-01 1.507452428340911865e-01 -1.651466786861419678e-01 9.493052214384078979e-02 6.014141440391540527e-01 -5.999955534934997559e-01 7.444129139184951782e-02
1.511085126549005508e-02 -1.085488647222518921e-01 -6.008346080780029297e-01 4.506629705429077148e-01 1.142957434058189392e-01 3.626080751419067383e-01 -5.280063152313232422e-01 2.346704341471195221e-02
-4.703915119171142578e-01 -3.357986807823181152e-01 2.965113222599029541e-01 4.869301617145538330e-01 8.436347544193267822e-02 1.349072605371475220e-01 -4.275713562965393066e-01 -3.644401431083679199e-01
-3.983141481876373291e-02 -1.342973858118057251e-01 -3.222686946392059326e-01 -7.050719857215881348e-02 9.712038189172744751e-02 5.928386449813842773e-01 -6.965223550796508789e-01 1.597370952367782593e-01
-1.774165779352188110e-01 -2.730128169059753418e-01 4.986715018749237061e-01 3.579189479351043701e-01 -3.462832272052764893e-01 9.611094743013381958e-02 -6.198937892913818359e-01 -6.156652420759201050e-02
-7.417360693216323853e-02 -1.348709464073181152e-01 -1.151474341750144958e-01 -2.665992677211761475e-01 -2.264399230480194092e-01 3.698852658271789551e-01 -8.386161327362060547e-01 2.463432960212230682e-02
-2.104065865278244019e-01 -3.282567262649536133e-01 3.253574296832084656e-02 -6.084267515689134598e-04 -7.795427739620208740e-02 7.487417459487915039e-01 -4.993711411952972412e-01 1.756559014320373535e-01
3.110267035663127899e-02 6.808053702116012573e-02 4.102825224399566650e-01 2.418649047613143921e-01 3.219359517097473145e-01 -5.332048535346984863e-01 -6.051684617996215820e-01 -1.157077029347419739e-01
-9.510674327611923218e-02 2.770151793956756592e-01 -4.984567407518625259e-03 -1.505723744630813599e-01 1.482776105403900146e-01 -7.065621018409729004e-02 -8.974338173866271973e-01 -2.432169169187545776e-01
-1.652374863624572754e-01 -5.356247425079345703e-01 4.630862772464752197e-01 1.463201940059661865e-01 2.001487910747528076e-01 1.595653742551803589e-01 -3.010188341140747070e-01 5.420436859130859375e-01
-2.279900908470153809e-01 -3.747089803218841553e-01 -1.605161130428314209e-01 5.218913555145263672e-01 2.918626181781291962e-02 4.429413080215454102e-01 -4.767687618732452393e-01 -2.917541861534118652e-01
4.263607263565063477e-01 -2.257145196199417114e-01 -2.164871096611022949e-01 1.471321880817413330e-01 4.585056304931640625e-01 -1.528894752264022827e-01 -6.602329015731811523e-01 -1.710111498832702637e-01
-2.269306592643260956e-02 -2.273601740598678589e-01 -3.981053233146667480e-01 7.004534006118774414e-01 2.897158265113830566e-01 3.033243715763092041e-01 -3.501489758491516113e-01 -1.115163136273622513e-02
-4.965381696820259094e-02 2.094314098358154297e-01 -5.226011201739311218e-02 6.733097881078720093e-02 -1.102071031928062439e-01 -1.049780920147895813e-01 -8.805316090583801270e-01 -3.845861256122589111e-01
1.023251842707395554e-02 1.877566128969192505e-01 3.110313415527343750e-01 1.794692426919937134e-01 1.460278183221817017e-01 -5.482034683227539062e-01 -7.115463614463806152e-01 -8.685477823019027710e-02
2.878514826297760010e-01 4.174261912703514099e-02 -2.214745134115219116e-01 5.279150605201721191e-01 3.667629659175872803e-01 3.565805256366729736e-01 -5.298262238502502441e-01 -2.127752602100372314e-01
2.080836147069931030e-01 -2.945235371589660645e-01 -3.762309253215789795e-01 2.461600750684738159e-01 4.617333784699440002e-02 4.593954384326934814e-01 -6.742112040519714355e-01 -8.709575980901718140e-03
-3.542920947074890137e-01 -2.420292794704437256e-01 4.914064109325408936e-01 1.927167326211929321e-01 -4.276583194732666016e-01 2.375834248960018158e-02 -5.871632695198059082e-01 9.519543498754501343e-02
-4.412134587764739990e-01 -2.096137851476669312e-01 4.056141972541809082e-01 3.361690342426300049e-01 -3.091418445110321045e-01 -1.325837075710296631e-01 -5.829440951347351074e-01 -1.757533401250839233e-01
-1.555979996919631958e-01 9.675360471010208130e-02 1.204096945002675056e-03 2.783542871475219727e-01 4.114426672458648682e-01 -6.527774333953857422e-01 -5.393204689025878906e-01 -5.172478780150413513e-02
-3.376489281654357910e-01 -2.395334839820861816e-01 -5.446182489395141602e-01 -9.543436765670776367e-02 3.596525192260742188e-01 -3.723548650741577148e-01 -4.506773948669433594e-01 2.275785952806472778e-01
-4.845308512449264526e-02 1.716823726892471313e-01 2.904882431030273438e-01 2.586486637592315674e-01 3.217868804931640625e-01 -5.696070790290832520e-01 -6.212705373764038086e-01 -5.402690172195434570e-02
-5.238054394721984863e-01 3.408098518848419189e-01 2.647507488727569580e-01 1.815967410802841187e-01 4.123741090297698975e-01 1.791335940361022949e-01 -5.394256114959716797e-01 -1.152600347995758057e-01
4.153592884540557861e-01 -1.908288151025772095e-02 1.302170455455780029e-01 3.410798907279968262e-01 6.969473958015441895e-01 1.550030261278152466e-01 -3.832176029682159424e-01 1.928815245628356934e-01
-1.831615269184112549e-01 1.332557350397109985e-01 1.838221997022628784e-01 4.224759638309478760e-01 -4.561173021793365479e-01 -3.390793502330780029e-01 -6.365453600883483887e-01 9.061175584793090820e-02
-1.439110785722732544e-01 -5.588557124137878418e-01 -2.576860785484313965e-01 5.238508060574531555e-02 9.622583538293838501e-02 3.027469813823699951e-01 -6.758879423141479492e-01 -2.002103030681610107e-01
-4.226596653461456299e-01 -4.002888798713684082e-01 -3.727926611900329590e-01 1.576185673475265503e-01 -1.791552007198333740e-01 -7.900058478116989136e-02 -6.636298894882202148e-01 -1.362629234790802002e-01
-5.574304461479187012e-01 -2.357344329357147217e-02 -3.873157501220703125e-01 3.308643698692321777e-01 -1.962842494249343872e-01 -1.972448825836181641e-01 -5.920560956001281738e-01 -3.559908270835876465e-02
2.120172679424285889e-01 -3.023654222488403320e-01 -4.148567020893096924e-01 2.679899632930755615e-01 -2.906138263642787933e-02 -4.783985316753387451e-01 -6.196356415748596191e-01 -7.772467285394668579e-02
-3.804478049278259277e-01 3.752643764019012451e-01 -3.113518059253692627e-01 -8.946909010410308838e-02 1.108943819999694824e-01 2.490807771682739258e-01 -7.062481641769409180e-01 1.906996220350265503e-01
7.765231421217322350e-04 -4.808256328105926514e-01 2.967618107795715332e-01 2.888571918010711670e-01 -3.810533285140991211e-01 3.293287158012390137e-01 -5.779795050621032715e-01 9.788104891777038574e-02
2.097757905721664429e-01 -3.126378655433654785e-01 -1.409894526004791260e-01 1.901900395750999451e-03 2.957569807767868042e-02 -4.923499822616577148e-01 -7.505485415458679199e-01 -1.782238185405731201e-01
4.832601919770240784e-02 -5.296148061752319336e-01 1.810077577829360962e-01 1.013764590024948120e-01 3.255890905857086182e-01 -5.027453899383544922e-01 -4.068609774112701416e-01 3.870847225189208984e-01
-1.947207748889923096e-01 1.321869939565658569e-01 -5.074814427644014359e-03 2.464721202850341797e-01 3.611056879162788391e-02 -7.252289652824401855e-01 -5.575761198997497559e-01 2.137381136417388916e-01
-2.232821732759475708e-01 -2.935264110565185547e-01 -3.108227811753749847e-02 2.611752226948738098e-02 -8.107940852642059326e-02 6.235460638999938965e-01 -6.819348335266113281e-01 -4.382633045315742493e-02
-2.143336534500122070e-01 -1.588781028985977173e-01 -3.983717784285545349e-02 -1.010563746094703674e-01 -3.165669739246368408e-01 3.389913141727447510e-01 -8.153441548347473145e-01 -1.926229894161224365e-01
-3.285596966743469238e-01 -7.333199381828308105e-01 -3.081945776939392090e-01 1.662487983703613281e-01 1.438919156789779663e-01 -1.296175122261047363e-01 -4.402328431606292725e-01 1.890397444367408752e-02
-2.717973589897155762e-01 -1.042167171835899353e-01 1.549806594848632812e-01 -9.039139002561569214e-02 6.117333173751831055e-01 2.207741588354110718e-01 -6.336541771888732910e-01 -2.420725226402282715e-01
-7.065905928611755371e-01 -2.084731757640838623e-01 -9.073082357645034790e-02 5.233815908432006836e-01 -5.416124686598777771e-02 1.983370929956436157e-01 -3.520154654979705811e-01 -9.446003288030624390e-02
-6.496336460113525391e-01 -1.573644727468490601e-01 3.141814172267913818e-01 1.470216810703277588e-01 3.148223459720611572e-01 -1.524756699800491333e-01 -2.313471883535385132e-01 5.069551467895507812e-01
-3.663260340690612793e-01 2.604003250598907471e-01 4.462572634220123291e-01 7.389573752880096436e-02 5.504717230796813965e-01 2.237673550844192505e-01 -4.888852536678314209e-01 3.593322262167930603e-02
-4.046005904674530029e-01 -6.075904965400695801e-01 -3.841741979122161865e-01 5.180247128009796143e-03 -1.552098393440246582e-01 -4.640952125191688538e-02 -5.389819145202636719e-01 5.263245105743408203e-02
-2.435477674007415771e-01 -3.305191993713378906e-01 -1.174467504024505615e-01 -7.763358950614929199e-02 4.774784445762634277e-01 3.565308749675750732e-01 -6.184098720550537109e-01 -2.721951901912689209e-01
-2.610398530960083008e-01 4.077151119709014893e-01 1.173627227544784546e-01 2.087016254663467407e-01 2.435412555932998657e-01 1.445581763982772827e-01 -7.302072048187255859e-01 -3.080330193042755127e-01
2.166088670492172241e-03 1.276000589132308960e-01 3.094072341918945312e-01 2.469842135906219482e-01 5.019686818122863770e-01 -8.623076230287551880e-02 -6.632881760597229004e-01 -3.572395145893096924e-01
-3.751812279224395752e-01 2.915185987949371338e-01 7.014778256416320801e-02 -1.205421388149261475e-01 5.440180897712707520e-01 2.824587821960449219e-01 -6.002413034439086914e-01 1.370274722576141357e-01
-2.672807872295379639e-02 8.030682802200317383e-02 3.483938574790954590e-01 3.081080317497253418e-01 5.923082232475280762e-01 -2.654832899570465088e-01 -5.798771381378173828e-01 -1.376944780349731445e-01
9.848470240831375122e-02 -3.134014308452606201e-01 3.366202116012573242e-01 4.806775450706481934e-01 2.333400957286357880e-02 -4.454599693417549133e-02 -5.355136990547180176e-01 5.083430409431457520e-01
7.420903444290161133e-02 1.941044181585311890e-01 1.705968528985977173e-01 3.137732148170471191e-01 2.910747230052947998e-01 -4.698542952537536621e-01 -6.869469285011291504e-01 -2.277628630399703979e-01
-1.364388167858123779e-01 2.779900655150413513e-02 3.328500390052795410e-01 3.080441057682037354e-01 4.763876199722290039e-01 -5.719589591026306152e-01 -4.693804681301116943e-01 -2.304684557020664215e-02
-2.497967481613159180e-01 -3.599402904510498047e-01 4.099439978599548340e-01 3.162491321563720703e-01 -1.349947154521942139e-01 -8.648346364498138428e-02 -3.926697671413421631e-01 6.000704765319824219e-01
7.453238219022750854e-02 -5.232257246971130371e-01 -2.559318765997886658e-02 8.573377132415771484e-02 -3.769174963235855103e-02 -5.300698280334472656e-01 -6.480083465576171875e-01 1.018081456422805786e-01
-5.875315070152282715e-01 -4.141428172588348389e-01 -2.274771034717559814e-01 -1.302765309810638428e-01 -5.905732512474060059e-02 -1.643306612968444824e-01 -6.190153956413269043e-01 3.003735840320587158e-02
-3.464227020740509033e-01 4.691956341266632080e-01 -1.124998703598976135e-01 2.670390605926513672e-01 3.330396413803100586e-01 2.946162819862365723e-01 -6.147789359092712402e-01 1.460258383303880692e-02
-2.323798835277557373e-01 -1.654295027256011963e-01 -3.060824871063232422e-01 9.244548529386520386e-02 4.112579524517059326e-01 5.188055634498596191e-01 -6.057432293891906738e-01 -1.057491749525070190e-01
-1.473218500614166260e-01 1.163805499672889709e-01 1.031233072280883789e-01 7.252189517021179199e-01 3.908176720142364502e-01 -3.221549391746520996e-01 -3.998520374298095703e-01 -1.084943860769271851e-01
-4.828253984451293945e-01 -2.026455104351043701e-01 -4.408290088176727295e-01 -1.158222481608390808e-01 -7.955859601497650146e-02 -3.567420840263366699e-01 -4.536187946796417236e-01 4.227350056171417236e-01
-2.683958709239959717e-01 -5.843482017517089844e-01 1.004800479859113693e-02 -1.228163689374923706e-01 4.031299352645874023e-01 -3.725072741508483887e-01 -5.174561738967895508e-01 -4.774656519293785095e-02
-2.888129465281963348e-02 -2.517499327659606934e-01 3.009679913520812988e-02 3.470072150230407715e-02 1.522905975580215454e-01 5.789074897766113281e-01 -7.368772625923156738e-01 -1.798982769250869751e-01
-1.490010321140289307e-01 -1.133649647235870361e-01 1.963420063257217407e-01 -1.011329963803291321e-01 7.622599005699157715e-01 1.751720011234283447e-01 -5.386579036712646484e-01 -1.195471733808517456e-01
-5.488880276679992676e-01 -4.797200560569763184e-01 -1.328002214431762695e-01 1.016622707247734070e-01 -6.658022105693817139e-02 4.449696540832519531e-01 -4.489527046680450439e-01 1.913896650075912476e-01
-6.811356870457530022e-04 2.961241006851196289e-01 -3.879866302013397217e-01 1.625129133462905884e-01 1.307030469179153442e-01 3.290303349494934082e-01 -5.624645352363586426e-01 5.418998003005981445e-01
-7.672508805990219116e-02 6.833512336015701294e-02 3.709248304367065430e-01 2.233650237321853638e-01 3.196741044521331787e-01 5.591542720794677734e-01 -6.102632880210876465e-01 -1.212439835071563721e-01
-8.868825435638427734e-02 1.574600860476493835e-02 4.641491919755935669e-03 -1.978596299886703491e-02 -1.895820200443267822e-01 -1.427246332168579102e-01 -8.944207429885864258e-01 -3.676595091819763184e-01
2.689033746719360352e-01 1.654611155390739441e-02 -2.943246662616729736e-01 3.617734313011169434e-01 4.189985990524291992e-01 7.748226821422576904e-02 -7.222698926925659180e-01 8.168968558311462402e-02
-2.590886056423187256e-01 -6.351940035820007324e-01 -2.331126034259796143e-01 1.757128387689590454e-01 2.546492516994476318e-01 1.770049780607223511e-01 -5.241996049880981445e-01 -2.705972194671630859e-01
1.811985075473785400e-01 1.929567009210586548e-02 -4.364343583583831787e-01 3.795119002461433411e-02 1.270270943641662598e-01 3.112833797931671143e-01 -8.113572597503662109e-01 -5.954539775848388672e-02
-4.951018393039703369e-01 -1.785544157028198242e-01 -1.881352663040161133e-01 8.873759210109710693e-02 -3.201202154159545898e-01 3.504790961742401123e-01 -6.730599403381347656e-01 -3.742995485663414001e-02
-4.904025197029113770e-01 1.724350303411483765e-01 -4.201168417930603027e-01 1.265472769737243652e-01 2.658176124095916748e-01 3.706098496913909912e-01 -5.736044645309448242e-01 1.505304593592882156e-02
1.083740741014480591e-01 -5.037639737129211426e-01 6.904790643602609634e-03 8.216532878577709198e-03 1.463995873928070068e-01 -5.232949256896972656e-01 -6.608959436416625977e-01 -4.804043099284172058e-02
-5.119937062263488770e-01 -6.312135457992553711e-01 8.087889850139617920e-02 -5.900197476148605347e-02 2.984985076182056218e-05 1.451237946748733521e-01 -5.535804629325866699e-01 -4.355474561452865601e-02
-6.317210197448730469e-02 1.689465045928955078e-01 -3.166441321372985840e-01 2.886024713516235352e-01 8.350962400436401367e-02 5.288864970207214355e-01 -6.945320963859558105e-01 1.218279898166656494e-01
-1.317662894725799561e-01 2.346578687429428101e-01 1.635841727256774902e-01 -6.431344151496887207e-02 5.245889425277709961e-01 1.199782043695449829e-01 -7.543998956680297852e-01 -1.948585212230682373e-01
-6.481931805610656738e-01 -1.282372027635574341e-01 2.423430830240249634e-01 3.591418564319610596e-01 -1.040661782026290894e-01 6.135393306612968445e-02 -5.064335465431213379e-01 -3.234480321407318115e-01
-1.672377884387969971e-01 -3.604010045528411865e-01 1.172709763050079346e-01 2.539640069007873535e-01 3.859277665615081787e-01 -1.879909783601760864e-01 -3.042479455471038818e-01 6.978859901428222656e-01
-3.710264265537261963e-01 -3.380864262580871582e-01 -1.269371062517166138e-01 1.557426750659942627e-01 -4.861469566822052002e-02 5.934258103370666504e-01 -5.937932133674621582e-01 -2.367114648222923279e-02
-7.506873458623886108e-02 4.984968006610870361e-01 -9.767638891935348511e-02 8.270490914583206177e-02 3.216786384582519531e-01 2.734396457672119141e-01 -7.335087060928344727e-01 1.149059310555458069e-01
-2.493435293436050415e-01 -1.382657587528228760e-01 -3.948572874069213867e-01 1.367859393358230591e-01 5.373617410659790039e-01 -5.377634763717651367e-01 -3.830691277980804443e-01 1.392786651849746704e-01
-4.558124542236328125e-01 -2.418832778930664062e-01 -2.252703011035919189e-01 2.884893119335174561e-01 -2.529011666774749756e-01 3.526801466941833496e-01 -6.347101330757141113e-01 -9.249756485223770142e-02
-1.490485817193984985e-01 -2.020683437585830688e-01 -6.652264595031738281e-01 1.104570478200912476e-01 3.204074203968048096e-01 -2.951980829238891602e-01 -5.255550742149353027e-01 1.273375898599624634e-01
-3.898767530918121338e-01 -3.405955135822296143e-01 3.215266168117523193e-01 5.310683846473693848e-01 2.379908971488475800e-02 7.286705821752548218e-02 -4.831677079200744629e-01 -3.274919092655181885e-01
-2.023776322603225708e-01 3.090397119522094727e-01 -3.391831815242767334e-01 2.857977151870727539e-01 2.412464916706085205e-01 -4.589982628822326660e-01 -5.975677967071533203e-01 2.021028846502304077e-01
-6.612889170646667480e-01 -1.538269920274615288e-03 -4.326548799872398376e-02 3.860830366611480713e-01 -1.590838134288787842e-01 -8.307879418134689331e-02 -5.565645098686218262e-01 -2.641759514808654785e-01
-2.926597893238067627e-01 -2.205729782581329346e-01 4.027714487165212631e-03 2.686568908393383026e-02 5.312638282775878906e-01 3.625986874103546143e-01 -6.037310957908630371e-01 -2.945329248905181885e-01
3.146087527275085449e-01 -4.527390003204345703e-02 2.477146983146667480e-01 3.497597575187683105e-01 6.449141502380371094e-01 -3.085299730300903320e-01 -3.893726766109466553e-01 2.292622029781341553e-01
-1.144383177161216736e-01 2.924935817718505859e-01 2.594560682773590088e-01 6.165239810943603516e-01 3.440151810646057129e-01 -3.854419887065887451e-01 -4.236128926277160645e-01 8.701991289854049683e-02
-2.167420089244842529e-01 1.476399600505828857e-01 -4.760410487651824951e-01 3.354978561401367188e-01 4.334934651851654053e-01 1.882718354463577271e-01 -6.035473346710205078e-01 -6.647843122482299805e-02
3.491426110267639160e-01 -1.956001818180084229e-01 -7.429774105548858643e-02 3.786310851573944092e-01 -3.362469375133514404e-01 3.963537886738777161e-02 -6.735199689865112305e-01 3.502802550792694092e-01
-7.727718949317932129e-01 -2.342507541179656982e-01 2.033496089279651642e-02 5.023518204689025879e-01 1.704868078231811523e-01 -9.265714138746261597e-02 -2.370560169219970703e-01 -3.650540858507156372e-02
6.793241202831268311e-02 3.544757608324289322e-03 1.702611446380615234e-01 3.071936368942260742e-01 4.339848160743713379e-01 -6.385688185691833496e-01 -5.250924229621887207e-01 -1.344700343906879425e-02
-1.167664676904678345e-01 -2.259733229875564575e-01 3.213756978511810303e-01 4.692949354648590088e-01 1.368207782506942749e-01 -4.081836938858032227e-01 -3.384299874305725098e-01 5.584915876388549805e-01
-5.012643933296203613e-01 -7.609074562788009644e-02 3.787673637270927429e-02 1.844082921743392944e-01 -2.811983823776245117e-01 -1.355297863483428955e-01 -7.233329415321350098e-01 -2.947059273719787598e-01
-5.792768001556396484e-01 1.206544935703277588e-01 8.908686786890029907e-02 4.035441279411315918e-01 -2.459991723299026489e-01 -9.032655507326126099e-02 -6.077269315719604492e-01 -2.027064263820648193e-01
1.202027779072523117e-03 1.183976903557777405e-01 4.121291339397430420e-01 3.750927448272705078e-01 2.531672418117523193e-01 -3.898093998432159424e-01 -6.208157539367675781e-01 -2.719898819923400879e-01
-3.274258971214294434e-01 -3.872683048248291016e-01 5.437109991908073425e-02 1.074282228946685791e-01 -4.415593147277832031e-01 -1.506174355745315552e-01 -5.526082515716552734e-01 4.530809521675109863e-01
-5.016156435012817383e-01 -4.102525711059570312e-01 4.569079261273145676e-03 3.642773628234863281e-01 -5.262603238224983215e-02 3.327599763870239258e-01 -5.299720168113708496e-01 -2.301884889602661133e-01
1.306338012218475342e-01 1.273157000541687012e-01 -3.637543022632598877e-01 2.925951480865478516e-01 -1.839558631181716919e-01 -2.210049033164978027e-01 -7.856953144073486328e-01 -2.208994179964065552e-01
-5.604969263076782227e-01 -5.265383720397949219e-01 -1.455630511045455933e-01 -1.663751751184463501e-01 -9.838296473026275635e-02 7.032948080450296402e-03 -5.845906734466552734e-01 9.086374193429946899e-02
-4.077742621302604675e-02 -5.673470497131347656e-01 -5.892711505293846130e-02 4.483235627412796021e-02 -1.849454641342163086e-01 -4.123207628726959229e-01 -6.824911236763000488e-01 3.106640093028545380e-02
1.996529698371887207e-01 2.620542943477630615e-01 -2.328779697418212891e-01 2.786395251750946045e-01 6.045303344726562500e-01 2.212451845407485962e-01 -5.259366035461425781e-01 2.618745863437652588e-01
-3.086060881614685059e-01 2.939167022705078125e-01 -4.238309562206268311e-01 8.151937276124954224e-02 8.508818596601486206e-02 2.183064520359039307e-01 -4.955694973468780518e-01 5.758563280105590820e-01
1.621218472719192505e-01 -3.676125109195709229e-01 3.697998523712158203e-01 4.042441546916961670e-01 -2.316665798425674438e-01 3.306581079959869385e-01 -5.368182659149169922e-01 2.953543961048126221e-01
-2.277237772941589355e-01 -4.628766328096389771e-02 -2.611286938190460205e-01 5.353925228118896484e-01 1.448581963777542114e-01 3.363581299781799316e-01 -5.993776321411132812e-01 -3.127165436744689941e-01
-3.962879180908203125e-01 2.725096940994262695e-01 2.361742258071899414e-01 3.952440917491912842e-01 2.991857565939426422e-02 -4.857832193374633789e-01 -5.038048028945922852e-01 2.569019198417663574e-01
5.362994968891143799e-03 -4.322275519371032715e-01 -5.778545141220092773e-01 -5.918541550636291504e-02 6.225226819515228271e-02 2.689917981624603271e-01 -6.113458275794982910e-01 1.604872792959213257e-01
1.712510138750076294e-01 3.279502689838409424e-01 3.271831870079040527e-01 3.698595166206359863e-01 2.894146442413330078e-01 -4.665078818798065186e-01 -5.601437687873840332e-01 6.422971189022064209e-02
-3.867687880992889404e-01 -9.913966059684753418e-02 -5.049169659614562988e-01 3.214632272720336914e-01 1.118063367903232574e-02 1.490663439035415649e-01 -6.424550414085388184e-01 -2.172722220420837402e-01
-4.496840536594390869e-01 -1.143024712800979614e-01 1.084747761487960815e-01 4.127754569053649902e-01 5.878464505076408386e-02 2.796141803264617920e-01 -5.921096205711364746e-01 -4.127170741558074951e-01
-2.835048139095306396e-01 -4.675045907497406006e-01 -5.098903179168701172e-01 2.021503746509552002e-01 1.339469105005264282e-01 -3.345557749271392822e-01 -4.865518212318420410e-01 1.833289563655853271e-01
-5.604761093854904175e-02 -5.754604935646057129e-01 4.837989807128906250e-01 3.078076243400573730e-01 -4.543405026197433472e-02 -1.949473321437835693e-01 -5.407171249389648438e-01 6.673317402601242065e-02
