# Supplementary material for: Where is your field going? A machine learning approach to study the relative motion of the domains of physics
Source: PLoS One. 2020 Jun 18;15(6):e0233997. doi: 10.1371/journal.pone.0233997 (PMC7302634; doi:10.1371/journal.pone.0233997)
Supplement: S3 Data — (ZIP) [file pone.0233997.s003.zip › 2/Pacs4Run_2_VS_500_embeddings1999-2003ED8.txt]

4.920825660228729248e-01 -3.722308278083801270e-01 -1.301323026418685913e-01 2.546916604042053223e-01 2.212031930685043335e-01 3.117848336696624756e-01 -2.756752073764801025e-01 5.615685582160949707e-01
1.429395824670791626e-01 -3.117115497589111328e-01 -2.951058447360992432e-01 -1.038553789258003235e-01 -1.847389191389083862e-01 4.597546458244323730e-01 -6.982370615005493164e-01 2.269202172756195068e-01
4.045106172561645508e-01 -5.760210752487182617e-01 -2.876754850149154663e-02 3.266605436801910400e-01 -2.428511679172515869e-01 9.651076048612594604e-02 -4.905490875244140625e-01 2.968280613422393799e-01
6.104652881622314453e-01 -2.287863194942474365e-01 -4.567034542560577393e-02 -4.046243429183959961e-02 -5.242648720741271973e-01 4.067327678203582764e-01 -3.482618033885955811e-01 9.846093505620956421e-02
3.297434747219085693e-01 -2.832613587379455566e-01 -2.767014503479003906e-01 -6.050686836242675781e-01 3.106541931629180908e-01 -1.697405427694320679e-01 -6.165132299065589905e-02 4.891235232353210449e-01
2.953000962734222412e-01 -2.108801454305648804e-01 3.261156380176544189e-01 -4.783414304256439209e-01 3.712773919105529785e-01 -1.015382483601570129e-01 -1.828356832265853882e-01 5.929414629936218262e-01
3.556618094444274902e-01 -9.267590194940567017e-02 -3.653153479099273682e-01 -1.119402796030044556e-02 1.634153351187705994e-02 7.194728851318359375e-01 -4.538290798664093018e-01 -8.640728890895843506e-02
2.947041392326354980e-01 -4.308634698390960693e-01 -4.439771473407745361e-01 -4.027617573738098145e-01 3.307837545871734619e-01 -2.530314624309539795e-01 -1.425807029008865356e-01 4.176136851310729980e-01
7.285769581794738770e-01 -4.153922200202941895e-01 -1.503362320363521576e-02 -4.442909061908721924e-01 -1.337213367223739624e-01 5.336580798029899597e-02 -2.769081294536590576e-01 3.996449708938598633e-02
8.970685005187988281e-01 -1.566960811614990234e-01 1.587684452533721924e-01 -1.295776367187500000e-01 1.816087514162063599e-01 -2.526604831218719482e-01 -1.108441054821014404e-01 1.400397121906280518e-01
4.573914408683776855e-01 -4.819180071353912354e-01 -2.093105763196945190e-01 3.411050140857696533e-01 1.360157281160354614e-01 -8.674150705337524414e-02 -5.718677043914794922e-01 2.129023671150207520e-01
1.387659311294555664e-01 -4.529266655445098877e-01 -4.817340970039367676e-01 -2.259634286165237427e-01 4.233663380146026611e-01 -3.847297653555870056e-02 -4.990997910499572754e-01 2.503086626529693604e-01
3.936091363430023193e-01 -2.110583037137985229e-01 -2.731625437736511230e-01 1.857489533722400665e-02 5.112056136131286621e-01 -2.565283179283142090e-01 -5.787716507911682129e-01 2.518910467624664307e-01
2.052347213029861450e-01 2.140311151742935181e-01 -5.945581793785095215e-01 2.033513486385345459e-01 3.275260329246520996e-01 3.772962689399719238e-01 -2.307921648025512695e-01 4.629549682140350342e-01
3.061166703701019287e-01 -1.346245706081390381e-01 -2.580766677856445312e-01 1.937849372625350952e-01 4.703057110309600830e-01 -1.484563350677490234e-01 -6.852167248725891113e-01 2.669530808925628662e-01
6.128591671586036682e-02 -4.930531978607177734e-01 -5.859230458736419678e-02 -1.830285973846912384e-02 -4.072944521903991699e-01 3.869956731796264648e-01 -4.592739939689636230e-01 4.720039069652557373e-01
9.749620407819747925e-02 5.174040421843528748e-02 -3.858058154582977295e-01 -1.447287052869796753e-01 -9.492299705743789673e-02 2.830584645271301270e-01 -3.387872874736785889e-01 7.836551070213317871e-01
5.957899093627929688e-01 -2.385714501142501831e-01 -3.871499896049499512e-01 -3.861832991242408752e-02 6.575223803520202637e-01 -5.038940161466598511e-02 -2.853067032992839813e-02 3.244387730956077576e-02
5.057286024093627930e-01 -6.120771169662475586e-01 -1.418582350015640259e-01 1.100860387086868286e-01 -2.098515927791595459e-01 4.990995824337005615e-01 -2.031898647546768188e-01 -5.415986850857734680e-02
2.723272144794464111e-01 -3.334637880325317383e-01 -1.023978665471076965e-01 -6.754943132400512695e-01 1.773217320442199707e-01 2.145073413848876953e-01 -4.677177965641021729e-01 2.272565215826034546e-01
1.352614760398864746e-01 1.447328329086303711e-01 -3.864737451076507568e-01 -1.256078630685806274e-01 6.936725229024887085e-02 1.616793423891067505e-01 -6.525987386703491211e-01 5.820483565330505371e-01
6.474300026893615723e-01 -1.733643263578414917e-01 -1.721328049898147583e-01 -6.023951768875122070e-01 2.664938867092132568e-01 2.065341174602508545e-01 -2.072656303644180298e-01 -4.043731093406677246e-02
2.147956639528274536e-01 -5.596442222595214844e-01 2.573828101158142090e-01 -3.452565371990203857e-01 5.052786469459533691e-01 -2.091609872877597809e-02 -8.665358275175094604e-02 4.381328821182250977e-01
4.841382205486297607e-01 -4.769099056720733643e-01 1.524869501590728760e-01 -4.628309905529022217e-01 -2.162369042634963989e-01 -1.153960824012756348e-01 -2.807218730449676514e-01 4.022724032402038574e-01
5.832976698875427246e-01 -3.321666717529296875e-01 -1.144557669758796692e-01 -6.155491471290588379e-01 3.729228377342224121e-01 1.018627807497978210e-01 -2.377079799771308899e-02 8.611428737640380859e-02
1.961562037467956543e-01 -3.809074163436889648e-01 1.170868128538131714e-01 5.743579473346471786e-03 8.760467171669006348e-02 6.031194925308227539e-01 -6.547213196754455566e-01 5.101123452186584473e-02
3.040730059146881104e-01 2.869245409965515137e-02 -3.915060311555862427e-02 2.449548989534378052e-01 -1.343375351279973984e-02 -1.300552636384963989e-01 -3.220030069351196289e-01 8.511170148849487305e-01
4.090210497379302979e-01 -2.226401120424270630e-01 -3.734505176544189453e-01 -3.588096499443054199e-01 3.617950379848480225e-01 -2.691531181335449219e-01 -4.401255548000335693e-01 3.433279991149902344e-01
3.424973487854003906e-01 -6.339212656021118164e-01 -1.379724778234958649e-02 -4.733507335186004639e-01 -1.035454496741294861e-02 -1.393295079469680786e-02 -3.734607398509979248e-01 3.417805135250091553e-01
3.515586853027343750e-01 -6.341150403022766113e-01 6.851169466972351074e-02 -2.819129824638366699e-01 -3.020979166030883789e-01 -3.028079867362976074e-02 -3.710156381130218506e-01 4.003790020942687988e-01
-6.157744675874710083e-02 -4.257485568523406982e-01 -2.385549061000347137e-02 1.594124585390090942e-01 1.234425306320190430e-01 5.924696922302246094e-01 -9.166028350591659546e-02 6.436653137207031250e-01
2.398516684770584106e-01 -1.086937114596366882e-01 6.078643351793289185e-02 -1.722714155912399292e-01 1.382434815168380737e-01 3.270571529865264893e-01 -8.747580051422119141e-01 7.749336957931518555e-02
4.786108732223510742e-01 -5.816451311111450195e-01 -2.246759831905364990e-01 -3.370912671089172363e-01 1.492475867271423340e-01 -3.325904309749603271e-01 5.074359010905027390e-03 3.682306110858917236e-01
4.573492407798767090e-01 3.200420737266540527e-01 -3.341648578643798828e-01 -2.965173125267028809e-01 -1.082854270935058594e-01 8.933389186859130859e-02 3.380922973155975342e-02 6.840809583663940430e-01
1.825852394104003906e-01 1.761210560798645020e-01 -2.834301590919494629e-01 -2.588613629341125488e-01 1.304790526628494263e-01 1.973714232444763184e-01 -6.406599879264831543e-01 5.673418641090393066e-01
5.121391415596008301e-01 -5.785406231880187988e-01 -4.004546999931335449e-01 -4.095365107059478760e-01 9.578266739845275879e-02 2.558787465095520020e-01 1.616660319268703461e-02 -3.262617625296115875e-03
2.682053148746490479e-01 -1.843568235635757446e-01 1.926389932632446289e-01 -3.971947431564331055e-01 3.558754324913024902e-01 5.450302362442016602e-02 -6.847324967384338379e-01 3.173776566982269287e-01
8.822178095579147339e-02 -2.077022045850753784e-01 1.478801369667053223e-01 1.447479473426938057e-03 3.405187129974365234e-01 7.877244353294372559e-01 -9.558850526809692383e-02 4.261527359485626221e-01
3.312309980392456055e-01 -2.825334966182708740e-01 -1.013149172067642212e-01 -7.058833837509155273e-01 3.138794302940368652e-01 1.361419856548309326e-01 -2.956187725067138672e-01 3.122170865535736084e-01
3.476703166961669922e-01 -7.663333415985107422e-01 -1.183449700474739075e-01 -1.978266239166259766e-01 4.089575409889221191e-01 2.670962214469909668e-01 1.141345221549272537e-02 9.031567024067044258e-04
3.972409069538116455e-01 -5.522860288619995117e-01 -1.249496713280677795e-01 -6.141543984413146973e-01 1.863780319690704346e-01 1.036634966731071472e-01 -2.406528294086456299e-01 2.024473845958709717e-01
5.912138819694519043e-01 -6.108770370483398438e-01 -1.984124816954135895e-02 -3.390744030475616455e-01 -1.577560156583786011e-01 2.984989881515502930e-01 1.918495595455169678e-01 1.055249571800231934e-01
4.940988719463348389e-01 -6.315079927444458008e-01 -1.757285743951797485e-01 -3.869596719741821289e-01 3.200485408306121826e-01 2.653687596321105957e-01 3.808116167783737183e-02 -4.630313441157341003e-02
7.214047908782958984e-01 -4.227135479450225830e-01 1.906337440013885498e-01 -2.291979491710662842e-01 4.245038926601409912e-01 1.441432684659957886e-01 9.147869050502777100e-02 -5.163555592298507690e-02
8.529277890920639038e-02 1.153319925069808960e-01 -4.861519634723663330e-01 -3.681827187538146973e-01 2.317891865968704224e-01 3.947139382362365723e-01 -2.540068328380584717e-01 5.774744153022766113e-01
3.637486994266510010e-01 -3.658933043479919434e-01 -1.804752945899963379e-01 3.061946630477905273e-01 9.270811080932617188e-02 -2.103701382875442505e-01 -6.609228253364562988e-01 3.432392179965972900e-01
4.834435582160949707e-01 -4.697865247726440430e-01 -1.053012013435363770e-01 -5.471450686454772949e-01 -3.036869466304779053e-01 1.631879508495330811e-01 -2.258395701646804810e-01 2.554744780063629150e-01
7.432075142860412598e-01 -1.704107373952865601e-01 -2.326769381761550903e-01 -3.131221830844879150e-01 4.889411330223083496e-01 -1.191654652357101440e-01 5.658032745122909546e-02 9.976787120103836060e-02
8.910374641418457031e-01 -2.168480157852172852e-01 1.025528684258460999e-01 -1.214606091380119324e-01 1.851352453231811523e-01 -2.858230769634246826e-01 8.368612267076969147e-03 1.331145912408828735e-01
3.761996328830718994e-01 -1.875764876604080200e-01 4.286629855632781982e-01 -1.767751425504684448e-01 4.919407367706298828e-01 -7.804137468338012695e-02 -5.190165042877197266e-01 3.013522922992706299e-01
6.804073452949523926e-01 -1.453694999217987061e-01 1.546548753976821899e-01 -6.291865110397338867e-01 1.649521142244338989e-01 8.864996582269668579e-02 -2.313504666090011597e-01 8.676931262016296387e-02
2.724446058273315430e-01 -3.139840960502624512e-01 3.665147721767425537e-01 -2.217482626438140869e-01 8.395021408796310425e-02 -4.163086786866188049e-02 -7.026188969612121582e-01 3.758042156696319580e-01
4.720978438854217529e-01 6.067015603184700012e-02 -1.998528987169265747e-01 -5.280723571777343750e-01 3.898425772786140442e-02 5.438241958618164062e-01 -3.915236890316009521e-01 6.392263621091842651e-02
6.526154279708862305e-01 -4.880017340183258057e-01 -1.439609974622726440e-01 1.433273311704397202e-02 5.583397746086120605e-01 -8.438081480562686920e-03 -7.236379664391279221e-03 -5.612797290086746216e-02
-1.320999562740325928e-01 -2.485144138336181641e-01 -1.316148638725280762e-01 1.146286576986312866e-01 5.273113846778869629e-01 3.020991981029510498e-01 -2.355628609657287598e-01 6.822879314422607422e-01
5.076468586921691895e-01 -6.169991493225097656e-01 7.288279384374618530e-02 -3.430220782756805420e-01 -2.188684195280075073e-01 -9.877725690603256226e-02 -3.113619685173034668e-01 2.898692786693572998e-01
6.463367342948913574e-01 1.428256779909133911e-01 2.327115535736083984e-01 -2.224022746086120605e-01 2.205550856888294220e-02 5.866312980651855469e-01 -3.369959592819213867e-01 6.585321854799985886e-03
4.071168005466461182e-01 -2.346766442060470581e-01 -2.394571155309677124e-01 3.700395300984382629e-02 4.365997314453125000e-01 8.174524456262588501e-02 -7.039467692375183105e-01 1.662263423204421997e-01
5.223900675773620605e-01 -5.109427571296691895e-01 -2.208945155143737793e-01 -4.682624340057373047e-01 -9.469886869192123413e-02 4.278391003608703613e-01 -6.527712196111679077e-02 -4.131423681974411011e-02
3.484506011009216309e-01 2.163164913654327393e-01 -1.463312506675720215e-01 1.746240556240081787e-01 -1.892267614603042603e-01 4.454926848411560059e-01 9.925961494445800781e-02 7.319563627243041992e-01
5.770926475524902344e-01 -6.280297040939331055e-01 3.627829998731613159e-02 -4.155833423137664795e-01 2.022743672132492065e-01 2.387293428182601929e-01 2.336459606885910034e-02 -8.038264699280261993e-03
5.405368804931640625e-01 -2.471702843904495239e-01 -1.756860613822937012e-01 -6.417823433876037598e-01 4.077323079109191895e-01 1.320495605468750000e-01 -8.564880490303039551e-02 1.138348281383514404e-01
4.338251948356628418e-01 3.216149210929870605e-01 -2.468401640653610229e-01 -9.730200469493865967e-02 -4.994744807481765747e-02 2.689285203814506531e-02 -5.334545373916625977e-01 5.917517542839050293e-01
2.220539450645446777e-01 -5.149782896041870117e-01 2.493229657411575317e-01 -4.068360328674316406e-01 5.374855995178222656e-01 1.035578176379203796e-02 -1.112832129001617432e-02 4.107188284397125244e-01
3.341963589191436768e-01 -1.869865357875823975e-01 -3.736560344696044922e-01 3.674716874957084656e-02 3.216502070426940918e-01 -2.903672158718109131e-01 -6.541383862495422363e-01 3.109835088253021240e-01
3.498495519161224365e-01 3.140570223331451416e-01 -2.018735408782958984e-01 6.013983860611915588e-02 6.498868018388748169e-02 2.885098457336425781e-01 -9.725387394428253174e-02 7.985512018203735352e-01
3.114344477653503418e-01 7.291278988122940063e-02 5.319369211792945862e-02 3.241208791732788086e-01 -8.988948166370391846e-02 7.358549535274505615e-02 -5.215818285942077637e-01 7.101166844367980957e-01
3.102982640266418457e-01 -3.061812222003936768e-01 -2.617230117321014404e-01 3.498858511447906494e-01 3.770778775215148926e-01 3.427936509251594543e-02 -6.440959572792053223e-01 2.466306835412979126e-01
6.296996474266052246e-01 -6.026266813278198242e-01 -1.118914410471916199e-01 -3.499712049961090088e-01 8.114904165267944336e-03 3.069044053554534912e-01 9.566924721002578735e-02 -4.371822252869606018e-02
3.593403995037078857e-01 -6.724985241889953613e-01 8.309886604547500610e-02 -4.408807754516601562e-01 -8.384297043085098267e-02 5.782496184110641479e-02 -3.316523730754852295e-01 3.114037513732910156e-01
6.796693801879882812e-01 -2.694700360298156738e-01 -4.390963912010192871e-01 3.414847850799560547e-01 3.695069253444671631e-01 -8.787185885012149811e-03 9.498390555381774902e-02 1.018996611237525940e-01
4.654031097888946533e-01 -6.773074865341186523e-01 -1.905477941036224365e-01 -3.605665862560272217e-01 -4.479319229722023010e-02 3.886335492134094238e-01 -6.042316555976867676e-02 -4.054777696728706360e-02
4.918439686298370361e-01 -6.469384431838989258e-01 -2.902493178844451904e-01 8.000370115041732788e-02 -3.541712760925292969e-01 3.224941492080688477e-01 2.856934256851673126e-02 1.365976035594940186e-01
3.823898434638977051e-01 -8.011470437049865723e-01 7.329268380999565125e-03 -3.381000459194183350e-01 -4.737102612853050232e-02 1.912902481853961945e-02 -1.909901201725006104e-01 2.418448925018310547e-01
5.429842472076416016e-01 -1.568651348352432251e-01 -4.048609137535095215e-01 2.007552385330200195e-01 6.766104698181152344e-01 1.098327040672302246e-01 -7.935303449630737305e-02 -1.359195448458194733e-02
6.524322628974914551e-01 -5.248672962188720703e-01 4.898846149444580078e-02 -4.183059632778167725e-01 -1.658405214548110962e-01 -9.331712126731872559e-02 -1.729930192232131958e-01 2.352210134267807007e-01
5.698890089988708496e-01 2.555490136146545410e-01 -3.326369225978851318e-01 3.366974592208862305e-01 -1.428789049386978149e-01 1.100699007511138916e-01 -1.699810922145843506e-01 5.696361064910888672e-01
9.218772053718566895e-01 -1.688244193792343140e-01 2.010821737349033356e-02 -1.981993466615676880e-01 -5.949370190501213074e-02 -2.143611013889312744e-01 -1.563329994678497314e-01 8.957304805517196655e-02
7.058022022247314453e-01 -4.147749841213226318e-01 -3.426962494850158691e-01 2.998537421226501465e-01 2.993253767490386963e-01 5.196572840213775635e-02 1.687176376581192017e-01 -4.111098125576972961e-02
8.107485771179199219e-01 -4.523932337760925293e-01 5.888473242521286011e-02 3.619205206632614136e-02 3.186008632183074951e-01 -1.365911662578582764e-01 3.762444481253623962e-02 1.080304011702537537e-01
2.308420836925506592e-01 1.531495749950408936e-01 -3.706030249595642090e-01 -2.235551327466964722e-01 -9.013133496046066284e-02 2.148051261901855469e-01 5.067997798323631287e-02 8.240753412246704102e-01
4.862870648503303528e-02 -2.823247313499450684e-01 -6.447724252939224243e-02 2.637814283370971680e-01 5.989509820938110352e-01 6.205423474311828613e-01 -4.735662788152694702e-02 3.132609426975250244e-01
4.807516634464263916e-01 -3.743805289268493652e-01 4.774904809892177582e-03 -6.659696698188781738e-01 2.172305732965469360e-01 2.586756348609924316e-01 -2.481732815504074097e-01 9.739826619625091553e-02
3.570347428321838379e-01 -3.115143179893493652e-01 -3.895364701747894287e-01 2.167313992977142334e-01 2.300157546997070312e-01 -1.787539571523666382e-01 -6.498110890388488770e-01 2.639303505420684814e-01
5.909128859639167786e-02 1.958083547651767731e-02 -5.519797801971435547e-01 -2.169829607009887695e-01 2.155344933271408081e-01 2.913144528865814209e-01 -9.146652370691299438e-02 7.104055881500244141e-01
5.197725296020507812e-01 2.793606221675872803e-01 5.666898936033248901e-02 2.162151038646697998e-01 -7.674443721771240234e-02 1.144419163465499878e-01 -5.363761782646179199e-01 5.432751178741455078e-01
1.483308523893356323e-01 2.338370084762573242e-01 -2.431695610284805298e-01 -7.191749662160873413e-02 3.750770390033721924e-01 1.611738801002502441e-01 -9.012652933597564697e-02 8.271831274032592773e-01
4.983182847499847412e-01 -8.299417793750762939e-02 -2.755439579486846924e-01 5.905832052230834961e-01 -2.744739688932895660e-02 4.870565533638000488e-01 1.422948092222213745e-01 2.487017810344696045e-01
5.454871654510498047e-01 -6.104726791381835938e-01 -4.014293551445007324e-01 -8.045922964811325073e-03 -1.367524862289428711e-01 3.516488969326019287e-01 1.614274531602859497e-01 -1.181908138096332550e-02
8.455111980438232422e-01 -2.122883312404155731e-02 -1.928687989711761475e-01 -4.315330088138580322e-01 -3.162615746259689331e-02 7.311099022626876831e-02 1.889133304357528687e-01 1.385915130376815796e-01
4.185228347778320312e-01 -7.129827737808227539e-01 -6.445778906345367432e-02 -4.674423038959503174e-01 7.858967781066894531e-02 2.892171218991279602e-02 -1.152630522847175598e-01 2.711800038814544678e-01
9.103203564882278442e-02 1.126560419797897339e-01 -2.375164628028869629e-01 -3.176020085811614990e-01 3.934269845485687256e-01 3.070915341377258301e-01 4.606618359684944153e-02 7.553309798240661621e-01
3.946483135223388672e-01 -3.126126825809478760e-01 -3.091163635253906250e-01 -5.290402770042419434e-01 3.798278570175170898e-01 -2.179496586322784424e-01 2.356097474694252014e-02 4.228039979934692383e-01
3.760192692279815674e-01 -3.730126917362213135e-01 -2.843566536903381348e-01 -4.362491071224212646e-01 4.500381350517272949e-01 2.570106089115142822e-02 -4.856089651584625244e-01 9.637428075075149536e-02
3.150788545608520508e-01 -6.185833215713500977e-01 1.394526660442352295e-02 1.799999922513961792e-01 9.592877328395843506e-02 1.120878010988235474e-02 -6.496435403823852539e-01 2.326386421918869019e-01
4.164372980594635010e-01 -5.550812482833862305e-01 -2.581679522991180420e-01 -6.099267601966857910e-01 6.414032727479934692e-02 1.525987386703491211e-01 -1.045495867729187012e-01 2.036476135253906250e-01
1.339238286018371582e-01 2.312104105949401855e-01 -1.311336457729339600e-02 -1.269895303994417191e-02 6.263793706893920898e-01 3.656069934368133545e-01 -4.378660917282104492e-01 4.588317275047302246e-01
5.509667471051216125e-02 -4.347319304943084717e-01 3.366905450820922852e-01 -7.345221191644668579e-02 1.713272482156753540e-01 6.090069413185119629e-01 6.837209314107894897e-02 5.331975817680358887e-01
5.531148314476013184e-01 -4.191142320632934570e-01 1.176843568682670593e-01 1.004691496491432190e-01 6.154046058654785156e-01 -1.024130880832672119e-01 2.077308744192123413e-01 2.491988390684127808e-01
1.254933774471282959e-01 6.805346161127090454e-02 -3.149516582489013672e-01 -2.667368948459625244e-01 5.663043260574340820e-02 4.357022941112518311e-01 -8.658739179372787476e-02 7.802154421806335449e-01
7.285365462303161621e-01 -2.906643450260162354e-01 3.098586015403270721e-02 5.892055630683898926e-01 8.115222305059432983e-02 -2.480066148564219475e-03 -9.809739887714385986e-02 1.428651511669158936e-01
7.208378314971923828e-01 -2.214732170104980469e-01 -1.510472595691680908e-01 2.103139460086822510e-01 1.986910998821258545e-01 -5.296319723129272461e-02 -5.670627951622009277e-01 -2.126288786530494690e-02
4.547593742609024048e-02 1.253409311175346375e-02 -4.496181011199951172e-01 -1.269615292549133301e-01 3.023194670677185059e-01 5.179001688957214355e-01 -4.039787873625755310e-02 6.467222571372985840e-01
8.061559796333312988e-01 1.519700437784194946e-01 -2.084021270275115967e-01 -3.789002001285552979e-01 4.403545707464218140e-02 3.444142937660217285e-01 -1.383260190486907959e-01 -1.806810125708580017e-02
2.270044237375259399e-01 5.462308600544929504e-02 -3.429802060127258301e-01 -3.140413165092468262e-01 9.210368245840072632e-02 1.891144365072250366e-01 -5.976971983909606934e-01 5.724846124649047852e-01
4.125117063522338867e-01 -4.191302657127380371e-01 5.711666494607925415e-02 -4.456910490989685059e-01 -4.056633114814758301e-01 -6.768573541194200516e-03 -2.870612144470214844e-01 4.530434608459472656e-01
8.736755698919296265e-02 1.322400271892547607e-01 -2.897770702838897705e-01 -2.028987258672714233e-01 3.382569551467895508e-02 4.489980041980743408e-01 -1.068296581506729126e-01 7.972357869148254395e-01
4.648905694484710693e-01 -3.586925864219665527e-01 -4.432744979858398438e-01 -3.096212446689605713e-01 4.908390715718269348e-02 -3.913648724555969238e-01 -1.523908525705337524e-01 4.290222227573394775e-01
3.296857178211212158e-01 -4.488238096237182617e-01 -5.362018346786499023e-01 4.307254254817962646e-01 4.852849990129470825e-02 -1.029410809278488159e-01 -3.150820732116699219e-01 3.234178423881530762e-01
2.597001791000366211e-01 -3.856050968170166016e-01 -2.249891310930252075e-01 -6.278913021087646484e-01 3.317265510559082031e-01 -3.889051079750061035e-02 -2.799312174320220947e-01 3.861094415187835693e-01
-1.106256768107414246e-01 -1.505125164985656738e-01 -3.909382224082946777e-01 -1.547123044729232788e-01 3.247332870960235596e-01 5.315330624580383301e-01 -1.910624951124191284e-01 6.032041907310485840e-01
5.291894078254699707e-01 -4.616672694683074951e-01 -2.709125876426696777e-01 -4.296593666076660156e-01 -3.349374830722808838e-01 2.828725576400756836e-01 1.369125992059707642e-01 1.946181654930114746e-01
5.688349604606628418e-01 -1.688539534807205200e-01 -7.243453860282897949e-01 2.285116761922836304e-01 1.408699452877044678e-01 -5.492648109793663025e-02 -1.237046495079994202e-01 1.812650859355926514e-01
4.759294688701629639e-01 -5.684833973646163940e-02 -1.614610552787780762e-01 4.779149591922760010e-01 1.862891912460327148e-01 6.871302723884582520e-01 3.530487045645713806e-02 8.768675476312637329e-02
8.618062138557434082e-01 -3.620343804359436035e-01 1.667563058435916901e-02 -1.921553537249565125e-02 1.605399549007415771e-01 -2.867228388786315918e-01 -1.054728031158447266e-01 8.041337877511978149e-02
6.777749061584472656e-01 -4.193563461303710938e-01 -6.966228783130645752e-02 5.742748379707336426e-01 4.136177152395248413e-02 5.394405219703912735e-03 -1.087504625320434570e-01 1.286479979753494263e-01
4.650979340076446533e-01 -2.273973375558853149e-01 -4.127553701400756836e-01 -3.365174829959869385e-01 6.312944293022155762e-01 -2.232532948255538940e-02 -2.101619094610214233e-01 7.186199724674224854e-02
5.138579607009887695e-01 -2.939112484455108643e-01 2.001746743917465210e-01 6.321642398834228516e-01 2.918163537979125977e-01 1.076234802603721619e-01 -2.468283921480178833e-01 2.284754663705825806e-01
3.961175978183746338e-01 -2.216242849826812744e-01 3.178171813488006592e-01 -3.672339022159576416e-01 5.834270715713500977e-01 -9.019339829683303833e-02 -2.712951004505157471e-01 3.687571585178375244e-01
3.934476375579833984e-01 -5.538996458053588867e-01 4.978688061237335205e-02 5.345303416252136230e-01 3.353706598281860352e-01 -1.404875218868255615e-01 -1.194510329514741898e-02 3.432779610157012939e-01
5.616296529769897461e-01 -1.767486482858657837e-01 -1.429131329059600830e-01 -3.385189175605773926e-01 7.125144004821777344e-01 6.022480875253677368e-02 7.211728394031524658e-02 4.252207279205322266e-02
4.236290603876113892e-02 -3.380494564771652222e-02 1.422486733645200729e-02 -7.709649205207824707e-02 5.870924592018127441e-01 5.540491342544555664e-01 -9.991449303925037384e-03 5.823819041252136230e-01
5.061882138252258301e-01 -1.682579964399337769e-01 -1.465681791305541992e-01 -1.653300821781158447e-01 -1.182808950543403625e-01 7.542425394058227539e-01 -2.666271328926086426e-01 -1.126237288117408752e-01
3.542051315307617188e-01 -3.802220523357391357e-01 4.241461455821990967e-01 -2.805147767066955566e-01 1.238817647099494934e-01 -1.755634397268295288e-01 -4.262631535530090332e-01 4.934694170951843262e-01
3.911089003086090088e-01 -1.159865856170654297e-01 2.757077813148498535e-01 3.141608834266662598e-02 2.552781999111175537e-01 2.948298156261444092e-01 -7.774198055267333984e-01 1.031524222344160080e-02
2.856236994266510010e-01 -4.626989066600799561e-01 -9.535470604896545410e-02 -5.460235476493835449e-01 -1.568779200315475464e-01 1.280094087123870850e-01 -4.912245571613311768e-01 3.388155102729797363e-01
5.021829605102539062e-01 -5.980361104011535645e-01 -7.085860520601272583e-02 2.063772231340408325e-01 -2.196654081344604492e-01 5.377265810966491699e-01 -6.889172643423080444e-02 -2.009221725165843964e-02
5.162158012390136719e-01 -4.100074768066406250e-01 -5.418400764465332031e-01 -1.658871918916702271e-01 3.064779639244079590e-01 7.266368716955184937e-02 3.686154484748840332e-01 9.601905196905136108e-02
5.465127825736999512e-01 -5.499918460845947266e-01 -4.253380298614501953e-01 9.854181855916976929e-02 -3.349384665489196777e-01 1.989319473505020142e-01 9.915947914123535156e-02 2.159156650304794312e-01
5.678591728210449219e-01 -9.532567858695983887e-02 -5.676246285438537598e-01 1.177533343434333801e-01 5.671102404594421387e-01 7.558468729257583618e-02 -1.243156287819147110e-02 7.002708315849304199e-02
9.018656611442565918e-01 -2.543472349643707275e-01 1.586634516716003418e-01 -1.975338906049728394e-01 1.059558913111686707e-01 -1.411496698856353760e-01 -1.588085740804672241e-01 3.717587143182754517e-02
9.441581964492797852e-01 1.409305911511182785e-02 7.637872546911239624e-02 -1.455442905426025391e-01 2.281847409904003143e-02 -1.435804814100265503e-01 -2.380089014768600464e-01 5.971187725663185120e-02
4.312091171741485596e-01 -2.866370975971221924e-01 -1.739159077405929565e-01 -2.607615292072296143e-01 7.151314020156860352e-01 2.631996273994445801e-01 2.301398813724517822e-01 -1.832687761634588242e-03
6.220577955245971680e-01 4.128681719303131104e-01 1.252072006464004517e-01 7.401457428932189941e-02 -4.747508838772773743e-02 1.304865330457687378e-01 2.717934921383857727e-02 6.335691809654235840e-01
2.603470981121063232e-01 -6.768256425857543945e-01 -1.589304059743881226e-01 -5.594044327735900879e-01 2.159067839384078979e-01 1.855096966028213501e-01 -7.920585572719573975e-02 2.205248326063156128e-01
2.332403063774108887e-01 1.240893527865409851e-01 -4.592005610466003418e-01 -1.794620305299758911e-01 -2.734239101409912109e-01 5.346148610115051270e-01 -3.671483099460601807e-01 4.379012882709503174e-01
4.723083674907684326e-01 -6.457492113113403320e-01 -8.626248687505722046e-02 -4.727742373943328857e-01 2.093557566404342651e-01 1.543531566858291626e-01 -2.319962084293365479e-01 8.659783750772476196e-02
2.714361548423767090e-01 1.992729455232620239e-01 3.237698674201965332e-01 1.513327062129974365e-01 9.386093914508819580e-02 2.850501835346221924e-01 -4.683218598365783691e-01 6.704440712928771973e-01
-7.481833454221487045e-03 5.122846923768520355e-04 -2.786279618740081787e-01 -4.922497272491455078e-02 4.642109870910644531e-01 3.440221548080444336e-01 -2.061572819948196411e-01 7.372539043426513672e-01
8.171778917312622070e-01 -2.558245556429028511e-03 3.264223933219909668e-01 -2.775064706802368164e-01 1.485710442066192627e-01 3.050979673862457275e-01 -1.628673672676086426e-01 -8.347740024328231812e-02
6.483937501907348633e-01 -5.353776216506958008e-01 1.572621613740921021e-01 -3.925426304340362549e-02 4.863988459110260010e-01 6.781397014856338501e-02 -1.366128176450729370e-01 -8.269495517015457153e-02
2.607063949108123779e-01 -5.401862859725952148e-01 -2.734156548976898193e-01 3.979494273662567139e-01 7.144623994827270508e-02 -1.066970378160476685e-01 -5.149698853492736816e-01 3.541586101055145264e-01
9.110336899757385254e-01 -2.971640825271606445e-01 -1.534730475395917892e-02 -2.210387885570526123e-01 2.069155313074588776e-02 -1.345448046922683716e-01 6.835670024156570435e-02 9.702790528535842896e-02
6.409047245979309082e-01 -6.190010160207748413e-02 -2.776839137077331543e-01 -6.001034379005432129e-01 -2.784332334995269775e-01 9.271271526813507080e-02 -3.413626179099082947e-02 2.467610090970993042e-01
-1.020755246281623840e-01 -2.134443074464797974e-01 8.400812512263655663e-04 -1.506202369928359985e-01 3.693898916244506836e-01 6.206612586975097656e-01 -2.863126695156097412e-01 5.636405944824218750e-01
9.271771460771560669e-02 6.255567073822021484e-03 -3.719505965709686279e-01 -1.431248635053634644e-01 2.393510378897190094e-02 3.384768664836883545e-01 -5.666753649711608887e-02 8.450927138328552246e-01
6.282795667648315430e-01 2.055879980325698853e-01 3.350823521614074707e-01 2.438332587480545044e-01 -8.432219922542572021e-02 1.296069324016571045e-01 -3.860688805580139160e-01 4.672322571277618408e-01
6.210361123085021973e-01 1.371741890907287598e-01 1.088675037026405334e-01 -1.786108464002609253e-01 -4.698896780610084534e-02 6.911177039146423340e-01 -2.597957849502563477e-01 6.631737947463989258e-02
9.276948571205139160e-01 6.667405366897583008e-03 -6.611142889596521854e-04 -5.518354102969169617e-02 1.507868468761444092e-01 -5.150769650936126709e-02 -3.221450448036193848e-01 -8.440946042537689209e-02
3.926689922809600830e-01 3.010063469409942627e-01 -2.478329986333847046e-01 -1.194335520267486572e-02 1.857430040836334229e-01 9.715217165648937225e-03 -6.354610919952392578e-01 5.052098035812377930e-01
2.844442129135131836e-01 -4.359822571277618408e-01 4.334820806980133057e-01 -2.047298848628997803e-01 2.396437376737594604e-01 -6.307957321405410767e-02 -5.599703192710876465e-01 3.524419367313385010e-01
5.006497502326965332e-01 2.781446874141693115e-01 5.771329253911972046e-02 4.025372862815856934e-01 -2.769762941170483828e-04 3.797976970672607422e-01 -2.424505203962326050e-01 5.509899258613586426e-01
9.920621663331985474e-02 -1.640857160091400146e-01 3.448740839958190918e-01 1.007633060216903687e-01 1.818896830081939697e-01 6.388881802558898926e-01 -1.542070209980010986e-01 6.075366735458374023e-01
6.408811807632446289e-01 -4.062750637531280518e-01 -8.490972220897674561e-02 4.946957528591156006e-01 4.170313850045204163e-02 -1.348802912980318069e-02 -4.054334163665771484e-01 7.733703404664993286e-02
4.702758789062500000e-01 1.208921819925308228e-01 1.399496197700500488e-01 4.325841367244720459e-01 -1.708173900842666626e-01 2.601235508918762207e-01 -3.824104368686676025e-01 5.607406497001647949e-01
4.136063456535339355e-01 -6.018015742301940918e-01 -4.512222409248352051e-01 -1.425032466650009155e-01 4.381547570228576660e-01 1.918140351772308350e-01 1.103392913937568665e-01 -4.369298741221427917e-02
6.308582425117492676e-01 -1.636230945587158203e-01 -1.101239770650863647e-01 -3.968618810176849365e-01 6.256636381149291992e-01 -6.059179548174142838e-03 9.261455386877059937e-02 7.449486106634140015e-02
8.465278744697570801e-01 -7.188947498798370361e-02 -1.291056629270315170e-02 -4.447854459285736084e-01 1.847543716430664062e-01 7.355275750160217285e-02 1.471089720726013184e-01 1.379725188016891479e-01
6.092164665460586548e-03 3.411637246608734131e-02 -7.021996192634105682e-03 3.132386878132820129e-02 4.721971452236175537e-01 4.564321935176849365e-01 -5.229782462120056152e-01 5.412594079971313477e-01
8.175523877143859863e-01 -3.229891359806060791e-01 4.403664171695709229e-02 7.842203229665756226e-02 3.008976876735687256e-01 -3.264575600624084473e-01 -8.495650440454483032e-02 1.219227463006973267e-01
3.843118846416473389e-01 -5.880004763603210449e-01 -7.557848840951919556e-02 3.892773091793060303e-01 1.494803428649902344e-01 -2.497221380472183228e-01 -3.647306561470031738e-01 3.627356588840484619e-01
5.062806606292724609e-01 -6.166253089904785156e-01 -1.963673084974288940e-01 -4.680070281028747559e-01 2.770502269268035889e-01 1.834409125149250031e-02 -9.862827509641647339e-02 1.379914134740829468e-01
1.374787688255310059e-01 -4.485066235065460205e-01 -4.159952402114868164e-01 9.135678410530090332e-02 -1.754073500633239746e-01 1.587600708007812500e-01 -6.583145856857299805e-01 3.304432332515716553e-01
4.308769404888153076e-01 -4.700905084609985352e-01 -5.295646190643310547e-01 -1.618040055036544800e-01 4.323659837245941162e-01 4.309961944818496704e-02 2.913677990436553955e-01 1.142262443900108337e-01
4.015726447105407715e-01 -1.032050624489784241e-01 -6.846902426332235336e-03 -1.822659224271774292e-01 -1.030512452125549316e-01 8.801303505897521973e-01 -7.597890496253967285e-02 6.163301691412925720e-02
9.177231192588806152e-01 -7.154203206300735474e-02 2.416674979031085968e-02 -2.589605748653411865e-01 1.781159639358520508e-01 -1.776170432567596436e-01 -1.407073587179183960e-01 4.415376111865043640e-02
4.367815852165222168e-01 2.128089815378189087e-01 2.502065300941467285e-01 3.582982122898101807e-01 1.373766958713531494e-01 1.302317231893539429e-01 -4.734202325344085693e-01 5.594584941864013672e-01
3.126187622547149658e-01 -5.044245719909667969e-01 -3.674749135971069336e-01 5.369240641593933105e-01 -6.017772853374481201e-02 -8.087427914142608643e-02 -1.215993911027908325e-01 4.467123746871948242e-01
3.420164808630943298e-02 -1.923153251409530640e-01 2.838644087314605713e-01 -4.179283231496810913e-02 3.570910990238189697e-01 4.882067143917083740e-01 -5.262175574898719788e-03 7.166811823844909668e-01
2.630107700824737549e-01 -2.650582790374755859e-01 -3.660113215446472168e-01 3.381052911281585693e-01 -7.554511725902557373e-02 2.349971532821655273e-01 -6.726266741752624512e-01 3.145352900028228760e-01
5.844642519950866699e-01 2.645992338657379150e-01 -2.055036574602127075e-01 6.989667564630508423e-02 -2.166020721197128296e-01 1.736972630023956299e-01 -5.327894091606140137e-01 4.246409535408020020e-01
6.627308130264282227e-01 -3.739553689956665039e-01 1.903057694435119629e-01 4.684475660324096680e-01 3.091942369937896729e-01 -1.088595539331436157e-01 -1.707808226346969604e-01 1.693176627159118652e-01
6.265212893486022949e-01 -2.128215283155441284e-01 -3.026314973831176758e-01 1.295010000467300415e-01 5.904283523559570312e-01 -2.209770679473876953e-01 -1.815130710601806641e-01 1.530950367450714111e-01
6.085951924324035645e-01 -4.775798916816711426e-01 -1.755698323249816895e-01 -5.014501810073852539e-01 1.264282464981079102e-01 3.125364482402801514e-01 7.076571136713027954e-02 -2.411304228007793427e-02
5.164820551872253418e-01 1.814864128828048706e-01 -3.020863533020019531e-01 2.287580519914627075e-01 -2.366559803485870361e-01 1.638087034225463867e-01 -4.574013948440551758e-01 5.144581198692321777e-01
6.770157814025878906e-01 -4.333122372627258301e-01 1.253141015768051147e-01 3.666512668132781982e-02 4.121012985706329346e-01 -1.764232814311981201e-01 2.740679681301116943e-01 2.465285360813140869e-01
4.708656966686248779e-01 3.457520008087158203e-01 5.870977416634559631e-03 4.678042978048324585e-02 8.361627161502838135e-02 5.487084854394197464e-03 -1.363168060779571533e-01 7.943009734153747559e-01
6.445384621620178223e-01 -2.104218155145645142e-01 -4.638170301914215088e-01 3.426232635974884033e-01 1.320935599505901337e-02 -3.040163815021514893e-01 -8.294851332902908325e-02 3.290820121765136719e-01
3.529692590236663818e-01 -2.845714390277862549e-01 -3.100869655609130859e-01 5.647670850157737732e-02 6.391680985689163208e-02 8.493431657552719116e-02 -7.591133713722229004e-01 3.279267251491546631e-01
7.431135773658752441e-01 -3.461137413978576660e-01 3.767599463462829590e-01 -1.722273528575897217e-01 3.261016309261322021e-01 2.089096456766128540e-01 4.589499160647392273e-02 -6.546165794134140015e-02
3.849278688430786133e-01 -3.038478791713714600e-01 -1.980728060007095337e-01 -7.075029015541076660e-01 3.553293049335479736e-01 1.161257252097129822e-01 -6.129844486713409424e-02 2.760655879974365234e-01
5.140843987464904785e-01 -2.291936129331588745e-01 1.412988901138305664e-01 -6.871745586395263672e-01 2.960419058799743652e-01 6.294324994087219238e-02 -1.394255161285400391e-01 2.827912867069244385e-01
-3.745109960436820984e-02 -1.182938367128372192e-01 -4.712834209203720093e-02 -3.327304720878601074e-01 2.446880638599395752e-01 6.740866303443908691e-01 -1.991108059883117676e-01 5.637048482894897461e-01
6.004096865653991699e-01 -2.535830438137054443e-02 -1.298550367355346680e-01 3.743323385715484619e-01 5.619597062468528748e-02 6.484509110450744629e-01 2.268212437629699707e-01 8.236356824636459351e-02
5.806646347045898438e-01 -2.412482649087905884e-01 -1.473747491836547852e-01 -8.304333686828613281e-02 7.357085943222045898e-01 -1.430392265319824219e-01 3.760396502912044525e-03 1.194610968232154846e-01
5.129485726356506348e-01 1.606218218803405762e-01 5.090982094407081604e-02 -1.254103928804397583e-01 2.257959991693496704e-01 7.238785028457641602e-01 -3.375542461872100830e-01 -6.195231154561042786e-02
4.546169042587280273e-01 2.408665567636489868e-01 -2.600639760494232178e-01 9.556517004966735840e-02 -9.949611127376556396e-02 4.042699187994003296e-02 -3.536262512207031250e-01 7.224649190902709961e-01
6.568595021963119507e-02 6.489134579896926880e-02 2.854635380208492279e-02 -1.760751903057098389e-01 2.541330158710479736e-01 5.942653417587280273e-01 1.459218375384807587e-02 7.360089421272277832e-01
3.271627724170684814e-01 1.389828771352767944e-01 -1.408368647098541260e-01 -4.104481637477874756e-01 -1.323748081922531128e-01 7.215713262557983398e-01 -2.460072189569473267e-01 2.943425178527832031e-01
5.588613748550415039e-01 -3.741465806961059570e-01 -3.130113482475280762e-01 3.647987842559814453e-01 4.070275127887725830e-01 -1.827796548604965210e-01 2.336443066596984863e-01 2.509272396564483643e-01
6.405399441719055176e-01 -1.113787665963172913e-01 1.180200502276420593e-01 3.861290812492370605e-01 -5.407719314098358154e-02 5.950502753257751465e-01 2.046296745538711548e-01 1.240827292203903198e-01
5.067349672317504883e-01 -5.897563695907592773e-01 -1.009854897856712341e-01 2.562414109706878662e-01 -3.108734786510467529e-01 4.602625072002410889e-01 -9.765164554119110107e-02 3.911118581891059875e-02
3.311523795127868652e-01 -4.934589266777038574e-01 -2.045122683048248291e-01 -4.690223336219787598e-01 -2.598713934421539307e-01 -1.490820050239562988e-01 -1.958142369985580444e-01 5.068800449371337891e-01
8.400982618331909180e-02 9.510181099176406860e-02 -4.481104910373687744e-01 -6.159692630171775818e-02 4.109076261520385742e-01 4.100445806980133057e-01 -6.579757481813430786e-02 6.618078947067260742e-01
2.357834428548812866e-01 2.175249010324478149e-01 -2.696614265441894531e-01 -1.873382478952407837e-01 2.482249438762664795e-01 2.102657109498977661e-01 -3.408582648262381554e-03 8.267025947570800781e-01
4.445995688438415527e-01 -1.568297110497951508e-02 -3.677821159362792969e-02 -1.344555169343948364e-01 -1.097892671823501587e-01 8.707360029220581055e-01 -2.787555381655693054e-02 1.078996434807777405e-01
3.798999190330505371e-01 -3.500038087368011475e-01 4.382787048816680908e-01 -1.842545568943023682e-01 3.894789516925811768e-01 -2.610509395599365234e-01 -3.198126554489135742e-01 4.301324486732482910e-01
6.503050923347473145e-01 1.850589923560619354e-02 -2.928515076637268066e-01 -2.333765923976898193e-01 -1.567547395825386047e-02 6.251792311668395996e-01 -1.696721464395523071e-01 -1.290375441312789917e-01
3.485823571681976318e-01 -3.966964483261108398e-01 -3.742203712463378906e-01 3.982114493846893311e-01 3.099568188190460205e-03 -2.371462285518646240e-01 -4.255012571811676025e-01 4.303602278232574463e-01
-1.000735834240913391e-01 -3.875447809696197510e-01 -7.138617336750030518e-02 2.760754823684692383e-01 4.977697432041168213e-01 4.418317377567291260e-01 -4.102452993392944336e-01 3.836527466773986816e-01
3.730287253856658936e-01 -6.625169515609741211e-02 4.647480696439743042e-02 2.150300294160842896e-01 -4.958440661430358887e-01 1.782976388931274414e-01 -2.706445455551147461e-01 6.761379241943359375e-01
7.065525650978088379e-01 2.403839677572250366e-01 2.424215972423553467e-01 -1.721405088901519775e-01 1.053208783268928528e-01 5.711763501167297363e-01 -1.296510398387908936e-01 -2.131086029112339020e-02
1.820258647203445435e-01 2.681117355823516846e-01 -2.209485769271850586e-01 -2.767234146595001221e-01 3.462330698966979980e-01 4.301802814006805420e-01 5.550199747085571289e-02 6.793938279151916504e-01
6.761881709098815918e-01 -1.476434022188186646e-01 -4.908407926559448242e-01 1.750434786081314087e-01 3.928898870944976807e-01 -2.299789190292358398e-01 6.656686216592788696e-02 1.942215859889984131e-01
5.165097713470458984e-01 -8.798807114362716675e-02 -1.441625058650970459e-01 5.301812291145324707e-01 1.053236722946166992e-01 5.579700469970703125e-01 2.319362312555313110e-01 2.176759243011474609e-01
3.692409098148345947e-01 2.578160464763641357e-01 -2.009978443384170532e-01 -6.631311774253845215e-02 -1.481967866420745850e-01 1.742333769798278809e-01 -1.883169412612915039e-01 8.152372837066650391e-01
5.841854810714721680e-01 -6.845638751983642578e-01 -6.096367910504341125e-02 -2.773001790046691895e-01 1.353521347045898438e-01 1.905691325664520264e-01 2.310682684183120728e-01 3.818889707326889038e-02
6.522383689880371094e-01 1.317229270935058594e-01 1.125849224627017975e-02 -1.813607364892959595e-01 1.180990040302276611e-01 5.423677563667297363e-01 -4.486803114414215088e-01 -1.216208338737487793e-01
9.029393196105957031e-01 -4.261067509651184082e-02 -1.874581426382064819e-01 1.610012203454971313e-01 2.982264161109924316e-01 -1.452108174562454224e-01 -1.082531139254570007e-01 8.899924345314502716e-03
1.235161945223808289e-01 -1.675738394260406494e-01 3.884052336215972900e-01 8.295684307813644409e-02 1.619954854249954224e-01 6.334564685821533203e-01 -1.197990253567695618e-01 5.975458621978759766e-01
2.816785573959350586e-01 2.857449948787689209e-01 1.835296303033828735e-01 -1.687091737985610962e-01 2.815791964530944824e-02 3.762376308441162109e-01 -3.041169838979840279e-03 7.965577244758605957e-01
4.134674370288848877e-01 5.800725147128105164e-02 -4.535251297056674957e-03 -5.328536033630371094e-01 -8.916417509317398071e-02 6.922890543937683105e-01 -2.036992907524108887e-01 1.140982136130332947e-01
9.054613858461380005e-02 6.608444266021251678e-03 -1.963027268648147583e-01 6.196013186126947403e-03 3.376201391220092773e-01 7.705820798873901367e-01 1.238423287868499756e-01 4.796493053436279297e-01
5.100642442703247070e-01 -2.513203322887420654e-01 6.606729328632354736e-02 9.825824946165084839e-02 -1.802481710910797119e-01 5.934847593307495117e-01 4.383137822151184082e-01 2.929511964321136475e-01
3.637039959430694580e-01 2.757760286331176758e-01 9.557630121707916260e-02 -4.042986929416656494e-01 1.085091382265090942e-01 6.812517046928405762e-01 -2.701233923435211182e-01 2.650097012519836426e-01
1.111181974411010742e-01 1.772956252098083496e-01 -4.752092659473419189e-01 -2.986118793487548828e-01 2.251541167497634888e-01 4.133608937263488770e-01 -3.731166720390319824e-01 5.295738577842712402e-01
3.610390424728393555e-02 -1.469612419605255127e-01 2.017626613378524780e-01 8.379129320383071899e-02 5.883202552795410156e-01 4.367546141147613525e-01 2.619931474328041077e-02 6.259456276893615723e-01
3.700812458992004395e-01 -3.571959733963012695e-01 -2.346342355012893677e-01 3.089094161987304688e-01 -3.693364560604095459e-01 -8.738241344690322876e-02 -4.134333133697509766e-01 5.196156501770019531e-01
5.931606292724609375e-01 -1.909966394305229187e-02 1.287766247987747192e-01 5.127273201942443848e-01 2.743834443390369415e-02 5.699918866157531738e-01 1.839431584812700748e-03 2.065818160772323608e-01
4.313336312770843506e-01 -4.337411224842071533e-01 -9.854778647422790527e-02 -3.541057407855987549e-01 -5.135574936866760254e-01 7.507086545228958130e-02 -3.262881338596343994e-01 3.389343917369842529e-01
5.869778394699096680e-01 -3.821679055690765381e-01 -5.426616668701171875e-01 3.902083262801170349e-03 -3.481540977954864502e-01 2.960898578166961670e-01 -5.358351022005081177e-02 5.618004500865936279e-02
6.234095096588134766e-01 -5.973397493362426758e-01 3.324898332357406616e-02 -2.623277008533477783e-01 -2.612621784210205078e-01 -4.168127849698066711e-02 -3.032254278659820557e-01 1.506102234125137329e-01
3.191417753696441650e-01 7.135178148746490479e-02 -9.251583367586135864e-02 -3.401020169258117676e-01 -1.671037077903747559e-01 8.129114508628845215e-01 -1.472859829664230347e-01 2.416336685419082642e-01
8.725851774215698242e-01 -3.351753810420632362e-03 -1.310353130102157593e-01 1.206995993852615356e-01 3.970205783843994141e-01 -3.662029281258583069e-02 -2.008811086416244507e-01 -8.675043284893035889e-02
2.557007409632205963e-02 -1.193782612681388855e-01 1.668439805507659912e-01 -1.145640686154365540e-01 -7.371362298727035522e-02 5.774639844894409180e-01 -2.598248608410358429e-02 7.775344252586364746e-01
-7.221657782793045044e-02 -3.411449193954467773e-01 1.533247977495193481e-01 8.836651593446731567e-02 3.953775465488433838e-01 5.323807597160339355e-01 -1.360527426004409790e-01 6.235580444335937500e-01
3.777579367160797119e-01 -6.653927564620971680e-01 -1.228596493601799011e-01 -8.218703418970108032e-02 5.482740998268127441e-01 1.892414689064025879e-01 2.355708479881286621e-01 2.814033441245555878e-02
6.056166887283325195e-01 -1.397249847650527954e-01 -7.403708696365356445e-01 3.480797260999679565e-02 1.272654235363006592e-01 8.991544693708419800e-02 -1.910803318023681641e-01 5.959597602486610413e-02
6.011001467704772949e-01 -2.283389121294021606e-01 -3.519495427608489990e-01 3.964616656303405762e-01 3.826419413089752197e-01 -1.672829091548919678e-01 1.832261085510253906e-01 3.122808039188385010e-01
3.386363089084625244e-01 -4.912652373313903809e-01 -3.734635114669799805e-01 3.864567577838897705e-01 -8.220255374908447266e-02 -2.664526700973510742e-01 -2.545428276062011719e-01 4.611004590988159180e-01
6.551839709281921387e-01 -3.640265166759490967e-01 -3.331400826573371887e-02 -2.901870906352996826e-01 5.812646746635437012e-01 -7.644734531641006470e-02 2.256524562835693359e-02 9.315644949674606323e-02
3.738260865211486816e-01 -4.765037894248962402e-01 -2.383070588111877441e-01 -3.442887961864471436e-01 6.582859158515930176e-01 8.155265450477600098e-02 -8.172860741615295410e-02 1.058403849601745605e-01
4.392026364803314209e-01 -4.048635363578796387e-01 6.719228625297546387e-02 -9.862951934337615967e-03 -3.607008457183837891e-01 5.133159756660461426e-01 2.841704487800598145e-01 4.052449166774749756e-01
2.736360952258110046e-02 8.955094218254089355e-02 -4.259069859981536865e-01 -1.664632856845855713e-01 1.963190883398056030e-01 5.702697038650512695e-01 -3.258931040763854980e-01 5.587217807769775391e-01
2.117450684309005737e-01 -4.204308092594146729e-01 -5.691640377044677734e-01 -3.984375000000000000e-01 9.632615000009536743e-02 -1.350846439599990845e-01 -3.083308339118957520e-01 4.160619080066680908e-01
6.005974411964416504e-01 -1.458251290023326874e-02 1.554634887725114822e-02 5.041510462760925293e-01 1.192268282175064087e-01 5.778983235359191895e-01 1.150906905531883240e-01 1.524234563112258911e-01
8.529796600341796875e-01 -1.758987456560134888e-01 -2.069943994283676147e-01 -2.748735249042510986e-01 -1.698605120182037354e-01 -8.995113521814346313e-02 1.945470571517944336e-01 2.197517603635787964e-01
4.395819604396820068e-01 1.578214168548583984e-01 -2.535817623138427734e-01 -5.077690482139587402e-01 7.799712568521499634e-02 6.355943679809570312e-01 -2.222849726676940918e-01 1.589256338775157928e-02
3.761954903602600098e-01 -6.608206033706665039e-02 -8.319529145956039429e-02 -1.144512295722961426e-01 -2.362404018640518188e-01 7.969889640808105469e-01 -3.518313765525817871e-01 1.389363557100296021e-01
-1.242064125835895538e-02 -1.288854032754898071e-01 -7.495296746492385864e-02 -2.894545495510101318e-01 4.343065619468688965e-01 5.423488020896911621e-01 3.219486773014068604e-02 6.403369307518005371e-01
5.366565585136413574e-01 -1.880929470062255859e-01 -7.231823801994323730e-01 1.760220229625701904e-01 1.329575330018997192e-01 -1.170751377940177917e-01 -1.921367347240447998e-01 2.331168502569198608e-01
4.321318268775939941e-01 -3.282807171344757080e-01 -4.352918565273284912e-01 -5.040253996849060059e-01 -1.231775805354118347e-01 -2.344453334808349609e-01 -2.106060972437262535e-03 4.379856288433074951e-01
6.964939832687377930e-01 -1.556217819452285767e-01 2.401307597756385803e-02 3.684224188327789307e-01 -6.827121227979660034e-02 5.519154667854309082e-01 2.046886831521987915e-01 5.654348433017730713e-02
8.011671900749206543e-01 -3.738467395305633545e-01 1.199266687035560608e-02 -1.327448934316635132e-01 -3.266203701496124268e-01 -1.820056438446044922e-01 -6.196202710270881653e-02 2.386600971221923828e-01
2.969232499599456787e-01 -7.022188305854797363e-01 1.182544007897377014e-01 -1.591082960367202759e-01 -2.058086097240447998e-01 -1.720364838838577271e-01 -3.406098186969757080e-01 4.375578761100769043e-01
5.329096913337707520e-01 -3.618368133902549744e-02 -1.367542594671249390e-01 2.850331366062164307e-01 1.090692207217216492e-01 7.518481612205505371e-01 1.846875846385955811e-01 5.891806632280349731e-02
-7.595888525247573853e-02 -2.017959803342819214e-01 -7.625156641006469727e-02 -2.435545921325683594e-01 4.381418526172637939e-01 5.234861373901367188e-01 8.931933343410491943e-02 6.437326073646545410e-01
3.747594952583312988e-01 -3.818158507347106934e-01 -4.941611886024475098e-01 -5.192361474037170410e-01 3.737857639789581299e-01 -1.094320323318243027e-02 -9.974303655326366425e-03 2.450213283300399780e-01
8.517544269561767578e-01 -3.015248477458953857e-01 -9.871728718280792236e-02 -2.150025032460689545e-02 2.463839948177337646e-01 -2.760264277458190918e-01 1.368353366851806641e-01 1.333051472902297974e-01
8.698820471763610840e-01 4.435228556394577026e-02 -1.646854579448699951e-01 2.087599337100982666e-01 3.681971430778503418e-01 -1.584416925907135010e-01 -6.600698083639144897e-02 7.487606257200241089e-02
1.843505650758743286e-01 -4.732239544391632080e-01 2.038733214139938354e-01 -3.686870262026786804e-02 -1.918132156133651733e-01 -1.423603482544422150e-02 -7.313814759254455566e-01 3.567021191120147705e-01
6.141961216926574707e-01 -4.135500490665435791e-01 -2.202830165624618530e-01 3.005792498588562012e-01 5.218425989151000977e-01 8.851833641529083252e-02 -1.713774204254150391e-01 -5.780456587672233582e-02
5.031929016113281250e-01 -3.574661016464233398e-01 -2.815933823585510254e-01 -6.378889828920364380e-02 -3.039992749691009521e-01 6.575388312339782715e-01 -2.491268329322338104e-03 1.042683720588684082e-01
5.621792748570442200e-02 -1.737991869449615479e-01 1.797632575035095215e-01 -5.166220664978027344e-02 -4.115035012364387512e-02 2.120981216430664062e-01 1.461564302444458008e-01 9.293056130409240723e-01
4.374845698475837708e-02 5.586281418800354004e-02 -3.764545619487762451e-01 -2.351489514112472534e-01 1.342393606901168823e-01 5.561156868934631348e-01 -1.108290180563926697e-01 6.770408153533935547e-01
2.557155489921569824e-01 3.073191642761230469e-01 -2.622349262237548828e-01 -1.037566959857940674e-01 1.810385137796401978e-01 2.327823042869567871e-01 -1.242339387536048889e-01 8.113170266151428223e-01
8.683720827102661133e-01 1.131365261971950531e-02 -1.757545322179794312e-01 2.870670557022094727e-01 3.157900273799896240e-01 -1.564889997243881226e-01 -3.496025456115603447e-03 9.099608659744262695e-02
8.585423231124877930e-01 -2.888349257409572601e-02 -1.294496655464172363e-01 2.967943549156188965e-01 3.290761113166809082e-01 -1.546612828969955444e-01 -1.039664670825004578e-01 1.191909834742546082e-01
3.941654562950134277e-01 2.480143606662750244e-01 1.847930401563644409e-01 1.938082836568355560e-02 1.626164279878139496e-02 1.720475554466247559e-01 1.271024346351623535e-01 8.381996154785156250e-01
4.762934148311614990e-01 -4.114090800285339355e-01 -4.931657612323760986e-01 3.370159268379211426e-01 -2.331017851829528809e-01 4.048295915126800537e-01 -1.635421067476272583e-01 4.610324651002883911e-02
2.250223606824874878e-01 5.553880706429481506e-02 -4.996604621410369873e-01 7.573638111352920532e-02 -1.629151999950408936e-01 4.890190064907073975e-01 -5.778054594993591309e-01 3.022315800189971924e-01
1.212905570864677429e-01 -1.694361269474029541e-01 3.763938844203948975e-01 8.494854718446731567e-02 1.707068085670471191e-01 6.007880568504333496e-01 -1.593887060880661011e-01 6.262584328651428223e-01
4.738237261772155762e-01 -1.501077264547348022e-01 2.040350139141082764e-01 7.066776603460311890e-02 6.202168762683868408e-02 5.475792288780212402e-01 5.079578161239624023e-01 3.802943527698516846e-01
5.018681287765502930e-01 -6.124906539916992188e-01 -2.382062524557113647e-01 -2.306482791900634766e-01 -1.341720223426818848e-01 4.927439093589782715e-01 3.276477009057998657e-02 -3.421472012996673584e-02
7.736409306526184082e-01 -2.989430427551269531e-01 3.036322593688964844e-01 -1.203392595052719116e-01 4.035339057445526123e-01 1.478838175535202026e-01 1.339918673038482666e-01 -5.268439278006553650e-02
3.294098675251007080e-01 -5.220587253570556641e-01 -3.817537426948547363e-01 -3.697586655616760254e-01 1.516966670751571655e-01 -3.220426142215728760e-01 -5.053633078932762146e-02 4.552023112773895264e-01
8.838231861591339111e-02 1.893655806779861450e-01 2.112904191017150879e-01 1.540162041783332825e-02 3.505266308784484863e-01 4.002240598201751709e-01 -5.570291280746459961e-01 5.640202760696411133e-01
4.031895697116851807e-01 -7.072182893753051758e-01 4.955067485570907593e-02 4.483719170093536377e-01 2.149654626846313477e-01 8.922175318002700806e-02 -2.013370990753173828e-01 1.976882666349411011e-01
3.852584362030029297e-01 -6.757894903421401978e-02 -1.488493084907531738e-01 -1.752522289752960205e-01 8.496429324150085449e-01 2.580500543117523193e-01 6.033141538500785828e-02 4.490929469466209412e-02
4.989779591560363770e-01 -6.054651141166687012e-01 -4.488960504531860352e-01 -8.488831669092178345e-02 3.584970235824584961e-01 9.810139238834381104e-02 1.919699758291244507e-01 2.688401751220226288e-02
3.522894978523254395e-01 -5.729375481605529785e-01 -2.444122582674026489e-01 -4.678723514080047607e-01 1.837276816368103027e-01 -2.214302867650985718e-01 -3.097484121099114418e-03 4.315043985843658447e-01
2.575703263282775879e-01 2.286199629306793213e-01 -1.045590043067932129e-01 -1.207350268959999084e-01 -2.644299343228340149e-02 4.310400485992431641e-01 -1.990591548383235931e-02 8.179180026054382324e-01
2.695441544055938721e-01 2.625626027584075928e-01 -1.649197489023208618e-01 -1.971092075109481812e-01 4.768473505973815918e-01 2.191862165927886963e-01 -2.683700062334537506e-02 7.184775471687316895e-01
6.085902452468872070e-01 -2.102502584457397461e-01 -1.707740277051925659e-01 4.791620671749114990e-01 4.280909001827239990e-01 -1.208262965083122253e-01 2.128387689590454102e-01 2.889490723609924316e-01
5.537171363830566406e-01 7.746507227420806885e-02 -5.359105467796325684e-01 -2.620742917060852051e-01 7.232306897640228271e-02 5.123673081398010254e-01 -2.409642189741134644e-01 -7.549011707305908203e-02
9.030643105506896973e-01 -3.368803858757019043e-02 7.089034467935562134e-02 -3.891765773296356201e-01 1.100993156433105469e-01 8.538293838500976562e-02 -6.995031237602233887e-02 5.050864443182945251e-02
7.660024166107177734e-01 -1.963578760623931885e-01 -5.252724289894104004e-01 -1.503814905881881714e-01 -1.819455474615097046e-01 -1.066626235842704773e-01 4.726882278919219971e-02 1.715885549783706665e-01
3.396825790405273438e-01 -6.693188846111297607e-02 4.174777865409851074e-02 1.744826287031173706e-01 -4.802407324314117432e-01 2.323507368564605713e-01 -3.043283335864543915e-02 7.499365806579589844e-01
1.550058871507644653e-01 6.026437133550643921e-02 -1.525952666997909546e-01 -2.128515839576721191e-01 -1.174250021576881409e-01 2.934519052505493164e-01 8.806995116174221039e-03 8.965323567390441895e-01
3.451054096221923828e-01 -4.313216209411621094e-01 5.571373924612998962e-02 -4.251003861427307129e-01 5.963846445083618164e-01 -8.387681096792221069e-02 -2.747847437858581543e-01 2.698757648468017578e-01
3.551392555236816406e-01 -1.857911497354507446e-01 -4.253477752208709717e-01 1.497891396284103394e-01 -4.957745373249053955e-01 1.802418529987335205e-01 -2.742492556571960449e-01 5.315150618553161621e-01
5.875980257987976074e-01 -2.088407725095748901e-01 2.788209021091461182e-01 5.586010217666625977e-01 1.409128755331039429e-01 4.504500329494476318e-02 -3.789007663726806641e-01 2.364038974046707153e-01
5.711494684219360352e-01 -4.537125825881958008e-01 -2.261790186166763306e-01 4.538595080375671387e-01 3.899661898612976074e-01 -4.980226233601570129e-02 1.671257317066192627e-01 1.682344228029251099e-01
4.865930080413818359e-01 -8.658720552921295166e-02 2.999611943960189819e-02 6.252596378326416016e-01 4.250641465187072754e-01 -1.769628934562206268e-02 -2.133389860391616821e-01 3.706406354904174805e-01
5.848581790924072266e-01 -6.854740977287292480e-01 2.959118187427520752e-01 3.944947570562362671e-02 -5.077661573886871338e-02 3.068518638610839844e-01 4.640726372599601746e-02 7.504695560783147812e-03
5.486865714192390442e-02 -1.478984355926513672e-01 3.247244954109191895e-01 1.437053829431533813e-01 3.016718924045562744e-01 5.357176065444946289e-01 -7.072461396455764771e-02 6.826543807983398438e-01
6.241519451141357422e-01 3.555828332901000977e-01 1.465855985879898071e-01 2.827540338039398193e-01 1.691156625747680664e-02 6.899569183588027954e-02 5.650920793414115906e-03 6.143936514854431152e-01
5.501885414123535156e-01 -9.372959285974502563e-02 1.135923899710178375e-02 6.139928698539733887e-01 2.973673939704895020e-01 2.813074504956603050e-03 -3.517933487892150879e-01 3.149558901786804199e-01
4.596779942512512207e-01 2.220690846443176270e-01 2.126261442899703979e-01 1.434057205915451050e-01 -1.286647915840148926e-01 1.581418961286544800e-01 6.638677418231964111e-02 7.922346591949462891e-01
3.713689446449279785e-01 -3.827417967841029167e-03 -4.909097850322723389e-01 1.888770014047622681e-01 -7.050991058349609375e-02 1.341975759714841843e-02 -6.220767498016357422e-01 4.396275281906127930e-01
3.723595738410949707e-01 -2.945030033588409424e-01 1.773775368928909302e-02 5.091320276260375977e-01 4.415014386177062988e-01 4.042357802391052246e-01 -3.941059410572052002e-01 3.790442273020744324e-02
3.973290026187896729e-01 -4.279366228729486465e-03 2.479396909475326538e-01 4.484886676073074341e-02 2.759519219398498535e-01 2.120927274227142334e-01 -8.094527125358581543e-01 4.774332419037818909e-02
5.253406167030334473e-01 7.730787992477416992e-02 -6.804675608873367310e-02 -4.128678739070892334e-01 8.954730816185474396e-03 6.887527704238891602e-01 -2.613848745822906494e-01 -1.296553947031497955e-02
9.396206736564636230e-01 9.015694260597229004e-02 2.725715935230255127e-02 -1.965401619672775269e-01 3.789607807993888855e-02 -1.817005723714828491e-01 -1.655857712030410767e-01 8.799923956394195557e-02
1.082657650113105774e-01 -2.763791084289550781e-01 3.544842898845672607e-01 2.421522587537765503e-01 3.295207023620605469e-01 6.078034639358520508e-01 -1.945153176784515381e-01 4.601642787456512451e-01
-6.506225466728210449e-02 -1.163310110569000244e-01 -2.752199172973632812e-01 -2.124068140983581543e-01 4.602847695350646973e-01 5.587686896324157715e-01 -1.270586103200912476e-01 5.666947960853576660e-01
9.192943572998046875e-01 6.721348315477371216e-02 -4.748893529176712036e-02 1.950914412736892700e-02 1.592700779438018799e-01 2.408875972032546997e-01 -2.189572751522064209e-01 -1.280947327613830566e-01
3.280489444732666016e-01 -4.186414927244186401e-02 -3.685243427753448486e-01 1.236113160848617554e-01 7.918087840080261230e-01 3.774478659033775330e-02 -2.862494885921478271e-01 1.709294170141220093e-01
6.638193130493164062e-01 -1.265473663806915283e-01 -6.246888078749179840e-03 6.036006808280944824e-01 2.567642629146575928e-01 -8.240675926208496094e-02 9.220866486430168152e-03 3.258111774921417236e-01
2.822306938469409943e-02 -1.927601993083953857e-01 3.014144301414489746e-01 1.141344457864761353e-01 1.965335309505462646e-01 5.973868966102600098e-01 -1.062029674649238586e-01 6.718587279319763184e-01
6.278221011161804199e-01 1.282256394624710083e-01 3.897085785865783691e-02 3.070817589759826660e-01 1.218517124652862549e-01 6.918144822120666504e-01 -1.115076802670955658e-02 5.537744727917015553e-04
3.001850545406341553e-01 -3.764171302318572998e-01 -3.398854434490203857e-01 4.375258982181549072e-01 1.696889102458953857e-01 -2.493370696902275085e-02 -5.661908984184265137e-01 3.335565626621246338e-01
2.623405680060386658e-02 -2.457303404808044434e-01 3.290754258632659912e-01 1.273686289787292480e-01 1.983981132507324219e-01 6.375081539154052734e-01 -1.466944068670272827e-01 5.891664028167724609e-01
4.392971098423004150e-01 -4.446187317371368408e-01 -4.392867982387542725e-01 4.400290250778198242e-01 -9.121172130107879639e-02 -1.535764783620834351e-01 -1.193137615919113159e-01 4.202294349670410156e-01
9.353638887405395508e-01 -1.145043298602104187e-01 2.329281568527221680e-01 -1.593961566686630249e-01 1.358280032873153687e-01 -7.188436575233936310e-03 -1.153985559940338135e-01 -2.242090553045272827e-02
3.743185698986053467e-01 4.921777918934822083e-02 -1.993935257196426392e-01 -1.584346741437911987e-01 -4.823722839355468750e-01 5.620095729827880859e-01 -1.867308169603347778e-01 4.573813378810882568e-01
1.552417576313018799e-01 -8.384493589401245117e-01 -3.837850689888000488e-02 -8.118670433759689331e-02 4.574750065803527832e-01 7.193976640701293945e-02 5.050744861364364624e-02 2.186973839998245239e-01
1.813432425260543823e-01 -5.369913578033447266e-01 -4.470084607601165771e-01 4.045633077621459961e-01 -1.167980208992958069e-02 -9.508356451988220215e-02 -3.062972724437713623e-01 4.607292413711547852e-01
1.002208516001701355e-01 -1.483354270458221436e-01 1.575024724006652832e-01 2.064435929059982300e-02 4.617293775081634521e-01 6.292371153831481934e-01 1.458891481161117554e-01 5.588400959968566895e-01
5.727601647377014160e-01 -4.317365586757659912e-01 1.018391698598861694e-01 5.954321026802062988e-01 -4.192152246832847595e-02 1.606661677360534668e-01 -2.677282691001892090e-01 1.462511420249938965e-01
4.620610177516937256e-01 2.756778150796890259e-02 -1.032543331384658813e-01 6.407922506332397461e-01 2.574937045574188232e-02 4.434139430522918701e-01 7.151356339454650879e-02 4.025795161724090576e-01
6.339181661605834961e-01 1.008196249604225159e-01 1.356116086244583130e-01 -4.012155532836914062e-02 5.536749362945556641e-01 3.316013142466545105e-02 -5.100001096725463867e-01 -1.507509127259254456e-02
6.184839010238647461e-01 4.715855792164802551e-02 -3.329680562019348145e-01 7.646314799785614014e-02 6.276759505271911621e-01 -1.663916409015655518e-01 -2.402850836515426636e-01 1.383448243141174316e-01
2.040691301226615906e-02 -4.632890820503234863e-01 1.387785822153091431e-01 3.910544514656066895e-01 3.494854569435119629e-01 5.012979507446289062e-01 -1.439027208834886551e-02 4.889958202838897705e-01
7.271488904953002930e-01 1.510516833513975143e-02 -1.599581837654113770e-01 -2.068338394165039062e-01 -9.246224164962768555e-02 5.790935754776000977e-01 -1.381065547466278076e-01 -1.992170214653015137e-01
9.300098419189453125e-01 -1.211945265531539917e-01 -1.233035624027252197e-01 2.021199315786361694e-01 8.338079601526260376e-02 -1.774598062038421631e-01 -1.424929052591323853e-01 7.475925236940383911e-02
4.192160964012145996e-01 -4.053285121917724609e-01 -3.846296966075897217e-01 -3.871226608753204346e-01 3.521786332130432129e-01 -2.702869176864624023e-01 1.217373460531234741e-01 3.876311182975769043e-01
6.026991605758666992e-01 -1.782157719135284424e-01 1.720257475972175598e-02 5.407110452651977539e-01 1.425287872552871704e-01 5.388315320014953613e-01 -3.534323349595069885e-02 -2.062702737748622894e-02
2.783522605895996094e-01 -4.428859055042266846e-01 3.674430847167968750e-01 -3.148181140422821045e-01 2.636200189590454102e-01 -3.430136293172836304e-02 -5.378408432006835938e-01 3.637339472770690918e-01
6.141974925994873047e-01 -5.136273428797721863e-02 -7.499825954437255859e-02 6.666942834854125977e-01 1.086066067218780518e-01 1.026479825377464294e-01 3.683007881045341492e-02 3.825295269489288330e-01
5.252889990806579590e-01 -3.264151513576507568e-01 -2.374169826507568359e-01 5.652164816856384277e-01 3.470548391342163086e-01 -1.082412078976631165e-01 1.442022919654846191e-01 2.978767156600952148e-01
5.408512353897094727e-01 -3.279546797275543213e-01 -2.514065802097320557e-01 4.215278327465057373e-01 3.559146225452423096e-01 -2.105934023857116699e-01 2.763211429119110107e-01 3.341502845287322998e-01
5.324984788894653320e-01 -5.376883149147033691e-01 -4.601797759532928467e-01 -2.948160767555236816e-01 5.827846378087997437e-02 7.182018458843231201e-02 3.135424554347991943e-01 1.476183980703353882e-01
2.197799235582351685e-01 -3.011235892772674561e-01 -4.989862442016601562e-01 -1.887339353561401367e-01 -1.584529727697372437e-01 3.405258357524871826e-01 -6.080325841903686523e-01 2.562125921249389648e-01
3.042468130588531494e-01 -9.677710384130477905e-02 -3.643160760402679443e-01 -6.184110790491104126e-02 -1.776876896619796753e-01 1.911161094903945923e-01 -4.205690920352935791e-01 7.187077999114990234e-01
2.881837189197540283e-01 -3.827729225158691406e-01 -3.689589798450469971e-01 2.450560778379440308e-01 -5.273818224668502808e-02 -1.526320278644561768e-01 -6.487731337547302246e-01 3.567456007003784180e-01
6.090835928916931152e-01 -5.195862650871276855e-01 -4.564077556133270264e-01 -5.417284369468688965e-02 -3.163287043571472168e-01 1.883288472890853882e-01 -5.914704129099845886e-02 9.367214143276214600e-02
6.872580647468566895e-01 -1.773790568113327026e-01 -2.269545346498489380e-01 -6.342043876647949219e-01 -7.055922597646713257e-02 1.589079797267913818e-01 -2.872244641184806824e-02 1.069308370351791382e-01
6.213495731353759766e-01 -3.397339880466461182e-01 8.339335024356842041e-02 6.373062133789062500e-01 1.507040262222290039e-01 9.262233227491378784e-02 -1.926988214254379272e-01 1.302631199359893799e-01
7.306441068649291992e-01 1.570626050233840942e-01 -1.357365399599075317e-01 -4.903647899627685547e-01 -4.854861274361610413e-02 3.964012563228607178e-01 -1.428457796573638916e-01 -5.208327248692512512e-02
2.828262150287628174e-01 1.555744111537933350e-01 3.398528397083282471e-01 2.549431920051574707e-01 1.044598892331123352e-01 4.737053513526916504e-01 -2.568696439266204834e-01 6.434433460235595703e-01
1.449433863162994385e-01 -4.555436596274375916e-02 3.822168111801147461e-01 1.197270303964614868e-01 2.914057075977325439e-01 4.083579480648040771e-01 2.640145272016525269e-02 7.510802745819091797e-01
3.686041235923767090e-01 -5.424271821975708008e-01 -1.460770890116691589e-02 2.248350828886032104e-01 -4.497121274471282959e-01 4.161117076873779297e-01 7.662099599838256836e-02 3.713203966617584229e-01
8.176704049110412598e-01 -1.167502105236053467e-01 -1.143340244889259338e-01 -2.782565653324127197e-01 4.554274380207061768e-01 -7.910830900073051453e-03 -1.203523948788642883e-01 -7.296582311391830444e-02
8.091794252395629883e-01 -1.510597765445709229e-01 1.758007556200027466e-01 -4.435935616493225098e-01 -1.256815493106842041e-01 -5.642892420291900635e-02 -2.494795173406600952e-01 1.162252724170684814e-01
5.029547810554504395e-01 -3.213906288146972656e-01 -4.459419474005699158e-02 3.175319135189056396e-01 -1.694219559431076050e-01 5.820093154907226562e-01 3.581607937812805176e-01 2.126303017139434814e-01
3.654373884201049805e-01 -4.701738655567169189e-01 5.370306968688964844e-02 4.843770265579223633e-01 3.009828925132751465e-01 -1.980902701616287231e-01 -3.684079051017761230e-01 3.772692680358886719e-01
6.240573525428771973e-01 -1.917524784803390503e-01 -5.875753760337829590e-01 2.143937498331069946e-01 2.303538024425506592e-01 -2.425671070814132690e-01 -1.607923023402690887e-02 2.653560936450958252e-01
8.967475295066833496e-01 -1.496072560548782349e-01 -2.008527070283889771e-01 -8.419343084096908569e-02 -1.941297054290771484e-01 -2.121614664793014526e-01 1.121231243014335632e-01 1.753874570131301880e-01
6.277533620595932007e-02 -4.244037270545959473e-01 3.323864936828613281e-01 1.965449005365371704e-01 1.601367294788360596e-01 6.012091040611267090e-01 -5.888547375798225403e-02 5.256106257438659668e-01
4.794448316097259521e-01 -1.970416456460952759e-01 -2.222023159265518188e-01 2.566304616630077362e-02 -6.510576605796813965e-01 2.659710347652435303e-01 -2.472019791603088379e-01 3.543295562267303467e-01
-7.125481218099594116e-02 -1.758567988872528076e-01 -1.211975812911987305e-01 -2.556572258472442627e-01 2.871961891651153564e-01 6.944499611854553223e-01 -1.746521592140197754e-01 5.373099446296691895e-01
6.750847697257995605e-01 -4.894696921110153198e-02 -3.172233104705810547e-01 -1.337983012199401855e-01 -2.495527416467666626e-01 5.422435998916625977e-01 -2.464389503002166748e-01 -7.934391498565673828e-02
6.148238182067871094e-01 -1.784081161022186279e-01 -1.134200245141983032e-01 -2.189180254936218262e-01 3.826395049691200256e-02 6.146438717842102051e-01 -3.584237396717071533e-01 -1.471537649631500244e-01
1.686819642782211304e-01 -7.509984970092773438e-01 3.788321092724800110e-02 3.337541818618774414e-01 4.050349593162536621e-01 3.346549719572067261e-02 -2.648869752883911133e-01 2.436851859092712402e-01
6.973428726196289062e-01 -2.731448411941528320e-01 8.528490364551544189e-02 -5.544697046279907227e-01 -2.377823889255523682e-01 3.478760644793510437e-02 -9.246921539306640625e-02 2.410258203744888306e-01
3.506010472774505615e-01 3.449398279190063477e-01 -1.812508553266525269e-01 -1.764695942401885986e-01 9.242320060729980469e-02 3.274197280406951904e-01 -1.015466079115867615e-02 7.604295611381530762e-01
3.951704800128936768e-01 -1.153734922409057617e-01 2.649512588977813721e-01 -1.069798693060874939e-01 1.712668240070343018e-01 4.223155975341796875e-01 -7.356115579605102539e-01 -8.847148157656192780e-03
8.523668646812438965e-01 -2.596321702003479004e-01 -3.436442017555236816e-01 -9.785221517086029053e-02 -1.444444209337234497e-01 1.608194261789321899e-01 1.737584471702575684e-01 -3.842409327626228333e-02
3.560909628868103027e-01 -1.430047601461410522e-01 1.795909702777862549e-01 -7.896705716848373413e-02 -2.099013887345790863e-02 5.734719038009643555e-01 4.856829345226287842e-01 4.990606009960174561e-01
3.656448423862457275e-01 1.976921260356903076e-01 1.270985603332519531e-01 -1.143427342176437378e-01 5.469622015953063965e-01 2.646958529949188232e-01 -6.547938585281372070e-01 -2.619664650410413742e-03
4.846391081809997559e-01 -1.669836342334747314e-01 -3.068485260009765625e-01 3.926246464252471924e-01 6.787608861923217773e-01 1.447767466306686401e-01 -8.117743581533432007e-02 2.578390762209892273e-02
6.134858727455139160e-01 -4.152311384677886963e-01 -8.681116998195648193e-02 5.537878274917602539e-01 1.118959859013557434e-01 -2.407532557845115662e-02 -2.896067202091217041e-01 2.000712752342224121e-01
7.763575296849012375e-03 -4.054440185427665710e-02 1.910466141998767853e-02 -1.870741695165634155e-01 9.077156335115432739e-02 6.872662305831909180e-01 -9.326183050870895386e-02 6.882310509681701660e-01
6.538665890693664551e-01 -1.570882052183151245e-01 1.114537641406059265e-01 5.678420662879943848e-01 2.390108406543731689e-01 3.533507287502288818e-01 -1.667182445526123047e-01 5.601374059915542603e-02
6.270074248313903809e-01 -2.633382678031921387e-01 4.991755634546279907e-02 5.941199064254760742e-01 5.452744662761688232e-02 3.536428138613700867e-02 -3.954463601112365723e-01 1.464334577322006226e-01
4.379034936428070068e-01 -2.873641438782215118e-02 -2.303619086742401123e-01 2.131016226485371590e-04 -5.237887501716613770e-01 5.990695953369140625e-01 -2.483149766921997070e-01 2.438213825225830078e-01
3.789479434490203857e-01 -5.393472313880920410e-01 -4.953467249870300293e-01 3.852171003818511963e-01 -1.182904466986656189e-01 -1.179559379816055298e-01 -1.377788335084915161e-01 3.533456623554229736e-01
4.308002293109893799e-01 -6.978840231895446777e-01 2.997572720050811768e-01 3.539155721664428711e-01 1.897006630897521973e-01 1.801672130823135376e-01 1.446328461170196533e-01 1.513039320707321167e-01
3.140835165977478027e-01 -7.335639595985412598e-01 3.624841570854187012e-02 2.992666959762573242e-01 -2.770152688026428223e-02 1.202611774206161499e-01 3.643877506256103516e-01 3.526363372802734375e-01
3.799386322498321533e-01 -7.250420451164245605e-01 -1.566411554813385010e-01 -3.382088616490364075e-02 4.976707994937896729e-01 1.364174298942089081e-02 1.743545085191726685e-01 1.613034307956695557e-01
5.005510449409484863e-01 -6.152686476707458496e-01 3.600927442312240601e-02 -3.812159001827239990e-01 3.256883621215820312e-01 3.255854845046997070e-01 -4.274779558181762695e-02 -1.018071249127388000e-01
3.647587597370147705e-01 -7.887536287307739258e-01 1.095181331038475037e-01 -3.663485944271087646e-01 -9.731353819370269775e-02 7.734043151140213013e-02 -1.502540800720453262e-02 2.879859805107116699e-01
6.179881691932678223e-01 -3.970341682434082031e-01 3.120626509189605713e-01 2.465097904205322266e-01 2.626495063304901123e-01 -2.768724560737609863e-01 1.921805143356323242e-01 3.460170924663543701e-01
1.765967756509780884e-01 1.711651533842086792e-01 -4.221762120723724365e-01 -2.335595190525054932e-01 3.664453923702239990e-01 2.383340299129486084e-01 2.042539604008197784e-02 7.177956104278564453e-01
7.477827072143554688e-01 -5.724281072616577148e-01 1.262565851211547852e-01 2.514612302184104919e-02 3.256051987409591675e-02 1.406677961349487305e-01 -2.615827918052673340e-01 -8.544631302356719971e-02
9.425140619277954102e-01 3.235968947410583496e-02 1.525202691555023193e-01 -2.416119873523712158e-01 3.570185229182243347e-02 -1.750617474317550659e-02 -1.649888455867767334e-01 -1.337624620646238327e-02
6.156265735626220703e-01 -3.312996327877044678e-01 4.337334074079990387e-03 -2.937098741531372070e-01 -4.727305173873901367e-01 -1.324443072080612183e-01 -2.530062198638916016e-01 3.463124930858612061e-01
6.106805205345153809e-01 -1.362578123807907104e-01 -2.340814769268035889e-01 4.777451455593109131e-01 3.020534515380859375e-01 -1.688198298215866089e-01 1.742043644189834595e-01 4.187901318073272705e-01
7.397204041481018066e-01 -2.059045881032943726e-01 -3.660000860691070557e-03 -3.011148869991302490e-01 -3.654973208904266357e-02 -1.553570777177810669e-01 3.104105591773986816e-01 4.448672533035278320e-01
4.398619830608367920e-01 2.008747756481170654e-01 3.059410862624645233e-02 -1.585319340229034424e-01 1.255719214677810669e-01 7.530187368392944336e-01 -3.829563558101654053e-01 1.031569093465805054e-01
4.870232939720153809e-01 -2.859835028648376465e-01 3.304249048233032227e-01 2.142773568630218506e-01 5.823520421981811523e-01 -1.692054271697998047e-01 2.053519636392593384e-01 3.405767679214477539e-01
6.555604934692382812e-01 3.286430835723876953e-01 4.450334608554840088e-02 2.236518263816833496e-01 2.493544295430183411e-02 -1.066164821386337280e-01 -8.799308910965919495e-03 6.310049295425415039e-01
3.274525105953216553e-01 -3.173916935920715332e-01 -3.872153162956237793e-01 -2.628320083022117615e-02 7.578495740890502930e-01 1.267665475606918335e-01 -2.250047326087951660e-01 -1.943400688469409943e-02
5.778001546859741211e-01 -2.046927362680435181e-01 1.184241753071546555e-02 -2.196142375469207764e-01 5.561912059783935547e-01 2.034329622983932495e-01 -4.647992253303527832e-01 -9.542241692543029785e-02
1.445056349039077759e-01 -2.961621880531311035e-01 -4.306114912033081055e-01 7.032823562622070312e-02 7.612448930740356445e-02 -9.460616856813430786e-02 -6.894329190254211426e-01 4.593157470226287842e-01
7.730475068092346191e-01 1.851173676550388336e-02 4.043912589550018311e-01 -1.347068846225738525e-01 1.004431396722793579e-01 4.539586305618286133e-01 -5.904931575059890747e-02 -2.688017114996910095e-02
5.424969792366027832e-01 -5.823836103081703186e-02 1.111489385366439819e-01 3.019419908523559570e-01 -3.485586643218994141e-01 -5.739148706197738647e-03 -1.292704492807388306e-01 6.786350011825561523e-01
4.321977794170379639e-01 -3.641584813594818115e-01 1.734160631895065308e-01 1.334748268127441406e-01 -2.542450726032257080e-01 4.343164563179016113e-01 4.464383721351623535e-01 4.244130551815032959e-01
4.387293457984924316e-01 -4.478107392787933350e-01 -4.986145794391632080e-01 -4.181535542011260986e-01 2.290143519639968872e-01 -1.898659318685531616e-01 -1.265190690755844116e-01 2.810862958431243896e-01
6.740278601646423340e-01 -4.729822576045989990e-01 -3.622436225414276123e-01 -1.819125413894653320e-01 1.192465424537658691e-01 -1.108557581901550293e-01 3.292052149772644043e-01 1.509198099374771118e-01
1.927613839507102966e-02 -3.543156683444976807e-01 2.367480993270874023e-01 -3.991638310253620148e-03 3.603227436542510986e-01 6.709787845611572266e-01 4.080310463905334473e-03 4.878130555152893066e-01
4.429048299789428711e-01 3.906371593475341797e-01 2.607154250144958496e-01 -2.389078214764595032e-02 1.600741893053054810e-01 2.086003720760345459e-01 -1.910813748836517334e-01 6.906841397285461426e-01
4.465745687484741211e-01 -2.872087955474853516e-01 -4.632679745554924011e-02 1.964066475629806519e-01 -2.287409007549285889e-01 5.685220360755920410e-01 4.169823825359344482e-01 3.576961755752563477e-01
3.405326902866363525e-01 -7.310869693756103516e-01 -1.054872423410415649e-01 1.991073191165924072e-01 2.535882890224456787e-01 7.619272917509078979e-02 3.807413280010223389e-01 2.893126606941223145e-01
2.090178281068801880e-01 -9.180098026990890503e-02 -3.271907269954681396e-01 5.842922255396842957e-02 -4.787907898426055908e-01 4.122745096683502197e-01 -4.235530495643615723e-01 5.087321996688842773e-01
2.300437837839126587e-01 -5.008216500282287598e-01 -3.774923086166381836e-01 -4.596917331218719482e-01 9.888521581888198853e-02 -1.612887084484100342e-01 -3.122011423110961914e-01 4.573605954647064209e-01
4.392072260379791260e-01 -6.057772040367126465e-01 7.486373186111450195e-02 4.828245937824249268e-01 7.422565668821334839e-02 1.222377419471740723e-01 -2.130909562110900879e-01 3.681677877902984619e-01
6.656627655029296875e-01 -2.014291286468505859e-01 -3.362510502338409424e-01 -1.960100382566452026e-01 -1.352139264345169067e-01 5.463901758193969727e-01 -1.187975108623504639e-01 -1.841110736131668091e-01
2.419936954975128174e-01 -2.690547704696655273e-01 3.242472112178802490e-01 9.103622287511825562e-02 3.174749910831451416e-01 7.290276885032653809e-01 1.002376377582550049e-01 3.366091251373291016e-01
6.401428580284118652e-01 -4.136390089988708496e-01 -3.792877197265625000e-01 -3.376814126968383789e-01 -5.175745114684104919e-02 3.750058412551879883e-01 1.302225440740585327e-01 -3.108215518295764923e-02
1.340046152472496033e-02 -1.567488461732864380e-01 7.755961269140243530e-02 -1.283698529005050659e-01 4.979683160781860352e-01 6.305365562438964844e-01 7.463952153921127319e-02 5.492141246795654297e-01
1.370310336351394653e-01 -1.085549518465995789e-01 3.653862178325653076e-01 1.044884175062179565e-01 3.820412456989288330e-01 4.066647887229919434e-01 9.989420324563980103e-02 7.097200751304626465e-01
8.684496283531188965e-01 -2.630718648433685303e-01 -3.217006474733352661e-02 -3.099980056285858154e-01 -2.500246167182922363e-01 1.254234164953231812e-01 -2.517975680530071259e-02 -2.402762323617935181e-02
4.808954000473022461e-01 -5.361083149909973145e-01 -3.057171106338500977e-01 -2.272436469793319702e-01 -1.005806997418403625e-01 -3.631666004657745361e-01 -1.676691919565200806e-01 4.075601398944854736e-01
3.506354615092277527e-02 -2.148005962371826172e-01 2.064513415098190308e-01 -4.880576394498348236e-03 5.809990167617797852e-01 4.563513994216918945e-01 8.246944844722747803e-02 5.978025197982788086e-01
3.640069961547851562e-01 -7.948798537254333496e-01 1.338890492916107178e-01 1.614110171794891357e-01 2.235483378171920776e-01 1.159438416361808777e-01 2.490304708480834961e-01 2.573946714401245117e-01
2.334853708744049072e-01 -4.868832826614379883e-01 -3.531895279884338379e-01 3.453348875045776367e-01 1.092753112316131592e-01 -3.017076477408409119e-02 -6.025177836418151855e-01 2.975756227970123291e-01
3.153153657913208008e-01 -7.606956362724304199e-01 -5.408578552305698395e-03 3.043291866779327393e-01 1.372326016426086426e-01 1.214219853281974792e-01 2.990378141403198242e-01 3.259956836700439453e-01
-5.990402027964591980e-02 -2.033529132604598999e-01 4.566789604723453522e-03 -2.241801768541336060e-01 2.600146532058715820e-01 5.518360137939453125e-01 3.555799368768930435e-03 7.298207283020019531e-01
6.306940913200378418e-01 -4.776134788990020752e-01 -3.080003261566162109e-01 7.146327197551727295e-02 -3.003934919834136963e-01 4.283108711242675781e-01 -1.667245477437973022e-02 -1.322017330676317215e-02
3.044386208057403564e-01 -4.217052757740020752e-01 -3.343028426170349121e-01 -1.216332241892814636e-01 6.971478462219238281e-01 1.039367765188217163e-01 -3.233721852302551270e-01 3.925927355885505676e-02
5.088397860527038574e-01 -2.681310847401618958e-02 1.128085795789957047e-02 -1.561902761459350586e-01 -2.217569649219512939e-01 8.006746768951416016e-01 -1.528283804655075073e-01 4.720162972807884216e-02
5.190343260765075684e-01 -5.047753453254699707e-01 1.758906394243240356e-01 -3.697247058153152466e-02 5.989225506782531738e-01 -1.286033093929290771e-01 1.177432835102081299e-01 2.332169413566589355e-01
2.348130792379379272e-01 -6.201491132378578186e-02 -7.067237049341201782e-02 2.734153866767883301e-01 -1.988668441772460938e-01 3.026342391967773438e-01 1.122533380985260010e-01 8.470715284347534180e-01
3.270913064479827881e-01 -5.034906268119812012e-01 -3.759045600891113281e-01 -6.432996690273284912e-02 6.649217605590820312e-01 9.024011343717575073e-02 -2.065149694681167603e-01 3.395902737975120544e-02
6.081719398498535156e-01 -6.502911448478698730e-01 2.489786595106124878e-02 -1.301472485065460205e-01 -1.990799158811569214e-01 3.805964887142181396e-01 7.204627990722656250e-02 -3.594617825001478195e-03
7.058181166648864746e-01 -2.420392483472824097e-01 2.936945483088493347e-02 1.485426425933837891e-01 5.451920032501220703e-01 -3.000141680240631104e-01 -9.302698075771331787e-02 1.562481671571731567e-01
4.930956065654754639e-01 -2.400266379117965698e-02 -9.807244874536991119e-03 2.823938243091106415e-02 -2.171814739704132080e-01 5.670203566551208496e-01 -6.204760074615478516e-01 4.143275320529937744e-02
8.541926741600036621e-01 -2.632628381252288818e-01 -1.907147914171218872e-01 7.087547332048416138e-02 1.302829980850219727e-01 -3.034755587577819824e-01 1.584306210279464722e-01 1.596267819404602051e-01
1.126231029629707336e-01 1.335480064153671265e-01 -4.262627363204956055e-01 -1.681887656450271606e-01 2.133071422576904297e-01 4.854328632354736328e-01 -2.443334013223648071e-01 6.470314860343933105e-01
6.028444766998291016e-01 -2.845525145530700684e-01 -3.751841187477111816e-01 -4.373246431350708008e-01 4.233993887901306152e-01 1.891818791627883911e-01 4.029636830091476440e-02 -8.313761651515960693e-02
4.132772386074066162e-01 -4.763830304145812988e-01 -1.253468692302703857e-01 -6.804793328046798706e-02 6.633269786834716797e-01 9.585078060626983643e-02 2.347828745841979980e-01 2.785783410072326660e-01
5.970381498336791992e-01 2.324592024087905884e-01 9.286168962717056274e-02 2.682490050792694092e-01 -6.976298242807388306e-02 -8.346588164567947388e-02 2.887226268649101257e-02 7.044575810432434082e-01
2.822519838809967041e-01 -3.202462494373321533e-01 -4.871432185173034668e-01 -6.692895293235778809e-02 7.209608554840087891e-01 2.042145580053329468e-01 -1.058776155114173889e-01 5.735845491290092468e-02
4.374681115150451660e-01 -7.549661397933959961e-01 -9.874629974365234375e-02 -2.492504864931106567e-01 -2.049663066864013672e-01 3.407300710678100586e-01 -6.398122757673263550e-02 6.759569793939590454e-02
8.203010261058807373e-02 4.888447374105453491e-02 3.383713364601135254e-01 1.527543812990188599e-01 2.577556967735290527e-01 4.640334546566009521e-01 -2.253838628530502319e-01 7.214494347572326660e-01
5.392330884933471680e-01 -1.043448001146316528e-01 -6.422451138496398926e-02 6.358955055475234985e-02 -4.560298472642898560e-02 6.625989079475402832e-01 -4.960111975669860840e-01 -5.502077564597129822e-02
5.738793015480041504e-01 1.439273059368133545e-01 1.136954724788665771e-01 -5.713477134704589844e-01 3.605962991714477539e-01 4.027036428451538086e-01 1.059392467141151428e-01 8.461401611566543579e-02
5.898118019104003906e-01 -1.117981672286987305e-01 -1.162984073162078857e-01 6.758656501770019531e-01 2.435822784900665283e-01 7.453546673059463501e-02 -2.349454462528228760e-01 2.218475341796875000e-01
4.304830133914947510e-01 -3.294259011745452881e-01 -8.092486858367919922e-02 -2.051737755537033081e-01 7.851963639259338379e-01 1.181679591536521912e-01 9.428890049457550049e-02 1.346493214368820190e-01
7.124028801918029785e-01 -1.346325129270553589e-01 -1.606802195310592651e-01 -1.930406242609024048e-01 8.727358281612396240e-02 3.290897309780120850e-01 4.990077018737792969e-01 2.152857482433319092e-01
7.082678079605102539e-01 -3.773887753486633301e-01 1.907946765422821045e-01 -4.706982672214508057e-01 -1.961782760918140411e-02 -1.367354393005371094e-01 -3.236480429768562317e-02 2.790093421936035156e-01
3.768980801105499268e-01 -2.436865270137786865e-01 5.838847532868385315e-02 4.234804511070251465e-01 -3.982408046722412109e-01 1.643623858690261841e-01 -3.844144046306610107e-01 5.314458608627319336e-01
4.545649290084838867e-01 -2.009138613939285278e-01 -4.907834529876708984e-02 -7.917300611734390259e-02 -2.762141823768615723e-01 7.840178608894348145e-01 -2.274838536977767944e-01 4.000349342823028564e-02
3.737932443618774414e-01 -3.832215964794158936e-01 -1.123993024230003357e-01 -4.091944694519042969e-01 -2.662241756916046143e-01 -2.869710922241210938e-01 -1.271156966686248779e-01 6.032910346984863281e-01
2.154864370822906494e-01 -5.023567676544189453e-01 3.402449786663055420e-01 -3.056567013263702393e-01 1.428550225682556629e-03 -4.130820930004119873e-02 -5.088983178138732910e-01 4.809621572494506836e-01
6.918918341398239136e-02 -3.750596344470977783e-01 3.048912584781646729e-01 3.348938226699829102e-01 4.770112931728363037e-01 5.245986580848693848e-01 -1.831667870283126831e-01 3.363583385944366455e-01
3.251463770866394043e-01 -4.613619744777679443e-01 -2.861658036708831787e-01 3.321672081947326660e-01 7.932420819997787476e-02 -1.924124956130981445e-01 -5.677604079246520996e-01 3.514718115329742432e-01
4.483061730861663818e-01 -2.064280956983566284e-02 2.603731453418731689e-01 4.291923940181732178e-01 -2.653874456882476807e-01 1.909668296575546265e-01 -3.231546282768249512e-01 5.790228843688964844e-01
3.807505965232849121e-01 -2.195401787757873535e-01 -1.010329201817512512e-01 5.493957996368408203e-01 5.462039709091186523e-01 3.517057001590728760e-01 -2.622728347778320312e-01 6.296843290328979492e-02
7.947146296501159668e-01 -5.145378410816192627e-02 -2.579886317253112793e-01 4.538006484508514404e-01 2.760445475578308105e-01 -8.589694648981094360e-02 -3.799336031079292297e-02 9.091689437627792358e-02
5.373088717460632324e-01 -2.199492156505584717e-01 -3.684697151184082031e-01 4.309313297271728516e-01 4.276221692562103271e-01 -1.799916774034500122e-01 1.390753388404846191e-01 3.268796205520629883e-01
2.718128263950347900e-01 5.154332891106605530e-02 2.880873680114746094e-01 -1.843337863683700562e-01 9.674304723739624023e-02 4.830511808395385742e-01 9.917299449443817139e-02 7.442815303802490234e-01
5.146097540855407715e-01 -4.616954922676086426e-02 -4.005083814263343811e-02 5.062658190727233887e-01 3.595610857009887695e-01 5.845679640769958496e-01 6.566203664988279343e-03 6.394402682781219482e-02
3.948860764503479004e-01 -6.501034498214721680e-01 2.999468147754669189e-01 -4.025262296199798584e-01 3.338931128382682800e-02 1.161697059869766235e-01 -2.901741266250610352e-01 2.657512724399566650e-01
2.591235935688018799e-01 -2.719737291336059570e-01 1.816946864128112793e-01 -5.081239938735961914e-01 5.973751544952392578e-01 6.872676312923431396e-02 -2.562565505504608154e-01 3.747459650039672852e-01
6.957388520240783691e-01 -1.081857010722160339e-01 2.422187328338623047e-01 -3.927585482597351074e-01 -4.025583863258361816e-01 1.291272342205047607e-01 -8.508563041687011719e-02 3.245726823806762695e-01
6.067445278167724609e-01 -2.041723281145095825e-01 4.636745899915695190e-02 6.605463624000549316e-01 9.488453716039657593e-02 1.434660553932189941e-01 -2.413675636053085327e-01 2.527042031288146973e-01
3.488355278968811035e-01 -2.249491661787033081e-01 1.614646762609481812e-01 7.764889299869537354e-02 5.069306492805480957e-01 3.424743115901947021e-01 -6.466154456138610840e-01 -5.685621127486228943e-02
2.340082824230194092e-01 -2.899359166622161865e-01 2.707413733005523682e-01 -3.389328718185424805e-01 3.106156289577484131e-01 -7.120991498231887817e-02 -6.277425289154052734e-01 4.211739003658294678e-01
7.420565485954284668e-01 4.372429847717285156e-02 -1.913258880376815796e-01 -2.548237144947052002e-01 -2.970653213560581207e-02 4.957412779331207275e-01 -2.980498075485229492e-01 -1.020987778902053833e-01
5.680505037307739258e-01 -3.851683735847473145e-01 8.655105531215667725e-02 2.090662568807601929e-01 2.780832648277282715e-01 -3.880970180034637451e-01 1.403758972883224487e-01 4.796970784664154053e-01
3.127093017101287842e-01 -3.898978531360626221e-01 -4.960995018482208252e-01 1.355876922607421875e-01 -8.352942019701004028e-02 5.152454227209091187e-02 -6.652809977531433105e-01 1.829293817281723022e-01
3.808483779430389404e-01 -2.242376059293746948e-01 -3.613684698939323425e-02 -1.323107033967971802e-01 -2.418683171272277832e-01 8.085609674453735352e-01 -2.562739551067352295e-01 8.895339071750640869e-02
4.580285549163818359e-01 -6.258555054664611816e-01 3.840100765228271484e-02 3.825103044509887695e-01 3.726125359535217285e-01 -5.035794805735349655e-03 -2.474541962146759033e-01 2.250041514635086060e-01
6.273680329322814941e-01 -8.100842684507369995e-02 -2.587228715419769287e-01 -1.695977598428726196e-01 -8.903325349092483521e-02 6.103353500366210938e-01 -3.201800882816314697e-01 -1.455828249454498291e-01
5.060161948204040527e-01 -4.018954932689666748e-01 1.658934354782104492e-01 4.289044141769409180e-01 3.543766140937805176e-01 -2.578619122505187988e-01 -2.171860188245773315e-01 3.629087507724761963e-01
3.376685678958892822e-01 -2.462905049324035645e-01 -4.092368781566619873e-01 -3.008103370666503906e-01 3.565376251935958862e-02 4.563507735729217529e-01 -5.962291359901428223e-01 4.840386658906936646e-02
3.245596587657928467e-01 -6.747317314147949219e-01 -5.079301446676254272e-02 4.303083121776580811e-01 1.168252825736999512e-01 -1.991052925586700439e-01 -8.792515099048614502e-02 4.366131424903869629e-01
6.727515459060668945e-01 -1.026022061705589294e-01 -2.973675727844238281e-02 6.141760349273681641e-01 9.126892685890197754e-02 -9.697483479976654053e-02 -5.334392562508583069e-02 3.717552125453948975e-01
4.704193770885467529e-01 2.678886353969573975e-01 1.618062853813171387e-01 -4.205438792705535889e-01 2.911652624607086182e-01 6.214365959167480469e-01 -1.177417337894439697e-01 1.381270289421081543e-01
8.497428894042968750e-01 -1.569437980651855469e-01 -1.202486157417297363e-01 -3.090975284576416016e-01 3.732203273102641106e-03 -1.533052325248718262e-01 1.183693259954452515e-01 3.252336382865905762e-01
8.063119053840637207e-01 -2.872791290283203125e-01 -1.081843078136444092e-01 -8.776754140853881836e-02 2.345107346773147583e-01 -1.106770858168601990e-01 3.498441278934478760e-01 2.414318770170211792e-01
4.691444933414459229e-01 -6.765878796577453613e-01 -1.790694445371627808e-01 2.476430535316467285e-01 -2.170585095882415771e-01 4.097521603107452393e-01 9.016706049442291260e-02 7.482050359249114990e-02
7.144902348518371582e-01 -4.812195599079132080e-01 -5.374486744403839111e-02 -7.414716482162475586e-02 4.348816871643066406e-01 -1.810945421457290649e-01 8.614569902420043945e-02 1.421510577201843262e-01
6.068766713142395020e-01 -3.285174369812011719e-01 -4.107989668846130371e-01 -4.733344912528991699e-02 2.108183056116104126e-01 6.458187848329544067e-02 -5.447128415107727051e-01 -8.633509278297424316e-02
6.312686949968338013e-02 -1.771222054958343506e-01 5.483514815568923950e-02 -2.211017999798059464e-03 6.325951814651489258e-01 5.411876440048217773e-01 -1.573225855827331543e-01 4.937812089920043945e-01
4.524307847023010254e-01 -3.102445900440216064e-01 1.637774705886840820e-01 1.158903464674949646e-01 -1.693359017372131348e-01 4.927403628826141357e-01 4.754791557788848877e-01 4.015630483627319336e-01
7.458755970001220703e-01 -2.127415835857391357e-01 -3.586987555027008057e-01 -2.388372085988521576e-02 -3.620264232158660889e-01 -1.419434100389480591e-01 -1.489489078521728516e-01 3.094810545444488525e-01
2.031963914632797241e-01 -8.583240956068038940e-02 3.298022225499153137e-02 9.343959391117095947e-03 2.895032465457916260e-01 8.405762314796447754e-01 1.526655107736587524e-01 3.694342672824859619e-01
5.904740095138549805e-01 9.318225830793380737e-02 1.722755581140518188e-01 -1.014388948678970337e-01 -3.833008930087089539e-02 6.985528469085693359e-01 -3.365170061588287354e-01 2.372939343331381679e-04
8.401580452919006348e-01 -7.415615767240524292e-02 -1.884734481573104858e-01 -1.064230799674987793e-01 -3.174414113163948059e-02 3.584941327571868896e-01 -2.312160581350326538e-01 -2.424886077642440796e-01
3.537290990352630615e-01 3.476832211017608643e-01 -3.145195543766021729e-01 -1.044344827532768250e-01 1.018515825271606445e-01 2.851986289024353027e-01 -1.943528950214385986e-01 7.174106240272521973e-01
3.735696673393249512e-01 -1.860160566866397858e-02 3.621117770671844482e-01 3.207318782806396484e-01 3.210037648677825928e-01 2.582842409610748291e-01 -6.631262302398681641e-01 1.289004087448120117e-01
3.398770689964294434e-01 -6.346684098243713379e-01 1.172429323196411133e-01 -1.666614860296249390e-01 5.402346849441528320e-01 2.501796782016754150e-01 -2.925321757793426514e-01 -1.179508119821548462e-02
5.363531112670898438e-01 -4.494080841541290283e-01 -2.810395359992980957e-01 3.977172374725341797e-01 1.031968817114830017e-01 -2.863229513168334961e-01 -8.689307421445846558e-02 4.159504771232604980e-01
5.657031536102294922e-01 -3.363326191902160645e-01 1.629576832056045532e-01 6.353572010993957520e-01 3.376125916838645935e-02 -7.664950680918991566e-04 -6.317216157913208008e-02 3.626228272914886475e-01
4.289986193180084229e-01 -3.335596919059753418e-01 -5.403285026550292969e-01 5.093590617179870605e-01 -6.960777100175619125e-03 1.623739153146743774e-01 -1.340499818325042725e-01 3.300202786922454834e-01
3.848623037338256836e-01 -5.851837992668151855e-01 1.674899905920028687e-01 -5.837509036064147949e-01 4.194125905632972717e-02 1.614458858966827393e-01 8.080020546913146973e-02 3.259916007518768311e-01
4.970742166042327881e-01 -4.382878541946411133e-02 -1.577432006597518921e-01 3.281945288181304932e-01 -1.668463088572025299e-02 7.012726664543151855e-01 2.544421553611755371e-01 2.481919974088668823e-01
3.537018299102783203e-01 -7.510901093482971191e-01 4.780623689293861389e-02 -4.337531328201293945e-01 8.567200601100921631e-02 6.589555740356445312e-02 -1.594850420951843262e-01 2.884685099124908447e-01
2.651888728141784668e-01 -7.854272723197937012e-01 1.099305693060159683e-02 -2.612746655941009521e-01 1.963539272546768188e-01 -2.036171108484268188e-01 -5.791373550891876221e-02 4.012790322303771973e-01
5.926455259323120117e-01 -1.830199956893920898e-01 3.183479979634284973e-02 5.048999786376953125e-01 -2.448036335408687592e-02 5.207843780517578125e-01 2.218214124441146851e-01 1.957478970289230347e-01
7.056245207786560059e-01 -2.640528976917266846e-01 3.031868673861026764e-02 -2.050890028476715088e-01 -8.747516572475433350e-02 5.085428357124328613e-01 -2.607821822166442871e-01 -2.347644269466400146e-01
3.649443984031677246e-01 -2.967293858528137207e-01 -2.983795013278722763e-03 -5.879640206694602966e-02 5.862255096435546875e-01 5.009018182754516602e-01 -3.892303407192230225e-01 -1.709923446178436279e-01
8.757076859474182129e-01 -3.867469131946563721e-01 -1.634060777723789215e-02 -8.309537917375564575e-02 1.044780835509300232e-01 -2.239565700292587280e-01 -1.009498164057731628e-01 7.160910964012145996e-02
5.268884301185607910e-01 -2.984538376331329346e-01 -4.119652211666107178e-01 1.500586569309234619e-01 -4.899832308292388916e-01 3.705328404903411865e-01 -2.656320296227931976e-02 2.509918808937072754e-01
2.369019836187362671e-01 2.426979988813400269e-01 -3.793860971927642822e-01 -1.498697102069854736e-01 2.012095004320144653e-01 3.277004957199096680e-01 8.006669580936431885e-03 7.554094791412353516e-01
2.536849975585937500e-01 -2.530811429023742676e-01 3.092125952243804932e-01 -3.546811640262603760e-01 3.113432824611663818e-01 -9.853307902812957764e-02 -5.233516097068786621e-01 5.192710757255554199e-01
3.478246331214904785e-01 -5.663591027259826660e-01 -3.814137279987335205e-01 4.046070277690887451e-01 -2.274114042520523071e-01 -2.904385700821876526e-02 -1.410757303237915039e-01 4.202502369880676270e-01
2.761487066745758057e-01 -7.944786548614501953e-01 8.725640922784805298e-02 2.380806207656860352e-01 1.349611580371856689e-01 1.652910858392715454e-01 3.107715249061584473e-01 2.934878170490264893e-01
2.870895862579345703e-01 -7.386035919189453125e-01 -2.528519332408905029e-01 2.384973764419555664e-01 1.950379610061645508e-01 2.873571403324604034e-02 -1.128122285008430481e-01 4.468076527118682861e-01
8.463549017906188965e-01 -5.873977765440940857e-02 -4.089356586337089539e-02 4.243336319923400879e-01 1.707672700285911560e-02 9.622082859277725220e-02 -2.946150302886962891e-01 4.640868306159973145e-02
5.061497092247009277e-01 -4.715666174888610840e-01 -2.223560065031051636e-01 -1.861265744082629681e-03 6.657233834266662598e-01 1.191584616899490356e-01 -6.850723922252655029e-02 -9.955941140651702881e-02
1.570552140474319458e-01 -7.581467032432556152e-01 -1.014077812433242798e-01 -1.687844246625900269e-01 4.836034178733825684e-01 3.527513742446899414e-01 -5.437434092164039612e-02 2.265626564621925354e-02
6.319294571876525879e-01 -1.718132644891738892e-01 -5.573050975799560547e-01 3.892642557621002197e-01 -2.471560053527355194e-02 -8.438893407583236694e-02 -2.522542774677276611e-01 1.940752416849136353e-01
6.449676156044006348e-01 -2.778539657592773438e-01 -3.312639892101287842e-01 3.083192929625511169e-02 -2.126877009868621826e-01 4.686983525753021240e-01 3.482298254966735840e-01 9.974651038646697998e-02
4.152285456657409668e-01 1.982193142175674438e-01 3.012885712087154388e-02 5.109483003616333008e-01 2.939270734786987305e-01 2.157593667507171631e-01 -3.866906762123107910e-01 4.938052892684936523e-01
3.520466983318328857e-01 -3.004330098628997803e-01 -3.436498641967773438e-01 -2.393814623355865479e-01 -1.231418624520301819e-01 2.298006415367126465e-01 -5.274388194084167480e-01 5.140432715415954590e-01
2.585427463054656982e-01 -5.666858553886413574e-01 -2.519649863243103027e-01 1.846425049006938934e-02 -4.041815400123596191e-01 3.910057842731475830e-01 1.737331598997116089e-01 4.491815567016601562e-01
4.938521385192871094e-01 -2.983946800231933594e-01 2.117601037025451660e-02 5.669639110565185547e-01 3.669711053371429443e-01 2.921955883502960205e-01 -2.917918860912322998e-01 1.999638676643371582e-01
4.419666230678558350e-01 -5.080858618021011353e-02 -2.593734534457325935e-03 5.637589097023010254e-01 -1.443694531917572021e-01 4.539518952369689941e-01 8.483567833900451660e-02 5.001412034034729004e-01
3.904257118701934814e-01 -4.105846881866455078e-01 -5.820235982537269592e-02 -1.888674944639205933e-01 -4.656056463718414307e-01 3.695310652256011963e-02 -4.160358905792236328e-01 4.986877739429473877e-01
3.165351152420043945e-01 1.427128762006759644e-01 1.228221654891967773e-01 -2.237868309020996094e-01 3.197723627090454102e-01 6.102161109447479248e-02 2.917321920394897461e-01 7.894220352172851562e-01
4.505119919776916504e-01 -2.008264511823654175e-01 2.452019900083541870e-01 -5.027813836932182312e-02 -1.283545345067977905e-01 5.584916472434997559e-01 -6.034967899322509766e-01 3.820687159895896912e-02
4.456291496753692627e-01 -1.973359733819961548e-01 -2.511968612670898438e-01 -6.460296362638473511e-02 -1.216313838958740234e-01 7.244602441787719727e-01 -3.907440602779388428e-01 -5.368484184145927429e-02
4.943394064903259277e-01 6.663268804550170898e-02 -6.336435675621032715e-02 -1.521788537502288818e-01 -3.154556080698966980e-02 7.866867780685424805e-01 -3.217408955097198486e-01 -2.503586933016777039e-02
5.685951709747314453e-01 -2.442996650934219360e-01 -4.367562755942344666e-02 6.111009120941162109e-01 -1.287754178047180176e-01 3.372566699981689453e-01 -2.424427717924118042e-01 2.292636781930923462e-01
4.916840791702270508e-01 1.301666796207427979e-01 -6.469754874706268311e-02 -3.418628573417663574e-01 -6.605935283005237579e-03 5.119229555130004883e-01 -5.875911712646484375e-01 1.134697049856185913e-01
