# Supplementary material for: Where is your field going? A machine learning approach to study the relative motion of the domains of physics
Source: PLoS One. 2020 Jun 18;15(6):e0233997. doi: 10.1371/journal.pone.0233997 (PMC7302634; doi:10.1371/journal.pone.0233997)
Supplement: S3 Data — (ZIP) [file pone.0233997.s003.zip › 2/Pacs4Run_2_VS_500_embeddings2000-2004ED8.txt]

1.081849932670593262e-01 -8.168359845876693726e-02 7.156824320554733276e-02 -1.325404047966003418e-01 -4.791154563426971436e-01 -8.333432674407958984e-01 1.544398218393325806e-01 -1.052168458700180054e-01
-1.446419395506381989e-02 -5.280263423919677734e-01 4.504022002220153809e-01 -9.349495917558670044e-02 -2.337149828672409058e-01 -3.980824351310729980e-01 5.002062916755676270e-01 2.146553099155426025e-01
2.519570589065551758e-01 -5.160272121429443359e-01 1.109752133488655090e-01 1.343569904565811157e-01 -3.853899538516998291e-01 -6.892479062080383301e-01 5.639968439936637878e-02 1.144429892301559448e-01
-9.964247047901153564e-02 -2.603185474872589111e-01 2.720349468290805817e-02 1.821102052927017212e-01 -9.607937932014465332e-02 -7.149096727371215820e-01 5.799940228462219238e-01 1.779925376176834106e-01
5.713303014636039734e-02 8.079265803098678589e-02 3.089088201522827148e-01 5.201744437217712402e-01 -6.731417179107666016e-01 -3.571970760822296143e-01 1.594866961240768433e-01 1.343758851289749146e-01
2.194073945283889771e-01 1.715284138917922974e-01 6.435500979423522949e-01 -1.736701652407646179e-02 -6.701251268386840820e-01 4.523332044482231140e-02 -8.687856048345565796e-02 2.220776528120040894e-01
2.459362447261810303e-01 1.059469282627105713e-01 2.437118291854858398e-01 5.893611907958984375e-01 -5.696237683296203613e-01 -3.349560201168060303e-01 2.108116596937179565e-01 2.010976374149322510e-01
-5.165687948465347290e-02 -2.836182713508605957e-01 5.261277556419372559e-01 1.440233290195465088e-01 5.293082445859909058e-02 -4.438371360301971436e-01 6.429882645606994629e-01 -7.818024605512619019e-02
2.395598441362380981e-01 -5.325479507446289062e-01 4.869200885295867920e-01 2.085716575384140015e-01 -1.060286653228104115e-03 -5.102727413177490234e-01 3.069431483745574951e-01 1.543272286653518677e-01
4.249440133571624756e-01 -2.829501926898956299e-01 1.770559549331665039e-01 -1.539970040321350098e-01 -4.066199362277984619e-01 -6.302363276481628418e-01 -1.550808846950531006e-01 3.125862479209899902e-01
3.385814726352691650e-01 4.608729854226112366e-02 8.007910102605819702e-02 1.866133362054824829e-01 -7.211453914642333984e-01 -1.805955767631530762e-01 3.026139438152313232e-01 4.447028934955596924e-01
3.811195194721221924e-01 3.699752390384674072e-01 4.329071640968322754e-01 1.410004347562789917e-01 -1.863890439271926880e-01 -3.641383647918701172e-01 -2.985620200634002686e-01 5.040829777717590332e-01
4.595105350017547607e-01 -4.407124966382980347e-02 -1.770836301147937775e-02 6.129443645477294922e-02 -7.747333645820617676e-01 -3.969919085502624512e-01 -5.702657625079154968e-02 1.475491970777511597e-01
-1.230098158121109009e-01 1.449737250804901123e-01 8.092405200004577637e-01 3.231419026851654053e-01 -1.527286618947982788e-01 -3.084384202957153320e-01 -2.623243816196918488e-02 2.922532856464385986e-01
9.985520690679550171e-02 -3.182560438290238380e-03 5.607126355171203613e-01 -6.041395068168640137e-01 -5.378161668777465820e-01 -5.919057875871658325e-02 1.270507872104644775e-01 -4.176045954227447510e-02
-1.532703489065170288e-01 -3.643404543399810791e-01 3.756752312183380127e-01 2.658998668193817139e-01 -4.444452747702598572e-02 -7.731656432151794434e-01 1.678570806980133057e-01 -6.319216638803482056e-02
4.397505223751068115e-01 -9.260808676481246948e-02 -7.242332398891448975e-02 -1.513026505708694458e-01 -7.693055868148803711e-01 -3.843795657157897949e-01 3.602069243788719177e-02 1.703803241252899170e-01
2.138171717524528503e-02 -4.671919625252485275e-03 5.275160074234008789e-01 1.650252044200897217e-01 -6.340595483779907227e-01 -6.657221354544162750e-03 4.293185472488403320e-01 3.280615508556365967e-01
-1.089190840721130371e-01 5.185719132423400879e-01 4.512621462345123291e-01 3.801946043968200684e-01 -3.883492350578308105e-01 -2.942019999027252197e-01 2.293345928192138672e-01 2.847279310226440430e-01
-1.426258832216262817e-01 1.236016973853111267e-01 3.818868994712829590e-01 -5.756250619888305664e-01 -3.849604725837707520e-01 -2.465534508228302002e-01 5.222467780113220215e-01 7.398565113544464111e-02
1.525405198335647583e-01 4.012459814548492432e-01 -1.477172374725341797e-01 2.213482856750488281e-01 -6.251204609870910645e-01 -5.903087258338928223e-01 -5.927348881959915161e-02 4.652372375130653381e-02
-1.830785535275936127e-02 -9.987330436706542969e-02 2.310090065002441406e-01 -5.478104948997497559e-01 -6.120110154151916504e-01 -2.455589175224304199e-01 4.461768269538879395e-01 4.793927073478698730e-02
4.651756286621093750e-01 -3.676842749118804932e-01 4.553434252738952637e-01 1.804266823455691338e-03 6.299995630979537964e-02 -2.919355928897857666e-01 5.502778291702270508e-01 2.215356528759002686e-01
-1.134091988205909729e-01 5.188046693801879883e-01 5.255913138389587402e-01 3.741139769554138184e-01 -4.305381178855895996e-01 -1.860861331224441528e-01 1.712573170661926270e-01 2.290247231721878052e-01
2.798045277595520020e-01 1.399051994085311890e-01 -1.253051608800888062e-01 -5.140711069107055664e-01 -2.668818831443786621e-01 -5.248741507530212402e-01 5.167654156684875488e-01 9.165215492248535156e-02
2.635289430618286133e-01 8.308786898851394653e-02 7.231023907661437988e-01 3.951114118099212646e-01 -4.726799130439758301e-01 -4.519120324403047562e-03 2.794131822884082794e-02 -1.429383307695388794e-01
3.700430318713188171e-02 -3.170579075813293457e-01 6.806860566139221191e-01 1.178729236125946045e-01 -2.518430352210998535e-01 -3.461772203445434570e-01 7.211181521415710449e-02 4.820930659770965576e-01
2.179399430751800537e-01 -9.622859209775924683e-02 1.151392906904220581e-01 3.606897890567779541e-01 -7.968574762344360352e-01 -3.581463098526000977e-01 1.316574364900588989e-01 1.389379948377609253e-01
-3.093458712100982666e-02 -1.815242171287536621e-01 6.940363645553588867e-01 2.130953669548034668e-01 -3.045922517776489258e-01 -3.769776821136474609e-01 -2.258007042109966278e-02 4.512179493904113770e-01
3.487012982368469238e-01 -3.928114473819732666e-01 2.060886919498443604e-01 2.607609331607818604e-01 -4.327842891216278076e-01 -2.790056765079498291e-01 5.883501172065734863e-01 -4.832826554775238037e-02
4.121149778366088867e-01 4.233798682689666748e-01 2.348792105913162231e-01 1.040207035839557648e-02 -1.770364046096801758e-01 -2.296310067176818848e-01 5.199461579322814941e-01 -4.911394119262695312e-01
-6.963918358087539673e-02 -4.107742011547088623e-02 5.837000608444213867e-01 2.263688892126083374e-01 -5.539600253105163574e-01 -2.575306892395019531e-01 1.233219727873802185e-01 4.616409540176391602e-01
-1.428971141576766968e-01 -2.349895890802145004e-03 5.751710534095764160e-01 2.154750972986221313e-01 -2.004844993352890015e-01 -3.884523510932922363e-01 2.702583372592926025e-01 5.815451741218566895e-01
-1.218297556042671204e-01 -8.092103153467178345e-02 2.139001637697219849e-01 -3.902895450592041016e-01 -7.423027753829956055e-01 -2.159115821123123169e-01 4.213540256023406982e-01 -7.321083545684814453e-02
-3.501270711421966553e-02 2.553305327892303467e-01 3.762458562850952148e-01 -7.590952515602111816e-01 -2.156645655632019043e-01 -3.674637377262115479e-01 1.388833224773406982e-01 1.223299056291580200e-01
3.208253979682922363e-01 1.391336470842361450e-01 4.657460153102874756e-01 5.327859520912170410e-01 -3.201192617416381836e-01 -3.746492862701416016e-01 -3.127951547503471375e-02 3.648505806922912598e-01
-5.121630802750587463e-02 -2.358148992061614990e-01 5.875810980796813965e-01 9.539704769849777222e-02 -7.140963673591613770e-01 -1.137644704431295395e-02 2.654578983783721924e-01 -8.297595381736755371e-02
-3.898052573204040527e-01 1.193401142954826355e-01 3.671220242977142334e-01 4.748274683952331543e-01 -3.417900800704956055e-01 -5.753610730171203613e-01 1.448234915733337402e-01 6.881374120712280273e-02
9.818304330110549927e-02 1.984237283468246460e-01 5.754396915435791016e-01 3.629328906536102295e-01 -5.835260152816772461e-01 -1.384878996759653091e-02 3.396101593971252441e-01 1.791855394840240479e-01
6.890794038772583008e-01 1.382362097501754761e-01 4.993616044521331787e-01 -9.259041398763656616e-02 -2.508049272000789642e-02 -8.738688379526138306e-02 4.334502816200256348e-01 -2.279928326606750488e-01
-6.873738020658493042e-02 1.802168190479278564e-01 4.821739792823791504e-01 2.459225356578826904e-01 -6.404936909675598145e-01 -1.723996251821517944e-01 1.875929981470108032e-01 4.412284493446350098e-01
-4.307817816734313965e-01 2.653824687004089355e-01 2.443593740463256836e-01 1.733831614255905151e-01 -6.464660763740539551e-01 -4.486185610294342041e-01 1.170430481433868408e-01 1.461163461208343506e-01
-1.802024841308593750e-01 6.559914350509643555e-01 4.834511280059814453e-01 1.107585132122039795e-01 -3.242726624011993408e-01 -3.612674474716186523e-01 -1.637964546680450439e-01 1.694510281085968018e-01
5.220366716384887695e-01 -3.587948381900787354e-01 7.692077755928039551e-02 -1.560121923685073853e-01 -4.139693975448608398e-01 -5.656158924102783203e-01 2.234836854040622711e-02 2.769400477409362793e-01
-3.857610821723937988e-01 2.939361631870269775e-01 2.840539515018463135e-01 3.355368375778198242e-01 -5.591652989387512207e-01 -4.611235857009887695e-01 1.271788775920867920e-01 1.733298450708389282e-01
-1.308071911334991455e-01 -4.861168190836906433e-02 6.333454847335815430e-01 -3.142349421977996826e-01 -4.384312033653259277e-01 -1.247326433658599854e-01 3.831630945205688477e-01 -3.550520241260528564e-01
8.079213649034500122e-02 4.368591010570526123e-01 2.715910077095031738e-01 4.691263735294342041e-01 -4.612202346324920654e-01 -5.088116526603698730e-01 -1.852215677499771118e-01 5.352680012583732605e-02
2.171556800603866577e-01 2.808176279067993164e-01 6.490268111228942871e-01 2.724660336971282959e-01 -3.912070021033287048e-02 -4.228777885437011719e-01 -2.991490066051483154e-01 3.296439945697784424e-01
-4.377479851245880127e-01 2.069632112979888916e-01 5.235059857368469238e-01 2.750296592712402344e-01 -7.103370130062103271e-02 -6.081318855285644531e-01 5.366892367601394653e-02 1.951729506254196167e-01
-2.232148312032222748e-02 2.679567337036132812e-01 7.741495966911315918e-01 4.778252542018890381e-01 -2.582455873489379883e-01 -1.601126044988632202e-01 -3.576501831412315369e-02 8.043939620256423950e-02
-4.473179206252098083e-02 2.726630568504333496e-01 2.395931035280227661e-01 1.714545339345932007e-01 -6.768979877233505249e-02 -3.748417496681213379e-01 8.020104169845581055e-01 2.203259021043777466e-01
2.017427831888198853e-01 1.268215477466583252e-01 7.135116457939147949e-01 4.144161939620971680e-01 -4.867700636386871338e-01 -1.153127942234277725e-02 7.319042831659317017e-02 -1.412140280008316040e-01
1.473745107650756836e-01 5.593256950378417969e-01 3.850668296217918396e-02 1.612073034048080444e-01 -5.017655491828918457e-01 -5.622953772544860840e-01 -1.580757498741149902e-01 2.122081667184829712e-01
2.764101922512054443e-01 3.038060665130615234e-01 4.988833665847778320e-01 3.460457026958465576e-01 -1.234217584133148193e-01 -4.785144925117492676e-01 -4.442909359931945801e-01 1.451325416564941406e-01
3.038323521614074707e-01 7.776233553886413574e-02 5.452719926834106445e-01 3.715623617172241211e-01 2.581565976142883301e-01 -3.272831141948699951e-01 5.264784097671508789e-01 -1.237743645906448364e-01
4.656802117824554443e-01 -2.743125893175601959e-02 2.093718387186527252e-03 -4.700189456343650818e-02 -6.647092103958129883e-01 -3.996502757072448730e-01 2.909716367721557617e-01 3.065169453620910645e-01
6.085458397865295410e-02 -4.649897813796997070e-01 6.375300884246826172e-01 1.823702268302440643e-02 -5.830830335617065430e-01 -1.514450907707214355e-01 1.442548632621765137e-02 1.008685678243637085e-01
-3.249970972537994385e-01 6.187536194920539856e-02 4.986698925495147705e-01 2.492036968469619751e-01 -1.678534597158432007e-02 -5.796752572059631348e-01 2.636571228504180908e-01 4.170776605606079102e-01
5.229828357696533203e-01 2.911507785320281982e-01 2.628320455551147461e-01 -2.519424855709075928e-01 -5.420446991920471191e-01 -1.470605749636888504e-02 3.946301043033599854e-01 -2.437267750501632690e-01
-1.277717947959899902e-01 3.756067752838134766e-01 4.375215172767639160e-01 5.762302279472351074e-01 -4.580531120300292969e-01 -2.568022608757019043e-01 2.016167640686035156e-01 -5.213521793484687805e-02
6.338156759738922119e-02 -1.773013323545455933e-01 2.467896342277526855e-01 -6.787707805633544922e-01 -4.463808536529541016e-01 -4.023841023445129395e-01 2.601889967918395996e-01 1.185107901692390442e-01
7.646214962005615234e-02 -1.309993565082550049e-01 5.766688585281372070e-01 1.426005363464355469e-01 -2.082711905241012573e-01 -3.483070433139801025e-01 1.409669816493988037e-01 6.629816293716430664e-01
-5.115005001425743103e-02 -1.283300668001174927e-01 6.484545469284057617e-01 1.242587715387344360e-01 -3.724390864372253418e-01 -3.385591506958007812e-01 -3.660431504249572754e-02 5.388027429580688477e-01
-3.909508585929870605e-01 -2.176964581012725830e-01 3.506183326244354248e-01 1.604973673820495605e-01 -1.550258696079254150e-01 -7.909615039825439453e-01 1.916318573057651520e-02 -3.244620189070701599e-02
4.512269794940948486e-01 -2.845051884651184082e-01 5.745795369148254395e-02 -6.939066946506500244e-02 -6.341354250907897949e-01 -4.472358524799346924e-01 7.898138463497161865e-02 3.145614862442016602e-01
-1.195731572806835175e-02 -9.452548623085021973e-02 1.047991514205932617e-01 -5.979789495468139648e-01 -3.333581089973449707e-01 -6.850847601890563965e-01 1.887536197900772095e-01 -7.914347946643829346e-02
7.897211611270904541e-02 1.398693770170211792e-01 4.113279283046722412e-01 -6.076813340187072754e-01 1.007345691323280334e-01 -4.348479807376861572e-01 4.204559922218322754e-01 -2.443546801805496216e-01
3.626452982425689697e-01 -1.619500517845153809e-01 4.079212620854377747e-02 -4.896576702594757080e-01 -2.839095592498779297e-01 -4.909171462059020996e-01 5.280078649520874023e-01 -2.086584270000457764e-02
-4.355164468288421631e-01 3.896408081054687500e-01 5.111389756202697754e-01 1.752349436283111572e-01 -3.628844618797302246e-01 -3.982908129692077637e-01 1.136177405714988708e-01 2.516059279441833496e-01
-4.207878112792968750e-01 7.809600979089736938e-02 5.045340657234191895e-01 3.443384766578674316e-01 -1.718796640634536743e-01 -4.937071800231933594e-01 3.657183051109313965e-01 1.915094703435897827e-01
3.830546736717224121e-01 -2.571600675582885742e-01 -9.164889156818389893e-02 4.988548159599304199e-02 -7.664839029312133789e-01 -3.897555172443389893e-01 1.029043868184089661e-01 1.620294153690338135e-01
2.308811694383621216e-01 3.353811204433441162e-01 -2.474383711814880371e-01 -1.237697340548038483e-02 -3.160461485385894775e-01 -7.936922311782836914e-01 -2.565798722207546234e-02 2.057758420705795288e-01
-1.898306608200073242e-01 3.491689860820770264e-01 4.530400931835174561e-01 -6.172684431076049805e-01 -1.569910496473312378e-01 -3.178412318229675293e-01 3.578686416149139404e-01 4.517361894249916077e-02
-1.359844356775283813e-01 2.232991904020309448e-01 2.282881736755371094e-01 -6.357204318046569824e-01 -2.156978547573089600e-01 -5.256764292716979980e-01 2.867239713668823242e-01 -2.651750743389129639e-01
-4.480736851692199707e-01 -4.763524048030376434e-03 3.056414127349853516e-01 2.357033342123031616e-01 -1.352456510066986084e-01 -7.945115566253662109e-01 -1.085210964083671570e-02 -2.401803806424140930e-02
1.991012692451477051e-01 4.297811686992645264e-01 2.586703300476074219e-01 3.864640593528747559e-01 -8.101440966129302979e-03 -5.112825036048889160e-01 1.258929222822189331e-01 5.310909152030944824e-01
4.914504587650299072e-01 -1.828534454107284546e-01 -1.050551608204841614e-01 -5.905316770076751709e-02 -6.570199728012084961e-01 -5.244258642196655273e-01 6.158656626939773560e-02 -5.169248674064874649e-03
-4.497275054454803467e-01 2.684466540813446045e-01 4.403014183044433594e-01 2.184425592422485352e-01 -8.978082239627838135e-02 -5.962879061698913574e-01 1.540582627058029175e-01 3.110388219356536865e-01
-4.239678978919982910e-01 1.097058691084384918e-02 5.054881572723388672e-01 3.914343714714050293e-01 -1.976635605096817017e-01 -5.677092671394348145e-01 1.792043894529342651e-01 1.338381618261337280e-01
-9.721592068672180176e-02 -1.078390330076217651e-01 6.313851475715637207e-01 1.520153135061264038e-01 -4.802052080631256104e-01 -2.806079983711242676e-01 4.812469705939292908e-02 4.954896867275238037e-01
8.955560624599456787e-02 3.117653131484985352e-01 -1.374516189098358154e-01 3.484771847724914551e-01 -1.853251010179519653e-01 -8.438523411750793457e-01 -8.787183463573455811e-02 1.729552820324897766e-02
2.891866266727447510e-01 5.189234614372253418e-01 -2.468937188386917114e-01 1.606144607067108154e-01 -3.603428304195404053e-01 -5.846915245056152344e-01 1.690562963485717773e-01 2.450406849384307861e-01
3.092132210731506348e-01 -2.992119193077087402e-01 2.701907455921173096e-01 -6.145803332328796387e-01 -2.281256914138793945e-01 -5.280254483222961426e-01 1.821527183055877686e-01 -1.074263174086809158e-02
1.184693723917007446e-02 4.066898822784423828e-01 3.222104609012603760e-01 2.418276369571685791e-01 -2.936557233333587646e-01 -6.516752243041992188e-01 -3.028054833412170410e-01 2.637374401092529297e-01
-2.114285826683044434e-01 2.353043705224990845e-01 6.243393421173095703e-01 -4.314149022102355957e-01 -4.278786480426788330e-01 -1.448847949504852295e-01 3.187043070793151855e-01 -1.355248987674713135e-01
1.643384099006652832e-01 -1.051505282521247864e-01 5.948637723922729492e-01 5.877145007252693176e-02 -7.322235107421875000e-01 -1.024513915181159973e-01 -2.006227374076843262e-01 -1.331256181001663208e-01
-2.463521808385848999e-01 -8.909749798476696014e-03 5.283737182617187500e-01 1.259855479001998901e-01 -4.505209922790527344e-01 -3.982380926609039307e-01 3.671060130000114441e-02 5.303485989570617676e-01
8.184178173542022705e-02 3.405657038092613220e-02 8.750081993639469147e-03 -1.633853092789649963e-02 -8.094581961631774902e-02 -7.548496723175048828e-01 9.690667688846588135e-02 -6.372263431549072266e-01
7.440109252929687500e-01 1.967981159687042236e-01 3.151006400585174561e-01 -1.136479824781417847e-01 -2.740216553211212158e-01 -1.094425246119499207e-01 2.065335214138031006e-01 -4.071759283542633057e-01
-1.555905789136886597e-01 2.479922920465469360e-01 6.700241565704345703e-01 3.561645746231079102e-01 -3.894956409931182861e-01 -1.613637357950210571e-01 2.906110882759094238e-01 2.762354910373687744e-01
-1.671921908855438232e-01 1.265072524547576904e-01 4.924053847789764404e-01 4.458755850791931152e-01 -4.334141612052917480e-01 -3.146596848964691162e-01 3.478438854217529297e-01 3.269871771335601807e-01
-1.266787946224212646e-01 3.108946979045867920e-01 5.155940055847167969e-01 -4.641610980033874512e-01 -2.227470874786376953e-01 -2.869910001754760742e-01 4.462038576602935791e-01 -2.737449407577514648e-01
4.671823978424072266e-01 -3.982945382595062256e-01 2.350260466337203979e-01 -5.074198544025421143e-02 -3.658493459224700928e-01 -5.812536478042602539e-01 -2.694911360740661621e-01 1.447865664958953857e-01
2.129790037870407104e-01 2.459214627742767334e-01 3.862487077713012695e-01 5.741720199584960938e-01 -5.821931958198547363e-01 -2.621827423572540283e-01 5.984263867139816284e-02 6.349080801010131836e-02
6.823342293500900269e-02 6.156092882156372070e-01 2.107517570257186890e-01 -1.735344380140304565e-01 -5.041525959968566895e-01 -3.557681739330291748e-01 -2.801546156406402588e-01 2.874223589897155762e-01
-1.701790839433670044e-01 1.694293022155761719e-01 4.090256989002227783e-01 6.999264657497406006e-02 -5.121405124664306641e-01 -3.622461557388305664e-01 1.780788786709308624e-02 6.134365200996398926e-01
-1.258990168571472168e-01 1.269733607769012451e-01 6.377006769180297852e-01 2.069283276796340942e-01 -2.423364073038101196e-01 -3.738245069980621338e-01 -2.305918186902999878e-02 5.652809143066406250e-01
4.046977460384368896e-01 3.580791652202606201e-01 5.366834402084350586e-01 2.255961447954177856e-01 1.448763906955718994e-01 -3.847333788871765137e-01 -1.517564654350280762e-01 4.207583665847778320e-01
-7.211559265851974487e-02 -2.000204175710678101e-01 6.522589921951293945e-01 2.222066968679428101e-01 -4.234942197799682617e-01 -1.530517190694808960e-01 3.809716999530792236e-01 3.634030222892761230e-01
-5.356425791978836060e-02 4.904861152172088623e-01 4.340256750583648682e-01 -3.368222713470458984e-01 -3.922101855278015137e-01 -1.560081392526626587e-01 3.285076618194580078e-01 -4.106604456901550293e-01
3.626260459423065186e-01 -3.742802739143371582e-01 2.145635187625885010e-01 -1.285436004400253296e-01 -5.252186655998229980e-01 -5.144474506378173828e-01 7.313571404665708542e-03 3.539652824401855469e-01
2.125401282683014870e-03 4.534639120101928711e-01 2.524093091487884521e-01 -5.385844111442565918e-01 -4.908449947834014893e-01 -2.429598271846771240e-01 1.880720257759094238e-01 -3.244269788265228271e-01
3.212453052401542664e-02 3.795045316219329834e-01 6.210669279098510742e-01 -3.940275013446807861e-01 -4.009044170379638672e-01 -2.595373056828975677e-02 3.065874576568603516e-01 -2.420096546411514282e-01
2.620642483234405518e-01 -7.584094256162643433e-02 2.959966659545898438e-01 5.678483843803405762e-01 -5.046693682670593262e-01 -4.761941134929656982e-01 -4.926660098135471344e-03 1.844681501388549805e-01
4.242495000362396240e-01 1.407608203589916229e-02 6.551204621791839600e-02 6.145033240318298340e-02 -3.843353688716888428e-02 -8.241253495216369629e-01 -3.190126717090606689e-01 -1.712228804826736450e-01
1.312177628278732300e-01 2.442413568496704102e-01 -8.384530991315841675e-02 -2.469942718744277954e-01 -1.390412598848342896e-01 -6.992647647857666016e-01 1.620436902157962322e-03 5.888851284980773926e-01
-7.647908478975296021e-02 -1.541493460536003113e-02 4.399316608905792236e-01 -2.280284315347671509e-01 -7.069464325904846191e-01 -2.064430862665176392e-01 4.244904518127441406e-01 1.605999171733856201e-01
2.947111129760742188e-01 3.704876005649566650e-01 2.972144782543182373e-01 4.893601536750793457e-01 1.652324497699737549e-01 -4.835059642791748047e-01 3.591185808181762695e-01 2.408909797668457031e-01
5.180880427360534668e-02 2.209689766168594360e-01 3.846046626567840576e-01 2.748713195323944092e-01 -9.428387507796287537e-03 -4.159402847290039062e-01 2.805599272251129150e-01 6.878986358642578125e-01
3.630891069769859314e-02 2.545599080622196198e-02 2.353228628635406494e-01 3.834114968776702881e-01 -8.340398669242858887e-01 -2.412839531898498535e-01 1.873525232076644897e-01 8.192041516304016113e-02
4.856305718421936035e-01 6.352274417877197266e-01 2.097702473402023315e-01 9.437952190637588501e-03 -9.487053006887435913e-02 -1.896519809961318970e-01 5.157027244567871094e-01 -7.509255409240722656e-02
2.307399809360504150e-01 1.018771529197692871e-01 2.274347990751266479e-01 -2.886437475681304932e-01 -7.076338529586791992e-01 -1.251738667488098145e-01 2.364768832921981812e-01 -4.785423874855041504e-01
3.105816245079040527e-01 -1.343136839568614960e-02 8.565812557935714722e-02 -1.579036563634872437e-01 -4.789360761642456055e-01 -6.382436156272888184e-01 -4.742064476013183594e-01 -9.737240523099899292e-02
-1.141444295644760132e-01 2.667901515960693359e-01 5.344606637954711914e-01 -4.833699166774749756e-01 -2.620925605297088623e-01 -2.072657793760299683e-01 4.833752512931823730e-01 -2.262657731771469116e-01
3.288238644599914551e-01 -1.324449032545089722e-01 1.736154705286026001e-01 7.065510004758834839e-02 -4.778872802853584290e-02 -8.223246335983276367e-01 -3.834675252437591553e-01 -1.168318912386894226e-01
3.708830177783966064e-01 -1.804048269987106323e-01 1.296537667512893677e-01 -3.315250873565673828e-01 -1.354356259107589722e-01 -6.493791937828063965e-01 -1.631611883640289307e-01 4.863365590572357178e-01
1.215568259358406067e-01 1.685308963060379028e-01 4.473311603069305420e-01 3.319954574108123779e-01 -6.718124151229858398e-01 -1.289670020341873169e-01 2.842919528484344482e-01 3.125844895839691162e-01
6.219803094863891602e-01 3.560276329517364502e-02 2.554472982883453369e-01 3.923331573605537415e-02 -4.052126035094261169e-02 -5.735185146331787109e-01 -4.668382555246353149e-02 4.607987701892852783e-01
2.616069018840789795e-01 2.698241472244262695e-01 4.850994348526000977e-01 2.333420962095260620e-01 -1.939071118831634521e-01 -4.809175133705139160e-01 -4.725078344345092773e-01 2.772030532360076904e-01
7.042120099067687988e-01 -4.015840590000152588e-02 1.912498623132705688e-01 -1.832480877637863159e-01 2.204436250030994415e-02 -5.819188356399536133e-01 -2.647146582603454590e-01 -1.520755589008331299e-01
1.553906649351119995e-01 2.585237920284271240e-01 6.258733868598937988e-01 -3.127622306346893311e-01 -3.741280436515808105e-01 3.697709739208221436e-02 4.962044954299926758e-01 -1.786720752716064453e-01
3.510329723358154297e-01 4.190108925104141235e-02 1.717232018709182739e-01 1.918425858020782471e-01 2.032823488116264343e-02 -6.315650343894958496e-01 1.824112087488174438e-01 -6.133239269256591797e-01
4.048427566885948181e-02 7.336051464080810547e-01 1.602535098791122437e-01 2.391918301582336426e-01 -5.466387271881103516e-01 -2.710005939006805420e-01 -2.820997685194015503e-02 6.511096656322479248e-02
-4.134214222431182861e-01 -1.928205043077468872e-01 2.063080668449401855e-01 1.233258694410324097e-01 -3.027483224868774414e-01 -7.890832424163818359e-01 -2.223835326731204987e-02 -1.390231102705001831e-01
1.716081649065017700e-01 2.787736952304840088e-01 5.428027734160423279e-02 4.276763200759887695e-01 -7.398417592048645020e-01 -3.848034739494323730e-01 4.903848841786384583e-02 9.559332579374313354e-02
-1.937423348426818848e-01 3.432461023330688477e-01 1.383236497640609741e-01 3.796900808811187744e-01 -5.059947371482849121e-01 -6.093842387199401855e-01 -1.881003379821777344e-01 -1.363325417041778564e-01
6.035403534770011902e-02 1.047573890537023544e-02 4.605241417884826660e-01 4.418243840336799622e-02 4.606088697910308838e-01 -5.610990524291992188e-01 4.563725590705871582e-01 2.166663855314254761e-01
5.673816204071044922e-01 -2.107859551906585693e-01 4.123384505510330200e-02 3.385848104953765869e-01 -2.354660034179687500e-01 -3.656972646713256836e-01 5.725056529045104980e-01 1.912813633680343628e-02
1.872480362653732300e-01 8.994654566049575806e-02 1.634100526571273804e-01 -6.654227375984191895e-01 -7.844576984643936157e-02 -6.429964900016784668e-01 5.263490229845046997e-02 -2.549295723438262939e-01
4.826388657093048096e-01 3.579845428466796875e-01 4.771910309791564941e-01 -1.460324078798294067e-01 -3.109482824802398682e-01 -6.406627595424652100e-02 2.582687735557556152e-01 -4.715655148029327393e-01
1.152842715382575989e-01 1.100515052676200867e-01 6.603806614875793457e-01 1.784920394420623779e-01 -6.849210858345031738e-01 -2.229156717658042908e-02 -1.497128158807754517e-01 -1.208653450012207031e-01
-1.036223322153091431e-01 6.765282154083251953e-01 6.678698956966400146e-02 2.910563647747039795e-01 -5.100679397583007812e-01 -3.657731413841247559e-01 2.107830941677093506e-01 -6.331521272659301758e-02
-1.789207309484481812e-01 -2.326401174068450928e-01 3.675127923488616943e-01 2.784942686557769775e-01 4.171788319945335388e-02 -8.300945758819580078e-01 4.600631445646286011e-02 -9.125477075576782227e-02
1.576160937547683716e-01 -2.181167900562286377e-01 5.590916275978088379e-01 3.950451016426086426e-01 -2.700908184051513672e-01 -3.871237635612487793e-01 1.614150255918502808e-01 4.583332836627960205e-01
3.553484380245208740e-01 -1.629142314195632935e-01 2.689903378486633301e-01 -5.364609956741333008e-01 -1.247470676898956299e-01 -4.317995309829711914e-01 4.307042360305786133e-01 -3.154701590538024902e-01
3.960133343935012817e-02 2.493821680545806885e-01 4.605987071990966797e-01 3.733484148979187012e-01 -1.151349991559982300e-01 -5.983618497848510742e-01 -1.837941557168960571e-01 4.238240420818328857e-01
2.620183825492858887e-01 5.587051510810852051e-01 -2.801158726215362549e-01 7.718333601951599121e-02 -2.099697142839431763e-01 -6.315240859985351562e-01 1.860872805118560791e-01 2.392366975545883179e-01
8.610564470291137695e-02 3.778578042984008789e-01 8.107024431228637695e-01 3.409475684165954590e-01 1.129709258675575256e-01 -2.474749386310577393e-01 -3.034531883895397186e-02 -3.739831224083900452e-02
-2.949585616588592529e-01 1.458420157432556152e-01 4.191716909408569336e-01 2.011799216270446777e-01 -5.911831855773925781e-01 -2.852084636688232422e-01 2.341303527355194092e-01 4.357670545578002930e-01
3.667080998420715332e-01 2.055715024471282959e-01 4.882871210575103760e-01 -1.201016232371330261e-01 -3.318316042423248291e-01 -8.827378042042255402e-03 5.723400115966796875e-01 -3.642162680625915527e-01
-2.626428902149200439e-01 2.513114511966705322e-01 4.699375033378601074e-01 1.586680859327316284e-01 -5.412412285804748535e-01 -3.082207143306732178e-01 1.261929720640182495e-01 4.668810069561004639e-01
-2.185056209564208984e-01 -8.120417594909667969e-02 5.155034065246582031e-01 -3.522165715694427490e-01 -8.668129891157150269e-02 -3.145402371883392334e-01 6.675360202789306641e-01 -6.170403212308883667e-02
3.349399268627166748e-01 -2.616109848022460938e-01 1.642613261938095093e-01 -4.420453608036041260e-01 -1.569743603467941284e-01 -6.165393590927124023e-01 3.150088787078857422e-01 -3.049538731575012207e-01
-1.560752838850021362e-01 4.196556210517883301e-01 4.722812175750732422e-01 -4.583141803741455078e-01 -2.866338193416595459e-01 -2.306763231754302979e-01 4.649573862552642822e-01 -1.219522729516029358e-01
1.789377629756927490e-01 5.473043322563171387e-01 4.387204945087432861e-01 -3.255131468176841736e-02 -3.984463810920715332e-01 -3.537277877330780029e-01 -2.148773372173309326e-01 3.805900514125823975e-01
3.779807984828948975e-01 -2.317945659160614014e-01 3.260031938552856445e-01 -1.491214483976364136e-01 -2.157062850892543793e-02 -6.965764164924621582e-01 -4.180340766906738281e-01 1.202074736356735229e-01
-2.532273530960083008e-01 2.914712727069854736e-01 -3.606173768639564514e-02 3.194663524627685547e-01 -5.259395837783813477e-01 -6.858286857604980469e-01 -1.654894463717937469e-02 1.771813631057739258e-02
1.306698024272918701e-01 2.611474990844726562e-01 4.067601859569549561e-01 -3.455577194690704346e-01 -6.261412501335144043e-01 -6.258268654346466064e-02 2.808532714843750000e-01 -3.937197029590606689e-01
4.542182087898254395e-01 -2.591381371021270752e-01 1.546477079391479492e-01 -4.904230833053588867e-01 -7.150591164827346802e-02 -5.947840213775634766e-01 2.875136435031890869e-01 -1.433787047863006592e-01
3.669797480106353760e-01 -9.846653044223785400e-02 1.343879997730255127e-01 -4.301004707813262939e-01 -1.045308783650398254e-01 -5.448955297470092773e-01 3.275325298309326172e-01 -4.873072504997253418e-01
9.764186292886734009e-02 -3.491642475128173828e-01 6.961483359336853027e-01 -1.078164856880903244e-02 -6.000505685806274414e-01 -8.991990983486175537e-02 -1.089767590165138245e-01 6.155844405293464661e-02
2.247181087732315063e-01 -2.379930466413497925e-01 2.652346789836883545e-01 -3.478712737560272217e-01 -6.533545907586812973e-03 -7.100674510002136230e-01 -2.994462549686431885e-01 3.280106484889984131e-01
4.036210775375366211e-01 -2.721282541751861572e-01 2.064751088619232178e-01 -1.474446356296539307e-01 -4.130111038684844971e-01 -5.721997618675231934e-01 -4.476972222328186035e-01 1.551212836056947708e-02
1.961845904588699341e-01 1.447061300277709961e-01 4.603516161441802979e-01 1.336042284965515137e-01 3.262386322021484375e-01 -4.887671470642089844e-01 6.009165644645690918e-01 -6.612193584442138672e-02
6.132058799266815186e-02 -1.532277464866638184e-01 1.750595867633819580e-01 -6.091304421424865723e-01 -6.172114014625549316e-01 -4.052497148513793945e-01 1.608241647481918335e-01 5.814627744257450104e-03
1.463790088891983032e-01 2.352072596549987793e-01 6.610152870416641235e-02 -6.598151922225952148e-01 -2.091606408357620239e-01 -6.220774650573730469e-01 1.652561724185943604e-01 -1.596465557813644409e-01
2.025196254253387451e-01 -5.397859811782836914e-01 1.286371052265167236e-01 -1.181028708815574646e-01 -3.742886781692504883e-01 -6.559302210807800293e-01 2.536758780479431152e-01 4.932855814695358276e-02
-1.248142719268798828e-01 3.093400001525878906e-01 6.779377162456512451e-02 4.456606805324554443e-01 -5.402956604957580566e-01 -5.694063305854797363e-01 -1.326100677251815796e-01 -2.275795936584472656e-01
5.433880090713500977e-01 3.443043529987335205e-01 1.365848630666732788e-01 -1.199767291545867920e-01 -1.382833719253540039e-01 -2.307070791721343994e-01 6.838445067405700684e-01 -1.146431192755699158e-01
1.418549567461013794e-01 3.756040930747985840e-01 -7.213014364242553711e-02 -5.685172975063323975e-02 -3.744708895683288574e-01 -7.542536258697509766e-01 -3.480801582336425781e-01 -8.775223977863788605e-03
2.471696138381958008e-01 -1.425615698099136353e-01 7.877762317657470703e-01 1.938200145959854126e-01 -4.462615847587585449e-01 -1.366146504878997803e-01 -1.941300332546234131e-01 7.018803805112838745e-02
3.337551951408386230e-01 1.995832026004791260e-01 -2.941302396357059479e-02 -1.157508939504623413e-01 -8.519048243761062622e-02 -7.410565018653869629e-01 -8.400312811136245728e-02 5.206075310707092285e-01
3.823477625846862793e-01 2.411846257746219635e-02 3.352088034152984619e-01 -2.592543959617614746e-01 -5.813533067703247070e-01 -1.797286386135965586e-04 5.252655148506164551e-01 -2.444894462823867798e-01
6.854063272476196289e-02 6.960688829421997070e-01 3.011295497417449951e-01 2.857608497142791748e-01 -5.190489888191223145e-01 -2.280771583318710327e-01 -6.993622332811355591e-02 1.101353764533996582e-01
1.131609603762626648e-01 6.510470062494277954e-02 4.227057397365570068e-01 4.657466411590576172e-01 -5.206027030944824219e-01 -3.561133742332458496e-01 5.768133699893951416e-02 4.314915239810943604e-01
9.974543005228042603e-02 6.209428906440734863e-01 3.346275091171264648e-01 2.851290106773376465e-01 -9.347102791070938110e-02 -4.347326159477233887e-01 9.970434755086898804e-02 4.511501491069793701e-01
-1.879572123289108276e-01 1.972022354602813721e-01 4.429683089256286621e-01 4.477374255657196045e-01 -5.459345579147338867e-01 -3.945756554603576660e-01 1.396091282367706299e-01 2.363650053739547729e-01
2.842481732368469238e-01 -2.872214466333389282e-02 3.867135047912597656e-01 5.670539140701293945e-01 -2.022546231746673584e-01 -4.486571252346038818e-01 1.682294756174087524e-01 4.204511940479278564e-01
4.084820449352264404e-01 -2.037343084812164307e-01 2.000209689140319824e-02 -4.070364832878112793e-01 -3.010137677192687988e-01 -5.690896511077880859e-01 3.264911174774169922e-01 -3.232446014881134033e-01
3.338987529277801514e-01 -3.757059574127197266e-01 8.347850292921066284e-02 -2.225751727819442749e-01 -4.168291091918945312e-01 -6.619529724121093750e-01 -2.114142030477523804e-01 1.849975585937500000e-01
4.444109499454498291e-01 3.033597171306610107e-01 3.574421107769012451e-01 1.683833450078964233e-01 -2.495003938674926758e-01 -4.772774875164031982e-01 -4.645826518535614014e-01 2.201649844646453857e-01
5.458253026008605957e-01 4.408625364303588867e-01 3.179509341716766357e-01 -2.688359320163726807e-01 -2.588908970355987549e-01 -9.595137089490890503e-02 4.736936688423156738e-01 -1.836637258529663086e-01
1.930782385170459747e-02 -3.244028985500335693e-01 2.705381512641906738e-01 -5.988415479660034180e-01 -3.436409533023834229e-01 -5.294350981712341309e-01 2.527419030666351318e-01 -1.785588078200817108e-02
7.168141752481460571e-02 3.590184748172760010e-01 3.714965283870697021e-01 2.964898645877838135e-01 -8.553750813007354736e-03 -5.968998074531555176e-01 -1.251786351203918457e-01 5.177059769630432129e-01
9.659657627344131470e-02 -5.814990401268005371e-01 1.780977845191955566e-01 -7.851135730743408203e-02 -3.033871650695800781e-01 -5.895034074783325195e-01 2.904503941535949707e-01 3.012066185474395752e-01
5.390984416007995605e-01 1.692980825901031494e-01 1.149225458502769470e-01 -1.287770569324493408e-01 -9.579915553331375122e-02 -7.274215817451477051e-01 -3.353766500949859619e-01 -1.110377442091703415e-02
-1.437785923480987549e-01 1.504737287759780884e-01 3.685788810253143311e-01 1.484337300062179565e-01 2.099436521530151367e-01 -5.173847079277038574e-01 6.643332839012145996e-01 -2.137770652770996094e-01
4.114459753036499023e-01 2.828502953052520752e-01 -6.807906180620193481e-02 1.227957606315612793e-01 -6.214224696159362793e-01 -5.520867109298706055e-01 -1.474288105964660645e-01 1.352542191743850708e-01
2.485832273960113525e-01 -4.550098478794097900e-01 1.801975630223751068e-02 -2.553227543830871582e-02 -5.997137427330017090e-01 -5.268036127090454102e-01 3.049797117710113525e-01 2.148821018636226654e-03
-7.289338111877441406e-02 2.927908897399902344e-01 7.310336828231811523e-01 2.935661375522613525e-01 -5.051981806755065918e-01 -1.795333810150623322e-02 1.439567059278488159e-01 1.099889427423477173e-01
2.342241108417510986e-01 3.604924380779266357e-01 6.277497410774230957e-01 4.115170538425445557e-01 -1.703060567378997803e-01 -3.164198100566864014e-01 -3.285736143589019775e-01 1.211687326431274414e-01
2.015333995223045349e-02 5.729871988296508789e-01 2.844811081886291504e-01 -1.517720520496368408e-01 -4.059059917926788330e-01 -4.181411564350128174e-01 -4.295088946819305420e-01 2.079322338104248047e-01
-1.196280866861343384e-02 -2.702301740646362305e-01 5.570220351219177246e-01 1.298734992742538452e-01 -1.558034867048263550e-01 -4.282686412334442139e-01 2.340402603149414062e-01 5.807134509086608887e-01
1.394392177462577820e-02 -3.199154138565063477e-01 1.948053538799285889e-01 -5.551773905754089355e-01 -3.287737369537353516e-01 -5.768596529960632324e-01 3.317131996154785156e-01 1.989427953958511353e-02
5.205450057983398438e-01 2.556415200233459473e-01 4.866936802864074707e-01 1.637985408306121826e-01 8.933874219655990601e-02 -4.321122169494628906e-01 -2.600648701190948486e-01 3.710036277770996094e-01
2.085777372121810913e-01 1.607246398925781250e-01 2.329960465431213379e-01 4.149622023105621338e-01 5.292950198054313660e-02 -6.039583086967468262e-01 1.480133831501007080e-01 -5.609875917434692383e-01
3.978500068187713623e-01 2.220479957759380341e-02 2.293327301740646362e-01 2.685486972332000732e-01 9.230156429111957550e-03 -5.837071537971496582e-01 1.405905932188034058e-01 -5.966115593910217285e-01
3.123934268951416016e-01 2.099678218364715576e-01 6.211010217666625977e-01 -1.004481613636016846e-01 -2.064884752035140991e-01 4.944066703319549561e-02 5.917871594429016113e-01 -2.591789066791534424e-01
1.518317162990570068e-01 1.232310943305492401e-02 3.792274892330169678e-01 3.953568339347839355e-01 9.402907639741897583e-02 -6.234452724456787109e-01 4.996266961097717285e-02 -5.259782075881958008e-01
-4.115735292434692383e-01 3.797721564769744873e-01 4.955991506576538086e-01 3.589379191398620605e-01 -2.114681154489517212e-01 -4.747293591499328613e-01 1.239394843578338623e-01 1.627198755741119385e-01
-1.632994860410690308e-01 5.848573446273803711e-01 6.248107552528381348e-01 1.662396341562271118e-01 -1.328856498003005981e-01 -3.525007665157318115e-01 -2.667745351791381836e-01 -1.292419340461492538e-02
2.670532464981079102e-01 -2.415782660245895386e-01 2.931548357009887695e-01 -5.360138416290283203e-01 1.676150858402252197e-01 -5.967403650283813477e-01 3.268933892250061035e-01 7.758075743913650513e-02
-2.254701554775238037e-01 8.367251604795455933e-02 5.381802320480346680e-01 3.257834166288375854e-02 -1.623628102242946625e-02 -5.141607522964477539e-01 -5.646948888897895813e-02 -6.193941235542297363e-01
-3.514505550265312195e-02 4.010423719882965088e-01 5.680541396141052246e-01 3.898089528083801270e-01 -5.008031129837036133e-01 -7.507030665874481201e-02 2.561535239219665527e-01 2.030751407146453857e-01
2.814555764198303223e-01 8.695437759160995483e-02 6.582116484642028809e-01 1.572231352329254150e-01 3.242350220680236816e-01 -2.691633105278015137e-01 5.262111425399780273e-01 -2.800990454852581024e-02
-1.270553171634674072e-01 3.235953748226165771e-01 1.568977981805801392e-01 -4.949650727212429047e-03 -4.744166135787963867e-02 -3.593530058860778809e-01 8.494757413864135742e-01 3.882617130875587463e-02
-3.885714113712310791e-01 3.620547652244567871e-01 2.245446592569351196e-01 6.944564729928970337e-02 -3.469547629356384277e-01 -5.055670142173767090e-01 1.052871495485305786e-01 5.249996781349182129e-01
-2.441971451044082642e-01 -2.642786502838134766e-01 2.630167603492736816e-01 1.549439579248428345e-01 2.554975636303424835e-02 -8.740733265876770020e-01 7.140511274337768555e-02 -8.708333224058151245e-02
3.207912445068359375e-01 4.879553616046905518e-01 1.179449409246444702e-01 2.579873204231262207e-01 -5.951777100563049316e-01 -3.728268444538116455e-01 -2.810228765010833740e-01 -7.946101576089859009e-02
3.184116184711456299e-01 2.165482044219970703e-01 5.520647764205932617e-01 -4.172917902469635010e-01 -1.401231884956359863e-01 -1.373504549264907837e-01 3.910468816757202148e-01 -4.259055852890014648e-01
5.211993455886840820e-01 4.489236772060394287e-01 1.033929139375686646e-01 1.480999141931533813e-01 -9.974543005228042603e-02 -6.049181222915649414e-01 -3.111034631729125977e-01 1.467468291521072388e-01
4.232442006468772888e-02 -1.775591820478439331e-02 1.558324247598648071e-01 -6.310942173004150391e-01 -3.351494669914245605e-01 -5.650457143783569336e-01 3.775277435779571533e-01 3.465271368622779846e-02
-1.233483552932739258e-01 4.173966050148010254e-01 4.915360808372497559e-01 -4.235200881958007812e-01 -2.746524810791015625e-01 -2.566577196121215820e-01 1.490551084280014038e-01 -4.754616022109985352e-01
-5.799617618322372437e-02 2.480785250663757324e-01 1.817721873521804810e-01 1.458005905151367188e-01 2.058681398630142212e-01 -5.915124416351318359e-01 6.746675968170166016e-01 -1.826185286045074463e-01
2.254296094179153442e-01 2.122254818677902222e-01 -4.049827530980110168e-02 -1.461888253688812256e-01 -1.522167623043060303e-01 -6.342794299125671387e-01 6.437920033931732178e-02 6.719414591789245605e-01
-1.257244348526000977e-01 5.045648813247680664e-01 3.168764114379882812e-01 -5.310256481170654297e-01 -3.563632667064666748e-01 -2.982999086380004883e-01 2.911786437034606934e-01 -2.155137956142425537e-01
2.647558152675628662e-01 7.048222422599792480e-02 1.751184761524200439e-01 1.246890351176261902e-01 -3.464064374566078186e-02 -6.383215785026550293e-01 8.088163286447525024e-02 -6.808279752731323242e-01
9.850122779607772827e-02 3.486817181110382080e-01 4.628943651914596558e-02 2.063836902379989624e-01 -7.757133245468139648e-01 -2.815884351730346680e-01 1.697781980037689209e-01 3.378371894359588623e-01
2.172491401433944702e-01 2.776679694652557373e-01 6.455370783805847168e-01 1.822245270013809204e-01 4.216803908348083496e-01 -3.455041348934173584e-01 3.477527499198913574e-01 -8.751983940601348877e-02
4.937794059514999390e-03 2.374428808689117432e-01 5.981222987174987793e-01 -4.550785422325134277e-01 -4.862015247344970703e-01 -8.775735646486282349e-02 2.447965294122695923e-01 -2.733697891235351562e-01
3.114048540592193604e-01 -3.476579487323760986e-01 5.744658783078193665e-02 -1.252023726701736450e-01 -2.333434671163558960e-01 -7.599502205848693848e-01 -1.631435304880142212e-01 3.234129250049591064e-01
1.026156824082136154e-02 3.203985989093780518e-01 1.648899167776107788e-01 1.327491104602813721e-01 3.246699869632720947e-01 -6.914845705032348633e-01 4.781431853771209717e-01 2.006144076585769653e-01
6.465429663658142090e-01 8.915307372808456421e-02 1.626985222101211548e-01 -2.106000781059265137e-01 -5.670654773712158203e-01 -2.292111888527870178e-02 4.073009490966796875e-01 -1.234027072787284851e-01
6.642464995384216309e-01 3.695093989372253418e-01 3.242368400096893311e-01 -2.800250649452209473e-01 -2.991651296615600586e-01 -1.022530794143676758e-01 2.067013680934906006e-01 -3.098631501197814941e-01
-2.679129503667354584e-02 1.822424381971359253e-01 2.574066817760467529e-01 -6.871466636657714844e-01 -1.645474284887313843e-01 -4.762642979621887207e-01 4.161877632141113281e-01 2.292082272469997406e-02
2.373839169740676880e-01 1.069425046443939209e-01 4.174529612064361572e-01 2.494801282882690430e-01 1.043767333030700684e-01 -4.131156206130981445e-01 7.126625180244445801e-01 7.910629361867904663e-02
2.619313299655914307e-01 4.005926549434661865e-01 -5.679334327578544617e-02 2.832392975687980652e-02 -2.844663560390472412e-01 -7.001374363899230957e-01 -1.840876787900924683e-01 4.023528993129730225e-01
-4.613594710826873779e-01 -1.700855344533920288e-01 1.665804684162139893e-01 1.532861739397048950e-01 -1.672946214675903320e-01 -8.171025514602661133e-01 9.921353310346603394e-02 -3.853841871023178101e-02
1.142718866467475891e-01 -5.819114446640014648e-01 5.985999107360839844e-01 -1.322111934423446655e-01 -3.947915732860565186e-01 -2.076316475868225098e-01 1.629272252321243286e-01 2.168012559413909912e-01
3.240972161293029785e-01 4.250474274158477783e-01 5.662371516227722168e-01 1.629450023174285889e-01 5.425597354769706726e-02 -3.618060052394866943e-01 -3.185792565345764160e-01 3.630150854587554932e-01
5.560715794563293457e-01 3.354876637458801270e-01 1.594244241714477539e-01 -1.451680958271026611e-01 -1.155977919697761536e-01 -2.165072709321975708e-01 6.800792217254638672e-01 -9.484931081533432007e-02
-3.281337320804595947e-01 1.421798299998044968e-02 5.455166697502136230e-01 9.498226642608642578e-02 -2.041223049163818359e-01 -4.921845197677612305e-01 7.340702414512634277e-02 -5.442572832107543945e-01
2.120211571455001831e-01 2.407077103853225708e-01 4.372933804988861084e-01 -6.489180922508239746e-01 7.199842017143964767e-03 -3.169100880622863770e-01 3.936510384082794189e-01 -1.712945252656936646e-01
2.213947772979736328e-01 -2.196173369884490967e-01 1.690302640199661255e-01 -3.104927539825439453e-01 -6.271121650934219360e-02 -7.823121547698974609e-01 1.640369594097137451e-01 3.673178553581237793e-01
-1.511686365120112896e-03 3.880721032619476318e-01 1.638977974653244019e-01 1.360590755939483643e-01 7.527313381433486938e-02 -3.189826309680938721e-01 8.016005158424377441e-01 2.324737906455993652e-01
2.767958939075469971e-01 3.275122046470642090e-01 5.334069132804870605e-01 -2.671560645103454590e-01 -1.668629646301269531e-01 -1.153535246849060059e-01 3.391923010349273682e-01 -5.513831377029418945e-01
1.731331348419189453e-01 2.914670109748840332e-01 6.563678383827209473e-01 2.453111708164215088e-01 -5.807675793766975403e-02 -4.207961857318878174e-01 -3.996962904930114746e-01 2.321123331785202026e-01
1.561722606420516968e-01 -2.656100988388061523e-01 7.814912199974060059e-01 2.636257708072662354e-01 -4.406965970993041992e-01 -1.203551664948463440e-01 -1.046522855758666992e-01 -7.199797034263610840e-02
4.145535528659820557e-01 -5.962157994508743286e-02 3.745416104793548584e-01 5.278066545724868774e-02 1.130430400371551514e-01 -5.431335568428039551e-01 3.790755942463874817e-02 -6.101751327514648438e-01
-5.944501981139183044e-02 2.710184752941131592e-01 5.751618146896362305e-01 -4.718198254704475403e-02 6.138667091727256775e-02 -1.929032951593399048e-01 7.163649201393127441e-01 -1.892598271369934082e-01
2.045853734016418457e-01 4.107269644737243652e-01 -1.089668944478034973e-01 -1.830826103687286377e-01 -9.843181818723678589e-02 -7.982093095779418945e-01 -2.494585365056991577e-01 1.870793700218200684e-01
1.471389681100845337e-01 -3.074947297573089600e-01 5.295932888984680176e-01 -9.974100440740585327e-02 -4.285503029823303223e-01 -2.714018821716308594e-01 -6.904259324073791504e-02 5.755853652954101562e-01
-1.562908440828323364e-01 -3.626264259219169617e-02 5.636787414550781250e-01 -4.011090397834777832e-01 -4.742293953895568848e-01 -1.328860670328140259e-01 4.248305261135101318e-01 -2.694491744041442871e-01
1.030370369553565979e-01 2.960481345653533936e-01 -2.171248793601989746e-01 3.296915814280509949e-02 -1.335445791482925415e-01 -6.748274564743041992e-01 2.865467965602874756e-01 5.460525751113891602e-01
5.166229009628295898e-01 4.297658503055572510e-01 2.973328717052936554e-02 2.031515538692474365e-01 -1.033561974763870239e-01 -6.597856879234313965e-01 -2.191047072410583496e-01 1.106387749314308167e-01
1.493108086287975311e-02 3.406589329242706299e-01 1.412201374769210815e-01 5.645990837365388870e-03 1.065708324313163757e-01 -4.545513093471527100e-01 8.019224405288696289e-01 -5.196027830243110657e-02
3.540844917297363281e-01 4.898433983325958252e-01 2.043405324220657349e-01 -3.188878595829010010e-01 -1.075327210128307343e-02 -2.721067368984222412e-01 6.149625182151794434e-01 -1.972219944000244141e-01
-1.293217539787292480e-01 2.534846961498260498e-01 5.026679635047912598e-01 6.517137587070465088e-02 -1.579521000385284424e-01 -3.807128965854644775e-01 4.619774222373962402e-02 -7.000526189804077148e-01
2.403152734041213989e-01 -1.700925379991531372e-01 1.977111548185348511e-01 5.849529504776000977e-01 -4.642475545406341553e-01 -4.611592292785644531e-01 2.882575690746307373e-01 1.441224217414855957e-01
2.349615842103958130e-01 -3.880557417869567871e-02 4.568724036216735840e-01 2.524494230747222900e-01 7.294321805238723755e-02 -5.306161642074584961e-01 -1.699248142540454865e-02 -6.194037795066833496e-01
5.455086827278137207e-01 4.307789504528045654e-01 2.370715141296386719e-01 -8.356286585330963135e-02 -3.442118465900421143e-01 -1.036719232797622681e-01 4.435569941997528076e-01 -3.573398292064666748e-01
1.768945306539535522e-01 1.693496555089950562e-01 2.244704216718673706e-01 3.808513283729553223e-01 4.338821023702621460e-02 -5.300040841102600098e-01 2.794342339038848877e-01 -6.194545626640319824e-01
1.437524147331714630e-02 4.217334389686584473e-01 2.175685912370681763e-01 8.118097484111785889e-02 3.580494970083236694e-02 -2.757971584796905518e-01 7.839208245277404785e-01 2.759165763854980469e-01
-2.477998286485671997e-01 5.360020399093627930e-01 -5.098063871264457703e-02 1.077077258378267288e-02 -5.511387586593627930e-01 -4.919061064720153809e-01 6.523099541664123535e-02 3.140086829662322998e-01
1.854564994573593140e-01 -5.730458721518516541e-02 7.029338479042053223e-01 1.118913516402244568e-01 -5.384040474891662598e-01 -1.605820804834365845e-01 -3.590592145919799805e-01 -1.053431555628776550e-01
1.418866366147994995e-01 2.915591001510620117e-01 2.872302830219268799e-01 6.551901102066040039e-01 -4.871602058410644531e-01 -3.517684638500213623e-01 1.406253576278686523e-01 4.737598448991775513e-02
8.323669433593750000e-02 5.228966474533081055e-01 2.832231521606445312e-01 3.221212029457092285e-01 -6.274201273918151855e-01 -3.383459448814392090e-01 -1.028364896774291992e-01 1.302456110715866089e-01
8.352141827344894409e-02 3.732373714447021484e-01 3.086542487144470215e-01 2.748780548572540283e-01 -3.077080547809600830e-01 -6.152505278587341309e-01 -3.778254985809326172e-01 2.586952149868011475e-01
-5.579039081931114197e-02 3.597766906023025513e-02 5.571689605712890625e-01 3.075268268585205078e-01 4.134385287761688232e-02 -6.549646854400634766e-01 -1.954581141471862793e-01 3.488424718379974365e-01
7.055006921291351318e-02 -1.522017084062099457e-02 2.565281093120574951e-01 1.598733663558959961e-02 2.002995312213897705e-01 -5.397913455963134766e-01 7.691152691841125488e-01 -7.547069340944290161e-02
3.847026526927947998e-01 -1.401738524436950684e-01 3.139317929744720459e-01 -3.069978654384613037e-01 -4.080881774425506592e-01 -1.632413715124130249e-01 5.039137005805969238e-01 -4.386816918849945068e-01
-1.940179020166397095e-01 -4.057695865631103516e-01 1.782666891813278198e-01 8.854970335960388184e-02 -9.316062927246093750e-02 -8.536056280136108398e-01 7.479060441255569458e-02 -1.231785863637924194e-01
-3.319071531295776367e-01 7.204281538724899292e-02 2.108784615993499756e-01 6.031402572989463806e-02 1.830359399318695068e-01 -7.928462624549865723e-01 4.085658490657806396e-01 -8.663963526487350464e-02
3.419569730758666992e-01 4.485795199871063232e-01 -1.434224098920822144e-01 5.771592631936073303e-02 -3.706561625003814697e-01 -6.731794476509094238e-01 -2.409364469349384308e-02 2.584644854068756104e-01
-1.523565500974655151e-01 3.227244019508361816e-01 3.003460466861724854e-01 -6.164790987968444824e-01 -3.786865174770355225e-01 -3.766325116157531738e-01 2.423133254051208496e-01 -2.416833490133285522e-01
-3.384225368499755859e-01 -3.458837866783142090e-01 1.599598824977874756e-01 -2.900704741477966309e-01 -4.406265020370483398e-01 -6.278643012046813965e-01 1.924166232347488403e-01 -1.752629578113555908e-01
2.174651473760604858e-01 2.489604987204074860e-03 3.588804006576538086e-01 6.180185079574584961e-01 -5.011809468269348145e-01 -4.216884970664978027e-01 4.076537117362022400e-02 1.062798649072647095e-01
-2.169522494077682495e-01 -1.403548717498779297e-01 6.157203316688537598e-01 8.116315305233001709e-02 -2.699398696422576904e-01 -5.022683739662170410e-01 -7.849603891372680664e-02 4.650059640407562256e-01
-2.121790945529937744e-01 -3.820493817329406738e-01 3.227373659610748291e-01 -3.383247256278991699e-01 -3.499240279197692871e-01 -4.418053328990936279e-01 5.199277400970458984e-01 -4.931247234344482422e-02
3.183424100279808044e-02 2.262918092310428619e-02 5.366592407226562500e-01 -3.973458409309387207e-01 -4.915554821491241455e-01 -7.220721244812011719e-02 4.993953108787536621e-01 -2.373844087123870850e-01
3.367283642292022705e-01 4.213950634002685547e-01 6.204412579536437988e-01 -1.270134001970291138e-01 -2.568245232105255127e-01 2.230293117463588715e-02 3.149033188819885254e-01 -3.772798776626586914e-01
-9.668538719415664673e-02 2.207836955785751343e-01 6.107419133186340332e-01 -3.300559818744659424e-01 -2.238920032978057861e-01 -1.742072701454162598e-01 5.069010853767395020e-01 -3.500564992427825928e-01
5.080991387367248535e-01 3.897635340690612793e-01 3.856239095330238342e-02 2.182485610246658325e-01 -2.784370630979537964e-02 -6.837174296379089355e-01 -2.535911798477172852e-01 9.081096947193145752e-02
2.687683887779712677e-02 2.680419385433197021e-01 1.478695422410964966e-01 1.096184626221656799e-01 -7.387230545282363892e-02 -7.503724098205566406e-01 -4.609340429306030273e-02 5.682509541511535645e-01
2.717860043048858643e-01 -1.341642439365386963e-01 3.612214922904968262e-01 -5.070505142211914062e-01 3.126455545425415039e-01 -5.721886157989501953e-01 3.088692724704742432e-01 1.937335706315934658e-03
2.610327005386352539e-01 3.628687262535095215e-01 6.517754793167114258e-01 -1.471444666385650635e-01 -2.269707173109054565e-01 2.575340494513511658e-02 3.823964297771453857e-01 -3.941058516502380371e-01
4.717469811439514160e-01 3.700858354568481445e-01 4.136773347854614258e-01 -6.162495613098144531e-01 4.087042063474655151e-02 -2.020460665225982666e-01 2.169770747423171997e-01 5.171692464500665665e-03
2.632462084293365479e-01 1.458878815174102783e-01 -9.055339731276035309e-03 -5.901100039482116699e-01 -7.104472815990447998e-02 -6.943264007568359375e-01 8.820485323667526245e-02 -2.572738230228424072e-01
-4.931305050849914551e-01 -3.494018921628594398e-03 4.864742457866668701e-01 2.986069917678833008e-01 -8.075664937496185303e-02 -6.267499923706054688e-01 1.765753179788589478e-01 2.169925346970558167e-02
2.493226379156112671e-01 4.195764660835266113e-01 -6.950233876705169678e-02 -2.534644305706024170e-01 -1.600677222013473511e-01 -7.480720877647399902e-01 -3.242262005805969238e-01 -4.860979691147804260e-02
-1.254911273717880249e-01 7.522655129432678223e-01 4.857303500175476074e-01 1.069127246737480164e-01 -1.265015453100204468e-01 -3.298626542091369629e-01 -2.023464143276214600e-01 7.230599969625473022e-02
2.623029351234436035e-01 2.825778722763061523e-01 2.602995336055755615e-01 -6.236195564270019531e-01 9.836374968290328979e-02 -5.108212828636169434e-01 2.252179235219955444e-01 -2.708371877670288086e-01
1.008511111140251160e-01 6.882183551788330078e-01 -6.504399329423904419e-02 1.776279211044311523e-01 -5.893288850784301758e-01 -2.858870923519134521e-01 2.112696617841720581e-01 -8.201988041400909424e-02
2.335947006940841675e-01 1.514211595058441162e-01 4.595446884632110596e-01 3.746400475502014160e-01 -7.466158270835876465e-01 -1.111594066023826599e-01 -1.541168615221977234e-02 -3.065066039562225342e-02
3.220524489879608154e-01 1.251188516616821289e-01 2.862231135368347168e-01 -6.460216045379638672e-01 1.583155393600463867e-01 -5.535882115364074707e-01 1.827557086944580078e-01 -1.282062828540802002e-01
6.783567667007446289e-01 1.995685398578643799e-01 -6.365757435560226440e-02 -2.358589321374893188e-01 -7.160275429487228394e-02 -6.515226364135742188e-01 -6.964885443449020386e-02 -7.657195627689361572e-02
-2.561594545841217041e-02 3.852865099906921387e-01 3.620086908340454102e-01 -6.060971617698669434e-01 -4.084243997931480408e-02 -3.766754567623138428e-01 4.532840847969055176e-01 -5.895023047924041748e-02
1.223556548357009888e-01 5.021496415138244629e-01 6.539292931556701660e-01 3.977429568767547607e-01 1.463482063263654709e-02 -3.515632152557373047e-01 -4.261867702007293701e-02 1.463725268840789795e-01
2.380035584792494774e-03 2.984014451503753662e-01 2.378316521644592285e-01 1.238471493124961853e-01 1.773260682821273804e-01 -5.748139619827270508e-01 6.487804055213928223e-01 2.372276633977890015e-01
5.661529898643493652e-01 3.279937505722045898e-01 1.296808719635009766e-01 -1.638961434364318848e-01 -1.408958733081817627e-01 -2.283695936203002930e-01 6.682361960411071777e-01 -9.832599014043807983e-02
-4.767022281885147095e-02 4.806494414806365967e-01 2.755706012248992920e-01 -4.357947409152984619e-01 -4.287897050380706787e-01 -2.828108966350555420e-01 7.610647380352020264e-02 -4.808457195758819580e-01
-1.448043286800384521e-01 3.031352758407592773e-01 -4.376088082790374756e-02 3.858099877834320068e-01 -4.363412559032440186e-01 -6.905008554458618164e-01 9.368784725666046143e-02 2.457920461893081665e-01
5.211110115051269531e-01 2.503462135791778564e-01 -4.627841338515281677e-02 -1.131212785840034485e-01 4.681457579135894775e-02 -7.794379591941833496e-01 -1.881094723939895630e-01 -7.570650428533554077e-02
5.874813795089721680e-01 4.088014662265777588e-01 1.703473627567291260e-01 -2.986342310905456543e-01 -2.119773030281066895e-01 -1.837473362684249878e-01 5.137674212455749512e-01 -1.639875322580337524e-01
-4.523480236530303955e-01 1.528277099132537842e-01 3.494732379913330078e-01 6.522912532091140747e-02 1.873905584216117859e-02 -7.779454588890075684e-01 4.602615255862474442e-03 2.001675069332122803e-01
5.571303889155387878e-03 -2.607331871986389160e-01 1.911509782075881958e-02 -4.980305731296539307e-01 -5.998637676239013672e-01 -4.954808652400970459e-01 1.657275110483169556e-01 2.253532409667968750e-01
6.579267978668212891e-01 -1.921880841255187988e-01 -4.551897570490837097e-02 1.072969362139701843e-01 -1.466897577047348022e-01 -6.585089564323425293e-01 7.400468736886978149e-02 -2.366070151329040527e-01
1.266996264457702637e-01 4.556371569633483887e-01 -6.459829956293106079e-02 -2.359073609113693237e-01 -1.703839004039764404e-01 -7.758899927139282227e-01 -2.906982302665710449e-01 3.123205155134201050e-02
6.462835520505905151e-02 3.618327379226684570e-01 -1.057344004511833191e-01 -3.285266458988189697e-02 -1.685896366834640503e-01 -7.379286885261535645e-01 -1.687799394130706787e-02 5.285784006118774414e-01
2.127247899770736694e-01 -9.856166690587997437e-02 1.171733140945434570e-01 -2.435752451419830322e-01 -1.850442774593830109e-02 -7.741286158561706543e-01 -2.012421339750289917e-01 4.815177917480468750e-01
5.572887659072875977e-01 4.226445853710174561e-01 1.930886805057525635e-01 1.190751567482948303e-01 -1.118367686867713928e-01 -5.442352294921875000e-01 -3.622098565101623535e-01 1.394389569759368896e-01
2.563442587852478027e-01 -4.613438546657562256e-01 -1.660539582371711731e-02 2.394677698612213135e-02 -5.372205972671508789e-01 -6.464719176292419434e-01 8.129056543111801147e-03 1.183305606245994568e-01
5.356189012527465820e-01 -8.379787951707839966e-02 -1.545929759740829468e-01 5.484218522906303406e-02 -3.699967861175537109e-01 -6.770197749137878418e-01 1.025564298033714294e-01 -2.709473371505737305e-01
4.290300905704498291e-01 3.764018714427947998e-01 2.526834309101104736e-01 5.761960148811340332e-02 1.103819012641906738e-01 -6.224064230918884277e-01 -2.277197837829589844e-01 3.945323228836059570e-01
1.475834101438522339e-01 3.299963176250457764e-01 3.389251828193664551e-01 1.895784735679626465e-01 5.934797227382659912e-02 -6.290476322174072266e-01 -2.403127253055572510e-01 5.114079117774963379e-01
5.700038075447082520e-01 -3.423893749713897705e-01 1.604509204626083374e-01 2.808451652526855469e-01 -3.272116184234619141e-01 -2.886469960212707520e-01 5.052475333213806152e-01 -8.710376918315887451e-02
6.274650692939758301e-01 -3.748790919780731201e-02 -2.248986363410949707e-01 1.443479582667350769e-02 -1.892208009958267212e-01 -7.109135985374450684e-01 8.896145969629287720e-02 -7.055293023586273193e-02
3.990952968597412109e-01 3.623205125331878662e-01 3.764490485191345215e-01 5.504414811730384827e-02 3.543187081813812256e-01 -5.439366102218627930e-01 2.684090286493301392e-03 3.785330355167388916e-01
4.313702881336212158e-01 -3.554873168468475342e-01 -5.333482846617698669e-02 -1.481180340051651001e-01 -5.762084722518920898e-01 -5.648300647735595703e-01 -2.908958867192268372e-02 1.042576581239700317e-01
6.521487236022949219e-02 -2.207561880350112915e-01 1.822714060544967651e-01 -1.628776788711547852e-01 -5.290610194206237793e-01 -7.279534339904785156e-01 -2.751815319061279297e-01 4.141325876116752625e-02
1.664831787347793579e-01 2.243347465991973877e-01 2.698661088943481445e-01 5.733584761619567871e-01 -5.823833346366882324e-01 -4.125681817531585693e-01 -9.396393597126007080e-02 4.666250571608543396e-02
4.699713885784149170e-01 4.947026371955871582e-01 -3.785734623670578003e-02 1.242542713880538940e-01 -4.841932654380798340e-01 -4.652877449989318848e-01 -1.280215382575988770e-01 2.240506112575531006e-01
1.815624833106994629e-01 -2.458982765674591064e-01 5.556104779243469238e-01 4.219483137130737305e-01 -1.970021277666091919e-01 -4.462950527667999268e-01 5.410915613174438477e-02 4.229759275913238525e-01
2.277771085500717163e-01 4.766466319561004639e-01 6.528100967407226562e-01 8.954559266567230225e-02 1.541826874017715454e-02 -2.656204700469970703e-01 -3.490202128887176514e-01 3.068209886550903320e-01
-4.244579374790191650e-01 -1.338888108730316162e-01 3.397245109081268311e-01 1.005493402481079102e-01 -1.134598776698112488e-01 -8.063893914222717285e-01 -1.265848707407712936e-02 1.144077107310295105e-01
3.447998762130737305e-01 7.664424180984497070e-02 4.128356277942657471e-01 1.082003042101860046e-01 3.585569858551025391e-01 -5.349659919738769531e-01 2.444574236869812012e-01 -4.675330221652984619e-01
2.760741412639617920e-01 -4.036598205566406250e-01 1.842272132635116577e-01 -2.768905460834503174e-01 -1.908559054136276245e-01 -6.923691630363464355e-01 -1.643698066473007202e-01 3.277428448200225830e-01
-1.769249886274337769e-01 1.014955639839172363e-01 5.411298200488090515e-02 -3.045361675322055817e-02 -7.717400193214416504e-01 -4.187321662902832031e-01 9.745059162378311157e-02 4.172824919223785400e-01
3.994857668876647949e-01 -2.905897609889507294e-02 1.602533757686614990e-01 -1.041344255208969116e-01 -1.060861255973577499e-02 -5.950101613998413086e-01 5.359162017703056335e-02 -6.678470969200134277e-01
-9.524785727262496948e-02 9.012226760387420654e-02 1.116543188691139221e-01 -3.228583633899688721e-01 7.328855991363525391e-02 -6.560787558555603027e-01 6.523115634918212891e-01 -6.914268434047698975e-02
5.069897174835205078e-01 4.368222057819366455e-01 1.586030423641204834e-01 -1.445773690938949585e-01 -1.728760004043579102e-01 -2.144572138786315918e-01 6.356716156005859375e-01 -1.616595834493637085e-01
3.740418851375579834e-01 1.134700477123260498e-01 -1.152749508619308472e-01 -9.003999084234237671e-02 -1.543928086757659912e-01 -8.100387454032897949e-01 -1.048872247338294983e-01 -3.671791851520538330e-01
2.265784591436386108e-01 -1.566944420337677002e-01 2.726708054542541504e-01 -1.708467006683349609e-01 5.738602951169013977e-02 -8.072645068168640137e-01 -3.941252529621124268e-01 -1.013276129961013794e-01
4.867459833621978760e-02 4.117810726165771484e-01 3.734824359416961670e-01 -5.895860791206359863e-01 -5.201973393559455872e-02 -3.480525910854339600e-01 4.263798296451568604e-01 -1.879359334707260132e-01
6.302394270896911621e-01 3.916095197200775146e-01 8.116168528795242310e-02 -1.109669916331768036e-02 -2.889166474342346191e-01 -1.582098007202148438e-01 5.641990900039672852e-01 -1.261189132928848267e-01
3.162447810173034668e-01 4.819440245628356934e-01 -2.068590372800827026e-01 -4.008623585104942322e-02 -6.911401748657226562e-01 -3.230528831481933594e-01 1.437675952911376953e-01 1.435779631137847900e-01
6.245333552360534668e-01 4.209647476673126221e-01 4.787262901663780212e-02 8.626650273799896240e-02 -2.352351248264312744e-01 -2.484530061483383179e-01 4.541721940040588379e-01 -3.157154321670532227e-01
5.907919406890869141e-01 4.352552294731140137e-01 1.330722123384475708e-01 1.721224188804626465e-01 -1.498243659734725952e-01 -5.374180674552917480e-01 -2.789745628833770752e-01 1.584020704030990601e-01
1.956687867641448975e-01 2.842128872871398926e-01 5.476554632186889648e-01 -1.484320759773254395e-01 -3.486885130405426025e-01 -3.781140223145484924e-02 4.551629424095153809e-01 -4.783215522766113281e-01
6.963350176811218262e-01 3.339350521564483643e-01 4.349623918533325195e-01 -2.424201518297195435e-01 -1.258157193660736084e-01 -9.837144613265991211e-02 2.240322232246398926e-01 -2.827509641647338867e-01
5.022842884063720703e-01 4.569909870624542236e-01 1.543796509504318237e-01 -1.094302684068679810e-01 -1.580351144075393677e-01 -1.920628100633621216e-01 6.569759845733642578e-01 -9.788272529840469360e-02
-1.975533366203308105e-02 4.812807738780975342e-01 2.748674452304840088e-01 -1.342514902353286743e-02 -4.582906514406204224e-02 -4.855778217315673828e-01 8.739197999238967896e-02 6.683733463287353516e-01
3.960053995251655579e-02 4.320028051733970642e-02 5.474581122398376465e-01 -9.213799983263015747e-02 -7.281483709812164307e-02 -3.205254375934600830e-01 8.693509548902511597e-02 7.568154931068420410e-01
5.127257108688354492e-02 2.213645726442337036e-01 2.805796861648559570e-01 1.444061100482940674e-01 1.892889291048049927e-01 -4.480183422565460205e-01 7.715261578559875488e-01 1.303363144397735596e-01
2.165774852037429810e-01 -3.942266404628753662e-01 7.264489531517028809e-01 1.470896899700164795e-01 -3.944070935249328613e-01 -2.051725983619689941e-01 -1.987471058964729309e-02 2.242066413164138794e-01
1.311293989419937134e-02 3.076235949993133545e-02 7.040084600448608398e-01 -1.075539290904998779e-01 1.572244241833686829e-02 -3.866811692714691162e-01 -3.431206941604614258e-02 -5.837288498878479004e-01
1.569443941116333008e-02 2.427156269550323486e-01 3.148218095302581787e-01 1.559873074293136597e-01 3.764497339725494385e-01 -5.831059813499450684e-01 5.412318110466003418e-01 2.067341357469558716e-01
2.506880462169647217e-01 2.914793789386749268e-01 -1.584865748882293701e-01 -1.366115361452102661e-01 -1.899069100618362427e-01 -8.399989604949951172e-01 -2.546321153640747070e-01 -4.375110194087028503e-02
3.059214949607849121e-01 -1.246555522084236145e-01 3.015393912792205811e-01 2.417130917310714722e-01 3.076640889048576355e-02 -6.743341684341430664e-01 -8.098682761192321777e-02 -5.284788608551025391e-01
4.734654724597930908e-01 -4.212010800838470459e-01 1.951898336410522461e-01 -1.329353600740432739e-01 -3.955708742141723633e-01 -5.677540898323059082e-01 -2.079776078462600708e-01 1.434353291988372803e-01
-1.397479623556137085e-01 8.564787358045578003e-02 4.836646318435668945e-01 1.240253821015357971e-01 -1.700736209750175476e-02 -5.435348749160766602e-01 -2.667268179357051849e-02 -6.537511348724365234e-01
1.520303636789321899e-01 3.305149078369140625e-01 2.726388871669769287e-01 3.711896836757659912e-01 2.998107373714447021e-01 -5.065008401870727539e-01 5.058918595314025879e-01 2.306011170148849487e-01
1.077940091490745544e-01 -3.553215861320495605e-01 5.830008983612060547e-01 7.527739554643630981e-02 -7.108495831489562988e-01 -9.644611924886703491e-02 4.087888821959495544e-02 1.703850738704204559e-02
-2.076832056045532227e-01 -3.013346577063202858e-03 1.459560394287109375e-01 -1.153519526124000549e-01 1.520211696624755859e-01 -6.973211169242858887e-01 6.348890662193298340e-01 -9.898594766855239868e-02
-3.066317737102508545e-01 2.477539777755737305e-01 2.020561993122100830e-01 4.359834194183349609e-01 -4.064458608627319336e-01 -6.551814079284667969e-01 -1.385314017534255981e-01 -5.905196070671081543e-03
7.504435181617736816e-01 1.967605501413345337e-01 2.014291882514953613e-01 3.972223997116088867e-01 -1.540340632200241089e-01 -3.194391429424285889e-01 1.375226527452468872e-01 2.346911281347274780e-01
1.492878347635269165e-01 -2.103614360094070435e-01 1.003016903996467590e-01 -2.044060975313186646e-01 -7.601974997669458389e-03 -8.417602777481079102e-01 -1.243869811296463013e-01 3.968988060951232910e-01
2.860088646411895752e-01 3.476057946681976318e-01 6.750241518020629883e-01 2.992254793643951416e-01 1.183060705661773682e-01 -3.450830280780792236e-01 -3.228695690631866455e-01 1.218695193529129028e-01
-3.381688594818115234e-01 -3.282753229141235352e-01 4.255574643611907959e-01 -6.625293288379907608e-03 -2.863670587539672852e-01 -6.175181865692138672e-01 -2.647488564252853394e-02 -3.642778694629669189e-01
6.342027187347412109e-01 4.055387377738952637e-01 2.027542144060134888e-01 -4.273521900177001953e-01 -1.389355510473251343e-01 -2.371347993612289429e-01 2.905689477920532227e-01 -2.227555364370346069e-01
8.781166374683380127e-02 1.340016871690750122e-01 8.375406265258789062e-01 2.729302048683166504e-01 -1.926079043187201023e-03 -2.511656880378723145e-01 -1.274687349796295166e-01 3.450091481208801270e-01
3.348850458860397339e-02 1.967602372169494629e-01 7.305850386619567871e-01 3.157808184623718262e-01 -8.072523772716522217e-02 -2.990925610065460205e-01 -5.126966279931366444e-04 4.803319275379180908e-01
5.452619194984436035e-01 7.321268320083618164e-02 1.508273631334304810e-01 -4.010373651981353760e-01 -9.903639554977416992e-02 -3.808417022228240967e-01 4.709963500499725342e-01 -3.702208995819091797e-01
-1.487492769956588745e-01 -2.380434721708297729e-01 1.839536726474761963e-01 -1.460908353328704834e-01 1.302635669708251953e-01 -8.081666231155395508e-01 3.850257694721221924e-01 2.183597385883331299e-01
2.610726952552795410e-01 1.563764065504074097e-01 -4.590396210551261902e-02 -6.014700531959533691e-01 -1.093244701623916626e-01 -7.087037563323974609e-01 6.504171341657638550e-02 -1.583386510610580444e-01
-2.455004751682281494e-01 -2.482610940933227539e-01 1.804805994033813477e-01 -9.274416416883468628e-02 -5.474134683609008789e-01 -5.272840857505798340e-01 4.957951009273529053e-01 1.158382669091224670e-01
-4.429458081722259521e-01 1.225611567497253418e-01 1.625341325998306274e-01 -3.077788650989532471e-01 -2.352280020713806152e-01 -7.423559427261352539e-01 -2.393892854452133179e-01 -6.245610862970352173e-02
3.007302284240722656e-01 1.847955435514450073e-01 6.555306911468505859e-01 -1.428155153989791870e-01 -2.064463198184967041e-01 8.389293216168880463e-04 5.728626251220703125e-01 -2.334586530923843384e-01
-6.696021556854248047e-02 1.011970713734626770e-01 1.841132044792175293e-01 2.119295299053192139e-01 2.452115863561630249e-01 -7.449908852577209473e-01 5.011339187622070312e-01 2.004701495170593262e-01
-1.624810993671417236e-01 2.100683301687240601e-01 5.715706348419189453e-01 3.405028879642486572e-01 1.303322464227676392e-01 -6.303204894065856934e-01 -1.697302758693695068e-01 2.091343700885772705e-01
-2.446556687355041504e-01 -5.124022066593170166e-02 4.916569888591766357e-01 -1.136308163404464722e-02 -1.547318100929260254e-01 -5.447604060173034668e-01 -1.062416061758995056e-01 -6.030499339103698730e-01
3.814499378204345703e-01 1.349380761384963989e-01 2.178862504661083221e-02 8.461838960647583008e-02 -3.458166494965553284e-03 -8.352164626121520996e-01 -5.707253701984882355e-03 -3.619691133499145508e-01
3.725073039531707764e-01 -1.117130517959594727e-01 9.432089328765869141e-02 -5.269098281860351562e-01 1.118893250823020935e-01 -7.096141576766967773e-01 2.033633887767791748e-01 6.928166747093200684e-02
1.219976171851158142e-01 -2.057194858789443970e-01 1.110140681266784668e-01 -2.276855409145355225e-01 -7.833457589149475098e-01 -4.742789864540100098e-01 -1.328010112047195435e-01 1.497463285923004150e-01
3.286155760288238525e-01 3.905347883701324463e-01 -2.030802369117736816e-01 -6.953271478414535522e-02 -7.150618731975555420e-02 -8.235203623771667480e-01 -9.940526634454727173e-02 -1.542116980999708176e-02
4.056347012519836426e-01 -7.742185145616531372e-02 3.566033393144607544e-02 -3.225649893283843994e-02 5.835891887545585632e-02 -8.600345253944396973e-01 -2.105337977409362793e-01 -1.994110941886901855e-01
3.831859529018402100e-01 -2.429079413414001465e-01 1.023462042212486267e-01 -1.977473646402359009e-01 -4.379189610481262207e-01 -6.528499126434326172e-01 -3.545933365821838379e-01 -2.937656827270984650e-02
6.807712912559509277e-01 3.854950368404388428e-01 1.295404881238937378e-01 -6.788388639688491821e-02 -1.359180361032485962e-01 -2.296044528484344482e-01 4.953607320785522461e-01 -2.235639840364456177e-01
8.093805052340030670e-03 1.549421101808547974e-01 1.399605423212051392e-01 1.777512878179550171e-01 9.750556200742721558e-02 -6.473531126976013184e-01 6.111888289451599121e-01 3.501684963703155518e-01
3.734047412872314453e-01 -1.715777963399887085e-01 1.087134927511215210e-01 2.806712388992309570e-01 -2.448750287294387817e-01 -3.274255394935607910e-01 7.536537647247314453e-01 7.327780127525329590e-02
8.358254283666610718e-02 3.950697481632232666e-01 7.714097499847412109e-01 2.807581126689910889e-01 2.182077169418334961e-01 -2.599101066589355469e-01 -3.074255399405956268e-02 -2.166165560483932495e-01
3.160914182662963867e-01 -5.409927666187286377e-02 -3.727633738890290260e-03 -2.050172835588455200e-01 -2.071008086204528809e-01 -8.584119081497192383e-01 -2.693420648574829102e-01 5.297528207302093506e-02
-1.212817430496215820e-01 1.110518723726272583e-01 3.230923116207122803e-01 5.453880429267883301e-01 4.414382949471473694e-02 -7.371394634246826172e-01 -7.386046648025512695e-02 -1.426282376050949097e-01
-2.724821567535400391e-01 -3.160076737403869629e-01 2.894423305988311768e-01 -4.129851460456848145e-01 -1.364200413227081299e-01 -6.138133406639099121e-01 4.122215211391448975e-01 -7.909023761749267578e-02
-2.641966938972473145e-01 2.118781805038452148e-01 2.277182638645172119e-01 -2.635781168937683105e-01 -3.305042535066604614e-02 -8.272279500961303711e-01 -2.785236239433288574e-01 -3.170130029320716858e-02
-2.368736714124679565e-01 2.389779239892959595e-01 3.546749353408813477e-01 3.213146924972534180e-01 -3.715069591999053955e-01 -5.710811018943786621e-01 -4.083518683910369873e-01 -1.638314872980117798e-01
1.552577167749404907e-01 9.653881192207336426e-02 6.720010638236999512e-01 7.378933578729629517e-02 2.466762363910675049e-01 -2.739925086498260498e-01 5.974064469337463379e-01 -1.293424814939498901e-01
1.965880692005157471e-01 -3.528406322002410889e-01 -4.871364310383796692e-02 -2.711288034915924072e-01 -6.515983343124389648e-01 -4.422595798969268799e-01 2.548725306987762451e-01 2.753884196281433105e-01
2.121099084615707397e-01 -1.048688963055610657e-01 2.599344402551651001e-02 -1.182011738419532776e-01 -2.733430564403533936e-01 -9.173697233200073242e-01 7.258123252540826797e-03 -1.141421794891357422e-01
1.834903955459594727e-01 6.018255352973937988e-01 4.119177758693695068e-01 4.647635221481323242e-01 -1.967577040195465088e-01 -4.013215899467468262e-01 -1.303580999374389648e-01 -4.111057519912719727e-02
2.761970460414886475e-01 3.269909322261810303e-01 -2.392394840717315674e-01 2.272052317857742310e-01 -7.079950571060180664e-01 -4.158338308334350586e-01 1.833869963884353638e-01 -1.135286316275596619e-02
-4.451241493225097656e-01 3.431354165077209473e-01 5.872842073440551758e-01 3.067284226417541504e-01 -2.720411717891693115e-01 -3.781220912933349609e-01 1.321977078914642334e-01 1.033373922109603882e-01
-4.045834839344024658e-01 -1.773537844419479370e-01 2.296067774295806885e-01 2.754175961017608643e-01 -1.513665318489074707e-01 -7.788366675376892090e-01 1.612313538789749146e-01 -1.441867202520370483e-01
5.233480930328369141e-01 -1.450325250625610352e-01 1.798688471317291260e-01 -4.888128861784934998e-02 2.148394705727696419e-03 -7.803350090980529785e-01 -2.407158613204956055e-01 -5.881243944168090820e-02
5.786960944533348083e-03 4.012029767036437988e-01 3.966155946254730225e-01 -2.628891766071319580e-01 -2.085848152637481689e-01 -4.708999693393707275e-01 -5.886119008064270020e-01 2.948963269591331482e-02
6.445010751485824585e-02 2.890287339687347412e-01 -7.232697308063507080e-02 -2.988201938569545746e-02 -3.068478107452392578e-01 -8.138479590415954590e-01 -3.757886588573455811e-01 -9.199519455432891846e-02
-3.343228697776794434e-01 -1.259644329547882080e-01 5.221089720726013184e-01 1.238021329045295715e-01 -4.029403030872344971e-01 -4.970358610153198242e-01 -6.885808706283569336e-02 4.126617610454559326e-01
5.993649363517761230e-01 -1.275658309459686279e-01 1.211763620376586914e-01 3.459486961364746094e-01 -2.824355363845825195e-01 -2.521014511585235596e-01 5.881053209304809570e-01 -3.052232228219509125e-02
3.018068969249725342e-01 3.572795391082763672e-01 4.537787735462188721e-01 -3.180933296680450439e-01 -2.147820442914962769e-01 -1.216575801372528076e-01 5.757217407226562500e-01 -2.859684228897094727e-01
5.079160928726196289e-01 3.936589062213897705e-01 3.838580250740051270e-01 1.277263313531875610e-01 -6.756550073623657227e-02 -1.843642443418502808e-01 3.925383090972900391e-01 -4.803655743598937988e-01
5.755474567413330078e-01 2.601653337478637695e-01 1.492841541767120361e-01 4.106894433498382568e-01 -4.522062242031097412e-01 -3.599911630153656006e-01 1.598358452320098877e-01 2.246687561273574829e-01
-3.727067708969116211e-01 1.123244389891624451e-01 1.114414185285568237e-01 -3.267044723033905029e-01 -2.782386243343353271e-01 -7.574305534362792969e-01 -2.743398845195770264e-01 5.420111492276191711e-02
-4.283148050308227539e-01 1.396408677101135254e-01 8.344595879316329956e-02 -1.531009376049041748e-01 -4.265710115432739258e-01 -7.599845528602600098e-01 -7.659908384084701538e-02 3.517280146479606628e-02
-1.434431672096252441e-01 4.190074205398559570e-01 3.652609288692474365e-01 -5.701078772544860840e-01 -3.895262479782104492e-01 -2.958323955535888672e-01 2.515249550342559814e-01 -2.071375548839569092e-01
2.739609777927398682e-01 5.277141928672790527e-01 2.029416263103485107e-01 -3.518541157245635986e-01 -4.233121275901794434e-01 -2.890966236591339111e-01 -4.620414674282073975e-01 7.227905094623565674e-02
-1.495992839336395264e-01 4.593420922756195068e-01 3.190270662307739258e-01 -5.829150676727294922e-01 -1.645988374948501587e-01 -4.395114779472351074e-01 2.230387032032012939e-01 -2.346217632293701172e-01
-2.715408802032470703e-01 4.039863348007202148e-01 2.247361652553081512e-02 6.354796141386032104e-02 -6.619232296943664551e-01 -5.595850944519042969e-01 -7.749663293361663818e-02 3.512334451079368591e-02
-4.353446364402770996e-01 3.097143769264221191e-01 4.441913217306137085e-02 -1.933875381946563721e-01 -4.418914914131164551e-01 -6.735323071479797363e-01 -6.276264041662216187e-02 1.494235247373580933e-01
-3.710413724184036255e-02 -2.596253752708435059e-01 2.911221385002136230e-01 -3.371065557003021240e-01 -7.398350834846496582e-01 -3.151403665542602539e-01 2.914946377277374268e-01 -3.444528579711914062e-02
4.109705686569213867e-01 4.376114904880523682e-01 -3.094403743743896484e-01 -5.091191828250885010e-02 -3.492169380187988281e-01 -6.435657739639282227e-01 6.967697292566299438e-02 1.642948016524314880e-02
2.562967538833618164e-01 -1.686780899763107300e-01 5.014398097991943359e-01 5.714691281318664551e-01 -2.509694695472717285e-01 -4.616878628730773926e-01 -1.000624522566795349e-01 2.041736543178558350e-01
4.286727607250213623e-01 2.676162421703338623e-01 1.051835864782333374e-01 -6.285271644592285156e-01 -2.304405272006988525e-01 -4.277280867099761963e-01 1.923529207706451416e-01 -2.558467984199523926e-01
-8.810060471296310425e-02 6.197040081024169922e-01 3.916412964463233948e-02 4.852626007050275803e-03 -6.248002648353576660e-01 -4.471222460269927979e-01 1.044711563736200333e-02 1.274557709693908691e-01
2.324968129396438599e-01 -2.447541207075119019e-01 4.235937297344207764e-01 5.490624904632568359e-01 -4.574760496616363525e-01 -3.934741914272308350e-01 1.432325541973114014e-01 1.432401239871978760e-01
-7.537958770990371704e-02 4.811839461326599121e-01 2.710923850536346436e-01 -1.089944988489151001e-01 -6.282130479812622070e-01 -3.547059893608093262e-01 -3.397460281848907471e-01 2.037492990493774414e-01
3.480771183967590332e-01 2.288015186786651611e-01 -2.831869013607501984e-02 -6.041514873504638672e-01 -8.619100600481033325e-02 -6.334628462791442871e-01 1.403618454933166504e-01 -1.796814203262329102e-01
1.070383563637733459e-01 1.355077475309371948e-01 2.480352073907852173e-01 5.593709349632263184e-01 -5.940777063369750977e-01 -4.395881295204162598e-01 8.642559498548507690e-02 2.052503973245620728e-01
6.319968700408935547e-01 3.765880167484283447e-01 4.290663599967956543e-01 -2.465839684009552002e-01 -3.141482472419738770e-01 5.129784345626831055e-03 2.470885068178176880e-01 -2.325764894485473633e-01
6.193725466728210449e-01 4.444830417633056641e-01 3.083403110504150391e-01 -4.077730476856231689e-01 -1.345103979110717773e-01 -1.768541336059570312e-01 2.880959808826446533e-01 -1.583990454673767090e-01
-8.580773323774337769e-02 -1.006118673831224442e-02 3.992399871349334717e-01 1.590255200862884521e-01 -2.424002997577190399e-02 -6.136019229888916016e-01 1.011632382869720459e-02 -6.562445163726806641e-01
-2.189455181360244751e-01 1.676750928163528442e-01 3.077068626880645752e-01 8.410202711820602417e-02 3.016430437564849854e-01 -6.952803730964660645e-01 3.933627009391784668e-01 3.050472140312194824e-01
4.334653317928314209e-01 3.536545336246490479e-01 -6.420845538377761841e-02 1.084380745887756348e-01 -9.547548741102218628e-02 -7.804989814758300781e-01 -2.299139201641082764e-01 -1.683167647570371628e-04
1.914573609828948975e-01 1.526055634021759033e-01 2.799607515335083008e-01 -1.770654916763305664e-01 2.092123180627822876e-01 -5.422084927558898926e-01 4.369476065039634705e-02 7.004687190055847168e-01
-2.911072671413421631e-01 6.856883410364389420e-03 6.936432123184204102e-01 7.792040705680847168e-02 -1.771669536828994751e-01 -5.700325965881347656e-01 -2.025045901536941528e-01 1.751106828451156616e-01
4.125941097736358643e-01 4.333167076110839844e-01 5.158154368400573730e-01 -1.607601195573806763e-01 -1.892020702362060547e-01 -3.583457693457603455e-02 4.382421970367431641e-01 -3.477869629859924316e-01
-4.236556291580200195e-01 -4.012854397296905518e-02 5.186159610748291016e-01 1.040682420134544373e-01 -3.525847569108009338e-02 -6.388308405876159668e-01 6.576403230428695679e-02 3.541751503944396973e-01
6.377211809158325195e-01 1.647548824548721313e-01 2.774466872215270996e-01 -4.489228129386901855e-01 -2.012916654348373413e-01 -1.987673193216323853e-01 3.818946778774261475e-01 -2.485732287168502808e-01
-6.227776408195495605e-03 1.045596525073051453e-01 3.292630612850189209e-01 1.714051961898803711e-01 3.548475801944732666e-01 -6.163819432258605957e-01 5.704795718193054199e-01 -1.412238627672195435e-01
6.985899209976196289e-01 4.122652113437652588e-01 3.807598948478698730e-01 -6.298843771219253540e-02 -1.477019786834716797e-01 -9.525524079799652100e-02 3.684566915035247803e-01 -1.625235229730606079e-01
-3.497827947139739990e-01 1.655070632696151733e-01 4.674581885337829590e-01 4.639968574047088623e-01 -9.853436052799224854e-02 -6.048498749732971191e-01 1.932757645845413208e-01 5.950963497161865234e-02
1.003926545381546021e-01 -3.452544510364532471e-01 2.995655834674835205e-01 1.102678701281547546e-01 -9.540393203496932983e-02 -4.131281971931457520e-01 7.492214441299438477e-01 -1.664706915616989136e-01
2.485986202955245972e-01 3.779767751693725586e-01 1.555050909519195557e-01 1.944661587476730347e-01 -1.077996864914894104e-01 -4.850684106349945068e-01 7.626121491193771362e-02 6.932570934295654297e-01
1.559363603591918945e-01 3.856548070907592773e-01 1.227825582027435303e-01 1.180365160107612610e-01 -1.979945898056030273e-01 -7.369390130043029785e-01 -3.815861046314239502e-01 2.646829783916473389e-01
3.134115040302276611e-01 3.371303975582122803e-01 5.489634871482849121e-01 -1.532624810934066772e-01 -2.147005349397659302e-01 -1.730444096028804779e-02 5.667619109153747559e-01 -3.092753291130065918e-01
-2.168729454278945923e-01 4.890074133872985840e-01 4.663282632827758789e-01 -4.221072196960449219e-01 -4.104163646697998047e-01 -2.301372736692428589e-01 1.481183022260665894e-01 -2.736011147499084473e-01
-2.352009862661361694e-01 5.339600518345832825e-02 3.932272791862487793e-01 3.056063950061798096e-01 1.751114279031753540e-01 -6.706420183181762695e-01 4.004149734973907471e-01 2.303244322538375854e-01
-2.302956581115722656e-02 -6.506757438182830811e-02 -3.745736926794052124e-02 1.767584979534149170e-01 -4.939505159854888916e-01 -6.276040077209472656e-01 3.978782296180725098e-01 4.079314172267913818e-01
-4.483371973037719727e-02 4.239006042480468750e-01 4.394782781600952148e-01 3.691722750663757324e-01 -6.621520966291427612e-02 -3.878906667232513428e-01 2.800717055797576904e-01 5.055541396141052246e-01
2.886331379413604736e-01 -1.073897257447242737e-01 3.321031928062438965e-01 2.883657217025756836e-01 2.248480468988418579e-01 -5.557469129562377930e-01 5.918040871620178223e-01 -4.547058418393135071e-02
1.513251066207885742e-01 3.628396987915039062e-01 -1.344053000211715698e-01 1.384209543466567993e-01 -7.583656907081604004e-01 -4.624036848545074463e-01 8.267662674188613892e-02 1.115873456001281738e-01
4.131706655025482178e-01 3.144652545452117920e-01 1.379178464412689209e-01 6.381747126579284668e-02 -4.659057259559631348e-01 -4.920434057712554932e-01 -4.979414939880371094e-01 -1.367807853966951370e-02
-1.598390638828277588e-01 -9.246671944856643677e-02 3.595255911350250244e-01 1.921828389167785645e-01 2.201690226793289185e-01 -6.672343611717224121e-01 5.292749404907226562e-01 -1.609359532594680786e-01
-9.546137601137161255e-02 2.089884430170059204e-01 -1.335213333368301392e-01 1.333694066852331161e-02 -8.288668394088745117e-01 -4.606076776981353760e-01 7.975334301590919495e-03 1.730948984622955322e-01
3.366877138614654541e-01 1.389311701059341431e-01 3.011155128479003906e-01 1.151746734976768494e-01 3.748862743377685547e-01 -4.985720813274383545e-01 4.722602963447570801e-01 3.889219164848327637e-01
4.145161509513854980e-01 1.223249658942222595e-01 4.230044186115264893e-01 -5.418229699134826660e-01 2.327763587236404419e-01 -4.356285333633422852e-01 1.237534433603286743e-01 -2.853701114654541016e-01
-1.160745471715927124e-01 5.490921139717102051e-01 2.501411736011505127e-01 3.520727753639221191e-01 -2.030506357550621033e-02 -5.611379146575927734e-01 1.724246740341186523e-01 -3.917659819126129150e-01
4.401321709156036377e-01 -3.436613082885742188e-02 -2.061812430620193481e-01 -1.555360015481710434e-02 -1.338891386985778809e-01 -8.403970599174499512e-01 -2.159029617905616760e-02 -1.941401362419128418e-01
1.294891387224197388e-01 -3.474328815937042236e-01 4.802614748477935791e-01 -1.029077246785163879e-01 -1.026650071144104004e-01 -4.492579996585845947e-01 1.817738711833953857e-01 6.130802631378173828e-01
9.068018198013305664e-02 2.426847517490386963e-01 5.552648901939392090e-01 2.432986646890640259e-01 -7.435591816902160645e-01 1.494788657873868942e-02 1.069362536072731018e-01 -2.878951281309127808e-02
-8.241786807775497437e-02 9.885867685079574585e-02 5.880278944969177246e-01 -4.913391768932342529e-01 -3.523902595043182373e-01 -1.890722215175628662e-01 4.280624687671661377e-01 -2.303879708051681519e-01
-3.682228028774261475e-01 9.130009263753890991e-02 3.253095746040344238e-01 3.165677189826965332e-01 -4.689541459083557129e-02 -7.563424706459045410e-01 1.576763689517974854e-01 2.256545126438140869e-01
3.599277138710021973e-01 -2.816163375973701477e-02 7.431741058826446533e-02 -3.304913640022277832e-01 -4.520053267478942871e-01 -6.713200211524963379e-01 -3.044767081737518311e-01 8.500472456216812134e-02
3.787296414375305176e-01 -3.999219238758087158e-01 1.757292449474334717e-01 -3.742107450962066650e-01 -2.494574757292866707e-03 -7.117673158645629883e-01 1.219892725348472595e-01 -6.489761918783187866e-02
-1.131916418671607971e-01 5.985979437828063965e-01 5.670472979545593262e-02 2.575427591800689697e-01 -4.488658308982849121e-01 -4.087904393672943115e-01 2.413059473037719727e-01 3.640135228633880615e-01
4.931334406137466431e-02 -2.048506885766983032e-01 3.294540941715240479e-02 -2.048966735601425171e-01 -5.275032520294189453e-01 -7.128236889839172363e-01 -3.548294007778167725e-01 1.596866175532341003e-02
-2.485299855470657349e-02 4.688940346240997314e-01 -1.331452876329421997e-01 7.810471951961517334e-02 -6.731944084167480469e-01 -5.215682983398437500e-01 -3.333667293190956116e-02 1.713394373655319214e-01
2.917063049972057343e-02 3.337492048740386963e-01 1.222666352987289429e-01 -1.589041948318481445e-01 -3.351438045501708984e-01 -7.148507833480834961e-01 -3.707585036754608154e-01 2.945604622364044189e-01
3.912743330001831055e-01 -9.484694153070449829e-02 1.511592864990234375e-01 -2.057493180036544800e-01 -5.063654854893684387e-02 -8.137440085411071777e-01 -2.238156497478485107e-01 -2.406028062105178833e-01
-1.031946390867233276e-01 2.161164283752441406e-01 7.636905908584594727e-01 2.039104849100112915e-01 -2.294853627681732178e-01 -2.887772619724273682e-01 -2.857146263122558594e-01 3.164700269699096680e-01
2.149847336113452911e-02 3.003425896167755127e-01 7.264595627784729004e-01 2.086479961872100830e-01 1.285683363676071167e-01 -1.434788554906845093e-01 5.110677480697631836e-01 -1.993701159954071045e-01
7.301604151725769043e-01 2.781229615211486816e-01 5.095647275447845459e-02 5.157259479165077209e-02 -3.790230751037597656e-01 -1.779904216527938843e-01 3.973931670188903809e-01 -2.258245348930358887e-01
3.511803746223449707e-01 4.054726958274841309e-01 5.858101844787597656e-01 -4.212296009063720703e-01 1.428922265768051147e-01 -2.613595426082611084e-01 2.622510790824890137e-01 -1.848071366548538208e-01
1.348653733730316162e-01 1.537844240665435791e-01 6.230065226554870605e-01 1.432197242975234985e-01 1.110542342066764832e-01 -3.473632037639617920e-01 1.841478347778320312e-01 6.185534000396728516e-01
2.861621975898742676e-01 1.470378786325454712e-01 2.801028490066528320e-01 1.871668398380279541e-01 1.612428277730941772e-01 -6.499478220939636230e-01 -1.254014968872070312e-01 -5.646637082099914551e-01
3.496432900428771973e-01 -3.006488382816314697e-01 3.542752265930175781e-01 2.099682986736297607e-01 9.773406386375427246e-02 -4.294842779636383057e-01 6.496669650077819824e-01 4.106637462973594666e-02
-3.007794171571731567e-02 4.962080121040344238e-01 6.703774333000183105e-01 4.416975378990173340e-01 -8.727452158927917480e-02 -9.116613119840621948e-02 1.972724795341491699e-01 -2.313568294048309326e-01
4.947029650211334229e-01 -2.866536974906921387e-01 2.530133724212646484e-01 -4.542498290538787842e-01 8.279371261596679688e-02 -5.569657683372497559e-01 2.919065952301025391e-01 -2.156258560717105865e-02
5.779678821563720703e-01 1.411829981952905655e-02 -1.047404035925865173e-01 4.513220489025115967e-02 -3.227311670780181885e-01 -6.716940402984619141e-01 6.442037969827651978e-02 -3.053982853889465332e-01
-3.074882924556732178e-01 -1.447932720184326172e-01 2.359865605831146240e-01 1.107525601983070374e-01 -7.339589763432741165e-03 -8.845905065536499023e-01 4.061594605445861816e-02 -1.797948479652404785e-01
4.343524873256683350e-01 -3.954704999923706055e-01 1.593526154756546021e-01 -8.737207204103469849e-02 -3.813177645206451416e-01 -6.179730296134948730e-01 -2.354333847761154175e-01 1.979673951864242554e-01
3.154165148735046387e-01 5.451623722910881042e-02 1.144647598266601562e-01 -2.822786867618560791e-01 8.203241974115371704e-02 -7.050956487655639648e-01 -1.512942016124725342e-01 5.272361040115356445e-01
2.064682394266128540e-01 -5.081229377537965775e-03 1.288751512765884399e-01 -1.800885200500488281e-01 2.218534797430038452e-01 -8.035882115364074707e-01 6.219419836997985840e-02 4.576715230941772461e-01
3.364458382129669189e-01 1.393365263938903809e-01 -5.349593237042427063e-02 -2.688356935977935791e-01 1.141390800476074219e-01 -8.682751059532165527e-01 -1.582034826278686523e-01 -1.724139973521232605e-02
1.958403587341308594e-01 -7.088514044880867004e-03 5.443793535232543945e-01 2.001065164804458618e-01 2.909629940986633301e-01 -3.623451590538024902e-01 6.395381093025207520e-01 1.557256188243627548e-02
3.946698084473609924e-02 1.088255643844604492e-01 9.272996336221694946e-02 -2.389106452465057373e-01 -2.123985886573791504e-01 -7.171624898910522461e-01 -1.697446554899215698e-01 5.767789483070373535e-01
-1.629078984260559082e-01 -1.024538800120353699e-01 4.915618598461151123e-01 4.903329163789749146e-02 -2.224840223789215088e-01 -4.571392834186553955e-01 -9.516950696706771851e-02 -6.718587875366210938e-01
7.789056897163391113e-01 -2.454409003257751465e-01 3.727588430047035217e-02 8.680773526430130005e-02 -1.650224924087524414e-01 -3.958547413349151611e-01 3.696024715900421143e-01 -6.000278517603874207e-02
-4.337409138679504395e-02 6.394262611865997314e-02 2.929860651493072510e-01 1.422306746244430542e-01 3.387534916400909424e-01 -6.623652577400207520e-01 5.290179848670959473e-01 2.337049096822738647e-01
1.249672323465347290e-01 -9.053440392017364502e-02 1.073402985930442810e-01 3.253321945667266846e-01 -1.456409841775894165e-01 -6.117097139358520508e-01 6.542629003524780273e-01 1.880520582199096680e-01
-5.055453777313232422e-01 1.589943319559097290e-01 5.802174285054206848e-02 -2.637746036052703857e-01 -3.205946385860443115e-01 -7.318041920661926270e-01 -8.862487226724624634e-02 -5.327481310814619064e-03
5.008518695831298828e-01 1.023839972913265228e-02 6.522846966981887817e-02 -1.113976985216140747e-01 -3.871821761131286621e-01 -6.644704937934875488e-01 -3.704340755939483643e-01 -6.104031950235366821e-02
5.357179045677185059e-01 7.486034184694290161e-03 -8.051732182502746582e-02 3.106965422630310059e-01 -3.553035259246826172e-01 -3.427850008010864258e-01 5.570912361145019531e-01 2.363095432519912720e-01
4.148872196674346924e-01 -4.264084994792938232e-02 5.974211543798446655e-02 -1.512985974550247192e-01 -1.050457656383514404e-01 -7.881533503532409668e-01 -2.165578752756118774e-01 -3.470911979675292969e-01
5.100776553153991699e-01 4.352084696292877197e-01 2.296881377696990967e-01 -1.085149571299552917e-01 -4.528700113296508789e-01 -9.980802237987518311e-02 3.193592131137847900e-01 -4.109003543853759766e-01
-1.105366945266723633e-01 5.193312168121337891e-01 2.362333089113235474e-01 2.061911672353744507e-02 -2.755112946033477783e-01 -6.515530347824096680e-01 -1.717512756586074829e-01 3.632067739963531494e-01
4.560378193855285645e-02 1.538373827934265137e-01 4.335934519767761230e-01 1.082505956292152405e-01 1.570564657449722290e-01 -5.432819128036499023e-01 1.752736717462539673e-01 -6.511452198028564453e-01
5.524422507733106613e-03 1.775922477245330811e-01 2.907175421714782715e-01 2.061981856822967529e-01 3.673969805240631104e-01 -7.492802739143371582e-01 2.026988118886947632e-01 3.223473131656646729e-01
5.007270574569702148e-01 8.237844705581665039e-02 2.905522882938385010e-01 1.938011795282363892e-01 1.293230652809143066e-01 -6.193841099739074707e-01 -1.030913274735212326e-02 -4.690835177898406982e-01
-2.846550643444061279e-01 -2.584012411534786224e-02 5.953902602195739746e-01 1.429894417524337769e-01 -4.609461426734924316e-01 -3.887344598770141602e-01 5.631146952509880066e-02 4.202516674995422363e-01
5.500596761703491211e-01 1.243800893425941467e-01 1.239337176084518433e-01 1.628212332725524902e-01 2.086031734943389893e-01 -7.575578689575195312e-01 -5.185455828905105591e-02 1.414048373699188232e-01
-1.605303771793842316e-02 2.337647378444671631e-01 2.851272225379943848e-01 -4.646181128919124603e-03 -6.864799857139587402e-01 -2.190146297216415405e-01 2.765087187290191650e-01 5.177816152572631836e-01
6.606698036193847656e-02 5.254147052764892578e-01 1.829589158296585083e-01 2.073830366134643555e-01 -4.271119832992553711e-01 -5.564442276954650879e-01 -2.705725133419036865e-01 2.789781391620635986e-01
-2.221263349056243896e-01 2.369019538164138794e-01 2.771002948284149170e-01 -6.317859292030334473e-01 -2.864981293678283691e-01 -5.033625960350036621e-01 2.477469891309738159e-01 -1.475321650505065918e-01
3.559001088142395020e-01 3.182883262634277344e-01 4.685341715812683105e-01 4.304318502545356750e-02 -1.747690588235855103e-01 -1.839987784624099731e-01 3.151042163372039795e-01 -6.220613121986389160e-01
6.970310807228088379e-01 9.218129515647888184e-02 -3.830458596348762512e-02 7.091820985078811646e-02 -1.120330542325973511e-01 -6.634920835494995117e-01 4.724727943539619446e-02 -2.101146727800369263e-01
-4.467618167400360107e-01 -1.907824128866195679e-01 1.175582632422447205e-01 -4.455219954252243042e-02 -1.752414107322692871e-01 -7.967947125434875488e-01 1.348869204521179199e-01 -2.538014948368072510e-01
1.145936697721481323e-01 -1.718747764825820923e-01 4.426043033599853516e-01 -2.497022598981857300e-01 -3.915759325027465820e-01 -6.626337170600891113e-01 -3.059641718864440918e-01 -1.142298132181167603e-01
-3.744689822196960449e-01 -2.643702328205108643e-01 5.334760546684265137e-01 3.042183816432952881e-01 -3.599343597888946533e-01 -4.635833203792572021e-01 1.176868528127670288e-01 -2.332881242036819458e-01
9.980408847332000732e-02 3.503363132476806641e-01 1.113678142428398132e-02 -1.102032065391540527e-01 -1.187615748494863510e-02 -7.637317776679992676e-01 -1.484237462282180786e-01 4.995777904987335205e-01
4.056144040077924728e-03 -3.104488551616668701e-01 5.362454652786254883e-01 2.926985323429107666e-01 -4.384126365184783936e-01 -4.537594318389892578e-01 3.408944904804229736e-01 -1.267323344945907593e-01
2.251082956790924072e-01 2.296422570943832397e-01 4.955665469169616699e-01 1.459219306707382202e-01 -1.635105013847351074e-01 -5.276303887367248535e-01 -3.932641446590423584e-01 4.122196733951568604e-01
3.831583261489868164e-02 -1.220039576292037964e-01 5.100414156913757324e-01 3.424010276794433594e-01 2.099903821945190430e-01 -5.126935839653015137e-01 5.431569218635559082e-01 -6.554450839757919312e-02
-2.744254171848297119e-01 8.884777873754501343e-02 7.040525078773498535e-01 2.884955704212188721e-01 -4.362339377403259277e-01 -2.205343544483184814e-01 1.882137358188629150e-01 2.520262300968170166e-01
1.803238391876220703e-01 -2.181715816259384155e-01 6.490661501884460449e-01 -9.984363801777362823e-03 -6.947321295738220215e-01 3.351001068949699402e-02 8.327021449804306030e-02 8.825106918811798096e-02
-4.438618943095207214e-02 -1.390271186828613281e-01 5.577262043952941895e-01 2.033189684152603149e-01 -5.325768589973449707e-01 -3.138687908649444580e-01 1.004927307367324829e-01 4.837911725044250488e-01
6.338042020797729492e-02 -1.031689420342445374e-01 3.677204549312591553e-01 1.668051779270172119e-01 -6.067681908607482910e-01 -4.131117761135101318e-01 -1.724926233291625977e-01 5.037004947662353516e-01
-3.431654572486877441e-01 1.598803400993347168e-01 3.165724873542785645e-01 2.644972205162048340e-01 -2.110259607434272766e-02 -7.258029580116271973e-01 1.025954037904739380e-01 -3.856655657291412354e-01
2.800786197185516357e-01 -1.054754257202148438e-01 3.050279915332794189e-01 -2.677351534366607666e-01 8.637405186891555786e-02 -6.574491858482360840e-01 2.519544400274753571e-02 -5.526046752929687500e-01
1.710569411516189575e-01 -3.413701057434082031e-01 1.374526470899581909e-01 -1.581398546695709229e-01 -6.797479093074798584e-02 -8.462892174720764160e-01 -1.041601747274398804e-01 2.804087698459625244e-01
4.979945123195648193e-01 -1.341779530048370361e-01 5.754724144935607910e-02 -3.887108862400054932e-01 -3.686371147632598877e-01 -4.723134338855743408e-01 7.149691134691238403e-02 -4.642252326011657715e-01
-2.524675726890563965e-01 2.927946448326110840e-01 2.439756393432617188e-01 3.499718904495239258e-01 -5.984339118003845215e-01 -5.115700364112854004e-01 -1.955583840608596802e-01 -1.022584885358810425e-01
4.282380938529968262e-01 -1.752261072397232056e-01 4.590743780136108398e-01 -2.407206892967224121e-01 3.331216797232627869e-02 -4.513047933578491211e-01 -8.830878138542175293e-02 -5.519312024116516113e-01
2.756015062332153320e-01 7.004747390747070312e-01 2.720219790935516357e-01 -4.857529103755950928e-01 -1.001225858926773071e-01 -2.410126626491546631e-01 2.242531478404998779e-01 7.089461386203765869e-02
2.189851850271224976e-01 3.223519325256347656e-01 1.320937648415565491e-02 3.739392012357711792e-02 -8.164353966712951660e-01 -2.531292140483856201e-01 1.431084331125020981e-02 3.401705324649810791e-01
-8.201599121093750000e-02 -3.510881066322326660e-01 1.552392542362213135e-01 -1.621242761611938477e-01 -2.877092361450195312e-01 -8.149726986885070801e-01 8.201880380511283875e-03 -2.694485187530517578e-01
2.681771293282508850e-02 5.158745050430297852e-01 4.095143824815750122e-02 2.718371450901031494e-01 -7.227077484130859375e-01 -3.120284676551818848e-01 1.308154612779617310e-01 1.442261189222335815e-01
1.040086299180984497e-01 3.051360696554183960e-02 4.164593219757080078e-01 2.326321452856063843e-01 2.211242616176605225e-01 -4.468872249126434326e-01 6.987100839614868164e-01 -1.545811593532562256e-01
-3.238706290721893311e-01 4.054901003837585449e-02 1.505206078290939331e-01 -1.068769767880439758e-01 -7.787732481956481934e-01 -4.176036119461059570e-01 6.682134419679641724e-02 2.721008062362670898e-01
4.275760948657989502e-01 3.028106987476348877e-01 -1.203869730234146118e-01 3.794825971126556396e-01 -4.235800504684448242e-01 -3.741045296192169189e-01 4.803638756275177002e-01 1.298486739397048950e-01
-4.880578070878982544e-02 -1.269402354955673218e-01 4.101952314376831055e-01 8.342020958662033081e-02 2.625496685504913330e-01 -6.896981596946716309e-01 5.088130235671997070e-01 5.271499976515769958e-02
