# Supplementary material for: Where is your field going? A machine learning approach to study the relative motion of the domains of physics
Source: PLoS One. 2020 Jun 18;15(6):e0233997. doi: 10.1371/journal.pone.0233997 (PMC7302634; doi:10.1371/journal.pone.0233997)
Supplement: S3 Data — (ZIP) [file pone.0233997.s003.zip › 2/Pacs4Run_2_VS_500_embeddings2001-2005ED8.txt]

-5.461066365242004395e-01 -8.891835063695907593e-02 9.875633567571640015e-02 -6.482601761817932129e-01 1.244214102625846863e-01 2.318226695060729980e-01 4.406387209892272949e-01 -2.196037210524082184e-02
-3.447671234607696533e-01 -2.201062887907028198e-01 4.702562093734741211e-01 -3.893673717975616455e-01 7.096908986568450928e-02 1.271446198225021362e-01 4.974893927574157715e-01 4.373133778572082520e-01
-3.138839900493621826e-01 -4.973704218864440918e-01 2.811963856220245361e-01 -4.617190659046173096e-01 2.913786657154560089e-02 3.630342781543731689e-01 4.267009496688842773e-01 -2.170879691839218140e-01
-2.828876972198486328e-01 -2.907484173774719238e-01 3.431035876274108887e-01 -5.167331099510192871e-01 4.111780226230621338e-01 4.607705771923065186e-01 6.096456199884414673e-02 2.561507821083068848e-01
4.408554360270500183e-02 -4.110739529132843018e-01 4.318292438983917236e-01 -3.256519138813018799e-01 9.291842579841613770e-02 4.385254681110382080e-01 5.606520771980285645e-01 1.458756476640701294e-01
-2.025790214538574219e-01 -5.610629916191101074e-01 -2.221098542213439941e-01 -5.095185041427612305e-01 3.282472193241119385e-01 -3.808141350746154785e-01 1.786701083183288574e-01 2.248099297285079956e-01
2.714179754257202148e-01 -2.762338519096374512e-01 -1.467703282833099365e-01 -2.236518859863281250e-01 1.095401644706726074e-01 -3.529126346111297607e-01 7.306222319602966309e-01 3.288013339042663574e-01
-5.702729150652885437e-02 -3.974375724792480469e-01 -2.603572010993957520e-01 -6.131502389907836914e-01 2.576175928115844727e-01 -4.581886529922485352e-01 9.077166020870208740e-02 3.324287533760070801e-01
-2.477946579456329346e-01 -7.964920252561569214e-03 3.128868639469146729e-01 -2.833264172077178955e-01 3.754669725894927979e-01 3.623176515102386475e-01 5.040153861045837402e-01 4.838192760944366455e-01
-4.074837267398834229e-01 -5.281184315681457520e-01 6.937772035598754883e-02 -3.406514525413513184e-01 -1.545688509941101074e-01 -2.382929669693112373e-03 6.247995495796203613e-01 -1.411366760730743408e-01
-4.056466817855834961e-01 -3.962021172046661377e-01 4.835623502731323242e-02 -5.560911893844604492e-01 1.081839427351951599e-01 -4.895615279674530029e-01 2.403009384870529175e-01 2.403750121593475342e-01
-3.102815151214599609e-01 -3.824568986892700195e-01 -1.984843015670776367e-01 -4.571020007133483887e-01 -7.558787614107131958e-02 -4.909373819828033447e-01 4.691626727581024170e-01 -2.055899500846862793e-01
1.953394860029220581e-01 -5.119029283523559570e-01 -5.661551952362060547e-01 -2.782299220561981201e-01 6.737099587917327881e-02 3.859161864966154099e-03 5.209606289863586426e-01 -1.609364300966262817e-01
2.560324072837829590e-01 2.555815875530242920e-01 1.860121451318264008e-02 -6.871153116226196289e-01 -3.136728703975677490e-01 -1.984651386737823486e-01 4.839803576469421387e-01 1.569586396217346191e-01
-4.882565736770629883e-01 -3.348265588283538818e-01 1.380093861371278763e-02 -1.376183480024337769e-01 3.810541033744812012e-01 4.712042510509490967e-01 4.361039400100708008e-01 2.700836658477783203e-01
-1.808677017688751221e-01 -8.993127197027206421e-02 3.925596177577972412e-01 -1.871299743652343750e-01 3.915817439556121826e-01 5.010281503200531006e-02 7.494806051254272461e-01 2.291526049375534058e-01
1.084973886609077454e-01 -3.098512291908264160e-01 2.250696159899234772e-02 -4.660792052745819092e-01 2.145878076553344727e-01 -2.819824814796447754e-01 3.305536508560180664e-01 6.630660295486450195e-01
1.247498467564582825e-01 -3.184960484504699707e-01 -5.672115683555603027e-01 -3.765475749969482422e-01 2.915990352630615234e-01 -8.463884145021438599e-02 2.429108172655105591e-01 5.179587602615356445e-01
-3.703550100326538086e-01 -3.633918464183807373e-01 -5.611691251397132874e-02 -4.811989068984985352e-01 -8.506905287504196167e-02 -3.773933649063110352e-01 5.020655989646911621e-01 -3.071640431880950928e-01
-4.439810812473297119e-01 -2.307832986116409302e-01 -5.825086236000061035e-01 -2.051107734441757202e-01 2.765911519527435303e-01 -2.807072401046752930e-01 4.592650532722473145e-01 -4.482812806963920593e-02
3.131348490715026855e-01 -4.848504662513732910e-01 -3.601021468639373779e-01 -3.970896005630493164e-01 1.104074250906705856e-02 2.735825181007385254e-01 2.683018147945404053e-01 4.822425842285156250e-01
-8.279184997081756592e-02 3.236034810543060303e-01 1.384748071432113647e-01 -7.293803095817565918e-01 -1.191542074084281921e-01 -9.107829630374908447e-02 2.916343808174133301e-01 4.792827963829040527e-01
-1.496537923812866211e-01 1.015374884009361267e-01 3.393816649913787842e-01 -6.725882291793823242e-01 -3.321510255336761475e-01 -1.064526438713073730e-01 4.483535587787628174e-01 2.775996923446655273e-01
-2.599779982119798660e-03 -6.946067214012145996e-01 5.550405383110046387e-02 -3.757824301719665527e-01 -7.476437091827392578e-02 2.004222273826599121e-01 4.253562092781066895e-01 3.827989101409912109e-01
7.691559940576553345e-02 -5.802611708641052246e-01 -4.282302781939506531e-02 -5.210517048835754395e-01 2.343472689390182495e-01 2.765163183212280273e-01 9.719993174076080322e-02 4.931778907775878906e-01
1.383527219295501709e-01 -2.644201815128326416e-01 -4.673608243465423584e-01 -5.234208703041076660e-01 2.494526952505111694e-01 -1.403654217720031738e-01 8.063433319330215454e-02 5.745553970336914062e-01
-4.031239748001098633e-01 5.103008151054382324e-01 2.859059348702430725e-02 -3.907697796821594238e-01 -6.776899844408035278e-02 -4.958937317132949829e-02 6.001741290092468262e-01 2.372868210077285767e-01
1.412148773670196533e-01 -2.389162033796310425e-01 -3.240523338317871094e-01 -4.256524145603179932e-01 -2.828360199928283691e-01 -3.874867856502532959e-01 4.942748248577117920e-01 4.029114246368408203e-01
-2.527519166469573975e-01 -3.606136143207550049e-01 -4.625677317380905151e-02 -5.162259936332702637e-01 3.460466563701629639e-01 -5.475754737854003906e-01 2.729471027851104736e-01 2.082259207963943481e-01
-7.883259654045104980e-02 -1.905459165573120117e-01 4.705715775489807129e-01 -4.389712810516357422e-01 3.671874403953552246e-01 -2.708277702331542969e-01 5.530692338943481445e-01 1.711267530918121338e-01
3.520143404603004456e-02 -2.312277704477310181e-01 -2.296043187379837036e-01 -5.241526961326599121e-01 1.132530793547630310e-01 -4.028948247432708740e-01 2.440962642431259155e-01 6.189563870429992676e-01
5.472381785511970520e-02 2.781563699245452881e-01 -5.681260302662849426e-02 -7.145990729331970215e-01 5.996103286743164062e-01 -2.014783769845962524e-01 5.789314210414886475e-02 -4.771832749247550964e-02
-7.044218480587005615e-02 -1.046037450432777405e-01 6.516838073730468750e-02 -3.090451955795288086e-01 -7.877588272094726562e-02 -3.740928769111633301e-01 6.448310017585754395e-01 5.677867531776428223e-01
-3.565207123756408691e-01 -3.541633784770965576e-01 -3.923829495906829834e-01 -2.875146269798278809e-01 2.936559021472930908e-01 2.383289784193038940e-01 1.060328930616378784e-01 5.971221923828125000e-01
-2.669609710574150085e-02 4.016197621822357178e-01 -2.468867748975753784e-01 -6.562601923942565918e-01 -3.435060977935791016e-01 9.854171425104141235e-02 2.629646956920623779e-01 3.866537511348724365e-01
3.033381402492523193e-01 -5.859484672546386719e-01 -5.211986303329467773e-01 -2.873952090740203857e-01 1.119577512145042419e-01 1.604904532432556152e-01 4.115876257419586182e-01 -5.206003785133361816e-02
3.179337084293365479e-02 -5.504593849182128906e-01 -1.553568392992019653e-01 -4.638913571834564209e-01 -3.868832811713218689e-02 -1.303608119487762451e-01 3.419215381145477295e-01 5.667906403541564941e-01
-1.936808414757251740e-02 -6.894006729125976562e-01 -3.288581371307373047e-01 -4.984525442123413086e-01 2.421838790178298950e-01 -2.505289614200592041e-01 1.893254369497299194e-01 1.024064943194389343e-01
-1.488754600286483765e-01 -5.010334253311157227e-01 -2.791203856468200684e-01 -1.936567127704620361e-01 2.997210025787353516e-01 4.042375385761260986e-01 3.546893298625946045e-01 4.820220768451690674e-01
-1.522430777549743652e-01 5.238760635256767273e-02 3.612863421440124512e-01 -7.910485863685607910e-01 -1.867822706699371338e-01 -1.220958605408668518e-01 3.146116137504577637e-01 2.627099156379699707e-01
2.290898263454437256e-01 -6.915163993835449219e-01 4.873453080654144287e-02 -4.827724397182464600e-01 1.208396535366773605e-02 2.044743895530700684e-01 2.853638529777526855e-01 3.324009776115417480e-01
1.634228080511093140e-01 -6.956635117530822754e-01 -5.828056856989860535e-02 -4.609021842479705811e-01 3.826992586255073547e-02 1.185964196920394897e-01 3.287158608436584473e-01 3.872134685516357422e-01
7.193336635828018188e-02 -4.348175823688507080e-01 -2.782719135284423828e-01 -5.435692071914672852e-01 -1.538109127432107925e-02 -1.931543052196502686e-01 1.968179792165756226e-01 5.971381068229675293e-01
1.372388899326324463e-01 -5.176754202693700790e-04 6.709146499633789062e-02 -8.142374157905578613e-01 4.648160636425018311e-01 1.901236623525619507e-01 -3.657793626189231873e-03 -2.479256242513656616e-01
-3.088010251522064209e-01 -4.261094033718109131e-01 1.285380125045776367e-01 -4.904162585735321045e-01 -2.634984552860260010e-01 9.965608827769756317e-03 5.487938523292541504e-01 -3.087671399116516113e-01
3.993134573101997375e-02 -2.176422476768493652e-01 -7.710345983505249023e-01 -4.599519968032836914e-01 8.789207786321640015e-02 1.030104011297225952e-01 4.989659413695335388e-02 3.523650169372558594e-01
-4.960885643959045410e-01 -2.011907100677490234e-01 -4.920818805694580078e-01 -1.844412386417388916e-01 1.838073283433914185e-01 5.905947089195251465e-02 2.721910476684570312e-01 5.708714127540588379e-01
-1.544153094291687012e-01 -3.307264149188995361e-01 -6.404461264610290527e-01 -2.076006084680557251e-01 3.519904613494873047e-01 -2.522956430912017822e-01 4.312383234500885010e-01 1.999749243259429932e-01
-3.125051259994506836e-01 -3.059563934803009033e-01 -4.971499145030975342e-01 -1.968697905540466309e-01 3.612165749073028564e-01 6.109742447733879089e-02 2.179171442985534668e-01 5.840525627136230469e-01
1.888316869735717773e-01 5.329294130206108093e-03 1.524472832679748535e-01 -9.323760867118835449e-01 -1.567522138357162476e-01 -8.502944372594356537e-03 1.120728328824043274e-01 1.858628541231155396e-01
1.360974013805389404e-01 -1.492403596639633179e-01 -4.127622544765472412e-01 -4.066510498523712158e-01 -2.574047744274139404e-01 -4.169802069664001465e-01 4.469114840030670166e-01 4.284943640232086182e-01
1.688363105058670044e-01 -3.264063224196434021e-02 -5.565189942717552185e-02 -4.660230278968811035e-01 6.403993368148803711e-01 1.288125216960906982e-01 3.094366788864135742e-01 4.771783351898193359e-01
3.285044729709625244e-01 -3.153897523880004883e-01 -4.987446069717407227e-01 -2.752616107463836670e-01 2.105166614055633545e-01 -3.059552982449531555e-02 3.971186876296997070e-01 5.149198174476623535e-01
-4.367209076881408691e-01 -4.569991528987884521e-01 7.924871146678924561e-02 -5.879275798797607422e-01 -1.748012602329254150e-01 1.217849925160408020e-01 2.801160216331481934e-01 -3.530372679233551025e-01
-3.661573529243469238e-01 -2.881525158882141113e-01 -5.244266241788864136e-03 -5.055392980575561523e-01 7.438371330499649048e-02 -2.539719939231872559e-01 6.751858592033386230e-01 -3.726319968700408936e-02
-4.007907807826995850e-01 -2.772918045520782471e-01 -1.828314512968063354e-01 -2.745851874351501465e-01 -1.478631608188152313e-02 7.222248911857604980e-01 1.732081770896911621e-01 3.190973997116088867e-01
-4.057044684886932373e-01 -3.462174534797668457e-01 1.265993118286132812e-01 -4.534588754177093506e-01 -1.104059219360351562e-01 -1.928222477436065674e-01 6.162288784980773926e-01 -2.545138597488403320e-01
-3.103215992450714111e-01 -1.857624053955078125e-01 -7.770512104034423828e-01 -3.106349408626556396e-01 8.219992369413375854e-02 -1.458154618740081787e-01 3.740308582782745361e-01 3.118036873638629913e-02
5.818664655089378357e-02 -4.866716861724853516e-01 -4.836781322956085205e-01 -2.148430496454238892e-01 5.516872406005859375e-01 1.465187072753906250e-01 3.921259045600891113e-01 8.570629172027111053e-03
3.051385879516601562e-01 1.493415143340826035e-02 1.377955824136734009e-01 -2.451082766056060791e-01 4.890820682048797607e-01 3.978317975997924805e-01 6.436766982078552246e-01 1.257401853799819946e-01
-7.004818320274353027e-02 -1.531439125537872314e-01 -4.832855761051177979e-01 -3.063748478889465332e-01 3.636587858200073242e-01 -1.590812206268310547e-01 3.034716844558715820e-01 6.281402111053466797e-01
-2.302956581115722656e-02 -3.687304556369781494e-01 2.046879231929779053e-01 -2.094582021236419678e-01 -2.314688451588153839e-02 -6.278629601001739502e-02 7.534346580505371094e-01 4.534267783164978027e-01
1.652247607707977295e-01 -5.786080360412597656e-01 -5.999751091003417969e-01 -3.649476468563079834e-01 1.168358027935028076e-01 1.132966764271259308e-02 3.077977299690246582e-01 -1.903640031814575195e-01
-4.912471175193786621e-01 -3.190628588199615479e-01 -3.582406640052795410e-01 -1.623164415359497070e-01 1.665187925100326538e-01 5.830239057540893555e-01 2.403919100761413574e-01 2.770535945892333984e-01
-3.182685971260070801e-01 1.228124126791954041e-01 9.732846170663833618e-02 -5.946324467658996582e-01 -4.840410351753234863e-01 1.289226561784744263e-01 4.304107427597045898e-01 2.905020415782928467e-01
-3.778731822967529297e-01 2.632601857185363770e-01 8.112672716379165649e-02 -6.448118090629577637e-01 -3.397714495658874512e-01 2.330873757600784302e-01 4.354627132415771484e-01 7.835730910301208496e-02
-4.828221797943115234e-01 -1.410274505615234375e-01 -6.069409847259521484e-01 -1.195655837655067444e-01 -5.419691558927297592e-03 -6.289952434599399567e-04 5.958132147789001465e-01 -9.642399847507476807e-02
6.681424379348754883e-02 -5.218192338943481445e-01 1.161855980753898621e-01 -4.895372688770294189e-01 8.829909563064575195e-02 1.901606656610965729e-02 2.972912788391113281e-01 6.111907958984375000e-01
-4.887189865112304688e-01 -3.826713562011718750e-01 1.719953119754791260e-01 -5.436239838600158691e-01 -2.490821667015552521e-02 -4.049149155616760254e-01 3.364107906818389893e-01 -1.088952496647834778e-01
3.678993284702301025e-01 -4.053267240524291992e-01 -4.636665284633636475e-01 -1.432043015956878662e-01 1.238769441843032837e-01 1.262573152780532837e-01 6.410683393478393555e-01 -1.503700613975524902e-01
2.367710173130035400e-01 -5.641715526580810547e-01 -2.847281396389007568e-01 -2.929665744304656982e-01 4.475789070129394531e-01 2.078112512826919556e-01 3.347083330154418945e-01 3.212608397006988525e-01
1.961284726858139038e-01 1.698064655065536499e-01 9.470668435096740723e-02 -7.457763552665710449e-01 2.370303422212600708e-01 -7.773773372173309326e-02 3.793354332447052002e-01 -4.017781615257263184e-01
-1.508835256099700928e-01 5.151227712631225586e-01 -1.383440941572189331e-01 -7.434576153755187988e-01 -9.992476552724838257e-03 2.926084399223327637e-01 5.546185001730918884e-02 2.263160347938537598e-01
-2.434739470481872559e-01 3.885494470596313477e-01 2.074481993913650513e-01 -3.643656075000762939e-01 -1.532063782215118408e-01 2.370994240045547485e-01 7.059082984924316406e-01 1.896257400512695312e-01
-2.480607293546199799e-02 3.609040379524230957e-01 -1.551220268011093140e-01 -7.945519685745239258e-01 -1.419683843851089478e-01 -7.130394130945205688e-02 8.746371418237686157e-02 4.252860248088836670e-01
1.168008297681808472e-01 -6.068497300148010254e-01 -5.947917327284812927e-02 -5.024206042289733887e-01 -1.773321181535720825e-01 3.610239550471305847e-02 3.044548630714416504e-01 4.865015447139739990e-01
-3.142024949193000793e-02 -3.478219807147979736e-01 -4.490494132041931152e-01 -6.242975592613220215e-01 9.358417242765426636e-02 1.387266367673873901e-01 -1.716088652610778809e-01 4.787349402904510498e-01
-2.892751693725585938e-01 3.637924492359161377e-01 -1.403580307960510254e-01 -7.995989918708801270e-01 -2.436317652463912964e-01 -1.399362385272979736e-01 1.469845175743103027e-01 1.561184376478195190e-01
-1.978630572557449341e-01 -4.189395606517791748e-01 -2.783252596855163574e-01 -1.993232816457748413e-01 2.976605892181396484e-01 4.089747071266174316e-01 2.872051298618316650e-01 5.742788910865783691e-01
-5.301023125648498535e-01 -1.480664908885955811e-01 -2.580778859555721283e-02 -3.385971784591674805e-01 -3.226400911808013916e-02 -3.096345663070678711e-01 6.528227329254150391e-01 -2.422022670507431030e-01
-7.770776003599166870e-02 -3.824511170387268066e-01 -1.899047791957855225e-01 -3.329264521598815918e-01 3.238541483879089355e-01 3.630201816558837891e-01 1.420371085405349731e-01 6.662951111793518066e-01
1.459726840257644653e-01 -6.328126192092895508e-01 -8.004181087017059326e-02 -5.397301316261291504e-01 -1.556196659803390503e-01 8.194678276777267456e-02 2.427736222743988037e-01 4.366385340690612793e-01
-1.264770925045013428e-01 -4.332515895366668701e-01 -4.757962524890899658e-01 -2.724620401859283447e-01 1.698795109987258911e-01 4.858440458774566650e-01 1.562115550041198730e-01 4.542835354804992676e-01
-4.950932040810585022e-02 -4.990017116069793701e-01 -1.683824807405471802e-01 -4.624726474285125732e-01 3.219964802265167236e-01 2.335590496659278870e-02 1.609401106834411621e-01 6.133379936218261719e-01
-1.655312776565551758e-01 -4.188013076782226562e-01 -3.584173321723937988e-01 -4.238417148590087891e-01 3.523650467395782471e-01 4.048446118831634521e-01 -8.541275747120380402e-03 4.482930898666381836e-01
3.486144170165061951e-02 2.535299658775329590e-01 -2.162786386907100677e-02 -9.109957814216613770e-01 4.011026769876480103e-02 -9.861928224563598633e-02 6.038824468851089478e-02 2.985713481903076172e-01
1.897448599338531494e-01 7.435883581638336182e-02 8.110684342682361603e-03 -9.049500823020935059e-01 -1.868599057197570801e-01 -5.145078059285879135e-03 5.602613836526870728e-02 3.184100985527038574e-01
-5.317884087562561035e-01 -2.541274726390838623e-01 -6.841195225715637207e-01 -2.648093402385711670e-01 -9.417094988748431206e-04 1.590918451547622681e-01 2.599601447582244873e-01 -1.469229608774185181e-01
8.984377235174179077e-02 -7.113948464393615723e-01 5.896071344614028931e-02 -6.210034489631652832e-01 1.111375838518142700e-01 1.517529506236314774e-02 1.065697744488716125e-01 2.697868347167968750e-01
-2.726946771144866943e-01 -4.463683664798736572e-01 -6.757540702819824219e-01 -3.425101935863494873e-01 2.188097536563873291e-01 5.742482468485832214e-02 3.132869005203247070e-01 -5.578574910759925842e-02
-9.888257831335067749e-02 2.204922139644622803e-01 1.602961868047714233e-02 -4.336042404174804688e-01 -4.487979114055633545e-01 3.893378674983978271e-01 6.259334683418273926e-01 9.241022914648056030e-02
-3.448086977005004883e-01 -3.945184871554374695e-02 -6.135908961296081543e-01 -1.236109063029289246e-01 1.103289052844047546e-01 -2.606289684772491455e-01 6.368238925933837891e-01 -4.617659375071525574e-02
-1.220774501562118530e-01 -6.565476059913635254e-01 -2.102655768394470215e-01 -5.021005868911743164e-01 -1.970542371273040771e-01 8.651511371135711670e-02 1.782331466674804688e-01 4.238438904285430908e-01
-2.547129690647125244e-01 -1.563412994146347046e-01 -7.922058701515197754e-01 -4.885973334312438965e-01 -1.055455207824707031e-01 -1.188258677721023560e-01 1.317853182554244995e-01 -4.164799675345420837e-02
-7.096883654594421387e-01 3.058577477931976318e-01 -2.063287198543548584e-01 -2.748024165630340576e-01 4.004617929458618164e-01 1.612355858087539673e-01 3.129088878631591797e-01 -2.066325396299362183e-02
-2.054622024297714233e-01 -6.609189510345458984e-01 -1.172964572906494141e-01 -4.532471299171447754e-01 3.893406987190246582e-01 -2.816252112388610840e-01 2.633368372917175293e-01 3.917739540338516235e-02
-1.601679027080535889e-01 2.640799619257450104e-02 1.977127641439437866e-01 -7.514193058013916016e-01 -1.873487830162048340e-01 -8.845564723014831543e-02 2.603872716426849365e-01 5.091188549995422363e-01
-4.260184243321418762e-02 -3.791047036647796631e-01 -3.498811125755310059e-01 -5.212958455085754395e-01 3.725602626800537109e-01 -4.600686132907867432e-01 1.646870821714401245e-01 2.875976264476776123e-01
-2.216230481863021851e-01 -3.092845380306243896e-01 -3.743059337139129639e-01 -1.246494203805923462e-01 -4.037916362285614014e-01 1.903134584426879883e-01 7.064770460128784180e-01 -3.474342077970504761e-02
1.447128504514694214e-01 2.078631892800331116e-02 -2.624714747071266174e-02 -7.553338408470153809e-01 3.791157901287078857e-01 -1.679639369249343872e-01 1.755046248435974121e-01 -4.523997604846954346e-01
-3.144399523735046387e-01 -5.158150196075439453e-01 2.569066584110260010e-01 -3.832680583000183105e-01 -2.222675643861293793e-02 7.758904993534088135e-02 6.411921381950378418e-01 -6.727271527051925659e-02
1.991770416498184204e-01 -2.770218551158905029e-01 -3.499866127967834473e-01 -4.091437757015228271e-01 1.303099691867828369e-01 -1.106714159250259399e-01 2.675794959068298340e-01 7.020473480224609375e-01
-6.869556009769439697e-02 -5.713100433349609375e-01 -3.260636925697326660e-01 -4.834865629673004150e-01 -1.449728459119796753e-01 -1.693092472851276398e-02 1.593722105026245117e-01 5.311360955238342285e-01
1.671422868967056274e-01 5.223330855369567871e-02 -3.720436943694949150e-03 -9.670881628990173340e-01 -1.506706476211547852e-01 9.953167289495468140e-02 3.812480717897415161e-02 5.193552933633327484e-04
-3.577202931046485901e-02 -2.077280879020690918e-01 -3.127112984657287598e-01 -9.479967877268791199e-03 7.287770509719848633e-01 5.650521442294120789e-02 5.587479472160339355e-01 1.057501509785652161e-01
-5.743875354528427124e-02 2.656315565109252930e-01 -1.178609356284141541e-01 -8.870784640312194824e-01 -2.300612032413482666e-01 -2.182308137416839600e-01 1.552881300449371338e-01 -2.596074342727661133e-02
3.390346467494964600e-01 1.196064651012420654e-01 3.987833857536315918e-02 -8.530894517898559570e-01 -2.081684470176696777e-01 2.009985446929931641e-01 2.078453600406646729e-01 1.202654391527175903e-01
-5.204938054084777832e-01 -1.192633658647537231e-01 -3.899533152580261230e-01 -4.962401688098907471e-01 -1.007379218935966492e-01 5.069012939929962158e-02 2.283887416124343872e-01 -5.016625523567199707e-01
-4.487802684307098389e-01 -3.252655267715454102e-01 -1.419873535633087158e-01 -3.683742582798004150e-01 3.118422925472259521e-01 -3.614513278007507324e-01 2.782360613346099854e-01 4.812803268432617188e-01
-3.018253743648529053e-01 -2.173256725072860718e-01 -2.904172539710998535e-01 -1.791776269674301147e-01 2.288717329502105713e-01 2.710056304931640625e-01 6.286301612854003906e-01 -4.735209345817565918e-01
-5.762712955474853516e-01 -9.798113256692886353e-02 -3.260973691940307617e-01 -2.902383208274841309e-01 -6.822502613067626953e-02 5.477592945098876953e-01 1.344239860773086548e-01 3.807475566864013672e-01
-1.183382570743560791e-01 -6.145300269126892090e-01 -3.358475863933563232e-01 -5.453822016716003418e-01 1.316222846508026123e-01 -2.836495041847229004e-01 1.536110192537307739e-01 2.770120799541473389e-01
-1.135888844728469849e-01 2.104252576828002930e-01 -1.347730308771133423e-02 -7.857486605644226074e-01 4.588294923305511475e-01 2.207838445901870728e-01 -5.593579262495040894e-03 -2.567780017852783203e-01
-2.933706939220428467e-01 -3.041683435440063477e-01 -4.832243323326110840e-01 -2.189833223819732666e-01 2.790668904781341553e-01 -4.580819904804229736e-01 4.473164677619934082e-01 2.283558547496795654e-01
2.206107601523399353e-02 7.398420572280883789e-02 2.113374769687652588e-01 -8.640354275703430176e-01 -3.419744968414306641e-02 -2.320785820484161377e-01 2.982824444770812988e-01 -2.425209730863571167e-01
-1.479551643133163452e-01 -1.143231466412544250e-01 -7.617843151092529297e-01 -3.616959452629089355e-01 2.899551689624786377e-01 -3.244778215885162354e-01 2.102254480123519897e-01 1.426378190517425537e-01
1.017107889056205750e-01 -1.138166859745979309e-01 2.829948253929615021e-02 -1.078331843018531799e-01 5.366178154945373535e-01 5.582603216171264648e-01 5.489079356193542480e-01 2.517113685607910156e-01
-5.341171622276306152e-01 -4.306483268737792969e-01 -5.849861502647399902e-01 -3.176080882549285889e-01 2.873664796352386475e-01 4.904374107718467712e-02 -8.091865107417106628e-03 3.357046470046043396e-02
-7.101540453732013702e-03 -7.117274999618530273e-01 -1.620576381683349609e-01 -4.664539694786071777e-01 4.232130348682403564e-01 -1.344056129455566406e-01 1.811969727277755737e-01 1.398052722215652466e-01
1.526693552732467651e-01 -6.197482943534851074e-01 -2.766632735729217529e-01 -4.846020936965942383e-01 -7.945717126131057739e-02 2.679918408393859863e-01 1.414093226194381714e-01 4.278934299945831299e-01
2.363784424960613251e-02 -4.079152345657348633e-01 -1.390777528285980225e-01 -5.210859775543212891e-01 2.461428493261337280e-01 -3.877128660678863525e-01 2.521471977233886719e-01 5.173853039741516113e-01
-3.689169287681579590e-01 -3.982577323913574219e-01 -1.378899216651916504e-01 -3.171311020851135254e-01 -4.254032671451568604e-01 2.637107670307159424e-01 5.492950081825256348e-01 -1.829458177089691162e-01
1.345425993204116821e-01 -6.115648746490478516e-01 -5.113847851753234863e-01 -3.937424719333648682e-01 1.338864415884017944e-01 2.531489171087741852e-02 3.020439743995666504e-01 -2.855558693408966064e-01
9.306118637323379517e-02 3.346249461174011230e-01 1.885576173663139343e-02 -8.994491696357727051e-01 -2.458467893302440643e-02 2.491423860192298889e-02 1.168394237756729126e-01 2.347869724035263062e-01
-2.395898699760437012e-01 -2.266377583146095276e-02 -1.033673509955406189e-01 -1.949789226055145264e-01 1.573795378208160400e-01 1.965395063161849976e-01 7.462497353553771973e-01 -5.225864648818969727e-01
-4.104754626750946045e-01 -3.178007304668426514e-01 -1.806705594062805176e-01 -3.156654834747314453e-01 1.957980096340179443e-01 3.013785183429718018e-01 4.288706481456756592e-01 -5.339758396148681641e-01
6.556109338998794556e-02 -5.932489633560180664e-01 -5.236234664916992188e-01 -1.880491673946380615e-01 3.137407898902893066e-01 2.173655629158020020e-01 4.167408049106597900e-01 1.218989416956901550e-01
4.656013250350952148e-01 1.873096823692321777e-01 4.384360834956169128e-02 -8.100813627243041992e-01 8.554388582706451416e-02 1.913788169622421265e-02 2.421003580093383789e-01 1.538825035095214844e-01
-3.925495743751525879e-01 4.441458582878112793e-01 -2.866958081722259521e-01 -5.641431808471679688e-01 -2.978286147117614746e-01 3.143385648727416992e-01 2.460526227951049805e-01 -1.160232909023761749e-02
-1.154298633337020874e-01 -1.467336416244506836e-01 3.289335668087005615e-01 -2.763929069042205811e-01 5.597127676010131836e-01 -2.524903118610382080e-01 6.351083517074584961e-01 1.274979580193758011e-02
-5.908638611435890198e-02 -9.299284219741821289e-02 -1.812171339988708496e-01 -8.335857838392257690e-02 -8.346865326166152954e-02 -3.034216761589050293e-01 8.361765146255493164e-01 3.871044516563415527e-01
-5.268083214759826660e-01 2.920458912849426270e-01 -1.135067045688629150e-01 -2.237252146005630493e-01 6.328600645065307617e-01 1.306056380271911621e-01 3.958211839199066162e-01 -1.192606170661747456e-03
5.085520073771476746e-02 -6.310028433799743652e-01 -4.883222281932830811e-01 -1.879829466342926025e-01 3.144851624965667725e-01 2.430277913808822632e-01 4.035352766513824463e-01 6.818287074565887451e-02
-3.813688755035400391e-01 1.539907418191432953e-02 -6.716634631156921387e-01 -2.657274901866912842e-01 3.511918485164642334e-01 -2.558075785636901855e-01 1.691659837961196899e-01 3.393927812576293945e-01
6.814563274383544922e-02 -4.519425928592681885e-01 -5.541099607944488525e-02 -1.858321875333786011e-01 5.584822967648506165e-02 8.256230503320693970e-02 8.171836733818054199e-01 -2.752735614776611328e-01
-2.004542853683233261e-03 -2.031338810920715332e-01 -3.188790977001190186e-01 -2.281227111816406250e-01 2.089387271553277969e-03 -3.408063054084777832e-01 6.763503551483154297e-01 4.810463786125183105e-01
-6.243031620979309082e-01 -2.863495349884033203e-01 -5.766633152961730957e-01 -3.918205201625823975e-01 3.474453464150428772e-02 7.367103826254606247e-03 -6.522097159177064896e-03 2.021920531988143921e-01
-5.057624578475952148e-01 -1.182682588696479797e-01 -6.565113067626953125e-01 -2.243701815605163574e-01 -1.823656260967254639e-02 1.634152978658676147e-01 3.762390017509460449e-01 -2.833282351493835449e-01
3.046413660049438477e-01 2.583031654357910156e-01 -1.688671559095382690e-01 -7.798035740852355957e-01 2.593748569488525391e-01 -2.728993892669677734e-01 1.949904710054397583e-01 -1.552179157733917236e-01
-5.163944959640502930e-01 -2.547829747200012207e-01 -4.549085348844528198e-02 -1.812149286270141602e-01 3.838651180267333984e-01 5.988175868988037109e-01 3.165709674358367920e-01 1.654146462678909302e-01
3.468984067440032959e-01 2.356665134429931641e-01 1.280713826417922974e-01 -7.630715370178222656e-01 3.715637624263763428e-01 -2.196507062762975693e-03 2.947968840599060059e-01 -2.174120582640171051e-02
3.996036648750305176e-01 -2.537035010755062103e-02 -4.581682682037353516e-01 -1.095910295844078064e-01 3.448772728443145752e-01 3.115915656089782715e-01 5.716419816017150879e-01 2.737525999546051025e-01
-2.293222397565841675e-01 -4.284816682338714600e-01 -1.612165383994579315e-02 -1.465586572885513306e-01 7.001032680273056030e-02 3.119001090526580811e-01 7.104236483573913574e-01 -3.676827251911163330e-01
-2.306455373764038086e-01 3.385078012943267822e-01 1.431453973054885864e-01 -5.099813938140869141e-01 -1.188915893435478210e-01 4.396761357784271240e-01 5.689955353736877441e-01 -1.429590582847595215e-01
-1.802109777927398682e-01 -3.794788122177124023e-01 -3.258371949195861816e-01 -3.817903995513916016e-01 4.332184791564941406e-02 -5.349384248256683350e-02 2.203711718320846558e-01 7.199195623397827148e-01
-3.164976835250854492e-02 4.631311297416687012e-01 1.769660562276840210e-01 -6.341744065284729004e-01 -9.960730560123920441e-03 1.604013592004776001e-01 5.599312782287597656e-01 -1.079943776130676270e-01
3.913559019565582275e-02 2.756520807743072510e-01 -1.575759425759315491e-02 -8.884302973747253418e-01 -1.584791392087936401e-02 -1.651221215724945068e-01 1.179214268922805786e-01 3.024989664554595947e-01
-4.731499254703521729e-01 -2.829640805721282959e-01 -6.333067268133163452e-02 -3.397178649902343750e-01 -3.107960522174835205e-01 3.731183111667633057e-01 5.404419898986816406e-01 -2.207992821931838989e-01
-1.114890649914741516e-01 3.828071355819702148e-01 2.061100443825125694e-03 -3.987579345703125000e-01 -2.086914032697677612e-01 4.819211065769195557e-01 6.330620646476745605e-01 -7.381888478994369507e-02
-4.711884856224060059e-01 4.428187608718872070e-01 -1.929875910282135010e-01 -6.323621869087219238e-01 -2.478853613138198853e-01 1.434424817562103271e-01 2.150871604681015015e-01 1.283801198005676270e-01
1.711296103894710541e-02 -3.451135158538818359e-01 -7.216621041297912598e-01 -5.020568966865539551e-01 -7.810448855161666870e-02 -8.330482244491577148e-02 2.959891259670257568e-01 8.424267917871475220e-02
-2.866037786006927490e-01 -3.756794705986976624e-02 -5.994148850440979004e-01 -3.707439824938774109e-02 4.330459609627723694e-02 -2.054996043443679810e-01 7.152669429779052734e-01 7.881242781877517700e-03
2.295773848891258240e-02 -3.973772525787353516e-01 -4.049475789070129395e-01 -5.837066769599914551e-01 -4.816441237926483154e-02 -2.776281721889972687e-02 7.137783616781234741e-02 5.733085274696350098e-01
-1.871277391910552979e-01 -3.595276176929473877e-01 -4.319124519824981689e-01 -2.153881937265396118e-01 -3.548637330532073975e-01 2.355614155530929565e-01 6.193012595176696777e-01 -1.945020854473114014e-01
-3.203703761100769043e-01 4.568243622779846191e-01 1.161419674754142761e-01 -5.169483423233032227e-01 3.405535221099853516e-02 2.127115875482559204e-01 5.817726254463195801e-01 -1.519356817007064819e-01
-6.287551950663328171e-03 -1.169053837656974792e-01 -7.249328494071960449e-01 -3.690009415149688721e-01 2.930580079555511475e-01 -4.012705385684967041e-01 2.367789894342422485e-01 1.471013426780700684e-01
-6.324795484542846680e-01 -3.972985148429870605e-01 -9.186023846268653870e-03 -4.786949753761291504e-01 2.661571837961673737e-02 6.705008447170257568e-02 2.884612679481506348e-01 -3.528118431568145752e-01
-5.354788526892662048e-02 -3.805787563323974609e-01 5.135708302259445190e-02 -2.127270549535751343e-01 -2.056694328784942627e-01 -1.333458423614501953e-01 7.576645016670227051e-01 4.126324653625488281e-01
-5.300812125205993652e-01 -3.805367648601531982e-01 -5.783483386039733887e-01 -4.371436238288879395e-01 1.714747399091720581e-01 -1.085679233074188232e-01 -5.779101699590682983e-02 6.398594379425048828e-02
-8.653944358229637146e-03 -6.678022146224975586e-01 1.436878442764282227e-01 -4.009636342525482178e-01 8.144725114107131958e-02 2.973390817642211914e-01 3.464484214782714844e-01 3.968333303928375244e-01
5.440974980592727661e-02 2.593172490596771240e-01 2.280488908290863037e-01 -5.128308534622192383e-01 1.141157746315002441e-02 3.293018043041229248e-01 3.493995666503906250e-01 6.197922825813293457e-01
1.383568495512008667e-01 2.352243661880493164e-01 1.876839809119701385e-02 -2.560457289218902588e-01 5.925914049148559570e-01 3.921187222003936768e-01 5.574937462806701660e-01 2.095094025135040283e-01
-2.997315954416990280e-03 -3.901078999042510986e-01 -7.004932314157485962e-02 -2.446048706769943237e-01 -2.382766753435134888e-01 -1.258000284433364868e-01 7.034649848937988281e-01 4.643314480781555176e-01
-4.656675159931182861e-01 -4.613726735115051270e-01 1.422960124909877777e-02 -4.751519858837127686e-01 -2.785207629203796387e-01 7.218907773494720459e-02 4.095641970634460449e-01 -3.062500953674316406e-01
-4.082867503166198730e-01 -2.411825358867645264e-01 3.940603137016296387e-01 -3.712579011917114258e-01 -1.309773419052362442e-02 1.729315370321273804e-01 6.722281575202941895e-01 7.043346296995878220e-03
2.080639898777008057e-01 9.806723147630691528e-02 1.387890279293060303e-01 -9.115675687789916992e-01 -1.409620046615600586e-01 -2.180401468649506569e-03 2.512518167495727539e-01 -1.177783384919166565e-01
-5.285967588424682617e-01 2.560489475727081299e-01 -1.926635354757308960e-01 -1.745782643556594849e-01 5.623572468757629395e-01 1.721133440732955933e-01 4.772497713565826416e-01 -1.174378618597984314e-01
4.465058147907257080e-01 -4.091979563236236572e-01 -5.115398764610290527e-01 -2.416853904724121094e-01 1.390822976827621460e-01 1.399619430303573608e-01 5.211818218231201172e-01 -5.040851235389709473e-02
-3.768419027328491211e-01 1.627647727727890015e-01 -2.776510417461395264e-01 -2.945672571659088135e-01 6.272755265235900879e-01 4.736030101776123047e-01 1.927247792482376099e-01 -1.127850413322448730e-01
2.169056534767150879e-01 2.703809738159179688e-01 3.202015459537506104e-01 -6.594961881637573242e-01 2.355308830738067627e-01 -1.899420022964477539e-01 4.946092963218688965e-01 -7.868176698684692383e-02
2.462939023971557617e-01 2.693614661693572998e-01 -1.645469367504119873e-01 -6.120367050170898438e-01 5.998961329460144043e-01 2.619836032390594482e-01 1.448883265256881714e-01 -1.249625161290168762e-01
-2.980201244354248047e-01 1.625460535287857056e-01 1.366553604602813721e-01 -6.250351667404174805e-01 -4.511733055114746094e-01 7.377877086400985718e-02 4.490118026733398438e-01 2.545720636844635010e-01
-1.581370458006858826e-02 -2.684606015682220459e-01 -5.779095888137817383e-01 -1.387244462966918945e-01 2.199381440877914429e-01 -5.967108160257339478e-02 6.175024509429931641e-01 -3.757818639278411865e-01
-2.615745365619659424e-01 -4.260849952697753906e-01 -2.372783422470092773e-01 -6.032179594039916992e-01 2.943800687789916992e-01 -1.082004234194755554e-01 -1.579008400440216064e-01 4.544863104820251465e-01
-1.792301386594772339e-01 4.034530222415924072e-01 1.237196773290634155e-01 -4.522454142570495605e-01 -1.826367080211639404e-01 2.225433290004730225e-01 6.944238543510437012e-01 -1.419981271028518677e-01
4.000223800539970398e-02 -5.350424647331237793e-01 -4.819285571575164795e-01 -3.908159732818603516e-01 6.416197866201400757e-02 -5.604643374681472778e-02 4.114433825016021729e-01 -3.880640864372253418e-01
-2.154996395111083984e-01 -1.863287836313247681e-01 -4.028828442096710205e-01 -3.415702283382415771e-01 5.609355494379997253e-02 1.527781933546066284e-01 5.411930680274963379e-01 -5.661087036132812500e-01
-1.380353271961212158e-01 -3.960769772529602051e-01 3.763014674186706543e-01 -2.974298894405364990e-01 -9.524001181125640869e-02 9.066776256076991558e-04 6.632758975028991699e-01 3.807824850082397461e-01
2.916589677333831787e-01 -2.571756541728973389e-01 -3.348825573921203613e-01 -3.879161477088928223e-01 1.410810500383377075e-01 -1.798652261495590210e-01 3.597804009914398193e-01 6.359822750091552734e-01
3.039491474628448486e-01 3.430995047092437744e-01 -1.535147726535797119e-01 -6.321585774421691895e-01 4.673066139221191406e-01 1.213137879967689514e-01 2.771841883659362793e-01 -2.382913529872894287e-01
-1.550235003232955933e-01 3.351559937000274658e-01 3.781402111053466797e-02 -4.136697351932525635e-01 -1.743477433919906616e-01 6.783249378204345703e-01 4.206633567810058594e-01 1.536431908607482910e-01
-2.800809442996978760e-01 3.145864009857177734e-01 -4.676350355148315430e-01 -6.830614060163497925e-02 2.790325284004211426e-01 5.455619096755981445e-01 4.450432658195495605e-01 1.602542847394943237e-01
-4.362197816371917725e-01 -4.200249016284942627e-01 4.285232424736022949e-01 -5.167810916900634766e-01 -7.285618036985397339e-02 2.672421932220458984e-01 3.177031576633453369e-01 7.024801522493362427e-02
5.490633845329284668e-01 4.572901129722595215e-02 1.107648462057113647e-01 -7.060835361480712891e-01 2.861529886722564697e-01 1.251651644706726074e-01 2.958432734012603760e-01 2.329143509268760681e-02
-3.528525829315185547e-01 -3.391430675983428955e-01 -4.505091309547424316e-01 -3.143520057201385498e-01 1.513701677322387695e-01 -3.712511658668518066e-01 4.902084767818450928e-01 -2.401179224252700806e-01
-2.376365661621093750e-01 -3.404506742954254150e-01 -4.738787114620208740e-01 -1.215337589383125305e-01 -4.250311851501464844e-01 1.566437184810638428e-01 6.148591041564941406e-01 7.106476277112960815e-02
-5.212159156799316406e-01 -3.202032148838043213e-01 2.720368504524230957e-01 -5.207721590995788574e-01 -4.129563644528388977e-02 -1.154563482850790024e-02 5.279374122619628906e-01 6.303723435848951340e-03
-1.984537988901138306e-01 -4.071128666400909424e-01 -5.441623330116271973e-01 -8.062477409839630127e-02 2.943698167800903320e-01 2.026797831058502197e-01 4.297261834144592285e-01 4.241050481796264648e-01
1.504026204347610474e-01 -3.637643754482269287e-01 -5.882999897003173828e-01 -2.194130122661590576e-01 5.489403605461120605e-01 6.208183243870735168e-02 3.227156102657318115e-01 2.036677151918411255e-01
3.216290175914764404e-01 -4.714205861091613770e-01 -6.334750056266784668e-01 -3.132820725440979004e-01 1.725285202264785767e-01 -8.660842478275299072e-02 3.708165287971496582e-01 1.044321432709693909e-02
-2.084796428680419922e-01 8.682308346033096313e-02 2.108696103096008301e-01 -5.856533646583557129e-01 -4.122379124164581299e-01 4.083810448646545410e-01 4.179183244705200195e-01 2.239890396595001221e-01
1.539707332849502563e-01 -9.845857322216033936e-02 -8.037459254264831543e-01 -3.579372167587280273e-01 2.419544160366058350e-01 3.019305169582366943e-01 1.543979495763778687e-01 1.375847607851028442e-01
-2.654241621494293213e-01 1.297476440668106079e-01 2.563432157039642334e-01 -6.099940538406372070e-01 -3.589918017387390137e-01 3.402343392372131348e-01 4.122510850429534912e-01 2.456121742725372314e-01
-1.457559466361999512e-01 -2.573974728584289551e-01 -7.582691311836242676e-01 -5.301556587219238281e-01 -1.748633980751037598e-01 -2.678127028048038483e-02 1.028554812073707581e-01 -1.207928285002708435e-01
-1.747067272663116455e-01 2.572484016418457031e-01 6.008815392851829529e-02 -2.954154908657073975e-01 6.129560470581054688e-01 2.994532883167266846e-01 2.404284626245498657e-01 5.377979874610900879e-01
-4.054652750492095947e-01 1.291150301694869995e-01 -3.020897209644317627e-01 -2.585887312889099121e-01 7.622011303901672363e-01 2.222753614187240601e-01 1.641499698162078857e-01 -5.915059894323348999e-02
2.927187979221343994e-01 4.494020640850067139e-01 -6.923245638608932495e-02 -7.777277231216430664e-01 1.440089941024780273e-01 -5.448460206389427185e-02 2.781986296176910400e-01 -3.997605666518211365e-02
-2.301568090915679932e-01 -2.370360493659973145e-01 -6.467111110687255859e-01 -4.813610017299652100e-01 1.669182628393173218e-01 -3.991499543190002441e-01 1.538323312997817993e-01 -1.733527481555938721e-01
1.441985666751861572e-01 -2.458241879940032959e-01 -3.646365404129028320e-01 -5.053793191909790039e-01 2.055375725030899048e-01 -3.018507957458496094e-01 1.805423945188522339e-01 6.037003397941589355e-01
-3.489174246788024902e-01 -1.425139904022216797e-01 -4.974704980850219727e-01 -3.658210337162017822e-01 4.919335991144180298e-02 -4.736055135726928711e-01 2.989881336688995361e-01 4.006598293781280518e-01
3.742265701293945312e-01 1.066349372267723083e-01 1.384666562080383301e-01 -2.123247981071472168e-01 4.243977665901184082e-01 3.164289891719818115e-01 6.842726469039916992e-01 1.893645673990249634e-01
-4.710995126515626907e-03 2.713010609149932861e-01 1.065603941679000854e-01 -5.555004477500915527e-01 4.168562293052673340e-01 2.694398462772369385e-01 2.454141527414321899e-02 5.995568037033081055e-01
-1.275458335876464844e-01 -3.403721153736114502e-01 -4.849836826324462891e-01 -3.673233985900878906e-01 2.448985874652862549e-01 3.435403108596801758e-01 4.358772188425064087e-02 5.637800097465515137e-01
-5.227959156036376953e-01 -3.709377944469451904e-01 -2.772231698036193848e-01 -2.115277498960494995e-01 1.629303246736526489e-01 5.771012902259826660e-01 1.737495362758636475e-01 2.787686288356781006e-01
1.038307622075080872e-01 1.434098482131958008e-01 -1.843597590923309326e-01 -9.354311227798461914e-01 -2.404063493013381958e-01 8.465493097901344299e-03 -4.077943041920661926e-02 -1.014808472245931625e-02
-5.135418772697448730e-01 3.481593132019042969e-01 -2.420578151941299438e-01 -2.238482534885406494e-01 4.997498691082000732e-01 2.213257551193237305e-01 4.468128681182861328e-01 -8.934933692216873169e-02
-6.182756274938583374e-02 2.350767701864242554e-01 -1.342465728521347046e-01 -9.085805416107177734e-01 -2.363626509904861450e-01 -1.625726073980331421e-01 9.180565923452377319e-02 8.154811710119247437e-02
-3.725134730339050293e-01 3.373528122901916504e-01 7.501874119043350220e-02 -6.134956479072570801e-01 -2.734659314155578613e-01 5.440479516983032227e-02 4.694962501525878906e-01 2.593294680118560791e-01
-4.374285042285919189e-01 -2.248997539281845093e-01 -9.583745151758193970e-03 -2.131969183683395386e-01 3.426225483417510986e-01 6.858221888542175293e-01 3.326900005340576172e-01 1.187720298767089844e-01
1.967306584119796753e-01 1.211316511034965515e-01 9.685867279767990112e-02 -2.362709194421768188e-01 5.531330704689025879e-01 1.794596910476684570e-01 6.299737691879272461e-01 3.826093375682830811e-01
-2.176792770624160767e-01 2.759917974472045898e-01 5.361717566847801208e-02 -3.084038794040679932e-01 6.346385478973388672e-01 2.903211712837219238e-01 2.100093513727188110e-01 4.972927868366241455e-01
-3.544843792915344238e-01 -9.046622365713119507e-02 -6.263934969902038574e-01 -1.736818253993988037e-01 -1.156214550137519836e-01 1.307189017534255981e-01 5.732751488685607910e-01 -2.907271683216094971e-01
-3.978737890720367432e-01 -4.123133122920989990e-01 1.646040007472038269e-02 -4.534387886524200439e-01 -3.349381089210510254e-01 2.474154978990554810e-01 4.588037431240081787e-01 -2.862128913402557373e-01
4.112539067864418030e-02 -6.675305962562561035e-01 1.165539249777793884e-01 -5.097735524177551270e-01 -3.163330852985382080e-01 8.721473813056945801e-02 3.604707717895507812e-01 2.040722221136093140e-01
-6.270176917314529419e-02 -1.985458880662918091e-01 -5.492495894432067871e-01 -1.599283814430236816e-01 2.287992835044860840e-01 -4.679743573069572449e-02 6.544101834297180176e-01 -3.828893601894378662e-01
-2.219092398881912231e-01 4.703601598739624023e-01 -4.662213325500488281e-01 -1.000251099467277527e-01 2.462386488914489746e-01 4.200463294982910156e-01 5.073063969612121582e-01 8.785254508256912231e-02
-3.250693976879119873e-01 2.304033637046813965e-01 -4.116643667221069336e-01 -2.364675998687744141e-01 2.346875071525573730e-01 6.489728093147277832e-01 2.450690418481826782e-01 2.820584475994110107e-01
1.457692682743072510e-01 -4.341693222522735596e-01 -1.026414111256599426e-01 -2.438320219516754150e-01 -1.200662702322006226e-01 -1.647692173719406128e-01 7.545999884605407715e-01 3.305649161338806152e-01
2.147329747676849365e-01 2.061835229396820068e-01 -1.767756342887878418e-01 -6.838767528533935547e-01 3.816492855548858643e-01 -1.421353518962860107e-01 2.847414910793304443e-01 -4.068225324153900146e-01
-3.084627687931060791e-01 4.167015254497528076e-01 -2.472171746194362640e-02 -6.521216034889221191e-01 -2.125619947910308838e-01 2.851487323641777039e-02 3.082740902900695801e-01 4.053493440151214600e-01
3.080539107322692871e-01 8.650162070989608765e-02 5.387860164046287537e-02 -9.050145149230957031e-01 -1.943156868219375610e-01 2.883932180702686310e-02 1.816667616367340088e-01 6.381992250680923462e-02
1.402689069509506226e-01 1.874236613512039185e-01 -1.139650680124759674e-02 -4.138835966587066650e-01 6.512557864189147949e-01 1.242940723896026611e-01 1.594500839710235596e-01 5.556618571281433105e-01
3.477249667048454285e-02 -7.491718530654907227e-01 4.172419011592864990e-02 -5.383411645889282227e-01 1.908843070268630981e-01 -3.622648771852254868e-03 2.373225986957550049e-01 2.306695133447647095e-01
-4.618851095438003540e-02 4.795204102993011475e-01 -4.565101489424705505e-02 -7.480131387710571289e-01 4.486414790153503418e-01 3.100295178592205048e-02 1.316425018012523651e-02 6.249427050352096558e-02
1.676934398710727692e-02 5.915224552154541016e-01 -1.280712485313415527e-01 -7.355262041091918945e-01 -4.182890523225069046e-03 1.237476617097854614e-01 2.555478215217590332e-01 1.085514649748802185e-01
3.326239809393882751e-02 -9.959525614976882935e-02 2.429529875516891479e-01 -6.487614512443542480e-01 3.365385234355926514e-01 -1.182896718382835388e-01 3.719254136085510254e-01 -4.934344291687011719e-01
1.278115957975387573e-01 -6.628774106502532959e-02 -1.186065375804901123e-01 -2.106617838144302368e-01 6.055961251258850098e-01 5.027676224708557129e-01 3.988082110881805420e-01 3.771662712097167969e-01
3.976114094257354736e-01 3.114160895347595215e-01 3.716527670621871948e-02 -4.409171640872955322e-01 3.308151066303253174e-01 1.553937196731567383e-01 4.735252857208251953e-01 4.374061524868011475e-01
-5.329229235649108887e-01 -1.649107635021209717e-01 -8.794862776994705200e-02 -5.255057215690612793e-01 -2.522030472755432129e-01 3.913570940494537354e-01 4.260491430759429932e-01 -8.137460052967071533e-02
2.675360739231109619e-01 1.267615258693695068e-01 -1.422759145498275757e-01 -5.457200109958648682e-02 5.534228086471557617e-01 3.331207931041717529e-01 6.596786379814147949e-01 1.916070729494094849e-01
-2.525056600570678711e-01 -3.400313258171081543e-01 -6.563776135444641113e-01 -1.695952862501144409e-01 -1.822453439235687256e-01 -3.782786056399345398e-02 5.589218735694885254e-01 -1.182687208056449890e-01
2.058252841234207153e-01 1.708940714597702026e-01 -1.488433033227920532e-01 -6.446923613548278809e-01 5.857231616973876953e-01 3.100357949733734131e-01 1.259149461984634399e-01 -1.886801570653915405e-01
-2.907302081584930420e-01 -2.770642638206481934e-01 -4.931657612323760986e-01 -5.220233649015426636e-02 -2.001901417970657349e-01 1.224512904882431030e-01 7.189489603042602539e-01 1.442770212888717651e-01
-5.621020868420600891e-02 2.915830314159393311e-01 7.038783282041549683e-02 -4.913509190082550049e-01 5.756712555885314941e-01 2.701929211616516113e-01 5.648389086127281189e-02 5.077870488166809082e-01
2.227067947387695312e-01 1.937218457460403442e-01 -8.786472678184509277e-02 -3.952513635158538818e-01 5.263172388076782227e-01 1.809146553277969360e-01 2.410234063863754272e-01 6.173307895660400391e-01
3.694421052932739258e-01 1.835499405860900879e-01 -1.062256246805191040e-01 -8.900099992752075195e-01 1.547394096851348877e-01 -2.230281941592693329e-02 4.336737096309661865e-02 -9.893693961203098297e-03
-2.718802690505981445e-01 -4.672015607357025146e-01 1.253273338079452515e-01 -5.994977355003356934e-01 4.169981777667999268e-01 -3.531414866447448730e-01 5.714422836899757385e-02 1.756063848733901978e-01
-4.827052056789398193e-01 3.450208902359008789e-01 -9.532042592763900757e-02 -3.690214455127716064e-01 4.983167946338653564e-01 2.382476329803466797e-01 3.805329203605651855e-01 -2.297967523336410522e-01
4.507030546665191650e-01 -3.622736632823944092e-01 -3.410162925720214844e-01 -1.388833373785018921e-01 1.345813423395156860e-01 1.438246965408325195e-01 6.689537167549133301e-01 -2.091586142778396606e-01
1.781803220510482788e-01 7.770000398159027100e-02 1.892377883195877075e-01 -8.860413432121276855e-01 -2.259958833456039429e-01 3.933507949113845825e-02 2.451036423444747925e-01 1.692248731851577759e-01
-2.535306215286254883e-01 -3.473803400993347168e-01 -6.225315332412719727e-01 -1.226184368133544922e-01 -2.476244568824768066e-01 1.625205278396606445e-01 5.697053074836730957e-01 1.316466834396123886e-02
5.376168712973594666e-02 3.480913341045379639e-01 3.238623440265655518e-01 -7.224462628364562988e-01 1.332128494977951050e-01 3.985575586557388306e-02 4.714655578136444092e-01 -8.667632937431335449e-02
-4.351094365119934082e-01 2.425795644521713257e-01 -1.997030228376388550e-01 -2.613072395324707031e-01 7.075438499450683594e-01 2.274774312973022461e-01 2.823098301887512207e-01 1.077448949217796326e-01
2.009034156799316406e-01 2.690531611442565918e-01 -3.642553836107254028e-02 -7.227174043655395508e-01 4.638819992542266846e-01 -4.946967959403991699e-02 2.470397353172302246e-01 -2.914424836635589600e-01
2.694305777549743652e-02 -6.225302815437316895e-01 -5.249957442283630371e-01 -1.388049125671386719e-01 1.520774662494659424e-01 2.292419075965881348e-01 4.818105101585388184e-01 -9.498371928930282593e-02
2.769286371767520905e-02 -2.716467380523681641e-01 -7.703099250793457031e-01 -3.812220990657806396e-01 -2.979585714638233185e-02 -2.195176631212234497e-01 2.931438982486724854e-01 2.274294346570968628e-01
-5.439606904983520508e-01 -2.621688544750213623e-01 2.045932458713650703e-03 -2.911314666271209717e-01 2.068360447883605957e-01 6.600760221481323242e-01 2.542437911033630371e-01 8.655378967523574829e-02
3.155090212821960449e-01 7.847239822149276733e-02 2.445341646671295166e-01 -8.569093346595764160e-01 -1.101153865456581116e-01 8.625707775354385376e-02 2.375954985618591309e-01 1.555260270833969116e-01
-6.076498702168464661e-02 -4.788165092468261719e-01 -7.121368646621704102e-01 -2.549057006835937500e-01 -5.281368643045425415e-02 6.996119767427444458e-02 4.191963076591491699e-01 -1.073181703686714172e-01
-2.654817998409271240e-01 -3.383014202117919922e-01 -3.458914458751678467e-01 -4.379806816577911377e-01 4.965857565402984619e-01 -3.480192720890045166e-01 8.926510810852050781e-02 3.576597571372985840e-01
8.095382153987884521e-02 -5.690131783485412598e-01 -3.935035765171051025e-01 -2.927606403827667236e-01 -3.340740874409675598e-02 5.783923268318176270e-01 2.871010005474090576e-01 1.050520837306976318e-01
5.834973976016044617e-02 -5.514480471611022949e-01 8.371178060770034790e-02 -2.949307560920715332e-01 1.395712257362902164e-03 -1.386868804693222046e-01 6.964637041091918945e-01 3.069377541542053223e-01
-1.726882606744766235e-01 4.484272301197052002e-01 -6.256312876939773560e-02 -4.972911477088928223e-01 -8.137045800685882568e-02 6.297282576560974121e-01 2.924020290374755859e-01 1.708844304084777832e-01
-2.731737792491912842e-01 -6.318668127059936523e-01 -1.592702567577362061e-01 -4.766384065151214600e-01 4.305592179298400879e-01 -2.374573796987533569e-01 1.226031035184860229e-01 1.295007020235061646e-01
-8.852134644985198975e-02 2.024250775575637817e-01 2.914482355117797852e-01 -4.161457419395446777e-01 5.367295742034912109e-01 3.534700870513916016e-01 3.085631430149078369e-01 4.299274384975433350e-01
-9.688556194305419922e-02 1.822600141167640686e-02 4.250028133392333984e-01 -4.942192137241363525e-01 -1.728425472974777222e-01 3.312820792198181152e-01 4.522943496704101562e-01 4.703280031681060791e-01
-3.857992291450500488e-01 1.478258520364761353e-02 -6.402250528335571289e-01 -2.368974238634109497e-01 -2.028916031122207642e-01 2.034980058670043945e-01 4.407674670219421387e-01 -3.287545740604400635e-01
-4.430679976940155029e-01 4.492060840129852295e-01 -2.429563999176025391e-01 -5.265240669250488281e-01 -2.169210165739059448e-01 3.138505518436431885e-01 3.362880945205688477e-01 -8.368136733770370483e-02
5.909602642059326172e-01 1.453729718923568726e-01 -1.104945689439773560e-01 -6.966965198516845703e-01 1.703549325466156006e-01 1.001021862030029297e-01 2.914175093173980713e-01 -8.984502404928207397e-02
-3.787701427936553955e-01 3.328223899006843567e-02 4.687509499490261078e-03 -2.569400370121002197e-01 3.664465844631195068e-01 6.218037009239196777e-01 2.563308179378509521e-01 4.502854943275451660e-01
-2.430281788110733032e-01 -8.442138135433197021e-02 -6.565432548522949219e-01 -1.792515814304351807e-01 -1.141439601778984070e-01 -9.070986509323120117e-02 6.622027158737182617e-01 -1.042143702507019043e-01
-2.676910161972045898e-01 -3.548419773578643799e-01 -2.456731796264648438e-01 -2.333174645900726318e-01 2.887505888938903809e-01 5.350108146667480469e-01 2.434146851301193237e-01 5.086964964866638184e-01
-4.114413261413574219e-01 -1.047902479767799377e-01 -7.205923795700073242e-01 -1.791898161172866821e-01 5.709331016987562180e-03 -2.675643190741539001e-02 3.141586184501647949e-01 4.110090434551239014e-01
-1.097645908594131470e-01 -4.128229022026062012e-01 -5.829024910926818848e-01 -7.723733037710189819e-02 -9.623440355062484741e-02 3.198975920677185059e-01 5.460991263389587402e-01 2.489344775676727295e-01
1.544336080551147461e-01 1.241656467318534851e-01 4.367978125810623169e-02 -9.322434067726135254e-01 4.760880023241043091e-02 5.796069279313087463e-02 -7.718449831008911133e-02 2.795780897140502930e-01
-1.689939945936203003e-01 2.233577072620391846e-01 -6.390498578548431396e-02 -8.624352812767028809e-01 -3.045275509357452393e-01 -1.951106339693069458e-01 1.799909472465515137e-01 1.023327559232711792e-01
-4.985905885696411133e-01 -5.038052797317504883e-01 1.878214031457901001e-01 -5.983926057815551758e-01 -1.008666027337312698e-02 6.509238388389348984e-03 2.357273548841476440e-01 -2.202854156494140625e-01
-2.840791046619415283e-01 5.964602231979370117e-01 -2.318960875272750854e-01 -5.701797008514404297e-01 -4.623008146882057190e-02 3.463656902313232422e-01 2.492319941520690918e-01 -2.074945159256458282e-02
-1.888092607259750366e-01 1.895787119865417480e-01 -2.409060746431350708e-01 -2.148924767971038818e-01 -4.998688586056232452e-03 3.415445610880851746e-02 7.889474630355834961e-01 -4.478469192981719971e-01
-8.327580243349075317e-02 -2.603027522563934326e-01 -6.026319265365600586e-01 -1.728340983390808105e-01 1.732775568962097168e-01 1.338596045970916748e-01 5.173397064208984375e-01 -4.654961228370666504e-01
-3.982442021369934082e-01 -1.036096177995204926e-02 -5.651425123214721680e-01 -1.699415892362594604e-01 -8.751323819160461426e-02 1.363725960254669189e-01 5.972186326980590820e-01 -3.318158388137817383e-01
8.362128585577011108e-02 -1.181117892265319824e-01 3.038152307271957397e-02 -2.916700839996337891e-01 6.008819341659545898e-01 4.270545244216918945e-01 4.182029366493225098e-01 4.180123209953308105e-01
-4.471571445465087891e-01 -5.064208060503005981e-02 1.183223631232976913e-02 -3.590269982814788818e-01 -3.026956915855407715e-01 5.308045148849487305e-01 3.785725533962249756e-01 3.895514607429504395e-01
-2.082916051149368286e-01 6.229543685913085938e-01 -2.610500454902648926e-01 -6.204007267951965332e-01 -4.723070561885833740e-02 1.618033051490783691e-01 2.859170436859130859e-01 -7.306704670190811157e-02
1.640707813203334808e-02 -5.028481483459472656e-01 -6.058527231216430664e-01 -1.883388459682464600e-01 2.828566133975982666e-01 2.859335839748382568e-01 4.194188117980957031e-01 8.165416866540908813e-02
5.348375439643859863e-01 1.842416226863861084e-01 -1.398686170578002930e-01 -7.486084103584289551e-01 1.862048208713531494e-01 2.234684489667415619e-02 2.483845949172973633e-01 -5.620934069156646729e-02
1.070609688758850098e-01 -7.935216277837753296e-02 -8.428340554237365723e-01 -4.125070273876190186e-01 1.628712266683578491e-01 2.283893078565597534e-01 1.355470810085535049e-02 1.511208564043045044e-01
-2.212954014539718628e-01 2.298413813114166260e-01 -6.433878540992736816e-01 -2.721750438213348389e-01 3.216635882854461670e-01 -4.404743015766143799e-01 3.085806965827941895e-01 1.321621686220169067e-01
-1.839714795351028442e-01 -2.088656872510910034e-01 -2.316398024559020996e-01 -3.899059891700744629e-01 1.252587735652923584e-01 -5.556845068931579590e-01 4.207074642181396484e-01 4.640863835811614990e-01
-1.288760006427764893e-01 -3.138088881969451904e-01 1.251120269298553467e-01 -2.333600670099258423e-01 -7.662054896354675293e-02 -2.817145287990570068e-01 7.472863793373107910e-01 4.136838912963867188e-01
-4.271274209022521973e-01 -2.247851788997650146e-01 -3.260999619960784912e-01 -1.582220792770385742e-01 8.376497775316238403e-02 5.880169868469238281e-01 2.790119349956512451e-01 4.528025686740875244e-01
-3.682698309421539307e-01 -5.125973820686340332e-01 -3.825307786464691162e-01 -5.324253439903259277e-01 2.617879807949066162e-01 -2.857273817062377930e-01 -2.181540243327617645e-02 1.454840600490570068e-01
-1.710846126079559326e-01 1.317202765494585037e-02 -3.380601406097412109e-01 -1.380104124546051025e-01 8.251796662807464600e-02 2.330634146928787231e-01 7.374697327613830566e-01 -4.819082617759704590e-01
-3.557379543781280518e-01 -2.889616787433624268e-02 3.372652530670166016e-01 -4.757639765739440918e-01 -3.529794812202453613e-01 -1.487891748547554016e-02 5.891139507293701172e-01 2.462626695632934570e-01
-2.929511070251464844e-01 -3.934922218322753906e-01 -2.050378173589706421e-01 -2.276991009712219238e-01 -3.220497965812683105e-01 3.940957784652709961e-01 5.951252579689025879e-01 -2.285926043987274170e-01
3.755717771127820015e-03 6.677179932594299316e-01 -2.847849130630493164e-01 -5.753004550933837891e-01 2.173015922307968140e-01 -1.539317071437835693e-01 2.656027972698211670e-01 -2.461173199117183685e-02
2.597870528697967529e-01 3.458463847637176514e-01 -2.047400474548339844e-01 -6.099496483802795410e-01 4.810203909873962402e-01 1.824624389410018921e-01 2.649230062961578369e-01 -2.531532645225524902e-01
-1.709936708211898804e-01 -4.756690561771392822e-02 3.532963618636131287e-02 -2.092831879854202271e-01 2.969022095203399658e-01 1.188875287771224976e-01 7.555838823318481445e-01 -5.002588629722595215e-01
8.186889439821243286e-02 -4.312483370304107666e-01 -4.565963447093963623e-01 -1.063205301761627197e-01 -2.323380298912525177e-02 2.118878662586212158e-01 7.021601200103759766e-01 -2.215245664119720459e-01
1.332193017005920410e-01 -2.134304046630859375e-01 -2.552322447299957275e-01 -1.923798322677612305e-01 -2.065804302692413330e-01 -2.358790338039398193e-01 7.842231392860412598e-01 3.481758236885070801e-01
3.866768777370452881e-01 -1.162739172577857971e-01 -5.987722277641296387e-01 -2.919538319110870361e-01 4.220318496227264404e-01 1.714252233505249023e-01 3.120222091674804688e-01 2.972216308116912842e-01
-1.182528585195541382e-01 5.229193568229675293e-01 -1.495276689529418945e-01 -7.452161312103271484e-01 -2.306529320776462555e-02 -6.395180523395538330e-02 2.086979746818542480e-01 2.944304049015045166e-01
-4.690105915069580078e-01 -2.854183912277221680e-01 9.184784442186355591e-02 -4.075981676578521729e-01 -2.170338779687881470e-01 -1.373052597045898438e-01 6.303536891937255859e-01 -2.463553547859191895e-01
-2.735477983951568604e-01 4.493046104907989502e-01 -7.500979304313659668e-02 -1.473907530307769775e-01 5.630088448524475098e-01 1.623947322368621826e-01 5.842238068580627441e-01 1.061978563666343689e-01
3.082429170608520508e-01 -1.569951474666595459e-01 -3.633801937103271484e-01 -1.025598961859941483e-02 2.198213040828704834e-01 3.053083121776580811e-01 7.773932218551635742e-01 -4.810354858636856079e-02
-5.663268566131591797e-01 -4.494286477565765381e-01 -5.085129141807556152e-01 -2.415720224380493164e-01 2.968289852142333984e-01 -2.755881473422050476e-02 1.854521483182907104e-01 1.925771534442901611e-01
1.748968064785003662e-01 2.661743164062500000e-01 -1.234840601682662964e-01 -6.284297704696655273e-01 5.967864394187927246e-01 3.048588633537292480e-01 1.304492056369781494e-01 -1.492647379636764526e-01
7.682648953050374985e-03 6.442169845104217529e-02 -1.626923829317092896e-01 -9.390630125999450684e-01 -2.517675161361694336e-01 -1.103018373250961304e-01 6.200883537530899048e-03 -1.090457215905189514e-01
-4.139214754104614258e-01 3.707919716835021973e-01 -2.551674842834472656e-01 -1.627567857503890991e-01 5.332837700843811035e-01 3.297147154808044434e-01 4.532023668289184570e-01 -3.296123445034027100e-02
-2.532502710819244385e-01 4.954162612557411194e-02 -8.302820473909378052e-02 -2.418294250965118408e-01 4.535795748233795166e-02 2.375186420977115631e-03 8.072968721389770508e-01 -4.628646373748779297e-01
-4.811893403530120850e-01 -4.568442404270172119e-01 1.196419075131416321e-01 -5.642699599266052246e-01 -1.329963356256484985e-01 4.793393611907958984e-02 3.479037284851074219e-01 -2.932792901992797852e-01
1.982290744781494141e-01 -7.043904662132263184e-01 -1.230244189500808716e-01 -3.919146358966827393e-01 -1.155566424131393433e-01 2.790474891662597656e-01 3.677479028701782227e-01 2.633399963378906250e-01
-5.913497805595397949e-01 1.693627424538135529e-02 -2.950410358607769012e-02 -2.295597195625305176e-01 2.943416833877563477e-01 -1.868207007646560669e-01 6.607718467712402344e-01 -1.956835091114044189e-01
1.396685000509023666e-02 5.018292069435119629e-01 -3.932833075523376465e-01 -1.630319058895111084e-01 2.534444332122802734e-01 4.994283914566040039e-01 5.030487775802612305e-01 -2.420825912849977612e-04
5.236538648605346680e-01 -2.387768030166625977e-01 -5.557188987731933594e-01 -1.991761773824691772e-01 2.003239095211029053e-01 1.502312421798706055e-01 5.055724978446960449e-01 4.444181174039840698e-02
-1.981462389230728149e-01 -3.195495903491973877e-01 -4.634107053279876709e-01 -2.728085815906524658e-01 2.285101413726806641e-01 -3.119046986103057861e-01 5.854272246360778809e-01 -2.778950333595275879e-01
-2.478702664375305176e-01 2.697438895702362061e-01 -3.934870362281799316e-01 -1.942663788795471191e-01 4.337881803512573242e-01 6.167714595794677734e-01 3.232068121433258057e-01 1.361653301864862442e-02
4.968422651290893555e-01 -3.237925469875335693e-01 -6.095855832099914551e-01 -3.442661762237548828e-01 5.501692742109298706e-02 1.900712698698043823e-01 3.431071937084197998e-01 -3.627496957778930664e-02
-3.752156198024749756e-01 -4.141650199890136719e-01 -2.056168615818023682e-01 -2.237140834331512451e-01 -2.560215592384338379e-01 5.009447932243347168e-01 5.149843692779541016e-01 -1.168452426791191101e-01
-2.807970643043518066e-01 3.553762137889862061e-01 1.394186019897460938e-01 -5.464957952499389648e-01 1.765020638704299927e-01 4.319015443325042725e-01 1.272280216217041016e-01 4.928354322910308838e-01
-4.105208814144134521e-01 -1.804557740688323975e-01 -8.493131399154663086e-02 -2.115565240383148193e-01 8.924905955791473389e-02 4.409823417663574219e-01 6.090147495269775391e-01 -4.166642129421234131e-01
-1.285614222288131714e-01 -4.691429436206817627e-01 -2.675234675407409668e-01 -5.681907534599304199e-01 1.792242974042892456e-01 5.355989336967468262e-01 -2.223960459232330322e-01 2.279999107122421265e-02
-5.674943923950195312e-01 -4.029799997806549072e-01 -3.170507550239562988e-01 -2.215573638677597046e-01 4.138442873954772949e-02 -1.517416536808013916e-01 4.023025333881378174e-01 4.235126376152038574e-01
1.825099438428878784e-01 -3.846235275268554688e-01 -4.653900563716888428e-01 -2.384949922561645508e-01 1.259627193212509155e-01 6.526016592979431152e-01 2.271933555603027344e-01 2.278479337692260742e-01
-1.927044987678527832e-01 -1.400265544652938843e-01 2.679122686386108398e-01 -1.855649799108505249e-01 4.045819342136383057e-01 -3.054611980915069580e-01 7.554625272750854492e-01 9.658988565206527710e-02
-3.597415089607238770e-01 1.117921769618988037e-01 -3.524222075939178467e-01 -3.575316965579986572e-01 -3.740257769823074341e-02 -6.082653999328613281e-01 4.783152639865875244e-01 -7.672596722841262817e-02
-6.624301671981811523e-01 -2.957063615322113037e-01 -1.050030067563056946e-01 -2.961531579494476318e-01 8.222508430480957031e-02 2.041114717721939087e-01 5.462229251861572266e-01 -1.680173128843307495e-01
2.081002742052078247e-01 2.830842733383178711e-01 -1.899656951427459717e-01 -6.613540649414062500e-01 5.573632717132568359e-01 2.010957002639770508e-01 1.824719160795211792e-01 -1.367196887731552124e-01
-5.164722800254821777e-01 4.105955660343170166e-01 -3.032509051263332367e-02 -3.868869245052337646e-01 3.797620236873626709e-01 1.263812184333801270e-01 4.492029845714569092e-01 -2.282365262508392334e-01
-4.759535565972328186e-02 -3.177377581596374512e-02 -1.104431450366973877e-01 -7.050201892852783203e-01 4.806720316410064697e-01 1.258329153060913086e-01 6.035975739359855652e-02 -4.867761731147766113e-01
-4.422638118267059326e-01 1.728206127882003784e-01 -3.181458711624145508e-01 -2.479424625635147095e-01 1.799514591693878174e-01 1.937829852104187012e-01 5.884567499160766602e-01 -4.422983229160308838e-01
-2.602154016494750977e-01 3.069098889827728271e-01 -3.594938218593597412e-01 -7.822310924530029297e-02 2.334718555212020874e-01 6.329991221427917480e-01 4.854154586791992188e-01 1.091532632708549500e-01
-5.626928806304931641e-01 -3.529553711414337158e-01 3.086696378886699677e-02 -4.677611291408538818e-01 -3.061141073703765869e-01 2.661893963813781738e-01 3.634301424026489258e-01 -2.059170752763748169e-01
-4.194693267345428467e-02 2.322190850973129272e-01 -1.284362077713012695e-01 -8.659505844116210938e-01 -2.602076530456542969e-01 -1.966633945703506470e-01 1.686003208160400391e-01 2.076963633298873901e-01
-4.912387430667877197e-01 -5.458576083183288574e-01 -4.779314100742340088e-01 -4.089007079601287842e-01 2.070006132125854492e-01 8.879679441452026367e-02 -6.603523343801498413e-02 1.000545844435691833e-01
-4.029783308506011963e-01 -1.798901893198490143e-02 -4.601133763790130615e-01 -1.382666081190109253e-01 -3.045933321118354797e-02 2.190694957971572876e-01 6.454163789749145508e-01 -3.754746615886688232e-01
-5.819502472877502441e-01 1.064601913094520569e-01 -9.635677188634872437e-02 -2.302005738019943237e-01 5.707386136054992676e-01 1.973588764667510986e-01 4.424118995666503906e-01 -1.652326285839080811e-01
2.591235935688018799e-01 -1.443629562854766846e-01 -7.188981771469116211e-02 -2.283340245485305786e-01 7.443333864212036133e-01 3.606885969638824463e-01 3.347091972827911377e-01 2.419730275869369507e-01
-5.227850675582885742e-01 4.169865846633911133e-01 -3.099834024906158447e-01 -4.373463690280914307e-01 -2.750465571880340576e-01 2.344802320003509521e-01 3.640352487564086914e-01 -4.799380898475646973e-02
4.506118595600128174e-01 1.533319354057312012e-01 3.967479616403579712e-02 -8.156751394271850586e-01 2.288326472043991089e-01 -1.174294427037239075e-01 1.810752600431442261e-01 8.715605735778808594e-02
1.444899588823318481e-01 2.103630900382995605e-01 -1.291473358869552612e-01 -6.788908839225769043e-01 5.867717862129211426e-01 2.251825630664825439e-01 1.027322709560394287e-01 -2.274556010961532593e-01
-3.867798149585723877e-01 2.761409580707550049e-01 2.094852179288864136e-01 -4.088009297847747803e-01 3.586068451404571533e-01 4.086060225963592529e-01 1.950296312570571899e-01 4.791145920753479004e-01
3.230817019939422607e-01 -6.147493720054626465e-01 -3.352401256561279297e-01 -3.165760636329650879e-01 1.866450756788253784e-01 1.918883174657821655e-01 3.517524003982543945e-01 3.312214910984039307e-01
-5.997729301452636719e-01 -6.366977095603942871e-02 -4.718135595321655273e-01 -4.019120931625366211e-01 -1.561725139617919922e-01 4.761660993099212646e-01 -3.087162971496582031e-02 -4.810545942746102810e-04
1.673669070005416870e-01 2.225010842084884644e-01 -2.675308287143707275e-01 -7.666863799095153809e-01 3.870844841003417969e-01 -1.178342476487159729e-01 1.048056930303573608e-01 -2.973168194293975830e-01
1.783905327320098877e-01 -4.278419911861419678e-02 -7.624556869268417358e-02 -1.645077913999557495e-01 6.394187808036804199e-01 4.589416086673736572e-01 4.421938955783843994e-01 3.441670536994934082e-01
7.404855638742446899e-02 7.305226475000381470e-02 2.220006100833415985e-02 -6.476413011550903320e-01 5.864295363426208496e-01 2.188404500484466553e-01 2.219721227884292603e-01 -3.580304086208343506e-01
-3.217174112796783447e-01 -6.711482256650924683e-02 1.081667244434356689e-01 -5.086787939071655273e-01 -7.939561270177364349e-03 7.058051824569702148e-01 7.485233247280120850e-02 3.430924713611602783e-01
-1.309118792414665222e-02 -7.286832928657531738e-01 -9.049363434314727783e-02 -5.709849596023559570e-01 -1.644173264503479004e-01 1.957533508539199829e-01 8.146657049655914307e-02 2.502939701080322266e-01
4.131782650947570801e-01 -5.614969730377197266e-01 -4.079052209854125977e-01 -3.694799840450286865e-01 -8.277182281017303467e-02 2.104200124740600586e-01 3.430356979370117188e-01 2.056734859943389893e-01
-4.042386710643768311e-01 1.426695752888917923e-02 -5.295192599296569824e-01 -1.007401570677757263e-01 5.186090245842933655e-03 9.101894497871398926e-02 6.908279061317443848e-01 -2.455480545759201050e-01
-1.128422841429710388e-01 -5.217050909996032715e-01 -4.427811205387115479e-01 -1.101987883448600769e-01 4.839393198490142822e-01 3.510189801454544067e-02 5.208445191383361816e-01 -1.352799311280250549e-02
-6.279053688049316406e-01 -2.403190582990646362e-01 -3.463694080710411072e-02 -1.847881525754928589e-01 -1.104713678359985352e-01 -1.545897722244262695e-01 6.657033562660217285e-01 1.826805174350738525e-01
2.068324685096740723e-01 7.664982229471206665e-02 -8.241420239210128784e-02 -2.357691079378128052e-01 6.039539575576782227e-01 2.692186236381530762e-01 5.121380090713500977e-01 4.352490305900573730e-01
9.633380174636840820e-02 -4.201315343379974365e-01 -2.908176779747009277e-01 -6.950016319751739502e-02 -2.411584407091140747e-01 4.546867907047271729e-01 6.749843358993530273e-01 6.559596955776214600e-02
-5.891587734222412109e-01 8.950252085924148560e-02 -2.782167792320251465e-01 -1.332683563232421875e-01 1.018368080258369446e-01 5.732799172401428223e-01 3.647062182426452637e-01 2.787203192710876465e-01
-4.902235791087150574e-02 -1.485632807016372681e-01 1.253002556040883064e-04 -2.724443376064300537e-01 6.085625290870666504e-01 4.642103016376495361e-01 3.562853932380676270e-01 4.341900646686553955e-01
-6.436964273452758789e-01 2.638623714447021484e-01 -1.051179692149162292e-01 -5.361161231994628906e-01 -1.043213084340095520e-01 3.235090970993041992e-01 2.963919937610626221e-01 -1.190463751554489136e-01
-3.130237758159637451e-01 1.020691245794296265e-01 2.959865331649780273e-01 -5.338346362113952637e-01 -1.333019286394119263e-01 4.834150969982147217e-01 2.813646495342254639e-01 4.340334832668304443e-01
-2.746763229370117188e-01 -4.769883751869201660e-01 -6.567638516426086426e-01 -4.284436106681823730e-01 1.826358884572982788e-01 1.958617568016052246e-01 -9.117058664560317993e-02 -4.585308581590652466e-02
-6.474427878856658936e-02 5.553782582283020020e-01 1.317492406815290451e-02 -6.267594099044799805e-01 1.028238162398338318e-01 2.503621876239776611e-01 4.295435249805450439e-01 -1.913132220506668091e-01
8.437500894069671631e-02 3.946815729141235352e-01 -2.691739201545715332e-01 -7.070914506912231445e-01 2.666343748569488525e-01 1.913822591304779053e-01 1.803960949182510376e-01 -3.527188003063201904e-01
-1.584590822458267212e-01 -1.402828991413116455e-01 -1.910680383443832397e-01 -1.800110042095184326e-01 6.311936974525451660e-01 2.184703201055526733e-01 4.346195459365844727e-01 5.012701153755187988e-01
-1.557839661836624146e-01 2.326850220561027527e-02 -6.874482035636901855e-01 -5.054957270622253418e-01 -2.640311121940612793e-01 -1.461506355553865433e-02 2.038376629352569580e-01 -3.682435452938079834e-01
-5.146464705467224121e-01 -2.203399688005447388e-01 -6.034051179885864258e-01 -3.377541899681091309e-01 -1.116265505552291870e-01 3.672299385070800781e-01 1.722134947776794434e-01 1.773070544004440308e-01
-5.481435656547546387e-01 -1.573672890663146973e-01 2.472216784954071045e-01 -5.876247286796569824e-01 1.330142766237258911e-01 2.470911145210266113e-01 1.407551765441894531e-01 4.120605885982513428e-01
-3.319842219352722168e-01 -3.056810796260833740e-01 -1.177549585700035095e-01 -3.067016303539276123e-01 1.705092936754226685e-01 7.332023382186889648e-01 1.469285935163497925e-01 3.164907097816467285e-01
-1.005455479025840759e-01 -8.743153512477874756e-02 -2.208630889654159546e-01 -1.846541315317153931e-01 5.261545777320861816e-01 -4.614284038543701172e-01 6.396888494491577148e-01 2.030117623507976532e-02
-5.463163256645202637e-01 -2.946879267692565918e-01 2.209299355745315552e-01 -4.170106351375579834e-01 -3.222253620624542236e-01 -1.293825209140777588e-01 5.184143781661987305e-01 5.164573341608047485e-02
-5.202481746673583984e-01 -1.963357776403427124e-01 -3.760133087635040283e-01 -5.583494901657104492e-01 6.536247581243515015e-02 3.814990520477294922e-01 -1.364738792181015015e-01 -2.630875408649444580e-01
4.803138971328735352e-01 5.389676243066787720e-02 1.124094426631927490e-01 -7.745802402496337891e-01 2.745519876480102539e-01 1.814000308513641357e-01 2.130923122167587280e-01 9.515095502138137817e-03
-1.721299737691879272e-01 1.778657175600528717e-02 2.903126776218414307e-01 -2.537110149860382080e-01 5.287605524063110352e-01 -3.200373053550720215e-01 5.773205757141113281e-01 3.257202208042144775e-01
9.153354167938232422e-02 -2.194123417139053345e-01 -2.258399873971939087e-01 -5.814801529049873352e-02 4.941660165786743164e-01 -2.904493212699890137e-01 7.316746711730957031e-01 -1.587016582489013672e-01
-5.625740289688110352e-01 -2.710982263088226318e-01 5.201647058129310608e-02 -3.937868177890777588e-01 1.617830805480480194e-02 -1.911085471510887146e-02 5.498831272125244141e-01 -3.863211870193481445e-01
-2.628468573093414307e-01 -1.703038066625595093e-01 -8.077542483806610107e-02 -3.437729179859161377e-01 4.839146137237548828e-02 3.375506401062011719e-01 5.646787881851196289e-01 -5.848581790924072266e-01
-5.962509512901306152e-01 -1.037422344088554382e-01 -5.260861515998840332e-01 -4.318458437919616699e-01 -1.264540404081344604e-01 3.864036798477172852e-01 -5.644230172038078308e-02 -4.450628906488418579e-02
-2.925989590585231781e-02 -6.548152565956115723e-01 1.723584830760955811e-01 -2.780357003211975098e-01 5.565614998340606689e-02 2.518863379955291748e-01 5.847119688987731934e-01 2.343439608812332153e-01
-4.221534132957458496e-01 -1.570079773664474487e-01 -1.309141069650650024e-01 -3.392778933048248291e-01 -1.174133792519569397e-01 1.374378353357315063e-01 6.617254018783569336e-01 -4.408304691314697266e-01
-4.498877227306365967e-01 1.988886147737503052e-01 -2.699351906776428223e-01 -3.765719830989837646e-01 3.509165048599243164e-01 2.332464903593063354e-01 4.361779689788818359e-01 -4.190174043178558350e-01
-3.242459148168563843e-02 1.283292025327682495e-01 1.604612357914447784e-02 -6.930336356163024902e-01 5.740458369255065918e-01 1.760659515857696533e-01 1.287047415971755981e-01 -3.533191680908203125e-01
-6.386270523071289062e-01 -2.182442545890808105e-01 -3.959785401821136475e-01 -5.432081818580627441e-01 1.269295960664749146e-01 2.583518326282501221e-01 -9.719720482826232910e-02 1.862404681742191315e-02
-8.697021752595901489e-02 -2.137935459613800049e-01 -7.078801989555358887e-01 -4.691867232322692871e-01 -1.488184183835983276e-01 2.759457230567932129e-01 1.046452373266220093e-01 -3.409608006477355957e-01
-4.990340471267700195e-01 -3.674925863742828369e-02 -3.981247544288635254e-01 -3.238093852996826172e-01 2.621014118194580078e-01 -5.143681764602661133e-01 3.903273642063140869e-01 2.512954920530319214e-02
-2.506157457828521729e-01 -1.709213703870773315e-01 -5.251286625862121582e-01 -1.804861873388290405e-01 1.642518788576126099e-01 1.494091153144836426e-01 5.801711082458496094e-01 -4.623224139213562012e-01
4.156585931777954102e-01 1.119757443666458130e-01 -5.607161521911621094e-01 -1.299968361854553223e-01 3.820151090621948242e-01 3.130460381507873535e-01 4.755785465240478516e-01 1.152358502149581909e-01
-7.005791068077087402e-01 -3.251295685768127441e-01 -1.281917840242385864e-01 -4.282939434051513672e-01 1.919129937887191772e-01 -1.153648793697357178e-01 2.559418380260467529e-01 2.965888977050781250e-01
-3.122934401035308838e-01 -1.038125455379486084e-01 -1.597085036337375641e-02 -2.198490947484970093e-01 2.220481187105178833e-01 3.404052257537841797e-01 6.856248974800109863e-01 -4.558997750282287598e-01
-7.411647122353315353e-03 -2.836514115333557129e-01 -1.619370132684707642e-01 -1.508351117372512817e-01 5.042138099670410156e-01 5.654045343399047852e-01 3.868734538555145264e-01 3.833106756210327148e-01
-7.285449653863906860e-02 4.849181473255157471e-01 -1.991969197988510132e-01 -8.200778961181640625e-01 -2.852098084986209869e-02 -6.652408838272094727e-02 1.233917400240898132e-01 1.639356464147567749e-01
-5.011310577392578125e-01 -5.519213154911994934e-02 -8.666580915451049805e-02 -1.472060531377792358e-01 1.475315392017364502e-01 1.945068538188934326e-01 7.855558991432189941e-01 -1.998608559370040894e-01
4.180097207427024841e-02 -1.568659245967864990e-01 -7.665141820907592773e-01 -1.891015022993087769e-01 4.067564904689788818e-01 -1.570029109716415405e-01 3.766783475875854492e-01 1.354814320802688599e-01
-3.109200894832611084e-01 -2.878121137619018555e-01 -7.759993672370910645e-01 -3.333194851875305176e-01 -3.431326150894165039e-02 4.970604088157415390e-03 2.639819681644439697e-01 1.905968338251113892e-01
-3.768647909164428711e-01 6.744161993265151978e-02 -5.193078517913818359e-01 -1.316504329442977905e-01 4.601166024804115295e-02 -1.797647625207901001e-01 7.109033465385437012e-01 -1.630835533142089844e-01
-4.051826894283294678e-01 5.376635193824768066e-01 -2.945722341537475586e-01 -4.858782291412353516e-01 -2.089436501264572144e-01 7.914138585329055786e-02 4.032399952411651611e-01 -1.066347733139991760e-01
3.041012883186340332e-01 2.673705220222473145e-01 1.013190075755119324e-01 -2.874472439289093018e-01 4.055553674697875977e-01 2.349757999181747437e-01 6.631232500076293945e-01 2.893489301204681396e-01
-7.173208147287368774e-02 -3.066491186618804932e-01 -3.152310848236083984e-01 -6.188436746597290039e-01 2.263406068086624146e-01 2.100609242916107178e-01 -3.037384152412414551e-01 4.804893434047698975e-01
-1.364821791648864746e-01 -6.237398982048034668e-01 1.231974139809608459e-01 -4.880068600177764893e-01 4.205971956253051758e-01 -1.998350471258163452e-01 2.848084568977355957e-01 2.025852352380752563e-01
-1.165303662419319153e-01 -3.866560161113739014e-01 -2.522183656692504883e-01 -1.637260317802429199e-01 -3.439281582832336426e-01 3.133790493011474609e-01 6.964920163154602051e-01 -2.119039595127105713e-01
-1.663699597120285034e-01 -6.631489992141723633e-01 -2.473915368318557739e-01 -3.869214951992034912e-01 -1.618677526712417603e-01 2.132588326930999756e-01 2.277153730392456055e-01 4.450941681861877441e-01
-3.843109682202339172e-02 1.223605126142501831e-02 2.135613560676574707e-01 -2.672118544578552246e-01 5.483869314193725586e-01 -4.781819581985473633e-01 5.931166410446166992e-01 1.375729497522115707e-02
-3.113352358341217041e-01 -4.057776331901550293e-01 -5.244430303573608398e-01 -2.385709136724472046e-01 3.084232211112976074e-01 5.183759927749633789e-01 1.562019437551498413e-01 1.349840164184570312e-01
-6.385411322116851807e-02 -7.693277597427368164e-01 -1.116370409727096558e-01 -5.158492326736450195e-01 2.708554565906524658e-01 -1.574753969907760620e-01 1.516403704881668091e-01 -6.586590409278869629e-02
-6.559114903211593628e-02 -1.138813048601150513e-01 3.596389293670654297e-01 -1.945574730634689331e-01 5.701059103012084961e-01 9.475985169410705566e-02 6.625497341156005859e-01 2.063097357749938965e-01
-6.148530244827270508e-01 -1.274573206901550293e-01 -6.367672681808471680e-01 -3.551446795463562012e-01 3.745349869132041931e-02 8.599792607128620148e-03 2.213238738477230072e-02 2.685959935188293457e-01
-4.982179701328277588e-01 5.088213086128234863e-02 -6.777514815330505371e-01 -4.214490354061126709e-01 1.212362721562385559e-01 -1.689882129430770874e-01 1.080229282379150391e-01 2.393730282783508301e-01
-5.336859077215194702e-02 -5.462076514959335327e-02 5.237211585044860840e-01 -4.240068197250366211e-01 4.579726457595825195e-01 9.327697753906250000e-02 4.860553741455078125e-01 2.922560274600982666e-01
-2.831202149391174316e-01 3.987833559513092041e-01 -1.959087252616882324e-01 -7.489789128303527832e-01 -1.622109562158584595e-01 3.403833508491516113e-01 6.694275885820388794e-02 -1.216989681124687195e-01
3.503454327583312988e-01 1.678473651409149170e-01 -1.888426989316940308e-01 -6.890445947647094727e-01 3.294184207916259766e-01 -3.877959400415420532e-02 2.843887507915496826e-01 -3.843748867511749268e-01
1.935504078865051270e-01 4.235932528972625732e-01 -3.576147258281707764e-01 -6.439095735549926758e-01 3.169966638088226318e-01 -1.404318399727344513e-02 2.238108664751052856e-01 -2.997063398361206055e-01
-3.339526429772377014e-02 -2.136794030666351318e-01 -2.197389453649520874e-01 -1.408960074186325073e-01 4.235931336879730225e-01 5.964530110359191895e-01 4.149718582630157471e-01 4.215447604656219482e-01
-5.068694800138473511e-02 -5.002271533012390137e-01 -1.368803977966308594e-01 -4.098338484764099121e-01 -3.833527490496635437e-02 6.541377305984497070e-01 8.413185924291610718e-02 3.522211313247680664e-01
1.380852758884429932e-01 5.015428066253662109e-01 -5.013032257556915283e-02 -6.473920941352844238e-01 2.546223998069763184e-01 1.070009544491767883e-01 4.045218825340270996e-01 -2.604575455188751221e-01
7.077375799417495728e-02 3.228477761149406433e-02 -2.896720170974731445e-01 -3.515822589397430420e-01 3.738161176443099976e-02 -4.823785424232482910e-01 4.659977853298187256e-01 5.789545774459838867e-01
2.628302574157714844e-01 3.030045926570892334e-01 3.008835949003696442e-02 -8.397034406661987305e-01 3.332455456256866455e-01 9.243739396333694458e-02 8.310604840517044067e-02 8.122456818819046021e-02
-2.128237336874008179e-01 1.934812404215335846e-02 -3.353247344493865967e-01 -1.341063827276229858e-01 -6.203922629356384277e-02 3.708729743957519531e-01 7.267692089080810547e-01 -3.928297758102416992e-01
-9.511005133390426636e-02 -3.618667423725128174e-01 -6.560852527618408203e-01 -1.271782666444778442e-01 8.084922283887863159e-02 2.328038960695266724e-01 5.508496165275573730e-01 -2.218440920114517212e-01
-2.733985781669616699e-01 -4.937654733657836914e-01 -3.449163436889648438e-01 -3.899046480655670166e-01 4.967950582504272461e-01 -2.404624670743942261e-01 1.842150688171386719e-01 2.681290209293365479e-01
-6.434959173202514648e-01 -3.319349884986877441e-01 -1.473041772842407227e-01 -5.279855132102966309e-01 -9.835557639598846436e-02 1.661177873611450195e-01 1.363312602043151855e-01 -3.455573618412017822e-01
-3.126095533370971680e-01 1.547476053237915039e-01 -3.065942227840423584e-01 -1.732595711946487427e-01 6.250724792480468750e-01 3.183655440807342529e-01 4.362071156501770020e-01 -2.682549655437469482e-01
-2.850448489189147949e-01 -2.719244062900543213e-01 -3.521640300750732422e-01 -2.738558948040008545e-01 3.837532401084899902e-01 3.842663764953613281e-01 1.062050387263298035e-01 5.827376842498779297e-01
9.468141943216323853e-02 -9.890405461192131042e-03 7.594159990549087524e-02 -2.069633007049560547e-01 6.466764807701110840e-01 4.048139452934265137e-01 5.537096858024597168e-01 2.316836565732955933e-01
-5.136567950248718262e-01 -2.408644706010818481e-01 -2.842606008052825928e-01 -4.689651131629943848e-01 -2.170467078685760498e-01 1.847327649593353271e-01 4.496080279350280762e-01 -3.066361844539642334e-01
-5.318485498428344727e-01 -9.270571754314005375e-04 -6.655092239379882812e-01 -3.095854818820953369e-01 -1.759661436080932617e-01 -1.748322993516921997e-01 2.460426688194274902e-01 2.373251169919967651e-01
-5.310537219047546387e-01 -2.235402315855026245e-01 1.836221665143966675e-01 -6.629396677017211914e-01 -9.857790917158126831e-02 -5.287468060851097107e-02 2.836176156997680664e-01 3.191448450088500977e-01
-1.743868738412857056e-01 3.700228333473205566e-01 -2.105884402990341187e-01 -7.900366783142089844e-01 -2.147552371025085449e-01 -2.471358180046081543e-01 1.545688062906265259e-01 1.818772703409194946e-01
3.672842085361480713e-01 2.457298338413238525e-01 -9.054205566644668579e-02 -7.613453269004821777e-01 3.758337497711181641e-01 1.413903012871742249e-02 2.208416163921356201e-01 -1.632571816444396973e-01
1.718794107437133789e-01 3.380328118801116943e-01 -3.519721031188964844e-01 -4.754799902439117432e-01 6.486451029777526855e-01 1.326286047697067261e-01 2.166000306606292725e-01 -1.448418200016021729e-01
-1.297292113304138184e-01 9.687089174985885620e-02 -4.398147016763687134e-02 -2.412116080522537231e-01 6.400161385536193848e-01 4.542028903961181641e-01 3.040440380573272705e-01 4.531061351299285889e-01
1.122865825891494751e-01 1.130877211689949036e-01 -1.144628003239631653e-01 -7.776529788970947266e-01 4.893362522125244141e-01 1.471375674009323120e-01 4.010126367211341858e-02 -3.066750168800354004e-01
-1.268422156572341919e-01 -3.826890587806701660e-01 -4.458451867103576660e-01 -4.996173679828643799e-01 -1.953492611646652222e-01 5.156303048133850098e-01 1.064171120524406433e-01 2.714849412441253662e-01
-4.771527647972106934e-01 8.900488913059234619e-02 -1.814792305231094360e-01 -4.367324113845825195e-01 1.144138053059577942e-01 7.568898797035217285e-02 4.291745424270629883e-01 -5.811396837234497070e-01
4.550769627094268799e-01 2.608066797256469727e-01 -8.492302894592285156e-02 -7.391120195388793945e-01 3.097588419914245605e-01 5.972135812044143677e-02 2.585268318653106689e-01 -7.094544917345046997e-02
4.084646701812744141e-01 2.928239107131958008e-01 -9.211816638708114624e-02 -2.402037531137466431e-01 3.318122923374176025e-01 1.282302141189575195e-01 5.946434736251831055e-01 4.484236538410186768e-01
-2.902970016002655029e-01 6.398172378540039062e-01 -1.886194795370101929e-01 -5.973904132843017578e-01 1.621797680854797363e-01 -3.020970337092876434e-02 2.738966345787048340e-01 -1.080498099327087402e-01
-2.149051129817962646e-01 3.049150407314300537e-01 -4.330028593540191650e-01 -4.316989332437515259e-02 2.836102843284606934e-01 5.885874032974243164e-01 4.935570359230041504e-01 3.192199394106864929e-02
-7.844931446015834808e-03 -2.126081734895706177e-01 -2.119877934455871582e-01 -1.775504350662231445e-01 -2.654357254505157471e-01 5.620813965797424316e-01 7.010883688926696777e-01 -1.888485625386238098e-02
-2.372327297925949097e-01 1.517214924097061157e-01 -6.644847393035888672e-01 -2.564158439636230469e-01 4.746066033840179443e-01 2.587099969387054443e-01 1.243316903710365295e-01 3.252253830432891846e-01
-2.796989083290100098e-01 -3.808927536010742188e-01 -6.607077121734619141e-01 -3.522965610027313232e-01 -2.117340415716171265e-01 2.009380459785461426e-01 2.850708067417144775e-01 -2.226405292749404907e-01
-6.090285629034042358e-02 -3.995961546897888184e-01 -1.320023834705352783e-01 -2.318337261676788330e-01 4.075761735439300537e-01 2.242317199707031250e-01 5.760326981544494629e-01 -4.660799205303192139e-01
-1.757784634828567505e-01 -3.367932438850402832e-01 -5.114983320236206055e-01 -4.687485098838806152e-01 1.878058016300201416e-01 -2.298388928174972534e-01 2.227268218994140625e-01 -4.864280223846435547e-01
-6.486163139343261719e-01 -2.303216606378555298e-01 -4.700882136821746826e-01 -3.968071043491363525e-01 -1.079129055142402649e-01 -2.829430103302001953e-01 1.532754749059677124e-01 1.805953085422515869e-01
2.891370058059692383e-01 -2.698130905628204346e-01 5.843910947442054749e-02 -2.035795152187347412e-01 6.061201095581054688e-01 3.419548571109771729e-01 5.345373153686523438e-01 1.693992465734481812e-01
3.314911127090454102e-01 -4.921658039093017578e-01 -5.197842121124267578e-01 -2.952626645565032959e-01 -7.880308479070663452e-02 1.331950426101684570e-01 4.255173504352569580e-01 2.924294769763946533e-01
-5.798550248146057129e-01 -2.581885457038879395e-01 -4.903002679347991943e-01 -4.762249588966369629e-01 1.027273684740066528e-01 -2.914407253265380859e-01 1.855473220348358154e-01 -1.995903439819812775e-03
1.949165612459182739e-01 1.966571509838104248e-01 1.046233251690864563e-01 -8.741422295570373535e-01 -1.678649038076400757e-01 1.783443540334701538e-01 1.442876309156417847e-01 2.597281038761138916e-01
-2.131846994161605835e-01 -5.287808179855346680e-01 -2.511955499649047852e-01 -3.082208633422851562e-01 2.849750518798828125e-01 5.671243071556091309e-01 1.363185048103332520e-01 3.089019656181335449e-01
-5.241134166717529297e-01 1.145742014050483704e-01 1.773634552955627441e-01 -2.966859936714172363e-01 -2.396201528608798981e-02 4.401172399520874023e-01 6.294217705726623535e-01 -4.741692170500755310e-02
3.459309637546539307e-01 -5.903693437576293945e-01 -6.676781177520751953e-02 -3.266523480415344238e-01 3.463600277900695801e-01 3.753089308738708496e-01 3.566231131553649902e-01 1.806488931179046631e-01
-3.585087060928344727e-01 4.185405373573303223e-01 -2.444919049739837646e-01 -2.143631279468536377e-01 5.836222767829895020e-01 3.182483911514282227e-01 3.784966766834259033e-01 7.355716824531555176e-02
-1.851562410593032837e-01 -1.144699230790138245e-01 6.673262268304824829e-02 -2.431226223707199097e-01 5.478926301002502441e-01 5.495434403419494629e-01 3.168386518955230713e-01 4.318343997001647949e-01
-1.582257449626922607e-02 4.519908428192138672e-01 -3.449267148971557617e-01 -7.574718594551086426e-01 6.035685166716575623e-02 2.860028445720672607e-01 -6.930308043956756592e-02 1.116798371076583862e-01
-6.079639792442321777e-01 1.596132665872573853e-01 6.300178170204162598e-02 -2.501920759677886963e-01 3.010165095329284668e-01 -2.613732218742370605e-01 6.046215891838073730e-01 -1.176610961556434631e-01
-5.317523479461669922e-01 -4.097138717770576477e-02 -5.517671108245849609e-01 -4.168609380722045898e-01 -1.703426092863082886e-01 4.504077136516571045e-01 -2.925262600183486938e-02 6.783409416675567627e-02
2.671988904476165771e-01 4.667831957340240479e-02 -1.949742436408996582e-01 -7.459735274314880371e-01 3.012861609458923340e-01 -3.493072688579559326e-01 1.604209840297698975e-01 -3.056313991546630859e-01
1.494161225855350494e-02 -1.067045181989669800e-01 5.975554883480072021e-02 -6.418004631996154785e-01 5.003234148025512695e-01 6.493074446916580200e-02 2.249743789434432983e-01 -5.174545645713806152e-01
-2.767681479454040527e-01 -4.686095714569091797e-01 -4.549469947814941406e-01 -2.805240750312805176e-01 -2.765859663486480713e-01 1.983681023120880127e-01 5.267530083656311035e-01 -1.575298011302947998e-01
2.620853111147880554e-02 -3.569172322750091553e-01 -2.277714014053344727e-01 -1.487250626087188721e-01 4.943365156650543213e-01 5.779723525047302246e-01 4.255709350109100342e-01 1.959407627582550049e-01
-6.840959787368774414e-01 -2.487338380888104439e-03 -1.031280085444450378e-01 -3.642193377017974854e-01 1.283056288957595825e-01 2.727927267551422119e-01 4.621756076812744141e-01 -2.902257442474365234e-01
-4.595583081245422363e-01 -2.472253292798995972e-01 1.058250591158866882e-01 -3.365764021873474121e-01 6.167922019958496094e-01 -9.823436848819255829e-03 3.357374668121337891e-01 3.315936923027038574e-01
-1.474354118108749390e-01 1.358959078788757324e-01 2.420704960823059082e-01 -1.574802994728088379e-01 3.492965698242187500e-01 -1.671140044927597046e-01 8.428157567977905273e-01 -1.269783079624176025e-01
-3.301301002502441406e-01 9.470995515584945679e-02 -1.394947916269302368e-01 -3.826358318328857422e-01 1.540787667036056519e-01 2.386830002069473267e-01 5.807673335075378418e-01 -5.460536479949951172e-01
9.321693331003189087e-02 1.013646349310874939e-01 1.179699748754501343e-01 -2.019394934177398682e-01 5.926085710525512695e-01 3.101896643638610840e-01 5.307463407516479492e-01 4.441229403018951416e-01
-2.546278536319732666e-01 -1.375813037157058716e-01 -7.099477052688598633e-01 -4.123357236385345459e-01 4.468899685889482498e-03 -3.095334470272064209e-01 1.215058714151382446e-01 3.627600073814392090e-01
1.674791611731052399e-02 -5.656539201736450195e-01 -1.192306056618690491e-01 -3.267669379711151123e-01 -1.211367100477218628e-01 2.163457125425338745e-01 4.176315963268280029e-01 5.682137012481689453e-01
-6.338199377059936523e-01 -1.442191600799560547e-01 -1.170406639575958252e-01 -2.336938828229904175e-01 3.031515777111053467e-01 5.603481531143188477e-01 2.691419124603271484e-01 1.755946874618530273e-01
-1.285358667373657227e-01 -3.481099605560302734e-01 -6.097669005393981934e-01 -1.573159396648406982e-01 -2.960374057292938232e-01 2.808617353439331055e-01 5.261818766593933105e-01 -1.494832187891006470e-01
-4.838546216487884521e-01 4.019752144813537598e-01 -6.200176477432250977e-02 -4.028324186801910400e-01 3.666539490222930908e-01 2.474142014980316162e-01 4.237410724163055420e-01 -2.509521842002868652e-01
-3.003430366516113281e-01 -3.178823888301849365e-01 -4.376786649227142334e-01 -3.454188704490661621e-01 -2.385056018829345703e-02 -2.112558186054229736e-01 4.370920956134796143e-01 5.114886760711669922e-01
3.420725166797637939e-01 2.094241380691528320e-01 -5.488097071647644043e-01 -2.674909234046936035e-01 3.520780801773071289e-01 -8.834135532379150391e-02 2.856938838958740234e-01 5.029911994934082031e-01
-4.509753286838531494e-01 -3.831866979598999023e-01 1.270664930343627930e-01 -4.919762313365936279e-01 -2.595630288124084473e-01 -2.624619752168655396e-02 5.045040845870971680e-01 -2.627098262310028076e-01
-3.446307480335235596e-01 7.074294984340667725e-02 -1.055729463696479797e-01 -2.116715461015701294e-01 1.947423219680786133e-01 -1.424421370029449463e-01 7.783212661743164062e-01 -3.953178822994232178e-01
-4.618789851665496826e-01 -2.605057656764984131e-01 -2.217628359794616699e-01 -4.294745624065399170e-01 6.875238567590713501e-02 3.505901992321014404e-02 4.025942385196685791e-01 -5.631512403488159180e-01
-7.006531953811645508e-02 4.087229073047637939e-01 -5.865889601409435272e-03 -4.760930240154266357e-01 -1.488743871450424194e-01 5.251393914222717285e-01 5.337117910385131836e-01 -1.362139880657196045e-01
-2.865150570869445801e-01 -1.101350784301757812e-01 -7.880592346191406250e-02 -1.105463802814483643e-01 4.224981069564819336e-01 -3.952796757221221924e-01 7.431604266166687012e-01 1.763068139553070068e-02
-4.115945994853973389e-01 -2.098617553710937500e-01 -1.378639340400695801e-01 -7.656458765268325806e-02 2.204543650150299072e-01 3.364716768264770508e-01 5.463492274284362793e-01 5.489705801010131836e-01
1.034246310591697693e-01 4.267855286598205566e-01 -2.790677845478057861e-01 -4.644775688648223877e-01 5.674953460693359375e-01 3.159768581390380859e-01 2.875269949436187744e-01 -9.473741054534912109e-02
-2.929759621620178223e-01 -4.260711371898651123e-01 -6.273264884948730469e-01 -4.219781458377838135e-01 5.450552701950073242e-02 3.742995262145996094e-01 1.327268928289413452e-01 -1.836169511079788208e-02
5.574567988514900208e-02 -8.402770012617111206e-02 7.253205031156539917e-02 -3.287949264049530029e-01 -3.016529791057109833e-02 -3.755563199520111084e-01 6.400704979896545410e-01 5.699315667152404785e-01
-5.286228060722351074e-01 9.967757016420364380e-02 -2.535559795796871185e-02 -2.965996563434600830e-01 6.207079291343688965e-01 5.292025953531265259e-02 4.088300168514251709e-01 -2.584322690963745117e-01
-4.940941333770751953e-01 -4.899204149842262268e-02 -1.723820865154266357e-01 -2.658597826957702637e-01 1.252626925706863403e-01 7.391613125801086426e-01 2.199182510375976562e-01 2.065419703722000122e-01
-4.784445762634277344e-01 -1.316170096397399902e-01 1.856565177440643311e-01 -4.181388616561889648e-01 3.526285290718078613e-01 2.124563232064247131e-02 3.976353108882904053e-01 5.114168524742126465e-01
7.218862324953079224e-02 2.743656223174184561e-04 -4.588767141103744507e-02 -9.274900555610656738e-01 -2.644807100296020508e-01 -1.691878885030746460e-01 5.426515638828277588e-02 1.758577674627304077e-01
-4.331405758857727051e-01 -2.646790742874145508e-01 -1.216188445687294006e-01 -2.842082083225250244e-01 1.719208993017673492e-02 2.283473461866378784e-01 7.534788250923156738e-01 -1.630958318710327148e-01
6.550441682338714600e-02 -1.808382868766784668e-01 1.197796314954757690e-01 -2.248610556125640869e-01 6.496875882148742676e-01 4.546064436435699463e-01 4.475392997264862061e-01 2.627636790275573730e-01
-4.340877532958984375e-01 5.680476501584053040e-02 -4.424516558647155762e-01 -1.409723609685897827e-01 3.977218568325042725e-01 5.322494506835937500e-01 2.466223835945129395e-01 3.006822168827056885e-01
-2.815257310867309570e-01 -3.785375058650970459e-01 -6.733247637748718262e-01 -3.095654845237731934e-01 3.363297879695892334e-01 -1.722652316093444824e-01 2.894180417060852051e-01 -4.122990742325782776e-02
-3.536867499351501465e-01 2.633236348628997803e-01 -3.159907162189483643e-01 -1.163872256875038147e-01 4.860469102859497070e-01 4.919792711734771729e-01 4.617276787757873535e-01 2.631968818604946136e-02
-4.277844429016113281e-01 -4.434153437614440918e-01 2.472565509378910065e-02 -3.872214555740356445e-01 -2.381480187177658081e-01 5.131976604461669922e-01 3.688301742076873779e-01 -1.170873790979385376e-01
-5.709141492843627930e-01 -3.164381161332130432e-02 1.777468323707580566e-01 -2.995940744876861572e-01 -7.162601500749588013e-02 4.766061604022979736e-01 5.651524066925048828e-01 4.926316440105438232e-03
-4.082806706428527832e-01 -4.296489655971527100e-01 -6.338545680046081543e-01 -4.338320493698120117e-01 2.079093605279922485e-01 -1.381357014179229736e-02 -4.900334030389785767e-02 1.136149093508720398e-01
-1.359624564647674561e-01 3.056707680225372314e-01 7.124172057956457138e-03 -8.059653639793395996e-01 -3.184115588665008545e-01 4.359377548098564148e-02 2.235025465488433838e-01 2.919056415557861328e-01
-6.116984486579895020e-01 4.006004929542541504e-01 -9.363497793674468994e-02 -3.992822170257568359e-01 2.448477447032928467e-01 2.780882120132446289e-01 3.432279527187347412e-01 -2.050891816616058350e-01
-2.496336102485656738e-01 -6.760236024856567383e-01 -2.155991643667221069e-01 -5.066560506820678711e-01 -2.399318814277648926e-01 -9.559052437543869019e-02 1.995827108621597290e-01 2.663711905479431152e-01
1.656440943479537964e-01 -6.254861950874328613e-01 -4.271883964538574219e-01 -2.617446184158325195e-01 2.202709168195724487e-01 1.541233342140913010e-02 5.148724913597106934e-01 -1.283686608076095581e-01
5.326493456959724426e-02 -4.344371259212493896e-01 -1.942995637655258179e-01 -4.586695134639739990e-01 7.981186360120773315e-02 7.328632473945617676e-02 1.509452164173126221e-01 7.251012921333312988e-01
-9.820923954248428345e-02 -5.984761714935302734e-01 -1.141181886196136475e-01 -4.298106729984283447e-01 -8.681032806634902954e-02 -4.617985710501670837e-02 3.589662015438079834e-01 5.439630746841430664e-01
-4.744079411029815674e-01 2.522585215047001839e-03 -7.171988487243652344e-01 -2.474852204322814941e-01 3.664215803146362305e-01 -1.010655537247657776e-01 1.329177767038345337e-01 1.927733272314071655e-01
-2.809025943279266357e-01 6.679740548133850098e-02 -5.285935401916503906e-01 -4.046716988086700439e-01 -3.566477894783020020e-01 -3.090762719511985779e-02 5.738557577133178711e-01 -1.264842003583908081e-01
-2.615966200828552246e-01 3.429701030254364014e-01 5.302957072854042053e-02 -4.960407316684722900e-01 -9.025965631008148193e-02 1.796025782823562622e-01 6.132975816726684570e-01 -3.853989541530609131e-01
-3.520755097270011902e-03 -2.075269371271133423e-01 -6.844002604484558105e-01 -1.664184480905532837e-01 1.623599231243133545e-01 -1.562401950359344482e-01 6.306576728820800781e-01 1.109976395964622498e-01
-7.957423478364944458e-02 -2.420479804277420044e-01 -6.734953522682189941e-01 -3.538064956665039062e-01 -2.523080110549926758e-01 1.414919942617416382e-01 4.247342050075531006e-01 -3.036893606185913086e-01
-1.762609928846359253e-01 9.988662600517272949e-02 2.233458161354064941e-01 -2.404136210680007935e-01 5.199704766273498535e-01 3.511118590831756592e-01 4.769043624401092529e-01 4.797772765159606934e-01
-6.602355241775512695e-01 -1.758298277854919434e-01 -3.101431429386138916e-01 -1.200205162167549133e-01 -1.964008994400501251e-02 3.690175712108612061e-02 3.874532580375671387e-01 5.202996730804443359e-01
-3.049556314945220947e-01 3.807313367724418640e-02 -3.996677398681640625e-01 -3.621932268142700195e-01 -2.421082183718681335e-02 2.783088684082031250e-01 4.712302386760711670e-01 -5.608335137367248535e-01
3.107809424400329590e-01 -6.624761223793029785e-02 2.017153650522232056e-01 -3.095962405204772949e-01 5.845216512680053711e-01 7.278149574995040894e-02 6.111029982566833496e-01 2.051289975643157959e-01
-1.697777509689331055e-01 5.065194889903068542e-02 1.702870577573776245e-01 -3.736729323863983154e-01 6.545392274856567383e-01 2.884006798267364502e-01 2.632910013198852539e-01 4.680405557155609131e-01
-9.706733375787734985e-02 5.353481173515319824e-01 -5.777714848518371582e-01 -5.029116272926330566e-01 1.238065287470817566e-01 -2.829785048961639404e-01 6.242563575506210327e-02 1.339351087808609009e-01
-6.623009443283081055e-01 -1.903772652149200439e-01 -1.265135407447814941e-01 -3.369279503822326660e-01 -2.466499060392379761e-01 -2.249588817358016968e-01 5.152831077575683594e-01 1.364862024784088135e-01
-3.553931117057800293e-01 3.276353329420089722e-02 -2.567254602909088135e-01 -6.584902852773666382e-02 4.217734336853027344e-01 -4.115374088287353516e-01 6.593090295791625977e-01 1.429473608732223511e-01
-1.880585551261901855e-01 -1.399902552366256714e-01 1.971908956766128540e-01 -3.621881008148193359e-01 4.167366921901702881e-01 5.524116158485412598e-01 3.376895189285278320e-01 4.267435371875762939e-01
