# Supplementary material for: Where is your field going? A machine learning approach to study the relative motion of the domains of physics
Source: PLoS One. 2020 Jun 18;15(6):e0233997. doi: 10.1371/journal.pone.0233997 (PMC7302634; doi:10.1371/journal.pone.0233997)
Supplement: S3 Data — (ZIP) [file pone.0233997.s003.zip › 2/Pacs4Run_2_VS_500_embeddings2002-2006ED8.txt]

1.852505505084991455e-01 5.615167021751403809e-01 4.175874292850494385e-01 -5.707195997238159180e-01 -3.170944154262542725e-01 -4.939169064164161682e-02 -6.530877947807312012e-02 -2.074310481548309326e-01
5.010690093040466309e-01 6.357164382934570312e-01 1.572814434766769409e-01 -1.984629034996032715e-02 -4.888315498828887939e-01 -7.149314880371093750e-02 2.748969495296478271e-01 5.207038018852472305e-03
1.799385994672775269e-01 6.917850971221923828e-01 2.541067004203796387e-01 4.080472290515899658e-01 -4.104629456996917725e-01 9.159371256828308105e-02 -5.830445513129234314e-02 -2.787724435329437256e-01
2.270847856998443604e-01 8.478119969367980957e-01 9.039670228958129883e-02 4.803245887160301208e-02 -3.129350244998931885e-01 -2.795589864253997803e-01 2.073026001453399658e-01 -1.061580330133438110e-02
2.441090941429138184e-01 8.886262178421020508e-01 3.143339976668357849e-02 -6.263681501150131226e-02 -1.370926946401596069e-01 7.801773399114608765e-02 -3.266397118568420410e-01 1.194492429494857788e-01
-3.393786773085594177e-02 3.009608387947082520e-01 3.307327330112457275e-01 -4.283077120780944824e-01 -5.493572950363159180e-01 -1.886349469423294067e-01 2.019589990377426147e-01 4.871091842651367188e-01
3.658051416277885437e-02 3.656073510646820068e-01 5.578774213790893555e-01 -8.273095637559890747e-02 -1.854672282934188843e-01 -3.920265734195709229e-01 -2.160612642765045166e-01 5.587093234062194824e-01
3.590246196836233139e-03 1.279642879962921143e-01 3.090778589248657227e-01 -4.582941830158233643e-01 -6.838818788528442383e-01 -1.809688657522201538e-01 2.092241682112216949e-02 4.209128618240356445e-01
2.250545769929885864e-01 6.244534254074096680e-01 3.459719717502593994e-01 2.086848765611648560e-01 -2.456935793161392212e-01 -3.950473666191101074e-01 1.798169314861297607e-01 -3.839278817176818848e-01
3.977247476577758789e-01 2.268656194210052490e-01 1.449711173772811890e-01 -4.785650074481964111e-01 -6.000950932502746582e-01 -7.568879425525665283e-02 1.808594316244125366e-01 3.765009939670562744e-01
2.280004620552062988e-01 7.222635746002197266e-01 -1.141993403434753418e-01 -4.973838329315185547e-01 -3.194227814674377441e-01 1.830807141959667206e-02 -1.843209266662597656e-01 1.719851195812225342e-01
4.511896669864654541e-01 6.184738874435424805e-01 8.525091409683227539e-02 -1.188277546316385269e-02 -2.154199182987213135e-01 -5.973724126815795898e-01 3.569314256310462952e-02 -4.444632306694984436e-02
4.799472093582153320e-01 1.596210598945617676e-01 4.516336321830749512e-01 -3.677321076393127441e-01 -2.105229720473289490e-02 -4.967451691627502441e-01 -5.106279626488685608e-02 -3.939107060432434082e-01
-1.509870290756225586e-01 7.720699310302734375e-01 1.948527395725250244e-01 1.664088666439056396e-02 -3.858859539031982422e-01 8.221464604139328003e-02 3.266047835350036621e-01 -2.837754786014556885e-01
-3.509257137775421143e-01 4.139769822359085083e-03 3.459442555904388428e-01 -2.092800140380859375e-01 -7.706442475318908691e-01 -3.353690803050994873e-01 -8.140688389539718628e-02 1.914575323462486267e-02
1.956438422203063965e-01 3.930054008960723877e-01 8.341606706380844116e-02 -7.117834687232971191e-01 -1.736581027507781982e-01 -2.311592251062393188e-01 -2.227852046489715576e-01 4.005638957023620605e-01
1.893804669380187988e-01 2.570146620273590088e-01 3.291838169097900391e-01 -2.504727430641651154e-02 -6.040274500846862793e-01 -5.671158432960510254e-01 -7.314293831586837769e-02 3.118807971477508545e-01
-4.620768129825592041e-01 4.100120365619659424e-01 2.723253369331359863e-01 -3.392600715160369873e-01 -3.151298761367797852e-01 -2.020499557256698608e-01 -4.905446171760559082e-01 2.198901921510696411e-01
-2.949039936065673828e-01 2.223457098007202148e-01 2.672365009784698486e-01 -8.282425999641418457e-01 -1.528607308864593506e-01 -2.632763683795928955e-01 1.714266277849674225e-02 1.149716675281524658e-01
-3.103382587432861328e-01 3.893887698650360107e-01 4.513922333717346191e-01 2.191657871007919312e-01 -6.004155278205871582e-01 -1.327870935201644897e-01 -2.900047302246093750e-01 1.950490027666091919e-01
3.267023265361785889e-01 4.656554758548736572e-01 9.285745210945606232e-03 -6.932054758071899414e-01 -1.587795168161392212e-01 -1.623788774013519287e-01 -2.563243508338928223e-01 2.802334129810333252e-01
9.255631268024444580e-02 6.132586598396301270e-01 1.432335674762725830e-01 9.804341197013854980e-02 -6.545528769493103027e-01 -1.379961520433425903e-01 -2.472836971282958984e-01 2.767434716224670410e-01
-8.871047198772430420e-02 4.476134479045867920e-01 3.138678669929504395e-01 2.224594205617904663e-01 -7.888376116752624512e-01 -1.089534088969230652e-01 4.099438712000846863e-02 8.919207751750946045e-02
4.623585045337677002e-01 1.119324266910552979e-01 5.613135099411010742e-01 -3.215982317924499512e-01 -2.211317718029022217e-01 -2.583697736263275146e-01 3.556145727634429932e-01 -3.362759351730346680e-01
-2.727887928485870361e-01 -9.364880621433258057e-02 5.188410878181457520e-01 -2.162661105394363403e-01 -7.118802666664123535e-01 -2.807141840457916260e-01 4.297537729144096375e-02 1.158802360296249390e-01
3.365798592567443848e-01 1.247076988220214844e-01 6.585755348205566406e-01 -4.159270226955413818e-01 -1.256134659051895142e-01 3.539481759071350098e-01 3.349649012088775635e-01 -1.057612225413322449e-01
6.489877104759216309e-01 2.054695338010787964e-01 5.208743214607238770e-01 -3.227159678936004639e-01 -1.483576893806457520e-01 -2.592572867870330811e-01 2.629691064357757568e-01 -5.257812887430191040e-02
-3.336878716945648193e-01 6.430716514587402344e-01 2.888962626457214355e-01 8.466867357492446899e-02 -5.428186655044555664e-01 -2.033668607473373413e-01 2.173851281404495239e-01 -3.485472127795219421e-02
-3.423883346840739250e-03 3.923014104366302490e-01 5.809780955314636230e-02 3.565080836415290833e-02 -8.730856180191040039e-01 -1.384981814771890640e-02 -2.653206884860992432e-01 9.260811656713485718e-02
1.954360157251358032e-01 2.437893599271774292e-01 2.137268185615539551e-01 -5.449848771095275879e-01 -5.546177625656127930e-01 -2.512965202331542969e-01 5.167449638247489929e-02 4.315816462039947510e-01
5.613344907760620117e-01 5.170321464538574219e-01 2.326522767543792725e-01 7.175016403198242188e-02 -1.907688230276107788e-01 -4.948484003543853760e-01 -2.650287449359893799e-01 8.245152235031127930e-02
1.346524059772491455e-01 9.838431328535079956e-02 4.914333820343017578e-01 -1.241100057959556580e-01 -6.520996093750000000e-01 -3.957342803478240967e-01 6.636849790811538696e-02 3.592143058776855469e-01
-3.380799293518066406e-01 4.187469780445098877e-01 6.005524992942810059e-01 2.768313698470592499e-02 -4.779744148254394531e-01 4.743080120533704758e-03 2.541407942771911621e-01 2.363336086273193359e-01
4.521990194916725159e-02 2.243178933858871460e-01 7.815439701080322266e-01 1.602953067049384117e-03 -2.878353595733642578e-01 -1.738466881215572357e-02 -5.669884383678436279e-03 5.036265254020690918e-01
-3.973913490772247314e-01 3.965316116809844971e-01 2.412130087614059448e-01 -1.528010815382003784e-01 -4.872490465641021729e-01 -7.084926217794418335e-02 -5.420929789543151855e-01 2.588722109794616699e-01
3.572918474674224854e-01 -4.754913970828056335e-02 2.311267703771591187e-01 -2.610927224159240723e-01 -6.754558682441711426e-01 3.022767305374145508e-01 -3.331851959228515625e-01 -2.997807264328002930e-01
4.157376289367675781e-01 1.829873323440551758e-01 5.656014680862426758e-01 -2.794775553047657013e-02 -3.505701720714569092e-01 -1.365884393453598022e-01 -2.750062644481658936e-01 5.057741999626159668e-01
6.797568202018737793e-01 1.208654791116714478e-01 5.426445007324218750e-01 -2.536089122295379639e-01 -3.165602087974548340e-01 -1.726365387439727783e-01 1.802344620227813721e-01 4.520490765571594238e-02
3.450807034969329834e-01 2.311340421438217163e-01 7.667458653450012207e-01 -1.115881353616714478e-01 6.367792934179306030e-02 -1.981013417243957520e-01 -5.927732214331626892e-03 -4.287321865558624268e-01
1.036958917975425720e-01 3.511315286159515381e-01 2.486961483955383301e-01 -6.461495161056518555e-02 -7.708678245544433594e-01 -1.997951269149780273e-01 -1.870024800300598145e-01 3.616681098937988281e-01
-2.379288822412490845e-01 3.980177044868469238e-01 3.377616405487060547e-01 -3.191260397434234619e-01 -5.594117045402526855e-01 -5.804530810564756393e-03 -1.017993688583374023e-02 5.059336423873901367e-01
2.705698646605014801e-02 6.385838985443115234e-02 4.444805383682250977e-01 -9.040223807096481323e-02 -7.830395102500915527e-01 -2.939077913761138916e-01 -2.558787912130355835e-02 2.987758517265319824e-01
5.031777620315551758e-01 2.014169543981552124e-01 1.470037549734115601e-01 -2.565824985504150391e-01 -4.611048698425292969e-01 2.031617909669876099e-01 -3.336944282054901123e-01 -5.035417675971984863e-01
2.425475418567657471e-01 6.514424681663513184e-01 -2.151363529264926910e-02 -4.794236421585083008e-01 -1.904410123825073242e-01 3.463206291198730469e-01 -3.149706721305847168e-01 1.762706786394119263e-01
-3.294768929481506348e-01 3.260734081268310547e-01 5.814728736877441406e-01 -2.189239710569381714e-01 -3.365342617034912109e-01 -4.061208665370941162e-01 2.123042047023773193e-01 2.753542959690093994e-01
-4.889703989028930664e-01 -5.813779309391975403e-02 4.260738492012023926e-01 -4.084403216838836670e-01 -6.351402997970581055e-01 3.986651450395584106e-02 -5.466097965836524963e-02 -3.442806005477905273e-02
3.391608297824859619e-01 6.997722387313842773e-01 -1.052823960781097412e-01 -4.821199178695678711e-01 -2.034871578216552734e-01 -1.288962829858064651e-02 -3.080255091190338135e-01 1.237409114837646484e-01
-5.481028929352760315e-02 5.325562953948974609e-01 2.160125672817230225e-01 8.762405812740325928e-02 -6.791977882385253906e-01 -7.048258930444717407e-02 -2.899818420410156250e-01 3.296565115451812744e-01
-4.058367908000946045e-01 1.717849224805831909e-01 4.768941700458526611e-01 -4.810858666896820068e-01 -3.713082075119018555e-01 -3.463784456253051758e-01 -8.638177812099456787e-02 2.856661677360534668e-01
5.424460172653198242e-01 -8.084341138601303101e-02 5.240212082862854004e-01 -3.818577527999877930e-01 -3.745244145393371582e-01 -2.073522657155990601e-01 1.084155682474374771e-02 -3.089045286178588867e-01
-3.712716400623321533e-01 3.737288117408752441e-01 5.578792691230773926e-01 -1.133114695549011230e-01 -4.293400049209594727e-01 -3.353749513626098633e-01 1.998951733112335205e-01 2.482906281948089600e-01
-2.400736957788467407e-01 6.980358362197875977e-01 4.878200292587280273e-01 1.333348453044891357e-01 -2.380744367837905884e-01 2.290953844785690308e-01 2.941341102123260498e-01 -6.070436164736747742e-02
2.119280025362968445e-02 1.394907087087631226e-01 7.483769208192825317e-02 -1.923886686563491821e-01 -7.127281427383422852e-01 -4.693439602851867676e-01 1.381671577692031860e-01 -4.360319375991821289e-01
4.915847629308700562e-02 1.486896723508834839e-01 7.785377502441406250e-01 1.360903959721326828e-02 -3.587596118450164795e-01 -4.247868433594703674e-02 -2.643693424761295319e-02 4.878081679344177246e-01
-1.955701969563961029e-02 5.095896720886230469e-01 1.725906431674957275e-01 -8.943068794906139374e-03 -7.924834489822387695e-01 1.016116514801979065e-01 -1.886769197881221771e-02 2.671283483505249023e-01
-3.540554046630859375e-01 3.916118443012237549e-01 1.133047193288803101e-01 -8.690880984067916870e-02 -7.000707387924194336e-01 -4.354727864265441895e-01 -1.414890885353088379e-01 -3.375159949064254761e-02
3.819915354251861572e-01 5.063936114311218262e-01 -1.233665347099304199e-01 -6.125176548957824707e-01 -2.896701693534851074e-01 -1.774664223194122314e-01 -2.160283625125885010e-01 2.125545442104339600e-01
-2.476201504468917847e-01 9.543012082576751709e-02 5.476903915405273438e-01 7.271269708871841431e-02 -6.137487292289733887e-01 -2.361123561859130859e-01 -3.594537079334259033e-01 2.503635585308074951e-01
3.036667108535766602e-01 4.397441446781158447e-01 3.862253576517105103e-02 -6.848928332328796387e-01 -3.650684952735900879e-01 -3.147621154785156250e-01 -8.005001395940780640e-02 -7.129893451929092407e-02
-4.785478413105010986e-01 4.272494316101074219e-01 9.486405551433563232e-02 -2.570892274379730225e-01 -4.750678241252899170e-01 -5.128617286682128906e-01 -1.445668637752532959e-01 -6.115333735942840576e-02
-4.096717536449432373e-01 6.977937221527099609e-01 5.306917428970336914e-01 8.293035626411437988e-02 -1.495274305343627930e-01 6.545818597078323364e-02 1.732319295406341553e-01 -9.452877566218376160e-03
-4.670977890491485596e-01 3.999870121479034424e-01 1.772808730602264404e-01 -1.800681650638580322e-01 -2.756952345371246338e-01 -3.884162306785583496e-01 -5.743684172630310059e-01 3.468312695622444153e-02
2.058089971542358398e-01 4.592138230800628662e-01 3.359423875808715820e-01 1.337759345769882202e-01 -6.508354544639587402e-01 -3.259317278861999512e-01 1.749691367149353027e-02 2.930659055709838867e-01
5.377349853515625000e-01 3.278382420539855957e-01 6.268897056579589844e-01 -2.989532947540283203e-01 2.987296320497989655e-02 -1.773039698600769043e-01 2.976300120353698730e-01 9.319558739662170410e-03
-1.204927489161491394e-01 -7.340034842491149902e-02 5.407079458236694336e-01 -2.740116417407989502e-01 -6.918046474456787109e-01 -2.729587554931640625e-01 5.958208069205284119e-02 2.366355210542678833e-01
-3.594153225421905518e-01 4.612948596477508545e-01 9.027992188930511475e-02 -7.628690600395202637e-01 -1.660820245742797852e-01 -6.981954723596572876e-02 5.626025795936584473e-02 -1.796797960996627808e-01
2.944617867469787598e-01 4.297017455101013184e-01 5.895184278488159180e-01 -3.640539050102233887e-01 1.263670772314071655e-01 1.236443594098091125e-02 3.320636153221130371e-01 -3.495623171329498291e-01
9.781322628259658813e-02 4.137675166130065918e-01 2.183438092470169067e-01 2.099717408418655396e-01 -3.277110457420349121e-01 -5.368279814720153809e-01 -3.992744386196136475e-01 -4.152927696704864502e-01
-3.996271491050720215e-01 2.188167572021484375e-01 2.660219371318817139e-01 -7.676790952682495117e-01 -2.991800010204315186e-01 -1.841195374727249146e-01 5.276177823543548584e-02 7.826998829841613770e-02
-4.835896193981170654e-01 2.891725599765777588e-01 2.765583992004394531e-01 -3.957987129688262939e-01 -4.159504175186157227e-01 1.833448559045791626e-02 -4.717697501182556152e-01 2.312176376581192017e-01
-2.558152750134468079e-02 3.601471185684204102e-01 3.080786168575286865e-01 -2.036786079406738281e-02 -7.835041880607604980e-01 -2.290203869342803955e-01 1.906153112649917603e-01 2.676731050014495850e-01
3.625126779079437256e-01 5.295966267585754395e-01 3.452753126621246338e-01 7.614909857511520386e-02 -3.212853074073791504e-01 -1.509385649114847183e-02 -3.106150627136230469e-01 5.129954814910888672e-01
5.501803159713745117e-01 3.653216063976287842e-01 5.132765769958496094e-01 -3.106524050235748291e-01 -1.251162439584732056e-01 3.703539371490478516e-01 2.238237410783767700e-01 -3.115817531943321228e-02
4.866885840892791748e-01 3.367346823215484619e-01 -6.354899704456329346e-02 -6.142500638961791992e-01 -4.186910986900329590e-01 -1.204312071204185486e-01 1.041265297681093216e-02 2.801572680473327637e-01
5.861696004867553711e-01 1.012489721179008484e-01 3.342365324497222900e-01 -2.155084311962127686e-01 -2.487395405769348145e-01 -1.793895848095417023e-02 -6.445971131324768066e-01 -1.014765277504920959e-01
7.425163686275482178e-02 3.843600153923034668e-01 1.621340364217758179e-01 4.668570309877395630e-02 -8.184801936149597168e-01 -1.094139814376831055e-01 -2.817768752574920654e-01 2.387630790472030640e-01
3.466067910194396973e-01 5.890262126922607422e-02 7.690635919570922852e-01 -1.842331141233444214e-01 -9.571634232997894287e-02 -1.728172004222869873e-01 6.097019091248512268e-02 -4.563429951667785645e-01
2.600153088569641113e-01 -8.370921015739440918e-02 7.797817587852478027e-01 1.052467804402112961e-02 -3.798290491104125977e-01 -3.487073779106140137e-01 -8.504448458552360535e-03 -2.264404445886611938e-01
3.359879255294799805e-01 1.336693763732910156e-01 8.879470825195312500e-01 1.134321615099906921e-01 6.310204043984413147e-03 4.444700106978416443e-02 -1.545732617378234863e-01 -2.049864232540130615e-01
-2.894682884216308594e-01 4.150044173002243042e-02 3.861103057861328125e-01 -1.049553006887435913e-01 -8.492059111595153809e-01 1.214333772659301758e-01 1.358658075332641602e-01 -5.710687022656202316e-03
-9.401793032884597778e-02 3.661362826824188232e-01 2.967096269130706787e-01 -2.505488693714141846e-01 -6.804547905921936035e-01 -1.158893629908561707e-01 2.058229595422744751e-02 4.789790213108062744e-01
-2.680327296257019043e-01 5.943713188171386719e-01 4.655976593494415283e-01 2.266896367073059082e-01 -4.759540557861328125e-01 -1.636300683021545410e-01 2.175212055444717407e-01 7.803446054458618164e-02
-4.627248644828796387e-01 3.653353452682495117e-01 2.609625756740570068e-01 -5.894740819931030273e-01 -4.508109092712402344e-01 1.124075707048177719e-02 -7.279175519943237305e-02 1.678662449121475220e-01
4.250030815601348877e-01 -5.731879547238349915e-02 6.217842102050781250e-01 -3.064711391925811768e-01 -3.091002106666564941e-01 -2.018972635269165039e-01 -2.316970843821763992e-03 -4.463588595390319824e-01
-3.756199479103088379e-01 -2.499314025044441223e-02 3.407532572746276855e-01 -7.069838643074035645e-01 -4.541653394699096680e-01 1.555743068456649780e-01 -1.065590381622314453e-01 2.284417860209941864e-02
-4.969459474086761475e-01 6.066315770149230957e-01 2.269724905490875244e-01 -5.301586389541625977e-01 -7.591757178306579590e-02 -6.982932984828948975e-02 2.038379162549972534e-01 -1.639143750071525574e-02
2.573895156383514404e-01 2.793047949671745300e-02 8.657536506652832031e-01 -3.309107720851898193e-01 5.286199972033500671e-02 -1.732080727815628052e-01 1.060321480035781860e-01 -1.729194819927215576e-01
-1.210851874202489853e-02 3.404425978660583496e-01 2.342403084039688110e-01 -4.830181598663330078e-01 -5.691571831703186035e-01 2.275842130184173584e-01 2.229016833007335663e-02 4.685569405555725098e-01
-4.176684916019439697e-01 3.731625676155090332e-01 3.661715686321258545e-01 7.171902060508728027e-02 -7.010899782180786133e-01 -3.703566640615463257e-02 2.004659622907638550e-01 -1.182876378297805786e-01
4.884417057037353516e-01 8.410774171352386475e-02 4.959315657615661621e-01 -3.202238976955413818e-01 -5.715415477752685547e-01 -2.071756571531295776e-01 1.896058768033981323e-01 1.809594780206680298e-02
-1.417386680841445923e-01 3.679887950420379639e-01 -2.590017020702362061e-01 -6.239128708839416504e-01 -5.217559933662414551e-01 6.533904466778039932e-03 -1.415254920721054077e-01 -3.095862865447998047e-01
5.195586085319519043e-01 5.031332969665527344e-01 5.499707460403442383e-01 -3.418699502944946289e-01 1.173492670059204102e-01 1.690463274717330933e-01 1.154976487159729004e-01 4.342303797602653503e-02
-2.520569562911987305e-01 3.973455131053924561e-01 4.513691067695617676e-01 2.019346803426742554e-01 -6.541027426719665527e-01 -2.077015340328216553e-01 2.496601641178131104e-01 -2.741261944174766541e-02
-2.057720720767974854e-01 5.071386694908142090e-01 1.821386814117431641e-01 -3.254615366458892822e-01 -6.380848884582519531e-01 -9.966713935136795044e-02 9.745054692029953003e-02 3.671321272850036621e-01
-2.321155518293380737e-01 2.530007362365722656e-01 9.768474102020263672e-02 -7.968378663063049316e-01 -1.428725570440292358e-01 -4.173004329204559326e-01 2.000856772065162659e-02 -2.065609991550445557e-01
2.599388360977172852e-01 5.419902801513671875e-01 -2.938587032258510590e-02 -7.745419740676879883e-01 -1.328046619892120361e-01 -1.370837986469268799e-01 -3.745753690600395203e-02 8.215268142521381378e-03
-7.818041741847991943e-02 3.909264206886291504e-01 1.645734459161758423e-01 -2.116804569959640503e-02 -8.627502322196960449e-01 1.362002221867442131e-03 -1.273043006658554077e-01 2.301862090826034546e-01
-4.449292644858360291e-02 4.157782793045043945e-01 2.345288544893264771e-01 8.672105520963668823e-02 -7.728570103645324707e-01 8.064719289541244507e-02 -2.692308425903320312e-01 2.938151061534881592e-01
-8.610217273235321045e-02 1.348820924758911133e-01 4.727956354618072510e-01 -4.420742094516754150e-01 -5.147689580917358398e-01 -2.393628507852554321e-01 8.519085496664047241e-02 4.752779603004455566e-01
-1.854442358016967773e-01 5.192133188247680664e-01 4.046265482902526855e-01 -2.920784354209899902e-01 2.171707749366760254e-01 -1.563864201307296753e-01 -5.907684192061424255e-02 -6.098242402076721191e-01
2.928503751754760742e-01 7.675598263740539551e-01 -1.174043118953704834e-01 -3.224012851715087891e-01 -3.523410558700561523e-01 -1.488492488861083984e-01 -1.953491419553756714e-01 1.513363718986511230e-01
-4.503195583820343018e-01 4.640589952468872070e-01 5.008001923561096191e-01 1.151880100369453430e-01 -5.406343340873718262e-01 -3.394331037998199463e-02 1.552187949419021606e-01 1.618220657110214233e-02
-4.108573794364929199e-01 3.808895349502563477e-01 4.064382053911685944e-03 -2.101115137338638306e-01 -4.779034554958343506e-01 -5.159172415733337402e-01 -2.458479255437850952e-02 -3.831310570240020752e-01
3.421170711517333984e-01 -1.504529565572738647e-01 6.980444192886352539e-01 -1.290139704942703247e-01 -2.455030381679534912e-01 -3.181757628917694092e-01 -3.835689127445220947e-01 -2.185784429311752319e-01
-1.235778480768203735e-01 2.508776187896728516e-01 1.616065800189971924e-01 -1.016685664653778076e-01 -9.231578707695007324e-01 -7.224102318286895752e-02 -9.177795052528381348e-02 1.395473629236221313e-01
3.780522048473358154e-01 1.435233056545257568e-01 1.258691996335983276e-01 -4.301411807537078857e-01 -3.022535145282745361e-01 9.993487596511840820e-02 -6.045259237289428711e-01 -4.108740389347076416e-01
4.037350118160247803e-01 -9.217043966054916382e-02 5.794984102249145508e-01 -2.037786841392517090e-01 -3.256744742393493652e-01 -3.515834808349609375e-01 -2.109699398279190063e-01 -4.206843674182891846e-01
3.641640245914459229e-01 3.134027495980262756e-02 7.373417615890502930e-01 -2.661270499229431152e-01 8.722895383834838867e-02 -3.469118773937225342e-01 -3.118568360805511475e-01 -1.633844226598739624e-01
-3.167059123516082764e-01 5.657293200492858887e-01 4.598001837730407715e-01 -2.302800491452217102e-02 -2.974368631839752197e-01 4.301122128963470459e-01 2.868221104145050049e-01 -1.094041839241981506e-01
-5.308946967124938965e-01 5.005393624305725098e-01 7.121272385120391846e-02 -2.134955227375030518e-01 -5.803844332695007324e-01 -2.059889435768127441e-01 -1.891237646341323853e-01 4.375296458601951599e-02
-4.001460671424865723e-01 1.256958208978176117e-02 3.841446042060852051e-01 -6.169816255569458008e-01 -3.684380948543548584e-01 -3.898479938507080078e-01 -6.543279439210891724e-02 1.395778656005859375e-01
-9.131360799074172974e-02 1.736025661230087280e-01 5.373625159263610840e-01 5.572756379842758179e-02 -6.211604475975036621e-01 -4.784051179885864258e-01 -1.666853763163089752e-02 2.338169366121292114e-01
-6.748485565185546875e-02 5.084509849548339844e-01 1.501004099845886230e-01 -7.584705948829650879e-01 -1.053671315312385559e-01 3.203082084655761719e-01 -5.740178376436233521e-02 1.487308889627456665e-01
1.907683610916137695e-01 2.128696292638778687e-01 3.692399859428405762e-01 -3.914183676242828369e-01 -6.304796934127807617e-01 4.581458866596221924e-02 2.676425576210021973e-01 3.968770503997802734e-01
-4.748026430606842041e-01 4.087541699409484863e-01 5.477483868598937988e-01 -4.188354611396789551e-01 -8.253961801528930664e-02 -1.721112430095672607e-01 1.767107546329498291e-01 2.537114918231964111e-01
-7.360641658306121826e-02 5.630469918251037598e-01 2.501042187213897705e-01 9.696132689714431763e-02 -1.746202856302261353e-01 -5.974608659744262695e-01 1.993917673826217651e-01 -4.223713576793670654e-01
-2.749925851821899414e-01 7.344858646392822266e-01 2.338481545448303223e-01 -4.615719616413116455e-01 2.025540769100189209e-01 9.703589975833892822e-02 -2.462761253118515015e-01 -7.797342538833618164e-02
-1.680502146482467651e-01 1.168734729290008545e-01 3.964966237545013428e-01 -6.507545709609985352e-01 -4.140658676624298096e-01 -1.574531644582748413e-01 3.435321152210235596e-02 4.242480099201202393e-01
5.638253688812255859e-01 -1.897425577044487000e-02 4.677790105342864990e-01 -5.278965830802917480e-01 -1.012397259473800659e-01 -2.106121480464935303e-01 -3.595523238182067871e-01 1.908037811517715454e-02
1.775687634944915771e-01 4.417184889316558838e-01 4.863276481628417969e-01 7.428611628711223602e-03 -3.117332756519317627e-01 1.275124251842498779e-01 -3.031986057758331299e-01 5.756890773773193359e-01
2.905300855636596680e-01 1.003192514181137085e-01 4.421015381813049316e-01 -1.774799637496471405e-02 -5.205141305923461914e-01 5.227375030517578125e-01 -3.447475731372833252e-01 -2.161464840173721313e-01
1.804604828357696533e-01 4.722664132714271545e-02 2.853133678436279297e-01 -3.123076558113098145e-01 -7.728906273841857910e-01 -2.399516403675079346e-01 -6.661447882652282715e-02 3.562158644199371338e-01
-5.647819042205810547e-01 5.250395536422729492e-01 2.090716660022735596e-01 -2.123580127954483032e-01 -4.071876108646392822e-01 -2.533882856369018555e-01 -2.680181264877319336e-01 1.212718188762664795e-01
4.311241209506988525e-01 -1.402796059846878052e-01 6.316542625427246094e-01 -2.875470519065856934e-01 -3.093786239624023438e-01 -2.049887031316757202e-01 -9.360182285308837891e-02 -4.077822566032409668e-01
-4.645799994468688965e-01 4.382693767547607422e-01 1.924050450325012207e-01 -3.780874907970428467e-01 -3.427391648292541504e-01 -8.922035922296345234e-04 -4.570281505584716797e-01 2.928648591041564941e-01
5.008072257041931152e-01 -7.726088166236877441e-02 3.825830519199371338e-01 -2.422601729631423950e-01 -4.693933427333831787e-01 -2.706666886806488037e-01 -2.186158895492553711e-01 -4.435985088348388672e-01
-1.840828806161880493e-01 7.690277099609375000e-01 1.985136717557907104e-01 -4.550287127494812012e-01 1.108459383249282837e-01 2.102450728416442871e-01 -2.604215145111083984e-01 6.278492510318756104e-02
1.745375394821166992e-01 3.964320123195648193e-01 7.741416096687316895e-01 -2.133198678493499756e-01 3.309342265129089355e-01 4.105514287948608398e-02 -2.873277850449085236e-02 -2.356887459754943848e-01
7.430582493543624878e-02 6.328413486480712891e-01 -2.197405844926834106e-01 -4.651474952697753906e-01 -4.289061725139617920e-01 2.764899432659149170e-01 -2.102753669023513794e-01 -1.572242081165313721e-01
-4.216977953910827637e-01 4.116876721382141113e-01 4.834164977073669434e-01 -4.792696833610534668e-01 -1.529358625411987305e-01 -1.706846803426742554e-01 3.038166761398315430e-01 2.108699083328247070e-01
2.997536361217498779e-01 5.609424710273742676e-01 2.341340482234954834e-01 -1.449127681553363800e-02 4.007207974791526794e-02 -6.560245752334594727e-01 -3.163588941097259521e-01 9.168191999197006226e-02
-2.196940481662750244e-01 8.294978141784667969e-01 2.033927738666534424e-01 1.047869026660919189e-01 -2.531145513057708740e-01 1.787421852350234985e-01 1.278145909309387207e-01 -3.145898282527923584e-01
-3.670868575572967529e-01 4.889848176389932632e-03 4.963108599185943604e-01 -5.570533871650695801e-01 -2.816940844058990479e-01 -4.260256588459014893e-01 2.147487550973892212e-01 4.029743373394012451e-02
-2.579988539218902588e-01 3.075812160968780518e-01 2.603096961975097656e-01 8.014648407697677612e-02 -8.322227001190185547e-01 -5.363483354449272156e-02 -2.381234318017959595e-01 1.116778627038002014e-01
4.372431337833404541e-01 4.961573779582977295e-01 4.222616851329803467e-01 -4.140371680259704590e-01 4.008917510509490967e-02 2.826303541660308838e-01 9.309453517198562622e-02 -3.503727614879608154e-01
3.670674515888094902e-03 6.602973341941833496e-01 2.438879758119583130e-01 -5.268952846527099609e-01 3.448845744132995605e-01 -5.396364722400903702e-03 -3.055098652839660645e-01 -1.207611933350563049e-01
6.069427728652954102e-01 -3.990204259753227234e-02 2.520719766616821289e-01 -2.881294190883636475e-01 -5.670071840286254883e-01 5.883369222283363342e-02 -3.260387182235717773e-01 -2.284941524267196655e-01
-2.574218809604644775e-01 5.049431920051574707e-01 -1.519004404544830322e-01 -6.263231635093688965e-01 -3.504570126533508301e-01 9.889598190784454346e-02 -2.801298499107360840e-01 -2.287770062685012817e-01
1.950904875993728638e-01 2.049486190080642700e-01 8.650328516960144043e-01 -3.104507923126220703e-01 2.287170886993408203e-01 1.595620624721050262e-02 6.461887154728174210e-03 -1.505532115697860718e-01
-4.187655746936798096e-01 4.413580000400543213e-01 1.575664132833480835e-01 -7.305513024330139160e-01 -1.484575122594833374e-01 1.920184940099716187e-01 8.753759413957595825e-02 -6.879462301731109619e-02
8.230476826429367065e-02 1.641815304756164551e-01 6.308056712150573730e-01 -2.106620967388153076e-01 -2.781134843826293945e-01 -1.580064594745635986e-01 -2.644135653972625732e-01 5.930837392807006836e-01
-4.785425961017608643e-01 1.717597693204879761e-01 2.651508748531341553e-01 -2.274725884199142456e-01 -4.354071915149688721e-01 -1.658021956682205200e-01 -6.340227127075195312e-01 1.980572752654552460e-02
-1.848290301859378815e-02 6.023240089416503906e-01 -1.083045452833175659e-01 -3.636151254177093506e-01 -2.290910631418228149e-01 -3.589955270290374756e-01 -5.564817190170288086e-01 -4.342915490269660950e-02
4.643383026123046875e-01 5.321828722953796387e-01 5.091947317123413086e-01 -2.608038783073425293e-01 1.156037747859954834e-01 3.806127309799194336e-01 -1.112713366746902466e-01 -5.711425468325614929e-02
2.602063417434692383e-01 -1.768518686294555664e-01 4.002733826637268066e-01 -5.009063482284545898e-01 -3.497484624385833740e-01 1.591069400310516357e-01 -4.817799627780914307e-01 -3.318721652030944824e-01
2.689064741134643555e-01 -7.561166584491729736e-02 7.555084228515625000e-01 -1.209680065512657166e-01 -3.049916625022888184e-01 -3.863826096057891846e-01 1.538466382771730423e-02 -3.065910041332244873e-01
9.657616168260574341e-02 6.895675063133239746e-01 -9.720568358898162842e-02 -4.252900779247283936e-01 -2.382648885250091553e-01 4.112520217895507812e-01 -1.951069533824920654e-01 -2.467470467090606689e-01
-1.439220160245895386e-01 4.771290719509124756e-01 2.463438659906387329e-01 -3.136962950229644775e-01 5.187464877963066101e-02 -2.121490389108657837e-01 -1.253370046615600586e-01 -7.274173498153686523e-01
-2.793381512165069580e-01 1.006497293710708618e-01 4.541208446025848389e-01 1.297117471694946289e-01 -4.417833983898162842e-01 -4.654324352741241455e-01 -4.949419796466827393e-01 -1.789454519748687744e-01
5.855959057807922363e-01 2.606330811977386475e-01 4.997149109840393066e-01 -4.112370908260345459e-01 5.988405644893646240e-02 2.422260344028472900e-01 -1.359603703022003174e-01 -2.992857992649078369e-01
-4.344475865364074707e-01 3.161705732345581055e-01 6.113145947456359863e-01 -3.860313594341278076e-01 -1.432199925184249878e-01 -6.928603351116180420e-02 1.560404151678085327e-01 3.726990520954132080e-01
-9.726419299840927124e-02 2.809415459632873535e-01 4.303801953792572021e-01 -2.549818158149719238e-02 -6.880716681480407715e-01 -4.003127515316009521e-01 8.839068561792373657e-02 2.902212738990783691e-01
-1.009022071957588196e-01 8.387749791145324707e-01 -1.912093535065650940e-02 -3.716635406017303467e-01 -2.355076745152473450e-02 9.791765362024307251e-02 -3.595412373542785645e-01 -9.145237505435943604e-02
6.451715528964996338e-02 7.555884718894958496e-01 4.998738318681716919e-02 -5.250684022903442383e-01 -4.600676894187927246e-02 3.149437904357910156e-01 -1.152164191007614136e-01 1.792955547571182251e-01
4.357309341430664062e-01 2.237269580364227295e-01 3.528448045253753662e-01 -1.773457080125808716e-01 -3.077797293663024902e-01 -2.657956779003143311e-01 4.361484050750732422e-01 -4.985305666923522949e-01
-3.271007835865020752e-01 -9.675419330596923828e-02 5.183708071708679199e-01 -5.752926468849182129e-01 -3.739514052867889404e-01 -3.176819682121276855e-01 -7.630697637796401978e-02 1.933634728193283081e-01
2.858359813690185547e-01 5.835198163986206055e-01 -9.569259732961654663e-02 -6.135450005531311035e-01 -2.530084252357482910e-01 2.116656601428985596e-01 -2.861076891422271729e-01 -3.917482867836952209e-02
3.186490237712860107e-01 3.666773736476898193e-01 4.907597005367279053e-01 -4.640204012393951416e-01 1.780835241079330444e-01 1.775310337543487549e-01 3.706121444702148438e-02 -4.931997358798980713e-01
-3.592902123928070068e-01 1.739312559366226196e-01 1.299301087856292725e-01 -7.964980006217956543e-01 -2.391055226325988770e-01 -3.225443661212921143e-01 8.153767324984073639e-03 -1.676151007413864136e-01
-2.967942953109741211e-01 1.133694574236869812e-01 2.345505505800247192e-01 -6.479945182800292969e-01 -5.878641009330749512e-01 -1.277001053094863892e-01 -2.464035451412200928e-01 3.928672149777412415e-02
-1.237732470035552979e-01 3.329870104789733887e-02 3.933474421501159668e-01 -1.680998504161834717e-01 -8.525471687316894531e-01 -2.120008468627929688e-01 -6.161004304885864258e-02 1.581601351499557495e-01
4.041263759136199951e-01 6.927587985992431641e-01 2.866932451725006104e-01 1.325488537549972534e-01 -3.445516228675842285e-01 1.304261237382888794e-01 -9.618824720382690430e-02 3.347027599811553955e-01
6.161432713270187378e-02 6.449010372161865234e-01 3.766051307320594788e-02 1.093586012721061707e-01 -7.435333132743835449e-01 2.796011045575141907e-02 -3.795881196856498718e-02 1.089237928390502930e-01
5.415514707565307617e-01 7.794623374938964844e-01 6.227915734052658081e-02 -2.197337299585342407e-01 -1.644179522991180420e-01 -8.696937561035156250e-02 3.321613371372222900e-02 -1.062942743301391602e-01
-3.527172803878784180e-01 5.955435633659362793e-01 2.888001799583435059e-01 -9.274463169276714325e-03 -5.264049023389816284e-02 -2.659431099891662598e-02 -2.165553420782089233e-01 -6.221352219581604004e-01
3.849646449089050293e-01 3.983886837959289551e-01 3.460305035114288330e-01 -1.844087243080139160e-02 -2.919933199882507324e-01 5.320321395993232727e-02 -4.530381560325622559e-01 5.288451910018920898e-01
5.611945316195487976e-02 3.528033196926116943e-01 1.149095520377159119e-01 1.040608137845993042e-01 -4.686935842037200928e-01 -3.561754226684570312e-01 -2.222143411636352539e-01 -6.726320385932922363e-01
-4.321718811988830566e-01 3.370188176631927490e-01 2.735197544097900391e-01 -6.107084155082702637e-01 4.974751919507980347e-02 -2.172870784997940063e-01 -4.481873512268066406e-01 3.616202995181083679e-02
-1.378397196531295776e-01 1.494331508874893188e-01 2.904724180698394775e-01 -2.783519029617309570e-01 -8.073609471321105957e-01 7.227510213851928711e-02 3.501127362251281738e-01 1.310785114765167236e-01
-3.772017061710357666e-01 3.590681850910186768e-01 5.885356068611145020e-01 1.186340227723121643e-01 -3.517108410596847534e-02 1.637196540832519531e-01 -2.795788049697875977e-01 -5.119913816452026367e-01
-3.119255229830741882e-02 4.766597449779510498e-01 1.847827285528182983e-01 -1.127582788467407227e-01 -7.715419530868530273e-01 1.642655134201049805e-01 -6.276743113994598389e-02 3.142670691013336182e-01
7.582464814186096191e-01 1.322072148323059082e-01 2.406270354986190796e-01 -2.902718186378479004e-01 -3.734242916107177734e-01 -1.039463877677917480e-01 -3.186649680137634277e-01 -1.167328804731369019e-01
5.686239004135131836e-01 3.923709690570831299e-01 6.029453277587890625e-01 -2.635561525821685791e-01 2.211776189506053925e-02 -1.800512224435806274e-01 2.364490628242492676e-01 2.985088154673576355e-02
-1.202322989702224731e-01 4.461412429809570312e-01 1.928986459970474243e-01 -3.491979241371154785e-01 -5.308764055371284485e-03 -1.320480257272720337e-01 -2.372959256172180176e-01 -7.440288662910461426e-01
2.583922147750854492e-01 1.050570085644721985e-01 2.800382077693939209e-01 3.696683794260025024e-02 -5.362739562988281250e-01 2.152518182992935181e-01 -5.916244983673095703e-01 -3.980777561664581299e-01
5.736461877822875977e-01 -3.076842054724693298e-02 5.340859889984130859e-01 -3.135740756988525391e-01 -2.145860642194747925e-01 -2.717888057231903076e-01 -3.704532384872436523e-01 -1.710410118103027344e-01
-1.295771747827529907e-01 3.392055034637451172e-01 -2.702747285366058350e-01 -5.671933889389038086e-01 -6.093879938125610352e-01 -1.243805065751075745e-01 -1.545779854059219360e-01 -2.503479123115539551e-01
3.580359220504760742e-01 5.928959846496582031e-01 5.914038419723510742e-01 4.291367530822753906e-02 4.288635775446891785e-02 3.835192024707794189e-01 1.135431323200464249e-02 -1.401051133871078491e-01
4.879265725612640381e-01 3.687963783740997314e-01 4.289945363998413086e-01 -5.352633595466613770e-01 4.332488402724266052e-02 3.300791978836059570e-01 6.355790793895721436e-02 -2.012580931186676025e-01
5.131835937500000000e-01 5.084219574928283691e-01 5.163447856903076172e-01 -2.511295676231384277e-01 1.380099914968013763e-03 -4.820297658443450928e-02 3.571830093860626221e-01 -1.362593472003936768e-01
-5.518629029393196106e-02 1.198131889104843140e-01 4.664643704891204834e-01 -5.664297342300415039e-01 -4.173910021781921387e-01 -3.530133664608001709e-01 1.290618777275085449e-01 3.587160408496856689e-01
-2.093315124511718750e-01 5.905679464340209961e-01 2.782345116138458252e-01 -6.131525039672851562e-01 1.807776838541030884e-01 1.653918474912643433e-01 -3.026617169380187988e-01 -4.899180680513381958e-02
-3.461317718029022217e-01 4.208266437053680420e-01 1.784497797489166260e-01 -5.514404177665710449e-01 -1.909928470849990845e-01 -8.690965175628662109e-02 -4.877516627311706543e-01 2.919484674930572510e-01
-4.778102338314056396e-01 6.055604815483093262e-01 3.067907691001892090e-01 -1.044613048434257507e-01 -2.911825478076934814e-01 -4.440271556377410889e-01 4.572864621877670288e-02 1.261851042509078979e-01
3.181289136409759521e-01 1.840114220976829529e-02 4.061753451824188232e-01 -7.780094444751739502e-02 -4.323660433292388916e-01 1.527281552553176880e-01 -6.392608284950256348e-01 -3.293984830379486084e-01
-1.735174842178821564e-02 4.289571940898895264e-02 6.207070350646972656e-01 1.694091781973838806e-02 -5.922842025756835938e-01 -3.098019361495971680e-01 -2.006546556949615479e-01 3.539131581783294678e-01
4.668612480163574219e-01 5.725383162498474121e-01 5.047455430030822754e-01 -2.078150957822799683e-01 5.151126906275749207e-02 -8.950965106487274170e-02 3.566024601459503174e-01 -1.358484327793121338e-01
-1.133800148963928223e-01 3.280192315578460693e-01 7.034295797348022461e-02 -8.706481456756591797e-01 -2.627815306186676025e-01 -1.233104690909385681e-01 -1.085353344678878784e-01 1.432921141386032104e-01
-2.987053394317626953e-01 6.552626490592956543e-01 4.562035202980041504e-01 1.616890132427215576e-01 -2.847424447536468506e-01 3.692901730537414551e-01 1.608933359384536743e-01 -6.165256351232528687e-02
4.748898148536682129e-01 -2.316857874393463135e-02 2.309088855981826782e-01 -1.282211244106292725e-01 -6.057720780372619629e-01 -2.020297795534133911e-01 -3.798063099384307861e-01 -3.900702595710754395e-01
3.827802538871765137e-01 -1.008566915988922119e-01 5.027863979339599609e-01 -3.596593737602233887e-01 -2.717508673667907715e-01 3.314622491598129272e-02 -3.487845957279205322e-01 -5.143542289733886719e-01
-2.854162454605102539e-01 1.811203807592391968e-01 4.721267819404602051e-01 -1.566428132355213165e-02 -2.941035926342010498e-01 2.815333604812622070e-01 -2.663530409336090088e-01 -6.525964736938476562e-01
-4.689455330371856689e-01 2.412288188934326172e-01 4.315336942672729492e-01 -2.393826395273208618e-01 -3.457956910133361816e-01 -1.473552137613296509e-01 -5.077875256538391113e-01 2.814903855323791504e-01
-5.823751091957092285e-01 -2.507914043962955475e-02 5.263188481330871582e-01 -2.449777722358703613e-01 -4.804108440876007080e-01 -5.034847185015678406e-02 -2.354763895273208618e-01 -1.854885667562484741e-01
5.049323439598083496e-01 6.224414706230163574e-01 8.050668239593505859e-02 -4.730584323406219482e-01 -2.761534154415130615e-01 -1.695065014064311981e-02 1.949762254953384399e-01 1.130513772368431091e-01
1.811923682689666748e-01 3.351567983627319336e-01 1.155579015612602234e-01 9.257904440164566040e-02 -3.563044965267181396e-01 -5.885550379753112793e-01 -3.549604415893554688e-01 -4.832887649536132812e-01
-1.406039744615554810e-01 8.442093729972839355e-01 1.853304952383041382e-01 5.068759247660636902e-02 -2.219264358282089233e-01 1.819201111793518066e-01 1.837076246738433838e-01 -3.384223282337188721e-01
-3.618150651454925537e-01 1.380963474512100220e-01 2.939055263996124268e-01 -6.771130561828613281e-01 -3.881932795047760010e-01 3.194127082824707031e-01 -1.600638180971145630e-01 1.637610942125320435e-01
-4.775242879986763000e-02 -2.082138694822788239e-02 5.524349808692932129e-01 -1.683406233787536621e-01 -6.267797350883483887e-01 -4.457523822784423828e-01 1.794860325753688812e-02 2.681289911270141602e-01
5.158873647451400757e-02 3.914596438407897949e-01 1.594458967447280884e-01 1.708376780152320862e-02 -4.505716264247894287e-01 -3.063948452472686768e-01 2.439793348312377930e-01 -6.796798706054687500e-01
-3.036546111106872559e-01 3.656369745731353760e-01 -1.272422522306442261e-01 -6.706344485282897949e-01 -5.219593048095703125e-01 -2.818026952445507050e-02 -6.084335595369338989e-02 -1.767054349184036255e-01
5.407863259315490723e-01 6.383545994758605957e-01 -2.839042618870735168e-02 -1.925532668828964233e-01 -4.556373655796051025e-01 1.897424310445785522e-01 1.362401098012924194e-01 1.469707465730607510e-03
-4.603334665298461914e-01 2.810271382331848145e-01 5.383948683738708496e-01 3.833847492933273315e-02 -6.196964979171752930e-01 -6.985878944396972656e-02 1.680846363306045532e-01 2.492846362292766571e-02
-4.386887848377227783e-01 5.405547618865966797e-01 2.121093273162841797e-01 -1.224175691604614258e-01 -8.340214192867279053e-02 -1.822073459625244141e-01 -7.932069897651672363e-02 -6.394756436347961426e-01
1.621714681386947632e-01 6.787159293889999390e-02 2.493605613708496094e-01 5.297140404582023621e-02 -6.949312686920166016e-01 -1.131889894604682922e-01 2.965300679206848145e-01 -5.660706162452697754e-01
-2.847254276275634766e-01 1.560258567333221436e-01 4.303997755050659180e-01 -6.872902512550354004e-01 -1.971621662378311157e-01 -2.334174066781997681e-01 -7.873835414648056030e-02 3.707009255886077881e-01
2.309153527021408081e-01 -1.069565340876579285e-01 8.025925159454345703e-01 -3.121308982372283936e-01 -7.300468534231185913e-02 -3.631670475006103516e-01 -1.074783876538276672e-01 -2.118635475635528564e-01
-3.383058905601501465e-01 3.605692386627197266e-01 4.295993223786354065e-02 -7.841160893440246582e-01 -2.531294822692871094e-01 1.199494823813438416e-01 3.481918200850486755e-02 -2.432709038257598877e-01
1.948895603418350220e-01 5.753204226493835449e-01 2.961792750284075737e-03 -7.858992554247379303e-03 -6.085104942321777344e-01 6.976298242807388306e-02 -4.086402654647827148e-01 2.980184555053710938e-01
2.234811186790466309e-01 5.359217524528503418e-01 3.015793859958648682e-01 2.028309740126132965e-02 -4.388971030712127686e-01 6.176434457302093506e-02 -3.688632845878601074e-01 4.888528883457183838e-01
-2.784840464591979980e-01 3.983631134033203125e-01 6.421790122985839844e-01 1.819282025098800659e-01 -2.103409469127655029e-01 3.230707347393035889e-01 -8.439278602600097656e-02 -4.031397700309753418e-01
1.499432176351547241e-01 3.783546984195709229e-01 1.933802962303161621e-01 8.413366973400115967e-02 -4.208441376686096191e-01 -6.230446696281433105e-01 -1.431713402271270752e-01 -4.517719745635986328e-01
-2.527621388435363770e-01 4.497276246547698975e-01 3.476564586162567139e-01 -2.339107245206832886e-01 2.706775814294815063e-02 -6.472944468259811401e-02 -1.105890795588493347e-01 -7.356117367744445801e-01
-5.166478157043457031e-01 2.040801793336868286e-01 1.947964280843734741e-01 -2.889259159564971924e-01 -5.464679002761840820e-01 -4.727892279624938965e-01 -1.714228540658950806e-01 -1.358677744865417480e-01
2.106973528861999512e-01 -1.835972815752029419e-01 7.282173037528991699e-01 -3.680396676063537598e-01 -1.526079326868057251e-01 -3.034037351608276367e-01 -2.320341914892196655e-01 -2.948935627937316895e-01
1.393764838576316833e-02 3.642010688781738281e-01 1.699925959110260010e-01 4.706980288028717041e-02 -5.073875188827514648e-01 -1.470783352851867676e-01 1.497582495212554932e-01 -7.311282753944396973e-01
-5.544007420539855957e-01 5.289204120635986328e-01 5.655491352081298828e-02 -3.591279983520507812e-01 -4.213423430919647217e-01 -3.505290299654006958e-02 -3.192621171474456787e-01 5.040666088461875916e-03
3.592252731323242188e-01 -2.965332195162773132e-02 3.549301028251647949e-01 -3.848626017570495605e-01 -3.170339167118072510e-01 2.693151831626892090e-01 -6.228342056274414062e-01 -1.871351599693298340e-01
1.803612858057022095e-01 7.100138664245605469e-01 -1.044552400708198547e-01 -4.005572795867919922e-01 -2.192237079143524170e-01 2.787784636020660400e-01 -3.747463524341583252e-01 -1.605671644210815430e-01
6.887971609830856323e-02 1.599873751401901245e-01 2.738631516695022583e-02 -1.148089915513992310e-01 -7.155330777168273926e-01 -3.450631797313690186e-01 1.547690033912658691e-01 -5.483784675598144531e-01
3.047861456871032715e-01 2.054350078105926514e-01 6.885622143745422363e-01 -4.388174414634704590e-01 -1.066968217492103577e-02 -2.259702980518341064e-02 4.133795499801635742e-01 -1.634508371353149414e-01
2.020108103752136230e-01 1.394924968481063843e-01 8.014771938323974609e-01 -2.682085037231445312e-01 -5.229065939784049988e-02 -9.639675170183181763e-02 3.328960537910461426e-01 -3.202897012233734131e-01
2.553374469280242920e-01 2.113412171602249146e-01 5.450256466865539551e-01 -2.262611985206604004e-01 -1.275161206722259521e-01 -1.072233319282531738e-01 -4.728961288928985596e-01 5.389829874038696289e-01
5.071351528167724609e-01 -5.505242198705673218e-02 5.418829917907714844e-01 -3.213465511798858643e-01 -2.980659604072570801e-01 -3.719799220561981201e-01 -1.369898468255996704e-01 -3.112940490245819092e-01
3.040935993194580078e-01 -1.287737041711807251e-01 5.777881145477294922e-01 -7.649990916252136230e-02 -5.035895109176635742e-01 3.712604641914367676e-01 -8.819139003753662109e-02 -3.899212777614593506e-01
2.216540575027465820e-01 5.611577630043029785e-02 3.031320571899414062e-01 1.070018950849771500e-02 -5.098609328269958496e-01 -4.212165176868438721e-01 -1.004951670765876770e-01 -6.389335393905639648e-01
1.644896417856216431e-01 1.587371081113815308e-01 2.094524949789047241e-01 -1.647703722119331360e-02 -5.942412614822387695e-01 -1.116937771439552307e-01 2.355291247367858887e-01 -6.946451067924499512e-01
3.895204663276672363e-01 5.491112917661666870e-02 7.775691151618957520e-01 -1.992912441492080688e-01 4.319328814744949341e-03 5.351925268769264221e-02 -2.337296605110168457e-01 -3.787023127079010010e-01
2.306107133626937866e-01 1.376153379678726196e-01 2.822957038879394531e-01 4.378078877925872803e-02 -5.351764559745788574e-01 2.440101951360702515e-01 -5.854827165603637695e-01 -3.968984186649322510e-01
5.885275006294250488e-01 2.650211155414581299e-01 3.024512529373168945e-02 -2.292077243328094482e-01 -3.303545415401458740e-01 -1.607516780495643616e-02 -6.460836529731750488e-01 -5.596271157264709473e-02
-2.309202700853347778e-01 4.039619565010070801e-01 2.769613564014434814e-01 8.202278055250644684e-03 -3.024649918079376221e-01 -6.480997204780578613e-01 1.043228060007095337e-01 -4.293181598186492920e-01
7.356709837913513184e-01 9.659633785486221313e-02 4.466366469860076904e-01 -3.471764028072357178e-01 -2.053721696138381958e-01 1.628215759992599487e-01 -2.464751750230789185e-01 -1.776197343133389950e-03
2.967702150344848633e-01 6.499593853950500488e-01 2.549814879894256592e-01 -3.150889575481414795e-01 -6.404407322406768799e-02 4.872779250144958496e-01 -2.819962799549102783e-01 -6.418988853693008423e-02
-3.937790691852569580e-01 3.929287195205688477e-01 2.558923065662384033e-01 -5.832710266113281250e-01 1.416924297809600830e-01 -3.369348049163818359e-01 -3.881153464317321777e-01 -2.497614733874797821e-02
2.874733880162239075e-02 3.926723599433898926e-01 2.311084419488906860e-01 -7.746420502662658691e-01 2.163444459438323975e-01 5.291421338915824890e-02 -2.858326435089111328e-01 -2.453475594520568848e-01
3.525558412075042725e-01 4.903608560562133789e-01 6.086971163749694824e-01 8.988664299249649048e-02 7.138629257678985596e-02 2.954204976558685303e-01 -8.681161701679229736e-02 -3.959209024906158447e-01
7.793670147657394409e-02 1.159608587622642517e-01 7.194821536540985107e-02 -9.037148952484130859e-02 -7.061442136764526367e-01 -4.136607050895690918e-01 1.591334491968154907e-01 -5.215910673141479492e-01
-2.674401402473449707e-01 4.100174009799957275e-01 -1.430099159479141235e-01 -5.472760200500488281e-01 -5.079331398010253906e-01 -3.114258348941802979e-01 4.745347797870635986e-02 -2.883830070495605469e-01
2.345257848501205444e-01 -1.961636841297149658e-01 3.907450437545776367e-01 -4.373097717761993408e-01 -3.530036211013793945e-01 -3.846515715122222900e-02 -2.804853618144989014e-01 -5.981912016868591309e-01
1.962039917707443237e-01 4.420535862445831299e-01 2.788651585578918457e-01 -3.109373748302459717e-01 -5.488102436065673828e-01 -9.001275897026062012e-02 3.986045420169830322e-01 3.513750135898590088e-01
3.403696119785308838e-01 4.557485580444335938e-01 4.411051273345947266e-01 -7.716885954141616821e-02 -2.103238999843597412e-01 -8.562055230140686035e-02 -2.776727974414825439e-01 5.892740488052368164e-01
-5.622197985649108887e-01 4.519801139831542969e-01 9.014588594436645508e-02 -4.069150388240814209e-01 -5.174310803413391113e-01 -1.543152779340744019e-01 -7.257337123155593872e-02 -9.540314227342605591e-02
-2.777833677828311920e-02 4.404290020465850830e-01 1.611657291650772095e-01 -3.798417448997497559e-01 -2.014518715441226959e-02 3.997760638594627380e-02 -2.189510464668273926e-01 -7.648875117301940918e-01
-4.018514156341552734e-01 3.297704756259918213e-01 3.954697027802467346e-02 -7.853922247886657715e-01 -3.161749243736267090e-01 -4.647902771830558777e-02 -5.550619587302207947e-02 -7.844877988100051880e-02
-1.062072515487670898e-01 3.491179049015045166e-01 3.574017286300659180e-01 -3.365915119647979736e-01 -5.755442976951599121e-01 2.794421613216400146e-01 2.117442339658737183e-01 4.142850339412689209e-01
-3.100666999816894531e-01 5.814135074615478516e-01 5.341237783432006836e-01 2.161405086517333984e-01 -3.942685425281524658e-01 -1.178886070847511292e-01 2.523639202117919922e-01 2.791524678468704224e-02
5.852123498916625977e-01 -4.555888008326292038e-03 4.669103920459747314e-01 -3.511889576911926270e-01 -3.208421468734741211e-01 -3.191283047199249268e-01 2.730617672204971313e-02 -3.326239585876464844e-01
-3.611694574356079102e-01 3.369973897933959961e-01 1.817742735147476196e-01 -7.600157260894775391e-01 -1.135772839188575745e-01 2.737648785114288330e-01 -4.962344840168952942e-02 -2.345508635044097900e-01
5.424681901931762695e-01 4.875256121158599854e-01 3.390727341175079346e-01 -8.750175684690475464e-02 -2.448878288269042969e-01 -2.680364549160003662e-01 4.523485302925109863e-01 -9.480241686105728149e-02
-1.103842929005622864e-01 2.306632250547409058e-01 2.134493291378021240e-01 7.635099440813064575e-02 -3.445905148983001709e-01 -5.667997002601623535e-01 -3.729550838470458984e-01 -5.514704585075378418e-01
-4.010310769081115723e-01 6.381257623434066772e-02 5.201688408851623535e-01 -4.390219151973724365e-01 -4.627494812011718750e-01 -2.141095250844955444e-01 -2.041538804769515991e-01 2.648156285285949707e-01
2.123627513647079468e-01 2.547213137149810791e-01 7.821220755577087402e-01 -2.283930629491806030e-01 2.020003050565719604e-01 2.125490307807922363e-01 -1.708853393793106079e-01 -3.331032693386077881e-01
2.233600467443466187e-01 4.548628628253936768e-01 1.208723783493041992e-01 7.990521937608718872e-02 -4.825371205806732178e-01 -2.174384593963623047e-01 1.644088327884674072e-01 -6.442542076110839844e-01
-5.063588544726371765e-02 8.928604722023010254e-01 3.338847756385803223e-01 4.155670478940010071e-02 -6.226443871855735779e-02 2.252072244882583618e-01 1.686991304159164429e-01 -6.305271387100219727e-02
-2.557411193847656250e-01 4.024187922477722168e-01 2.808904051780700684e-01 -1.771692484617233276e-01 -1.274422705173492432e-01 -1.077042594552040100e-01 -1.630626432597637177e-02 -7.964041233062744141e-01
-2.941288650035858154e-01 2.916223108768463135e-01 8.483619987964630127e-02 -1.816725730895996094e-01 -2.972539365291595459e-01 -3.783342540264129639e-01 -7.442460060119628906e-01 -5.332706123590469360e-02
-9.295917302370071411e-02 5.684428811073303223e-01 2.188913971185684204e-01 8.719820529222488403e-03 -3.964778482913970947e-01 9.568480402231216431e-02 3.460257649421691895e-01 -5.780637264251708984e-01
-4.647250175476074219e-01 4.545683264732360840e-01 3.169264793395996094e-01 -4.321168363094329834e-01 -2.867874503135681152e-01 7.745712995529174805e-02 -2.874850928783416748e-01 3.454516530036926270e-01
5.979031920433044434e-01 -6.611466407775878906e-02 3.777822852134704590e-01 -3.561080694198608398e-01 -4.526386559009552002e-01 -2.877782583236694336e-01 -5.418762192130088806e-02 -2.792381346225738525e-01
1.139232516288757324e-01 3.743028342723846436e-01 7.098804116249084473e-01 -3.900443017482757568e-01 2.681483924388885498e-01 1.586524099111557007e-01 1.234160810708999634e-01 -2.802651524543762207e-01
-2.552570700645446777e-01 3.155663609504699707e-01 4.907609894871711731e-02 -8.023548126220703125e-01 -2.522010505199432373e-01 -2.343508452177047729e-01 -2.557296156883239746e-01 -7.180924713611602783e-02
-1.122820973396301270e-01 4.026619195938110352e-01 2.333379238843917847e-01 -1.861465349793434143e-02 -4.784822165966033936e-01 -5.926038622856140137e-01 1.288375407457351685e-01 -4.168204963207244873e-01
-4.465785324573516846e-01 5.522608160972595215e-01 2.401793599128723145e-01 2.282721549272537231e-02 -4.649588167667388916e-01 3.808723986148834229e-01 -2.637586593627929688e-01 8.092732727527618408e-02
-2.951598465442657471e-01 3.958089947700500488e-01 1.940392106771469116e-01 -7.880867123603820801e-01 1.101716049015522003e-02 2.319584339857101440e-01 -3.275204822421073914e-02 -2.061196118593215942e-01
4.216293096542358398e-01 -1.433077827095985413e-02 3.127848207950592041e-01 -2.527617812156677246e-01 -5.078309774398803711e-01 2.059172242879867554e-01 -5.564737319946289062e-01 -2.243730425834655762e-01
2.560467422008514404e-01 7.261230945587158203e-01 -8.502711355686187744e-02 -5.020951032638549805e-01 -1.995933353900909424e-01 1.665270775556564331e-01 -2.336465418338775635e-01 1.603013724088668823e-01
-4.636413753032684326e-01 4.251475632190704346e-01 -1.888376474380493164e-02 -3.786489069461822510e-01 -6.344143152236938477e-01 6.975052505731582642e-02 -7.070247083902359009e-02 -2.195657640695571899e-01
-2.215899080038070679e-01 2.554283142089843750e-01 4.959747791290283203e-01 -4.529899358749389648e-01 -4.172450602054595947e-01 -5.843394994735717773e-02 2.231693565845489502e-01 4.551384747028350830e-01
-1.077329181134700775e-02 -5.800578743219375610e-02 4.337155222892761230e-01 -4.383573830127716064e-01 -6.687021255493164062e-01 1.199576854705810547e-01 3.248876631259918213e-01 2.216945588588714600e-01
-2.998398244380950928e-01 6.674917340278625488e-01 4.841381907463073730e-01 2.484427951276302338e-02 -2.428808063268661499e-01 3.046755194664001465e-01 2.758679389953613281e-01 4.027892276644706726e-02
1.513387560844421387e-01 6.543243527412414551e-01 5.065200924873352051e-01 -1.372695565223693848e-01 -6.105971708893775940e-02 2.472847849130630493e-01 4.475038647651672363e-01 -9.172248840332031250e-02
2.033227980136871338e-01 2.479183673858642578e-02 5.113520026206970215e-01 -3.989930450916290283e-01 -5.077196955680847168e-01 2.816341072320938110e-02 6.192186102271080017e-02 5.243682861328125000e-01
2.981505990028381348e-01 -2.395819425582885742e-01 6.034671664237976074e-01 -2.366864532232284546e-01 -5.091422200202941895e-01 -9.760429710149765015e-02 -1.901834644377231598e-02 -4.054619967937469482e-01
2.692455649375915527e-01 1.561115216463804245e-02 8.067739605903625488e-01 -3.120791912078857422e-01 9.235002100467681885e-02 -3.897014558315277100e-01 -4.534494131803512573e-02 -1.285836696624755859e-01
-4.266822636127471924e-01 2.296890616416931152e-01 5.353657007217407227e-01 -4.947270750999450684e-01 -1.950087249279022217e-01 -3.157821893692016602e-01 2.955806255340576172e-01 9.326913207769393921e-02
-1.442169398069381714e-01 5.917254090309143066e-01 -1.500898599624633789e-01 -4.413612782955169678e-01 -3.566807508468627930e-01 3.232358694076538086e-01 -3.230978846549987793e-01 -2.750292420387268066e-01
-4.072933197021484375e-01 5.787368416786193848e-01 7.209783047437667847e-02 -2.864367663860321045e-01 -2.569662928581237793e-01 -2.280832380056381226e-01 -5.414825677871704102e-01 2.597188763320446014e-02
2.812990844249725342e-01 -2.033095657825469971e-01 3.886604607105255127e-01 -2.540049552917480469e-01 -4.783943593502044678e-01 -1.670485883951187134e-01 -5.164631605148315430e-01 -3.747799098491668701e-01
2.803253531455993652e-01 6.722886562347412109e-01 -3.742048889398574829e-02 -5.519133806228637695e-01 -2.143207490444183350e-01 2.361071258783340454e-01 -2.272781133651733398e-01 1.005066931247711182e-01
-9.612126648426055908e-02 4.328531920909881592e-01 -5.257695168256759644e-02 -8.237751200795173645e-03 -7.951453924179077148e-01 -1.729808002710342407e-01 -3.719755709171295166e-01 -4.729636479169130325e-03
-2.505661845207214355e-01 5.373430252075195312e-01 2.688417136669158936e-01 -6.301160454750061035e-01 2.176711261272430420e-01 1.122224237769842148e-02 -3.339926302433013916e-01 -1.417721658945083618e-01
3.458867371082305908e-01 1.513976603746414185e-02 7.211338877677917480e-01 -1.699969619512557983e-01 -1.168790310621261597e-01 -3.830534815788269043e-01 -2.613709867000579834e-02 -4.124634563922882080e-01
2.936214804649353027e-01 3.227412328124046326e-02 3.757522404193878174e-01 -1.122353225946426392e-01 -4.191728830337524414e-01 2.383369207382202148e-01 -6.169154047966003418e-01 -3.819207549095153809e-01
-5.012372136116027832e-01 4.262590110301971436e-01 2.442158013582229614e-01 -5.789987444877624512e-01 1.231788024306297302e-01 -8.007068932056427002e-02 -3.782189190387725830e-01 -8.688903599977493286e-02
5.480881929397583008e-01 5.158036947250366211e-01 2.151826769113540649e-01 -4.684895277023315430e-01 -1.445954293012619019e-01 -7.515659928321838379e-02 3.651573061943054199e-01 -8.867564797401428223e-02
9.272691607475280762e-02 6.423497200012207031e-01 3.711365759372711182e-01 -2.036096304655075073e-01 4.075860977172851562e-01 -2.685485184192657471e-01 -4.015923440456390381e-01 8.253744803369045258e-03
-5.488097071647644043e-01 -1.173875629901885986e-01 4.661127626895904541e-01 -2.548656165599822998e-01 -5.841267704963684082e-01 4.973458126187324524e-02 -1.307165473699569702e-01 -2.050513178110122681e-01
2.560524046421051025e-01 -2.030227780342102051e-01 4.365075528621673584e-01 -2.787283658981323242e-01 -4.394301176071166992e-01 -1.223873049020767212e-01 -5.116279721260070801e-01 -3.938910365104675293e-01
-2.312677502632141113e-01 -7.006967812776565552e-02 4.822626709938049316e-01 -6.405241489410400391e-01 -1.304792314767837524e-01 -5.277069807052612305e-01 -5.254757031798362732e-02 2.227412909269332886e-02
3.374168574810028076e-01 6.739374995231628418e-01 -6.571355462074279785e-02 -5.973351597785949707e-01 -6.304887682199478149e-02 -9.861236810684204102e-02 -2.202825695276260376e-01 9.277241677045822144e-02
-1.592313796281814575e-01 3.259266018867492676e-01 5.159310698509216309e-01 1.500824242830276489e-01 -1.011720970273017883e-01 1.383493840694427490e-01 -4.700722992420196533e-01 -5.739018321037292480e-01
-3.221088945865631104e-01 4.097385704517364502e-01 4.990696012973785400e-01 2.198635786771774292e-02 -5.511104315519332886e-02 8.937344700098037720e-02 -1.738168895244598389e-01 -6.614900231361389160e-01
-5.241129398345947266e-01 4.980027675628662109e-01 5.653772354125976562e-01 2.269906401634216309e-01 -2.264123409986495972e-01 -8.380601555109024048e-02 -2.122475355863571167e-01 5.279675498604774475e-02
-2.362115234136581421e-01 4.367850720882415771e-01 5.281038284301757812e-01 2.115866094827651978e-01 -1.791419833898544312e-01 3.358244597911834717e-01 -2.805202007293701172e-01 -4.540913403034210205e-01
-3.882655501365661621e-01 2.131635248661041260e-01 3.671166598796844482e-01 -2.795976214110851288e-02 -2.382509559392929077e-01 -3.537259697914123535e-01 -6.967457532882690430e-01 -3.024200536310672760e-02
-1.346865668892860413e-02 3.744390308856964111e-01 2.292569130659103394e-01 -1.395269334316253662e-01 -2.532656863331794739e-02 -3.605818450450897217e-01 -3.158366978168487549e-01 -7.464409470558166504e-01
1.932456046342849731e-01 1.425188332796096802e-01 8.075252771377563477e-01 -2.243283390998840332e-01 2.233320474624633789e-01 1.220668554306030273e-01 -2.709037065505981445e-01 -3.189950287342071533e-01
-3.063002824783325195e-01 3.602911233901977539e-01 -6.631676107645034790e-02 -2.764252126216888428e-01 -3.808149993419647217e-01 -4.720441102981567383e-01 -4.722923636436462402e-01 -3.235054612159729004e-01
-2.618179619312286377e-01 4.615040421485900879e-01 3.189392983913421631e-01 -1.035084649920463562e-01 -4.103112220764160156e-02 -8.500394970178604126e-02 -3.609153032302856445e-01 -6.832715868949890137e-01
2.141830325126647949e-01 -1.307169646024703979e-01 6.966153979301452637e-01 -3.760909438133239746e-01 -5.614229664206504822e-02 -4.276860058307647705e-01 -3.203089535236358643e-01 -1.471610814332962036e-01
1.910221949219703674e-02 6.023535132408142090e-01 2.407620847225189209e-01 -6.503903865814208984e-01 3.144966959953308105e-01 -1.073339581489562988e-01 -1.725420355796813965e-01 -1.250272691249847412e-01
-3.874619603157043457e-01 4.582683444023132324e-01 2.116592973470687866e-01 -5.412677526473999023e-01 -3.687315285205841064e-01 -1.403448432683944702e-01 3.722489774227142334e-01 8.867877721786499023e-02
2.951368391513824463e-01 1.091399490833282471e-01 3.102109134197235107e-01 2.259940281510353088e-02 -5.550047755241394043e-01 2.081235200166702271e-01 -5.746179223060607910e-01 -3.502993881702423096e-01
-4.287592470645904541e-01 3.155599907040596008e-02 4.734556376934051514e-01 -8.462154120206832886e-02 -5.761646032333374023e-01 -2.403798252344131470e-01 -3.915642201900482178e-01 -2.019353806972503662e-01
-2.706451416015625000e-01 4.655369222164154053e-01 -2.213157117366790771e-01 -2.975182533264160156e-01 -5.879028439521789551e-01 -2.122837007045745850e-01 -3.264496326446533203e-01 -2.743457257747650146e-01
3.295116126537322998e-01 2.073091268539428711e-01 2.870207130908966064e-01 4.551073908805847168e-02 -4.523441195487976074e-01 2.550751268863677979e-01 -5.728955864906311035e-01 -4.075601696968078613e-01
3.490461707115173340e-01 3.703463971614837646e-01 3.521489500999450684e-01 -7.405433058738708496e-02 -3.383151590824127197e-01 -3.121350891888141632e-05 3.944595754146575928e-01 -5.843473672866821289e-01
2.197986841201782227e-01 6.603935360908508301e-02 8.633219003677368164e-01 -7.114798575639724731e-02 -2.261655591428279877e-02 -4.863432794809341431e-02 -4.197850823402404785e-02 -4.385221600532531738e-01
1.690653562545776367e-01 4.605420529842376709e-01 4.797269403934478760e-01 7.095586508512496948e-02 -3.093729019165039062e-01 1.824177429080009460e-02 -3.645722568035125732e-01 5.433123111724853516e-01
6.970040500164031982e-02 3.393856287002563477e-01 7.394208312034606934e-01 -4.194366931915283203e-01 3.472856283187866211e-01 1.489122062921524048e-01 -3.474560752511024475e-02 -1.153229475021362305e-01
-1.072060540318489075e-01 6.902967691421508789e-01 -1.310520023107528687e-01 -3.315654098987579346e-01 -4.082888364791870117e-01 3.866859376430511475e-01 -6.546542048454284668e-02 -2.537231743335723877e-01
1.823573410511016846e-01 5.719299912452697754e-01 4.291515331715345383e-03 -6.689140796661376953e-01 4.848383739590644836e-02 -2.499160766601562500e-01 1.391164772212505341e-02 -3.566163480281829834e-01
-2.207555025815963745e-01 3.495416343212127686e-01 9.521348029375076294e-02 -7.422112822532653809e-01 -1.730854660272598267e-01 -3.970037102699279785e-01 -2.597465813159942627e-01 1.187668889760971069e-01
-1.273358315229415894e-01 5.426969528198242188e-01 3.739289343357086182e-01 -5.755891799926757812e-01 3.124749958515167236e-01 6.924427300691604614e-02 -6.555617600679397583e-02 -3.337769508361816406e-01
-4.103654623031616211e-01 5.381131172180175781e-01 3.941333293914794922e-01 -4.156201332807540894e-02 -5.020088553428649902e-01 3.463746011257171631e-01 7.844062149524688721e-02 -8.261080086231231689e-02
-1.784275323152542114e-01 5.505019426345825195e-01 5.105371475219726562e-01 -2.827537357807159424e-01 -1.992648281157016754e-02 5.156050324440002441e-01 1.867378354072570801e-01 1.529601663351058960e-01
7.983129471540451050e-02 4.214109480381011963e-01 3.333328366279602051e-01 -4.373813867568969727e-01 2.191606909036636353e-01 -3.254263103008270264e-02 -1.276959180831909180e-01 -6.694996953010559082e-01
1.663711220026016235e-01 -2.698840200901031494e-02 7.049515247344970703e-01 -2.322002798318862915e-01 -7.011590525507926941e-03 2.029624134302139282e-01 -4.129912853240966797e-01 -4.570711553096771240e-01
-1.979965269565582275e-01 6.243304610252380371e-01 3.577326238155364990e-01 -3.139476478099822998e-01 -3.189422562718391418e-02 -4.392830729484558105e-01 8.005350828170776367e-02 3.795756697654724121e-01
-3.452898934483528137e-03 9.369920194149017334e-02 9.282302111387252808e-02 -8.316296339035034180e-01 -2.354176938533782959e-01 -4.738598763942718506e-01 -9.419649094343185425e-02 4.633657634258270264e-02
2.780692577362060547e-01 1.770291775465011597e-01 2.331827580928802490e-01 -1.637641042470932007e-01 -3.814562857151031494e-01 4.482574760913848877e-01 -6.419721245765686035e-01 -2.270981520414352417e-01
2.452345341444015503e-01 4.590042531490325928e-01 3.867256939411163330e-01 1.626206040382385254e-01 -3.107350170612335205e-01 2.166399918496608734e-02 2.999469637870788574e-01 -6.051273941993713379e-01
-8.558224141597747803e-02 8.058716654777526855e-01 1.798243671655654907e-01 -4.220618009567260742e-01 1.426853239536285400e-01 2.728027403354644775e-01 -4.405053332448005676e-02 -1.898754537105560303e-01
1.050799861550331116e-01 6.724608540534973145e-01 5.557684302330017090e-01 2.377990484237670898e-01 -1.465839147567749023e-01 2.746343314647674561e-01 1.288349628448486328e-01 -2.404544800519943237e-01
-2.028277069330215454e-01 7.111395597457885742e-01 4.684759974479675293e-01 3.180299103260040283e-01 -2.704395949840545654e-01 1.758027821779251099e-01 1.056274473667144775e-01 -1.316331624984741211e-01
-3.645330369472503662e-01 5.924728512763977051e-01 6.860669702291488647e-02 -3.102670311927795410e-01 -2.681364715099334717e-01 -5.559124946594238281e-01 -1.425558179616928101e-01 1.177322492003440857e-01
3.218094706535339355e-01 2.538177371025085449e-01 2.175178825855255127e-01 -2.093043737113475800e-02 -4.640316665172576904e-01 2.968602776527404785e-01 -6.622607707977294922e-01 -2.054807394742965698e-01
-2.218971848487854004e-01 4.381241202354431152e-01 1.830378770828247070e-01 1.289034187793731689e-01 -4.244390130043029785e-01 -5.950490832328796387e-01 -4.963944107294082642e-02 -4.147214889526367188e-01
-4.682266712188720703e-01 4.931046962738037109e-01 4.591625332832336426e-01 -2.799454033374786377e-01 -3.305347859859466553e-01 8.181742392480373383e-03 2.205685377120971680e-01 3.007346689701080322e-01
-7.411804795265197754e-02 5.101197957992553711e-01 4.191481769084930420e-01 2.774969041347503662e-01 -3.106783330440521240e-01 -4.090233743190765381e-01 1.387890428304672241e-01 -4.455459117889404297e-01
-2.399999201297760010e-01 5.770503878593444824e-01 1.978168785572052002e-01 -2.707572877407073975e-01 4.626983776688575745e-02 -5.507821217179298401e-02 -2.930484116077423096e-01 -6.371186375617980957e-01
-5.630455017089843750e-01 1.665507853031158447e-01 3.386577665805816650e-01 -2.145224809646606445e-01 -3.873230814933776855e-01 -1.398863494396209717e-01 -5.697114467620849609e-01 1.931855268776416779e-02
3.129292726516723633e-01 -6.720431149005889893e-02 3.807644248008728027e-01 -4.216887354850769043e-01 -3.361394405364990234e-01 3.196033239364624023e-01 -4.975535571575164795e-01 -3.347541689872741699e-01
-2.319342643022537231e-01 3.819222450256347656e-01 1.243208348751068115e-01 -7.815412878990173340e-01 -2.183346748352050781e-01 2.416125237941741943e-01 1.688723117113113403e-01 -1.987836956977844238e-01
2.536759972572326660e-01 7.418863177299499512e-01 -2.405501343309879303e-02 -3.182244598865509033e-01 -2.029960900545120239e-01 3.775918185710906982e-01 -3.061031103134155273e-01 -7.697754353284835815e-02
2.906542271375656128e-02 3.292243778705596924e-01 3.155910670757293701e-01 -3.951086997985839844e-01 -2.838324941694736481e-02 -7.666665911674499512e-01 -1.253196597099304199e-01 1.754128485918045044e-01
1.292400360107421875e-01 8.112319707870483398e-01 -2.021744288504123688e-02 2.158066816627979279e-02 -5.421689748764038086e-01 -1.264916732907295227e-02 -5.837952345609664917e-02 1.637375503778457642e-01
-3.224125206470489502e-01 5.988064408302307129e-01 3.052486777305603027e-01 2.295694649219512939e-01 -3.426166176795959473e-01 -4.251930415630340576e-01 3.614869341254234314e-02 -3.035130202770233154e-01
-2.546043135225772858e-02 7.959983944892883301e-01 1.062491685152053833e-01 -2.926861047744750977e-01 -2.992849051952362061e-02 -4.181109070777893066e-01 -5.474149063229560852e-02 3.001253008842468262e-01
3.561608195304870605e-01 6.057372689247131348e-01 3.235467970371246338e-01 -9.340848028659820557e-02 1.260938644409179688e-01 -5.156037211418151855e-01 -2.180163860321044922e-01 2.520837783813476562e-01
4.502484574913978577e-02 3.626592457294464111e-01 1.064735576510429382e-01 -4.938065111637115479e-01 -6.682773232460021973e-01 1.373582035303115845e-01 3.792730569839477539e-01 4.427105188369750977e-02
-2.188906371593475342e-01 5.059293508529663086e-01 4.868218898773193359e-01 -3.834938108921051025e-01 -3.405052050948143005e-02 4.908943474292755127e-01 2.104491889476776123e-01 1.601050794124603271e-01
5.921623110771179199e-01 4.677919149398803711e-01 -8.784537762403488159e-02 -5.159375667572021484e-01 -3.513985276222229004e-01 -1.393301319330930710e-02 1.805707812309265137e-01 1.803368888795375824e-02
-3.329533040523529053e-01 3.109537065029144287e-01 2.621277868747711182e-01 9.139141067862510681e-03 -7.039160132408142090e-01 -2.556277215480804443e-01 -3.862295448780059814e-01 1.167857274413108826e-01
-1.621294617652893066e-01 5.004037618637084961e-01 -2.179160565137863159e-01 -4.974169731140136719e-01 -3.480373919010162354e-01 -8.922301232814788818e-02 -4.554807245731353760e-01 -3.030602335929870605e-01
-9.261209517717361450e-02 3.921101987361907959e-01 7.854473590850830078e-02 -7.257517427206039429e-03 -8.311122655868530273e-01 3.115458488464355469e-01 -1.893300563097000122e-01 8.829785138368606567e-02
3.029592633247375488e-01 1.774760782718658447e-01 2.599744200706481934e-01 -4.835949838161468506e-02 -4.940007328987121582e-01 3.122104108333587646e-01 -5.684916973114013672e-01 -3.769584894180297852e-01
-4.344542920589447021e-01 4.985937476158142090e-01 4.011415541172027588e-01 -4.919689595699310303e-01 -2.510879039764404297e-01 1.935609281063079834e-01 2.270169705152511597e-01 8.751118183135986328e-02
-3.917039036750793457e-01 3.291012942790985107e-01 3.021322488784790039e-01 6.242880970239639282e-02 -6.195040941238403320e-01 -1.122774928808212280e-02 -4.868255853652954102e-01 1.488917469978332520e-01
-5.345694422721862793e-01 3.818899095058441162e-01 6.327698230743408203e-01 -1.737180501222610474e-01 -9.344317018985748291e-02 5.641625449061393738e-02 -8.473891019821166992e-02 3.445646762847900391e-01
-1.376293897628784180e-01 5.313377976417541504e-01 5.932540893554687500e-01 -2.902248799800872803e-01 -4.109765961766242981e-02 2.213779538869857788e-01 2.849712967872619629e-01 3.614576756954193115e-01
3.182381391525268555e-01 1.515601575374603271e-02 5.886864066123962402e-01 -3.015549778938293457e-01 -1.581377834081649780e-01 3.879922926425933838e-01 -4.667763710021972656e-01 -2.599654793739318848e-01
-1.660540848970413208e-01 -2.237214474007487297e-03 2.260689288377761841e-01 -7.778160572052001953e-01 -2.812120020389556885e-01 4.324238300323486328e-01 -2.210499197244644165e-01 3.718136996030807495e-02
4.005051255226135254e-01 -1.947805732488632202e-01 3.576699495315551758e-01 -3.978977799415588379e-01 -5.487470030784606934e-01 -1.323024481534957886e-01 -2.136293202638626099e-01 -3.887685835361480713e-01
7.346805930137634277e-02 7.732460498809814453e-01 7.183977216482162476e-02 -5.071973800659179688e-01 -1.946982443332672119e-01 2.130629420280456543e-01 2.096785902976989746e-01 -8.375278115272521973e-02
-1.872699558734893799e-01 4.348205029964447021e-01 1.449288725852966309e-01 -7.769845724105834961e-01 8.110312744975090027e-03 2.686361670494079590e-01 7.232975959777832031e-02 -2.714567184448242188e-01
3.922198340296745300e-02 2.800476551055908203e-01 4.058102890849113464e-02 -1.244023963809013367e-01 -5.327376127243041992e-01 -5.904344320297241211e-01 5.099387466907501221e-02 -5.175805687904357910e-01
1.750129610300064087e-01 4.440091252326965332e-01 3.271121978759765625e-01 -2.230393700301647186e-02 1.373984757810831070e-02 -7.971594333648681641e-01 -1.342753469944000244e-01 1.050941348075866699e-01
3.249992728233337402e-01 6.713420748710632324e-01 2.054678946733474731e-01 1.998312473297119141e-01 -1.085140779614448547e-01 -5.420773029327392578e-01 -1.383547037839889526e-01 -1.917302310466766357e-01
4.323616921901702881e-01 2.194350063800811768e-01 2.574923038482666016e-01 -1.598582416772842407e-01 -3.988940417766571045e-01 4.633236527442932129e-01 -5.035892128944396973e-01 -2.136992514133453369e-01
-1.216742396354675293e-01 4.435856640338897705e-01 3.223891556262969971e-01 2.063826173543930054e-01 -3.340250253677368164e-01 -5.324034094810485840e-01 5.672195553779602051e-02 -4.936144351959228516e-01
2.884166538715362549e-01 5.942084193229675293e-01 5.755810141563415527e-01 -2.537240386009216309e-01 1.558917909860610962e-01 3.554702401161193848e-01 -5.115535482764244080e-02 -1.215919479727745056e-01
4.222303628921508789e-01 4.216212630271911621e-01 6.137751340866088867e-01 1.237565055489540100e-01 -2.375026941299438477e-01 9.710144996643066406e-02 3.649549484252929688e-01 -2.299849092960357666e-01
-9.212715178728103638e-02 5.502158403396606445e-01 4.926317334175109863e-01 1.832221895456314087e-01 -2.708157300949096680e-01 4.728373587131500244e-01 1.024435982108116150e-01 -3.242035210132598877e-01
4.657843708992004395e-01 1.968324184417724609e-01 4.313183426856994629e-01 -4.839518368244171143e-01 -8.380070328712463379e-02 3.892187476158142090e-01 -1.128397211432456970e-01 -3.909096419811248779e-01
4.859328269958496094e-01 -7.991089671850204468e-02 2.757601141929626465e-01 -2.394987195730209351e-01 -6.274119019508361816e-01 -4.145607352256774902e-02 -2.305956929922103882e-01 -4.189768135547637939e-01
1.311895847320556641e-01 6.239072680473327637e-01 3.294134140014648438e-02 -5.815955996513366699e-01 -1.435254514217376709e-01 1.588255912065505981e-01 1.593406200408935547e-01 -4.277566373348236084e-01
-1.441873461008071899e-01 6.089149713516235352e-01 4.071753919124603271e-01 -5.158876776695251465e-01 3.119910657405853271e-01 -9.867472946643829346e-02 -6.854346394538879395e-02 -2.544158995151519775e-01
1.262786984443664551e-01 2.678528428077697754e-01 6.202595829963684082e-01 -5.528852343559265137e-02 -1.219479069113731384e-01 4.389262944459915161e-02 -4.792511165142059326e-01 5.273047089576721191e-01
-1.431357413530349731e-01 3.881547451019287109e-01 1.078498139977455139e-01 -9.710350632667541504e-02 -6.150032281875610352e-01 -4.938054680824279785e-01 1.454781442880630493e-01 -4.056486487388610840e-01
-6.851619482040405273e-02 7.903829216957092285e-01 3.517312407493591309e-01 -3.501014411449432373e-01 2.933823764324188232e-01 1.285760551691055298e-01 -1.429770737886428833e-01 -3.559510037302970886e-02
5.320528149604797363e-01 4.082976579666137695e-01 3.932080268859863281e-01 -1.970964670181274414e-01 -4.473657906055450439e-01 -5.100230500102043152e-02 3.904281854629516602e-01 -3.977191820740699768e-02
-1.718626618385314941e-01 5.700471997261047363e-01 1.617777794599533081e-01 -3.020485639572143555e-01 -5.170167684555053711e-01 2.302184402942657471e-01 -1.732659526169300079e-02 4.555183947086334229e-01
-1.407684683799743652e-01 7.477467060089111328e-01 1.317412257194519043e-01 -4.544378817081451416e-01 1.427012532949447632e-01 1.658236682415008545e-01 -3.750374615192413330e-01 -9.314140677452087402e-02
-4.518274962902069092e-01 5.607552528381347656e-01 2.320783585309982300e-01 -6.007598042488098145e-01 1.273307353258132935e-01 -8.349713683128356934e-02 -1.678596138954162598e-01 -1.235759779810905457e-01
-4.231996238231658936e-01 -1.296841818839311600e-02 5.307638645172119141e-01 -5.075752139091491699e-01 -3.796041309833526611e-01 -2.719208896160125732e-01 -1.672927588224411011e-01 1.880527138710021973e-01
-3.470262885093688965e-01 2.234721630811691284e-01 3.118512332439422607e-01 -5.486012697219848633e-01 -2.385499775409698486e-01 5.225751399993896484e-01 -3.055797219276428223e-01 8.971393853425979614e-02
-1.548034101724624634e-01 4.246355295181274414e-01 2.231708914041519165e-01 -2.759796082973480225e-01 5.945824831724166870e-02 -7.062162756919860840e-01 -3.650423288345336914e-01 1.849809587001800537e-01
1.378625780344009399e-01 7.282848358154296875e-01 3.895159065723419189e-02 -6.140557527542114258e-01 -5.154246464371681213e-02 2.148615717887878418e-01 -5.460336804389953613e-02 1.421609967947006226e-01
-5.068573951721191406e-01 4.774788320064544678e-01 2.043031007051467896e-01 -5.565150976181030273e-01 -1.948038041591644287e-01 -1.389358490705490112e-01 -3.111979961395263672e-01 9.780044853687286377e-02
-2.191498577594757080e-01 1.135154739022254944e-01 3.047284483909606934e-01 -7.408976554870605469e-02 -8.117597103118896484e-01 2.385995388031005859e-01 3.402899503707885742e-01 -9.517280757427215576e-02
3.639636337757110596e-01 6.045194864273071289e-01 4.442340135574340820e-01 3.491076529026031494e-01 -6.699144095182418823e-02 -2.869822382926940918e-01 -2.112914919853210449e-01 -2.266625016927719116e-01
7.929141819477081299e-02 6.750380396842956543e-01 1.911229789257049561e-01 -4.910374283790588379e-01 -2.395607717335224152e-02 4.227521121501922607e-01 -8.034280687570571899e-02 2.732082009315490723e-01
-4.405074715614318848e-01 2.392985224723815918e-01 4.192160964012145996e-01 -6.047900915145874023e-01 -3.388962149620056152e-01 1.747912764549255371e-01 -1.214136034250259399e-01 2.168691009283065796e-01
-2.319572120904922485e-01 5.495879054069519043e-01 4.175060987472534180e-01 -4.701586067676544189e-01 -9.525198489427566528e-02 4.339444637298583984e-01 2.256393581628799438e-01 2.223768644034862518e-02
-4.176247492432594299e-02 7.760394215583801270e-01 7.898630946874618530e-02 -5.641937255859375000e-01 8.565497398376464844e-02 6.374249607324600220e-02 -2.241351306438446045e-01 -9.914037585258483887e-02
-2.799236774444580078e-01 6.034706830978393555e-01 1.765732020139694214e-01 1.163209155201911926e-01 -6.600997447967529297e-01 1.624197065830230713e-01 1.455485075712203979e-01 -1.716424524784088135e-01
5.420385599136352539e-01 7.271378487348556519e-02 5.379219055175781250e-01 -2.881040275096893311e-01 -1.609809398651123047e-01 2.909570932388305664e-01 -4.126146733760833740e-01 -2.184516042470932007e-01
-2.507328391075134277e-01 1.162808910012245178e-01 4.880416393280029297e-01 -6.490674018859863281e-01 -4.142742455005645752e-01 -8.243570476770401001e-02 1.927869617938995361e-01 2.203476577997207642e-01
1.826227158308029175e-01 1.881224066019058228e-01 7.941417694091796875e-01 -3.905512392520904541e-01 2.842125296592712402e-01 1.570276021957397461e-01 -1.345187276601791382e-01 -1.566448211669921875e-01
-3.865027725696563721e-01 2.407333813607692719e-02 5.543180108070373535e-01 1.476402729749679565e-01 -2.438668310642242432e-01 -3.766229748725891113e-01 -4.733402729034423828e-01 -3.091976940631866455e-01
3.008428029716014862e-03 6.026988625526428223e-01 1.678598076105117798e-01 -6.325557231903076172e-01 -1.121635958552360535e-01 3.529053628444671631e-01 -1.970348209142684937e-01 1.802656203508377075e-01
2.638147771358489990e-01 4.447883665561676025e-01 2.526446580886840820e-01 -1.136773526668548584e-01 3.723562508821487427e-02 -7.299050092697143555e-01 -3.378938138484954834e-01 8.656291663646697998e-02
-1.211055591702461243e-01 2.571470439434051514e-01 1.568425446748733521e-01 -8.823376297950744629e-01 -3.012920729815959930e-02 -2.790511846542358398e-01 -7.341790944337844849e-02 -1.786680072546005249e-01
-3.636969625949859619e-01 4.989217519760131836e-01 2.602402865886688232e-01 -2.888394296169281006e-01 5.305046215653419495e-02 4.469895362854003906e-02 -8.736461400985717773e-02 -6.746876835823059082e-01
1.224915012717247009e-01 4.094426706433296204e-02 6.594672799110412598e-01 -1.660475879907608032e-01 -3.977025151252746582e-01 -3.084021508693695068e-01 -1.378010213375091553e-01 4.985802173614501953e-01
3.070488274097442627e-01 -1.144841089844703674e-01 3.977053165435791016e-01 -3.364380002021789551e-01 -3.930474221706390381e-01 2.131347311660647392e-03 -5.468254089355468750e-01 -4.095675349235534668e-01
-6.086703762412071228e-02 4.933191239833831787e-01 3.553488254547119141e-01 1.900401562452316284e-01 -2.202430516481399536e-01 -5.201241374015808105e-01 -3.214379027485847473e-02 -5.200713872909545898e-01
-7.533724606037139893e-02 3.818611502647399902e-01 2.347432971000671387e-01 -6.702935695648193359e-01 -1.909183105453848839e-03 -5.483083724975585938e-01 1.118801832199096680e-01 1.759133934974670410e-01
2.304793745279312134e-01 -4.735258221626281738e-02 5.515286922454833984e-01 -3.115258812904357910e-01 -1.748170852661132812e-01 3.249370753765106201e-01 -6.024877429008483887e-01 -2.104000300168991089e-01
8.207964897155761719e-02 6.111707687377929688e-01 7.452668249607086182e-02 -2.917013168334960938e-01 -6.183319091796875000e-01 -7.602956146001815796e-02 1.705358922481536865e-01 3.345026671886444092e-01
-3.836729824542999268e-01 5.301973819732666016e-01 1.510902792215347290e-01 2.931045368313789368e-03 -4.965803921222686768e-01 -3.055879175662994385e-01 1.724954694509506226e-01 -4.232237637042999268e-01
2.598423659801483154e-01 2.949452400207519531e-01 1.603777408599853516e-01 3.915433958172798157e-02 -4.005858600139617920e-01 -6.310704946517944336e-01 -2.419343143701553345e-01 -4.483123719692230225e-01
-2.739899754524230957e-01 2.858135104179382324e-01 4.137026965618133545e-01 -6.712434291839599609e-01 -8.526156097650527954e-02 -3.731218278408050537e-01 2.109983712434768677e-01 1.746792048215866089e-01
4.167884290218353271e-01 1.791485399007797241e-01 6.770687103271484375e-01 -4.007070064544677734e-01 1.221540793776512146e-01 1.067932769656181335e-01 -2.016759663820266724e-01 -3.289459645748138428e-01
-2.112581431865692139e-01 6.587515473365783691e-01 1.392318755388259888e-01 -6.151282191276550293e-01 1.001316681504249573e-01 1.678703576326370239e-01 -9.035607427358627319e-02 -2.779877185821533203e-01
-3.665060698986053467e-01 3.377386927604675293e-01 5.689815282821655273e-01 -4.914871752262115479e-01 -1.958025395870208740e-01 7.874880917370319366e-03 3.259254693984985352e-01 2.041528671979904175e-01
-4.897421598434448242e-01 6.368319988250732422e-01 5.473713874816894531e-01 -3.474839404225349426e-02 -1.622743606567382812e-01 1.366156786680221558e-01 6.765289604663848877e-02 6.481400132179260254e-02
-1.265203207731246948e-01 4.800944924354553223e-01 1.823386251926422119e-01 8.949391543865203857e-02 -8.188108205795288086e-01 -8.767414093017578125e-02 -1.127449721097946167e-01 1.462733894586563110e-01
-1.441824734210968018e-01 4.466440975666046143e-01 3.287493586540222168e-01 1.809915900230407715e-01 -3.989555537700653076e-01 -3.031820356845855713e-01 1.313618570566177368e-01 -6.087244153022766113e-01
7.214125990867614746e-02 5.572282150387763977e-02 3.584571480751037598e-01 -8.615230768918991089e-02 -3.899120986461639404e-01 2.291934043169021606e-01 -5.106567144393920898e-01 -6.248563528060913086e-01
-1.491971760988235474e-01 2.775761187076568604e-01 3.665224909782409668e-01 -3.860113620758056641e-01 -6.393412351608276367e-01 -1.225198209285736084e-01 2.189604490995407104e-01 3.816229701042175293e-01
3.470444679260253906e-01 -3.392582014203071594e-02 3.671087026596069336e-01 -3.112281560897827148e-01 -3.247768282890319824e-01 1.759634613990783691e-01 -6.823346614837646484e-01 -2.115505486726760864e-01
1.636110395193099976e-01 -2.089737504720687866e-01 3.380697965621948242e-01 -5.472199320793151855e-01 -3.681038022041320801e-01 1.377126425504684448e-01 -5.692247748374938965e-01 -1.932321190834045410e-01
-2.848037183284759521e-01 6.973234415054321289e-01 -2.693481370806694031e-02 -3.150741159915924072e-01 -1.821917481720447540e-02 -3.102781772613525391e-01 -4.541015923023223877e-01 -1.726763695478439331e-01
-3.025278747081756592e-01 3.659920394420623779e-01 5.265736579895019531e-01 1.155633926391601562e-01 -1.341804563999176025e-01 2.897860705852508545e-01 -4.196055233478546143e-01 -4.536992311477661133e-01
1.976714134216308594e-01 3.655481934547424316e-01 7.383136749267578125e-01 -4.306675493717193604e-01 2.745933830738067627e-01 4.196879640221595764e-02 1.222575455904006958e-01 -6.788986921310424805e-02
-1.226680949330329895e-01 2.741927206516265869e-01 2.649752795696258545e-01 -7.758054137229919434e-01 -2.152191549539566040e-01 -3.456759750843048096e-01 4.235445335507392883e-02 2.647260427474975586e-01
-2.133249640464782715e-01 4.178579449653625488e-01 5.246914625167846680e-01 -3.948643803596496582e-01 -8.943533152341842651e-02 4.777582287788391113e-01 2.914666235446929932e-01 1.657218486070632935e-01
-3.546184599399566650e-01 6.833040118217468262e-01 1.102681607007980347e-01 9.409759938716888428e-02 -3.469749391078948975e-01 -3.633911311626434326e-01 -1.788979917764663696e-01 -3.191844522953033447e-01
2.619969844818115234e-02 2.955371737480163574e-01 6.140372157096862793e-01 -3.768523931503295898e-01 2.255451828241348267e-01 1.075729727745056152e-01 -6.196940690279006958e-02 -5.715148448944091797e-01
6.807637214660644531e-02 4.015463590621948242e-02 3.594474494457244873e-01 1.203789040446281433e-01 -5.218642354011535645e-01 -5.564391613006591797e-01 -1.797623336315155029e-01 -4.855702519416809082e-01
-3.507037758827209473e-01 3.237320184707641602e-01 4.639870524406433105e-01 1.702290922403335571e-01 -5.314781665802001953e-01 -1.200032308697700500e-01 -4.371108114719390869e-01 2.000168263912200928e-01
-3.167715072631835938e-01 3.154864609241485596e-01 5.791558623313903809e-01 1.960822045803070068e-01 -5.975082516670227051e-01 3.746331436559557915e-03 2.521767914295196533e-01 -7.504183799028396606e-02
4.985711574554443359e-01 4.074781760573387146e-02 4.424020946025848389e-01 -2.715083770453929901e-02 -4.783554673194885254e-01 3.812739858403801918e-03 -2.588376700878143311e-01 -5.074191689491271973e-01
-3.605859279632568359e-01 4.146047532558441162e-01 3.074086308479309082e-01 -6.126754879951477051e-01 -2.642035856842994690e-02 -1.150205060839653015e-01 -3.325822353363037109e-01 3.219791352748870850e-01
-4.208968877792358398e-01 2.683378458023071289e-01 1.296621710062026978e-01 -6.118876934051513672e-01 -4.423157870769500732e-01 3.573481440544128418e-01 -1.897734701633453369e-01 1.633355394005775452e-02
-3.000491559505462646e-01 2.932369112968444824e-01 2.338324338197708130e-01 -2.405741959810256958e-01 -8.037290573120117188e-01 2.250866740942001343e-01 -9.786109626293182373e-02 -7.216615229845046997e-02
3.854463100433349609e-01 7.123761177062988281e-01 2.106494009494781494e-01 -3.144674301147460938e-01 5.967916175723075867e-02 2.529805600643157959e-01 7.860293239355087280e-02 -3.562991023063659668e-01
-8.252191543579101562e-02 5.202168226242065430e-01 9.362341463565826416e-02 -1.218423712998628616e-02 -3.289863169193267822e-01 -6.904102563858032227e-01 -5.401875451207160950e-02 -3.547316193580627441e-01
2.831260263919830322e-01 5.974557995796203613e-01 2.716537714004516602e-01 -2.346592396497726440e-01 2.966887354850769043e-01 -5.381129980087280273e-01 -2.359390556812286377e-01 2.772368863224983215e-02
1.110788136720657349e-01 3.758554160594940186e-01 1.136020049452781677e-01 1.379362791776657104e-01 -5.027251243591308594e-01 -4.349158406257629395e-01 -6.002635136246681213e-02 -6.074330210685729980e-01
-7.724263519048690796e-02 9.110539406538009644e-02 1.280101090669631958e-01 -8.771144747734069824e-01 -3.659127056598663330e-01 -2.390645742416381836e-01 -8.119945228099822998e-02 4.878094419836997986e-02
-4.342013895511627197e-01 4.427006542682647705e-01 -4.952086508274078369e-02 -5.640137195587158203e-01 -3.612982630729675293e-01 1.496443748474121094e-01 -2.740465402603149414e-01 -2.586320340633392334e-01
-2.940710484981536865e-01 5.654869675636291504e-01 -6.607786752283573151e-03 6.948892027139663696e-02 -6.442421674728393555e-01 -2.723508775234222412e-01 -2.926123440265655518e-01 -1.184444203972816467e-01
-3.016645014286041260e-01 1.028388962149620056e-01 7.933830618858337402e-01 -3.258522972464561462e-02 -3.839796185493469238e-01 1.013910174369812012e-01 2.219049781560897827e-01 -2.468645125627517700e-01
-3.449761867523193359e-01 6.357191801071166992e-01 3.986528515815734863e-01 2.350430339574813843e-01 -4.807236790657043457e-01 -4.044662043452262878e-02 1.645010113716125488e-01 -5.377266183495521545e-02
2.395702302455902100e-01 3.841238021850585938e-01 5.378239154815673828e-01 -2.279592752456665039e-01 2.646380364894866943e-01 4.471499100327491760e-02 -4.027030169963836670e-01 -4.686499238014221191e-01
3.318761289119720459e-02 5.427700281143188477e-01 2.058851569890975952e-01 -6.944482922554016113e-01 2.170282900333404541e-01 -2.079402506351470947e-01 -2.221401184797286987e-01 -1.999135166406631470e-01
4.135573208332061768e-01 -1.368366181850433350e-01 4.079736769199371338e-01 -1.828321218490600586e-01 -5.367474555969238281e-01 3.835029667243361473e-03 -4.095090627670288086e-01 -3.931485712528228760e-01
2.486656159162521362e-01 4.263682663440704346e-02 8.354740738868713379e-01 -1.350294947624206543e-01 8.217858523130416870e-02 -3.849194049835205078e-01 -1.489545255899429321e-01 -2.073500156402587891e-01
-2.790148556232452393e-01 3.866055607795715332e-01 -8.561307191848754883e-02 -6.175794005393981934e-01 -4.772697091102600098e-01 2.966919839382171631e-01 -2.513011693954467773e-01 -7.062750309705734253e-02
-1.176764890551567078e-01 5.013118982315063477e-01 -1.928911507129669189e-01 -2.414327710866928101e-01 -4.962077736854553223e-01 -3.954642638564109802e-02 -3.994067609310150146e-01 -4.816949665546417236e-01
-4.169754981994628906e-01 3.750596642494201660e-01 7.338233590126037598e-01 9.666827321052551270e-02 -9.961141645908355713e-02 1.258482933044433594e-01 9.217342734336853027e-02 -3.215028941631317139e-01
-8.243328332901000977e-02 6.599542498588562012e-01 4.086560308933258057e-01 9.300508350133895874e-02 -2.198099941015243530e-01 4.784961342811584473e-01 1.882672756910324097e-01 -2.632412910461425781e-01
-8.380719274282455444e-02 1.497285161167383194e-02 4.445753395557403564e-01 -7.160617411136627197e-02 -2.769254148006439209e-01 5.159573629498481750e-02 -5.169913172721862793e-01 -6.658434271812438965e-01
5.193832516670227051e-01 -3.181480243802070618e-02 6.196817159652709961e-01 -1.076103225350379944e-01 -4.139538705348968506e-01 -1.744024008512496948e-01 -3.662404790520668030e-02 -3.612867295742034912e-01
-4.764857888221740723e-02 5.824127793312072754e-01 3.613907396793365479e-01 -5.987262129783630371e-01 2.172914296388626099e-01 2.634302675724029541e-01 -1.632926613092422485e-01 -1.617811173200607300e-01
1.600109040737152100e-01 5.754831060767173767e-02 8.548882603645324707e-01 2.776659838855266571e-02 -1.700367480516433716e-01 2.576080560684204102e-01 -2.218537926673889160e-01 -3.081984221935272217e-01
-2.167270630598068237e-01 8.100160360336303711e-01 4.560657441616058350e-01 1.759001761674880981e-01 -3.497155010700225830e-02 1.251075267791748047e-01 5.331497639417648315e-02 -1.955745965242385864e-01
5.038845911622047424e-02 7.254328131675720215e-01 2.000097930431365967e-01 -5.560631155967712402e-01 1.592906415462493896e-01 1.241791471838951111e-01 -2.075552791357040405e-01 -1.952561587095260620e-01
2.217445969581604004e-01 5.761859416961669922e-01 3.984733819961547852e-01 -9.159865975379943848e-02 -4.612719118595123291e-01 2.701180987060070038e-02 4.811076223850250244e-01 -8.186495304107666016e-02
1.374087631702423096e-01 6.589537262916564941e-01 1.878793537616729736e-01 -3.647461235523223877e-01 -5.439370125532150269e-02 2.424125373363494873e-01 3.121725618839263916e-01 -4.683867692947387695e-01
-6.195241957902908325e-02 6.533436179161071777e-01 3.118443787097930908e-01 -5.703924894332885742e-01 3.210296630859375000e-01 -3.519586473703384399e-02 -1.807747334241867065e-01 -9.864816814661026001e-02
3.170605897903442383e-01 1.921099722385406494e-01 1.523985266685485840e-01 -2.633281946182250977e-01 -3.660199046134948730e-01 2.689645290374755859e-01 -7.368322610855102539e-01 -1.441009789705276489e-01
-4.700902700424194336e-01 3.959097862243652344e-01 2.814530730247497559e-01 -4.459378421306610107e-01 -4.863021671772003174e-01 3.266141414642333984e-01 4.352769814431667328e-03 3.175625577569007874e-02
-2.064082920551300049e-01 3.505985438823699951e-01 3.590258359909057617e-01 -7.519172877073287964e-02 -9.829814732074737549e-02 -2.729878015816211700e-02 -1.811358034610748291e-01 -8.103734254837036133e-01
4.108396768569946289e-01 1.481463164091110229e-01 2.873139381408691406e-01 -2.340227514505386353e-01 -4.048028886318206787e-01 3.971720337867736816e-01 -4.891504645347595215e-01 -3.332694172859191895e-01
2.018913775682449341e-01 4.029927253723144531e-01 5.780433490872383118e-02 -6.526077389717102051e-01 1.692182198166847229e-02 -4.169547259807586670e-01 -4.380855336785316467e-02 -4.376551806926727295e-01
2.012010067701339722e-01 5.257029533386230469e-01 1.195024922490119934e-01 -1.840701848268508911e-01 -5.228458046913146973e-01 -3.675507605075836182e-01 3.929609060287475586e-01 -2.685372531414031982e-01
-3.083428740501403809e-01 -5.069267377257347107e-02 3.150472044944763184e-01 -4.715786874294281006e-01 -6.845019459724426270e-01 -2.519315481185913086e-01 2.206566780805587769e-01 3.466130467131733894e-03
-7.424475252628326416e-02 3.799986839294433594e-01 5.106008052825927734e-01 -3.379625976085662842e-01 -3.516386449337005615e-01 -5.068438649177551270e-01 9.685722738504409790e-02 2.919505834579467773e-01
-4.235814809799194336e-01 4.028295576572418213e-01 9.654382616281509399e-02 -5.609657764434814453e-01 -3.499823510646820068e-01 3.381302654743194580e-01 -3.122185468673706055e-01 -1.929604099132120609e-03
3.950759768486022949e-01 1.797068268060684204e-01 6.193590760231018066e-01 3.051714412868022919e-02 -3.598173856735229492e-01 -2.546155452728271484e-01 -1.220766007900238037e-01 4.667794704437255859e-01
5.367614626884460449e-01 4.488157331943511963e-01 4.130832254886627197e-01 -3.286164104938507080e-01 -4.180377721786499023e-01 -2.119596451520919800e-01 5.817980691790580750e-02 9.358330070972442627e-02
1.081449761986732483e-01 5.446720123291015625e-01 5.268124490976333618e-02 -6.038616299629211426e-01 -3.401148021221160889e-01 3.561944365501403809e-01 -1.773175746202468872e-01 -2.240956872701644897e-01
-2.458533644676208496e-01 -2.265196591615676880e-01 5.589553713798522949e-01 -6.577677279710769653e-02 -5.983784198760986328e-01 -4.106876850128173828e-01 -1.198401078581809998e-01 -1.743692308664321899e-01
-2.830894477665424347e-02 4.402323067188262939e-01 3.117990195751190186e-01 2.453342229127883911e-01 -7.202883958816528320e-01 -8.861980587244033813e-02 -2.724042534828186035e-01 2.170573025941848755e-01
9.637915343046188354e-02 3.797235488891601562e-01 2.661476731300354004e-01 -3.878712356090545654e-01 4.962103813886642456e-02 1.467389017343521118e-01 -1.415281444787979126e-01 -7.623764276504516602e-01
-1.711565703153610229e-01 5.115700364112854004e-01 2.780457139015197754e-01 -6.826443672180175781e-01 2.207936048507690430e-01 1.852606534957885742e-01 -2.465258985757827759e-01 -1.477919816970825195e-01
-1.272161751985549927e-01 5.017817020416259766e-01 4.828227758407592773e-01 3.802015185356140137e-01 -3.791835010051727295e-01 3.613320887088775635e-01 -2.801581323146820068e-01 -3.912181779742240906e-02
-1.448153853416442871e-01 6.408141851425170898e-01 1.746527105569839478e-01 1.514522880315780640e-01 -4.401109218597412109e-01 -2.088806480169296265e-01 2.114011049270629883e-01 -4.826233685016632080e-01
3.710169196128845215e-01 1.516642868518829346e-01 8.294656872749328613e-01 -5.269961804151535034e-02 -9.835742413997650146e-02 -2.186238169670104980e-01 1.553513556718826294e-01 -2.587455809116363525e-01
3.412600457668304443e-01 7.351312637329101562e-01 -1.129656434059143066e-01 -4.774141609668731689e-01 -1.681704968214035034e-01 1.064414754509925842e-01 -2.472546100616455078e-01 4.113351553678512573e-02
-5.078954100608825684e-01 3.551514148712158203e-01 5.935443043708801270e-01 -3.297159075736999512e-01 -1.144121736288070679e-01 -1.207077801227569580e-01 1.482448428869247437e-01 3.244460225105285645e-01
2.328746020793914795e-01 -9.193120896816253662e-02 8.749880790710449219e-01 -9.940028935670852661e-02 -9.257081896066665649e-02 -1.401421725749969482e-01 -1.036590561270713806e-01 -3.505412340164184570e-01
4.390572383999824524e-02 7.587082386016845703e-01 -9.556481242179870605e-02 -1.139560639858245850e-01 -3.468120396137237549e-01 3.316451311111450195e-01 -3.427474796772003174e-01 -2.292871773242950439e-01
4.791876375675201416e-01 4.759286344051361084e-01 4.859634935855865479e-01 -2.834964990615844727e-01 1.222685799002647400e-01 3.790784478187561035e-01 -1.830531805753707886e-01 -1.875682324171066284e-01
-4.002037048339843750e-01 3.094158470630645752e-01 2.147827893495559692e-01 -7.420029044151306152e-01 -3.562078177928924561e-01 -3.553036972880363464e-02 3.543790429830551147e-02 1.341518461704254150e-01
-2.347097173333168030e-02 6.291024684906005859e-01 2.758859694004058838e-01 2.809237241744995117e-01 -2.890958189964294434e-01 -4.489621222019195557e-01 -5.902203544974327087e-02 -4.000260233879089355e-01
-3.446153700351715088e-01 5.561120510101318359e-01 1.674905270338058472e-01 -2.268130332231521606e-01 -3.803104162216186523e-01 -2.455314397811889648e-01 -4.778497815132141113e-01 2.433520555496215820e-01
-3.815944790840148926e-01 -5.599999427795410156e-02 5.219376087188720703e-01 -6.008785367012023926e-01 -2.400938421487808228e-01 -3.938974440097808838e-01 6.596383452415466309e-02 2.498577907681465149e-02
-9.250033646821975708e-02 1.841146051883697510e-01 2.832106351852416992e-01 -7.815294265747070312e-01 -3.081302940845489502e-01 3.820792734622955322e-01 -9.577939659357070923e-02 -1.282440721988677979e-01
8.631072007119655609e-03 6.417040228843688965e-01 1.768077164888381958e-01 -6.097335219383239746e-01 3.795312717556953430e-02 2.659550309181213379e-01 -2.862857580184936523e-01 1.759930849075317383e-01
8.676598966121673584e-02 4.561515450477600098e-01 2.458828240633010864e-01 -4.740880727767944336e-01 2.716045826673507690e-02 -6.796106100082397461e-01 -1.153437569737434387e-01 1.525362730026245117e-01
-3.933198750019073486e-02 5.536725521087646484e-01 9.351312369108200073e-02 -3.632057011127471924e-01 5.487343668937683105e-02 -2.976110279560089111e-01 -3.503096997737884521e-01 -5.804622173309326172e-01
-2.348387539386749268e-01 1.356753259897232056e-01 2.063746303319931030e-01 -6.756041646003723145e-01 -5.409577488899230957e-01 -2.611776590347290039e-01 -2.436411529779434204e-01 8.486069738864898682e-02
-2.700602449476718903e-02 3.082430660724639893e-01 9.871666319668292999e-03 -3.841924965381622314e-01 -7.138144373893737793e-01 -2.142047435045242310e-01 -3.070768415927886963e-01 3.268709480762481689e-01
-1.138050034642219543e-01 6.235278248786926270e-01 1.424939334392547607e-01 -7.328016161918640137e-01 -6.031441967934370041e-03 1.349754184484481812e-01 -1.188054084777832031e-01 -9.267862141132354736e-02
9.408690035343170166e-03 6.622906327247619629e-01 3.905366659164428711e-01 -3.021146655082702637e-01 -1.214468404650688171e-01 -3.205036818981170654e-01 1.511456668376922607e-01 4.209196269512176514e-01
9.318413585424423218e-02 4.198076128959655762e-01 2.426150590181350708e-01 7.475374639034271240e-02 -7.880913615226745605e-01 -9.327051043510437012e-02 -2.183313965797424316e-01 2.705031931400299072e-01
1.044745277613401413e-02 6.053835153579711914e-01 3.502166569232940674e-01 -5.619614720344543457e-01 2.714267969131469727e-01 -3.671301156282424927e-02 1.101673915982246399e-01 -3.283172547817230225e-01
4.926442801952362061e-01 4.646647870540618896e-01 3.096213340759277344e-01 -5.487016439437866211e-01 2.599549591541290283e-01 -3.932478651404380798e-02 -2.116080969572067261e-01 -1.747805178165435791e-01
8.720667660236358643e-02 1.877355426549911499e-01 3.082796931266784668e-01 -5.857064127922058105e-01 -8.218905329704284668e-02 -6.836069822311401367e-01 4.920120164752006531e-02 2.063193619251251221e-01
-5.715097859501838684e-02 1.862721890211105347e-01 4.692371189594268799e-01 1.475556492805480957e-01 -7.919051647186279297e-01 -1.978693753480911255e-01 -6.895697116851806641e-02 2.214929759502410889e-01
1.010763421654701233e-01 4.181231856346130371e-01 1.422116011381149292e-01 -3.758842051029205322e-01 2.873518690466880798e-02 -5.173176154494285583e-02 -1.308602988719940186e-01 -7.954980134963989258e-01
-2.540012896060943604e-01 5.408855676651000977e-01 2.174053937196731567e-01 -7.094795703887939453e-01 6.083733588457107544e-02 2.625891268253326416e-01 2.947708964347839355e-02 -1.370273381471633911e-01
-2.414087504148483276e-01 4.851583242416381836e-01 4.491311609745025635e-01 -6.490085273981094360e-02 -6.638400256633758545e-02 1.310321837663650513e-01 -2.112122997641563416e-02 -6.916573047637939453e-01
1.582596004009246826e-01 8.271905779838562012e-01 1.267682164907455444e-01 -2.016845196485519409e-01 -2.046995013952255249e-01 3.700953722000122070e-01 -2.232250720262527466e-01 -7.253304868936538696e-02
1.774299591779708862e-01 3.779464960098266602e-01 7.813189178705215454e-02 -3.669048249721527100e-01 -7.345247268676757812e-01 -7.522642612457275391e-02 1.533983945846557617e-01 3.409322500228881836e-01
