# Supplementary material for: Where is your field going? A machine learning approach to study the relative motion of the domains of physics
Source: PLoS One. 2020 Jun 18;15(6):e0233997. doi: 10.1371/journal.pone.0233997 (PMC7302634; doi:10.1371/journal.pone.0233997)
Supplement: S3 Data — (ZIP) [file pone.0233997.s003.zip › 2/Pacs4Run_2_VS_500_embeddings2003-2007ED8.txt]

-3.341628313064575195e-01 -3.963665291666984558e-02 1.949769109487533569e-01 6.195040941238403320e-01 -1.340410262346267700e-01 3.930652737617492676e-01 1.673862636089324951e-01 -5.142736434936523438e-01
-2.749769203364849091e-02 5.573722720146179199e-02 4.429785013198852539e-01 8.019403219223022461e-01 -3.649388253688812256e-01 1.101758182048797607e-01 9.277243167161941528e-02 -5.360226333141326904e-02
-7.596386969089508057e-02 2.612631022930145264e-01 5.538322329521179199e-01 5.342174768447875977e-01 -3.941754698753356934e-01 3.586665391921997070e-01 1.598442792892456055e-01 -1.558415144681930542e-01
1.161594241857528687e-01 -1.540847569704055786e-01 1.792476624250411987e-01 8.544591665267944336e-01 -5.651007965207099915e-02 4.406529366970062256e-01 -1.276500336825847626e-02 5.480179563164710999e-02
-2.996861003339290619e-02 3.834207057952880859e-01 6.996978074312210083e-02 6.374415159225463867e-01 -3.135324120521545410e-01 4.562231600284576416e-01 2.194818407297134399e-01 -2.936808466911315918e-01
-2.228946685791015625e-01 5.169585347175598145e-01 4.271697402000427246e-01 4.816161692142486572e-01 2.212657332420349121e-01 -3.208323717117309570e-01 -7.374749332666397095e-02 -3.336359262466430664e-01
-5.875786542892456055e-01 3.488650918006896973e-01 1.558277457952499390e-01 5.057100653648376465e-01 -7.325461599975824356e-03 -1.483717560768127441e-01 -4.459787309169769287e-01 1.790384650230407715e-01
-3.333506882190704346e-01 4.351881742477416992e-01 5.021495223045349121e-01 3.156430423259735107e-01 2.474856823682785034e-01 -3.407073020935058594e-01 -2.562598586082458496e-01 -3.235801756381988525e-01
-1.356763541698455811e-01 -2.150957733392715454e-01 3.254013657569885254e-01 7.564606070518493652e-01 -6.032953504472970963e-03 1.840821057558059692e-01 4.646430015563964844e-01 8.597292006015777588e-02
-4.778576195240020752e-01 8.617533743381500244e-02 3.804529607295989990e-01 5.277457833290100098e-01 -3.875660002231597900e-01 2.316104769706726074e-01 2.831984758377075195e-01 2.385656535625457764e-01
-2.153622657060623169e-01 4.682995676994323730e-01 3.473026156425476074e-01 6.330778598785400391e-01 -1.325193941593170166e-01 -3.889995515346527100e-01 1.462672948837280273e-01 -1.504382938146591187e-01
-4.429592490196228027e-01 3.478901684284210205e-01 4.024903774261474609e-01 3.876231908798217773e-01 5.860661864280700684e-01 1.107992678880691528e-01 -6.452749669551849365e-02 1.029349640011787415e-01
-2.367711961269378662e-01 4.944082200527191162e-01 -1.562346667051315308e-01 6.613855361938476562e-01 -3.578127324581146240e-01 1.795813441276550293e-01 -7.960700988769531250e-02 -2.665394246578216553e-01
1.406217217445373535e-01 7.710300385951995850e-02 3.656945526599884033e-01 6.686820387840270996e-01 8.223917335271835327e-02 4.240024685859680176e-01 3.751787841320037842e-01 -2.571226060390472412e-01
-2.298528105020523071e-01 -2.201148122549057007e-01 2.112359851598739624e-01 5.680423974990844727e-01 -3.022736907005310059e-01 -2.422511577606201172e-01 -3.320324718952178955e-01 -5.206955671310424805e-01
-3.923352956771850586e-01 2.631721198558807373e-01 6.647856831550598145e-01 5.238617658615112305e-01 5.364126712083816528e-02 -1.010704264044761658e-01 -9.545006603002548218e-02 1.955476701259613037e-01
-2.874921262264251709e-02 2.666084766387939453e-01 2.497275620698928833e-01 6.300096511840820312e-01 5.553693771362304688e-01 2.514975965023040771e-01 -3.108781278133392334e-01 2.204992622137069702e-02
-1.341996192932128906e-01 3.107762634754180908e-01 5.024431347846984863e-01 4.643854796886444092e-01 -1.221233010292053223e-01 3.776021003723144531e-01 -5.023166537284851074e-01 -8.652374148368835449e-02
-5.264182090759277344e-01 4.196875095367431641e-01 -8.400762453675270081e-03 2.930863797664642334e-01 4.217778444290161133e-01 -1.721686124801635742e-01 4.097278118133544922e-01 -2.921655774116516113e-01
-4.997515976428985596e-01 6.217917799949645996e-01 3.114793449640274048e-02 4.712142646312713623e-01 -2.215683460235595703e-01 -2.176732122898101807e-01 1.011389940977096558e-01 -1.841384172439575195e-01
-4.365521669387817383e-02 3.192658126354217529e-01 4.976648092269897461e-01 6.565855741500854492e-01 2.157330662012100220e-01 3.607565760612487793e-01 -1.927357912063598633e-01 5.962801352143287659e-02
-5.179978013038635254e-01 5.512717962265014648e-01 -9.787895530462265015e-02 4.837234020233154297e-01 -3.367626965045928955e-01 -3.964661806821823120e-02 5.352174863219261169e-02 -2.576113641262054443e-01
-4.735594987869262695e-01 4.864138066768646240e-01 -1.899935007095336914e-01 3.312377929687500000e-01 4.854611158370971680e-01 2.216696292161941528e-01 -2.907044291496276855e-01 -1.549451202154159546e-01
-2.618786394596099854e-01 4.906701743602752686e-01 3.993319869041442871e-01 5.204611420631408691e-01 8.101316541433334351e-02 4.107859730720520020e-01 -2.819912731647491455e-01 7.408862560987472534e-02
2.405450865626335144e-02 2.017835825681686401e-01 5.866202116012573242e-01 4.504397809505462646e-01 4.553454220294952393e-01 4.077379107475280762e-01 7.166525721549987793e-02 -1.815486252307891846e-01
-4.367343485355377197e-01 2.546500861644744873e-01 5.292569994926452637e-01 3.135993778705596924e-01 5.864194631576538086e-01 -9.067972004413604736e-02 -1.156581565737724304e-01 -2.171477302908897400e-02
-3.464010357856750488e-01 -3.297130465507507324e-01 5.718914866447448730e-01 4.416701793670654297e-01 -2.079558372497558594e-01 -1.851506903767585754e-02 -3.853650987148284912e-01 -2.388902157545089722e-01
-7.638200521469116211e-01 -2.385287880897521973e-01 2.757160365581512451e-01 2.217822074890136719e-01 -3.148453235626220703e-01 2.866334021091461182e-01 -2.205530256032943726e-01 -6.742683053016662598e-02
-4.406687319278717041e-01 -1.912420988082885742e-01 5.480011105537414551e-01 4.166590869426727295e-01 -3.757951259613037109e-01 -2.085300683975219727e-01 -1.163990199565887451e-01 -3.115635812282562256e-01
-4.158864915370941162e-01 5.569189786911010742e-01 4.365678727626800537e-01 3.991590142250061035e-01 -8.073217468336224556e-04 -3.210915029048919678e-01 -4.034328460693359375e-02 -2.494640946388244629e-01
-3.991173207759857178e-01 1.451133787631988525e-01 2.384492754936218262e-01 6.813277602195739746e-01 -2.941745817661285400e-01 -2.942843362689018250e-02 3.996443152427673340e-01 2.268513441085815430e-01
-4.760266542434692383e-01 3.517401516437530518e-01 5.148280858993530273e-01 5.105975866317749023e-01 2.627858817577362061e-01 -1.715166270732879639e-01 -7.281275093555450439e-02 1.419282704591751099e-01
1.151131168007850647e-01 1.734010428190231323e-01 3.986925780773162842e-01 6.353466510772705078e-01 5.806509256362915039e-01 -1.197902392596006393e-02 1.716383695602416992e-01 -1.652303487062454224e-01
-2.436139583587646484e-01 4.428046643733978271e-01 -4.675640538334846497e-02 4.873145222663879395e-01 5.428245663642883301e-01 2.770151495933532715e-01 -3.598567247390747070e-01 -6.341897696256637573e-02
-2.473694682121276855e-01 1.209154054522514343e-01 2.903217077255249023e-01 7.260436415672302246e-01 1.938261985778808594e-01 -3.280941545963287354e-01 -3.891722261905670166e-01 1.268556267023086548e-01
-4.640132188796997070e-01 -3.889302313327789307e-01 -2.110777646303176880e-01 7.242690324783325195e-01 -6.139345094561576843e-02 -4.979718849062919617e-02 -2.316267341375350952e-01 6.637516617774963379e-02
-1.083249002695083618e-01 3.338488340377807617e-01 -2.485829740762710571e-01 5.445396304130554199e-01 -3.084631264209747314e-01 1.668207198381423950e-01 -2.187316566705703735e-01 -5.896368026733398438e-01
-3.854787945747375488e-01 -3.107562661170959473e-01 1.661014705896377563e-01 3.484532237052917480e-01 -1.845602095127105713e-01 1.262270957231521606e-01 -5.803948640823364258e-01 -4.679456949234008789e-01
-4.179354012012481689e-01 -1.988284587860107422e-01 6.034826040267944336e-01 4.487505555152893066e-01 -3.225745260715484619e-01 -2.720126807689666748e-01 -9.619802236557006836e-03 -2.051616907119750977e-01
-3.045041263103485107e-01 5.083424448966979980e-01 4.700749516487121582e-01 5.741156935691833496e-01 1.116815879940986633e-01 2.885276079177856445e-02 -2.837491333484649658e-01 6.683620810508728027e-02
-4.275306165218353271e-01 1.900911778211593628e-01 1.854768842458724976e-01 7.544456124305725098e-01 2.268636040389537811e-02 -2.551891505718231201e-01 -1.230515763163566589e-01 3.109904825687408447e-01
-6.887670159339904785e-01 -2.951972484588623047e-01 -1.040321029722690582e-02 5.521050691604614258e-01 1.219621300697326660e-01 -3.068909049034118652e-01 -5.846733227372169495e-02 1.451032161712646484e-01
-4.379357993602752686e-01 3.860246539115905762e-01 5.429203510284423828e-01 4.387062788009643555e-01 3.870689570903778076e-01 -7.845259457826614380e-02 -7.888852804899215698e-02 9.884800761938095093e-02
-6.958679109811782837e-02 5.531356334686279297e-01 1.902942657470703125e-01 5.535805821418762207e-01 3.502181470394134521e-01 -1.473563313484191895e-01 -3.110395073890686035e-01 -3.246892988681793213e-01
-4.307551383972167969e-01 2.497202605009078979e-01 4.470967054367065430e-01 5.839202925562858582e-02 6.307874917984008789e-01 4.964276403188705444e-02 -1.478225737810134888e-01 -3.557748794555664062e-01
-3.588514924049377441e-01 4.110253751277923584e-01 5.218803882598876953e-01 3.777434229850769043e-01 3.708308637142181396e-01 2.974341809749603271e-02 3.460396230220794678e-01 -1.705608069896697998e-01
4.397549107670783997e-02 3.836685717105865479e-01 5.633375048637390137e-01 5.754507780075073242e-01 5.851944163441658020e-02 1.830627471208572388e-01 -3.534837663173675537e-01 -2.012076526880264282e-01
2.767008543014526367e-01 3.097714111208915710e-02 3.021265566349029541e-01 6.734737753868103027e-01 2.515034079551696777e-01 2.938764393329620361e-01 2.507099807262420654e-01 -4.063948094844818115e-01
-4.060530066490173340e-01 4.236690104007720947e-01 6.392098963260650635e-02 3.868379890918731689e-01 6.468223333358764648e-01 -1.213920488953590393e-01 1.732809245586395264e-01 -1.968620121479034424e-01
-3.920091986656188965e-01 4.656857848167419434e-01 -2.042861431837081909e-01 5.372161865234375000e-01 -4.313021898269653320e-01 2.208648473024368286e-01 -9.574124962091445923e-02 -2.348663657903671265e-01
-6.126470565795898438e-01 -7.013820856809616089e-02 4.152726233005523682e-01 3.572974503040313721e-01 2.724800109863281250e-01 3.715672194957733154e-01 3.871606662869453430e-02 3.253073692321777344e-01
-7.593405991792678833e-02 4.546351730823516846e-01 3.855816125869750977e-01 5.799089670181274414e-01 1.375887989997863770e-01 3.181729614734649658e-01 -4.242295026779174805e-01 -4.937330633401870728e-02
-2.326124459505081177e-01 3.424467444419860840e-01 6.289178729057312012e-01 6.083582043647766113e-01 -6.043939292430877686e-02 2.004484236240386963e-01 -9.557525813579559326e-02 1.000859662890434265e-01
-2.131606340408325195e-01 -4.179314076900482178e-01 5.076044797897338867e-01 5.408715605735778809e-01 2.229008637368679047e-02 -2.922724187374114990e-01 -1.268840730190277100e-01 -3.573121726512908936e-01
-3.012498915195465088e-01 4.522696733474731445e-01 3.571075499057769775e-01 3.809324800968170166e-01 3.979205191135406494e-01 5.219682455062866211e-01 -1.910216733813285828e-02 3.014683537185192108e-02
-4.371761381626129150e-01 5.183864831924438477e-01 -1.057528406381607056e-01 5.343110561370849609e-01 -4.090819358825683594e-01 -1.351908687502145767e-02 5.481970310211181641e-02 -2.700823545455932617e-01
-3.152683079242706299e-01 3.806815147399902344e-01 3.481589257717132568e-01 4.429353475570678711e-01 5.169447064399719238e-01 4.691447317600250244e-02 4.105457365512847900e-01 -1.734204031527042389e-02
-6.359529495239257812e-01 4.073897898197174072e-01 1.431268602609634399e-01 5.482393503189086914e-01 -2.236211597919464111e-01 1.329076942056417465e-02 2.385139912366867065e-01 -3.839136660099029541e-02
-4.751695692539215088e-01 4.196330606937408447e-01 1.222614794969558716e-01 2.280323207378387451e-01 4.977874755859375000e-01 5.145463347434997559e-01 1.328612864017486572e-01 -3.119374066591262817e-02
-3.987793028354644775e-01 3.374373912811279297e-01 -1.844500154256820679e-01 4.036426842212677002e-01 5.355892181396484375e-01 4.303082525730133057e-01 -2.404993176460266113e-01 1.734706759452819824e-02
2.152046710252761841e-01 1.152096539735794067e-01 2.207633405923843384e-01 5.847488045692443848e-01 4.331663250923156738e-01 1.752027273178100586e-01 4.103646278381347656e-01 -4.037548005580902100e-01
-1.931286901235580444e-01 5.510423779487609863e-01 4.224412739276885986e-01 5.231124162673950195e-01 2.638411223888397217e-01 -1.098651811480522156e-01 -2.959463894367218018e-01 -1.941228508949279785e-01
-2.694206237792968750e-01 1.102768182754516602e-01 3.224509656429290771e-01 6.512415409088134766e-01 2.706806957721710205e-01 -3.909651637077331543e-01 -3.867760300636291504e-01 1.069767549633979797e-01
-3.065866529941558838e-01 2.083704471588134766e-01 2.222225368022918701e-01 5.964887738227844238e-01 5.790829658508300781e-01 8.169589564204216003e-03 -2.378655821084976196e-01 2.557748556137084961e-01
-4.006253182888031006e-01 -1.186702102422714233e-01 4.735215306282043457e-01 3.477228283882141113e-01 -4.729672074317932129e-01 6.572481989860534668e-02 -1.643002778291702271e-01 -4.746268391609191895e-01
-1.036015897989273071e-01 3.920263648033142090e-01 6.737275719642639160e-01 5.348552465438842773e-01 2.665652632713317871e-01 6.231526285409927368e-02 -1.200957298278808594e-01 -7.899425923824310303e-02
-2.603203058242797852e-01 2.431455552577972412e-01 3.452507853507995605e-01 5.742225050926208496e-01 6.038042306900024414e-01 -2.427705973386764526e-01 -1.115533872507512569e-03 2.579821832478046417e-02
-5.591911673545837402e-01 -1.628859341144561768e-01 4.123891890048980713e-01 1.789361834526062012e-01 -3.655357360839843750e-01 2.454764693975448608e-01 -2.674930170178413391e-02 -5.139065980911254883e-01
-4.330559670925140381e-01 3.267836272716522217e-01 -2.878827452659606934e-01 3.844939172267913818e-01 2.973480522632598877e-01 5.440397560596466064e-02 4.473480880260467529e-01 -4.283306598663330078e-01
-3.374566137790679932e-01 -1.776430904865264893e-01 1.220963522791862488e-02 6.964811086654663086e-01 1.771879643201828003e-01 4.144535064697265625e-01 6.981810182332992554e-02 4.016083776950836182e-01
-5.749819278717041016e-01 4.541607201099395752e-01 6.066255271434783936e-02 2.239959686994552612e-01 4.705483913421630859e-01 -2.510759420692920685e-02 2.494238764047622681e-01 -3.535837233066558838e-01
-2.782896459102630615e-01 4.787714481353759766e-01 5.043020844459533691e-01 5.070669651031494141e-01 8.171103894710540771e-02 2.777355909347534180e-01 -3.087474107742309570e-01 5.250386893749237061e-02
-3.838929235935211182e-01 5.888561010360717773e-01 2.363919466733932495e-01 2.811447679996490479e-01 4.367100000381469727e-01 2.155609130859375000e-01 -4.918320849537849426e-02 -3.624223172664642334e-01
-6.615895628929138184e-01 -2.293004542589187622e-01 1.826906353235244751e-01 3.827714323997497559e-01 -4.906701743602752686e-01 2.103788703680038452e-01 1.267507523298263550e-01 -1.695535480976104736e-01
-3.003378510475158691e-01 4.495899379253387451e-01 -1.644284874200820923e-01 3.152786791324615479e-01 5.746964812278747559e-01 2.023434340953826904e-01 -3.232464790344238281e-01 -3.248404860496520996e-01
-3.963474184274673462e-02 5.783687829971313477e-01 3.712406754493713379e-01 5.604758262634277344e-01 2.720036506652832031e-01 -2.145218662917613983e-02 -1.606304198503494263e-01 -3.342416882514953613e-01
-3.684159815311431885e-01 -3.743972778320312500e-01 4.949102401733398438e-01 4.096200466156005859e-01 2.179218679666519165e-01 -2.152399122714996338e-01 -3.829298317432403564e-01 -2.663049101829528809e-01
-2.490797191858291626e-01 3.068907558917999268e-01 4.805822297930717468e-02 7.654408812522888184e-01 -1.802885383367538452e-01 4.081979393959045410e-02 -4.010476469993591309e-01 2.460865676403045654e-01
-3.055653870105743408e-01 -3.655034601688385010e-01 -2.390547096729278564e-01 6.915501356124877930e-01 -6.614918820559978485e-03 -3.328801095485687256e-01 1.097107082605361938e-01 -3.387609124183654785e-01
-5.558163523674011230e-01 3.732354640960693359e-01 5.944377556443214417e-02 6.053313240408897400e-02 4.058469235897064209e-01 -5.180072784423828125e-02 1.812376454472541809e-02 -6.138746738433837891e-01
-2.503213584423065186e-01 3.133582770824432373e-01 -5.097324848175048828e-01 6.924363374710083008e-01 2.024209797382354736e-01 -3.675293875858187675e-03 1.542447060346603394e-01 -1.872736513614654541e-01
-1.656086593866348267e-01 2.070580571889877319e-01 6.609289646148681641e-01 3.413894772529602051e-01 5.480833649635314941e-01 3.150526434183120728e-02 -1.552399545907974243e-01 -2.254760265350341797e-01
-2.883471846580505371e-01 -5.249589085578918457e-01 4.247862398624420166e-01 3.628784716129302979e-01 -1.680950075387954712e-02 1.395505815744400024e-01 -2.993153333663940430e-01 -4.688317775726318359e-01
-4.868616759777069092e-01 -3.512613475322723389e-01 4.960669279098510742e-01 1.296394765377044678e-01 -6.720429658889770508e-02 7.524355500936508179e-02 -2.761553823947906494e-01 -5.387511253356933594e-01
2.356702461838722229e-02 2.384256422519683838e-01 4.801997840404510498e-01 6.036080121994018555e-01 5.043480396270751953e-01 2.069018036127090454e-01 2.145551741123199463e-01 -6.673879176378250122e-02
-2.988965809345245361e-01 4.839098751544952393e-01 9.653808176517486572e-02 5.787389278411865234e-01 -4.228760600090026855e-01 -2.728488743305206299e-01 8.861191570758819580e-02 -2.666665017604827881e-01
-1.450138241052627563e-01 -4.478767216205596924e-01 5.149111151695251465e-01 4.839341640472412109e-01 8.505418151617050171e-02 -1.184765547513961792e-01 -1.815873235464096069e-01 -4.741382002830505371e-01
-6.210222840309143066e-01 -4.814001619815826416e-01 1.898129880428314209e-01 2.369022965431213379e-01 -3.217075392603874207e-02 1.281010508537292480e-01 -3.859191536903381348e-01 -3.522144556045532227e-01
-1.328094899654388428e-01 5.652645230293273926e-01 2.688912749290466309e-01 4.618872702121734619e-01 1.368243396282196045e-01 -2.042925059795379639e-01 -3.402252197265625000e-01 -4.483143389225006104e-01
-3.739849627017974854e-01 -1.148146241903305054e-01 6.609097719192504883e-01 4.950949847698211670e-01 -2.365306764841079712e-01 2.289325743913650513e-02 -3.193520605564117432e-01 -8.108932524919509888e-02
-1.564897969365119934e-02 2.445352971553802490e-01 4.553297162055969238e-01 4.567898511886596680e-01 5.722371935844421387e-01 3.513731956481933594e-01 2.118459045886993408e-01 -1.678640097379684448e-01
-2.119547277688980103e-01 4.142394065856933594e-01 -6.008598953485488892e-02 3.396377265453338623e-01 4.441429674625396729e-01 1.228544786572456360e-01 5.047516822814941406e-01 -4.442815184593200684e-01
-4.444938898086547852e-01 -2.105478793382644653e-01 1.262951046228408813e-01 4.204397499561309814e-01 -5.305374860763549805e-01 2.178737074136734009e-01 5.647743120789527893e-02 -4.829555749893188477e-01
-7.205763459205627441e-02 4.266428053379058838e-01 4.099183976650238037e-01 5.853050947189331055e-01 1.453878879547119141e-01 3.408709168434143066e-01 -4.046617150306701660e-01 -3.296309709548950195e-02
-2.540015988051891327e-02 1.461251527070999146e-01 5.729687809944152832e-01 6.017135977745056152e-01 4.305219054222106934e-01 2.740781009197235107e-01 1.635917872190475464e-01 2.048388868570327759e-02
-6.171574592590332031e-01 3.774482607841491699e-01 -1.947703510522842407e-01 3.474490642547607422e-01 3.198090195655822754e-01 -1.106148138642311096e-01 4.008249640464782715e-01 -2.069284915924072266e-01
-1.425462216138839722e-01 2.781442999839782715e-01 3.264283388853073120e-02 8.169373869895935059e-01 1.045499145984649658e-01 -1.264991313219070435e-01 -4.379192292690277100e-01 1.231177970767021179e-01
-2.248119860887527466e-01 4.534089565277099609e-01 5.819579362869262695e-01 4.814918935298919678e-01 2.004494369029998779e-01 1.843939423561096191e-01 -3.082138597965240479e-01 -6.475985795259475708e-02
-6.748093366622924805e-01 4.317798018455505371e-01 -1.909287720918655396e-01 3.617064356803894043e-01 -2.723466157913208008e-01 -1.528505887836217880e-02 1.990444362163543701e-01 -2.772875130176544189e-01
-3.479503393173217773e-01 4.346654415130615234e-01 3.724906146526336670e-01 4.000888466835021973e-01 3.576004505157470703e-01 -3.921444714069366455e-01 -2.101000547409057617e-01 -2.556929290294647217e-01
-1.793061047792434692e-01 4.925795197486877441e-01 4.971763193607330322e-01 5.308552384376525879e-01 3.245592713356018066e-01 1.532796323299407959e-01 -2.447318136692047119e-01 -8.658119291067123413e-02
-3.204802572727203369e-01 5.400566458702087402e-01 1.219123378396034241e-01 5.563467144966125488e-01 -3.616856634616851807e-01 3.859687745571136475e-01 -1.527867559343576431e-02 -3.500438109040260315e-02
-1.845608502626419067e-01 -7.053186744451522827e-02 3.141995668411254883e-01 8.419080078601837158e-02 3.691511228680610657e-02 6.591935157775878906e-01 7.027798891067504883e-02 -6.436731219291687012e-01
3.249622881412506104e-01 3.879711404442787170e-02 2.293632179498672485e-01 6.193921566009521484e-01 3.418974876403808594e-01 1.468782722949981689e-01 8.868321776390075684e-02 -5.570533275604248047e-01
-6.279883980751037598e-01 4.185033738613128662e-01 2.605803012847900391e-01 1.193845272064208984e-01 5.398949980735778809e-01 -7.497066259384155273e-02 1.566749662160873413e-01 -1.633298397064208984e-01
-2.772795259952545166e-01 5.506565570831298828e-01 1.395428627729415894e-01 3.391037285327911377e-01 4.379167556762695312e-01 5.058645009994506836e-01 -6.183251738548278809e-02 -1.842190921306610107e-01
-2.117929607629776001e-01 -1.750973612070083618e-01 2.431573718786239624e-01 5.692762732505798340e-01 2.149634212255477905e-01 4.237743616104125977e-01 5.568379759788513184e-01 7.362856715917587280e-02
-4.113667905330657959e-01 -3.185711503028869629e-01 2.996027469635009766e-01 2.070455253124237061e-01 7.238916307687759399e-02 -2.136994898319244385e-01 -3.197132349014282227e-01 -6.659849286079406738e-01
-3.149021863937377930e-01 -4.250252246856689453e-01 2.705047726631164551e-01 3.666245043277740479e-01 3.060894906520843506e-01 -3.511672019958496094e-01 -1.549889892339706421e-01 -5.211267471313476562e-01
-4.913296699523925781e-01 1.394819468259811401e-01 1.414429545402526855e-01 2.540433406829833984e-01 3.983554542064666748e-01 6.385445594787597656e-01 2.865045368671417236e-01 7.800480723381042480e-02
-6.417885422706604004e-01 -1.777032315731048584e-01 -2.538105547428131104e-01 5.219256281852722168e-01 -3.228653594851493835e-02 -4.024231135845184326e-01 -1.319841742515563965e-01 -1.982326656579971313e-01
-1.489898413419723511e-01 3.792425692081451416e-01 2.678215503692626953e-01 2.777884006500244141e-01 5.998425483703613281e-01 -2.707436308264732361e-02 3.337797224521636963e-01 -4.616593122482299805e-01
-1.940452903509140015e-01 -5.902808308601379395e-01 2.744010090827941895e-01 5.123873353004455566e-01 1.617426723241806030e-01 -1.899039596319198608e-01 -1.142938993871212006e-02 -4.623025059700012207e-01
-5.042579174041748047e-01 -1.931773275136947632e-01 1.714970469474792480e-01 3.996822237968444824e-01 -1.146538406610488892e-01 -5.490376949310302734e-01 7.633658498525619507e-02 -4.459080100059509277e-01
-2.354392111301422119e-01 4.538844823837280273e-01 3.983795046806335449e-01 6.263588070869445801e-01 1.669868528842926025e-01 -3.774594962596893311e-01 1.461810804903507233e-02 -1.301991045475006104e-01
9.849411994218826294e-02 1.701426804065704346e-01 4.404549002647399902e-01 4.838766455650329590e-01 5.776177644729614258e-01 3.086777031421661377e-01 1.068353727459907532e-01 -3.047545254230499268e-01
-3.886542916297912598e-01 2.654040753841400146e-01 4.593180716037750244e-01 5.614655613899230957e-01 4.286303520202636719e-01 -8.951994590461254120e-03 -7.091481983661651611e-02 2.519104778766632080e-01
-3.478298485279083252e-01 3.963563740253448486e-01 -1.433170586824417114e-01 1.776255369186401367e-01 -1.189120672643184662e-02 2.075120434165000916e-02 1.572057418525218964e-02 -8.179281353950500488e-01
-4.123999476432800293e-01 3.731145560741424561e-01 6.842967122793197632e-02 4.764961004257202148e-01 4.761587977409362793e-01 -3.907009959220886230e-01 2.599044740200042725e-01 -1.097993776202201843e-01
-2.562260627746582031e-01 2.458968758583068848e-01 -8.540784567594528198e-02 2.302760034799575806e-01 5.105578526854515076e-02 4.221659898757934570e-01 4.081943333148956299e-01 -6.827210783958435059e-01
-3.822413980960845947e-01 5.610309839248657227e-01 4.147036001086235046e-02 3.176870942115783691e-01 4.277904033660888672e-01 4.852724075317382812e-01 -3.738731518387794495e-02 -1.288372725248336792e-01
-5.131496787071228027e-01 -3.204607665538787842e-01 -2.740426957607269287e-01 6.568274497985839844e-01 2.328606843948364258e-01 -1.062407195568084717e-01 -2.160407155752182007e-01 1.235956847667694092e-01
-2.183208018541336060e-01 2.910063564777374268e-01 -5.409401059150695801e-01 6.116418242454528809e-01 1.715414971113204956e-01 1.005054265260696411e-01 1.110608950257301331e-01 -3.860920667648315430e-01
-7.315175533294677734e-01 -2.790402472019195557e-01 2.290234714746475220e-01 8.483467251062393188e-02 -1.263076663017272949e-01 1.853013485670089722e-01 -2.762307524681091309e-01 -4.480805993080139160e-01
-3.185822367668151855e-01 3.302329480648040771e-01 -2.826590836048126221e-01 4.395385980606079102e-01 5.830752253532409668e-01 2.936734855175018311e-01 -2.912327945232391357e-01 -7.296539843082427979e-02
-3.118013739585876465e-01 5.978184342384338379e-01 -1.090915128588676453e-01 3.518713414669036865e-01 3.895327150821685791e-01 2.384305596351623535e-01 -3.218359649181365967e-01 -3.122746348381042480e-01
-3.023367524147033691e-01 -5.320981144905090332e-01 3.834905922412872314e-01 4.612679183483123779e-01 1.002403572201728821e-01 -2.119304984807968140e-01 -2.364931553602218628e-01 -3.933691680431365967e-01
-3.796469867229461670e-01 4.940867424011230469e-01 5.287624597549438477e-01 4.718722701072692871e-01 2.191000878810882568e-01 -1.709904521703720093e-01 -1.729715168476104736e-01 -4.828617349267005920e-02
-5.260868072509765625e-01 -3.697841465473175049e-01 -4.493737220764160156e-02 3.746576905250549316e-01 -3.340641260147094727e-01 2.425517737865447998e-01 2.378159165382385254e-01 -4.659591615200042725e-01
-1.104488521814346313e-01 3.758282959461212158e-01 3.947420120239257812e-01 4.967552721500396729e-01 4.099225401878356934e-01 3.412268757820129395e-01 -3.882294595241546631e-01 -9.366204589605331421e-02
-5.477411150932312012e-01 -3.366372585296630859e-01 1.529884040355682373e-01 3.019545674324035645e-01 -2.616458535194396973e-01 3.105338513851165771e-01 3.558097481727600098e-01 -4.249502420425415039e-01
-6.111728549003601074e-01 3.147077858448028564e-01 3.404184579849243164e-01 1.114898249506950378e-01 5.076257586479187012e-01 -4.206899553537368774e-02 3.446232378482818604e-01 -1.445447951555252075e-01
-2.066434770822525024e-01 4.533864557743072510e-01 1.763713359832763672e-01 3.705880641937255859e-01 5.224525928497314453e-01 -2.014888264238834381e-02 4.483603239059448242e-01 -3.300106227397918701e-01
-3.397226035594940186e-01 -4.858217835426330566e-01 -1.400641538202762604e-02 7.300310730934143066e-01 2.452943287789821625e-02 -2.917611002922058105e-01 1.423856616020202637e-01 -9.707898646593093872e-02
-2.645705044269561768e-01 3.562717437744140625e-01 -2.683722972869873047e-01 3.424588143825531006e-01 3.758468031883239746e-01 -1.757398061454296112e-02 2.700288891792297363e-01 -6.318908929824829102e-01
-1.897051334381103516e-01 -4.810131192207336426e-01 1.402100920677185059e-01 7.049397230148315430e-01 7.291260361671447754e-02 -3.173584043979644775e-01 -2.135085910558700562e-01 -2.538127303123474121e-01
-6.759814620018005371e-01 -2.449664324522018433e-01 1.483908947557210922e-02 7.335305213928222656e-02 -1.584320217370986938e-01 2.334249466657638550e-01 -1.719245016574859619e-01 -6.068721413612365723e-01
-1.197147145867347717e-01 2.508187592029571533e-01 -4.831207692623138428e-01 7.092093229293823242e-01 -1.861631572246551514e-01 1.154411882162094116e-01 -3.292183205485343933e-02 -3.705503344535827637e-01
1.939671486616134644e-01 6.694782525300979614e-02 2.800875306129455566e-01 5.065938830375671387e-01 9.861248731613159180e-02 6.387194395065307617e-01 2.056140899658203125e-01 -4.035396575927734375e-01
1.445110235363245010e-02 4.837164878845214844e-01 4.374702870845794678e-01 5.914521217346191406e-01 1.540013700723648071e-01 1.000000461935997009e-01 -3.293772041797637939e-01 -2.870677411556243896e-01
-5.387689471244812012e-01 2.196499109268188477e-01 1.224623918533325195e-01 4.916385710239410400e-01 -1.682481616735458374e-01 1.429489701986312866e-01 5.739481449127197266e-01 1.631516069173812866e-01
-1.507849395275115967e-01 3.674942851066589355e-01 -1.559246629476547241e-01 3.234463632106781006e-01 2.851797826588153839e-02 4.405848085880279541e-01 2.974433898925781250e-01 -6.556531786918640137e-01
-2.619516253471374512e-01 -3.739756047725677490e-01 5.313988924026489258e-01 4.088360667228698730e-01 1.374215930700302124e-01 -1.960858851671218872e-01 -3.598092794418334961e-01 -3.939479589462280273e-01
-1.952707767486572266e-01 4.258546233177185059e-01 1.570212990045547485e-01 3.867869079113006592e-01 5.865589976310729980e-01 -1.343660801649093628e-01 3.274635672569274902e-01 -3.700258433818817139e-01
-5.373746752738952637e-01 4.310764670372009277e-01 -3.242601752281188965e-01 4.664993882179260254e-01 -4.594421014189720154e-02 4.473921358585357666e-01 -1.292628608644008636e-02 1.405474729835987091e-02
-4.158069193363189697e-01 1.603492349386215210e-01 -3.890173882246017456e-02 1.852659136056900024e-01 -1.743825078010559082e-01 3.809316754341125488e-01 4.579828977584838867e-01 -6.166763305664062500e-01
-1.027930974960327148e-01 1.000145971775054932e-01 -4.149428308010101318e-01 6.266122460365295410e-01 -2.015218883752822876e-01 2.095052599906921387e-01 6.210742518305778503e-02 -5.711824893951416016e-01
-4.357041418552398682e-01 2.649305462837219238e-01 6.309473514556884766e-02 6.496987938880920410e-01 2.338767200708389282e-01 -3.559697270393371582e-01 -3.088111281394958496e-01 1.926319301128387451e-01
-4.509810507297515869e-01 -2.891085445880889893e-01 -1.507019549608230591e-01 5.318413376808166504e-01 2.401776164770126343e-01 -4.714404642581939697e-01 -2.397019714117050171e-01 -2.647030353546142578e-01
-3.526445105671882629e-02 1.727632582187652588e-01 1.715262681245803833e-01 8.245114684104919434e-01 -2.639567553997039795e-01 1.595343202352523804e-01 -3.998445570468902588e-01 6.832994520664215088e-02
-5.868613719940185547e-01 -5.053991079330444336e-01 1.268472075462341309e-01 3.299666345119476318e-01 -2.206506580114364624e-01 6.847479194402694702e-02 3.035506606101989746e-01 -3.601090908050537109e-01
-9.771362692117691040e-02 3.135085403919219971e-01 -2.750899791717529297e-01 4.575373530387878418e-01 -1.191541552543640137e-01 4.733183085918426514e-01 1.157756149768829346e-02 -6.072790026664733887e-01
-3.138518035411834717e-01 -1.740103028714656830e-02 2.800305001437664032e-02 4.880486428737640381e-01 6.195415854454040527e-01 3.684215545654296875e-01 -2.861030101776123047e-01 2.465711981058120728e-01
-6.193821430206298828e-01 3.641821742057800293e-01 2.126704007387161255e-01 1.383557915687561035e-01 5.871446728706359863e-01 -2.034964263439178467e-01 -4.072935879230499268e-02 -1.776446849107742310e-01
-2.147117406129837036e-01 -4.205894768238067627e-01 6.827762126922607422e-01 4.883777499198913574e-01 -1.467459946870803833e-01 1.565593183040618896e-01 7.862407714128494263e-02 -1.417047530412673950e-01
-6.579729318618774414e-01 -3.215673565864562988e-01 2.166818082332611084e-01 1.523385494947433472e-01 -1.989726573228836060e-01 1.720877438783645630e-01 3.359299600124359131e-01 -4.598421454429626465e-01
-1.307128220796585083e-01 1.434461176395416260e-01 2.029016613960266113e-01 7.208482027053833008e-01 -5.208685994148254395e-01 2.457292824983596802e-01 1.163719594478607178e-01 -2.373113483190536499e-01
-3.699866533279418945e-01 -4.061996564269065857e-02 2.390601336956024170e-01 1.217511966824531555e-01 6.145129911601543427e-03 8.190225362777709961e-01 5.449228361248970032e-02 -3.401199877262115479e-01
-3.018622994422912598e-01 4.176363050937652588e-01 4.739038944244384766e-01 5.898174643516540527e-01 3.501604199409484863e-01 9.137739241123199463e-02 5.832825228571891785e-02 1.662089377641677856e-01
-6.965649724006652832e-01 4.047214984893798828e-01 6.959435343742370605e-02 2.302243113517761230e-01 4.529689848423004150e-01 2.216271683573722839e-02 -1.694054752588272095e-01 -2.424474805593490601e-01
-1.081452667713165283e-01 3.768599927425384521e-01 -2.853537201881408691e-01 6.332690715789794922e-01 -2.803114056587219238e-01 -2.679080516099929810e-02 -5.432910844683647156e-02 -5.306417942047119141e-01
-5.796460509300231934e-01 2.438609451055526733e-01 -2.768749296665191650e-01 3.752705752849578857e-01 4.236097037792205811e-01 -1.441379636526107788e-01 3.751416504383087158e-01 -2.147147804498672485e-01
-1.479138880968093872e-01 4.948243498802185059e-01 -1.084539815783500671e-01 4.602521359920501709e-01 -2.054858803749084473e-01 1.723138391971588135e-01 2.264057658612728119e-02 -6.612465977668762207e-01
4.983535408973693848e-02 3.091747462749481201e-01 4.032010138034820557e-01 6.621437072753906250e-01 -1.165033727884292603e-01 4.514056146144866943e-01 -2.856841385364532471e-01 -4.434435814619064331e-02
-1.903251558542251587e-01 3.594923019409179688e-01 -3.697454631328582764e-01 7.851440310478210449e-01 2.352418005466461182e-01 9.493545442819595337e-02 1.291318237781524658e-01 -1.876644603908061981e-02
-3.587455153465270996e-01 -4.452257156372070312e-01 1.750520244240760803e-02 4.842863082885742188e-01 -3.018742203712463379e-01 3.949000239372253418e-01 2.680126726627349854e-01 -3.454435169696807861e-01
-1.113589406013488770e-01 -2.172616720199584961e-01 2.107863873243331909e-02 2.820924818515777588e-01 3.698147833347320557e-01 7.134695053100585938e-01 2.162580192089080811e-01 -4.096425771713256836e-01
1.002054512500762939e-01 -3.349767327308654785e-01 4.173026978969573975e-02 4.262800812721252441e-01 3.583504259586334229e-01 5.906162858009338379e-01 -2.471508234739303589e-01 -3.949269950389862061e-01
-4.259017705917358398e-01 3.651013970375061035e-01 6.708129644393920898e-01 2.844866514205932617e-01 3.265832066535949707e-01 6.663021445274353027e-02 -1.963952630758285522e-01 -6.869260966777801514e-02
-6.294568777084350586e-01 2.938682734966278076e-01 -3.634195029735565186e-01 1.461391597986221313e-01 3.633585870265960693e-01 3.173437118530273438e-01 2.277436256408691406e-01 -2.817651033401489258e-01
-2.179595530033111572e-01 3.728116750717163086e-01 1.590137183666229248e-01 7.248377203941345215e-01 -7.900512963533401489e-02 4.180096462368965149e-02 -5.009461641311645508e-01 6.239845603704452515e-02
-3.904497623443603516e-01 2.913553714752197266e-01 -1.459951698780059814e-01 1.684395074844360352e-01 6.195818260312080383e-02 3.788826763629913330e-01 3.163653314113616943e-01 -6.822730898857116699e-01
-4.539238810539245605e-01 -3.701411485671997070e-01 7.085075974464416504e-02 6.333540081977844238e-01 -1.568979322910308838e-01 -3.685237467288970947e-01 2.642162740230560303e-01 -1.433690041303634644e-01
-7.824328541755676270e-02 3.247866332530975342e-01 6.478763818740844727e-01 5.261113643646240234e-01 2.683767676353454590e-01 -1.827263534069061279e-01 -1.442054808139801025e-01 -2.562117576599121094e-01
-5.979301929473876953e-01 4.774995446205139160e-01 3.880793750286102295e-01 2.886924445629119873e-01 2.104628533124923706e-01 -2.304759919643402100e-01 2.696883678436279297e-01 -1.018785387277603149e-01
-3.064597845077514648e-01 -3.025293052196502686e-01 7.827445864677429199e-02 6.018544435501098633e-01 1.405728608369827271e-01 6.040251851081848145e-01 -9.523101150989532471e-02 2.291867882013320923e-01
-3.007892370223999023e-01 -3.932017683982849121e-01 1.986930519342422485e-01 5.039581060409545898e-01 4.920288920402526855e-02 -3.997190892696380615e-01 1.114848777651786804e-01 -5.355746746063232422e-01
-7.186990380287170410e-01 -3.782794475555419922e-01 -2.892934679985046387e-01 4.876987040042877197e-01 1.266531199216842651e-01 6.844504270702600479e-03 6.237520836293697357e-03 5.204600095748901367e-02
3.092561662197113037e-01 8.018828928470611572e-02 1.517863273620605469e-01 6.784269213676452637e-01 4.334926605224609375e-01 2.876336276531219482e-01 1.081312820315361023e-01 -3.637128174304962158e-01
-3.753934204578399658e-01 -9.987013787031173706e-02 4.294693768024444580e-01 3.463681042194366455e-01 -5.284786224365234375e-01 2.157242000102996826e-01 2.379034832119941711e-02 -4.672243893146514893e-01
-3.280834555625915527e-01 4.860517680644989014e-01 3.159838616847991943e-01 3.038418292999267578e-01 3.721293210983276367e-01 4.598100185394287109e-01 3.299652636051177979e-01 -7.188008725643157959e-02
-2.635570764541625977e-01 3.309155702590942383e-01 1.192664820700883865e-02 7.923485636711120605e-01 -4.422555118799209595e-02 -2.575904689729213715e-02 -3.948656022548675537e-01 1.858387440443038940e-01
-4.570333361625671387e-01 -8.311211317777633667e-02 6.164065748453140259e-02 1.606714874505996704e-01 1.408110111951828003e-01 7.900906205177307129e-01 8.109356462955474854e-02 -3.224142789840698242e-01
-2.706908285617828369e-01 3.887770175933837891e-01 -3.725191652774810791e-01 6.047576665878295898e-01 4.124342799186706543e-01 1.259988639503717422e-02 2.557802200317382812e-01 -1.881287842988967896e-01
-4.255016148090362549e-01 2.014769911766052246e-01 4.735125005245208740e-01 4.962771832942962646e-01 4.364425241947174072e-01 -1.337318718433380127e-01 -2.500751018524169922e-01 1.922148317098617554e-01
-3.167313337326049805e-01 -9.122037142515182495e-02 5.032128691673278809e-01 3.614297509193420410e-01 -5.209236145019531250e-01 2.159851789474487305e-01 4.757861047983169556e-02 -4.327016174793243408e-01
-6.773489117622375488e-01 -2.852782309055328369e-01 2.050820887088775635e-01 2.507003843784332275e-01 -3.116258382797241211e-01 1.858239322900772095e-01 3.517049252986907959e-01 -3.155439198017120361e-01
-5.251346230506896973e-01 -2.648134157061576843e-02 4.384902715682983398e-01 3.287521898746490479e-01 -5.166260600090026855e-01 -2.054980583488941193e-02 -1.476538330316543579e-01 -3.661343753337860107e-01
-5.573252439498901367e-01 -4.348229765892028809e-01 -3.152669966220855713e-01 5.678152441978454590e-01 2.051872611045837402e-01 -1.517626047134399414e-01 1.653417572379112244e-02 -1.144678294658660889e-01
-4.224325716495513916e-01 -6.075622439384460449e-01 1.206358056515455246e-02 5.100574493408203125e-01 5.016896501183509827e-02 -1.869993060827255249e-01 -1.363666802644729614e-01 -3.688269555568695068e-01
-9.767135605216026306e-03 -3.671731650829315186e-01 -1.705353707075119019e-01 4.595361351966857910e-01 2.945627570152282715e-01 4.993779957294464111e-01 -2.683883011341094971e-01 -4.654620885848999023e-01
-2.236313670873641968e-01 5.488715767860412598e-01 -1.496212035417556763e-01 4.417464733123779297e-01 4.891187846660614014e-01 3.579184710979461670e-01 -4.490082710981369019e-02 -2.486839592456817627e-01
-5.550188422203063965e-01 6.030187010765075684e-01 -2.232439815998077393e-01 2.408610433340072632e-01 2.693719267845153809e-01 1.612089872360229492e-01 -2.322239875793457031e-01 -2.607547342777252197e-01
-1.860978896729648113e-03 1.259068995714187622e-01 4.239926636219024658e-01 5.191223025321960449e-01 6.966587305068969727e-01 1.163827106356620789e-01 1.551641225814819336e-01 -1.092338934540748596e-01
-5.217233300209045410e-01 6.122141480445861816e-01 -1.493933498859405518e-01 3.763383328914642334e-01 9.348847717046737671e-02 -7.456038892269134521e-02 2.172720134258270264e-01 -3.571320176124572754e-01
-1.966957896947860718e-01 -5.068663358688354492e-01 1.886291080154478550e-03 7.796589136123657227e-01 1.772213578224182129e-01 -2.001942843198776245e-01 1.321861594915390015e-01 -8.698917180299758911e-02
-3.092024922370910645e-01 -3.820668756961822510e-01 4.694828093051910400e-01 4.042503833770751953e-01 1.828891634941101074e-01 5.024719834327697754e-01 2.933080494403839111e-01 5.128443986177444458e-02
-3.037414550781250000e-01 -4.420789778232574463e-01 4.076623320579528809e-01 4.506489932537078857e-01 1.853103786706924438e-01 5.283742547035217285e-01 1.287387162446975708e-01 1.137595623731613159e-01
-4.122128784656524658e-01 4.781531393527984619e-01 4.526688531041145325e-02 7.432356476783752441e-02 4.107327759265899658e-01 1.217698771506547928e-02 -1.915783286094665527e-01 -6.231573224067687988e-01
-4.045645892620086670e-01 -4.625291824340820312e-01 5.347160696983337402e-01 4.641749262809753418e-01 1.461911201477050781e-01 2.425868958234786987e-01 2.853707969188690186e-02 1.999500095844268799e-01
-3.668863177299499512e-01 1.000859662890434265e-01 1.842816025018692017e-01 2.112956196069717407e-01 7.775059938430786133e-01 2.887020409107208252e-01 -1.923896223306655884e-01 -2.278012186288833618e-01
-1.479556560516357422e-01 5.148208737373352051e-01 2.093468457460403442e-01 5.802688598632812500e-01 -1.953272968530654907e-01 3.987765014171600342e-01 -3.646109402179718018e-01 -4.913141950964927673e-02
-3.832779228687286377e-01 2.781467735767364502e-01 2.923376262187957764e-01 5.820673108100891113e-01 -5.349664092063903809e-01 1.423184871673583984e-01 8.847200125455856323e-02 -1.928679347038269043e-01
-3.701122701168060303e-01 3.087356090545654297e-01 -3.838689029216766357e-01 3.780170381069183350e-01 2.927731871604919434e-01 -2.136099711060523987e-02 3.157227933406829834e-01 -5.399943590164184570e-01
-5.015705227851867676e-01 -1.238951236009597778e-01 9.107662737369537354e-02 5.944033861160278320e-01 1.577093005180358887e-01 3.446138799190521240e-01 2.274134904146194458e-01 4.196653366088867188e-01
-3.549703359603881836e-01 3.479929566383361816e-01 -1.170590668916702271e-01 4.362632036209106445e-01 6.761076450347900391e-01 6.059889867901802063e-02 -2.864126563072204590e-01 -7.773546129465103149e-02
-4.574453532695770264e-01 -2.267233133316040039e-01 -6.839399784803390503e-02 6.299696564674377441e-01 3.120370395481586456e-02 4.629369080066680908e-01 7.049044221639633179e-02 3.428521454334259033e-01
1.310031116008758545e-01 -3.400576710700988770e-01 2.627282142639160156e-01 4.861225485801696777e-01 1.235123798251152039e-01 5.142391920089721680e-01 -9.881356358528137207e-02 -5.219161510467529297e-01
-5.451424121856689453e-01 -2.684879601001739502e-01 -3.442084193229675293e-01 5.584216117858886719e-01 1.107308194041252136e-01 -3.336513936519622803e-01 -1.451513320207595825e-01 -2.361489981412887573e-01
-3.798249959945678711e-01 -4.941759705543518066e-01 3.977884650230407715e-01 5.022604465484619141e-01 2.134378254413604736e-01 2.704729735851287842e-01 1.929266452789306641e-01 2.123436927795410156e-01
1.740757822990417480e-01 -7.679280359297990799e-03 1.785545349121093750e-01 6.188235282897949219e-01 4.390627145767211914e-02 5.550521016120910645e-01 2.799213230609893799e-01 -4.079802632331848145e-01
-1.013788394629955292e-02 1.904938966035842896e-01 -3.317661285400390625e-01 6.759890317916870117e-01 -2.378591448068618774e-01 1.308572143316268921e-01 4.887760058045387268e-02 -5.661181211471557617e-01
-3.723976612091064453e-01 3.104211986064910889e-01 9.637170284986495972e-02 7.543965578079223633e-01 -1.318446099758148193e-01 -1.955788731575012207e-01 -2.958731353282928467e-01 2.082832455635070801e-01
-3.820867240428924561e-01 -2.957485914230346680e-01 4.117434620857238770e-01 2.344113141298294067e-01 1.369922161102294922e-01 -2.363960593938827515e-01 -3.776339292526245117e-01 -5.699157714843750000e-01
-2.498993724584579468e-01 -1.156623214483261108e-01 2.193117737770080566e-01 8.710107207298278809e-02 3.199465274810791016e-01 7.720910906791687012e-01 1.872627884149551392e-01 -3.673288822174072266e-01
-4.604695439338684082e-01 2.651183903217315674e-01 5.404564142227172852e-01 3.598111271858215332e-01 5.045297741889953613e-01 -1.643791049718856812e-01 -1.181681305170059204e-01 2.425872534513473511e-02
-2.749616503715515137e-01 -8.993819355964660645e-02 2.152946591377258301e-01 1.055443063378334045e-01 1.047471985220909119e-01 7.807180285453796387e-01 4.679632559418678284e-02 -4.859353899955749512e-01
-5.552480220794677734e-01 -2.352609634399414062e-01 4.935725927352905273e-01 2.914564907550811768e-01 1.930744200944900513e-01 4.240424036979675293e-01 7.454656064510345459e-02 2.917948961257934570e-01
-6.453269720077514648e-01 1.093228906393051147e-01 -2.407418936491012573e-01 1.413559615612030029e-01 -3.115936554968357086e-02 2.531035244464874268e-01 3.576236963272094727e-01 -5.483945608139038086e-01
-5.969958305358886719e-01 -4.951690435409545898e-01 -4.277176037430763245e-02 5.168416500091552734e-01 1.961500756442546844e-02 -1.786953769624233246e-02 -3.561534285545349121e-01 4.358424991369247437e-02
9.539511799812316895e-02 1.761724948883056641e-01 4.840420559048652649e-02 8.201596736907958984e-01 -4.343865215778350830e-01 -6.626913696527481079e-02 9.825021028518676758e-02 -2.865689694881439209e-01
-6.418848633766174316e-01 6.150038838386535645e-01 5.870432406663894653e-02 1.509234756231307983e-01 2.795403301715850830e-01 -1.098917797207832336e-01 -2.000420354306697845e-02 -3.048128783702850342e-01
-2.950130105018615723e-01 -4.630579352378845215e-01 3.239075839519500732e-01 2.750178575515747070e-01 2.180728614330291748e-01 -1.699777394533157349e-01 -1.592596024274826050e-01 -6.451216340065002441e-01
-6.013838648796081543e-01 -1.559695303440093994e-01 4.698980748653411865e-01 2.355706095695495605e-01 -3.815407454967498779e-01 1.447551548480987549e-01 -1.836836785078048706e-01 -3.707374334335327148e-01
-5.188820958137512207e-01 3.470351397991180420e-01 2.538094520568847656e-01 2.498964071273803711e-01 5.265624523162841797e-01 4.320539236068725586e-01 1.151357665657997131e-01 7.915542274713516235e-02
-5.895821452140808105e-01 3.174898326396942139e-01 -3.322125673294067383e-01 1.899015605449676514e-01 3.731369674205780029e-01 3.120711445808410645e-01 2.522066831588745117e-01 -3.239406347274780273e-01
-1.969193518161773682e-01 -4.081799685955047607e-01 3.179679512977600098e-01 5.881674885749816895e-01 -2.828834578394889832e-02 -3.186327219009399414e-01 -8.838431537151336670e-02 -4.872663915157318115e-01
-5.948681831359863281e-01 -3.727561533451080322e-01 1.319692432880401611e-01 4.136220216751098633e-01 -1.476819962263107300e-01 -3.245435059070587158e-01 3.790262937545776367e-01 -2.188287973403930664e-01
-4.026797711849212646e-01 -5.895448923110961914e-01 1.714239828288555145e-02 3.329239785671234131e-01 -7.346259802579879761e-02 3.620618283748626709e-01 2.861236631870269775e-01 -4.010002315044403076e-01
-4.462845027446746826e-01 4.715495109558105469e-01 2.208068966865539551e-01 3.524792939424514771e-02 3.990373015403747559e-01 5.086889863014221191e-01 2.193091996014118195e-02 -3.316576480865478516e-01
-2.978716790676116943e-01 -1.089661866426467896e-01 1.511525809764862061e-01 5.339785218238830566e-01 4.172974526882171631e-01 3.957572579383850098e-01 4.755102694034576416e-01 1.858702898025512695e-01
6.601452082395553589e-02 4.818630814552307129e-01 2.986758947372436523e-01 5.890408754348754883e-01 2.413715422153472900e-01 -2.220869809389114380e-01 -1.762199848890304565e-01 -4.343239068984985352e-01
-6.175572872161865234e-01 -3.075020611286163330e-01 4.177197813987731934e-01 2.479279786348342896e-01 -1.976820826530456543e-01 1.323435455560684204e-01 -3.984835743904113770e-01 -2.696765661239624023e-01
-3.147912025451660156e-01 -5.379069447517395020e-01 3.028995096683502197e-01 6.054837107658386230e-01 3.078265190124511719e-01 1.056942343711853027e-01 -4.385278001427650452e-02 2.129612714052200317e-01
-5.346918702125549316e-01 -6.296160817146301270e-01 1.517017185688018799e-01 2.958096563816070557e-01 4.488151147961616516e-02 5.362410470843315125e-02 -1.846214085817337036e-01 -4.101174771785736084e-01
1.103431656956672668e-01 9.243398904800415039e-02 5.225669145584106445e-01 5.853537917137145996e-01 4.134271442890167236e-01 3.399022817611694336e-01 2.422294765710830688e-01 -1.357737183570861816e-01
-3.730272650718688965e-01 -1.870769262313842773e-01 -2.958129942417144775e-01 5.540240406990051270e-01 -3.734348118305206299e-01 3.532315492630004883e-01 1.896806247532367706e-02 -4.084347784519195557e-01
-7.432835102081298828e-01 -3.444470167160034180e-01 -2.829246819019317627e-01 4.693443775177001953e-01 1.427728831768035889e-01 -1.756546832621097565e-02 1.631316728889942169e-02 8.715915679931640625e-02
-4.088343083858489990e-01 -1.060386151075363159e-01 -2.625527381896972656e-01 6.783208847045898438e-01 -2.073502242565155029e-01 -4.334629774093627930e-01 1.123693659901618958e-01 -2.214628905057907104e-01
-6.054003834724426270e-01 -5.110162496566772461e-01 -1.052689086645841599e-02 1.876467019319534302e-01 -5.557450652122497559e-02 3.584577441215515137e-01 -8.168914914131164551e-02 -4.458441436290740967e-01
-3.131411373615264893e-01 2.159973382949829102e-01 -3.393537104129791260e-01 2.566208541393280029e-01 3.267709016799926758e-01 -5.596814677119255066e-02 2.511450648307800293e-01 -7.080163359642028809e-01
-2.376415878534317017e-01 -3.897992074489593506e-01 4.815296828746795654e-01 3.426713049411773682e-01 1.434270590543746948e-01 -8.238612115383148193e-02 -2.946524024009704590e-01 -5.728086829185485840e-01
-2.753757238388061523e-01 -3.895530104637145996e-01 3.650278747081756592e-01 5.319740772247314453e-01 1.016273498535156250e-01 5.373011827468872070e-01 2.033899575471878052e-01 1.256454586982727051e-01
-5.656887292861938477e-01 -2.805308699607849121e-01 4.364720284938812256e-01 3.144218027591705322e-01 2.946311533451080322e-01 3.235205113887786865e-01 1.242519095540046692e-01 3.240653872489929199e-01
-2.111378610134124756e-01 4.646417498588562012e-01 4.085384905338287354e-01 3.896372318267822266e-01 4.359962642192840576e-01 -2.509547173976898193e-01 1.480125337839126587e-01 -3.818759918212890625e-01
-7.068551182746887207e-01 -2.290304154157638550e-01 1.540824770927429199e-01 1.299151685088872910e-02 -2.165596187114715576e-01 3.676778078079223633e-01 -5.829226225614547729e-02 -4.883725941181182861e-01
-2.512844800949096680e-01 -3.378570079803466797e-02 1.866844743490219116e-01 6.447240710258483887e-01 4.362487196922302246e-01 2.169362604618072510e-01 4.430064260959625244e-01 2.270801216363906860e-01
-3.798567056655883789e-01 -1.064801290631294250e-01 1.800883412361145020e-01 6.543787568807601929e-02 4.513978958129882812e-02 7.526964545249938965e-01 1.310124695301055908e-01 -4.710658788681030273e-01
-3.602497577667236328e-01 1.947513073682785034e-01 -3.709953129291534424e-01 2.786866128444671631e-01 2.283609956502914429e-01 6.567162275314331055e-02 2.518941462039947510e-01 -7.050362825393676758e-01
-2.690934538841247559e-01 -4.242909252643585205e-01 4.375805556774139404e-01 5.534431338310241699e-01 -1.587477326393127441e-01 -2.916578352451324463e-01 -1.044887304306030273e-01 -3.586181104183197021e-01
-3.391245305538177490e-01 3.885026574134826660e-01 -2.562978565692901611e-01 6.169145703315734863e-01 3.647070527076721191e-01 1.094560921192169189e-01 3.777915239334106445e-01 -8.355605415999889374e-03
2.597283422946929932e-01 -1.989368535578250885e-02 5.098972842097282410e-02 7.496108412742614746e-01 -2.491807378828525543e-02 2.788213789463043213e-01 3.119470775127410889e-01 -4.381274878978729248e-01
-2.283912301063537598e-01 -4.994382560253143311e-01 -5.195731669664382935e-02 6.513439416885375977e-01 1.513365358114242554e-01 -2.779475748538970947e-01 -2.848567962646484375e-01 -3.002487719058990479e-01
2.246104627847671509e-01 -2.301024273037910461e-02 1.208979338407516479e-01 6.446563005447387695e-01 5.096812248229980469e-01 1.805036701261997223e-02 3.057414293289184570e-01 -4.065020382404327393e-01
3.398893773555755615e-02 -3.103531599044799805e-01 3.288170397281646729e-01 6.170403957366943359e-01 1.996731907129287720e-01 4.162925779819488525e-01 4.039751887321472168e-01 -1.931352168321609497e-01
-7.037920951843261719e-01 4.242402017116546631e-01 -2.774806916713714600e-01 3.098998069763183594e-01 1.980442702770233154e-01 1.987534165382385254e-01 1.553389579057693481e-01 -2.209274619817733765e-01
-1.157894209027290344e-01 1.382845193147659302e-01 -5.718289613723754883e-01 6.023424863815307617e-01 3.618149086833000183e-02 1.939366012811660767e-01 7.740026805549860001e-03 -4.885538816452026367e-01
-2.677873335778713226e-02 4.046632051467895508e-01 5.563631057739257812e-01 5.796005725860595703e-01 -6.241638213396072388e-02 -2.650499045848846436e-01 4.573975130915641785e-02 -3.373641073703765869e-01
-1.956361532211303711e-01 -1.314344257116317749e-01 6.010716557502746582e-01 5.738319754600524902e-01 -4.589334130287170410e-01 1.182623803615570068e-01 1.068409606814384460e-01 -1.336430907249450684e-01
-2.514045238494873047e-01 4.983559846878051758e-01 2.619270682334899902e-01 4.305973947048187256e-01 7.870952039957046509e-02 5.341615080833435059e-01 -3.780053555965423584e-01 2.330806339159607887e-03
-1.561462413519620895e-02 3.093904852867126465e-01 -2.472236454486846924e-01 7.492015361785888672e-01 4.903259277343750000e-01 3.253836184740066528e-02 9.355569630861282349e-02 -1.771444529294967651e-01
-4.255622029304504395e-01 4.098342061042785645e-01 -3.378202021121978760e-01 4.347367584705352783e-01 4.154040217399597168e-01 -9.367100149393081665e-02 2.664263248443603516e-01 -3.090250790119171143e-01
-4.647980034351348877e-01 -2.141957432031631470e-01 -3.289604187011718750e-02 4.967740774154663086e-01 2.338278591632843018e-01 5.865606665611267090e-01 -6.050128955394029617e-03 3.024085462093353271e-01
-3.749971985816955566e-01 8.994524925947189331e-02 -2.284355014562606812e-01 2.161965072154998779e-01 7.090678066015243530e-02 2.979020774364471436e-01 4.664227068424224854e-01 -6.641082167625427246e-01
-5.160192251205444336e-01 4.547330439090728760e-01 1.871926486492156982e-01 2.549496889114379883e-01 6.051400899887084961e-01 -3.408893942832946777e-02 -6.806643307209014893e-02 -2.343330383300781250e-01
-1.532515883445739746e-01 3.380913138389587402e-01 -2.719014585018157959e-01 5.542467236518859863e-01 -3.246586024761199951e-01 -4.819525871425867081e-03 -1.652483195066452026e-01 -5.902161002159118652e-01
-2.527237832546234131e-01 5.157282352447509766e-01 -2.075063139200210571e-01 4.191782176494598389e-01 5.466278791427612305e-01 8.858457207679748535e-02 -5.589697882533073425e-02 -3.763138353824615479e-01
-2.330004423856735229e-01 -2.506376802921295166e-01 3.347354531288146973e-01 1.856107711791992188e-01 1.957604289054870605e-01 7.771249413490295410e-01 3.121865913271903992e-02 -3.052417039871215820e-01
-8.961633592844009399e-02 5.072318911552429199e-01 -1.711961030960083008e-01 6.239766478538513184e-01 -2.898451685905456543e-01 3.945744410157203674e-02 -6.783451419323682785e-03 -4.800172150135040283e-01
-1.726933419704437256e-01 -4.583254456520080566e-01 4.055433273315429688e-01 6.177917718887329102e-01 -8.575373142957687378e-02 -2.994368672370910645e-01 -9.921032935380935669e-02 -3.272978663444519043e-01
-4.689806997776031494e-01 2.688364982604980469e-01 -2.910367846488952637e-01 4.025446772575378418e-01 3.289472758769989014e-01 5.367478728294372559e-01 -2.345758825540542603e-01 9.853432327508926392e-02
-4.192834198474884033e-01 7.019815593957901001e-02 2.623117566108703613e-01 1.232715025544166565e-01 7.889978289604187012e-01 1.212758570909500122e-01 -1.435315161943435669e-01 -2.782869637012481689e-01
-6.476508378982543945e-01 -4.152262806892395020e-01 -3.228720426559448242e-01 4.989759027957916260e-01 2.076143920421600342e-01 -7.043376564979553223e-02 -4.800613224506378174e-02 -6.740262359380722046e-02
-4.584546983242034912e-01 4.640940725803375244e-01 -3.114017844200134277e-01 3.923012912273406982e-01 3.134564757347106934e-01 4.530007243156433105e-01 -1.010349690914154053e-01 -9.945829957723617554e-02
-2.465070039033889771e-01 -4.853556454181671143e-01 3.781314790248870850e-01 5.638395547866821289e-01 1.638135164976119995e-01 -2.054455876350402832e-01 -3.618087470531463623e-01 -2.069232314825057983e-01
-4.395915567874908447e-01 -4.099074006080627441e-01 -2.666018307209014893e-01 7.020551562309265137e-01 7.286546379327774048e-02 -2.201139032840728760e-01 -6.949568539857864380e-02 -1.272311508655548096e-01
9.483394026756286621e-02 -1.177395731210708618e-01 3.956958353519439697e-01 5.243485569953918457e-01 -2.259953171014785767e-01 2.184885740280151367e-01 1.845840215682983398e-01 -6.424524784088134766e-01
-3.543152809143066406e-01 -2.527529299259185791e-01 4.992514252662658691e-01 1.583857238292694092e-01 1.625009439885616302e-02 -5.941542983055114746e-02 -2.822699248790740967e-01 -6.728804707527160645e-01
1.321604996919631958e-01 3.606874048709869385e-01 -7.257327437400817871e-02 6.172061562538146973e-01 4.536397159099578857e-01 3.444138765335083008e-01 -2.184502333402633667e-01 -3.067530989646911621e-01
-4.028711318969726562e-01 2.615188360214233398e-01 2.427123486995697021e-01 5.670229792594909668e-01 2.085914313793182373e-01 -5.662183165550231934e-01 -1.559753865003585815e-01 -2.089681662619113922e-02
-1.848134398460388184e-01 -5.139157176017761230e-01 -1.536554843187332153e-01 6.721275448799133301e-01 2.493617385625839233e-01 -2.508490681648254395e-01 -2.231904305517673492e-02 -3.174344599246978760e-01
-4.614344537258148193e-01 2.677256166934967041e-01 2.741933763027191162e-01 2.503471672534942627e-01 5.131416916847229004e-01 -1.547296643257141113e-01 4.610935747623443604e-01 -2.787162661552429199e-01
-4.337577521800994873e-01 2.474982440471649170e-01 -3.271788358688354492e-01 1.548263132572174072e-01 4.195275604724884033e-01 3.837239146232604980e-01 2.745276093482971191e-01 -4.700730741024017334e-01
-2.819816768169403076e-01 1.385305225849151611e-01 2.804466187953948975e-01 5.505324006080627441e-01 -5.964844822883605957e-01 9.768889099359512329e-02 1.553631573915481567e-01 -3.606727719306945801e-01
-1.800097972154617310e-01 3.072643876075744629e-01 4.939499795436859131e-01 4.739424586296081543e-01 4.127410054206848145e-01 -4.201284050941467285e-01 2.275959821417927742e-03 -2.402268350124359131e-01
-1.901281625032424927e-01 3.006144762039184570e-01 -3.840182423591613770e-01 7.272725105285644531e-01 2.570364475250244141e-01 3.424142301082611084e-01 7.477623969316482544e-02 9.044407308101654053e-02
1.884409040212631226e-01 -2.478655576705932617e-01 4.708864539861679077e-02 5.531753897666931152e-01 1.812921911478042603e-01 5.133869647979736328e-01 -2.728540003299713135e-01 -4.732334017753601074e-01
-8.349748849868774414e-01 2.975024580955505371e-01 2.493129223585128784e-01 -2.069611288607120514e-02 2.618457973003387451e-01 -8.744340389966964722e-02 2.515346109867095947e-01 -1.106563434004783630e-01
-4.349896907806396484e-01 1.576692461967468262e-01 5.160661041736602783e-02 2.713275849819183350e-01 -1.986891627311706543e-01 3.687573373317718506e-01 6.386656761169433594e-01 -3.553722500801086426e-01
-4.191385209560394287e-01 8.156605064868927002e-02 -1.622780412435531616e-01 4.592340588569641113e-01 5.767682194709777832e-01 3.703282475471496582e-01 -2.532210052013397217e-01 2.156721651554107666e-01
1.668068766593933105e-02 -3.762701451778411865e-01 -1.271647959947586060e-01 5.638918876647949219e-01 2.243260145187377930e-01 4.917929172515869141e-01 -3.719485998153686523e-01 -3.057276308536529541e-01
-2.551621198654174805e-01 -4.631451964378356934e-01 -1.481109261512756348e-01 6.491990685462951660e-01 2.677917182445526123e-01 -2.972000837326049805e-01 -1.569220274686813354e-01 -3.038547337055206299e-01
8.813874423503875732e-02 7.063383609056472778e-02 3.987988084554672241e-02 5.795964002609252930e-01 7.109068632125854492e-01 3.623587191104888916e-01 -7.077698595821857452e-03 -1.139187216758728027e-01
-3.808007538318634033e-01 -4.648307859897613525e-01 4.709162116050720215e-01 4.905594289302825928e-01 -2.059682160615921021e-01 3.421113789081573486e-01 1.213237717747688293e-01 -4.826870560646057129e-02
-7.434339523315429688e-01 -3.664720058441162109e-01 -2.263485789299011230e-01 5.000637769699096680e-01 6.861536204814910889e-02 -8.069387823343276978e-02 4.744737409055233002e-03 2.155107632279396057e-02
1.011324450373649597e-01 1.861253976821899414e-01 -2.861068248748779297e-01 7.399316430091857910e-01 5.988540872931480408e-02 1.678511053323745728e-01 2.694033980369567871e-01 -4.705689847469329834e-01
-5.577146634459495544e-02 4.841000139713287354e-01 3.259870409965515137e-01 5.490002036094665527e-01 -2.376352101564407349e-01 5.106589794158935547e-01 -7.313989847898483276e-02 -1.796529889106750488e-01
-6.559752225875854492e-01 -4.313235580921173096e-01 -2.882905304431915283e-01 5.301058292388916016e-01 1.303967237472534180e-01 -2.904337644577026367e-02 -4.089395329356193542e-02 3.713871119543910027e-03
-2.366393357515335083e-01 -3.132314980030059814e-01 3.127918839454650879e-01 2.484330683946609497e-01 2.157958894968032837e-01 -2.636003494262695312e-01 -1.793611049652099609e-01 -7.335575819015502930e-01
-4.480664730072021484e-01 3.943091928958892822e-01 -1.869761645793914795e-01 5.127776265144348145e-01 -4.625826776027679443e-01 1.234221160411834717e-01 1.025151759386062622e-01 -3.257766664028167725e-01
-7.661306858062744141e-01 -1.114277318120002747e-01 7.688113301992416382e-02 6.675578653812408447e-02 -2.969931364059448242e-01 2.250521332025527954e-01 -9.342718124389648438e-02 -4.926240742206573486e-01
-4.936825633049011230e-01 9.248656779527664185e-02 -2.867009639739990234e-01 4.831804335117340088e-01 3.852417767047882080e-01 4.920483827590942383e-01 1.782493479549884796e-02 2.030332535505294800e-01
-4.866330418735742569e-03 -2.910288274288177490e-01 1.872478276491165161e-01 3.204829394817352295e-01 3.286437988281250000e-01 6.257144808769226074e-01 -1.024607867002487183e-01 -5.171883702278137207e-01
-3.222998678684234619e-01 6.772237271070480347e-02 9.676546603441238403e-02 8.086454123258590698e-02 6.726402789354324341e-02 2.934438586235046387e-01 4.636638164520263672e-01 -7.549939751625061035e-01
-7.617549300193786621e-01 -1.511230915784835815e-01 8.078653365373611450e-02 2.173764444887638092e-02 -1.939319223165512085e-01 3.408904075622558594e-01 -1.363967955112457275e-01 -4.663391411304473877e-01
-4.002571403980255127e-01 -3.102687299251556396e-01 -1.477253064513206482e-02 2.854319512844085693e-01 1.654350459575653076e-01 7.891756892204284668e-01 1.234071515500545502e-02 -1.073245555162429810e-01
-6.635013222694396973e-01 5.605118274688720703e-01 -2.537062168121337891e-01 3.267784714698791504e-01 1.615963429212570190e-01 1.349998265504837036e-01 1.286945343017578125e-01 -1.163650006055831909e-01
9.593132883310317993e-02 -2.089024782180786133e-01 1.038164198398590088e-01 7.769795060157775879e-01 -5.509294942021369934e-02 3.451993763446807861e-01 3.471046090126037598e-01 -3.000042438507080078e-01
2.486647963523864746e-01 2.633393183350563049e-02 2.622831761837005615e-01 6.533196568489074707e-01 3.127239644527435303e-01 4.480995237827301025e-01 1.969673335552215576e-01 -3.232146501541137695e-01
-3.103470206260681152e-01 3.120963573455810547e-01 -5.123212337493896484e-01 6.338707208633422852e-01 6.278441101312637329e-02 3.065549433231353760e-01 8.974627405405044556e-02 -1.898507326841354370e-01
-5.348361134529113770e-01 5.649913549423217773e-01 1.893252432346343994e-01 1.570180803537368774e-01 1.398958712816238403e-01 5.374721884727478027e-01 1.583050787448883057e-01 -2.699522860348224640e-02
1.360733807086944580e-02 5.531466379761695862e-02 3.673012852668762207e-01 2.086655944585800171e-01 2.428810894489288330e-01 -9.869568049907684326e-03 4.390048384666442871e-01 -7.526550889015197754e-01
-1.979620009660720825e-01 -5.242783427238464355e-01 3.108074963092803955e-01 5.940837860107421875e-01 -1.028503850102424622e-01 4.178419113159179688e-01 2.193091511726379395e-01 -5.603380501270294189e-02
-6.105237603187561035e-01 1.985566169023513794e-01 -8.295653015375137329e-02 1.172339245676994324e-01 -1.723038554191589355e-01 2.656504213809967041e-01 4.187424778938293457e-01 -5.400059223175048828e-01
-1.907970458269119263e-01 -1.510110050439834595e-01 1.170304492115974426e-01 1.971019804477691650e-01 2.611789703369140625e-01 7.692626118659973145e-01 -9.621847420930862427e-02 -4.679843485355377197e-01
-5.921743512153625488e-01 -1.523869186639785767e-01 -3.361383080482482910e-01 6.516759991645812988e-01 1.876988820731639862e-02 -2.913069128990173340e-01 -5.398776382207870483e-02 -1.762623339891433716e-02
-1.415813863277435303e-01 1.352302432060241699e-01 -1.173941195011138916e-01 2.644411027431488037e-01 -1.412485092878341675e-01 3.820956647396087646e-01 2.260057777166366577e-01 -8.129761815071105957e-01
-3.587199747562408447e-01 -6.093669799156486988e-04 1.261924952268600464e-01 6.915270686149597168e-01 -1.725781708955764771e-01 3.422582447528839111e-01 3.956610560417175293e-01 2.715027332305908203e-01
-5.628349781036376953e-01 5.928637981414794922e-01 3.705081641674041748e-01 2.373471707105636597e-01 1.298298034816980362e-02 1.568255871534347534e-01 3.239204883575439453e-01 -9.182662516832351685e-02
-5.845704674720764160e-01 -3.005881309509277344e-01 -2.564536333084106445e-01 5.199484825134277344e-01 2.124030441045761108e-01 -2.972815036773681641e-01 -3.019240200519561768e-01 -8.461543917655944824e-02
-1.966914087533950806e-01 4.780590534210205078e-01 2.534909844398498535e-01 4.504456818103790283e-01 4.526576101779937744e-01 -2.567629853729158640e-04 4.163414239883422852e-01 -2.955907881259918213e-01
6.087730452418327332e-02 3.084968924522399902e-01 4.666844606399536133e-01 2.655154466629028320e-01 3.430003523826599121e-01 4.480549395084381104e-01 1.575127989053726196e-01 -5.192475914955139160e-01
-5.314729809761047363e-01 -5.415559411048889160e-01 3.108755350112915039e-01 2.532428801059722900e-01 5.219322070479393005e-02 1.541221588850021362e-01 -3.469302058219909668e-01 -3.415258824825286865e-01
-4.666955769062042236e-02 5.142352581024169922e-01 3.560440838336944580e-01 3.465365171432495117e-01 4.710983037948608398e-01 1.474217474460601807e-01 2.466618269681930542e-01 -4.266383051872253418e-01
-3.713352382183074951e-01 -1.230416446924209595e-01 2.023902237415313721e-01 9.024471044540405273e-03 -5.592035502195358276e-02 6.516507267951965332e-01 7.902397960424423218e-02 -6.098419427871704102e-01
-5.592570081353187561e-02 2.273933440446853638e-01 4.846361279487609863e-01 2.529155910015106201e-01 2.017993032932281494e-01 1.918742246925830841e-02 4.411182403564453125e-01 -6.408196091651916504e-01
-3.485175967216491699e-01 5.474618822336196899e-02 -2.535847388207912445e-02 4.999777972698211670e-01 7.683742046356201172e-01 1.437153667211532593e-01 -9.529778361320495605e-02 6.915748119354248047e-02
-1.902556568384170532e-01 4.257615804672241211e-01 3.504165634512901306e-02 6.484873294830322266e-01 -4.428349137306213379e-01 -1.064214408397674561e-01 2.477797269821166992e-01 -3.032211065292358398e-01
-8.643434047698974609e-01 3.443268537521362305e-01 -5.043134465813636780e-02 1.645717024803161621e-01 1.821877993643283844e-02 -1.980503201484680176e-01 2.367146909236907959e-01 -9.556578844785690308e-02
-6.119807809591293335e-02 -2.743907570838928223e-01 1.683440357446670532e-01 6.879371404647827148e-01 4.226515591144561768e-01 2.180668711662292480e-01 4.339888691902160645e-01 6.952325999736785889e-02
-6.715793013572692871e-01 -2.061275094747543335e-01 -3.042286038398742676e-01 6.058481335639953613e-01 -6.509982794523239136e-02 -1.921267211437225342e-01 7.482918351888656616e-02 1.164032984524965286e-02
-5.579632148146629333e-02 1.988752335309982300e-01 3.194931447505950928e-01 2.172390520572662354e-01 1.959025114774703979e-01 6.159145012497901917e-02 4.323854744434356689e-01 -7.608799934387207031e-01
-6.239636987447738647e-02 -1.893072389066219330e-02 7.488861680030822754e-02 6.858692765235900879e-01 4.208639562129974365e-01 4.917514622211456299e-01 2.696401178836822510e-01 1.675458401441574097e-01
-6.061323881149291992e-01 2.251180112361907959e-01 2.240986973047256470e-01 4.609255790710449219e-01 -1.132818385958671570e-01 1.366582978516817093e-02 4.779790639877319336e-01 2.788711190223693848e-01
-7.211280465126037598e-01 2.939095199108123779e-01 3.317402005195617676e-01 2.432767897844314575e-01 1.272829808294773102e-02 3.094774438068270683e-03 4.576427042484283447e-01 1.214404925704002380e-01
-6.616774201393127441e-01 -2.234241515398025513e-01 -2.589938044548034668e-01 6.167511940002441406e-01 -1.662270724773406982e-02 -2.100697457790374756e-01 -1.063226610422134399e-01 9.536577761173248291e-02
-2.791612148284912109e-01 -1.114084720611572266e-01 1.374940872192382812e-01 5.475407242774963379e-01 4.442415237426757812e-01 4.735380411148071289e-01 2.940456569194793701e-01 2.879236936569213867e-01
-6.777454018592834473e-01 -3.644494116306304932e-01 -2.716697454452514648e-01 5.631076693534851074e-01 8.952533453702926636e-02 -5.681353807449340820e-02 5.960651673376560211e-03 7.526613771915435791e-02
-5.120550394058227539e-01 5.993875265121459961e-01 2.349928170442581177e-01 2.610044777393341064e-01 -2.897603213787078857e-01 3.470528125762939453e-01 1.911533623933792114e-01 -1.193443611264228821e-01
-1.661635935306549072e-01 -3.490859568119049072e-01 5.140905976295471191e-01 5.815784931182861328e-01 -4.121888279914855957e-01 1.853578239679336548e-01 -1.380646135658025742e-02 -2.087058871984481812e-01
-7.485247254371643066e-01 -3.504354357719421387e-01 -2.433430701494216919e-01 3.540785312652587891e-01 9.193540364503860474e-02 -2.151901870965957642e-01 -2.041977494955062866e-01 -1.893744021654129028e-01
-5.539245009422302246e-01 2.452992647886276245e-01 2.572769522666931152e-01 4.661298394203186035e-01 -2.977107763290405273e-01 7.109893113374710083e-02 4.989767074584960938e-01 8.284354209899902344e-02
-6.658568382263183594e-01 3.292162716388702393e-01 -2.597527764737606049e-02 2.283204495906829834e-01 -2.999095916748046875e-01 3.430859744548797607e-01 3.340600728988647461e-01 -2.760370373725891113e-01
-6.638591736555099487e-02 2.867900133132934570e-01 1.168509274721145630e-01 5.230248570442199707e-01 4.649985432624816895e-01 4.010423421859741211e-01 -4.953350722789764404e-01 -6.099094450473785400e-02
-2.691140472888946533e-01 2.759564518928527832e-01 -2.511653602123260498e-01 3.719456791877746582e-01 1.813583523035049438e-01 -1.076452434062957764e-01 3.917433321475982666e-01 -6.723517775535583496e-01
-5.799644589424133301e-01 -5.009282231330871582e-01 7.317537814378738403e-02 9.815355390310287476e-02 5.411886051297187805e-02 3.009871840476989746e-01 -1.539882719516754150e-01 -5.296120047569274902e-01
-4.869220554828643799e-01 3.570557832717895508e-01 -1.969475857913494110e-02 -1.066345199942588806e-01 1.976461261510848999e-01 7.632710039615631104e-02 -1.415136903524398804e-01 -7.474913001060485840e-01
1.189425028860569000e-02 3.965755403041839600e-01 3.302654325962066650e-01 5.946900248527526855e-01 1.664504259824752808e-01 3.258574008941650391e-01 -4.821379780769348145e-01 -1.162289753556251526e-01
1.583132147789001465e-02 3.083535730838775635e-01 1.819872856140136719e-01 8.431816697120666504e-01 4.271264746785163879e-02 -3.235135078430175781e-01 1.675792485475540161e-01 -1.613216251134872437e-01
-2.921334803104400635e-01 4.052163064479827881e-01 2.447633445262908936e-01 4.739161431789398193e-01 5.010960698127746582e-01 3.649856448173522949e-01 -2.735668420791625977e-01 8.247211575508117676e-02
-1.148449443280696869e-02 1.289890855550765991e-01 -2.484730035066604614e-01 6.944913268089294434e-01 -3.306804001331329346e-01 6.703447550535202026e-02 1.199727132916450500e-01 -5.576167106628417969e-01
-1.580294370651245117e-01 7.890871725976467133e-03 9.990191459655761719e-02 2.568278312683105469e-01 7.437206804752349854e-02 7.851393222808837891e-01 -4.507678747177124023e-02 -5.244200825691223145e-01
-5.531006455421447754e-01 -5.018919706344604492e-01 -2.141684293746948242e-01 2.975158095359802246e-01 6.790972501039505005e-02 6.805965304374694824e-02 -4.040428996086120605e-01 -3.678394258022308350e-01
-4.864279925823211670e-01 -1.556500345468521118e-01 -1.301874071359634399e-01 4.193591773509979248e-01 -3.832724094390869141e-01 3.284167349338531494e-01 -4.111912846565246582e-02 -5.384271740913391113e-01
-2.250886559486389160e-01 1.034671664237976074e-01 2.343211323022842407e-02 2.739900946617126465e-01 -4.229538515210151672e-02 3.129364848136901855e-01 5.851311087608337402e-01 -6.487783789634704590e-01
-4.836402535438537598e-01 4.466908276081085205e-01 -2.324955165386199951e-01 3.550020158290863037e-01 5.317159891128540039e-01 1.861523687839508057e-01 1.447685658931732178e-01 -2.194224148988723755e-01
-2.527842819690704346e-01 3.698052465915679932e-01 3.890145421028137207e-01 1.219170466065406799e-01 3.606411814689636230e-01 2.604448795318603516e-01 3.845377564430236816e-01 -5.360833406448364258e-01
-2.838456332683563232e-01 2.549389898777008057e-01 -1.191838458180427551e-01 3.719120323657989502e-01 6.433790922164916992e-01 3.364610373973846436e-01 -4.062395691871643066e-01 -9.869775176048278809e-02
-2.418901473283767700e-01 -2.465469241142272949e-01 9.019506722688674927e-02 5.351821184158325195e-01 4.919020235538482666e-01 3.731379806995391846e-01 4.297932982444763184e-01 1.422216892242431641e-01
-2.847930788993835449e-01 1.056519970297813416e-01 -3.148911297321319580e-01 2.561260461807250977e-01 1.694050729274749756e-01 9.095554798841476440e-02 3.475909829139709473e-01 -7.649726271629333496e-01
-8.019791543483734131e-02 3.658459782600402832e-01 1.869246810674667358e-01 3.116179108619689941e-01 7.070597410202026367e-01 5.879823118448257446e-02 1.725058406591415405e-01 -4.410551190376281738e-01
2.749355733394622803e-01 -1.334206759929656982e-01 3.079249262809753418e-01 5.290865302085876465e-01 1.324961483478546143e-01 4.138963818550109863e-01 -1.187842488288879395e-01 -5.734839439392089844e-01
1.535379439592361450e-01 5.051081180572509766e-01 1.332527846097946167e-01 5.633455514907836914e-01 1.069059371948242188e-01 -9.755582362413406372e-02 -3.398091793060302734e-01 -4.997610449790954590e-01
-4.672960937023162842e-01 -2.873630728572607040e-03 2.761222720146179199e-01 4.614070355892181396e-01 3.691515922546386719e-01 3.665657043457031250e-01 3.597732782363891602e-01 3.039835691452026367e-01
-7.950230240821838379e-01 -4.064495563507080078e-01 -7.322796434164047241e-02 3.067403733730316162e-01 -1.811910867691040039e-01 4.540409892797470093e-02 1.261179000139236450e-01 -2.291019558906555176e-01
-3.837752044200897217e-01 2.479103356599807739e-01 -2.315190285444259644e-01 2.159045487642288208e-01 3.625507950782775879e-01 3.304538726806640625e-01 4.854283034801483154e-01 -4.634195268154144287e-01
-2.593621611595153809e-01 -2.247371226549148560e-01 7.121899724006652832e-02 7.811999320983886719e-01 -1.959931552410125732e-01 2.003977298736572266e-01 4.093372523784637451e-01 1.440476328134536743e-01
-6.896328330039978027e-01 -4.663718342781066895e-01 -1.922118365764617920e-01 3.695175051689147949e-01 5.803983658552169800e-02 -1.746121048927307129e-01 -1.231195125728845596e-02 -3.152868449687957764e-01
-4.776715040206909180e-01 1.530244350433349609e-01 1.253003776073455811e-01 8.034577965736389160e-02 -3.486613184213638306e-02 5.115671753883361816e-01 4.230602085590362549e-01 -5.332555174827575684e-01
-5.125793814659118652e-01 -2.038254886865615845e-01 1.728979051113128662e-01 4.881334304809570312e-01 3.668771684169769287e-01 3.404718637466430664e-01 3.003774881362915039e-01 2.946235835552215576e-01
-5.713131427764892578e-01 3.711810111999511719e-01 3.833208978176116943e-01 5.119064450263977051e-02 2.796115875244140625e-01 -1.572683751583099365e-01 2.279333621263504028e-01 -4.810417890548706055e-01
-3.556767702102661133e-01 2.469666004180908203e-01 -2.387475669384002686e-01 1.811135262250900269e-01 2.073480486869812012e-01 1.765035837888717651e-01 3.986997902393341064e-01 -6.997075676918029785e-01
-4.589750468730926514e-01 1.669173389673233032e-01 -9.424817562103271484e-02 4.494465589523315430e-01 -3.063824474811553955e-01 3.810971081256866455e-01 1.978558450937271118e-01 -5.218654274940490723e-01
-1.851535141468048096e-01 -5.481710433959960938e-01 1.396576911211013794e-01 7.153646945953369141e-01 1.832464188337326050e-01 -2.684337496757507324e-01 -1.039598062634468079e-01 -1.324091851711273193e-01
1.447059512138366699e-01 2.783240079879760742e-01 4.529708027839660645e-01 5.133792161941528320e-01 3.025322556495666504e-01 4.920350909233093262e-01 -1.478446871042251587e-01 -2.781599462032318115e-01
-2.391700297594070435e-01 3.224735558032989502e-01 -1.503681838512420654e-01 1.081152930855751038e-01 3.368070423603057861e-01 1.759100407361984253e-01 -3.053113818168640137e-01 -7.529348134994506836e-01
-2.762140631675720215e-01 5.242967009544372559e-01 1.438205093145370483e-01 3.699811398983001709e-01 -1.722322553396224976e-01 3.229224383831024170e-01 1.547091305255889893e-01 -5.773826241493225098e-01
-6.758307814598083496e-01 -3.533512055873870850e-01 -3.219162523746490479e-01 3.474702537059783936e-01 1.494347155094146729e-01 -1.485026776790618896e-01 -2.944908142089843750e-01 -2.508414387702941895e-01
-3.989161550998687744e-01 1.669773906469345093e-01 6.312111020088195801e-02 3.866561949253082275e-01 7.537599802017211914e-01 -2.758758366107940674e-01 -7.031941786408424377e-03 -1.232328489422798157e-01
-2.967086732387542725e-01 -2.797463834285736084e-01 -3.807419911026954651e-02 4.122148752212524414e-01 6.288882493972778320e-01 3.748860955238342285e-01 -3.298982083797454834e-01 1.321452558040618896e-01
-3.214636147022247314e-01 2.703160047531127930e-01 -2.058115154504776001e-01 2.386448234319686890e-01 -1.206406950950622559e-01 5.278767347335815430e-01 1.922049224376678467e-01 -6.277974843978881836e-01
-4.271555691957473755e-02 2.585363984107971191e-01 3.127569258213043213e-01 1.646730899810791016e-01 1.248494535684585571e-01 1.447043865919113159e-01 2.928780317306518555e-01 -8.271009325981140137e-01
-3.110027611255645752e-01 4.682151377201080322e-01 -1.352208703756332397e-01 3.336482942104339600e-01 -3.232965245842933655e-02 1.519625931978225708e-01 1.144377216696739197e-01 -7.191747426986694336e-01
-4.125895798206329346e-01 -3.908444941043853760e-01 -1.726298183202743530e-01 6.620864272117614746e-01 1.767505258321762085e-01 -3.671013116836547852e-01 -1.499209553003311157e-01 -1.427253335714340210e-01
-2.152307033538818359e-01 -2.633678540587425232e-02 6.160426139831542969e-01 6.051074266433715820e-01 -4.237074255943298340e-01 -6.611599773168563843e-02 -5.786834284663200378e-02 -1.416704356670379639e-01
-4.906419813632965088e-01 7.371645420789718628e-02 -3.055433332920074463e-01 1.058988347649574280e-01 1.369021683931350708e-01 2.877803444862365723e-01 3.491034805774688721e-01 -6.525579094886779785e-01
-6.840524077415466309e-02 4.270069897174835205e-01 -4.693409428000450134e-02 4.013064801692962646e-01 -1.637197881937026978e-01 3.178706020116806030e-02 8.282417804002761841e-02 -7.842586040496826172e-01
-7.763110399246215820e-01 2.258904725313186646e-01 -2.133386135101318359e-01 1.600938439369201660e-01 2.206673771142959595e-01 2.873148210346698761e-02 4.155579805374145508e-01 -2.301372885704040527e-01
-2.650578022003173828e-01 4.518855214118957520e-01 -1.220636069774627686e-01 3.246913850307464600e-01 -2.771136760711669922e-01 2.124342620372772217e-01 -3.214785829186439514e-02 -6.944537162780761719e-01
-5.687392354011535645e-01 1.472029983997344971e-01 3.905544877052307129e-01 4.394028186798095703e-01 2.341860085725784302e-01 -4.233976304531097412e-01 -2.419927865266799927e-01 1.288025230169296265e-01
-4.616524577140808105e-01 4.296214878559112549e-01 1.327012628316879272e-01 8.889865875244140625e-02 4.551737308502197266e-01 -7.835699245333671570e-03 1.763229444622993469e-02 -6.076465845108032227e-01
-1.800084412097930908e-01 -3.081732988357543945e-01 -3.782078251242637634e-02 6.891089677810668945e-01 2.630366384983062744e-01 4.376966059207916260e-01 3.341102004051208496e-01 1.546885073184967041e-01
8.576310425996780396e-02 7.972081750631332397e-02 7.083321213722229004e-01 3.830303251743316650e-01 4.584122896194458008e-01 9.823819249868392944e-02 -1.684195548295974731e-01 -2.994740307331085205e-01
-6.228288635611534119e-02 -3.740004301071166992e-01 2.365595549345016479e-01 6.346448063850402832e-01 2.704601585865020752e-01 5.026126503944396973e-01 2.574072182178497314e-01 7.404896616935729980e-02
-6.358787417411804199e-02 -4.794903844594955444e-02 9.117405116558074951e-02 6.459622383117675781e-01 5.503546595573425293e-01 3.962634503841400146e-01 3.204355537891387939e-01 7.405195385217666626e-02
-2.284394204616546631e-01 -5.470185279846191406e-01 2.970119565725326538e-02 7.176604270935058594e-01 1.347053349018096924e-01 -2.733652889728546143e-01 1.450375169515609741e-01 -1.369579881429672241e-01
-1.881299912929534912e-01 -2.599429525434970856e-02 2.527684867382049561e-01 8.212185651063919067e-02 1.882982105016708374e-01 7.419292330741882324e-01 1.202408298850059509e-01 -5.412229895591735840e-01
-4.824329912662506104e-01 -2.750229835510253906e-01 -3.478557169437408447e-01 5.527322888374328613e-01 2.329587489366531372e-01 -3.703576028347015381e-01 -1.423390209674835205e-01 -2.311051040887832642e-01
-7.323495745658874512e-01 -3.379245996475219727e-01 9.733515232801437378e-02 -9.815027005970478058e-03 -4.644605889916419983e-02 3.240811526775360107e-01 -1.141938492655754089e-01 -4.686947464942932129e-01
5.002317577600479126e-02 5.211097002029418945e-01 5.213022232055664062e-01 5.321859121322631836e-01 -1.277038604021072388e-01 2.171112969517707825e-02 -1.134160831570625305e-01 -3.759276568889617920e-01
-3.946545720100402832e-01 -1.965893208980560303e-01 1.341801732778549194e-01 7.372056841850280762e-01 -4.442469030618667603e-02 1.802804917097091675e-01 1.744419485330581665e-01 4.233431816101074219e-01
-3.598301410675048828e-01 -4.518885910511016846e-01 -2.745568156242370605e-01 5.591007471084594727e-01 1.991388648748397827e-01 2.370656430721282959e-01 -4.271844327449798584e-01 9.049643413163721561e-04
-4.365735352039337158e-01 -3.575402498245239258e-01 2.126837521791458130e-01 1.009892486035823822e-02 6.598508358001708984e-02 4.068956077098846436e-01 -1.744101382791996002e-02 -6.826490163803100586e-01
-6.799601912498474121e-01 3.993024826049804688e-01 8.127444982528686523e-02 1.988244056701660156e-01 1.072251424193382263e-01 -5.861233547329902649e-02 5.473470687866210938e-01 -1.324906200170516968e-01
-7.602561712265014648e-01 4.319893419742584229e-01 -5.929047241806983948e-02 2.186995446681976318e-01 7.474739104509353638e-02 3.145465254783630371e-01 2.452911883592605591e-01 1.391274631023406982e-01
-7.619366645812988281e-01 -2.677025496959686279e-01 -4.000928252935409546e-02 1.421655118465423584e-01 -1.528630107641220093e-01 -7.731414586305618286e-02 -3.180229961872100830e-01 -4.421456754207611084e-01
-2.754439711570739746e-01 1.128000766038894653e-01 -3.026844263076782227e-01 3.397417962551116943e-01 3.712383657693862915e-02 2.789671123027801514e-01 4.900974035263061523e-01 -6.204579472541809082e-01
-1.055273860692977905e-01 4.607442617416381836e-01 5.051522850990295410e-01 4.867582917213439941e-01 2.070578783750534058e-01 4.311547279357910156e-01 -2.096994370222091675e-01 -1.082814559340476990e-01
-5.935230851173400879e-01 3.544861078262329102e-01 1.043817475438117981e-01 1.604058146476745605e-01 4.456644952297210693e-01 -1.615362465381622314e-01 4.253781735897064209e-01 -2.824660241603851318e-01
-3.273841738700866699e-01 3.336753547191619873e-01 -1.451896429061889648e-01 3.404014706611633301e-01 -2.286454141139984131e-01 4.129447937011718750e-01 2.258957177400588989e-01 -6.088482141494750977e-01
-3.740298449993133545e-01 3.114112317562103271e-01 -2.389834970235824585e-01 3.980451524257659912e-01 1.679823100566864014e-01 6.984700560569763184e-01 7.962065190076828003e-02 -1.585996598005294800e-01
-3.893083035945892334e-01 -1.987465173006057739e-01 -2.865538895130157471e-01 5.673332810401916504e-01 3.185093104839324951e-01 -4.331167042255401611e-01 -1.842329353094100952e-01 -2.863190472126007080e-01
-8.865007013082504272e-02 -1.769551038742065430e-01 2.716635763645172119e-01 3.725911080837249756e-01 6.979354023933410645e-01 4.546961188316345215e-02 -1.248731762170791626e-01 -4.933844208717346191e-01
-1.444374471902847290e-01 2.754881978034973145e-01 1.399571895599365234e-01 5.819919109344482422e-01 5.669330954551696777e-01 2.498092353343963623e-01 -3.945635259151458740e-01 7.377724349498748779e-02
-3.176599740982055664e-01 3.802564144134521484e-01 3.973800241947174072e-01 1.810410618782043457e-01 3.693906664848327637e-01 -1.507717650383710861e-02 4.324862062931060791e-01 -4.899891614913940430e-01
1.521623879671096802e-01 -2.041688710451126099e-01 5.287916585803031921e-02 4.220461547374725342e-01 2.333523333072662354e-01 4.715702235698699951e-01 -4.311203360557556152e-01 -5.399499535560607910e-01
-3.633998632431030273e-01 -2.410823255777359009e-01 1.205993741750717163e-01 6.121824383735656738e-01 1.600419133901596069e-01 5.349185466766357422e-01 6.288034468889236450e-02 3.237330317497253418e-01
-1.172214746475219727e-01 1.421010820195078850e-03 -9.492898359894752502e-03 6.977202892303466797e-01 3.862798213958740234e-01 4.971304833889007568e-01 2.727111876010894775e-01 1.692078411579132080e-01
-6.414276361465454102e-01 -4.541781842708587646e-01 5.361205711960792542e-02 3.153216838836669922e-01 1.391953825950622559e-01 1.610211730003356934e-01 -4.785532951354980469e-01 -7.532835006713867188e-02
-5.380297824740409851e-02 4.535885900259017944e-02 3.736022114753723145e-01 2.076539993286132812e-01 2.492363750934600830e-01 -4.084188491106033325e-02 5.334029197692871094e-01 -6.812074780464172363e-01
-4.451324343681335449e-01 5.501661300659179688e-01 9.807745367288589478e-02 3.963137269020080566e-01 2.190128266811370850e-01 -1.355641037225723267e-01 4.782138466835021973e-01 -1.935403048992156982e-01
-5.243552923202514648e-01 -4.095605611801147461e-01 -1.566958799958229065e-02 9.935405850410461426e-02 8.708360046148300171e-02 3.844635188579559326e-01 -2.088475972414016724e-01 -5.900694131851196289e-01
-6.470914483070373535e-01 1.275069266557693481e-01 1.388788968324661255e-01 4.343824088573455811e-01 -1.041512787342071533e-01 3.791458532214164734e-02 5.477941036224365234e-01 2.113665789365768433e-01
-4.568534195423126221e-01 -2.352968007326126099e-01 -3.709667176008224487e-02 3.430920541286468506e-01 -3.241012394428253174e-01 4.247873425483703613e-01 3.925368785858154297e-01 -4.210237264633178711e-01
-9.539540112018585205e-02 -4.043765962123870850e-01 -1.122253388166427612e-01 5.856335759162902832e-01 3.513507246971130371e-01 3.664807677268981934e-01 -3.886990845203399658e-01 -2.509496212005615234e-01
-5.632020235061645508e-01 7.120875269174575806e-02 1.473155021667480469e-01 2.946363091468811035e-01 -2.699734866619110107e-01 7.206579297780990601e-02 6.855794787406921387e-01 -1.453341245651245117e-01
-1.413142681121826172e-01 3.693955242633819580e-01 -3.543053269386291504e-01 4.072527289390563965e-01 3.742821812629699707e-01 1.199616268277168274e-01 -7.559238374233245850e-02 -6.260975599288940430e-01
7.131602615118026733e-02 -1.194298118352890015e-01 6.600537300109863281e-01 6.392056941986083984e-01 -1.407851465046405792e-02 4.337310045957565308e-02 5.271654203534126282e-02 -3.626806437969207764e-01
-1.455497890710830688e-01 3.370389044284820557e-01 -3.107028901576995850e-01 2.960197329521179199e-01 4.287833869457244873e-01 7.982297986745834351e-02 -1.930127441883087158e-01 -6.734802722930908203e-01
-2.279609143733978271e-01 3.668655455112457275e-01 -2.174419909715652466e-01 2.291123867034912109e-01 4.821210801601409912e-01 8.096807450056076050e-02 -1.587027460336685181e-01 -6.704378128051757812e-01
1.120410710573196411e-01 -2.501501142978668213e-01 2.824345827102661133e-01 4.355787336826324463e-01 5.488421916961669922e-01 2.997562289237976074e-01 9.017568081617355347e-02 -5.061230659484863281e-01
-7.316086292266845703e-01 2.255518883466720581e-01 -1.694766730070114136e-01 7.482599467039108276e-02 -7.701856642961502075e-02 3.894170224666595459e-01 2.518408894538879395e-01 -3.981868028640747070e-01
-2.411630749702453613e-01 -5.791255831718444824e-01 -1.405677795410156250e-01 6.869942545890808105e-01 1.851276606321334839e-01 -1.787306219339370728e-01 -1.064775511622428894e-01 -1.928187608718872070e-01
-4.683316946029663086e-01 1.051235198974609375e-01 -2.413822710514068604e-01 1.501864045858383179e-01 2.227897942066192627e-02 3.272754848003387451e-01 2.998548746109008789e-01 -7.009099125862121582e-01
-1.835714429616928101e-01 2.081069499254226685e-01 -4.875296950340270996e-01 5.704193711280822754e-01 3.732638061046600342e-01 2.396884858608245850e-01 1.712296158075332642e-01 -3.658325076103210449e-01
-3.098565340042114258e-01 -3.925361633300781250e-01 8.861567080020904541e-02 6.538110375404357910e-01 3.648976385593414307e-01 2.333166599273681641e-01 -8.040083944797515869e-02 3.471763432025909424e-01
2.702839076519012451e-01 -3.644084557890892029e-02 2.652187645435333252e-01 6.102941632270812988e-01 -4.152996465563774109e-02 3.304735720157623291e-01 1.916267573833465576e-01 -5.789304375648498535e-01
-1.936846524477005005e-01 8.750431984663009644e-02 -2.880871109664440155e-02 2.705696821212768555e-01 -1.309153884649276733e-01 4.010191559791564941e-01 1.912587583065032959e-01 -8.162452578544616699e-01
1.233160644769668579e-01 1.907418966293334961e-01 6.592683494091033936e-02 6.495007872581481934e-01 5.405688881874084473e-01 9.090320020914077759e-02 2.752721607685089111e-01 -3.820474743843078613e-01
-3.644539415836334229e-01 2.200587838888168335e-02 1.200612485408782959e-01 5.931426286697387695e-01 2.316326946020126343e-01 4.624393582344055176e-01 4.021103382110595703e-01 2.669449150562286377e-01
1.612742096185684204e-01 -5.502398684620857239e-02 1.969930231571197510e-01 5.257185697555541992e-01 2.348756194114685059e-01 5.311934351921081543e-01 3.446704447269439697e-01 -4.468175172805786133e-01
6.457569450139999390e-02 5.921261012554168701e-02 3.514114320278167725e-01 6.725444793701171875e-01 6.020313501358032227e-01 1.777994185686111450e-01 1.497764289379119873e-01 -5.522227846086025238e-03
-1.779929846525192261e-01 -2.111331000924110413e-02 1.160568967461585999e-01 4.814811646938323975e-01 -4.008319377899169922e-01 4.743627905845642090e-01 1.732326894998550415e-01 -5.539706349372863770e-01
-6.229435801506042480e-01 -2.790427505970001221e-01 -1.262833029031753540e-01 6.274957060813903809e-01 8.611083030700683594e-02 -2.970746159553527832e-01 -1.386073380708694458e-01 9.745522588491439819e-02
-5.996422767639160156e-01 -8.860100805759429932e-02 -3.871000707149505615e-01 5.953500866889953613e-01 -9.510761499404907227e-02 -3.079946339130401611e-01 -1.045620068907737732e-01 -1.159804984927177429e-01
-2.788453400135040283e-01 5.660067200660705566e-01 4.469669461250305176e-01 3.939153552055358887e-01 4.064933061599731445e-01 -7.699434459209442139e-02 -2.726144343614578247e-02 -2.739065885543823242e-01
-2.933682203292846680e-01 2.950538992881774902e-01 3.220064640045166016e-01 3.554791510105133057e-01 5.420184135437011719e-01 2.742854356765747070e-01 -2.488061189651489258e-01 -4.073128998279571533e-01
-5.516628623008728027e-01 4.064652919769287109e-01 -1.765912026166915894e-01 4.812898933887481689e-01 3.062932789325714111e-01 -1.618798673152923584e-01 3.562086522579193115e-01 -1.439595073461532593e-01
-5.611619949340820312e-01 3.564465045928955078e-01 -1.767741292715072632e-01 1.631397604942321777e-01 1.306385546922683716e-02 2.460007667541503906e-01 1.991266459226608276e-01 -6.323298811912536621e-01
-5.755308866500854492e-01 6.219548583030700684e-01 -1.012471765279769897e-01 1.072496250271797180e-01 2.439687401056289673e-01 2.316827476024627686e-01 -5.915865674614906311e-02 -3.787950277328491211e-01
1.227747648954391479e-01 1.361261755228042603e-01 4.015963673591613770e-01 6.050111651420593262e-01 4.813405573368072510e-01 4.100261628627777100e-01 1.250663846731185913e-01 -1.537078917026519775e-01
2.667523324489593506e-01 4.406346380710601807e-02 3.615418076515197754e-01 6.335852742195129395e-01 1.960179507732391357e-01 3.857895731925964355e-01 -3.250749409198760986e-01 -3.191059529781341553e-01
-2.203597724437713623e-01 1.178355738520622253e-01 1.420591026544570923e-02 2.392298430204391479e-01 -1.408215463161468506e-01 2.984263896942138672e-01 3.915219306945800781e-01 -7.860949039459228516e-01
-1.050770431756973267e-01 -8.533632755279541016e-02 -4.726478159427642822e-01 7.244025468826293945e-01 2.337176948785781860e-01 4.166166782379150391e-01 6.771444529294967651e-02 -2.725501172244548798e-02
-4.671877324581146240e-01 -5.815334916114807129e-01 1.847248971462249756e-01 5.990965366363525391e-01 7.206007838249206543e-02 -1.481186151504516602e-01 -1.490389406681060791e-01 3.420800715684890747e-02
-3.883973360061645508e-01 -1.883267164230346680e-01 6.131184473633766174e-02 1.390379518270492554e-01 -2.956733293831348419e-02 7.087209224700927734e-01 8.288805186748504639e-02 -5.296788811683654785e-01
-9.199956059455871582e-02 3.890410065650939941e-01 4.766993820667266846e-01 5.748109221458435059e-01 1.087832972407341003e-01 3.081960976123809814e-01 -4.191193878650665283e-01 7.326290477067232132e-03
-2.839727699756622314e-01 3.061658143997192383e-01 -1.177221909165382385e-01 4.813959300518035889e-01 -1.314050704240798950e-01 4.266950786113739014e-01 2.025723457336425781e-02 -6.166644096374511719e-01
-4.155779480934143066e-01 5.088582262396812439e-02 4.345346391201019287e-01 6.507764458656311035e-01 2.642249129712581635e-02 -3.454768061637878418e-01 -1.976068764925003052e-01 2.308125942945480347e-01
-1.292805820703506470e-01 2.314836829900741577e-01 3.005042970180511475e-01 4.227420985698699951e-01 2.741139531135559082e-01 6.841256022453308105e-01 -3.424006402492523193e-01 -1.684509031474590302e-02
-1.935167014598846436e-01 3.435444831848144531e-01 2.697360813617706299e-01 2.279580235481262207e-01 5.323334336280822754e-01 1.873621195554733276e-01 2.042937465012073517e-02 -6.331708431243896484e-01
-1.442948430776596069e-01 -2.595345675945281982e-01 3.318917155265808105e-01 2.482618987560272217e-01 1.849537193775177002e-01 7.383429408073425293e-01 -1.519695073366165161e-01 -3.709202408790588379e-01
-3.230030238628387451e-01 -5.507425665855407715e-01 2.937563955783843994e-01 5.772638916969299316e-01 -4.769364744424819946e-02 -1.589242368936538696e-01 -2.093049138784408569e-01 -3.185671567916870117e-01
-3.908002078533172607e-01 2.899224460124969482e-01 4.710136353969573975e-02 1.505949646234512329e-01 -1.677305549383163452e-01 3.102809786796569824e-01 3.959269523620605469e-01 -6.761338114738464355e-01
-1.806876212358474731e-01 -5.666180048137903214e-03 4.792714118957519531e-01 7.955363392829895020e-01 3.549568820744752884e-03 3.552285581827163696e-02 3.199616372585296631e-01 3.302685171365737915e-02
-1.306480765342712402e-01 3.906951844692230225e-01 2.670162022113800049e-01 3.241005837917327881e-01 5.981317758560180664e-01 -7.160179316997528076e-02 3.305334150791168213e-01 -4.263903498649597168e-01
-7.769685983657836914e-01 2.709677815437316895e-01 1.213697269558906555e-01 2.242582887411117554e-01 -3.601681292057037354e-01 1.668144911527633667e-01 2.564624547958374023e-01 -1.858839392662048340e-01
-7.534501552581787109e-01 4.875085651874542236e-01 6.396839767694473267e-02 2.460671663284301758e-01 3.460285067558288574e-01 9.613709151744842529e-02 1.224496681243181229e-02 -2.965195104479789734e-02
-6.089727878570556641e-01 2.657131850719451904e-01 1.781331002712249756e-01 1.833859831094741821e-01 5.784749388694763184e-01 -1.728482544422149658e-01 3.298579752445220947e-01 -1.409638375043869019e-01
-1.291935890913009644e-02 -1.308778673410415649e-01 3.726466894149780273e-01 6.047381758689880371e-01 3.031646311283111572e-01 5.445730090141296387e-01 2.935785353183746338e-01 5.893704295158386230e-02
-7.384084463119506836e-01 2.248916774988174438e-01 8.068286627531051636e-02 2.932407855987548828e-01 -2.939239144325256348e-02 5.977128073573112488e-02 5.423572659492492676e-01 1.144070178270339966e-01
-6.842951774597167969e-01 2.839080393314361572e-01 -2.800115570425987244e-02 1.686913147568702698e-02 1.269671022891998291e-01 1.069115400314331055e-01 -3.032492846250534058e-02 -6.493054032325744629e-01
-3.967470228672027588e-01 -2.700583040714263916e-01 3.846277594566345215e-01 1.669545322656631470e-01 2.151920646429061890e-02 -9.616953134536743164e-02 -3.975765705108642578e-01 -6.527397036552429199e-01
-6.152440309524536133e-01 3.684369027614593506e-01 2.416566759347915649e-01 2.346973568201065063e-01 5.764787793159484863e-01 -4.001805558800697327e-02 1.957124769687652588e-01 -3.948786295950412750e-03
-5.890124440193176270e-01 4.401305317878723145e-01 4.352742135524749756e-01 4.152790606021881104e-01 1.429183483123779297e-01 -1.635684818029403687e-02 2.522656917572021484e-01 1.144455745816230774e-01
-3.282422423362731934e-01 1.592276543378829956e-01 3.644477725028991699e-01 -4.336506500840187073e-02 -7.799688726663589478e-02 2.981649935245513916e-01 2.477733939886093140e-01 -7.588303685188293457e-01
-4.714852571487426758e-01 -4.540251195430755615e-01 4.778927266597747803e-01 3.005643784999847412e-01 -5.725578591227531433e-02 1.457509212195873260e-02 -2.690698504447937012e-01 -4.206578731536865234e-01
-4.176466763019561768e-01 5.971926450729370117e-01 2.994145750999450684e-01 4.522790014743804932e-01 4.666606336832046509e-02 7.006800174713134766e-02 3.908817768096923828e-01 -1.218646019697189331e-01
-3.676538765430450439e-01 -1.097126752138137817e-01 3.025625646114349365e-01 4.391149282455444336e-01 7.029919624328613281e-01 -1.866040676832199097e-01 -1.314892768859863281e-01 1.487260162830352783e-01
-5.417509675025939941e-01 1.583796888589859009e-01 1.250794827938079834e-01 4.849748313426971436e-01 1.765412539243698120e-01 -3.566852509975433350e-01 5.140376091003417969e-01 8.916512131690979004e-02
-5.075426101684570312e-01 -1.204230338335037231e-01 -5.800326541066169739e-02 3.692046999931335449e-01 -3.815328776836395264e-01 -5.799829587340354919e-02 1.746226549148559570e-01 -6.393731832504272461e-01
-4.073235988616943359e-01 7.104885578155517578e-01 4.144914448261260986e-01 2.829545736312866211e-01 8.732508867979049683e-02 9.292818605899810791e-02 -1.102071031928062439e-01 -2.214049249887466431e-01
-4.670895636081695557e-01 5.766548514366149902e-01 9.841582737863063812e-03 1.973257511854171753e-01 3.893570899963378906e-01 9.285937994718551636e-02 1.410915404558181763e-01 -4.797224104404449463e-01
-1.685934960842132568e-01 -1.505630910396575928e-01 3.432393074035644531e-02 7.161864638328552246e-01 2.190769016742706299e-01 4.316596984863281250e-01 4.181293547153472900e-01 1.601527631282806396e-01
-4.805329740047454834e-01 2.925128042697906494e-01 -1.464018821716308594e-01 1.042267382144927979e-01 3.286432623863220215e-01 -1.391588747501373291e-01 1.505116075277328491e-01 -7.079564929008483887e-01
-4.026302993297576904e-01 5.463528037071228027e-01 -1.061140373349189758e-01 6.014466881752014160e-01 2.372560948133468628e-01 3.215189278125762939e-01 -5.256487429141998291e-02 6.293895840644836426e-02
-3.145577013492584229e-01 3.574520945549011230e-01 4.356667026877403259e-02 3.725239038467407227e-01 3.872166872024536133e-01 6.190201640129089355e-01 -2.067129164934158325e-01 -2.382360845804214478e-01
-4.073177278041839600e-01 3.215165734291076660e-01 3.965426385402679443e-01 4.559355974197387695e-01 -5.064637660980224609e-01 4.920579493045806885e-02 -2.994711399078369141e-01 -1.303317695856094360e-01
-3.025988042354583740e-01 -2.061955034732818604e-01 2.639992833137512207e-01 7.258661091327667236e-02 3.692589327692985535e-02 6.159442663192749023e-01 2.640286684036254883e-01 -5.835161209106445312e-01
-6.293520331382751465e-01 -4.453407824039459229e-01 -7.646748796105384827e-03 3.024232685565948486e-01 -2.392951399087905884e-01 1.986822932958602905e-01 3.089789152145385742e-01 -3.490909636020660400e-01
-6.770021915435791016e-01 3.248464465141296387e-01 3.498215600848197937e-02 4.009922146797180176e-01 -3.344876766204833984e-01 1.542480438947677612e-01 3.691075742244720459e-01 4.700646549463272095e-02
-2.970309928059577942e-02 5.019592642784118652e-01 4.881573617458343506e-01 6.113497614860534668e-01 -2.022053860127925873e-02 -2.026587575674057007e-01 -8.068562299013137817e-02 -2.951590120792388916e-01
-3.422744572162628174e-01 1.061904579401016235e-01 1.314482241868972778e-01 2.005813866853713989e-01 -1.220927387475967407e-01 8.077692389488220215e-01 -1.701699756085872650e-02 -3.825871944427490234e-01
-6.616192404180765152e-03 1.607757210731506348e-01 -2.260906696319580078e-01 7.754455804824829102e-01 -1.789661794900894165e-01 2.886025309562683105e-01 2.909983098506927490e-01 -3.488184511661529541e-01
-2.864578664302825928e-01 3.789727091789245605e-01 -1.941049844026565552e-01 3.421584069728851318e-01 -2.193384170532226562e-01 3.934354484081268311e-01 3.236055001616477966e-02 -6.446894407272338867e-01
-3.187337815761566162e-01 5.370726436376571655e-02 -3.779019713401794434e-01 3.544729351997375488e-01 7.864429801702499390e-02 3.188519179821014404e-01 3.746218979358673096e-01 -6.155245900154113770e-01
-5.808984041213989258e-01 3.108330070972442627e-01 3.191150128841400146e-01 1.596022844314575195e-01 5.939741730690002441e-01 1.471369117498397827e-01 -1.999885141849517822e-01 -1.555075049400329590e-01
-3.142117559909820557e-01 4.917029738426208496e-01 5.151066780090332031e-01 4.462529122829437256e-01 -4.573979228734970093e-02 2.879694700241088867e-01 -3.276770412921905518e-01 5.130154266953468323e-02
-5.451463460922241211e-01 3.903585374355316162e-01 -1.454167813062667847e-01 1.227551177144050598e-01 3.147550523281097412e-01 1.035850048065185547e-01 2.116469740867614746e-01 -5.996881127357482910e-01
-8.237695693969726562e-02 3.781328201293945312e-01 -1.915244460105895996e-01 6.463766694068908691e-01 -3.552241027355194092e-01 -1.480253878980875015e-02 -1.160874664783477783e-01 -5.058315396308898926e-01
