# Supplementary material for: Where is your field going? A machine learning approach to study the relative motion of the domains of physics
Source: PLoS One. 2020 Jun 18;15(6):e0233997. doi: 10.1371/journal.pone.0233997 (PMC7302634; doi:10.1371/journal.pone.0233997)
Supplement: S3 Data — (ZIP) [file pone.0233997.s003.zip › 2/Pacs4Run_2_VS_500_embeddings2004-2008ED8.txt]

2.353778034448623657e-01 1.971262544393539429e-01 4.701827764511108398e-01 6.698977351188659668e-01 -2.277468740940093994e-01 -8.886016905307769775e-02 -2.730466723442077637e-01 -3.187230527400970459e-01
6.210610270500183105e-01 -9.611947461962699890e-03 5.882775187492370605e-01 2.590461671352386475e-01 -3.071732223033905029e-01 6.820254772901535034e-02 -3.166404366493225098e-01 4.180279746651649475e-02
3.358388543128967285e-01 -2.782321348786354065e-02 4.653068482875823975e-01 5.789655447006225586e-01 -9.405880235135555267e-03 4.083550870418548584e-01 -3.761818706989288330e-01 -1.623925119638442993e-01
2.904375791549682617e-01 1.954535096883773804e-01 5.740271210670471191e-01 3.204888999462127686e-01 -2.646448910236358643e-01 -1.154665723443031311e-01 -5.649038553237915039e-01 2.067311853170394897e-01
2.029426097869873047e-01 -1.224869936704635620e-01 5.678587555885314941e-01 6.192686557769775391e-01 4.433403909206390381e-02 -1.079827249050140381e-01 -4.081469178199768066e-01 -2.400923073291778564e-01
1.751010864973068237e-01 4.661452770233154297e-02 -1.811400353908538818e-01 9.107726216316223145e-01 -2.027255147695541382e-01 1.466842442750930786e-01 -1.436221133917570114e-02 -2.050077021121978760e-01
1.836459785699844360e-01 -3.497264683246612549e-01 4.181795120239257812e-01 3.631765544414520264e-01 -6.818889379501342773e-01 -5.934196710586547852e-02 -2.546171844005584717e-01 -6.221134588122367859e-02
2.281554043292999268e-01 1.151293888688087463e-01 -3.346956670284271240e-01 8.158540129661560059e-01 -2.478610426187515259e-01 1.680222749710083008e-01 3.617834672331809998e-02 -2.570523023605346680e-01
4.975447952747344971e-01 4.204148426651954651e-02 -7.103895395994186401e-02 4.642130136489868164e-01 -6.555946469306945801e-01 -6.135002151131629944e-02 3.072035014629364014e-01 -4.689568281173706055e-02
2.474353611469268799e-01 2.505606412887573242e-01 -4.269924163818359375e-01 4.636272788047790527e-01 -5.347968339920043945e-01 -1.085995212197303772e-01 -4.191107451915740967e-01 7.257403433322906494e-02
3.153440654277801514e-01 -3.057894706726074219e-01 1.206111460924148560e-01 7.477742433547973633e-01 -4.269114136695861816e-01 -1.670740246772766113e-01 -1.406710445880889893e-01 -5.815662816166877747e-02
2.232543826103210449e-01 1.166308596730232239e-01 5.190379023551940918e-01 1.953452974557876587e-01 -5.284538865089416504e-01 8.046686649322509766e-02 -5.833159089088439941e-01 5.476167798042297363e-02
8.386626094579696655e-02 1.461163163185119629e-01 5.699277520179748535e-01 5.767617225646972656e-01 -3.185407817363739014e-01 -2.554404549300670624e-02 -3.982734382152557373e-01 2.310897111892700195e-01
4.432486891746520996e-01 -9.493718296289443970e-02 2.629235684871673584e-01 5.508652925491333008e-01 -3.516483306884765625e-02 -5.838311910629272461e-01 -1.778152883052825928e-01 -2.195959836244583130e-01
5.718859434127807617e-01 -6.841896474361419678e-02 -1.808178573846817017e-01 4.099071323871612549e-01 -5.626564621925354004e-01 1.363009512424468994e-01 -3.632610440254211426e-01 -2.067200653254985809e-02
6.423658132553100586e-01 3.361044228076934814e-01 1.596335619688034058e-01 1.782069057226181030e-01 -1.698977649211883545e-01 -1.249942556023597717e-01 4.065662026405334473e-01 -4.553840756416320801e-01
3.006755411624908447e-01 3.935176432132720947e-01 -8.214797824621200562e-02 5.240526199340820312e-01 -4.897302091121673584e-01 -1.849556863307952881e-01 -2.373482435941696167e-01 3.781274855136871338e-01
7.385526895523071289e-01 3.408964276313781738e-01 7.960774749517440796e-02 4.735515117645263672e-01 -4.949780553579330444e-02 2.048075646162033081e-01 -2.396661341190338135e-01 7.684446871280670166e-02
6.262987852096557617e-01 2.803020775318145752e-01 -1.087582781910896301e-01 5.219067335128784180e-01 -1.210208460688591003e-01 -1.137642338871955872e-01 -4.354899227619171143e-01 1.665104776620864868e-01
3.941329121589660645e-01 2.946766614913940430e-01 -9.040367789566516876e-03 6.093577742576599121e-01 -2.857787907123565674e-01 -1.077475119382143021e-02 -4.857595860958099365e-01 2.620652914047241211e-01
-1.029187142848968506e-01 -9.496021270751953125e-02 -2.219207882881164551e-01 6.157363653182983398e-01 -3.571403920650482178e-01 -4.429917633533477783e-01 -3.143256604671478271e-01 -3.597482144832611084e-01
4.695413410663604736e-01 -3.084356784820556641e-01 1.051708087325096130e-01 4.684896469116210938e-01 -1.873942762613296509e-01 -4.565338790416717529e-01 -1.937074363231658936e-01 -4.156830608844757080e-01
8.518487215042114258e-02 5.636467337608337402e-01 1.080658286809921265e-01 5.331659317016601562e-01 -2.523932754993438721e-01 1.711495220661163330e-01 -4.573255777359008789e-01 2.774174213409423828e-01
4.157915711402893066e-02 2.494050860404968262e-01 6.328337192535400391e-01 -3.584637865424156189e-02 -3.746063709259033203e-01 -1.731428056955337524e-01 -1.312754750251770020e-01 -5.888659954071044922e-01
3.569156825542449951e-01 -2.949077785015106201e-01 -8.495972305536270142e-02 6.527572870254516602e-01 -2.150847017765045166e-01 -3.898107409477233887e-01 -1.002492159605026245e-01 -3.795612156391143799e-01
1.479979306459426880e-01 3.113299608230590820e-01 -4.753723144531250000e-01 4.886498749256134033e-01 -5.702913999557495117e-01 1.214345544576644897e-01 -2.698962092399597168e-01 -5.991737917065620422e-02
6.556162238121032715e-01 3.378466367721557617e-01 4.369630217552185059e-01 -8.432943373918533325e-02 -4.473859071731567383e-01 -1.555674709379673004e-02 2.138969488441944122e-02 -2.390091419219970703e-01
2.020059078931808472e-01 3.194669783115386963e-01 -3.270516395568847656e-01 5.171676278114318848e-01 -3.439854085445404053e-01 -5.938662290573120117e-01 -7.961610704660415649e-02 7.326415181159973145e-02
4.249221086502075195e-01 -4.128555655479431152e-01 2.024159729480743408e-01 2.875191867351531982e-01 -4.410992264747619629e-01 5.225531384348869324e-02 -4.727197587490081787e-01 -3.234021365642547607e-01
5.727192759513854980e-01 -8.383294567465782166e-03 4.578249454498291016e-01 3.303028270602226257e-02 -5.338898897171020508e-01 9.541954845190048218e-03 3.454427421092987061e-02 -4.182165265083312988e-01
-9.956496953964233398e-02 2.482151985168457031e-01 1.393959522247314453e-01 7.211169600486755371e-01 -4.962356686592102051e-01 9.153052419424057007e-02 -2.710660398006439209e-01 2.468414157629013062e-01
3.687250912189483643e-01 -1.718238927423954010e-02 -2.872793376445770264e-01 5.423901677131652832e-01 -6.271821856498718262e-01 1.844456195831298828e-01 -2.075196057558059692e-01 -1.287943422794342041e-01
2.826952338218688965e-01 -1.030544117093086243e-01 -1.777434349060058594e-01 8.217122554779052734e-01 -1.784280240535736084e-01 1.783584058284759521e-01 -6.704638153314590454e-02 -3.667642772197723389e-01
2.639936208724975586e-01 4.237783849239349365e-01 -2.164485454559326172e-01 5.318166613578796387e-01 -3.483034670352935791e-01 -5.024109482765197754e-01 -8.788941055536270142e-02 1.989566683769226074e-01
3.249416947364807129e-01 5.659439563751220703e-01 4.433051049709320068e-01 1.132527142763137817e-01 -3.414646685123443604e-01 -1.622616872191429138e-02 3.697050511837005615e-01 -3.335138559341430664e-01
1.261097937822341919e-01 2.804046869277954102e-01 -5.808817595243453979e-02 -1.629291661083698273e-02 -2.941662073135375977e-01 2.798551917076110840e-01 -5.054603219032287598e-01 -6.938925981521606445e-01
3.952211439609527588e-01 1.373941302299499512e-01 3.265307247638702393e-01 6.084753274917602539e-01 1.690690666437149048e-01 -4.947077929973602295e-01 1.456766426563262939e-01 -2.313368618488311768e-01
4.288113415241241455e-01 2.854862511157989502e-01 2.158887311816215515e-02 8.110370039939880371e-01 -8.064603060483932495e-02 1.312528252601623535e-01 -1.939246505498886108e-01 1.226107552647590637e-01
2.360235899686813354e-01 1.301704347133636475e-01 1.431691925972700119e-02 5.583444833755493164e-01 -6.909058690071105957e-01 3.443480432033538818e-01 1.383707821369171143e-01 -1.794518716633319855e-02
6.757186055183410645e-01 1.911614462733268738e-02 3.308955430984497070e-01 -1.318621332757174969e-03 -5.001316666603088379e-01 -1.539870947599411011e-01 4.200186580419540405e-03 -3.996047079563140869e-01
-1.500878930091857910e-01 3.074947595596313477e-01 4.953140020370483398e-01 6.516078114509582520e-01 -2.698669135570526123e-01 8.772675693035125732e-02 -3.029400408267974854e-01 2.017304599285125732e-01
6.682079434394836426e-01 1.178790107369422913e-01 -1.322068423032760620e-01 5.977899432182312012e-01 -2.776167392730712891e-01 5.611308664083480835e-02 -2.756880521774291992e-01 9.245340526103973389e-02
4.626836478710174561e-01 3.555844426155090332e-01 -6.265641003847122192e-02 1.914046555757522583e-01 -5.438612401485443115e-02 4.658068716526031494e-01 -2.759655416011810303e-01 -5.681824088096618652e-01
6.158292889595031738e-01 -6.991114467382431030e-02 1.966112665832042694e-02 3.646015822887420654e-01 -5.755276083946228027e-01 3.473387360572814941e-01 6.343143526464700699e-03 -1.750123053789138794e-01
2.566820979118347168e-01 1.836022585630416870e-01 -1.927416473627090454e-01 2.605846337974071503e-02 -5.363036990165710449e-01 -6.588085740804672241e-02 -7.471190094947814941e-01 -1.114782691001892090e-01
-1.907866634428501129e-02 1.226052939891815186e-01 -2.372252196073532104e-01 7.162302732467651367e-01 -3.552311360836029053e-01 1.914979517459869385e-01 -4.681560993194580078e-01 -1.825148016214370728e-01
3.403169512748718262e-01 3.722938522696495056e-02 -3.577079176902770996e-01 5.918939113616943359e-01 -5.806159377098083496e-01 8.547961711883544922e-03 -2.590475976467132568e-01 -1.453424338251352310e-02
6.310948729515075684e-01 -7.982874521985650063e-04 1.113535463809967041e-02 5.549892783164978027e-01 -3.170516490936279297e-01 2.055625915527343750e-01 -3.850133717060089111e-01 5.068047717213630676e-02
2.080145627260208130e-01 2.348853349685668945e-01 -1.226210445165634155e-01 8.856743574142456055e-01 -2.649619579315185547e-01 -1.056217849254608154e-01 9.328932315111160278e-02 1.097283735871315002e-01
4.752091765403747559e-01 -2.696529217064380646e-02 3.240854442119598389e-01 5.337997078895568848e-01 1.557621359825134277e-01 -3.929041624069213867e-01 -1.069769486784934998e-01 -4.397682547569274902e-01
6.269475817680358887e-02 4.993292391300201416e-01 -5.399687886238098145e-01 5.025258660316467285e-01 -3.147670328617095947e-01 -2.054792456328868866e-02 -2.427095174789428711e-01 -2.103160768747329712e-01
2.776374220848083496e-01 4.314331114292144775e-01 -2.395457476377487183e-01 4.038485586643218994e-01 -2.657530605792999268e-01 -1.662795692682266235e-01 -6.175096035003662109e-01 1.916127800941467285e-01
7.263529300689697266e-01 3.046165704727172852e-01 1.176842749118804932e-01 -7.773239910602569580e-02 -3.600383698940277100e-01 -2.601916193962097168e-01 1.775346929207444191e-03 -4.029862284660339355e-01
5.061922073364257812e-01 -3.129957020282745361e-01 1.515249311923980713e-01 5.002174973487854004e-01 -9.677502512931823730e-02 -3.982864618301391602e-01 -2.164434343576431274e-01 -3.972161412239074707e-01
2.241198867559432983e-01 1.391090154647827148e-01 -7.932107150554656982e-02 5.191417932510375977e-01 -6.888382434844970703e-01 4.004007577896118164e-01 1.202710717916488647e-01 -7.304123789072036743e-02
3.248286545276641846e-01 2.154594361782073975e-01 -2.312429249286651611e-01 8.605483174324035645e-01 -1.967394351959228516e-01 8.745033293962478638e-02 -8.724287152290344238e-02 -9.042567573487758636e-03
3.483646512031555176e-01 1.922119855880737305e-01 -8.896832913160324097e-02 7.235170006752014160e-01 -2.582273483276367188e-01 3.159009814262390137e-01 -3.743657171726226807e-01 6.066184490919113159e-02
4.616804718971252441e-01 1.587904989719390869e-02 4.613528251647949219e-01 1.541731655597686768e-01 -5.611986517906188965e-01 1.736288145184516907e-02 2.305591702461242676e-01 -4.261223077774047852e-01
5.783526897430419922e-01 4.228268265724182129e-01 -7.273705303668975830e-02 5.753344893455505371e-01 -1.747750192880630493e-01 5.801577121019363403e-02 -2.341795116662979126e-01 2.483408749103546143e-01
3.173626363277435303e-01 3.164728879928588867e-01 -2.811388075351715088e-01 4.255921244621276855e-01 -6.768811345100402832e-01 -1.268397420644760132e-01 -5.758645012974739075e-02 2.477613240480422974e-01
2.666077017784118652e-01 4.411785006523132324e-01 -2.618373930454254150e-01 2.891180515289306641e-01 -4.118753969669342041e-01 -5.809491872787475586e-01 -2.007440030574798584e-01 1.862586736679077148e-01
2.150419726967811584e-02 4.159181714057922363e-01 -4.020903706550598145e-01 4.482427239418029785e-01 -2.277484089136123657e-01 -3.212913870811462402e-01 -5.547129511833190918e-01 -3.387667983770370483e-02
4.699523150920867920e-01 -2.781399190425872803e-01 1.584694981575012207e-01 4.495441913604736328e-01 -2.836525142192840576e-01 -3.928616642951965332e-01 -3.840203881263732910e-01 -3.038251399993896484e-01
-6.358911097049713135e-02 1.504910737276077271e-01 -2.922292053699493408e-01 6.557947397232055664e-01 -4.733189642429351807e-01 1.084374040365219116e-01 -4.693664014339447021e-01 -4.183148220181465149e-02
-2.228624075651168823e-01 2.920663952827453613e-01 3.925433456897735596e-01 6.705467104911804199e-01 -3.889683485031127930e-01 -1.838240586221218109e-02 -2.521416544914245605e-01 2.147011458873748779e-01
7.676896452903747559e-02 8.889485150575637817e-02 -2.530191242694854736e-01 6.735223531723022461e-01 -6.590859293937683105e-01 6.904245913028717041e-02 -1.705334335565567017e-01 1.762220077216625214e-02
2.114855945110321045e-01 3.814324736595153809e-01 -3.393645882606506348e-01 7.322889566421508789e-01 -1.291446983814239502e-01 -1.889280527830123901e-01 -3.245608508586883545e-01 -2.560785412788391113e-02
1.646323651075363159e-01 1.942862570285797119e-01 6.592383980751037598e-01 2.876314520835876465e-01 -3.885795772075653076e-01 -9.844090789556503296e-03 2.790198028087615967e-01 -4.346018135547637939e-01
-8.153691142797470093e-02 1.093034371733665466e-01 -3.726210296154022217e-01 6.219090819358825684e-01 -5.169067978858947754e-01 -3.559021055698394775e-01 -1.959341466426849365e-01 -1.534212082624435425e-01
2.699001133441925049e-01 4.773478209972381592e-02 2.228384464979171753e-01 -4.871143773198127747e-02 -5.949985384941101074e-01 -2.292421162128448486e-01 -6.736314892768859863e-01 -1.117625236511230469e-01
1.919720917940139771e-01 6.224979460239410400e-02 6.780603528022766113e-01 1.450686156749725342e-01 -3.107531070709228516e-01 5.130637437105178833e-03 -9.182260930538177490e-02 -6.110939383506774902e-01
2.338963747024536133e-01 2.649400234222412109e-01 -1.020943447947502136e-01 9.217355251312255859e-01 -9.044132381677627563e-02 2.892753668129444122e-02 -5.120128020644187927e-02 5.866640061140060425e-02
-2.093103528022766113e-01 1.256346851587295532e-01 -6.668520718812942505e-02 5.652262568473815918e-01 -7.414833456277847290e-02 -5.888025164604187012e-01 -3.455875515937805176e-01 -3.806053996086120605e-01
6.896449923515319824e-01 3.044508397579193115e-01 -2.178446203470230103e-01 5.023919343948364258e-01 -1.718701273202896118e-01 6.766526401042938232e-02 -3.074196875095367432e-01 5.675072222948074341e-02
2.891287207603454590e-01 3.751634359359741211e-01 2.827765941619873047e-01 -3.811494261026382446e-02 -7.121055722236633301e-01 -3.653834015130996704e-02 1.808243989944458008e-01 -3.912990987300872803e-01
-1.170953512191772461e-01 1.435211747884750366e-01 -4.230206906795501709e-01 5.662508010864257812e-01 -2.777525484561920166e-01 -2.693616449832916260e-01 -3.544215559959411621e-01 -4.367919564247131348e-01
4.117322564125061035e-01 2.714349627494812012e-01 7.865490019321441650e-02 5.072046443819999695e-02 3.097197599709033966e-02 -9.095867723226547241e-02 -2.497282475233078003e-01 -8.224619030952453613e-01
2.248023450374603271e-01 3.243873715400695801e-01 9.433992672711610794e-04 3.013668656349182129e-01 2.140242308378219604e-01 -5.782071948051452637e-01 -5.368782877922058105e-01 -2.916260957717895508e-01
-4.727514460682868958e-03 4.247285425662994385e-01 -4.571913480758666992e-01 5.282762050628662109e-01 -4.895828291773796082e-02 -2.804482579231262207e-01 -1.821940243244171143e-01 -4.660910665988922119e-01
6.091185808181762695e-01 5.225626230239868164e-01 3.156231343746185303e-02 -1.131643876433372498e-01 -5.330884456634521484e-01 2.245206758379936218e-02 1.425499748438596725e-02 -2.391855716705322266e-01
4.242581725120544434e-01 6.241950392723083496e-01 3.497154712677001953e-01 -1.028650552034378052e-01 -4.253416657447814941e-01 -1.100855171680450439e-01 9.105663746595382690e-02 -3.101256191730499268e-01
7.579306364059448242e-01 9.671446681022644043e-02 2.433783411979675293e-01 4.793825447559356689e-01 -2.905600666999816895e-01 1.650783866643905640e-01 1.117730587720870972e-01 5.456668138504028320e-02
6.081309914588928223e-01 4.986813366413116455e-01 1.381748318672180176e-01 -1.561655849218368530e-01 -3.739256560802459717e-01 -2.768059968948364258e-01 -1.384136360138654709e-02 -3.483966290950775146e-01
1.137149855494499207e-01 4.568120837211608887e-01 -2.839440703392028809e-01 6.001999974250793457e-01 -2.819592356681823730e-01 -5.013129711151123047e-01 6.833735853433609009e-02 4.518679529428482056e-02
1.619060337543487549e-01 4.310434758663177490e-01 -3.866600394248962402e-01 6.042842864990234375e-01 -3.668074011802673340e-01 2.648368477821350098e-01 -2.605395913124084473e-01 -2.748352475464344025e-02
2.293311245739459991e-02 3.177743256092071533e-01 5.479792132973670959e-02 6.552225947380065918e-01 -4.020227193832397461e-01 1.601971983909606934e-01 -4.591235816478729248e-01 2.609489262104034424e-01
2.386926561594009399e-01 5.450013279914855957e-01 3.087646961212158203e-01 -4.705864936113357544e-02 -5.133216977119445801e-01 3.137587606906890869e-01 9.135749191045761108e-02 -4.220889508724212646e-01
2.411708384752273560e-01 2.451631873846054077e-01 -1.467686295509338379e-01 9.062907099723815918e-01 -2.679517306387424469e-02 4.533004388213157654e-02 1.057786494493484497e-01 -1.576887667179107666e-01
6.752958893775939941e-01 -2.959400648251175880e-03 2.975166440010070801e-01 1.793076694011688232e-01 -4.608762264251708984e-01 1.760898381471633911e-01 -2.131028622388839722e-01 -3.667043745517730713e-01
5.176219940185546875e-01 -3.459759652614593506e-01 8.990923315286636353e-02 5.984836220741271973e-01 -1.589446812868118286e-01 -3.159070909023284912e-01 -3.858072310686111450e-02 -3.457638919353485107e-01
1.213300824165344238e-01 3.304653763771057129e-01 2.614224888384342194e-02 5.546294450759887695e-01 -3.670609593391418457e-01 2.119747102260589600e-01 -5.851308703422546387e-01 2.138446867465972900e-01
5.667997598648071289e-01 2.869424521923065186e-01 7.517518103122711182e-02 5.424894690513610840e-01 -3.528730571269989014e-01 3.127431273460388184e-01 2.671746611595153809e-01 5.240345373749732971e-02
1.161196976900100708e-01 -9.540281444787979126e-02 5.966978669166564941e-01 2.784144878387451172e-01 -4.463104903697967529e-01 8.424680680036544800e-02 4.259787499904632568e-02 -5.794362425804138184e-01
-4.129512608051300049e-02 4.922643005847930908e-01 -2.924260683357715607e-02 5.851750969886779785e-01 -2.061296701431274414e-01 1.795273423194885254e-01 -5.640122294425964355e-01 1.409130990505218506e-01
6.477000713348388672e-01 3.428162336349487305e-01 -1.137555986642837524e-01 5.547323226928710938e-01 -2.115942090749740601e-01 6.651092786341905594e-03 -2.536842525005340576e-01 1.819930374622344971e-01
1.424804180860519409e-01 7.410802692174911499e-02 -3.714071810245513916e-01 7.651765942573547363e-01 -3.875004947185516357e-01 1.398932337760925293e-01 5.654768273234367371e-02 -2.790061235427856445e-01
-1.457988321781158447e-01 2.204231917858123779e-02 -2.999541759490966797e-01 4.137882888317108154e-01 -3.016227185726165771e-01 -4.790191054344177246e-01 -4.029565155506134033e-01 -4.839980006217956543e-01
-3.531471490859985352e-01 1.111711040139198303e-01 3.769314661622047424e-02 6.587523818016052246e-01 -2.316090762615203857e-01 -4.488818049430847168e-01 -3.404319584369659424e-01 -2.377416342496871948e-01
3.331592082977294922e-01 3.471204638481140137e-01 7.411969453096389771e-02 -5.846127122640609741e-02 -6.236891150474548340e-01 -2.194909155368804932e-01 2.637757956981658936e-01 -5.028508305549621582e-01
-1.431825757026672363e-01 3.261855244636535645e-01 4.031470715999603271e-01 7.099686861038208008e-01 -3.557704985141754150e-01 -4.204407706856727600e-02 -9.558688104152679443e-02 2.627575397491455078e-01
5.441874861717224121e-01 3.013314306735992432e-01 -2.428332269191741943e-01 6.179376840591430664e-01 -1.842313259840011597e-01 1.147201955318450928e-01 -3.438833653926849365e-01 8.298616856336593628e-02
2.883379459381103516e-01 -2.443758994340896606e-01 1.596354842185974121e-01 3.821108043193817139e-01 -2.094193994998931885e-01 -5.834187865257263184e-01 -1.046877130866050720e-01 -5.389396548271179199e-01
-7.398697733879089355e-02 1.488069146871566772e-01 3.654941320419311523e-01 1.455149501562118530e-01 -6.456083655357360840e-01 1.067938432097434998e-01 -6.226105093955993652e-01 4.198766127228736877e-02
5.001375675201416016e-01 3.013377487659454346e-01 -3.428298830986022949e-01 5.637226104736328125e-01 -2.274593710899353027e-01 8.467657119035720825e-02 -4.018308520317077637e-01 5.802344903349876404e-02
5.859473943710327148e-01 -1.468263864517211914e-01 2.998821735382080078e-01 5.447825789451599121e-01 8.849535137414932251e-03 -2.539235055446624756e-01 -3.649291694164276123e-01 -2.250819355249404907e-01
-6.074223667383193970e-02 1.038938984274864197e-01 -5.601843595504760742e-01 4.850593507289886475e-01 -4.794684052467346191e-01 -1.587583124637603760e-01 -3.043458461761474609e-01 -2.978371083736419678e-01
2.687918245792388916e-01 4.444594383239746094e-01 -2.532566785812377930e-01 5.843608379364013672e-01 -6.740650534629821777e-02 -3.885084986686706543e-01 -4.004732668399810791e-01 9.342876821756362915e-02
-1.737287342548370361e-01 3.323851525783538818e-01 5.388372540473937988e-01 2.152383625507354736e-01 -5.599043965339660645e-01 -4.547201395034790039e-01 -1.708463765680789948e-02 -4.593456536531448364e-02
2.359448522329330444e-01 2.339070588350296021e-01 -1.087933629751205444e-01 2.425118535757064819e-01 -1.923093572258949280e-02 2.571454048156738281e-01 -2.452328354120254517e-01 -8.320678472518920898e-01
-3.527068197727203369e-01 2.866686880588531494e-01 -2.134139388799667358e-01 7.558380961418151855e-01 -3.701653182506561279e-01 -9.855615347623825073e-02 -1.541250199079513550e-01 -7.805077731609344482e-02
4.163280427455902100e-01 4.687710106372833252e-01 -3.942177444696426392e-02 -2.206418663263320923e-01 -3.695482015609741211e-01 -2.862264513969421387e-01 -4.991858080029487610e-02 -5.794001221656799316e-01
6.409909129142761230e-01 4.678276777267456055e-01 -4.139243066310882568e-02 -7.718010246753692627e-02 -3.996227979660034180e-01 -2.294798009097576141e-02 3.731510601937770844e-03 -4.498430490493774414e-01
-1.754904352128505707e-02 2.994934320449829102e-01 3.746043145656585693e-01 4.845551773905754089e-02 -7.023671865463256836e-01 1.827222406864166260e-01 1.414686590433120728e-01 -4.696797430515289307e-01
4.254210293292999268e-01 -2.582771703600883484e-02 -2.559074014425277710e-02 4.750754311680793762e-02 -4.266889989376068115e-01 -2.078212499618530273e-01 4.730423167347908020e-02 -7.667772173881530762e-01
4.245626032352447510e-01 3.704417347908020020e-01 -4.611214622855186462e-02 8.046135902404785156e-01 -6.457257270812988281e-02 1.413570493459701538e-01 -3.012859448790550232e-02 8.905656635761260986e-02
2.912240028381347656e-01 1.119069010019302368e-01 -1.664543300867080688e-01 5.127374529838562012e-01 -7.004624009132385254e-01 8.420170098543167114e-02 -2.917662262916564941e-01 1.708616316318511963e-01
1.241755709052085876e-01 2.988768517971038818e-01 1.273387223482131958e-01 3.921270072460174561e-01 1.794569343328475952e-01 -6.771447062492370605e-01 -3.768520355224609375e-01 -3.041826188564300537e-01
3.280350267887115479e-01 -6.919989734888076782e-02 -8.011873066425323486e-02 8.289440870285034180e-01 -3.116112053394317627e-01 1.934021413326263428e-01 -1.647526174783706665e-01 -1.799658685922622681e-01
-6.176890432834625244e-02 1.089594960212707520e-01 1.242398098111152649e-01 6.835780739784240723e-01 1.078432872891426086e-01 -3.746351599693298340e-01 -3.089020587503910065e-02 -5.904761552810668945e-01
6.901153922080993652e-02 3.587446808815002441e-01 -1.806000769138336182e-01 1.677934676408767700e-01 -3.955612182617187500e-01 -2.926801741123199463e-01 -7.478730082511901855e-01 6.575804948806762695e-02
2.367594689130783081e-01 5.619951486587524414e-01 -1.333116441965103149e-01 7.979072630405426025e-02 -3.301299363374710083e-02 2.588701546192169189e-01 -5.454436540603637695e-01 -4.882167279720306396e-01
-1.242805048823356628e-01 -3.748063743114471436e-02 5.303946137428283691e-01 3.154430389404296875e-01 -3.586596548557281494e-01 1.823624372482299805e-01 -6.328532099723815918e-02 -6.606277227401733398e-01
4.676977638155221939e-03 2.123383730649948120e-01 5.668873786926269531e-01 3.566150367259979248e-01 -1.305260807275772095e-01 4.086451232433319092e-02 1.484857052564620972e-01 -6.823489069938659668e-01
1.624898612499237061e-01 4.516589641571044922e-01 -2.567117214202880859e-01 3.601097166538238525e-01 -4.157893061637878418e-01 -6.084143519401550293e-01 -9.088485687971115112e-02 1.507071554660797119e-01
-2.715440094470977783e-01 1.878684908151626587e-01 2.682555317878723145e-01 5.999488830566406250e-01 -1.986411958932876587e-01 -5.648323893547058105e-01 9.041927754878997803e-02 -3.039736151695251465e-01
-2.788162529468536377e-01 1.288846880197525024e-01 -1.752119809389114380e-01 8.274105191230773926e-01 -4.171541929244995117e-01 -6.230929493904113770e-02 -8.300437778234481812e-02 -7.451887428760528564e-02
-1.236690804362297058e-01 3.390885293483734131e-01 4.003715515136718750e-01 2.039843201637268066e-01 -5.910534858703613281e-01 2.672875225543975830e-01 2.016544640064239502e-01 -4.542758762836456299e-01
1.771977245807647705e-01 3.624039590358734131e-01 -2.495296299457550049e-01 5.705639719963073730e-01 -2.156856358051300049e-01 -4.355264604091644287e-01 -4.353656172752380371e-01 1.539778709411621094e-01
-8.943272382020950317e-02 5.016952753067016602e-01 4.609038308262825012e-02 6.245220303535461426e-01 -3.097456097602844238e-01 6.907682865858078003e-02 -4.163745045661926270e-01 2.721576094627380371e-01
5.513649582862854004e-01 5.013969540596008301e-01 1.201371997594833374e-01 -1.812489926815032959e-01 -4.168501794338226318e-01 -9.660000354051589966e-02 -3.900289535522460938e-02 -4.611906409263610840e-01
6.138094067573547363e-01 4.637732207775115967e-01 7.862298935651779175e-02 -1.330864578485488892e-01 -5.893294215202331543e-01 -4.935922846198081970e-02 1.455789338797330856e-02 -1.852062046527862549e-01
5.034179091453552246e-01 5.023539066314697266e-02 -3.521947860717773438e-01 6.663907170295715332e-01 -3.508616983890533447e-01 9.841678291559219360e-02 -1.785476058721542358e-01 -1.061127334833145142e-01
5.484670400619506836e-01 2.083427757024765015e-01 -2.519723214209079742e-02 -2.049141190946102142e-02 -2.318419367074966431e-01 1.760514378547668457e-01 -3.510560989379882812e-01 -6.683841943740844727e-01
4.327414631843566895e-01 4.866406023502349854e-01 -2.294531464576721191e-01 5.622754693031311035e-01 -3.121091723442077637e-01 5.380020942538976669e-03 -2.393660992383956909e-01 2.288581281900405884e-01
-1.627916097640991211e-01 2.018799260258674622e-02 -4.667033255100250244e-01 4.566184878349304199e-01 -5.346329808235168457e-01 -3.906424343585968018e-02 -3.526398539543151855e-01 -3.675127625465393066e-01
-2.724061906337738037e-01 8.473523706197738647e-02 -1.287396252155303955e-01 7.544147372245788574e-01 -4.309047460556030273e-01 -1.864779591560363770e-01 -3.220921754837036133e-01 -9.328933805227279663e-02
-3.200010061264038086e-01 3.045512437820434570e-01 -3.929726034402847290e-02 6.004450321197509766e-01 6.613777577877044678e-02 -4.233871996402740479e-01 -2.519705295562744141e-01 -4.423226118087768555e-01
1.559566855430603027e-01 3.603531718254089355e-01 -2.090750932693481445e-01 6.778072714805603027e-01 -1.801651120185852051e-01 -5.531110763549804688e-01 3.849985450506210327e-02 5.305105447769165039e-02
7.552878856658935547e-01 3.737479746341705322e-01 3.447701781988143921e-02 -5.299474298954010010e-02 -1.276569366455078125e-01 -4.831062257289886475e-02 -1.681229919195175171e-01 -4.888353943824768066e-01
-9.284239262342453003e-03 4.260511696338653564e-01 6.136781573295593262e-01 4.514102935791015625e-01 -1.097385436296463013e-01 -1.049006059765815735e-01 -4.076438248157501221e-01 2.209113836288452148e-01
4.307569265365600586e-01 2.260120511054992676e-01 -2.147816568613052368e-01 4.641553759574890137e-01 -5.546211600303649902e-01 2.509199976921081543e-01 3.127664327621459961e-01 -1.827767044305801392e-01
6.019666194915771484e-01 7.859015464782714844e-02 4.935837984085083008e-01 4.835548102855682373e-01 -3.363248705863952637e-01 1.254843473434448242e-01 1.902812346816062927e-02 1.574385613203048706e-01
1.910861879587173462e-01 2.947805523872375488e-01 5.347362756729125977e-01 3.947603404521942139e-01 2.016006410121917725e-01 -5.579649209976196289e-01 -1.295752972364425659e-01 -2.570106089115142822e-01
3.177780807018280029e-01 2.447185218334197998e-01 3.527273535728454590e-01 3.700734376907348633e-01 2.026154249906539917e-01 -6.255540251731872559e-01 -2.855986952781677246e-01 -2.526291012763977051e-01
1.190400198101997375e-01 1.572835594415664673e-01 3.486198782920837402e-01 1.306571662425994873e-01 -3.701145648956298828e-01 2.181803584098815918e-01 2.816487103700637817e-02 -7.981876730918884277e-01
-4.402923863381147385e-03 -9.439312666654586792e-02 -2.788232266902923584e-01 7.729897499084472656e-01 -4.710561335086822510e-01 -5.393852666020393372e-02 -1.011866107583045959e-01 -2.842058837413787842e-01
4.011793434619903564e-01 -2.591108158230781555e-02 9.083638340234756470e-02 3.173192441463470459e-01 -1.658181697130203247e-01 -7.639804482460021973e-01 -3.228865265846252441e-01 -1.184219568967819214e-01
-2.032745033502578735e-01 1.098099863156676292e-03 4.207441806793212891e-01 4.925752282142639160e-01 -2.571705877780914307e-01 -4.252265691757202148e-01 1.892117708921432495e-01 -5.062282681465148926e-01
5.352449417114257812e-01 2.713749408721923828e-01 5.509769916534423828e-01 -1.537742372602224350e-02 -4.990714192390441895e-01 1.887776851654052734e-01 -1.956242918968200684e-01 -1.143601313233375549e-01
4.074523746967315674e-01 4.378604590892791748e-01 -2.395938634872436523e-01 1.352976709604263306e-01 -7.845234125852584839e-02 1.885104477405548096e-01 -8.144930750131607056e-02 -7.198784947395324707e-01
-7.406560704112052917e-03 1.500810682773590088e-01 5.308849811553955078e-01 1.819483637809753418e-01 -5.114016532897949219e-01 3.088061325252056122e-02 8.086802065372467041e-02 -6.272572278976440430e-01
4.746319651603698730e-01 -1.717738509178161621e-01 6.539458036422729492e-01 3.350366353988647461e-01 -2.616720497608184814e-01 -1.801118850708007812e-01 -2.599703371524810791e-01 -1.919023692607879639e-01
-1.321618109941482544e-01 1.459061056375503540e-01 4.270921945571899414e-01 6.596870422363281250e-01 -4.638411477208137512e-02 -5.538218021392822266e-01 3.199896216392517090e-02 -1.837283074855804443e-01
1.393831223249435425e-01 3.368279635906219482e-01 -1.746582686901092529e-01 2.174330949783325195e-01 -7.523142099380493164e-01 -2.683182656764984131e-01 -2.734863162040710449e-01 2.767135500907897949e-01
1.053408086299896240e-01 1.876115351915359497e-01 4.421137273311614990e-01 4.913685321807861328e-01 -6.559905409812927246e-02 -7.121843695640563965e-01 1.493861712515354156e-02 -7.116666436195373535e-02
3.708493113517761230e-01 1.276565790176391602e-01 6.786724328994750977e-01 2.822005748748779297e-01 -3.754344582557678223e-01 2.035692632198333740e-01 1.038070619106292725e-01 -3.358182311058044434e-01
3.055829107761383057e-01 6.744515895843505859e-02 3.573806285858154297e-01 5.812696814537048340e-01 1.964004337787628174e-01 -4.878810048103332520e-01 -1.321819573640823364e-01 -3.773619234561920166e-01
-1.540364474058151245e-01 3.581902682781219482e-01 4.207128286361694336e-01 4.522803425788879395e-02 -5.555256605148315430e-01 -5.693073868751525879e-01 -1.792908161878585815e-01 -6.373962014913558960e-02
-1.447853744029998779e-01 1.974076330661773682e-01 6.357659101486206055e-01 2.571649849414825439e-01 -2.134287357330322266e-01 3.147111237049102783e-01 -2.135016918182373047e-01 -5.287319421768188477e-01
1.378304976969957352e-02 2.084014266729354858e-01 -5.792221426963806152e-01 5.246257781982421875e-01 -5.022523999214172363e-01 -1.275507360696792603e-01 -1.033051237463951111e-01 -2.577785849571228027e-01
3.606103062629699707e-01 1.205581985414028168e-02 -2.243730425834655762e-01 5.763973593711853027e-01 -5.526098608970642090e-01 1.432517766952514648e-01 -3.995526134967803955e-01 4.118872806429862976e-02
6.768497228622436523e-01 2.273565530776977539e-01 1.333387941122055054e-01 5.541962385177612305e-01 -3.016219437122344971e-01 6.858903169631958008e-02 2.275032252073287964e-01 1.335386782884597778e-01
-2.853233814239501953e-01 2.422676384449005127e-01 1.944997012615203857e-01 5.743062496185302734e-01 -1.230371072888374329e-01 -5.052186846733093262e-01 1.203243955969810486e-01 -4.553868770599365234e-01
1.208542436361312866e-01 5.488258227705955505e-02 3.664228320121765137e-01 7.452331781387329102e-01 1.340955048799514771e-01 -4.364217817783355713e-01 4.937652125954627991e-02 -2.861124575138092041e-01
2.450506836175918579e-01 1.975566297769546509e-01 -2.259129285812377930e-02 3.241483867168426514e-01 9.301934391260147095e-02 -5.718079805374145508e-01 -6.455229520797729492e-01 -2.074176967144012451e-01
-3.664314448833465576e-01 6.005214452743530273e-01 4.138195216655731201e-01 1.548673808574676514e-01 -3.457753062248229980e-01 -3.220523595809936523e-01 -2.925542294979095459e-01 -3.170599788427352905e-02
6.273367404937744141e-01 4.066084027290344238e-01 1.480841338634490967e-01 4.622046649456024170e-01 -4.326623678207397461e-02 2.504225261509418488e-02 -3.869842886924743652e-01 2.308685034513473511e-01
1.882686614990234375e-01 3.022252917289733887e-01 -5.161309242248535156e-01 5.216431617736816406e-01 -3.921376168727874756e-01 -3.438551127910614014e-01 -1.240521296858787537e-01 -2.175193876028060913e-01
1.000445634126663208e-01 -1.807557642459869385e-01 -3.511217534542083740e-01 6.263471245765686035e-01 -4.662240445613861084e-01 -2.507859282195568085e-02 -3.079171478748321533e-01 -3.590463697910308838e-01
3.339549303054809570e-01 1.433864533901214600e-01 -4.239297807216644287e-01 5.470840334892272949e-01 -4.009958207607269287e-01 8.061087876558303833e-02 -4.579724669456481934e-01 -1.089159548282623291e-01
2.192785888910293579e-01 3.041295707225799561e-01 2.137273102998733521e-01 -1.631719172000885010e-01 -5.390024185180664062e-01 -2.015901952981948853e-01 -6.748661398887634277e-01 -2.260788157582283020e-02
-1.150077395141124725e-02 -4.745204746723175049e-01 1.922740936279296875e-01 3.206419348716735840e-01 -5.441017150878906250e-01 -1.081142574548721313e-01 -4.152954816818237305e-01 -3.933341801166534424e-01
6.557452678680419922e-02 2.794404029846191406e-01 -2.632555067539215088e-01 5.449511408805847168e-01 -7.521063089370727539e-02 -7.750714570283889771e-02 -7.305210232734680176e-01 -7.754354178905487061e-02
1.980347782373428345e-01 5.438824892044067383e-01 1.799051761627197266e-01 7.154125720262527466e-02 1.101851537823677063e-01 1.866132616996765137e-01 -4.493285715579986572e-01 -6.153280138969421387e-01
6.170496344566345215e-01 -1.987180858850479126e-02 1.987233757972717285e-02 1.109131574630737305e-01 -2.754535973072052002e-01 2.112255096435546875e-01 -1.374319940805435181e-01 -6.832128763198852539e-01
-1.535197645425796509e-01 3.531035184860229492e-01 4.481282234191894531e-01 6.259250640869140625e-01 -3.122070729732513428e-01 -1.307833939790725708e-01 -2.274851948022842407e-01 3.046663701534271240e-01
-2.546645402908325195e-01 8.809292316436767578e-02 -2.406309992074966431e-01 4.257363677024841309e-01 -2.884261608123779297e-01 -4.988187849521636963e-01 -4.809630215167999268e-01 -3.534056544303894043e-01
-6.251965649425983429e-03 4.975673183798789978e-02 -3.935390710830688477e-01 6.754490733146667480e-01 -5.113607048988342285e-01 -2.530089914798736572e-01 -1.718066036701202393e-01 -1.770874410867691040e-01
5.688393712043762207e-01 2.820230126380920410e-01 -1.847765594720840454e-02 -7.103953510522842407e-02 -2.771013081073760986e-01 -1.427937597036361694e-01 2.934513054788112640e-02 -7.024675011634826660e-01
-1.437640488147735596e-01 1.598660647869110107e-01 -1.286364793777465820e-01 4.259580373764038086e-01 -3.891510367393493652e-01 -7.396996021270751953e-01 -1.712175831198692322e-02 -2.385370284318923950e-01
-3.477765992283821106e-02 2.782512903213500977e-01 -9.485772997140884399e-02 4.613940417766571045e-01 5.794811993837356567e-02 -6.384907960891723633e-01 -4.729479551315307617e-01 -2.545113265514373779e-01
2.201859652996063232e-01 2.062276303768157959e-01 -1.211870685219764709e-01 8.182567358016967773e-01 -2.481202036142349243e-01 3.128261268138885498e-01 -2.552023231983184814e-01 -1.435428578406572342e-02
3.727574050426483154e-01 1.781693100929260254e-02 7.158780097961425781e-01 2.890404462814331055e-01 -3.611216247081756592e-01 2.094829082489013672e-01 7.549218833446502686e-02 -2.910630106925964355e-01
-6.822602450847625732e-02 7.972157001495361328e-01 4.205982983112335205e-01 1.582081168889999390e-01 -3.347414433956146240e-01 -1.364231705665588379e-01 -8.150428533554077148e-03 1.647128462791442871e-01
3.828860819339752197e-02 8.426260948181152344e-02 5.542055964469909668e-01 2.575295269489288330e-01 -2.088175565004348755e-01 1.459788903594017029e-02 1.305497065186500549e-02 -7.576147913932800293e-01
3.994225561618804932e-01 2.333945930004119873e-01 -3.570752143859863281e-01 4.424769580364227295e-01 -6.498613357543945312e-01 1.825463622808456421e-01 -8.380537480115890503e-02 -5.830870009958744049e-03
1.412242054939270020e-01 4.323390126228332520e-01 -1.591058969497680664e-01 5.655884742736816406e-01 -1.420020759105682373e-01 -5.959381461143493652e-01 -2.381466627120971680e-01 1.261468529701232910e-01
4.491201341152191162e-01 7.514631748199462891e-02 5.709391236305236816e-01 1.950152814388275146e-01 -5.094973444938659668e-01 8.910402655601501465e-02 1.711534857749938965e-01 -3.630715906620025635e-01
2.836984097957611084e-01 5.230406522750854492e-01 3.813634067773818970e-02 6.075700744986534119e-02 1.019033491611480713e-01 5.597811564803123474e-02 -3.897596001625061035e-01 -6.894689798355102539e-01
-1.439402997493743896e-01 3.297207951545715332e-01 4.224592745304107666e-01 -5.115425959229469299e-02 -5.378670096397399902e-01 -5.670692920684814453e-01 -2.402950227260589600e-01 -1.444523036479949951e-01
7.055585384368896484e-01 1.113524064421653748e-01 8.468960225582122803e-02 4.833913147449493408e-01 -4.181344807147979736e-01 1.865803301334381104e-01 1.970579773187637329e-01 -2.163199335336685181e-02
-1.896535754203796387e-01 4.469190835952758789e-01 4.458109736442565918e-01 1.294849663972854614e-01 -5.638991594314575195e-01 -4.790878593921661377e-01 -1.116823963820934296e-02 -3.389279171824455261e-02
3.666554093360900879e-01 4.768366813659667969e-01 -1.056923810392618179e-02 -1.236982718110084534e-01 -2.814294099807739258e-01 8.495647460222244263e-02 -1.022302731871604919e-01 -7.251941561698913574e-01
3.614117205142974854e-01 4.280385971069335938e-01 7.668560743331909180e-02 -1.518576443195343018e-01 -4.615777134895324707e-01 3.167507052421569824e-01 -5.830558538436889648e-01 -6.232269480824470520e-02
-2.495657093822956085e-02 8.937769532203674316e-01 3.777230679988861084e-01 1.686083376407623291e-01 -1.251136362552642822e-01 -1.127712801098823547e-01 2.613441832363605499e-02 -1.956103183329105377e-02
2.078436762094497681e-01 1.956110000610351562e-01 -2.669646441936492920e-01 5.779550671577453613e-01 -2.171795070171356201e-01 -6.638351678848266602e-01 5.448806285858154297e-02 -1.497402787208557129e-01
3.919704351574182510e-03 4.174943268299102783e-01 3.011018335819244385e-01 -7.988165318965911865e-02 -5.204542279243469238e-01 1.768183708190917969e-01 -6.511293649673461914e-01 -5.032837763428688049e-02
1.814893931150436401e-01 1.506607979536056519e-02 1.072751209139823914e-01 -5.063985008746385574e-03 -6.328757405281066895e-01 -1.578566282987594604e-01 -7.207599878311157227e-01 -1.017619818449020386e-01
-1.951478570699691772e-01 4.277865588665008545e-01 -7.160304486751556396e-02 5.731295943260192871e-01 -4.892382919788360596e-01 1.377457231283187866e-01 -3.778469860553741455e-01 2.102738320827484131e-01
2.684161067008972168e-02 4.360524415969848633e-01 3.504121601581573486e-01 -8.656627684831619263e-02 -4.865428805351257324e-01 3.629405423998832703e-02 -6.623711585998535156e-01 -4.559266567230224609e-02
6.209670901298522949e-01 2.815677821636199951e-01 -2.744973078370094299e-02 -1.276392787694931030e-01 -2.134916186332702637e-01 -1.115276198834180832e-02 -4.697512984275817871e-01 -5.017018914222717285e-01
1.265427321195602417e-01 3.947467207908630371e-01 1.988895833492279053e-01 -1.113836020231246948e-01 -4.777944087982177734e-01 2.638575136661529541e-01 -6.787726283073425293e-01 -1.325065195560455322e-01
-2.101255059242248535e-01 7.107168436050415039e-02 2.319559454917907715e-01 3.414218425750732422e-01 -2.201476693153381348e-01 -5.499910116195678711e-01 4.785028472542762756e-02 -6.535894274711608887e-01
5.694687962532043457e-01 1.720912382006645203e-02 1.514657884836196899e-01 5.442969202995300293e-01 -5.110659003257751465e-01 2.245862632989883423e-01 2.047871202230453491e-01 -5.140792950987815857e-02
8.072834461927413940e-02 -1.244510859251022339e-01 -1.933595389127731323e-01 6.381095051765441895e-01 -2.324302047491073608e-01 -5.060344338417053223e-01 -1.939713060855865479e-01 -4.309334754943847656e-01
-1.104563567787408829e-02 6.017013192176818848e-01 -4.862572550773620605e-01 3.290225565433502197e-01 -4.885655641555786133e-01 -1.667133569717407227e-01 -1.510597318410873413e-01 -6.183057278394699097e-02
1.744781881570816040e-01 2.453967630863189697e-01 4.940761625766754150e-01 4.549920260906219482e-01 2.443870306015014648e-01 -5.183255672454833984e-01 -1.550743281841278076e-01 -3.252297639846801758e-01
-6.815169751644134521e-02 4.206129014492034912e-01 6.565315127372741699e-01 4.549850821495056152e-01 -8.715429902076721191e-02 2.799353189766407013e-02 -4.023005962371826172e-01 1.008450537919998169e-01
7.651945203542709351e-02 4.049571454524993896e-01 -4.544871151447296143e-01 6.523165702819824219e-01 -1.482327096164226532e-02 -2.805936038494110107e-01 -2.256555296480655670e-02 -3.444086313247680664e-01
-2.208157032728195190e-01 2.947967648506164551e-01 -7.259643822908401489e-02 5.253906250000000000e-01 9.547234326601028442e-02 -5.077700018882751465e-01 -3.127984106540679932e-01 -4.671632349491119385e-01
2.699543237686157227e-01 3.861168324947357178e-01 -1.771284192800521851e-01 1.424650549888610840e-01 2.964003756642341614e-02 1.379770487546920776e-01 -2.935788929462432861e-01 -7.875677943229675293e-01
7.803124189376831055e-01 2.168219089508056641e-01 8.757109194993972778e-02 5.473033189773559570e-01 8.787775039672851562e-02 -4.080832470208406448e-03 -1.697985827922821045e-01 -1.790065132081508636e-02
-7.935260236263275146e-02 7.104851007461547852e-01 5.020282864570617676e-01 3.073053061962127686e-01 -3.200577795505523682e-01 5.662343278527259827e-02 -4.623023048043251038e-02 1.861847937107086182e-01
2.094461321830749512e-01 5.079076886177062988e-01 8.274696022272109985e-02 -1.355685442686080933e-01 -3.946440815925598145e-01 4.059767723083496094e-01 -2.461982518434524536e-01 -5.401495099067687988e-01
4.867858290672302246e-01 -2.628296613693237305e-01 4.171973466873168945e-01 5.627742409706115723e-01 -1.943588405847549438e-01 -1.476498693227767944e-01 -2.331963181495666504e-01 -2.987227439880371094e-01
-1.160853132605552673e-01 1.038817986845970154e-01 -1.975259482860565186e-01 8.880195021629333496e-01 -2.945539951324462891e-01 1.267362684011459351e-01 -7.509004324674606323e-02 -1.991856098175048828e-01
4.750003814697265625e-01 4.465607106685638428e-01 2.743538841605186462e-02 -7.525994628667831421e-02 -6.186901330947875977e-01 -9.716589003801345825e-02 2.065114527940750122e-01 -3.656171858310699463e-01
-3.657236695289611816e-01 5.161980986595153809e-01 3.228984475135803223e-01 7.830110192298889160e-02 -4.835406839847564697e-01 -4.187620580196380615e-01 -2.823410630226135254e-01 -2.239839173853397369e-02
2.149563878774642944e-01 9.334770590066909790e-02 -3.920459151268005371e-01 5.372075438499450684e-01 -6.824462413787841797e-01 7.925743609666824341e-02 -1.694065928459167480e-01 -4.554861783981323242e-02
2.602174580097198486e-01 6.628731265664100647e-03 2.049807012081146240e-01 -1.184288784861564636e-01 -5.942968726158142090e-01 -3.295120894908905029e-01 -6.309595704078674316e-01 -1.277637779712677002e-01
3.674936592578887939e-01 5.206836462020874023e-01 -4.671043902635574341e-02 -1.422248482704162598e-01 -5.370739102363586426e-01 -2.265141308307647705e-01 1.039540916681289673e-01 -4.699613153934478760e-01
-3.003945015370845795e-02 3.347359299659729004e-01 2.390007674694061279e-01 5.624814033508300781e-01 -3.961050212383270264e-01 2.115200906991958618e-01 -4.950075149536132812e-01 2.585931420326232910e-01
1.619802266359329224e-01 5.978589653968811035e-01 -3.670869469642639160e-01 4.691904187202453613e-01 1.009000539779663086e-01 -2.341286838054656982e-01 -4.257948696613311768e-01 -1.230293288826942444e-01
-1.273592859506607056e-01 2.501609325408935547e-01 1.861979663372039795e-01 1.512843966484069824e-01 -5.172097682952880859e-01 -3.217540681362152100e-02 -7.714264392852783203e-01 -1.574258669279515743e-03
3.239758014678955078e-01 -1.075106579810380936e-02 4.587330222129821777e-01 6.283742189407348633e-02 -5.178137421607971191e-01 3.468921780586242676e-02 -6.346393823623657227e-01 -9.185788035392761230e-02
7.412884384393692017e-02 5.017198622226715088e-02 -4.593638181686401367e-01 6.518861055374145508e-01 -3.202800154685974121e-01 -3.550332188606262207e-01 -4.454404115676879883e-02 -3.541259467601776123e-01
3.288192749023437500e-01 -3.996204957365989685e-02 8.808414451777935028e-03 2.806153707206249237e-02 -4.678148627281188965e-01 2.562855482101440430e-01 -8.064058423042297363e-02 -7.735504508018493652e-01
1.003481820225715637e-01 2.301836013793945312e-01 2.829794585704803467e-02 9.257709383964538574e-01 -1.535569727420806885e-01 1.978730261325836182e-01 1.259646117687225342e-01 -2.219388075172901154e-02
-2.191309928894042969e-01 1.680333167314529419e-01 -5.215504765510559082e-02 4.405350983142852783e-01 -3.911915719509124756e-01 -7.353807091712951660e-01 -1.034036092460155487e-02 -1.817482262849807739e-01
-1.890921145677566528e-01 4.958930313587188721e-01 3.982888162136077881e-01 1.304854452610015869e-01 -3.952886164188385010e-01 2.297004759311676025e-01 1.135470643639564514e-01 -5.663616657257080078e-01
-1.628611832857131958e-01 4.473520219326019287e-01 5.953271389007568359e-01 2.351602315902709961e-01 -1.732032001018524170e-01 2.989865541458129883e-01 -8.699854463338851929e-02 -4.864941835403442383e-01
2.424545288085937500e-01 4.830316901206970215e-01 2.119075059890747070e-01 -7.915911078453063965e-02 -4.657952487468719482e-01 2.276344597339630127e-01 2.502527460455894470e-02 -6.223474144935607910e-01
4.868106842041015625e-01 -7.456292212009429932e-02 6.181761026382446289e-01 5.240772962570190430e-01 -3.099148720502853394e-02 -1.998192816972732544e-01 -2.396622151136398315e-01 -4.827820882201194763e-02
7.002003788948059082e-01 3.488887250423431396e-01 7.139152288436889648e-02 -5.227947141975164413e-03 -3.190358281135559082e-01 -1.715000718832015991e-01 5.980199202895164490e-02 -4.980958700180053711e-01
-1.732313334941864014e-01 1.808833479881286621e-01 4.465168714523315430e-01 2.307451814413070679e-01 -6.233193278312683105e-01 1.530399024486541748e-01 1.940228492021560669e-01 -4.848283827304840088e-01
2.745455205440521240e-01 1.606409251689910889e-01 5.348325371742248535e-01 1.340567618608474731e-01 -5.906590223312377930e-01 -2.110210619866847992e-02 1.542540341615676880e-01 -4.708338379859924316e-01
5.103465318679809570e-01 4.575001895427703857e-01 9.086446464061737061e-02 -1.308116167783737183e-01 -6.003809571266174316e-01 -1.871810257434844971e-01 1.592510342597961426e-01 -2.898568511009216309e-01
9.638933092355728149e-02 1.360845416784286499e-01 9.042162448167800903e-02 7.139663398265838623e-02 -4.344901144504547119e-01 -1.991330236196517944e-01 -8.531456589698791504e-01 -5.121993273496627808e-02
-8.723405748605728149e-02 1.859850436449050903e-01 4.914757907390594482e-01 2.179543226957321167e-01 -6.300922632217407227e-01 1.875055879354476929e-01 1.020952910184860229e-01 -4.755515754222869873e-01
3.534469008445739746e-01 3.860146701335906982e-01 5.027873516082763672e-01 -3.933471813797950745e-02 -5.855931639671325684e-01 2.307163178920745850e-02 9.443520009517669678e-02 -3.454794287681579590e-01
5.383455753326416016e-01 7.439535856246948242e-02 6.885849833488464355e-01 1.633568108081817627e-01 -3.233615159988403320e-01 1.947050988674163818e-01 -2.136641293764114380e-01 -1.252574622631072998e-01
4.474581182003021240e-01 1.183522120118141174e-01 3.872185945510864258e-02 2.019712775945663452e-01 1.028358489274978638e-01 1.877097226679325104e-02 -2.463020533323287964e-01 -8.196889758110046387e-01
9.461904317140579224e-02 3.806073069572448730e-01 -3.151037096977233887e-01 4.629274010658264160e-01 -5.302258133888244629e-01 -4.855940341949462891e-01 7.804040797054767609e-03 1.248648464679718018e-01
1.754988729953765869e-01 4.468805789947509766e-01 -4.299597740173339844e-01 2.921804189682006836e-01 -2.481288909912109375e-01 -3.131607770919799805e-01 -5.827723145484924316e-01 -1.384832896292209625e-03
-3.283497691154479980e-01 3.500626087188720703e-01 -6.871781311929225922e-03 4.407792985439300537e-01 1.042335927486419678e-01 -4.735074043273925781e-01 -2.566081285476684570e-01 -5.238198637962341309e-01
4.073427915573120117e-01 3.333305120468139648e-01 2.592409960925579071e-02 -2.938495576381683350e-01 -6.317924857139587402e-01 -6.734067201614379883e-02 -4.514300823211669922e-01 -1.686929613351821899e-01
-2.212359756231307983e-01 3.027335405349731445e-01 3.822841942310333252e-01 6.776447296142578125e-01 -4.103727042675018311e-01 5.021766573190689087e-02 -2.308842390775680542e-01 1.727093458175659180e-01
-2.703352272510528564e-01 3.420189619064331055e-01 -8.684720844030380249e-02 4.765592515468597412e-01 9.095559827983379364e-03 -5.357546210289001465e-01 -1.293612122535705566e-01 -5.209997892379760742e-01
7.294126749038696289e-01 2.537642419338226318e-01 1.719759404659271240e-01 -1.076997891068458557e-01 -3.787676393985748291e-01 -1.380266398191452026e-01 -2.111655846238136292e-02 -4.465690255165100098e-01
1.394109874963760376e-01 5.293900966644287109e-01 2.073563635349273682e-01 1.307128667831420898e-01 1.294564306735992432e-01 2.501550316810607910e-01 -4.242540895938873291e-01 -6.171710491180419922e-01
2.438352853059768677e-01 3.599444329738616943e-01 -8.250934630632400513e-02 -1.156400218605995178e-01 -4.669216573238372803e-01 1.267247796058654785e-01 -7.410413622856140137e-01 -8.710142225027084351e-02
2.042354494333267212e-01 2.125135213136672974e-01 5.261287689208984375e-01 5.895110964775085449e-01 -2.088042162358760834e-02 -9.085693210363388062e-02 -3.407092392444610596e-02 -5.281469225883483887e-01
-6.748431175947189331e-02 1.844622641801834106e-01 7.105463147163391113e-01 5.458939671516418457e-01 -2.444064915180206299e-01 -1.178340688347816467e-01 -2.702736854553222656e-01 1.089771911501884460e-01
1.190090775489807129e-01 4.126875400543212891e-01 2.872612774372100830e-01 3.215593397617340088e-01 2.154878973960876465e-01 -6.594955921173095703e-01 -2.377546280622482300e-01 -3.028365373611450195e-01
1.506463345140218735e-02 2.531176209449768066e-01 4.172947406768798828e-01 -8.743494749069213867e-02 -4.663917422294616699e-01 6.898805168020771816e-06 -7.136269211769104004e-01 -1.647427231073379517e-01
-1.912481933832168579e-01 3.633804321289062500e-01 4.408610165119171143e-01 8.535445481538772583e-02 -5.164451003074645996e-01 -5.873412489891052246e-01 3.164383769035339355e-02 -1.305698603391647339e-01
6.246898770332336426e-01 4.346948564052581787e-01 -1.984841823577880859e-01 4.067816436290740967e-01 3.469642624258995056e-02 -1.827523112297058105e-01 -4.179508984088897705e-01 8.155092597007751465e-02
-1.232978478074073792e-01 4.427547156810760498e-01 4.975689649581909180e-01 2.167797237634658813e-01 -2.130687683820724487e-01 1.419530361890792847e-01 -6.525660157203674316e-01 -5.297361686825752258e-02
-3.042007386684417725e-01 2.326281219720840454e-01 2.559009790420532227e-01 4.381229579448699951e-01 -1.741944998502731323e-01 -5.391741991043090820e-01 2.367652952671051025e-02 -5.237327218055725098e-01
2.873773872852325439e-01 3.378976285457611084e-01 -1.098794192075729370e-01 -8.105310797691345215e-02 -4.175681173801422119e-01 9.923043102025985718e-02 -7.726613879203796387e-01 -5.814782902598381042e-02
2.950638532638549805e-02 1.681371405720710754e-02 -2.152176201343536377e-01 4.279556274414062500e-01 -2.540379464626312256e-01 -5.974285602569580078e-01 -3.361939489841461182e-01 -4.846644103527069092e-01
3.205415606498718262e-01 3.414385020732879639e-01 1.614571213722229004e-01 -4.711969569325447083e-02 -7.236627340316772461e-01 -1.466964483261108398e-01 2.707109749317169189e-01 -3.659129142761230469e-01
3.266908824443817139e-01 1.226839348673820496e-01 3.993418216705322266e-01 5.850386023521423340e-01 9.465637803077697754e-02 -5.530837774276733398e-01 1.833714731037616730e-02 -2.475479841232299805e-01
4.547474384307861328e-01 5.453000664710998535e-01 -2.281413376331329346e-01 -8.533016592264175415e-02 -2.529305815696716309e-01 1.131999343633651733e-01 -1.141976043581962585e-01 -5.888070464134216309e-01
6.570167094469070435e-02 1.965949535369873047e-01 -9.009589999914169312e-02 3.407794535160064697e-01 -2.428184635937213898e-02 -4.803700149059295654e-01 -7.396983504295349121e-01 -2.329964190721511841e-01
2.145674079656600952e-01 7.340936362743377686e-02 -2.629282176494598389e-01 6.893020272254943848e-01 -4.315921366214752197e-01 2.882946133613586426e-01 2.104293555021286011e-01 -3.010604977607727051e-01
-5.581135302782058716e-02 6.029992699623107910e-01 -5.402972102165222168e-01 3.424960970878601074e-01 -4.037775099277496338e-01 -4.527554288506507874e-02 -1.660645306110382080e-01 -1.771688461303710938e-01
2.112836092710494995e-01 -1.043425351381301880e-01 1.345262676477432251e-01 8.739781379699707031e-01 -1.700988858938217163e-01 2.797957360744476318e-01 -1.236218959093093872e-01 -2.000877112150192261e-01
-1.855242401361465454e-01 5.676003694534301758e-01 4.453907608985900879e-01 3.689112782012671232e-04 -5.154597163200378418e-01 -3.553493320941925049e-01 -2.262585163116455078e-01 4.327500239014625549e-02
1.743342280387878418e-01 2.474068552255630493e-01 7.843640446662902832e-01 4.485057592391967773e-01 -2.968118190765380859e-01 4.238910973072052002e-02 -3.273691609501838684e-02 3.236454352736473083e-02
2.760412395000457764e-01 -6.316380947828292847e-02 3.510468602180480957e-01 7.235750555992126465e-01 1.481162458658218384e-01 -3.457317054271697998e-01 -2.378806769847869873e-01 -2.737895846366882324e-01
3.292795270681381226e-02 3.796802759170532227e-01 3.449966013431549072e-02 4.903044104576110840e-01 2.334238775074481964e-02 -4.469462335109710693e-01 -6.424125432968139648e-01 -1.305305771529674530e-02
1.738727837800979614e-01 5.617292523384094238e-01 1.459009945392608643e-01 7.313878834247589111e-02 1.108493879437446594e-01 1.245803087949752808e-01 -3.777372837066650391e-01 -6.760908961296081543e-01
6.120772361755371094e-01 2.857320606708526611e-01 3.475814461708068848e-01 5.466478466987609863e-01 1.447658538818359375e-01 -5.799807142466306686e-03 -3.108226060867309570e-01 8.050096035003662109e-02
3.326244056224822998e-01 2.882894873619079590e-01 4.149091243743896484e-02 2.589569687843322754e-01 1.279971189796924591e-02 -6.027083992958068848e-01 -6.115773320198059082e-01 4.682688042521476746e-03
1.597178578376770020e-01 1.884600073099136353e-01 -6.331335008144378662e-02 4.956634342670440674e-01 -2.690462470054626465e-01 -7.701834440231323242e-01 -1.535726785659790039e-01 -1.137046236544847488e-02
5.167168974876403809e-01 -1.338777393102645874e-01 6.717258691787719727e-01 2.821727395057678223e-01 -2.785462737083435059e-01 -2.293057739734649658e-01 -4.562605917453765869e-02 -2.280180007219314575e-01
5.493448376655578613e-01 5.954861044883728027e-01 1.622058004140853882e-01 -1.754356324672698975e-01 -2.607414126396179199e-01 -1.454330384731292725e-01 -1.258402317762374878e-01 -4.260934591293334961e-01
5.632184073328971863e-02 2.035338580608367920e-01 9.411554038524627686e-02 -1.287401765584945679e-01 -7.575048804283142090e-01 -2.401472926139831543e-01 -5.458273291587829590e-01 2.362590283155441284e-02
7.860943675041198730e-01 2.774388492107391357e-01 1.687885075807571411e-01 -5.791975930333137512e-02 -3.634832203388214111e-01 -5.504509806632995605e-02 -8.140886574983596802e-02 -3.625767827033996582e-01
2.783722877502441406e-01 4.602235555648803711e-01 -8.695649355649948120e-02 3.639354836195707321e-03 -8.297774195671081543e-02 1.295837908983230591e-01 -3.746327161788940430e-01 -7.342353463172912598e-01
-1.228597834706306458e-01 1.796590536832809448e-01 -2.376984208822250366e-01 5.538708567619323730e-01 -6.004536896944046021e-02 -5.737009048461914062e-01 -3.877118825912475586e-01 -3.260306119918823242e-01
1.809819936752319336e-01 5.239070653915405273e-01 1.483442336320877075e-01 6.569843888282775879e-01 -1.056716889142990112e-01 -2.861188054084777832e-01 -2.100138515233993530e-01 3.193684518337249756e-01
-2.560929059982299805e-01 3.075688779354095459e-01 -4.199627786874771118e-02 4.437078833580017090e-01 -2.506913542747497559e-01 -7.081827521324157715e-01 8.976756781339645386e-02 -2.622027695178985596e-01
2.533872425556182861e-01 2.376259118318557739e-01 -1.173368692398071289e-01 2.117269933223724365e-01 -4.796090424060821533e-01 -6.977965235710144043e-01 -2.735892832279205322e-01 1.701075285673141479e-01
4.254195988178253174e-01 3.966042101383209229e-01 -1.392651647329330444e-01 -5.713085830211639404e-02 -5.354543924331665039e-01 -2.675509154796600342e-01 2.025462388992309570e-01 -4.896374642848968506e-01
9.374898858368396759e-03 1.376089155673980713e-01 -3.579651713371276855e-01 5.809304714202880859e-01 -5.644850134849548340e-01 -3.530522286891937256e-01 -2.683561742305755615e-01 7.239080965518951416e-03
-5.885581672191619873e-02 8.052656054496765137e-01 4.772027730941772461e-01 3.103944361209869385e-01 -1.083093583583831787e-01 -4.217404499650001526e-02 -3.723900020122528076e-02 9.549766033887863159e-02
-2.468384057283401489e-01 1.076849251985549927e-01 -3.188002109527587891e-01 5.667251944541931152e-01 -1.747515201568603516e-01 4.892159719020128250e-03 -5.411858558654785156e-01 -4.256989657878875732e-01
-4.984391927719116211e-01 1.700378954410552979e-01 2.740386426448822021e-01 5.029558539390563965e-01 -3.760808706283569336e-01 -2.986826598644256592e-01 1.732596457004547119e-01 -3.659462630748748779e-01
-3.422190546989440918e-01 2.435090392827987671e-01 1.006028801202774048e-01 5.710856914520263672e-01 -2.880040183663368225e-02 -4.761635065078735352e-01 -5.677564442157745361e-02 -5.065028667449951172e-01
-3.246610239148139954e-02 3.999588787555694580e-01 -2.294323146343231201e-01 7.034782767295837402e-01 -1.878604441881179810e-01 -4.794653356075286865e-01 -1.515227705240249634e-01 -5.762252956628799438e-02
2.534732921048998833e-03 1.785489171743392944e-01 -3.079553246498107910e-01 7.733122110366821289e-01 -3.332405388355255127e-01 3.191098868846893311e-01 -5.198668688535690308e-02 -2.443002015352249146e-01
4.733115732669830322e-01 4.968405365943908691e-01 -1.736106276512145996e-01 -1.267235577106475830e-01 -9.407585859298706055e-02 -1.465258598327636719e-01 -2.595457732677459717e-01 -6.206785440444946289e-01
1.328736841678619385e-01 8.687877058982849121e-01 4.338423609733581543e-01 1.204925552010536194e-01 -7.882049679756164551e-02 -1.002272665500640869e-01 -9.146004170179367065e-02 -1.385480817407369614e-02
2.516585290431976318e-01 2.650248110294342041e-01 4.432791173458099365e-01 -6.345529109239578247e-02 -5.570071935653686523e-01 3.632101714611053467e-01 -4.234678149223327637e-01 -2.107210159301757812e-01
-2.170566916465759277e-01 1.603935211896896362e-01 4.138510823249816895e-01 1.559230834245681763e-01 -7.061798572540283203e-01 1.621193438768386841e-01 9.946938604116439819e-02 -4.435184597969055176e-01
2.042638808488845825e-01 5.378634333610534668e-01 1.975662559270858765e-01 8.339437842369079590e-02 1.033920124173164368e-01 2.037866860628128052e-01 -4.204258024692535400e-01 -6.277062892913818359e-01
-5.623313784599304199e-02 3.714257776737213135e-01 5.207089185714721680e-01 5.277790427207946777e-01 -3.558954000473022461e-01 -5.776555836200714111e-02 -2.833512723445892334e-01 3.144929409027099609e-01
-2.360646985471248627e-02 3.933071792125701904e-01 3.939481079578399658e-01 4.682159721851348877e-01 2.323014289140701294e-01 -3.434171378612518311e-01 -5.278459191322326660e-01 -1.407494097948074341e-01
2.178060859441757202e-01 2.422807067632675171e-01 2.198886424303054810e-01 2.888288795948028564e-01 8.619819581508636475e-02 -7.407392859458923340e-01 -4.048358500003814697e-01 -2.051115334033966064e-01
1.641860902309417725e-01 3.365900814533233643e-01 -1.615026742219924927e-01 1.203308701515197754e-01 -7.019431591033935547e-01 -4.880679547786712646e-01 -1.968000084161758423e-01 2.225376665592193604e-01
-2.627599537372589111e-01 3.545465171337127686e-01 1.678805202245712280e-01 3.978599607944488525e-01 -9.304551780223846436e-02 -5.613166093826293945e-01 1.426603049039840698e-01 -5.241106748580932617e-01
2.057010233402252197e-01 5.595064759254455566e-01 9.765484184026718140e-02 3.675103187561035156e-02 6.356659531593322754e-02 1.662038266658782959e-01 -4.478240013122558594e-01 -6.336733698844909668e-01
-9.241253137588500977e-02 -7.140088081359863281e-02 -4.503231644630432129e-01 2.516784369945526123e-01 -6.300716996192932129e-01 -1.440537869930267334e-01 -2.283038944005966187e-01 -5.003641843795776367e-01
5.046802163124084473e-01 -2.783617079257965088e-01 4.227842092514038086e-01 4.278081655502319336e-01 -7.792557775974273682e-02 -3.630110621452331543e-01 -2.640765905380249023e-01 -3.137842118740081787e-01
-2.593278288841247559e-01 -2.291510850191116333e-01 4.599293172359466553e-01 4.740783870220184326e-01 -4.433691799640655518e-01 -3.136253058910369873e-01 3.600046038627624512e-02 -3.843441903591156006e-01
2.258836925029754639e-01 1.595842540264129639e-01 -3.718139231204986572e-01 4.668802320957183838e-01 -2.420232631266117096e-02 -2.731263935565948486e-01 -6.707169413566589355e-01 -2.055276930332183838e-01
-1.472901552915573120e-01 7.292189002037048340e-01 4.365198314189910889e-01 1.450482755899429321e-01 -4.240003824234008789e-01 -2.033948153257369995e-01 4.935702774673700333e-03 1.174158900976181030e-01
4.043359756469726562e-01 -1.528306901454925537e-01 3.155876696109771729e-01 4.917108714580535889e-01 -2.784402482211589813e-02 -5.601758956909179688e-01 -8.328971266746520996e-02 -3.876473605632781982e-01
-7.787907123565673828e-02 4.153525233268737793e-01 1.805665791034698486e-01 4.886482954025268555e-01 -4.936512112617492676e-01 -2.492050081491470337e-01 -2.775400280952453613e-01 4.089163839817047119e-01
4.482858777046203613e-01 5.227577686309814453e-01 -1.670091748237609863e-01 -1.203471943736076355e-01 -1.349225044250488281e-01 -8.508306741714477539e-02 -2.083431929349899292e-01 -6.438464522361755371e-01
-9.324016422033309937e-02 5.605241060256958008e-01 3.999451398849487305e-01 1.397848576307296753e-01 -5.014669299125671387e-01 -4.686997532844543457e-01 -3.415463119745254517e-02 1.590846627950668335e-01
-2.936030924320220947e-01 2.481365948915481567e-01 4.551406800746917725e-01 1.751890331506729126e-01 -6.122004389762878418e-01 -4.083812534809112549e-01 1.440435349941253662e-01 -2.281844019889831543e-01
2.091800570487976074e-01 2.935704886913299561e-01 1.725873947143554688e-01 2.471343725919723511e-01 1.378879249095916748e-01 2.619427740573883057e-01 -4.904348850250244141e-01 -6.715987324714660645e-01
-3.883533775806427002e-01 1.930220127105712891e-01 2.602700591087341309e-01 6.813110113143920898e-01 1.088171359151601791e-02 2.349932193756103516e-01 -2.722781896591186523e-01 -3.879732787609100342e-01
-2.936916239559650421e-02 3.671089708805084229e-01 3.991367220878601074e-01 -1.676141023635864258e-01 -5.114489793777465820e-01 -5.066898465156555176e-01 -3.733219504356384277e-01 -1.388523429632186890e-01
2.289318889379501343e-01 1.580836623907089233e-01 -1.261041164398193359e-01 6.416660267859697342e-03 -5.609973669052124023e-01 -5.581634640693664551e-01 -5.277235507965087891e-01 4.358393326401710510e-02
1.160201132297515869e-01 3.947197198867797852e-01 6.300444602966308594e-01 -4.212812986224889755e-03 -2.982498407363891602e-01 1.543876230716705322e-01 -5.460767149925231934e-01 -1.509098857641220093e-01
1.725637167692184448e-01 2.654447853565216064e-01 -6.964528560638427734e-02 3.539716899394989014e-01 1.906458437442779541e-01 2.887135446071624756e-01 -3.659284114837646484e-01 -7.183380722999572754e-01
1.666831821203231812e-01 -3.069170378148555756e-02 -2.820861339569091797e-01 3.929165303707122803e-01 -2.606643438339233398e-01 -6.561756134033203125e-01 -3.545460402965545654e-01 -3.363087773323059082e-01
1.639941707253456116e-02 -3.077481091022491455e-01 -1.004326045513153076e-01 3.275200128555297852e-01 -7.544926404953002930e-01 -1.289460062980651855e-01 -3.085737526416778564e-01 -3.264388442039489746e-01
-1.187246590852737427e-01 2.400341928005218506e-01 5.192846655845642090e-01 5.418130159378051758e-01 -3.524341434240341187e-02 -5.166547894477844238e-01 1.472460627555847168e-01 -2.742520868778228760e-01
-7.531630992889404297e-02 -9.099245071411132812e-02 3.073821663856506348e-01 3.646382689476013184e-01 -2.431941032409667969e-01 -5.097513794898986816e-01 8.544807136058807373e-02 -6.575042605400085449e-01
-2.606838755309581757e-02 3.024369478225708008e-01 7.061527371406555176e-01 4.174004197120666504e-01 -1.004501655697822571e-01 2.055217474699020386e-01 -3.946840763092041016e-01 -1.639283001422882080e-01
-3.919564485549926758e-01 1.111258491873741150e-01 2.198214530944824219e-01 7.000558972358703613e-01 -1.903234571218490601e-01 2.268503159284591675e-01 -3.638567328453063965e-01 -2.748554944992065430e-01
1.526505202054977417e-01 4.949617385864257812e-01 -1.676510423421859741e-01 6.603244692087173462e-02 -1.005932837724685669e-01 2.036897093057632446e-01 -2.214101403951644897e-01 -7.737005949020385742e-01
-1.424500066787004471e-02 2.510495781898498535e-01 2.469492554664611816e-01 3.208613693714141846e-01 -5.492917299270629883e-01 -2.120402902364730835e-01 -6.076809167861938477e-01 2.384885996580123901e-01
-3.823883831501007080e-01 2.093591541051864624e-01 2.717407941818237305e-01 6.920643448829650879e-01 7.694303989410400391e-02 1.045029610395431519e-01 -2.872732877731323242e-01 -3.972211480140686035e-01
3.149559497833251953e-01 6.240428686141967773e-01 3.470270633697509766e-01 -8.308455348014831543e-02 -4.546756446361541748e-01 9.247531741857528687e-02 8.995908498764038086e-02 -4.008345603942871094e-01
2.147686630487442017e-01 -8.342851698398590088e-02 -1.929395645856857300e-01 6.740934252738952637e-01 8.280909620225429535e-03 6.510607153177261353e-02 -5.827952623367309570e-01 -3.336597681045532227e-01
1.306702345609664917e-01 4.813787937164306641e-01 1.378277838230133057e-01 1.252615302801132202e-01 4.888776689767837524e-02 3.399502038955688477e-01 -4.571927785873413086e-01 -6.241244077682495117e-01
4.521409794688224792e-02 -4.287349879741668701e-01 7.975078374147415161e-02 2.739210426807403564e-01 -6.619861125946044922e-01 -5.569777451455593109e-03 -4.213513731956481934e-01 -3.419880867004394531e-01
2.599209845066070557e-01 3.377994298934936523e-01 2.223359793424606323e-02 2.625630199909210205e-01 7.402679324150085449e-02 3.740295171737670898e-01 -4.504581093788146973e-01 -6.329362392425537109e-01
-3.690822049975395203e-02 5.805584788322448730e-01 6.860035657882690430e-02 6.399568915367126465e-01 6.129343062639236450e-02 1.842122822999954224e-01 -4.518687725067138672e-01 7.390761375427246094e-02
-1.898098140954971313e-01 3.316665291786193848e-01 -1.807467490434646606e-01 8.539997935295104980e-01 -8.010566234588623047e-02 -7.054416090250015259e-02 -2.827252447605133057e-01 -2.564413473010063171e-02
3.025790452957153320e-01 -1.754866540431976318e-01 3.955641761422157288e-02 6.114708781242370605e-01 2.123243734240531921e-02 -1.563672125339508057e-01 -5.552499890327453613e-01 -4.110780358314514160e-01
7.277909666299819946e-02 4.056867659091949463e-01 -3.629349768161773682e-01 2.724691033363342285e-01 -6.741464734077453613e-01 -1.523122042417526245e-01 -3.685997128486633301e-01 1.030630022287368774e-01
6.180139258503913879e-02 5.019216537475585938e-01 -1.726340316236019135e-02 9.960012882947921753e-02 -1.385622024536132812e-01 2.606471776962280273e-01 -1.674076616764068604e-01 -7.866863608360290527e-01
9.484826028347015381e-02 3.912822604179382324e-01 -3.765949010848999023e-01 4.547892808914184570e-01 1.308972537517547607e-01 -3.721403479576110840e-01 -1.184426620602607727e-02 -5.774791836738586426e-01
-2.147815376520156860e-01 1.206962689757347107e-01 -6.683577597141265869e-02 8.315480947494506836e-01 -1.239735335111618042e-01 -3.209380432963371277e-02 -4.499448239803314209e-01 -1.565641313791275024e-01
-1.509847790002822876e-01 4.675891399383544922e-01 5.002841949462890625e-01 1.894350796937942505e-01 -3.773270249366760254e-01 -5.667318701744079590e-01 -9.395572543144226074e-02 -2.368118381127715111e-03
5.747890472412109375e-01 5.051861405372619629e-01 -5.399122834205627441e-02 5.681170821189880371e-01 -5.171904806047677994e-03 -8.316812664270401001e-02 -1.930517405271530151e-01 2.109972983598709106e-01
1.265240907669067383e-01 -2.215698063373565674e-01 3.807166218757629395e-01 1.590682715177536011e-01 -6.063783764839172363e-01 -1.441044807434082031e-01 -6.057462096214294434e-01 -9.623653441667556763e-02
-3.403899371623992920e-01 4.793796688318252563e-02 4.879422187805175781e-01 5.668264031410217285e-01 -2.282429933547973633e-01 -2.994670271873474121e-01 -9.290379285812377930e-02 -4.147897064685821533e-01
1.753999441862106323e-01 -2.406469136476516724e-01 -3.393364548683166504e-01 2.456511557102203369e-01 -3.598732352256774902e-01 -4.021016061305999756e-01 -3.188685774803161621e-01 -5.856267809867858887e-01
3.687841892242431641e-01 5.947288870811462402e-01 -1.668868660926818848e-01 4.448685646057128906e-01 -3.289526998996734619e-01 -2.031396180391311646e-01 -1.034472286701202393e-01 3.526466488838195801e-01
-1.246331781148910522e-01 3.112565875053405762e-01 1.570256799459457397e-01 -9.425013326108455658e-03 -5.547941327095031738e-01 -9.984824806451797485e-02 -7.380053400993347168e-01 2.053809724748134613e-02
6.111251562833786011e-02 -1.882335543632507324e-01 2.352537363767623901e-01 2.759532928466796875e-01 -2.424458116292953491e-01 -5.183975696563720703e-01 -1.791978478431701660e-01 -6.853546500205993652e-01
3.581284284591674805e-01 -1.407642215490341187e-01 2.188393920660018921e-01 7.070384025573730469e-01 -3.201865553855895996e-01 -1.212208569049835205e-01 -4.321226477622985840e-01 -1.384526398032903671e-02
9.792124480009078979e-02 1.272098273038864136e-01 -8.417863398790359497e-02 1.733508408069610596e-01 -5.088729262351989746e-01 -1.878367550671100616e-02 -8.220041394233703613e-01 -4.579619690775871277e-02
-3.907472640275955200e-02 2.569621801376342773e-01 1.475615501403808594e-01 7.469858974218368530e-02 -5.261185169219970703e-01 -1.280080974102020264e-01 -7.757152915000915527e-01 1.008369699120521545e-01
-2.382408976554870605e-01 3.297493755817413330e-01 -5.629679560661315918e-02 6.834391355514526367e-01 1.019878238439559937e-01 7.651644945144653320e-02 -4.949709773063659668e-01 -3.209292888641357422e-01
-3.626198172569274902e-01 2.954072654247283936e-01 1.714962124824523926e-01 4.511810839176177979e-01 -3.342011198401451111e-02 -4.526573717594146729e-01 -1.242955476045608521e-01 -5.716652870178222656e-01
-8.705183863639831543e-03 1.612812280654907227e-01 2.399773448705673218e-01 1.537870466709136963e-01 -3.068878054618835449e-01 2.930884957313537598e-01 -9.556734561920166016e-02 -8.387245535850524902e-01
2.986648380756378174e-01 -3.527157604694366455e-01 1.605444699525833130e-01 9.925442934036254883e-02 -5.926349163055419922e-01 3.165227919816970825e-02 -5.163770914077758789e-01 -3.631830513477325439e-01
-3.643800914287567139e-01 1.874002814292907715e-01 6.302952021360397339e-02 5.122478604316711426e-01 -3.026628792285919189e-01 -6.230250597000122070e-01 -1.476984769105911255e-01 -2.532941401004791260e-01
-9.894774854183197021e-02 2.329849302768707275e-01 2.318143397569656372e-01 1.574506014585494995e-01 -6.197303533554077148e-01 -1.147430157288908958e-03 -6.752120852470397949e-01 1.319859474897384644e-01
-1.620143204927444458e-01 1.633178591728210449e-01 -3.776891231536865234e-01 6.225309371948242188e-01 -3.295597434043884277e-01 -1.360744703561067581e-02 -8.271257579326629639e-02 -5.488613247871398926e-01
-1.641811281442642212e-01 4.841593801975250244e-01 3.286835849285125732e-01 6.364300101995468140e-02 -5.428215265274047852e-01 -1.818635612726211548e-01 2.672576308250427246e-01 -4.768590927124023438e-01
1.591107696294784546e-01 3.292743861675262451e-01 1.105368062853813171e-01 6.910925358533859253e-02 -1.604618877172470093e-01 1.664282679557800293e-01 -6.542711704969406128e-02 -8.896858096122741699e-01
-2.771124839782714844e-01 4.123742580413818359e-01 -1.412034630775451660e-01 7.092816233634948730e-01 -3.920677304267883301e-01 -2.320234775543212891e-01 -9.440355747938156128e-02 1.169318556785583496e-01
1.931905597448348999e-01 3.899077773094177246e-01 1.440451890230178833e-01 8.529195189476013184e-01 -5.972147919237613678e-03 5.356970056891441345e-02 2.250536829233169556e-01 9.420358389616012573e-02
-2.360592335462570190e-01 1.043903827667236328e-02 3.717317283153533936e-01 3.942292034626007080e-01 -4.736686646938323975e-01 -4.155618250370025635e-01 -5.437382683157920837e-02 -5.005555152893066406e-01
2.863524854183197021e-01 1.747815310955047607e-01 -3.838511407375335693e-01 3.743262887001037598e-01 -6.863905191421508789e-01 2.825855910778045654e-01 9.030901640653610229e-02 -2.021122872829437256e-01
3.057542443275451660e-01 4.804540872573852539e-01 -2.948032319545745850e-01 4.671393334865570068e-01 -4.052701592445373535e-01 -2.141230255365371704e-01 -2.885850667953491211e-01 2.778060734272003174e-01
-2.963101863861083984e-01 2.995823621749877930e-01 -2.495688945055007935e-02 6.062899827957153320e-01 8.219325542449951172e-02 -4.007352888584136963e-01 -2.690678834915161133e-01 -4.631395936012268066e-01
3.559625148773193359e-02 4.738809168338775635e-01 5.462512373924255371e-01 5.210068225860595703e-01 -3.211710751056671143e-01 -7.283483864739537239e-04 6.317370384931564331e-02 3.117512762546539307e-01
4.349803328514099121e-01 2.480737119913101196e-01 7.603252530097961426e-01 1.278250813484191895e-01 -3.348584473133087158e-01 9.444390237331390381e-02 -1.002131476998329163e-01 -1.540299206972122192e-01
-4.253799095749855042e-02 1.212999671697616577e-01 -1.280154138803482056e-01 5.875809788703918457e-01 -4.233224391937255859e-01 -6.531658172607421875e-01 -1.248823404312133789e-01 -2.035454474389553070e-02
2.152704745531082153e-01 4.134747982025146484e-01 -2.139002829790115356e-01 3.749575912952423096e-01 -4.478951394557952881e-01 -5.949024558067321777e-01 -1.039595901966094971e-01 1.761368215084075928e-01
9.017934650182723999e-02 -4.447585344314575195e-01 2.556888759136199951e-01 4.548614621162414551e-01 -6.447229981422424316e-01 -1.132607087492942810e-02 -2.233760803937911987e-01 -2.368313223123550415e-01
2.007646113634109497e-01 1.290545910596847534e-01 5.588622689247131348e-01 5.025259852409362793e-01 2.061624526977539062e-01 -3.230752944946289062e-01 -2.147462368011474609e-01 -4.303284585475921631e-01
-1.413826048374176025e-01 2.350322753190994263e-01 6.596550345420837402e-01 4.457435011863708496e-01 -2.766474485397338867e-01 8.413729816675186157e-02 2.141317911446094513e-02 -4.548269510269165039e-01
5.025990679860115051e-02 7.525862008333206177e-02 4.934235513210296631e-01 3.786762356758117676e-01 -1.188241615891456604e-01 -3.763612806797027588e-01 -3.782595396041870117e-01 -5.532633662223815918e-01
1.568824350833892822e-01 1.699153482913970947e-01 -3.460012003779411316e-02 -2.948206104338169098e-02 -4.790130555629730225e-01 -1.928755789995193481e-01 -8.174754381179809570e-01 -9.762053191661834717e-02
-1.653989963233470917e-02 5.117561817169189453e-01 -1.155261844396591187e-01 7.245791703462600708e-02 -1.094306856393814087e-01 1.655007004737854004e-01 -1.307482123374938965e-01 -8.141100406646728516e-01
1.800901293754577637e-01 5.989049673080444336e-01 -2.439279854297637939e-01 4.654467701911926270e-01 1.076500713825225830e-01 -4.864888489246368408e-01 1.805584281682968140e-01 -2.277662456035614014e-01
-2.156347632408142090e-01 1.464635431766510010e-01 4.652956128120422363e-01 6.123868227005004883e-01 -2.990222163498401642e-02 -4.589415490627288818e-01 2.391292899847030640e-02 -3.583839535713195801e-01
4.423943459987640381e-01 4.719369709491729736e-01 -1.539131402969360352e-01 6.787186115980148315e-02 -4.226127173751592636e-03 1.152379885315895081e-01 -2.447302788496017456e-01 -6.928753852844238281e-01
-1.908358782529830933e-01 -4.702607169747352600e-02 -1.863869577646255493e-01 3.196722269058227539e-01 -2.933140993118286133e-01 -4.328400790691375732e-01 -2.495089173316955566e-01 -6.991433501243591309e-01
6.924453377723693848e-02 5.172634720802307129e-01 -1.415279656648635864e-01 1.485926471650600433e-02 -7.911540269851684570e-01 -1.407049298286437988e-01 -1.299653500318527222e-01 2.116107940673828125e-01
1.593922078609466553e-02 -1.961505599319934845e-02 3.484151959419250488e-01 7.895307540893554688e-01 1.337210237979888916e-01 -2.631373405456542969e-01 -5.594431236386299133e-02 -4.054094851016998291e-01
6.334139406681060791e-02 5.616104006767272949e-01 -7.182195782661437988e-02 5.227672457695007324e-01 -1.537827253341674805e-01 4.652416408061981201e-01 -4.001619219779968262e-01 4.369503259658813477e-02
5.539919137954711914e-01 3.907890319824218750e-01 -1.480180770158767700e-01 -2.046652287244796753e-01 -2.700688540935516357e-01 -1.261942535638809204e-01 -3.201698660850524902e-01 -5.340493917465209961e-01
-2.551670670509338379e-01 2.817052602767944336e-01 4.968734458088874817e-02 6.284568309783935547e-01 -2.728642337024211884e-02 -3.061415851116180420e-01 1.008192673325538635e-01 -5.945361852645874023e-01
7.367080543190240860e-03 1.274031847715377808e-01 1.701885014772415161e-01 8.303794264793395996e-01 1.532492339611053467e-01 -2.146863341331481934e-01 -1.908440738916397095e-01 -3.990273475646972656e-01
8.445590734481811523e-03 6.611135601997375488e-01 1.327070146799087524e-01 -2.533889375627040863e-02 -1.450264006853103638e-01 1.254388242959976196e-01 -5.391908437013626099e-02 -7.105839848518371582e-01
2.658293247222900391e-01 4.488293826580047607e-01 -1.584718227386474609e-01 1.339779049158096313e-01 5.850147083401679993e-02 2.856087498366832733e-02 -2.206253558397293091e-01 -7.949275970458984375e-01
2.111153155565261841e-01 5.501876473426818848e-01 1.660767346620559692e-01 5.578979253768920898e-01 2.313471864908933640e-03 7.554541528224945068e-02 -4.799199402332305908e-01 2.790282368659973145e-01
2.866795286536216736e-02 7.237154245376586914e-01 1.110939774662256241e-02 2.805430442094802856e-02 -1.038730591535568237e-01 3.405356109142303467e-01 -3.993406295776367188e-01 -4.339086711406707764e-01
6.843187212944030762e-01 -1.651137322187423706e-01 4.610855877399444580e-01 3.252859413623809814e-01 -2.124682217836380005e-01 -5.271744728088378906e-02 -2.508963346481323242e-01 -2.741596698760986328e-01
-1.324567943811416626e-01 3.569457828998565674e-01 -3.506490886211395264e-01 6.742820143699645996e-01 7.258188445121049881e-03 -8.640687912702560425e-02 -2.509840130805969238e-01 -4.548870325088500977e-01
1.437856554985046387e-01 -2.235911786556243896e-01 4.050427675247192383e-01 1.630121916532516479e-01 -4.271862506866455078e-01 2.036455720663070679e-01 -6.199091076850891113e-01 -3.611831367015838623e-01
-1.719277948141098022e-01 3.267167806625366211e-01 2.917859554290771484e-01 4.581071808934211731e-02 -6.414175629615783691e-01 7.136550545692443848e-02 1.566026210784912109e-01 -5.791591405868530273e-01
-2.182004302740097046e-01 5.336142778396606445e-01 4.253076612949371338e-01 1.583123803138732910e-01 -4.506655037403106689e-01 -5.055984854698181152e-01 1.439027488231658936e-02 5.252280831336975098e-02
-3.617921769618988037e-01 1.970173865556716919e-01 2.596624493598937988e-01 7.471533417701721191e-01 1.423626579344272614e-02 1.581668853759765625e-01 -1.731539666652679443e-01 -3.865567743778228760e-01
7.044857740402221680e-01 3.566491007804870605e-01 -5.253103747963905334e-02 -3.737131878733634949e-02 -8.181164413690567017e-02 5.510608479380607605e-02 -3.101998269557952881e-01 -5.161309838294982910e-01
-1.428038477897644043e-01 -3.935404717922210693e-01 2.787332534790039062e-01 3.035424649715423584e-01 -5.858217477798461914e-01 -8.406667411327362061e-02 -1.978123933076858521e-01 -5.152852535247802734e-01
1.732879877090454102e-01 9.196505546569824219e-01 2.406799793243408203e-01 3.832698613405227661e-02 -1.535523235797882080e-01 1.821293681859970093e-02 -1.720347553491592407e-01 -1.063610389828681946e-01
1.064433008432388306e-01 -2.615770883858203888e-02 4.682272672653198242e-01 6.408573389053344727e-01 -3.406820446252822876e-02 -2.676205337047576904e-01 -2.790961265563964844e-01 -4.553839564323425293e-01
1.694555729627609253e-01 3.498374521732330322e-01 2.827526032924652100e-01 8.653153479099273682e-02 -4.986527562141418457e-01 4.605866968631744385e-01 9.358475357294082642e-02 -5.402859449386596680e-01
-2.561228871345520020e-01 3.652286827564239502e-01 1.740464717149734497e-01 3.958147168159484863e-01 -1.551471650600433350e-02 -5.306210517883300781e-01 6.776334345340728760e-02 -5.724129676818847656e-01
3.480910360813140869e-01 1.247079372406005859e-01 2.038334161043167114e-01 8.633147478103637695e-01 1.377149224281311035e-01 2.025874555110931396e-01 -1.209968551993370056e-01 -4.210291057825088501e-02
4.475995600223541260e-01 4.096194207668304443e-01 -1.170380190014839172e-01 6.225759983062744141e-01 -1.055074185132980347e-01 6.734422594308853149e-02 -4.299395978450775146e-01 1.733568310737609863e-01
1.467355936765670776e-01 -3.295717015862464905e-02 3.265208303928375244e-01 6.923168301582336426e-01 1.611679196357727051e-01 -3.218142390251159668e-01 3.626934811472892761e-02 -5.104988813400268555e-01
-1.409107297658920288e-01 5.234179496765136719e-01 2.107329666614532471e-01 -4.461510106921195984e-03 -5.070368647575378418e-01 1.112730652093887329e-01 1.386508941650390625e-01 -6.107842326164245605e-01
1.413055211305618286e-01 1.933370083570480347e-01 1.127859130501747131e-01 4.017366468906402588e-01 -3.490397334098815918e-01 -7.245055437088012695e-01 -3.488453030586242676e-01 -1.051052752882242203e-02
-1.069937124848365784e-01 8.184876292943954468e-02 8.720866590738296509e-02 2.423767447471618652e-01 -2.742771208286285400e-01 -6.137037277221679688e-01 -1.966396346688270569e-02 -6.806280612945556641e-01
-3.497077152132987976e-02 -2.205408364534378052e-01 -2.559498846530914307e-01 4.694854021072387695e-01 -3.006620705127716064e-01 -2.907159328460693359e-01 -3.638865947723388672e-01 -5.973984599113464355e-01
2.668294012546539307e-01 4.801604151725769043e-01 -1.907682567834854126e-01 1.280255764722824097e-01 -1.116658449172973633e-01 1.365808397531509399e-01 -1.947052180767059326e-01 -7.592307329177856445e-01
-1.132640019059181213e-01 1.934550106525421143e-01 2.786085009574890137e-01 -2.626035420689731836e-04 -5.460767149925231934e-01 -1.053092256188392639e-01 -7.460781931877136230e-01 -7.874681055545806885e-02
9.393439441919326782e-02 1.290280371904373169e-01 7.353340983390808105e-01 2.703521549701690674e-01 -1.047966182231903076e-01 -3.707281649112701416e-01 -2.890252768993377686e-01 -3.588374555110931396e-01
-4.384241625666618347e-02 4.044487476348876953e-01 1.204694882035255432e-01 2.465807348489761353e-01 -2.965244948863983154e-01 -1.173790767788887024e-01 -7.945007085800170898e-01 1.620127260684967041e-01
-2.463047653436660767e-01 2.814568579196929932e-01 3.237788379192352295e-01 4.652132093906402588e-01 -4.910654202103614807e-02 -5.426575541496276855e-01 -9.876885265111923218e-02 -4.818879365921020508e-01
-3.192123174667358398e-01 6.131492257118225098e-01 1.528522819280624390e-01 3.779317140579223633e-01 -5.178422927856445312e-01 2.553052604198455811e-01 1.461472809314727783e-01 -3.542682155966758728e-02
3.475645184516906738e-01 4.559979140758514404e-01 -7.558011263608932495e-02 4.338720142841339111e-01 -4.852561652660369873e-01 -2.444638460874557495e-01 -1.438147723674774170e-01 4.017325043678283691e-01
3.457366228103637695e-01 -1.115960478782653809e-01 1.824010014533996582e-01 -9.488525241613388062e-02 -5.916790962219238281e-01 -1.611252129077911377e-01 -6.222889423370361328e-01 -2.499004006385803223e-01
-1.582274883985519409e-01 6.391824781894683838e-02 -3.522658348083496094e-01 5.860646367073059082e-01 -1.329938918352127075e-01 -3.710133582353591919e-02 -4.679163098335266113e-01 -5.150786638259887695e-01
2.797378972172737122e-02 2.822462022304534912e-01 2.508682012557983398e-01 2.376033514738082886e-01 -4.758447110652923584e-01 -2.663494050502777100e-01 -6.668746471405029297e-01 2.409819215536117554e-01
-1.582176685333251953e-01 3.419197797775268555e-01 -4.640017449855804443e-01 4.967930912971496582e-01 -5.830050110816955566e-01 -1.622884422540664673e-01 -6.743376702070236206e-02 -1.586735993623733521e-01
6.739943753927946091e-03 5.446736216545104980e-01 -9.700144082307815552e-02 4.936499297618865967e-01 2.457844913005828857e-01 -5.072112679481506348e-01 -2.857061028480529785e-01 -2.255755364894866943e-01
-9.530938416719436646e-02 4.196416139602661133e-01 3.472177386283874512e-01 1.035143807530403137e-01 -4.134159386157989502e-01 3.050414659082889557e-02 -7.137748599052429199e-01 4.715839400887489319e-02
1.208535488694906235e-02 6.680802702903747559e-01 9.268509596586227417e-02 3.546053171157836914e-02 -4.472570717334747314e-01 4.038921892642974854e-01 -2.635210379958152771e-02 -4.240431189537048340e-01
-3.141817152500152588e-01 5.851970911026000977e-01 3.089370429515838623e-01 3.852981328964233398e-01 -5.156047344207763672e-01 1.746399849653244019e-01 2.240442857146263123e-02 1.344926059246063232e-01
-4.447405934333801270e-01 1.654394418001174927e-01 1.801437288522720337e-01 5.896372199058532715e-01 -7.968866825103759766e-02 2.326996326446533203e-01 -4.141904711723327637e-01 -4.033095538616180420e-01
-3.142337873578071594e-02 3.477171808481216431e-02 4.978034496307373047e-01 5.155751705169677734e-01 -8.964264392852783203e-02 -5.451617836952209473e-01 -1.050622947514057159e-02 -4.228832423686981201e-01
-9.187589585781097412e-02 -3.678019046783447266e-01 2.273616641759872437e-01 3.785102665424346924e-01 -6.523132920265197754e-01 -5.298747215420007706e-03 -2.411691844463348389e-01 -4.214430451393127441e-01
6.745543330907821655e-02 6.178531050682067871e-01 -1.139499023556709290e-01 4.437714219093322754e-01 1.998681277036666870e-01 -5.460693240165710449e-01 -1.178417131304740906e-01 -2.275170385837554932e-01
-1.539354473352432251e-01 5.110961794853210449e-01 3.501453697681427002e-01 1.533180028200149536e-01 -4.570525884628295898e-01 -1.847292035818099976e-01 3.381523191928863525e-01 -4.600082635879516602e-01
-1.817390695214271545e-02 2.189983129501342773e-01 1.810245662927627563e-01 6.283389925956726074e-01 -5.385693907737731934e-01 1.405781209468841553e-01 -3.671842217445373535e-01 2.819331586360931396e-01
4.841870963573455811e-01 4.418690502643585205e-01 -8.490301668643951416e-02 -1.087301895022392273e-01 -1.557066291570663452e-01 -1.788471639156341553e-02 -3.477673530578613281e-01 -6.370064616203308105e-01
2.323474138975143433e-01 2.570852637290954590e-01 5.456377863883972168e-01 3.705932796001434326e-01 -4.287694096565246582e-01 3.534518480300903320e-01 -3.657055199146270752e-01 -4.847626760601997375e-02
-1.949333399534225464e-01 1.101860553026199341e-01 6.717810034751892090e-01 2.609558403491973877e-01 -2.004388272762298584e-01 -1.239149495959281921e-01 -2.201575636863708496e-01 -5.713775753974914551e-01
-2.448315918445587158e-01 1.178938075900077820e-01 -2.271631956100463867e-01 6.967514753341674805e-01 -1.866968572139739990e-01 1.136487796902656555e-01 -4.083380401134490967e-01 -4.178290069103240967e-01
7.638046890497207642e-02 -2.291233241558074951e-01 -2.180395573377609253e-01 6.960840821266174316e-01 -1.972768157720565796e-01 -1.809008568525314331e-01 -3.521763086318969727e-01 -4.625178873538970947e-01
2.369376718997955322e-01 1.976114660501480103e-01 3.889243677258491516e-02 2.552275359630584717e-01 1.758898645639419556e-01 1.670446693897247314e-01 -4.529590904712677002e-01 -7.577225565910339355e-01
9.913867712020874023e-02 1.308629363775253296e-01 -2.707415223121643066e-01 6.299180984497070312e-01 -2.269971370697021484e-01 -6.134256124496459961e-01 9.587483108043670654e-02 -2.567842602729797363e-01
-2.629176974296569824e-01 2.855603396892547607e-01 2.933489978313446045e-01 7.324581146240234375e-01 -3.474931120872497559e-01 -1.631681323051452637e-01 -2.528998553752899170e-01 1.242888197302818298e-01
-9.508145600557327271e-02 3.562417924404144287e-01 5.341085195541381836e-01 2.376545220613479614e-01 -5.242571830749511719e-01 -3.941373825073242188e-01 2.630166411399841309e-01 -1.514338105916976929e-01
-1.020732074975967407e-01 3.236040472984313965e-01 6.814679503440856934e-01 6.077909469604492188e-01 -1.079878434538841248e-01 -2.422698028385639191e-02 -1.952167451381683350e-01 2.636573649942874908e-02
-2.766856849193572998e-01 3.031430840492248535e-01 6.237660646438598633e-01 4.274207353591918945e-01 -3.406855762004852295e-01 -2.405504882335662842e-01 -2.711329162120819092e-01 1.110511720180511475e-01
1.569350361824035645e-01 2.262569069862365723e-01 2.891937196254730225e-01 -9.523157775402069092e-02 -5.671375393867492676e-01 -1.637071669101715088e-01 -6.948592662811279297e-01 -1.423676311969757080e-02
2.780451178550720215e-01 3.879488408565521240e-01 -1.130427941679954529e-01 1.823662668466567993e-01 -6.973094493150711060e-02 4.021521508693695068e-01 -3.683401048183441162e-01 -6.510662436485290527e-01
2.640133723616600037e-02 -4.151000976562500000e-01 5.441268905997276306e-02 1.652448475360870361e-01 -6.480551362037658691e-01 -1.141275838017463684e-01 -4.592411518096923828e-01 -3.909289240837097168e-01
-6.664343923330307007e-02 2.034546732902526855e-01 5.265827775001525879e-01 4.887049198150634766e-01 -1.701708287000656128e-01 -4.581220448017120361e-01 1.861116737127304077e-01 -4.056741297245025635e-01
1.071866229176521301e-01 5.134661197662353516e-01 -2.544949650764465332e-01 5.262794494628906250e-01 8.739623427391052246e-02 -5.501262545585632324e-01 -1.238266602158546448e-01 -2.398243844509124756e-01
2.870086729526519775e-01 3.862469792366027832e-01 3.984313458204269409e-02 -1.155229844152927399e-02 -7.203568816184997559e-01 -1.479227244853973389e-01 3.421490788459777832e-01 -3.299354016780853271e-01
-2.949494682252407074e-02 4.515016674995422363e-01 1.958105564117431641e-01 5.631644725799560547e-01 -2.623354792594909668e-01 1.606331169605255127e-01 -5.313454270362854004e-01 2.506578862667083740e-01
2.122170031070709229e-01 5.648701786994934082e-01 3.857782483100891113e-01 5.537689924240112305e-01 -2.184203118085861206e-01 7.104804366827011108e-02 -1.881807297468185425e-02 3.567791879177093506e-01
4.397076554596424103e-03 8.406928181648254395e-01 3.899983167648315430e-01 3.207990825176239014e-01 -1.034933477640151978e-01 7.295633107423782349e-02 1.219777688384056091e-01 8.540214598178863525e-02
4.095321595668792725e-01 7.137980461120605469e-01 -1.339587941765785217e-02 3.312973082065582275e-01 -1.281956285238265991e-01 5.232412950135767460e-04 -3.255007266998291016e-01 3.007544577121734619e-01
3.561895489692687988e-01 5.159544348716735840e-01 -3.466818332672119141e-01 5.383079648017883301e-01 -3.354760408401489258e-01 -2.111910730600357056e-01 -1.803665906190872192e-01 8.531313389539718628e-02
-3.637705696746706963e-03 -2.812508940696716309e-01 -4.216164350509643555e-02 3.592273294925689697e-01 -6.964960098266601562e-01 -5.161320567131042480e-01 -2.287300489842891693e-02 -1.950403749942779541e-01
1.197357624769210815e-01 2.297091186046600342e-01 5.791906118392944336e-01 3.855530619621276855e-01 1.784103177487850189e-02 -4.722257554531097412e-01 -2.459052652120590210e-01 -4.062011837959289551e-01
3.516189455986022949e-01 -5.862472578883171082e-02 3.186791241168975830e-01 5.242261290550231934e-01 -3.167081475257873535e-01 9.807312488555908203e-02 -6.122999191284179688e-01 -1.082783564925193787e-01
5.236996412277221680e-01 -9.040902554988861084e-02 1.285581476986408234e-02 3.133412599563598633e-01 -7.092690467834472656e-01 2.761876285076141357e-01 7.284906506538391113e-02 -1.859243810176849365e-01
-4.244654998183250427e-02 4.514025747776031494e-01 6.094091013073921204e-02 4.161099195480346680e-01 1.540315300226211548e-01 -5.991732478141784668e-01 -4.368062615394592285e-01 -2.098543345928192139e-01
-2.079896815121173859e-02 4.963331520557403564e-01 -2.726499140262603760e-01 7.273039817810058594e-01 -5.147858709096908569e-02 -1.314239799976348877e-01 -2.748781442642211914e-01 -2.333054244518280029e-01
-1.673033386468887329e-01 3.613875806331634521e-01 2.981779277324676514e-01 3.407987058162689209e-01 9.611631184816360474e-02 -5.750884413719177246e-01 -9.544992446899414062e-02 -5.359842181205749512e-01
1.084109470248222351e-01 6.085732579231262207e-02 -2.797628939151763916e-01 4.216302335262298584e-01 -1.753530949354171753e-01 -5.048717260360717773e-01 -5.291912555694580078e-01 -4.035055637359619141e-01
1.373878307640552521e-02 3.906019628047943115e-01 3.717146515846252441e-01 2.375547438859939575e-01 -3.952469825744628906e-01 1.572076231241226196e-01 -6.596925258636474609e-01 1.910726428031921387e-01
-2.703001350164413452e-02 8.534512668848037720e-02 7.415034621953964233e-02 1.013443544507026672e-01 -6.064457893371582031e-01 -1.275953650474548340e-01 -7.691565752029418945e-01 -2.361463382840156555e-02
-3.049345910549163818e-01 1.275388747453689575e-01 -3.902851045131683350e-01 4.037527143955230713e-01 -6.031901836395263672e-01 -7.513842731714248657e-02 -2.804110050201416016e-01 -3.567851781845092773e-01
-3.583422899246215820e-01 2.938669025897979736e-01 -1.278802007436752319e-01 7.820600867271423340e-01 -3.745620846748352051e-01 -4.076587036252021790e-02 -1.223278269171714783e-01 -1.840909570455551147e-02
4.615015983581542969e-01 5.592396259307861328e-01 1.382290422916412354e-01 -5.224071443080902100e-02 -1.349985599517822266e-01 2.938309311866760254e-01 -2.766409516334533691e-01 -5.209025740623474121e-01
2.590290307998657227e-01 7.184197753667831421e-02 -5.548725128173828125e-01 5.067091584205627441e-01 -3.470246195793151855e-01 -1.357609778642654419e-01 -2.968061268329620361e-01 -3.689903020858764648e-01
-1.138054206967353821e-01 6.148278713226318359e-01 4.233480989933013916e-01 1.581303924322128296e-01 -5.051767230033874512e-01 -3.747126162052154541e-01 8.210528641939163208e-02 4.951555654406547546e-02
2.917655706405639648e-01 6.131401658058166504e-01 -2.366936355829238892e-01 3.916343748569488525e-01 -1.957121789455413818e-01 -3.327797949314117432e-01 -3.885290026664733887e-01 1.718433201313018799e-01
1.997589766979217529e-01 -1.181474775075912476e-01 2.518966495990753174e-01 2.229468971490859985e-01 -3.298670053482055664e-01 -1.493621021509170532e-01 1.729505211114883423e-01 -8.197237849235534668e-01
2.376885414123535156e-01 2.359829097986221313e-01 8.841157704591751099e-02 -2.422111183404922485e-01 -6.482484340667724609e-01 -1.379392892122268677e-01 -5.871075391769409180e-01 -1.933517605066299438e-01
3.790632784366607666e-01 2.776229381561279297e-01 1.944200694561004639e-01 2.893210947513580322e-02 -6.978870034217834473e-01 -2.164756804704666138e-01 -3.799569308757781982e-01 2.496499568223953247e-01
8.506979048252105713e-02 2.865960896015167236e-01 -2.594628036022186279e-01 8.612392544746398926e-01 -2.031231373548507690e-01 2.210709601640701294e-01 -1.479620579630136490e-02 -1.059319749474525452e-01
-1.575416028499603271e-01 1.767565459012985229e-01 5.058383941650390625e-01 5.756448507308959961e-01 -6.438086926937103271e-02 -3.218181431293487549e-01 8.481312543153762817e-02 -4.917245805263519287e-01
2.288127690553665161e-01 3.923359811305999756e-01 6.665946245193481445e-01 3.886571526527404785e-01 1.783795952796936035e-01 -4.692455753684043884e-02 -3.981439471244812012e-01 -7.599073648452758789e-02
8.672221004962921143e-02 2.786689400672912598e-01 -1.896907091140747070e-01 4.524492025375366211e-01 5.125623196363449097e-03 -4.197953939437866211e-01 -2.071471661329269409e-01 -6.745113134384155273e-01
6.493883728981018066e-01 2.847824394702911377e-01 -3.330698981881141663e-02 6.031782031059265137e-01 -1.677175462245941162e-01 1.759754270315170288e-01 -2.341806292533874512e-01 1.353635042905807495e-01
2.804947793483734131e-01 -3.203669786453247070e-01 5.735596641898155212e-02 1.331182718276977539e-01 -4.506234824657440186e-01 -4.273220598697662354e-01 -2.262454181909561157e-01 -6.006869673728942871e-01
-3.117825090885162354e-01 4.658438637852668762e-02 4.702903926372528076e-01 5.339843630790710449e-01 -1.875216513872146606e-01 -3.825426399707794189e-01 3.094429150223731995e-02 -4.602699875831604004e-01
4.862943589687347412e-01 3.555702865123748779e-01 3.571075201034545898e-01 -8.635165542364120483e-02 -5.548099279403686523e-01 1.247810013592243195e-02 7.338666170835494995e-02 -4.344534873962402344e-01
7.057322859764099121e-01 4.042019546031951904e-01 1.841928958892822266e-01 -3.887922316789627075e-02 -3.283821642398834229e-01 -2.058122120797634125e-02 2.054184675216674805e-02 -4.409574866294860840e-01
1.631905287504196167e-01 3.864231109619140625e-01 3.054043650627136230e-01 1.124231219291687012e-01 -5.604992806911468506e-02 -5.861277580261230469e-01 -6.062144041061401367e-01 -6.286387890577316284e-02
-3.063273727893829346e-01 2.160001993179321289e-01 3.634063899517059326e-01 5.579727292060852051e-01 -3.123259544372558594e-01 -1.884004026651382446e-01 3.814134001731872559e-01 -3.709331154823303223e-01
3.913490474224090576e-02 1.071147695183753967e-01 -5.027869343757629395e-01 5.576223134994506836e-01 -4.270109832286834717e-01 -8.299490064382553101e-02 -4.412884414196014404e-01 -1.982307732105255127e-01
-1.840184628963470459e-01 3.842827379703521729e-01 -1.926084905862808228e-01 4.670884907245635986e-01 1.272537708282470703e-01 -3.750662803649902344e-01 -2.251604944467544556e-01 -5.963462591171264648e-01
1.001567468047142029e-01 -3.897089660167694092e-01 1.737338453531265259e-01 2.605940103530883789e-01 -4.929409325122833252e-01 -3.381143510341644287e-01 -3.150828778743743896e-01 -5.323660373687744141e-01
-1.298819184303283691e-01 -3.424677252769470215e-01 3.446113690733909607e-02 3.698284327983856201e-01 -6.436744332313537598e-01 -2.424083203077316284e-01 -2.159082293510437012e-01 -4.562795460224151611e-01
2.161301672458648682e-01 -2.064788946881890297e-03 -3.025268614292144775e-01 5.520333051681518555e-01 -3.500249981880187988e-01 2.222745418548583984e-01 -4.964374899864196777e-01 -3.723527789115905762e-01
4.539905581623315811e-03 3.799181878566741943e-01 4.034383594989776611e-01 6.880167126655578613e-01 -2.173889130353927612e-01 -8.464469760656356812e-02 -3.541867733001708984e-01 1.991003900766372681e-01
8.781321346759796143e-02 3.891396224498748779e-01 -5.120550394058227539e-01 4.717187285423278809e-01 -5.165727734565734863e-01 -1.937059611082077026e-01 -2.008668184280395508e-01 -1.068798080086708069e-01
-2.024808377027511597e-01 3.098660707473754883e-01 4.708751142024993896e-01 2.741753458976745605e-01 -5.603960156440734863e-01 -4.008576869964599609e-01 2.667553424835205078e-01 -1.421274691820144653e-01
1.597548574209213257e-01 1.440793573856353760e-01 4.284244477748870850e-01 1.382390558719635010e-01 -4.711115956306457520e-01 -1.842313110828399658e-01 -6.908320784568786621e-01 1.338871270418167114e-01
3.363121747970581055e-01 -3.459266722202301025e-01 8.758721500635147095e-02 5.449796915054321289e-01 -5.339366197586059570e-01 1.658539474010467529e-01 -3.449327945709228516e-01 -1.760118156671524048e-01
1.152894422411918640e-01 -1.958272010087966919e-01 3.935816586017608643e-01 1.867792755365371704e-01 -4.160240292549133301e-01 2.140078395605087280e-01 -6.514002084732055664e-01 -3.396610915660858154e-01
1.033848449587821960e-01 -1.655166000127792358e-01 -1.040911525487899780e-01 7.121651172637939453e-01 -1.470463126897811890e-01 1.335125565528869629e-01 -4.866615831851959229e-01 -4.094070494174957275e-01
-2.442609816789627075e-01 2.280249297618865967e-01 3.787052333354949951e-01 5.080193281173706055e-01 -7.889667153358459473e-02 -3.814137876033782959e-01 1.280058622360229492e-01 -5.645824670791625977e-01
7.301439642906188965e-01 1.918567717075347900e-01 -6.888085603713989258e-02 5.701546669006347656e-01 -2.015188485383987427e-01 -7.654977962374687195e-03 -2.110984027385711670e-01 1.225929409265518188e-01
-2.631642110645771027e-02 2.668754756450653076e-01 -3.404496610164642334e-01 7.201600670814514160e-01 -9.189283102750778198e-02 -3.634046018123626709e-01 -1.569885015487670898e-01 -3.583239316940307617e-01
-6.203828006982803345e-02 2.646067738533020020e-01 5.066637992858886719e-01 2.858490645885467529e-01 -1.746244132518768311e-01 2.161013484001159668e-01 -3.651155903935432434e-02 -7.135754823684692383e-01
3.854044377803802490e-01 2.039116024971008301e-01 -2.839334905147552490e-01 7.820962071418762207e-01 -1.913374476134777069e-02 -1.648093760013580322e-01 -2.926901876926422119e-01 -6.629453599452972412e-02
