# Supplementary material for: Where is your field going? A machine learning approach to study the relative motion of the domains of physics
Source: PLoS One. 2020 Jun 18;15(6):e0233997. doi: 10.1371/journal.pone.0233997 (PMC7302634; doi:10.1371/journal.pone.0233997)
Supplement: S3 Data — (ZIP) [file pone.0233997.s003.zip › 2/Pacs4Run_2_VS_500_embeddings2005-2009ED8.txt]

-1.115397363901138306e-02 1.608188301324844360e-01 -4.247552156448364258e-01 -4.006102383136749268e-01 -1.054734289646148682e-01 -7.624709010124206543e-01 1.782824546098709106e-01 9.400147199630737305e-02
2.784017920494079590e-01 3.820352256298065186e-02 9.924563765525817871e-02 -5.872694849967956543e-01 -2.761257588863372803e-01 -6.407558321952819824e-01 1.426810324192047119e-01 2.431594878435134888e-01
-8.148927986621856689e-02 -2.133671045303344727e-01 9.904085099697113037e-02 -7.432790398597717285e-01 -4.006039500236511230e-01 -4.693201482295989990e-01 5.521754920482635498e-02 4.203902184963226318e-02
8.240359276533126831e-02 3.104206919670104980e-01 8.542247861623764038e-02 -4.717269837856292725e-01 -4.512335956096649170e-01 -5.247153043746948242e-01 4.029838740825653076e-01 -1.602852493524551392e-01
-1.858446933329105377e-02 -9.085798263549804688e-02 -2.541809082031250000e-01 -3.351339399814605713e-01 -5.309484004974365234e-01 -5.517427325248718262e-01 3.647423088550567627e-01 3.084052503108978271e-01
1.876827031373977661e-01 -1.424836963415145874e-01 -1.345466971397399902e-01 -7.543684542179107666e-02 -6.114761829376220703e-01 -5.541141033172607422e-01 -3.121699988842010498e-01 -3.772062957286834717e-01
-2.657746337354183197e-02 -1.308892667293548584e-01 2.659219801425933838e-01 -3.507743477821350098e-01 1.219874396920204163e-01 -8.479293584823608398e-01 8.175566047430038452e-02 2.187585532665252686e-01
6.509918570518493652e-01 3.281400799751281738e-01 -3.270339965820312500e-01 7.053855806589126587e-02 -2.122570127248764038e-01 -5.080994367599487305e-01 -2.237600684165954590e-01 -5.761925876140594482e-02
2.563717961311340332e-01 -1.112588718533515930e-01 -1.471759974956512451e-01 3.814570978283882141e-02 -4.719151258468627930e-01 -6.467776894569396973e-01 -3.725669085979461670e-01 -3.448880314826965332e-01
1.686615869402885437e-02 -2.350216805934906006e-01 -1.171750500798225403e-01 -2.153824828565120697e-02 7.836323231458663940e-02 -7.383702993392944336e-01 -1.398525834083557129e-01 -5.994969606399536133e-01
1.335680782794952393e-01 -2.395076900720596313e-01 1.106949597597122192e-01 -6.526584923267364502e-02 -5.377199649810791016e-01 -7.849186062812805176e-01 2.329958230257034302e-02 -4.999595135450363159e-02
4.072608947753906250e-01 -9.391985367983579636e-04 1.025153920054435730e-01 -1.706323474645614624e-01 9.874312579631805420e-02 -8.032236695289611816e-01 -3.003685176372528076e-01 -2.222013771533966064e-01
-3.745010793209075928e-01 9.447620809078216553e-02 -1.390517801046371460e-01 -4.373941719532012939e-01 2.983970940113067627e-01 -4.991243481636047363e-01 -4.891618192195892334e-01 2.504574358463287354e-01
5.416730791330337524e-02 5.567459017038345337e-02 -2.332819998264312744e-01 -3.299665153026580811e-01 -7.549607194960117340e-03 -6.094160079956054688e-01 6.594700813293457031e-01 -1.559556573629379272e-01
2.682549953460693359e-01 -1.613687723875045776e-01 -4.431266486644744873e-01 -4.301012754440307617e-01 1.299341470003128052e-01 -4.680562615394592285e-01 -6.263366341590881348e-02 -5.298759341239929199e-01
-8.269780315458774567e-03 -3.974316716194152832e-01 -2.838136851787567139e-01 -2.770283222198486328e-01 -2.658087909221649170e-01 -6.349850296974182129e-01 1.411285102367401123e-01 4.369292259216308594e-01
-5.149063840508460999e-02 2.360792160034179688e-01 1.149198189377784729e-01 -5.583277344703674316e-01 9.140180796384811401e-02 -6.592482924461364746e-01 3.979051411151885986e-01 -1.240483522415161133e-01
3.902918100357055664e-01 -3.310610353946685791e-01 -3.331964612007141113e-01 -5.605883002281188965e-01 -3.555990057066082954e-03 -4.892108738422393799e-01 -1.688490062952041626e-01 -2.119951993227005005e-01
4.157787859439849854e-01 -3.473528623580932617e-01 -2.502881288528442383e-01 -4.866092801094055176e-01 -1.062991246581077576e-01 -6.254074573516845703e-01 5.344229564070701599e-02 -4.184645786881446838e-02
3.387476801872253418e-01 -1.493000239133834839e-01 -1.850622892379760742e-01 -5.793526172637939453e-01 -4.957934468984603882e-02 -5.591998696327209473e-01 -6.717857904732227325e-03 -4.217276573181152344e-01
2.228905558586120605e-01 -1.500555276870727539e-01 -3.472892045974731445e-01 -3.318538367748260498e-01 5.427239928394556046e-03 -5.695967674255371094e-01 4.594870507717132568e-01 -4.018308520317077637e-01
-2.841722667217254639e-01 -2.969458401203155518e-01 -1.989917159080505371e-01 2.553336918354034424e-01 -3.238033056259155273e-01 -7.455377578735351562e-01 3.854239359498023987e-02 -2.532106339931488037e-01
-1.825545281171798706e-01 5.134385824203491211e-01 -3.691806495189666748e-01 -5.135146975517272949e-01 -2.043537497520446777e-01 -3.096133470535278320e-01 3.683831915259361267e-02 4.050741493701934814e-01
-1.181878149509429932e-01 -3.770671486854553223e-01 -1.037143990397453308e-01 -1.797008514404296875e-01 -3.153639137744903564e-01 -7.273015975952148438e-01 -9.793400019407272339e-02 4.034723341464996338e-01
3.070216774940490723e-01 2.861251123249530792e-02 -2.146743386983871460e-01 1.578391157090663910e-02 -4.351891577243804932e-02 -6.348342895507812500e-01 -2.372617125511169434e-01 -6.303833723068237305e-01
-8.741194009780883789e-02 -3.863392472267150879e-01 -1.141482889652252197e-01 8.716232329607009888e-02 -4.697573184967041016e-01 -7.383591532707214355e-01 -1.959995180368423462e-01 1.349515318870544434e-01
-1.189288124442100525e-02 2.144443541765213013e-01 -1.276119649410247803e-01 -7.779633998870849609e-01 -4.087423533201217651e-02 -3.958800733089447021e-01 -4.119616448879241943e-01 6.523877382278442383e-02
1.458840519189834595e-01 -1.310424599796533585e-02 3.020712733268737793e-01 -1.560228168964385986e-01 -1.627761572599411011e-01 -8.927994966506958008e-01 -1.220971345901489258e-02 1.980399042367935181e-01
-1.644430458545684814e-01 -4.574314355850219727e-01 -5.588606595993041992e-01 -1.039852276444435120e-01 1.111519038677215576e-01 -5.015333294868469238e-01 -3.156519830226898193e-01 -2.775793373584747314e-01
2.976866364479064941e-01 1.510728001594543457e-01 -3.492798805236816406e-01 -2.160370647907257080e-01 -2.611861228942871094e-01 -4.608700573444366455e-01 3.252143859863281250e-01 -5.775011777877807617e-01
-1.640160940587520599e-02 1.090070530772209167e-01 -8.579837530851364136e-02 -7.162364125251770020e-01 -9.131108224391937256e-02 -4.602014124393463135e-01 -3.051388561725616455e-01 3.927591443061828613e-01
4.243882894515991211e-01 7.027310319244861603e-03 1.761238835752010345e-02 -3.893839567899703979e-02 -1.188469771295785904e-02 -7.746344208717346191e-01 -3.650962114334106445e-01 -2.907299399375915527e-01
2.273375838994979858e-01 -1.608649045228958130e-01 -4.548291862010955811e-02 -5.964530259370803833e-02 -6.436162590980529785e-01 -6.455122828483581543e-01 -2.722384631633758545e-01 -1.084982827305793762e-01
-5.898887291550636292e-02 -3.967503309249877930e-01 -5.087106823921203613e-01 -2.614103555679321289e-01 1.192160621285438538e-01 -4.299980401992797852e-01 -3.028975427150726318e-01 -4.702444672584533691e-01
-1.397519856691360474e-01 3.121266365051269531e-01 -3.838598430156707764e-01 -6.531965732574462891e-01 3.166750073432922363e-01 -3.540537655353546143e-01 -2.543776929378509521e-01 1.367008239030838013e-01
-3.407014533877372742e-02 6.706309318542480469e-01 2.499415352940559387e-02 6.360432505607604980e-02 -2.786753475666046143e-01 -5.393423438072204590e-01 -3.610535860061645508e-01 -2.133387923240661621e-01
3.878417909145355225e-01 -2.322000712156295776e-01 -2.567241489887237549e-01 -4.793574810028076172e-01 -3.766776621341705322e-01 -4.944651126861572266e-01 -1.701003313064575195e-01 -2.909556627273559570e-01
1.068721245974302292e-02 -2.068814039230346680e-01 -4.712745249271392822e-01 4.326961189508438110e-02 -3.064653873443603516e-01 -6.018179655075073242e-01 1.368366926908493042e-01 5.082163214683532715e-01
4.336620867252349854e-01 -2.032631337642669678e-01 2.163595333695411682e-02 -4.601923227310180664e-01 3.192954696714878082e-03 -7.215937376022338867e-01 -1.278383284807205200e-01 -1.460336446762084961e-01
1.419200450181961060e-01 1.589057594537734985e-01 -5.149129033088684082e-01 -5.237855315208435059e-01 -2.360252439975738525e-01 -2.661437988281250000e-01 4.674145877361297607e-01 -2.647719085216522217e-01
-2.669811546802520752e-01 4.379809647798538208e-02 1.909316629171371460e-01 -3.252308964729309082e-01 5.559436604380607605e-02 -6.970104575157165527e-01 -8.613491803407669067e-02 -5.368791818618774414e-01
4.566275328397750854e-02 1.663464158773422241e-01 -2.074696123600006104e-02 -6.057242155075073242e-01 -2.168243378400802612e-01 -4.840502738952636719e-01 -4.739607274532318115e-01 3.113760352134704590e-01
5.136163830757141113e-01 4.238679632544517517e-02 -9.530194848775863647e-02 1.130177304148674011e-01 2.827995829284191132e-02 -7.930899858474731445e-01 -1.985684037208557129e-01 2.081474810838699341e-01
5.026106834411621094e-01 -2.706397175788879395e-01 -2.282188832759857178e-01 -1.686101108789443970e-01 -9.015011787414550781e-02 -7.437497973442077637e-01 -1.113416105508804321e-01 -1.411942541599273682e-01
5.106778144836425781e-01 2.417357265949249268e-02 -3.653617501258850098e-01 1.040277853608131409e-01 -7.913688197731971741e-03 -5.599297881126403809e-01 -5.292246937751770020e-01 2.549902349710464478e-02
-3.013103306293487549e-01 6.067630052566528320e-01 9.624110162258148193e-02 1.566387563943862915e-01 -3.293159231543540955e-02 -6.840728521347045898e-01 -1.921278834342956543e-01 -3.604618087410926819e-02
4.063179790973663330e-01 -6.400159746408462524e-02 -9.465330094099044800e-02 -2.431183308362960815e-02 -1.911920867860317230e-02 -7.748980522155761719e-01 -2.690502405166625977e-01 -3.847577571868896484e-01
2.766086459159851074e-01 -1.404359340667724609e-01 -4.797373712062835693e-01 1.412182897329330444e-01 -1.895418614149093628e-01 -6.483153104782104492e-01 2.694026827812194824e-01 -3.533525168895721436e-01
-4.324896633625030518e-02 -3.364877104759216309e-01 -3.063128888607025146e-01 -2.316494137048721313e-01 -3.385226428508758545e-01 -5.987107157707214355e-01 2.488888986408710480e-02 5.135610699653625488e-01
4.647659063339233398e-01 3.069466212764382362e-03 -3.730475604534149170e-01 1.838803589344024658e-01 -5.738655850291252136e-02 -5.663315653800964355e-01 -5.356799960136413574e-01 5.400145426392555237e-03
2.532015442848205566e-01 -1.480158716440200806e-01 -3.793286383152008057e-01 -2.047116160392761230e-01 -3.764100968837738037e-01 -3.776959478855133057e-01 -5.083934068679809570e-01 -4.305587112903594971e-01
1.842878386378288269e-02 -2.815255224704742432e-01 -1.972064226865768433e-01 -4.681854248046875000e-01 2.556185051798820496e-02 -5.325035452842712402e-01 -7.338712364435195923e-02 -6.105052828788757324e-01
-1.727090962231159210e-02 -1.103423088788986206e-01 -3.915275931358337402e-01 6.137982755899429321e-02 -7.337034493684768677e-02 -5.766385793685913086e-01 -2.790603637695312500e-01 -6.439683437347412109e-01
-1.274376958608627319e-01 -4.058488905429840088e-01 -1.213023737072944641e-01 -1.807203292846679688e-01 -2.759579122066497803e-01 -7.188904881477355957e-01 -7.485444843769073486e-02 4.160681068897247314e-01
3.877880573272705078e-01 -4.761303588747978210e-02 -6.131679564714431763e-02 -4.024144113063812256e-01 -2.613065540790557861e-01 -5.735654234886169434e-01 -1.758826076984405518e-01 -5.034512281417846680e-01
-1.935281455516815186e-01 2.194746285676956177e-01 -8.866885304450988770e-02 -4.452070295810699463e-01 -3.795245289802551270e-02 -4.518221914768218994e-01 -7.080748081207275391e-01 3.677866980433464050e-02
1.180361136794090271e-01 1.243701800704002380e-01 -2.362738698720932007e-01 -6.016461849212646484e-01 5.299815908074378967e-02 -4.632009863853454590e-01 -3.949572145938873291e-01 4.236049056053161621e-01
1.221870929002761841e-01 -3.879107236862182617e-01 -5.675657987594604492e-01 -2.351704984903335571e-02 -1.783906966447830200e-01 -5.953463912010192871e-01 -1.221281811594963074e-01 -3.327699601650238037e-01
3.682118356227874756e-01 -1.496378332376480103e-01 -3.713710308074951172e-01 -1.522236615419387817e-01 -4.308369755744934082e-01 -4.866096377372741699e-01 -3.401875495910644531e-01 -3.778930902481079102e-01
3.016486763954162598e-01 -1.121449097990989685e-01 -2.990909516811370850e-01 4.721390083432197571e-02 3.123101890087127686e-01 -7.107915878295898438e-01 -1.237380951642990112e-01 -4.320573210716247559e-01
-2.365903705358505249e-01 -3.752290010452270508e-01 -4.357581734657287598e-01 -2.021116465330123901e-01 3.904700279235839844e-01 -4.970415532588958740e-01 -2.191303670406341553e-01 -3.534945845603942871e-01
3.887696266174316406e-01 -2.921893000602722168e-01 -3.722510039806365967e-01 -5.316587090492248535e-01 -1.488765585236251354e-03 -4.997873306274414062e-01 -1.683874875307083130e-01 -2.531948089599609375e-01
2.084755301475524902e-01 -1.040245592594146729e-01 -3.380083143711090088e-01 7.821773178875446320e-03 -1.833685487508773804e-01 -6.371530294418334961e-01 2.443212568759918213e-01 -5.763029456138610840e-01
-1.524142175912857056e-01 -1.999932378530502319e-01 2.061714418232440948e-02 -1.640811860561370850e-01 -1.578376889228820801e-01 -9.265069961547851562e-01 -9.986685216426849365e-02 1.269787997007369995e-01
-2.570412456989288330e-01 -4.074148237705230713e-01 -3.456602990627288818e-01 -1.178401857614517212e-01 4.903593799099326134e-04 -5.774405598640441895e-01 1.335119642317295074e-02 -5.485978722572326660e-01
5.926694255322217941e-03 2.021258510649204254e-02 -5.101826190948486328e-01 -3.868995308876037598e-01 -2.881415784358978271e-01 -3.089205920696258545e-01 5.202674269676208496e-01 -3.747576177120208740e-01
2.965437471866607666e-01 1.208799332380294800e-02 -1.666139811277389526e-01 7.971195876598358154e-02 -2.695501446723937988e-01 -7.069702744483947754e-01 -1.242982298135757446e-01 -5.384119153022766113e-01
6.235669180750846863e-02 -2.916793525218963623e-01 -1.069499328732490540e-01 -4.482223391532897949e-01 -4.537498056888580322e-01 -4.563359618186950684e-01 -3.007473349571228027e-01 -4.405823647975921631e-01
4.661830365657806396e-01 -3.308807909488677979e-01 -3.223862349987030029e-01 -3.952219486236572266e-01 3.110797517001628876e-02 -6.079002618789672852e-01 -1.385080963373184204e-01 -1.528501212596893311e-01
-1.092103868722915649e-02 4.170245230197906494e-01 -5.428640246391296387e-01 -5.730795264244079590e-01 -2.634220570325851440e-02 -2.089177519083023071e-01 -3.782122135162353516e-01 1.243571266531944275e-01
-1.137833576649427414e-02 3.141754269599914551e-01 -3.589320480823516846e-01 -4.934466481208801270e-01 2.496103942394256592e-01 -4.955688714981079102e-01 -1.823230646550655365e-02 4.696980714797973633e-01
7.538647204637527466e-02 4.688315093517303467e-01 -1.623134613037109375e-01 -3.956545591354370117e-01 -2.027822285890579224e-01 -5.262344479560852051e-01 4.429966956377029419e-02 5.211716890335083008e-01
-1.916378140449523926e-01 1.128302663564682007e-01 1.902997642755508423e-01 -2.335012257099151611e-01 3.963391780853271484e-01 -8.039003610610961914e-01 1.547155678272247314e-01 -1.803604364395141602e-01
-4.287277758121490479e-01 -3.292413055896759033e-01 -5.816946029663085938e-01 1.511638760566711426e-01 -2.094681859016418457e-01 -5.131369829177856445e-01 1.705213040113449097e-01 -1.015355139970779419e-01
-4.087114334106445312e-01 4.883036315441131592e-01 9.348388761281967163e-03 -4.417035728693008423e-02 -3.931322097778320312e-01 -5.562402009963989258e-01 -2.626923322677612305e-01 2.439530491828918457e-01
-2.014770358800888062e-01 -4.548492729663848877e-01 -6.398057341575622559e-01 -3.384626805782318115e-01 -3.723550736904144287e-01 -2.952638566493988037e-01 -1.745698158629238605e-03 5.271520465612411499e-02
-3.205007016658782959e-01 1.256354153156280518e-01 -1.184236109256744385e-01 -6.428842544555664062e-01 -1.880508661270141602e-01 -3.031965792179107666e-01 -5.505236387252807617e-01 -1.542830020189285278e-01
-1.154697388410568237e-01 -1.079102382063865662e-01 -7.005553245544433594e-01 3.175173699855804443e-01 -1.935352385044097900e-01 -4.326005578041076660e-01 -2.870152294635772705e-01 -2.764962613582611084e-01
-1.411708593368530273e-01 -2.318933308124542236e-01 -5.254497528076171875e-01 3.357268273830413818e-01 -1.692903041839599609e-01 -6.584563851356506348e-01 2.760487422347068787e-02 -2.729474902153015137e-01
6.264137625694274902e-01 -4.985725507140159607e-02 -2.932634651660919189e-01 -2.110234797000885010e-01 -1.985595673322677612e-01 -6.249696016311645508e-01 9.128554910421371460e-02 1.903674006462097168e-01
2.339383512735366821e-01 -2.882159352302551270e-01 -3.744979202747344971e-01 -1.358686834573745728e-01 -6.429312825202941895e-01 -4.661380946636199951e-01 -2.076523900032043457e-01 -1.724247336387634277e-01
3.285059332847595215e-01 1.196295674890279770e-02 -2.593918442726135254e-01 -1.388177126646041870e-01 -1.480305790901184082e-01 -6.086406707763671875e-01 -5.722497776150703430e-02 -6.401213407516479492e-01
3.048357665538787842e-01 4.229518771171569824e-02 -3.154740035533905029e-01 -2.993202805519104004e-01 -1.210160776972770691e-01 -5.119592547416687012e-01 2.763524651527404785e-01 -6.025379896163940430e-01
2.250116318464279175e-03 3.336328268051147461e-01 -3.218926191329956055e-01 -6.484882831573486328e-01 8.178201317787170410e-02 -3.123052418231964111e-01 -5.048480033874511719e-01 -7.374197244644165039e-02
1.122040674090385437e-01 6.350308060646057129e-01 -3.732002973556518555e-01 -4.477283358573913574e-01 1.430656462907791138e-01 -3.316972851753234863e-01 -3.375137746334075928e-01 7.040829514153301716e-04
-9.510564804077148438e-02 4.225293397903442383e-01 -2.012938410043716431e-01 -4.332363605499267578e-01 -6.642439961433410645e-02 -3.977535068988800049e-01 -6.324219107627868652e-01 -1.470830589532852173e-01
-2.334008514881134033e-01 -3.472846746444702148e-01 -5.016135573387145996e-01 -1.621741205453872681e-01 -6.886091083288192749e-02 -3.280607461929321289e-01 -4.736515283584594727e-01 -4.585733115673065186e-01
5.929371118545532227e-01 -1.651281267404556274e-01 -4.361296296119689941e-01 -7.832808792591094971e-02 -1.268901824951171875e-01 -5.870420932769775391e-01 -1.686607897281646729e-01 1.888066530227661133e-01
2.779045999050140381e-01 3.882938995957374573e-02 -1.189240440726280212e-01 -4.033790230751037598e-01 -5.878679826855659485e-02 -5.771119594573974609e-01 2.612573206424713135e-01 -5.827816724777221680e-01
-3.067628294229507446e-02 -2.834433615207672119e-01 3.105708956718444824e-02 -1.262503415346145630e-01 -5.527380704879760742e-01 -6.649520993232727051e-01 -2.009840756654739380e-01 3.372536301612854004e-01
-4.492047727108001709e-01 2.557008564472198486e-01 -3.955465257167816162e-01 -5.998301506042480469e-01 -2.778439223766326904e-01 -1.129497513175010681e-01 -3.343274593353271484e-01 1.218569055199623108e-01
2.601813077926635742e-01 4.797951877117156982e-02 -1.486122161149978638e-01 1.070912405848503113e-01 -5.344083905220031738e-01 -5.920330882072448730e-01 -3.349928557872772217e-01 -3.848817050457000732e-01
-1.109056025743484497e-01 -2.510079741477966309e-01 -4.526257514953613281e-01 1.863405853509902954e-01 -2.486900836229324341e-01 -6.126609444618225098e-01 -2.639816142618656158e-02 -4.971971511840820312e-01
1.888023763895034790e-01 2.954574227333068848e-01 -6.203692406415939331e-02 -6.585623025894165039e-01 -1.746074259281158447e-01 -5.092609524726867676e-01 -3.805775344371795654e-01 6.951247155666351318e-02
4.454423487186431885e-01 -2.774368822574615479e-01 -3.689983785152435303e-01 -4.918709099292755127e-01 -3.957689553499221802e-02 -5.435073971748352051e-01 -1.121396124362945557e-01 -1.922788918018341064e-01
2.240584045648574829e-01 3.659751415252685547e-01 -3.048569560050964355e-01 -3.490861654281616211e-01 -3.798821941018104553e-02 -5.389653444290161133e-01 -2.976929396390914917e-02 5.552009344100952148e-01
2.619788050651550293e-01 1.977415829896926880e-01 -6.698282361030578613e-01 -3.090345263481140137e-01 -2.429312914609909058e-01 -2.112840861082077026e-01 4.398042857646942139e-01 -2.258510291576385498e-01
1.454022079706192017e-01 3.137962892651557922e-02 -3.295572698116302490e-01 -4.010344445705413818e-01 -1.377204358577728271e-01 -4.022190868854522705e-01 2.312948554754257202e-01 -6.886162757873535156e-01
1.430168002843856812e-01 -4.253340363502502441e-01 -2.310673445463180542e-01 -2.184388935565948486e-01 -1.123716309666633606e-01 -7.276863455772399902e-01 1.756028383970260620e-01 3.529000878334045410e-01
1.084977835416793823e-01 4.645902812480926514e-01 -6.461898684501647949e-01 -5.079579353332519531e-01 2.407167805358767509e-03 -1.773154884576797485e-01 -1.468582451343536377e-01 2.092551440000534058e-01
-1.289654374122619629e-01 -1.142039820551872253e-01 -2.491297125816345215e-01 3.820369839668273926e-01 -1.269591003656387329e-01 -7.006143331527709961e-01 -1.798991262912750244e-01 -4.721912741661071777e-01
4.575449228286743164e-01 -3.133443892002105713e-01 -4.400867521762847900e-01 -2.733303904533386230e-01 -1.291876733303070068e-01 -5.687641501426696777e-01 -8.552125096321105957e-02 -2.767420411109924316e-01
-4.747210741043090820e-01 -3.210827335715293884e-02 8.417143486440181732e-03 -6.057085394859313965e-01 -2.812462113797664642e-02 -4.772372841835021973e-01 2.980864942073822021e-01 -2.987529635429382324e-01
-4.888424277305603027e-01 -2.086836695671081543e-01 -2.941601276397705078e-01 3.254849314689636230e-01 -2.590185999870300293e-01 -6.513811945915222168e-01 2.107840403914451599e-02 -1.821578145027160645e-01
4.392252862453460693e-01 -2.085410207509994507e-01 -4.091876745223999023e-01 -2.304108589887619019e-01 -1.190463677048683167e-01 -5.694456100463867188e-01 -1.984999328851699829e-01 -4.064791500568389893e-01
-1.807593554258346558e-01 2.020238637924194336e-01 -2.849766910076141357e-01 -2.390038780868053436e-02 -1.358018219470977783e-01 -4.712523221969604492e-01 -6.645051836967468262e-01 4.032881557941436768e-01
-2.531663775444030762e-01 -3.218120932579040527e-01 -2.719999849796295166e-01 7.484500855207443237e-02 -1.493357867002487183e-01 -7.657845020294189453e-01 -4.645424487534910440e-04 3.795138895511627197e-01
3.588524162769317627e-01 -2.102540731430053711e-01 -2.962589561939239502e-01 -5.060284733772277832e-01 -3.688147366046905518e-01 -4.081486761569976807e-01 -2.939793467521667480e-01 -3.068395853042602539e-01
-1.676904782652854919e-02 -3.066491186618804932e-01 -4.042125642299652100e-01 2.405045479536056519e-01 -1.858801245689392090e-01 -6.847323775291442871e-01 -1.222163289785385132e-01 -4.075637161731719971e-01
-3.069407641887664795e-01 4.770260751247406006e-01 -4.722297936677932739e-02 3.419230580329895020e-01 -2.275417596101760864e-01 -6.473834514617919922e-01 -2.848513424396514893e-01 8.409019559621810913e-02
-1.909898668527603149e-01 -2.531691640615463257e-02 -4.176782071590423584e-01 1.502256374806165695e-02 -4.919915795326232910e-01 -3.320899009704589844e-01 6.959997583180665970e-03 -6.601616144180297852e-01
-3.976075947284698486e-01 -2.400111705064773560e-01 -4.647039473056793213e-01 3.557354584336280823e-02 -3.978548645973205566e-01 -4.392144381999969482e-01 3.187040388584136963e-01 -3.381088078022003174e-01
-4.157713353633880615e-01 2.855848371982574463e-01 -2.939067184925079346e-01 -3.417935669422149658e-01 -1.739193946123123169e-01 -2.829328775405883789e-01 -6.558930277824401855e-01 -4.332501813769340515e-02
-2.498971670866012573e-02 -4.155096709728240967e-01 -4.557515978813171387e-01 -3.338198065757751465e-01 -9.309677034616470337e-02 -4.723422527313232422e-01 -4.217372462153434753e-02 -5.234779119491577148e-01
-1.512543559074401855e-01 -3.541569113731384277e-01 -8.077571392059326172e-01 -8.623953908681869507e-02 -2.174268215894699097e-01 -3.063182532787322998e-01 3.704955801367759705e-02 2.220549583435058594e-01
-1.830770820379257202e-01 2.925822138786315918e-01 -5.046586990356445312e-01 8.484232425689697266e-02 4.102829098701477051e-01 -5.670731663703918457e-01 3.315294981002807617e-01 1.385058313608169556e-01
-4.237649440765380859e-01 3.490880429744720459e-01 -8.482048660516738892e-02 -5.305761098861694336e-01 -1.878402084112167358e-01 -3.595147728919982910e-01 -4.844022393226623535e-01 -1.033193469047546387e-01
-7.855834811925888062e-02 6.265632808208465576e-02 -3.321269452571868896e-01 1.837117597460746765e-02 -6.091408729553222656e-01 -3.493993878364562988e-01 -1.198348775506019592e-01 -6.097244620323181152e-01
2.526230216026306152e-01 5.932244062423706055e-01 -3.137590885162353516e-01 -2.147887796163558960e-01 1.630312949419021606e-01 -5.233284831047058105e-01 1.068956702947616577e-01 3.575038611888885498e-01
2.908371016383171082e-02 7.585109472274780273e-01 -9.050486609339714050e-03 6.301678717136383057e-02 -2.192754596471786499e-01 -5.662395954132080078e-01 -1.931318342685699463e-01 -1.172750815749168396e-01
3.073757588863372803e-01 6.235044449567794800e-03 2.850564196705818176e-02 -6.600578874349594116e-02 -5.892302989959716797e-01 -6.915200352668762207e-01 4.930983483791351318e-02 -2.692361176013946533e-01
-2.959775924682617188e-01 -1.672879979014396667e-02 -5.946649909019470215e-01 3.349637687206268311e-01 -3.179565668106079102e-01 -5.122311115264892578e-01 1.126374378800392151e-01 2.648127377033233643e-01
9.310054033994674683e-02 4.436559379100799561e-01 -4.574383795261383057e-01 -5.456293746829032898e-02 -2.335003949701786041e-02 -4.855634272098541260e-01 2.186162769794464111e-02 5.877755284309387207e-01
3.334470987319946289e-01 -2.645973488688468933e-02 -9.221910685300827026e-02 -5.961257964372634888e-02 1.379529684782028198e-01 -7.768886089324951172e-01 -1.009020060300827026e-01 -4.932409822940826416e-01
1.117793917655944824e-01 4.681575298309326172e-01 -6.754793524742126465e-01 -3.611012399196624756e-01 1.615622937679290771e-01 -2.695194482803344727e-01 -7.595692574977874756e-02 2.777675092220306396e-01
-5.780018568038940430e-01 5.689134821295738220e-02 -4.763697981834411621e-01 1.257938239723443985e-02 -1.552671641111373901e-01 -4.953749179840087891e-01 3.575506210327148438e-01 1.955606043338775635e-01
-2.073885202407836914e-01 5.010260939598083496e-01 1.439885944128036499e-01 -2.579404041171073914e-02 -1.561111509799957275e-01 -6.717488765716552734e-01 -4.524209499359130859e-01 6.529043614864349365e-02
5.046042799949645996e-01 9.615349769592285156e-02 -3.993968963623046875e-01 2.864215672016143799e-01 -1.384945213794708252e-01 -6.466200351715087891e-01 -2.372279614210128784e-01 3.159742429852485657e-02
-3.924300670623779297e-01 -2.231254428625106812e-01 -2.182714827358722687e-02 -1.294602602720260620e-01 1.782653778791427612e-01 -6.914950609207153320e-01 1.837461143732070923e-01 -4.850470125675201416e-01
3.957805931568145752e-01 -1.904890388250350952e-01 -7.056973129510879517e-02 -1.197114139795303345e-01 -1.795441955327987671e-01 -7.447313070297241211e-01 -3.466170728206634521e-01 -2.841772139072418213e-01
-9.502757340669631958e-02 3.324892222881317139e-01 -2.262983620166778564e-01 -4.986599683761596680e-01 -1.028472930192947388e-01 -3.280443847179412842e-01 -6.658503413200378418e-01 -1.378426849842071533e-01
-2.176568061113357544e-01 -3.244634866714477539e-01 -5.307719111442565918e-01 -1.809604018926620483e-01 2.704304158687591553e-01 -4.307969510555267334e-01 -3.084793388843536377e-01 -4.230901598930358887e-01
5.407602787017822266e-01 1.043193694204092026e-02 -1.972355991601943970e-01 -3.880300223827362061e-01 -2.459605038166046143e-01 -5.894315838813781738e-01 1.994154900312423706e-01 2.651556432247161865e-01
-3.107699453830718994e-01 3.912930190563201904e-01 -1.323699951171875000e-01 -5.515941381454467773e-01 -5.930300801992416382e-02 -3.628640472888946533e-01 -5.388944149017333984e-01 -5.421795323491096497e-02
-1.180220618844032288e-01 7.392285391688346863e-03 -2.586580812931060791e-01 4.931003451347351074e-01 -9.032868593931198120e-02 -7.246435880661010742e-01 1.269016973674297333e-02 -3.775390386581420898e-01
-1.150317117571830750e-01 -4.580376446247100830e-01 -4.206911027431488037e-01 -2.702735364437103271e-01 1.090629864484071732e-02 -5.466647148132324219e-01 -5.954553559422492981e-02 -4.737442135810852051e-01
3.525537848472595215e-01 -2.236741632223129272e-01 -3.968039751052856445e-01 -3.933261036872863770e-01 6.709594279527664185e-02 -4.887743890285491943e-01 -2.445542514324188232e-01 -4.585934877395629883e-01
-3.937233388423919678e-01 -1.381130069494247437e-01 -7.167335748672485352e-01 2.199026942253112793e-01 -3.143078982830047607e-01 -3.781089484691619873e-01 1.129374131560325623e-01 -9.660122543573379517e-02
-1.626742929220199585e-01 2.511330842971801758e-01 1.313379383645951748e-03 -8.538368344306945801e-01 1.506596654653549194e-01 -3.958510756492614746e-01 -4.503540694713592529e-02 -2.366307657212018967e-03
6.642518192529678345e-02 8.764245361089706421e-02 -3.530558645725250244e-01 -3.454163372516632080e-01 -6.018602475523948669e-02 -4.865423142910003662e-01 6.966567039489746094e-01 -1.351644843816757202e-01
-9.283124655485153198e-02 -1.561608016490936279e-01 -6.457246541976928711e-01 -2.473823279142379761e-01 -2.874788343906402588e-01 -3.418632149696350098e-01 2.981786429882049561e-01 4.476750195026397705e-01
2.216920256614685059e-01 -3.562149405479431152e-02 -5.022846460342407227e-01 -2.938050925731658936e-01 -3.002834878861904144e-02 -4.216560423374176025e-01 3.278214633464813232e-01 -5.699211359024047852e-01
1.064712088555097580e-02 1.865546852350234985e-01 2.297136336565017700e-01 -4.054889976978302002e-01 9.347710758447647095e-02 -7.962935566902160645e-01 3.231616616249084473e-01 -2.529184333980083466e-02
-9.587334352545440197e-04 6.184253096580505371e-01 -2.811602950096130371e-01 -1.654489785432815552e-01 1.196231991052627563e-01 -5.352615714073181152e-01 -2.551691532135009766e-01 3.810493946075439453e-01
-1.060092449188232422e-01 -1.426082849502563477e-01 -2.804112732410430908e-01 1.920917257666587830e-02 -5.225104689598083496e-01 -5.211036205291748047e-01 9.779806435108184814e-02 -5.790463685989379883e-01
-3.466276228427886963e-01 3.076967895030975342e-01 4.861560463905334473e-02 -2.899033129215240479e-01 3.251629695296287537e-02 -5.244135260581970215e-01 -6.479055285453796387e-01 -5.400156602263450623e-02
-1.394792180508375168e-02 -3.642542660236358643e-01 -6.872672438621520996e-01 -1.479064673185348511e-01 -2.606692314147949219e-01 -3.988232910633087158e-01 1.211124286055564880e-01 3.622636795043945312e-01
1.747220754623413086e-01 1.489221155643463135e-01 -2.672250866889953613e-01 -6.062595844268798828e-01 1.231042519211769104e-01 -4.975665509700775146e-01 -8.616141974925994873e-02 4.880404770374298096e-01
-1.451599746942520142e-01 -4.553017318248748779e-01 -5.525989532470703125e-01 -1.121249273419380188e-01 -6.373500078916549683e-02 -4.075037837028503418e-01 -4.151988923549652100e-01 -3.334364891052246094e-01
8.299320936203002930e-02 -3.117570467293262482e-02 2.269166288897395134e-03 -4.606748223304748535e-01 -2.766409516334533691e-01 -6.715862154960632324e-01 1.560422629117965698e-01 4.775001704692840576e-01
-6.140164136886596680e-01 1.047243773937225342e-01 -3.490872383117675781e-01 -8.438833057880401611e-02 -6.589902937412261963e-02 -5.166122317314147949e-01 2.423291504383087158e-01 3.912534117698669434e-01
-3.418046832084655762e-01 5.541046261787414551e-01 -2.312460690736770630e-01 1.829991936683654785e-01 -1.552003622055053711e-01 -4.513767063617706299e-01 -4.992840290069580078e-01 -1.098257526755332947e-01
-2.131340950727462769e-01 5.080305337905883789e-01 -3.364392220973968506e-01 -2.611018121242523193e-01 2.201643139123916626e-01 -4.933025240898132324e-01 3.110736049711704254e-02 4.715143442153930664e-01
6.854587793350219727e-01 2.857422083616256714e-02 -3.383562564849853516e-01 -2.581862807273864746e-01 -1.677213162183761597e-01 -5.403035879135131836e-01 -1.340153515338897705e-01 1.008281037211418152e-01
-2.726192176342010498e-01 -5.640574693679809570e-01 -3.044047653675079346e-01 -2.610823810100555420e-01 7.210785895586013794e-02 -6.390318870544433594e-01 6.254570931196212769e-02 1.709336787462234497e-01
-7.338917255401611328e-01 1.639981567859649658e-02 -4.713823199272155762e-01 -2.826433815062046051e-02 -1.584512889385223389e-01 -4.182850122451782227e-01 1.795370131731033325e-01 7.636192440986633301e-02
-5.523281916975975037e-02 -1.133412867784500122e-01 -2.349166721105575562e-01 3.349779248237609863e-01 -1.709016263484954834e-01 -6.653204560279846191e-01 -3.607591688632965088e-01 -4.633585512638092041e-01
-2.780169546604156494e-01 2.115657329559326172e-01 -3.079750537872314453e-01 8.237197995185852051e-03 5.280572175979614258e-01 -6.594083905220031738e-01 2.484754920005798340e-01 8.732757717370986938e-02
2.010934054851531982e-01 6.071206331253051758e-01 -3.226867318153381348e-01 -3.369313478469848633e-01 -2.378781288862228394e-01 -3.756747841835021973e-01 2.281028330326080322e-01 3.515225052833557129e-01
-7.716150581836700439e-02 4.056287109851837158e-01 9.558495879173278809e-02 1.293102093040943146e-02 6.157494615763425827e-03 -7.024738788604736328e-01 -4.912756085395812988e-01 2.921449542045593262e-01
-2.875136435031890869e-01 -1.939926296472549438e-01 -5.473721027374267578e-01 -5.471196398138999939e-02 -6.488998234272003174e-02 -5.490897297859191895e-01 3.873476982116699219e-01 3.483457863330841064e-01
-2.080119550228118896e-01 -2.086171656847000122e-01 -4.199309945106506348e-01 -2.023312598466873169e-01 -5.182126164436340332e-01 -4.455147981643676758e-01 2.051509916782379150e-02 4.779972136020660400e-01
-4.246304333209991455e-01 2.794604003429412842e-01 -4.787662029266357422e-01 -1.814560145139694214e-01 2.358698993921279907e-01 -3.367977440357208252e-01 4.524686336517333984e-01 -3.250421583652496338e-01
1.147608384490013123e-01 9.708360582590103149e-02 -5.483808517456054688e-01 -4.231887459754943848e-01 -1.343091875314712524e-01 -3.110985159873962402e-01 5.502205491065979004e-01 -2.828966081142425537e-01
5.082402229309082031e-01 -3.154908865690231323e-02 -2.294455021619796753e-01 -6.541856378316879272e-02 3.375749103724956512e-03 -7.391553521156311035e-01 3.756790421903133392e-03 -3.706690371036529541e-01
1.622736603021621704e-01 -3.115727603435516357e-01 -4.918752312660217285e-01 -2.254576422274112701e-02 -4.500798415392637253e-03 -6.229372620582580566e-01 3.255735635757446289e-01 -3.742604255676269531e-01
1.084044277667999268e-01 -1.499212682247161865e-01 -2.273099571466445923e-01 2.983395457267761230e-01 -3.493635356426239014e-01 -7.924414873123168945e-01 -3.427320718765258789e-02 -2.718502879142761230e-01
2.034227177500724792e-02 -4.564263224601745605e-01 -7.665807008743286133e-01 -1.170121356844902039e-01 -1.671815514564514160e-01 -3.661573827266693115e-01 1.336352825164794922e-01 1.002211645245552063e-01
-4.023333489894866943e-01 2.113274484872817993e-02 -4.558792114257812500e-01 4.735357686877250671e-02 -3.381718397140502930e-01 -5.193325877189636230e-01 4.442510604858398438e-01 2.149129807949066162e-01
5.914763081818819046e-03 -1.483206450939178467e-02 -2.405969202518463135e-01 -4.759665206074714661e-02 5.430763363838195801e-01 -6.447519063949584961e-01 -7.919179648160934448e-02 -4.718946218490600586e-01
-1.320917308330535889e-01 7.368916869163513184e-01 -3.566357865929603577e-02 -9.777750074863433838e-02 -4.616070091724395752e-01 -4.306102693080902100e-01 -1.195455789566040039e-01 -1.261455863714218140e-01
-3.843323290348052979e-01 1.880248785018920898e-01 1.200911402702331543e-01 -3.428164720535278320e-01 2.922468483448028564e-01 -6.803228855133056641e-01 1.902922838926315308e-01 -3.170676827430725098e-01
3.602274954319000244e-01 -2.845802307128906250e-01 -1.702949702739715576e-01 -6.326215267181396484e-01 -2.185486555099487305e-01 -5.395011901855468750e-01 1.923080161213874817e-02 -1.443781554698944092e-01
3.535019457340240479e-01 -1.195098832249641418e-01 -2.169060856103897095e-01 -5.529234185814857483e-02 2.512613497674465179e-02 -7.706503272056579590e-01 -1.656419485807418823e-01 -4.343705177307128906e-01
-2.206423878669738770e-01 -4.971964955329895020e-01 -6.885108947753906250e-01 -5.347747728228569031e-02 -2.461183667182922363e-01 -3.862978816032409668e-01 8.692891150712966919e-02 -9.923929721117019653e-02
2.548378109931945801e-01 -3.966562822461128235e-02 -5.749581009149551392e-02 -2.305066585540771484e-01 -5.010043382644653320e-01 -6.127417087554931641e-01 -6.062155589461326599e-03 -5.005503892898559570e-01
-1.154727488756179810e-01 -9.697225689888000488e-02 -5.176180005073547363e-01 1.234380975365638733e-01 -4.515968263149261475e-01 -5.319195985794067383e-01 1.560025215148925781e-01 4.276471436023712158e-01
-3.931645154953002930e-01 3.723306953907012939e-01 -1.760450750589370728e-01 -2.813964188098907471e-01 -1.877046674489974976e-01 -4.677301645278930664e-01 -5.467370152473449707e-01 2.090209722518920898e-01
6.777117494493722916e-03 4.515088498592376709e-01 -2.972695827484130859e-01 -1.699120849370956421e-01 4.248588159680366516e-02 -5.691604614257812500e-01 -1.754739694297313690e-02 5.939678549766540527e-01
-3.175627291202545166e-01 -4.502409994602203369e-01 -5.747839808464050293e-01 -2.380609810352325439e-01 -9.774047136306762695e-02 -3.671219050884246826e-01 -1.232203319668769836e-01 -3.871335387229919434e-01
-1.665931753814220428e-02 -1.956486999988555908e-01 -3.059948682785034180e-01 3.084154725074768066e-01 -5.133592486381530762e-01 -6.420183777809143066e-01 -3.004036657512187958e-02 -3.099410235881805420e-01
-8.773811906576156616e-02 -2.767460346221923828e-01 -4.021542072296142578e-01 1.816412657499313354e-01 -1.437945012003183365e-02 -7.191104292869567871e-01 -2.397917956113815308e-01 -3.823161423206329346e-01
1.398910880088806152e-01 3.219896554946899414e-01 -6.915819644927978516e-01 -4.105122089385986328e-01 8.545292168855667114e-02 -2.886703610420227051e-01 -8.601284585893154144e-03 3.731494545936584473e-01
2.329420596361160278e-01 2.105879932641983032e-01 -1.557564288377761841e-01 -6.300362348556518555e-01 1.310856193304061890e-01 -5.193351507186889648e-01 -2.588128205388784409e-03 4.396428167819976807e-01
2.932021766901016235e-02 5.879804491996765137e-01 -4.139163196086883545e-01 3.642804548144340515e-02 1.963845789432525635e-01 -4.518460631370544434e-01 4.420398771762847900e-01 -2.064817100763320923e-01
1.644031703472137451e-01 1.339837163686752319e-01 -2.119769901037216187e-01 -6.214291453361511230e-01 9.321851283311843872e-02 -5.130004882812500000e-01 -2.878493070602416992e-01 4.113334715366363525e-01
5.115135312080383301e-01 9.886721521615982056e-02 -2.104129344224929810e-01 -9.523420012556016445e-04 1.415398865938186646e-01 -6.960766315460205078e-01 -2.140565514564514160e-01 -3.659620881080627441e-01
-2.998592257499694824e-01 3.341762721538543701e-01 -4.072833657264709473e-01 1.157389730215072632e-01 3.629403412342071533e-01 -5.846459865570068359e-01 3.815511167049407959e-01 -4.219965077936649323e-03
1.448703929781913757e-02 1.508614122867584229e-01 3.610442280769348145e-01 -8.445089310407638550e-02 6.011268123984336853e-02 -9.030172824859619141e-01 9.254107624292373657e-02 1.092169359326362610e-01
-3.729744553565979004e-01 -2.805263996124267578e-01 -4.862913191318511963e-01 2.742921411991119385e-01 -2.094652205705642700e-01 -6.065299510955810547e-01 9.049814939498901367e-02 -2.248004525899887085e-01
-6.923872828483581543e-01 -2.843751013278961182e-01 -4.022877812385559082e-01 -9.183780290186405182e-03 -1.610607355833053589e-01 -4.412907063961029053e-01 -1.675677001476287842e-01 -1.704526543617248535e-01
1.048433631658554077e-01 -2.118653059005737305e-02 -2.333503663539886475e-01 -4.434361122548580170e-03 -6.363206505775451660e-01 -4.808098971843719482e-01 -1.463183909654617310e-01 -5.259238481521606445e-01
5.894053578376770020e-01 -9.043549001216888428e-02 -3.608338534832000732e-01 -9.006687998771667480e-02 -4.511905089020729065e-02 -6.542381048202514648e-01 4.965482279658317566e-02 2.712577283382415771e-01
-1.033411994576454163e-01 4.264067113399505615e-01 2.558023333549499512e-01 -5.191232562065124512e-01 6.383167952299118042e-02 -5.318074226379394531e-01 -7.483994215726852417e-02 -4.243579208850860596e-01
-8.870751410722732544e-02 4.570120871067047119e-01 1.249957010149955750e-01 -3.118173480033874512e-01 2.170230150222778320e-01 -6.449384689331054688e-01 2.923790216445922852e-01 -3.491227924823760986e-01
-6.942521333694458008e-01 -3.157885372638702393e-02 -4.349592030048370361e-01 -3.764363238587975502e-03 -9.375800192356109619e-02 -4.896515011787414551e-01 2.808455144986510277e-03 2.815246284008026123e-01
-3.305366635322570801e-01 6.182255744934082031e-01 -5.954705178737640381e-02 -2.722308412194252014e-02 -4.444676935672760010e-01 -4.824193716049194336e-01 -2.446250468492507935e-01 -1.188888028264045715e-01
-3.441628515720367432e-01 6.233898997306823730e-01 -1.851591616868972778e-01 -1.634794473648071289e-01 -1.296717114746570587e-02 -4.186258912086486816e-01 -4.979054033756256104e-01 -9.274674952030181885e-02
1.357244234532117844e-02 7.159597873687744141e-01 -4.235185384750366211e-01 7.997575402259826660e-02 1.653765141963958740e-01 -4.134580492973327637e-01 2.440456002950668335e-01 -2.088021337985992432e-01
-2.026068568229675293e-01 3.772344589233398438e-01 7.936199754476547241e-02 -4.814929366111755371e-01 2.813743650913238525e-01 -5.570911765098571777e-01 2.544754445552825928e-01 -3.524639606475830078e-01
-1.562481522560119629e-01 4.959749281406402588e-01 2.167904376983642578e-01 -3.962207138538360596e-01 9.247931092977523804e-02 -5.628992915153503418e-01 6.937193870544433594e-02 -4.420246481895446777e-01
2.167381718754768372e-02 2.182704508304595947e-01 -3.510468006134033203e-01 -3.921366631984710693e-01 -1.112884879112243652e-01 -4.641076624393463135e-01 6.681210398674011230e-01 -2.676809951663017273e-02
-3.298174142837524414e-01 7.850748300552368164e-02 2.668302059173583984e-01 -2.749872803688049316e-01 1.968111395835876465e-01 -7.730141282081604004e-01 1.326932311058044434e-01 -2.904264032840728760e-01
-3.429851830005645752e-01 1.744754016399383545e-01 -3.649869561195373535e-01 5.409981682896614075e-02 4.682086706161499023e-01 -6.402284502983093262e-01 2.924935519695281982e-01 3.336266800761222839e-02
-1.251531988382339478e-01 -1.651439815759658813e-01 -6.611359715461730957e-01 -2.048231214284896851e-01 -2.994030117988586426e-01 -3.585471212863922119e-01 2.278406023979187012e-01 4.559619724750518799e-01
5.667072534561157227e-02 7.721418738365173340e-01 -1.010900884866714478e-01 -1.672279238700866699e-01 -9.454366564750671387e-02 -4.168910980224609375e-01 -3.663721382617950439e-01 -2.131565511226654053e-01
-2.781697213649749756e-01 5.804800987243652344e-01 -1.416053026914596558e-01 2.041191160678863525e-01 -3.689897656440734863e-01 -5.271577835083007812e-01 -3.280011713504791260e-01 4.810858890414237976e-02
6.189582496881484985e-02 5.287839174270629883e-01 -4.087617695331573486e-01 -2.855012118816375732e-01 1.341842710971832275e-01 -3.918191194534301758e-01 4.938728511333465576e-01 -2.291754931211471558e-01
-2.636056840419769287e-01 -4.073866009712219238e-01 -2.607528567314147949e-01 2.576552033424377441e-01 -2.235243618488311768e-01 -7.526410222053527832e-01 -1.009692326188087463e-01 -5.952929332852363586e-02
5.503604412078857422e-01 -8.319889008998870850e-02 -2.252946943044662476e-01 4.048359580338001251e-03 -1.615992337465286255e-01 -7.084396481513977051e-01 -1.184343993663787842e-01 3.120567500591278076e-01
-4.975635409355163574e-01 3.716256916522979736e-01 1.885144859552383423e-01 -2.385685294866561890e-01 -1.725563257932662964e-01 -5.824287533760070801e-01 -3.904246985912322998e-01 -2.102610841393470764e-02
-2.679325640201568604e-01 -5.043998956680297852e-01 -4.484285712242126465e-01 4.373048618435859680e-02 -4.683000221848487854e-02 -5.813453197479248047e-01 -3.445641696453094482e-01 -1.091439202427864075e-01
-3.799253106117248535e-01 -2.337947785854339600e-01 -7.107528448104858398e-01 1.735568195581436157e-01 -2.563312053680419922e-01 -4.438059329986572266e-01 5.503603443503379822e-02 2.603576052933931351e-03
-1.898018866777420044e-01 2.919451296329498291e-01 -4.646752476692199707e-01 -5.425015091896057129e-01 -1.144534870982170105e-01 -2.094224840402603149e-01 -5.581499934196472168e-01 -4.850548692047595978e-03
2.254063636064529419e-01 2.536974661052227020e-02 -4.237977564334869385e-01 -1.010416820645332336e-01 -1.003735959529876709e-01 -5.260281562805175781e-01 3.129161000251770020e-01 -6.115862727165222168e-01
2.377218008041381836e-01 6.981502473354339600e-02 -2.374090105295181274e-01 -3.757185637950897217e-01 -3.571384027600288391e-02 -5.597326159477233887e-01 4.883913695812225342e-01 -4.335718154907226562e-01
1.476474385708570480e-02 -1.712911725044250488e-01 -7.906850576400756836e-01 2.060195356607437134e-01 -1.756382435560226440e-01 -3.958491384983062744e-01 -2.797418236732482910e-01 -1.923891305923461914e-01
-1.263442486524581909e-01 5.175541341304779053e-02 2.182935327291488647e-01 1.610935032367706299e-01 -3.126819059252738953e-02 -9.168100357055664062e-01 1.466179341077804565e-01 2.115188986063003540e-01
-1.621696501970291138e-01 -3.439801633358001709e-01 -6.960505247116088867e-01 -4.789352789521217346e-02 -1.167001798748970032e-01 -4.446804225444793701e-01 -6.993163842707872391e-03 -3.964718282222747803e-01
-5.332672223448753357e-02 3.244663588702678680e-03 -4.174645245075225830e-01 1.359624713659286499e-01 2.106456011533737183e-01 -5.859022140502929688e-01 -7.026058435440063477e-02 -6.417115926742553711e-01
-3.877348303794860840e-01 1.052270010113716125e-01 2.359426952898502350e-02 -4.289605617523193359e-01 -2.555966190993785858e-02 -5.671042203903198242e-01 2.646116316318511963e-01 -5.116106271743774414e-01
-3.837519139051437378e-02 -2.611886523663997650e-02 -1.564286090433597565e-02 -2.384121716022491455e-01 -3.596580624580383301e-01 -7.750011682510375977e-01 1.278822720050811768e-01 4.409370422363281250e-01
2.660440094769001007e-02 3.966065645217895508e-01 -9.297425299882888794e-02 5.270325392484664917e-02 -2.597214188426733017e-03 -6.146660447120666504e-01 -5.146343708038330078e-01 4.334791302680969238e-01
3.095440752804279327e-02 6.953790187835693359e-01 -5.646489262580871582e-01 -2.373778820037841797e-01 1.141602769494056702e-01 -2.816874086856842041e-01 -5.729995667934417725e-02 2.113048136234283447e-01
4.252288341522216797e-01 -3.488055169582366943e-01 -3.515262603759765625e-01 -5.215762257575988770e-01 -1.633520573377609253e-01 -5.036755800247192383e-01 -8.637637645006179810e-02 1.186125576496124268e-01
5.905678123235702515e-02 1.324686259031295776e-01 1.018900945782661438e-01 -7.960045337677001953e-01 -4.169137030839920044e-02 -5.220908522605895996e-01 2.912228927016258240e-02 2.445292323827743530e-01
-1.044780090451240540e-01 6.814367175102233887e-01 -3.194701969623565674e-01 -4.138439297676086426e-01 -5.229759030044078827e-03 -3.153725266456604004e-01 -3.890579938888549805e-01 2.338897623121738434e-02
2.860848605632781982e-01 -6.642619520425796509e-02 -2.426813393831253052e-01 -1.929798573255538940e-01 -6.887951493263244629e-01 -4.628550112247467041e-01 -1.369745880365371704e-01 -3.319218456745147705e-01
-1.265317052602767944e-01 -3.018594682216644287e-01 -2.959696948528289795e-01 3.624586164951324463e-01 -3.378960192203521729e-01 -6.894758343696594238e-01 -2.457757741212844849e-01 -1.547250151634216309e-01
-3.812632560729980469e-01 2.071007192134857178e-01 -3.434315025806427002e-01 6.371710915118455887e-04 4.135504364967346191e-01 -5.407818555831909180e-01 4.186980724334716797e-01 -2.345748841762542725e-01
-4.574124515056610107e-01 1.313092280179262161e-02 2.262729704380035400e-01 -2.778095602989196777e-01 2.505511045455932617e-01 -7.611907124519348145e-01 1.093153357505798340e-01 -8.992774039506912231e-02
5.289978161454200745e-02 8.463359624147415161e-02 -5.129477977752685547e-01 -5.117880105972290039e-01 -1.828592568635940552e-01 -3.228634893894195557e-01 5.104616284370422363e-01 -2.583548426628112793e-01
8.218632638454437256e-02 7.349246144294738770e-01 -3.874783217906951904e-01 -3.216397464275360107e-01 5.905294790863990784e-02 -3.515379130840301514e-01 1.211341470479965210e-01 2.404157668352127075e-01
-4.602107703685760498e-01 3.013858199119567871e-01 -3.958131372928619385e-01 -4.478278756141662598e-01 -1.489889919757843018e-01 -1.901089847087860107e-01 -5.283763408660888672e-01 -5.132503062486648560e-02
3.221545517444610596e-01 1.163196265697479248e-01 -5.116047710180282593e-02 1.625205390155315399e-02 8.424011059105396271e-03 -6.849936842918395996e-01 -4.028308093547821045e-01 -4.982417523860931396e-01
-3.884584009647369385e-01 -9.573858976364135742e-02 1.903215050697326660e-01 -3.884510993957519531e-01 -1.827704310417175293e-01 -6.257014274597167969e-01 1.626236438751220703e-01 -4.488474726676940918e-01
-1.207853034138679504e-01 -3.492604494094848633e-01 -2.459466755390167236e-01 -1.323591172695159912e-01 9.091891348361968994e-02 -6.723250746726989746e-01 2.553450316190719604e-02 -5.696315765380859375e-01
1.156856939196586609e-01 2.572283446788787842e-01 -4.177376329898834229e-01 -5.790727138519287109e-01 1.595421135425567627e-02 -4.050320386886596680e-01 -2.263720631599426270e-01 4.416682422161102295e-01
5.426824092864990234e-02 4.597319066524505615e-01 -5.977972149848937988e-01 -4.312770962715148926e-01 2.091470658779144287e-01 -3.055538535118103027e-01 6.792512536048889160e-02 3.172074258327484131e-01
-6.087931394577026367e-01 -4.924314469099044800e-02 -6.564865708351135254e-01 9.440837800502777100e-02 -2.046142220497131348e-01 -3.552033007144927979e-01 1.321671605110168457e-01 3.942132368683815002e-02
-3.410806357860565186e-01 2.159222662448883057e-01 -1.066710427403450012e-01 -4.154906570911407471e-01 -3.537052124738693237e-02 -4.969605207443237305e-01 -6.166318058967590332e-01 1.567634344100952148e-01
-6.973200440406799316e-01 -3.014682233333587646e-01 -3.962801992893218994e-01 -2.601554431021213531e-02 -1.202744767069816589e-01 -4.226582050323486328e-01 -1.072959080338478088e-01 -2.460255175828933716e-01
1.135779991745948792e-01 -8.199235796928405762e-02 -4.554388672113418579e-02 -3.442546427249908447e-01 -5.789475440979003906e-01 -5.608131885528564453e-01 2.957328855991363525e-01 3.502031564712524414e-01
-1.769341081380844116e-01 2.771414220333099365e-01 -3.509652614593505859e-01 -5.300781726837158203e-01 -3.294231742620468140e-02 -2.735598981380462646e-01 -6.349884271621704102e-01 -9.271988272666931152e-02
-2.972825169563293457e-01 2.243467122316360474e-01 -5.872071161866188049e-02 -5.577534437179565430e-01 -1.214209794998168945e-01 -4.567082524299621582e-01 -5.532247424125671387e-01 1.318017989397048950e-01
-3.042003214359283447e-01 4.516889154911041260e-01 2.534865587949752808e-02 9.555866569280624390e-02 -4.395717978477478027e-01 -5.737766623497009277e-01 -1.834962368011474609e-01 3.708790540695190430e-01
9.479706734418869019e-02 4.580541849136352539e-01 -2.871765196323394775e-01 -6.933428049087524414e-01 4.576309875119477510e-04 -3.499048054218292236e-01 -2.640561163425445557e-01 1.607668697834014893e-01
-1.117389053106307983e-01 -2.392592579126358032e-01 -8.101710081100463867e-01 -1.089436784386634827e-01 -1.969245672225952148e-01 -2.926574051380157471e-01 1.056942269206047058e-01 3.555625677108764648e-01
-5.265539288520812988e-01 -1.305080503225326538e-01 -7.358790636062622070e-01 1.393282562494277954e-01 -2.110527157783508301e-01 -3.163892328739166260e-01 -8.377120830118656158e-03 -7.927762344479560852e-03
-2.572672665119171143e-01 2.120578438043594360e-01 -5.470154881477355957e-01 -6.382076740264892578e-01 -1.571031808853149414e-01 -1.144325211644172668e-01 -3.661894500255584717e-01 1.021718233823776245e-01
-3.553889393806457520e-01 -8.406726270914077759e-02 -7.705944776535034180e-01 2.241082191467285156e-01 -2.791224122047424316e-01 -3.602872490882873535e-01 1.117212325334548950e-01 4.892150685191154480e-02
1.459247469902038574e-01 1.170256137847900391e-01 -5.563421845436096191e-01 -1.394299417734146118e-01 -2.673046886920928955e-01 -5.246588587760925293e-01 1.207076758146286011e-01 5.241798162460327148e-01
-7.087650895118713379e-01 -2.146099926903843880e-03 -5.647450685501098633e-01 -1.341554820537567139e-01 -1.769898682832717896e-01 -3.003708720207214355e-01 8.715341985225677490e-02 1.776771396398544312e-01
-2.280996590852737427e-01 4.211043417453765869e-01 1.964277327060699463e-01 -3.642751872539520264e-01 1.210330575704574585e-01 -6.376116871833801270e-01 2.939696609973907471e-01 -3.028953075408935547e-01
-6.965506821870803833e-02 7.773541808128356934e-01 -8.164063096046447754e-02 -3.665196150541305542e-02 -4.309543669223785400e-01 -4.268044531345367432e-01 -4.812542721629142761e-02 -1.125182360410690308e-01
-3.792666494846343994e-01 -3.534301519393920898e-01 -4.604983031749725342e-01 2.147762030363082886e-01 -7.747735828161239624e-02 -6.748852729797363281e-01 8.294953405857086182e-02 -6.857638806104660034e-02
1.594280707649886608e-03 1.562259793281555176e-01 -3.524085581302642822e-01 -3.838481307029724121e-01 -3.201472163200378418e-01 -4.040499627590179443e-01 6.598801016807556152e-01 5.354870855808258057e-02
-3.942412137985229492e-01 2.836112678050994873e-01 1.841816604137420654e-01 -3.889784216880798340e-01 2.501389980316162109e-01 -5.861461758613586426e-01 -2.485882788896560669e-01 -3.331342041492462158e-01
1.322557628154754639e-01 -2.802997529506683350e-01 -3.883016705513000488e-01 -6.929520368576049805e-01 -3.360534310340881348e-01 -3.544201850891113281e-01 1.841327100992202759e-01 2.300531789660453796e-02
-1.933582425117492676e-01 -1.485093683004379272e-01 -3.547860682010650635e-01 -1.082056835293769836e-01 -5.137997865676879883e-01 -5.341789722442626953e-01 1.277738511562347412e-01 4.871470928192138672e-01
2.136949896812438965e-01 -4.770392775535583496e-01 -3.057608902454376221e-01 -5.600777268409729004e-01 -3.185047535225749016e-03 -5.225942730903625488e-01 -1.493245363235473633e-01 -1.554944366216659546e-01
-5.792870745062828064e-02 4.516102075576782227e-01 -7.659102231264114380e-02 -6.002480983734130859e-01 -2.180815301835536957e-02 -4.323064386844635010e-01 3.877756893634796143e-01 -2.979832887649536133e-01
-7.379258871078491211e-01 -8.455166220664978027e-02 -5.780265927314758301e-01 -1.790254265069961548e-01 -1.034014150500297546e-01 -2.590441405773162842e-01 4.505616053938865662e-02 4.822823777794837952e-02
-2.448564022779464722e-01 1.361514627933502197e-01 2.903612852096557617e-01 -3.991155326366424561e-01 7.410825043916702271e-02 -6.156306862831115723e-01 -1.433298140764236450e-01 -5.223682522773742676e-01
-2.022594958543777466e-01 7.748697400093078613e-01 -1.190728768706321716e-01 -7.492266595363616943e-02 -3.981928825378417969e-01 -3.970130681991577148e-01 -1.139534562826156616e-01 -9.855858981609344482e-02
-4.391728341579437256e-01 1.986988633871078491e-01 -3.838468790054321289e-01 -2.343626767396926880e-01 5.112715959548950195e-01 -4.771340489387512207e-01 2.748834192752838135e-01 2.766518294811248779e-02
3.984287381172180176e-03 -2.034695297479629517e-01 -1.945501565933227539e-01 -6.832153201103210449e-01 -2.289054393768310547e-01 -4.642580449581146240e-01 1.924324780702590942e-02 4.308687746524810791e-01
-4.632473886013031006e-01 6.099247336387634277e-01 -1.438004225492477417e-01 -5.950867757201194763e-02 -4.203714802861213684e-02 -4.314383864402770996e-01 -4.210078716278076172e-01 -1.549836397171020508e-01
3.491032421588897705e-01 5.748454481363296509e-02 -1.990074515342712402e-01 2.311107516288757324e-01 -4.375399053096771240e-01 -6.646624207496643066e-01 -3.262897133827209473e-01 -2.052411884069442749e-01
1.909642517566680908e-01 -5.558517947793006897e-02 1.323579400777816772e-01 -2.434950023889541626e-01 -6.557745933532714844e-01 -6.366251707077026367e-01 -1.155709922313690186e-01 -1.869377493858337402e-01
-3.692929446697235107e-01 1.497498303651809692e-01 -6.530087441205978394e-02 -5.127687454223632812e-01 -1.248361915349960327e-01 -4.342066347599029541e-01 -6.040225625038146973e-01 7.098485529422760010e-02
-2.984879910945892334e-01 3.463496267795562744e-01 -8.324193209409713745e-02 -4.978618621826171875e-01 -2.539232373237609863e-03 -3.953721225261688232e-01 -5.834271311759948730e-01 -1.985909044742584229e-01
-1.824176162481307983e-01 6.147503852844238281e-01 1.378207281231880188e-02 3.489872906357049942e-03 -3.763171732425689697e-01 -5.715960860252380371e-01 -3.465827107429504395e-01 -1.214690506458282471e-02
-1.458096355199813843e-01 -5.118141174316406250e-01 -6.120627522468566895e-01 -4.141776561737060547e-01 4.797608405351638794e-02 -3.617836833000183105e-01 1.922967433929443359e-01 -2.132895402610301971e-02
-2.150311134755611420e-02 6.482445001602172852e-01 -4.808977842330932617e-01 -1.375480834394693375e-02 6.846652831882238388e-04 -3.443957865238189697e-01 4.175979495048522949e-01 -2.342390567064285278e-01
-1.267979741096496582e-01 6.448829919099807739e-02 -4.240349233150482178e-01 2.732799947261810303e-01 1.285752952098846436e-01 -5.697486400604248047e-01 -1.837086528539657593e-01 -5.919306278228759766e-01
-2.344662398099899292e-01 -5.047446489334106445e-01 -6.170584559440612793e-01 -2.297420203685760498e-01 -2.504892349243164062e-01 -4.172364473342895508e-01 1.110952571034431458e-01 -8.684749901294708252e-02
-1.304368525743484497e-01 -1.910319030284881592e-01 -2.242062091827392578e-01 -2.018093019723892212e-01 -7.466408610343933105e-01 -4.479787945747375488e-01 9.512409567832946777e-02 2.971388101577758789e-01
-4.150318503379821777e-01 1.708537638187408447e-01 -4.581409990787506104e-01 -4.139913022518157959e-01 -1.500925719738006592e-01 -2.525862455368041992e-01 -5.698233842849731445e-01 7.905331254005432129e-02
-1.295051425695419312e-01 -2.719696462154388428e-01 -4.830282330513000488e-01 -2.116220630705356598e-02 1.295284926891326904e-01 -4.770412147045135498e-01 -3.427025675773620605e-01 -5.600945949554443359e-01
-1.888916045427322388e-01 1.785739511251449585e-01 3.179859220981597900e-01 -3.868368864059448242e-01 9.026607125997543335e-02 -6.361100673675537109e-01 -6.522507220506668091e-02 -5.144268870353698730e-01
-7.234852015972137451e-02 7.994677424430847168e-01 -6.576320528984069824e-02 -9.533084183931350708e-02 -3.798191249370574951e-01 -4.224047064781188965e-01 -1.085235476493835449e-01 -8.796844631433486938e-02
-2.234864383935928345e-01 3.539725840091705322e-01 -2.876403629779815674e-01 7.054366287775337696e-04 4.492877721786499023e-01 -5.915568470954895020e-01 4.054756164550781250e-01 -1.606561541557312012e-01
-2.501208484172821045e-01 -5.186663269996643066e-01 -5.917603969573974609e-01 -1.836445331573486328e-01 1.679630726575851440e-01 -4.965158402919769287e-01 -1.320134568959474564e-02 -9.800614416599273682e-02
6.590986996889114380e-02 -6.739649921655654907e-02 -5.161221623420715332e-01 3.515202403068542480e-01 -2.848955690860748291e-01 -6.151074171066284180e-01 2.351732403039932251e-01 -2.938301265239715576e-01
5.165947601199150085e-03 -3.247891366481781006e-01 -6.634963750839233398e-01 -3.411918282508850098e-01 -2.071702480316162109e-01 -3.632020354270935059e-01 1.947243958711624146e-01 -3.536849915981292725e-01
-2.137995809316635132e-01 -4.002062976360321045e-01 -7.128595709800720215e-01 -2.623824775218963623e-01 -1.519347131252288818e-01 -3.471555113792419434e-01 9.731195867061614990e-02 2.530625760555267334e-01
-5.548736453056335449e-01 2.704083025455474854e-01 -5.588867068290710449e-01 1.391565650701522827e-01 8.191147819161415100e-03 -4.361445903778076172e-01 2.501876652240753174e-01 1.854525804519653320e-01
4.460795223712921143e-02 -2.131570428609848022e-01 -7.384712100028991699e-01 -4.912159144878387451e-01 -6.478173658251762390e-03 -1.671589761972427368e-01 7.434958964586257935e-02 -3.639086484909057617e-01
1.853506267070770264e-01 1.721300184726715088e-01 -4.193197488784790039e-01 -4.748641848564147949e-01 -1.351087819784879684e-02 -4.080656766891479492e-01 5.608960390090942383e-01 -2.310563176870346069e-01
9.567024558782577515e-02 1.819915622472763062e-01 -4.924159646034240723e-01 -6.628838777542114258e-01 -1.959585845470428467e-01 -2.493368238210678101e-01 3.785161674022674561e-01 1.788706928491592407e-01
-7.241150736808776855e-01 -2.341676950454711914e-01 -5.035174489021301270e-01 -8.179301768541336060e-02 -1.508427113294601440e-01 -3.154163658618927002e-01 -4.826397821307182312e-02 -1.898222416639328003e-01
-4.138678610324859619e-01 5.346425250172615051e-02 1.045638993382453918e-01 -3.385410010814666748e-01 4.388339817523956299e-01 -6.592524051666259766e-01 8.623325824737548828e-02 -2.562929987907409668e-01
5.344029143452644348e-02 -2.942624688148498535e-01 -4.867940545082092285e-01 1.552796065807342529e-01 7.046691328287124634e-02 -6.769065856933593750e-01 -4.761861637234687805e-02 -4.289965033531188965e-01
-2.188856154680252075e-01 7.373292446136474609e-01 -4.023641347885131836e-01 -1.180440653115510941e-02 -1.338070444762706757e-02 -3.339937031269073486e-01 2.984293103218078613e-01 -2.135594487190246582e-01
-1.659306436777114868e-01 7.402949929237365723e-01 -5.175782367587089539e-02 -7.392246276140213013e-02 -4.200634956359863281e-01 -4.181639254093170166e-01 -1.949881464242935181e-01 -1.641715466976165771e-01
-7.113679498434066772e-02 -5.311632752418518066e-01 -2.871896922588348389e-01 -1.030571833252906799e-01 -4.160940647125244141e-02 -7.293860912322998047e-01 1.542392373085021973e-01 -2.493614256381988525e-01
-2.537151873111724854e-01 -3.642984032630920410e-01 -3.964412212371826172e-01 -1.815320998430252075e-01 4.921973347663879395e-01 -5.382292866706848145e-01 -1.859484910964965820e-01 -2.151048779487609863e-01
7.044632732868194580e-02 4.044317901134490967e-01 -7.008212804794311523e-01 -4.181627333164215088e-01 1.143295839428901672e-01 -2.174232900142669678e-01 9.601141512393951416e-02 3.096762299537658691e-01
-1.762138754129409790e-01 6.326252222061157227e-01 -6.795246154069900513e-03 1.433817893266677856e-01 -5.045582056045532227e-01 -5.390750169754028320e-01 4.774709790945053101e-02 2.586331032216548920e-02
1.453085541725158691e-01 5.135428309440612793e-01 1.481729745864868164e-01 -6.019436120986938477e-01 1.825341731309890747e-01 -5.429334640502929688e-01 3.625400736927986145e-02 -3.818623349070549011e-02
-5.714939236640930176e-01 4.022762775421142578e-01 -8.284793049097061157e-02 -1.401086449623107910e-01 -3.127362132072448730e-01 -4.085034430027008057e-01 -4.434641897678375244e-01 -1.540603786706924438e-01
-5.326044932007789612e-02 -2.452057451009750366e-01 -6.493039429187774658e-02 -4.418224692344665527e-01 -5.725651383399963379e-01 -4.915455877780914307e-01 -2.334593608975410461e-02 4.094158411026000977e-01
-1.663773655891418457e-01 -1.037430763244628906e-01 2.142381221055984497e-01 2.455886453390121460e-01 5.820931866765022278e-02 -9.197350740432739258e-01 -3.004293330013751984e-02 -7.169971615076065063e-02
8.315888047218322754e-02 -1.162108685821294785e-02 -5.709357857704162598e-01 -4.029066860675811768e-01 1.219563633203506470e-01 -3.056848347187042236e-01 3.618097603321075439e-01 -5.151942372322082520e-01
-1.768289059400558472e-01 -1.565222740173339844e-01 -2.165046781301498413e-01 -1.953791379928588867e-01 6.131036877632141113e-01 -5.698015093803405762e-01 -1.355243027210235596e-01 -3.744974732398986816e-01
-5.072118043899536133e-01 2.124998122453689575e-01 -2.436034977436065674e-01 1.112077534198760986e-01 -1.047356352210044861e-01 -6.242539882659912109e-01 2.967552840709686279e-01 3.703293502330780029e-01
-3.229452669620513916e-01 -3.424029052257537842e-01 -5.934901237487792969e-01 1.653591990470886230e-01 -3.745519518852233887e-01 -4.504401981830596924e-01 -8.847329020500183105e-02 -2.188137918710708618e-01
-1.326593607664108276e-01 -3.548609614372253418e-01 -7.219618558883666992e-01 -1.290339045226573944e-02 -1.554224193096160889e-01 -4.025390446186065674e-01 -2.199096679687500000e-01 -3.170577883720397949e-01
2.488393932580947876e-01 2.549104690551757812e-01 -1.402935385704040527e-01 -5.896118935197591782e-03 -4.661941230297088623e-01 -5.083401203155517578e-01 -2.827115952968597412e-01 -5.456281304359436035e-01
-1.680517345666885376e-01 2.613574266433715820e-01 -4.985037147998809814e-01 -9.272542595863342285e-02 4.561383426189422607e-01 -4.851060509681701660e-01 4.109375178813934326e-01 -1.846271455287933350e-01
-3.843608200550079346e-01 2.901694476604461670e-01 -4.655109643936157227e-01 1.294133625924587250e-02 4.130814671516418457e-01 -5.279926061630249023e-01 2.237676382064819336e-01 2.274115532636642456e-01
-1.690875142812728882e-01 -2.717573642730712891e-01 -6.616035103797912598e-01 -4.197367727756500244e-01 -3.182206749916076660e-01 -2.307057827711105347e-01 3.562175929546356201e-01 4.773436859250068665e-02
-7.344786822795867920e-02 4.906549155712127686e-01 -4.576615989208221436e-01 -2.523068897426128387e-02 2.978652417659759521e-01 -4.752829074859619141e-01 4.223090410232543945e-01 -2.254105508327484131e-01
-1.666025519371032715e-01 4.172833636403083801e-02 -1.429115384817123413e-01 5.489804744720458984e-01 5.645428970456123352e-02 -7.695676684379577637e-01 -1.134170070290565491e-01 -2.010330855846405029e-01
-1.645304113626480103e-01 -3.211382329463958740e-01 -3.095215559005737305e-01 -1.023979783058166504e-01 -2.182338982820510864e-01 -6.497330069541931152e-01 2.328643575310707092e-02 5.414700508117675781e-01
6.166378036141395569e-02 1.835473626852035522e-01 -7.341340780258178711e-01 6.808180361986160278e-02 -5.234659910202026367e-01 -2.190621048212051392e-01 3.112748861312866211e-01 -4.781267140060663223e-03
-4.370549619197845459e-01 2.841916978359222412e-01 -1.135009080171585083e-01 -1.765684336423873901e-01 5.361112356185913086e-01 -6.001458764076232910e-01 1.730848848819732666e-01 -8.130534738302230835e-02
-9.490199387073516846e-03 5.283820033073425293e-01 1.014258563518524170e-01 -5.412464737892150879e-01 1.326100379228591919e-01 -5.363818407058715820e-01 2.892408668994903564e-01 -1.689271330833435059e-01
-9.967287629842758179e-02 7.721621990203857422e-01 -2.868222892284393311e-01 1.311726272106170654e-01 -1.363405287265777588e-01 -4.400123655796051025e-01 -2.866223156452178955e-01 2.373437862843275070e-03
-5.272572040557861328e-01 5.120798349380493164e-01 -1.412864774465560913e-01 -5.959071591496467590e-02 -2.691482901573181152e-01 -3.681446313858032227e-01 -4.462360143661499023e-01 -1.707724481821060181e-01
-1.365738809108734131e-01 6.068695187568664551e-01 -5.939597636461257935e-02 3.446028530597686768e-01 -3.657028973102569580e-01 -5.862875580787658691e-01 -8.727786689996719360e-02 7.542431354522705078e-02
-6.264682114124298096e-02 7.697151899337768555e-01 -3.843526169657707214e-02 1.116881612688302994e-03 -3.773818612098693848e-01 -4.989495277404785156e-01 -8.329132199287414551e-02 -6.188913434743881226e-02
-2.319732606410980225e-01 6.628048419952392578e-01 -1.899328529834747314e-01 2.021841257810592651e-01 -1.987915933132171631e-01 -4.716933667659759521e-01 -3.904605805873870850e-01 -1.243102476000785828e-01
-6.201568245887756348e-01 -5.146127566695213318e-02 -3.086880445480346680e-01 -7.613347470760345459e-02 -1.650715433061122894e-02 -5.396382808685302734e-01 -1.372902560979127884e-02 4.690440297126770020e-01
-3.260494470596313477e-01 4.833441972732543945e-01 -6.790199875831604004e-01 -2.603358626365661621e-01 2.639221847057342529e-01 -1.980513930320739746e-01 -2.455528825521469116e-02 1.474622339010238647e-01
-4.693539813160896301e-02 6.932340264320373535e-01 9.094958193600177765e-03 1.927477866411209106e-01 -2.708595693111419678e-01 -6.314876079559326172e-01 -8.855162560939788818e-02 2.540328539907932281e-03
-1.802984029054641724e-01 -9.032063186168670654e-02 -1.221519187092781067e-01 -2.617430686950683594e-01 8.559866249561309814e-02 -6.257380247116088867e-01 5.001833438873291016e-01 -4.762830734252929688e-01
1.917020678520202637e-01 2.761373519897460938e-01 -5.622038245201110840e-01 -1.972886733710765839e-02 -5.450724959373474121e-01 -3.716627359390258789e-01 3.640575408935546875e-01 -5.254698917269706726e-02
-3.801157474517822266e-01 -5.416412353515625000e-01 -2.930690944194793701e-01 3.075055591762065887e-02 -6.411559879779815674e-02 -6.783943772315979004e-01 3.063537739217281342e-02 -1.001670286059379578e-01
-4.405030310153961182e-01 -3.667683601379394531e-01 -1.821206510066986084e-01 -2.167622148990631104e-01 3.782495260238647461e-01 -6.386443376541137695e-01 6.001294776797294617e-02 -1.916856318712234497e-01
2.419848740100860596e-01 -3.711020946502685547e-01 -4.231329858303070068e-01 1.216609477996826172e-01 -2.294837087392807007e-01 -6.962637901306152344e-01 2.491021454334259033e-01 -1.019103229045867920e-01
-3.856475651264190674e-02 -1.310222446918487549e-01 -4.843566417694091797e-01 -2.138330340385437012e-01 -5.311436057090759277e-01 -2.371834963560104370e-01 -1.620925590395927429e-02 -6.019865274429321289e-01
1.636976152658462524e-01 -4.364796280860900879e-01 -3.397287130355834961e-01 -1.778281992301344872e-03 -9.605770930647850037e-03 -7.457169890403747559e-01 2.833341062068939209e-01 1.755154728889465332e-01
7.834248989820480347e-02 3.018971681594848633e-01 -7.221916913986206055e-01 6.904616951942443848e-02 -5.420961976051330566e-01 -1.617847532033920288e-01 2.326825112104415894e-01 -4.699546471238136292e-02
1.676689684391021729e-01 3.103436529636383057e-01 -4.290446341037750244e-01 -6.050519943237304688e-01 -1.925117820501327515e-01 -2.748256623744964600e-01 4.601134955883026123e-01 -3.335604444146156311e-02
-5.026865005493164062e-01 -1.811931841075420380e-02 -5.105953812599182129e-01 -1.311529725790023804e-01 -6.834964454174041748e-02 -4.555326998233795166e-01 4.019650518894195557e-01 3.087257146835327148e-01
-5.647010207176208496e-01 1.655993163585662842e-01 -4.241108596324920654e-01 -1.795972436666488647e-01 -2.311206310987472534e-01 -4.502671360969543457e-01 3.257708549499511719e-01 2.815681993961334229e-01
-2.604177296161651611e-01 -5.955838039517402649e-02 1.585821062326431274e-01 -3.144683539867401123e-01 5.615628138184547424e-02 -7.077991366386413574e-01 1.369236856698989868e-01 -5.307689309120178223e-01
2.611009031534194946e-02 5.762017369270324707e-01 -2.874809503555297852e-01 -5.740336179733276367e-01 7.811009138822555542e-02 -3.004623949527740479e-01 -3.859059512615203857e-01 -9.923578798770904541e-02
-5.450832098722457886e-02 -1.385989249683916569e-03 -7.770516276359558105e-01 4.040143191814422607e-01 -1.060932800173759460e-01 -3.885137438774108887e-01 -1.991642117500305176e-01 1.677056550979614258e-01
-7.188048958778381348e-02 4.176374524831771851e-02 2.801337838172912598e-01 2.027658224105834961e-01 2.142685838043689728e-02 -9.282387495040893555e-01 3.677144274115562439e-02 1.003074869513511658e-01
4.447203874588012695e-01 -2.474661469459533691e-01 -4.782337248325347900e-01 -4.891242086887359619e-01 -9.526425600051879883e-02 -4.249431490898132324e-01 -1.162476837635040283e-01 -2.643268406391143799e-01
-5.491322875022888184e-01 -1.008423715829849243e-01 -5.361874103546142578e-01 -1.557984948158264160e-02 -3.666147589683532715e-01 -4.883831143379211426e-01 6.900653988122940063e-02 1.511908620595932007e-01
-1.126148104667663574e-01 7.144561409950256348e-01 -2.225692123174667358e-01 1.479198783636093140e-01 -8.103986829519271851e-02 -5.037016868591308594e-01 -3.298557102680206299e-01 1.906972825527191162e-01
-3.266188800334930420e-01 2.399417310953140259e-01 -4.154695570468902588e-01 4.786159098148345947e-02 3.124005496501922607e-01 -6.015969514846801758e-01 4.486952722072601318e-01 -1.466282294131815434e-03
-4.732596687972545624e-03 6.039147973060607910e-01 -3.202454447746276855e-01 1.297268569469451904e-01 6.307910382747650146e-02 -5.530239939689636230e-01 -2.056600153446197510e-01 4.046824574470520020e-01
4.638674482703208923e-02 4.751938581466674805e-02 -5.129079818725585938e-01 -4.280508756637573242e-01 -1.560204327106475830e-01 -2.873468101024627686e-01 2.589155137538909912e-01 -6.126502156257629395e-01
-3.905870914459228516e-01 -2.261334210634231567e-01 -2.412889897823333740e-02 3.345248401165008545e-01 -1.113779991865158081e-01 -7.698278427124023438e-01 -2.806519269943237305e-01 3.299702191725373268e-03
-5.052344799041748047e-01 -1.381704509258270264e-01 -1.412374973297119141e-01 1.052022874355316162e-01 7.529493421316146851e-02 -7.146720886230468750e-01 -2.924516797065734863e-02 4.211303889751434326e-01
2.445153445005416870e-01 -1.043669879436492920e-01 -3.798436224460601807e-01 -3.431167602539062500e-01 -7.373460531234741211e-01 -2.536691725254058838e-01 -7.734228670597076416e-02 -2.308690100908279419e-01
4.372834265232086182e-01 8.066623657941818237e-02 -2.898177802562713623e-01 2.978574037551879883e-01 -3.717636317014694214e-02 -6.452785730361938477e-01 -4.490350186824798584e-01 -1.008153557777404785e-01
1.722353845834732056e-01 -2.241012752056121826e-01 -4.900104999542236328e-01 -4.236651360988616943e-01 1.686616390943527222e-01 -3.624663054943084717e-01 -3.005295395851135254e-01 -5.003644227981567383e-01
-2.965120598673820496e-02 5.072909221053123474e-02 -4.972257614135742188e-01 4.487060606479644775e-01 -3.426584005355834961e-01 -6.309856176376342773e-01 -1.471839845180511475e-01 -1.037121266126632690e-01
-5.880737900733947754e-01 3.740584477782249451e-02 -6.727961897850036621e-01 1.122669950127601624e-01 -2.240580171346664429e-01 -3.438935875892639160e-01 1.109454706311225891e-01 8.208400756120681763e-02
-3.355720639228820801e-02 -1.122318878769874573e-01 -4.280432164669036865e-01 -3.696575015783309937e-02 -6.493685841560363770e-01 -4.218143820762634277e-01 2.829441428184509277e-01 -3.493224680423736572e-01
6.271057575941085815e-02 -2.480781637132167816e-02 -3.576567396521568298e-02 -1.714446693658828735e-01 -7.014561295509338379e-01 -6.418970823287963867e-01 1.953583657741546631e-01 -1.501406878232955933e-01
-3.893991112709045410e-01 1.601232886314392090e-01 3.587258106563240290e-04 -3.074579536914825439e-01 4.367813095450401306e-02 -5.453671216964721680e-01 3.593325316905975342e-01 -5.474901199340820312e-01
-3.452301621437072754e-01 9.916301816701889038e-02 6.996242702007293701e-02 -2.259527593851089478e-01 5.956574529409408569e-02 -6.064378023147583008e-01 3.056021332740783691e-01 -5.918832421302795410e-01
1.129688918590545654e-01 -6.629593670368194580e-03 -8.254308700561523438e-01 1.274487376213073730e-01 -2.530385255813598633e-01 -3.351813554763793945e-01 2.762881815433502197e-01 -1.921055614948272705e-01
-4.739693924784660339e-02 1.139456108212471008e-01 -2.331592142581939697e-01 -1.156082451343536377e-01 1.576399058103561401e-01 -5.358625650405883789e-01 -3.007701635360717773e-01 -7.173421978950500488e-01
-4.670552909374237061e-01 -1.468971092253923416e-02 2.286327779293060303e-01 -3.607389926910400391e-01 6.220740824937820435e-02 -6.152553558349609375e-01 -4.638505354523658752e-02 -4.633330106735229492e-01
-7.075952291488647461e-01 -2.009603828191757202e-01 -4.417860507965087891e-01 -1.058098822832107544e-01 -1.906243115663528442e-01 -3.857203722000122070e-01 1.581817567348480225e-01 -2.059465348720550537e-01
-1.370288729667663574e-01 -5.625861883163452148e-02 -4.970763325691223145e-01 -1.689686179161071777e-01 -3.843031823635101318e-01 -1.775713115930557251e-01 -1.711108535528182983e-01 -7.027967572212219238e-01
-1.754098832607269287e-01 7.241912186145782471e-02 1.591740846633911133e-01 1.688206642866134644e-01 4.002374783158302307e-02 -9.145639538764953613e-01 7.679844647645950317e-02 2.573385238647460938e-01
-1.003386229276657104e-01 -7.128803431987762451e-02 -8.120919018983840942e-02 -5.345078706741333008e-01 5.620552301406860352e-01 -5.802464485168457031e-01 -2.439269330352544785e-03 -1.998966038227081299e-01
3.833490312099456787e-01 3.179593086242675781e-01 -5.114728212356567383e-01 -4.773494005203247070e-01 -3.607315942645072937e-03 -2.914370894432067871e-01 3.831974267959594727e-01 -1.751846969127655029e-01
-9.655169397592544556e-02 1.885234862565994263e-01 3.218454718589782715e-01 -2.367805391550064087e-01 1.247175782918930054e-02 -8.327151536941528320e-01 3.182518184185028076e-01 2.515911497175693512e-02
-2.641684412956237793e-01 -1.699870973825454712e-01 -7.014533877372741699e-01 1.230199337005615234e-01 -5.124549269676208496e-01 -3.376808762550354004e-01 9.625910222530364990e-02 -9.079795330762863159e-02
-5.184406638145446777e-01 -4.267785847187042236e-01 -4.090461730957031250e-01 -4.947621375322341919e-02 -8.797768503427505493e-02 -5.105642080307006836e-01 -7.005427032709121704e-02 -3.255599439144134521e-01
-3.943449556827545166e-01 5.591370463371276855e-01 -2.593455910682678223e-01 2.564693093299865723e-01 -3.347146213054656982e-01 -4.232435822486877441e-01 -3.280751705169677734e-01 -4.350761417299509048e-03
-4.882820844650268555e-01 -1.950146257877349854e-01 -3.610975742340087891e-01 3.810796737670898438e-01 -2.461603842675685883e-03 -6.682065725326538086e-01 3.400704637169837952e-02 1.655227690935134888e-02
-2.302213162183761597e-01 5.927844718098640442e-02 -3.760905861854553223e-01 3.597716242074966431e-02 -1.059953868389129639e-01 -7.124207019805908203e-01 3.350002169609069824e-01 4.119977355003356934e-01
-4.808436632156372070e-01 5.336582660675048828e-02 -4.141517877578735352e-01 4.773383215069770813e-02 -2.695191204547882080e-01 -5.354490876197814941e-01 4.156706035137176514e-01 2.449754029512405396e-01
1.029861643910408020e-01 3.382231593132019043e-01 -6.742821633815765381e-02 -7.440506815910339355e-01 -1.297858208417892456e-01 -4.449634850025177002e-01 5.334004387259483337e-02 3.148949444293975830e-01
-3.234767019748687744e-01 2.461121827363967896e-01 -4.326215386390686035e-01 5.620562285184860229e-02 3.574990928173065186e-01 -5.381321907043457031e-01 4.613165855407714844e-01 -1.194415241479873657e-01
-5.852813720703125000e-01 1.192198246717453003e-01 -3.309427797794342041e-01 1.535555161535739899e-02 -4.466329142451286316e-02 -6.027206778526306152e-01 3.131172358989715576e-01 2.648848593235015869e-01
3.742014989256858826e-02 -7.055266946554183960e-02 -7.509164810180664062e-01 1.342192441225051880e-01 -3.846171200275421143e-01 -4.327842295169830322e-01 1.797415018081665039e-01 2.102191448211669922e-01
-4.736807048320770264e-01 5.778793096542358398e-01 -1.349073797464370728e-01 1.192845851182937622e-01 -1.689267903566360474e-01 -5.010334253311157227e-01 -3.176668584346771240e-01 -1.696176081895828247e-01
-4.546412229537963867e-01 3.155387938022613525e-01 4.683912172913551331e-02 -1.863647997379302979e-01 -1.314548850059509277e-01 -4.671643674373626709e-01 -6.139205098152160645e-01 -2.106882333755493164e-01
1.193965896964073181e-01 4.049262404441833496e-01 -5.886412262916564941e-01 -2.471248805522918701e-01 -2.734791338443756104e-01 -3.540658652782440186e-01 2.152010798454284668e-01 4.095669388771057129e-01
1.730300635099411011e-01 -2.547055184841156006e-01 -3.347904980182647705e-01 -3.623459637165069580e-01 1.973991692066192627e-01 -5.514189004898071289e-01 -2.128961980342864990e-01 -5.229266881942749023e-01
-1.468173116445541382e-01 6.275075078010559082e-01 -3.901034593582153320e-01 4.854962602257728577e-02 1.797261089086532593e-01 -4.702283442020416260e-01 1.866820305585861206e-01 -3.766626715660095215e-01
2.573149800300598145e-01 1.333101391792297363e-01 5.328792147338390350e-03 -3.990508913993835449e-01 -3.095923662185668945e-01 -5.093619227409362793e-01 8.950637280941009521e-02 -6.272471547126770020e-01
-9.292852133512496948e-02 7.130557298660278320e-01 -3.875647485256195068e-01 1.654437184333801270e-01 -2.385143786668777466e-01 -3.575789332389831543e-01 -3.469471633434295654e-01 1.462821383029222488e-02
-1.891559362411499023e-01 -1.393451541662216187e-01 -8.705574870109558105e-01 9.790862351655960083e-02 3.502008691430091858e-02 -2.606636583805084229e-01 -3.114478290081024170e-01 -1.057108119130134583e-01
-4.338485896587371826e-01 -4.769710078835487366e-02 -7.488053441047668457e-01 -1.668363660573959351e-01 -2.514869272708892822e-01 -2.211692333221435547e-01 3.740971907973289490e-02 3.277128040790557861e-01
-2.012470513582229614e-01 -3.496603965759277344e-01 -5.413072705268859863e-01 -1.530934423208236694e-01 3.345503807067871094e-01 -4.291984438896179199e-01 -2.882009148597717285e-01 -3.762857019901275635e-01
-1.801780313253402710e-01 2.156164795160293579e-01 7.815551012754440308e-02 1.684630662202835083e-01 1.528849005699157715e-01 -8.064404129981994629e-01 8.094431459903717041e-02 4.541864395141601562e-01
-3.127095997333526611e-01 2.339871078729629517e-01 3.408806025981903076e-02 -3.714277446269989014e-01 -1.620277017354965210e-01 -5.082232356071472168e-01 3.502892851829528809e-01 -5.487219095230102539e-01
-3.570369631052017212e-02 3.449603542685508728e-02 -4.961580634117126465e-01 1.081696450710296631e-01 -5.877642631530761719e-01 -4.457017779350280762e-01 1.479998379945755005e-01 4.167023301124572754e-01
-4.455342888832092285e-02 -7.461135089397430420e-02 -4.646773636341094971e-01 -2.343889176845550537e-01 -5.125626921653747559e-01 -4.257894456386566162e-01 1.970701962709426880e-01 4.886011779308319092e-01
3.362581431865692139e-01 -1.092559471726417542e-01 -4.691351354122161865e-01 -5.925261974334716797e-01 9.880588948726654053e-02 -3.726232349872589111e-01 2.049211561679840088e-01 -3.364748060703277588e-01
-1.085446551442146301e-01 5.757146477699279785e-01 -3.043260574340820312e-01 2.315602004528045654e-01 -4.149504005908966064e-01 -4.055226743221282959e-01 -3.920527994632720947e-01 -1.421211808919906616e-01
4.759015440940856934e-01 -2.385436594486236572e-01 -4.525824785232543945e-01 -3.697113692760467529e-01 -2.633225172758102417e-02 -5.140833258628845215e-01 -1.337342523038387299e-02 -3.315770626068115234e-01
-1.160827502608299255e-01 -5.735517665743827820e-02 -3.861262798309326172e-01 -3.763995766639709473e-01 7.439803332090377808e-02 -5.580789446830749512e-01 4.320808351039886475e-01 4.344929754734039307e-01
9.739662706851959229e-02 1.245852261781692505e-01 1.025865599513053894e-01 -7.091563940048217773e-01 -3.698002398014068604e-01 -4.827945232391357422e-01 -1.653128564357757568e-01 2.537608444690704346e-01
1.459054648876190186e-01 -2.570189237594604492e-01 -2.006739377975463867e-02 -4.644225239753723145e-01 -6.221358180046081543e-01 -5.374758839607238770e-01 4.052646458148956299e-02 -1.377897262573242188e-01
-1.095653250813484192e-01 2.271015048027038574e-01 -6.581918597221374512e-01 1.091347262263298035e-01 -4.533561766147613525e-01 -3.403094410896301270e-01 4.089565277099609375e-01 5.201590061187744141e-02
-1.870268732309341431e-01 7.485687136650085449e-01 -1.797577440738677979e-01 2.044808864593505859e-01 -1.244881525635719299e-01 -4.616314470767974854e-01 7.933666929602622986e-04 -3.192791342735290527e-01
-6.664077043533325195e-01 -5.384769290685653687e-02 -3.220725655555725098e-01 3.880183026194572449e-02 1.112478524446487427e-01 -5.734482407569885254e-01 -1.116763651371002197e-01 3.067153692245483398e-01
3.178238403052091599e-03 6.524297595024108887e-01 -5.978607535362243652e-01 -2.803553938865661621e-01 1.017324626445770264e-01 -2.835782766342163086e-01 -7.586167007684707642e-02 2.043714374303817749e-01
-4.758290648460388184e-01 -3.786177337169647217e-01 -3.657701909542083740e-01 -2.642914950847625732e-01 8.876296132802963257e-02 -6.234101057052612305e-01 1.468951851129531860e-01 -9.219805151224136353e-02
2.827652692794799805e-01 -1.841217726469039917e-01 -5.228636264801025391e-01 -3.734353780746459961e-01 2.831027507781982422e-01 -4.340524971485137939e-01 -1.568238139152526855e-01 -4.244527816772460938e-01
-6.664549708366394043e-01 4.072432219982147217e-02 -6.588160991668701172e-01 -7.658120244741439819e-02 -1.758995950222015381e-01 -2.564038634300231934e-01 8.340847492218017578e-02 1.031273975968360901e-01
-1.193203702569007874e-01 3.175949454307556152e-01 -2.335804253816604614e-01 -3.474785387516021729e-02 5.305882096290588379e-01 -4.963338375091552734e-01 -4.165459051728248596e-02 -5.472864508628845215e-01
-1.754418164491653442e-01 -2.266942411661148071e-01 -1.234872490167617798e-01 -4.056791961193084717e-01 1.386596411466598511e-01 -6.348457336425781250e-01 3.611479103565216064e-01 -4.304900467395782471e-01
9.363981336355209351e-02 5.936388969421386719e-01 -5.426542758941650391e-01 -3.268533647060394287e-01 1.238028891384601593e-02 -2.795701622962951660e-01 -3.448521792888641357e-01 2.007035911083221436e-01
1.408005058765411377e-01 -3.692099452018737793e-01 -5.187398791313171387e-01 -2.451058477163314819e-01 2.438620924949645996e-01 -5.964410901069641113e-01 -5.621886998414993286e-02 -3.103547394275665283e-01
-3.866955265402793884e-02 -3.173184394836425781e-02 -6.851751208305358887e-01 3.160698115825653076e-01 -3.161705732345581055e-01 -4.718161821365356445e-01 -1.092598065733909607e-01 -3.059748113155364990e-01
-2.716908454895019531e-01 -8.064082264900207520e-02 -2.536040544509887695e-01 8.673381805419921875e-02 -4.800065159797668457e-01 -6.268311142921447754e-01 1.050882339477539062e-01 4.620351195335388184e-01
-7.272271066904067993e-02 3.837133944034576416e-01 -5.897232294082641602e-01 -1.780671626329421997e-01 -3.936419263482093811e-02 -2.697669863700866699e-01 3.756596446037292480e-01 -5.025438070297241211e-01
-6.414757370948791504e-01 -1.049379408359527588e-01 -5.893936753273010254e-01 -2.263621985912322998e-01 -2.020221501588821411e-01 -3.332097232341766357e-01 1.226235255599021912e-01 1.095171123743057251e-01
-3.170078098773956299e-01 -2.466028928756713867e-01 -1.995048969984054565e-01 3.386608958244323730e-01 -2.961850464344024658e-01 -7.568624615669250488e-01 1.288327723741531372e-01 -8.387812972068786621e-02
-1.023334786295890808e-01 -1.917753666639328003e-01 -9.010876417160034180e-01 -6.776588410139083862e-02 -2.890024185180664062e-01 -1.603348106145858765e-01 -1.641117632389068604e-01 6.060028914362192154e-03
-3.727986216545104980e-01 4.724420309066772461e-01 -6.361274719238281250e-01 -2.146272212266921997e-01 2.587061226367950439e-01 -3.026482760906219482e-01 2.622569538652896881e-02 1.669858098030090332e-01
-2.393916100263595581e-01 3.050521947443485260e-02 -1.460874676704406738e-01 -4.432035982608795166e-01 9.053616225719451904e-02 -4.673792421817779541e-01 3.565437495708465576e-01 -6.084623336791992188e-01
9.349889308214187622e-02 4.018985629081726074e-01 -4.898985922336578369e-01 -1.412694603204727173e-01 -3.883837759494781494e-01 -3.434128165245056152e-01 8.566974103450775146e-02 -5.419080257415771484e-01
1.358756609261035919e-02 4.673809185624122620e-02 1.409762352705001831e-01 5.585560947656631470e-02 1.514750570058822632e-01 -8.975404500961303711e-01 1.225172728300094604e-01 3.620811700820922852e-01
3.769807144999504089e-02 3.902960121631622314e-01 2.445551604032516479e-01 -2.088577449321746826e-01 -6.856014579534530640e-02 -7.762010097503662109e-01 3.447898328304290771e-01 1.294241994619369507e-01
-3.691659867763519287e-01 3.810682594776153564e-01 2.098748087882995605e-01 -1.224218159914016724e-01 -2.269745320081710815e-01 -6.013492345809936523e-01 -4.811379909515380859e-01 -1.218068599700927734e-01
-1.469810903072357178e-01 -1.881774067878723145e-01 -8.541488647460937500e-01 -3.785500675439834595e-02 -3.016952872276306152e-01 -1.449999660253524780e-01 -3.157067000865936279e-01 1.633708737790584564e-02
-6.817127019166946411e-02 7.979437708854675293e-01 -4.424999654293060303e-01 -1.531148254871368408e-01 -1.234463155269622803e-01 -2.198633849620819092e-01 -2.744032442569732666e-01 -2.262683585286140442e-02
8.791412413120269775e-02 7.450380921363830566e-01 -3.295800685882568359e-01 -3.247309625148773193e-01 5.658797174692153931e-02 -3.340958058834075928e-01 -2.567949891090393066e-01 -2.057923823595046997e-01
3.344070538878440857e-02 3.585187196731567383e-01 6.550247222185134888e-02 -6.855837702751159668e-01 -4.353308379650115967e-01 -4.078948199748992920e-01 1.049773097038269043e-01 -1.706436574459075928e-01
-9.486114233732223511e-02 -1.160035207867622375e-01 -4.522032737731933594e-01 -6.946676373481750488e-01 -3.039584755897521973e-01 -2.352416813373565674e-01 3.257248401641845703e-01 1.914879381656646729e-01
-2.074006050825119019e-01 1.148043014109134674e-02 2.932354211807250977e-01 1.493428200483322144e-01 6.790390610694885254e-02 -9.182306528091430664e-01 2.390713617205619812e-02 1.526352763175964355e-02
-6.019741669297218323e-02 5.450683832168579102e-01 -1.957494020462036133e-01 3.249749839305877686e-01 -4.459573328495025635e-01 -5.405700802803039551e-01 -2.030043005943298340e-01 1.518069803714752197e-01
4.187039285898208618e-02 3.556646108627319336e-01 2.902262806892395020e-01 -2.513193190097808838e-01 -6.443520635366439819e-02 -7.930470108985900879e-01 2.768579125404357910e-01 1.209590435028076172e-01
-3.226866200566291809e-02 -2.628569304943084717e-01 -7.699927091598510742e-01 -3.154732584953308105e-01 -3.769626617431640625e-01 -2.110249847173690796e-01 3.165354207158088684e-02 2.232000082731246948e-01
-2.312553524971008301e-01 2.024639844894409180e-01 -6.541188359260559082e-01 -1.356250494718551636e-01 4.254823923110961914e-01 -3.812160193920135498e-01 2.622043490409851074e-01 2.532813549041748047e-01
1.674987226724624634e-01 3.096180558204650879e-01 -4.480732977390289307e-01 -4.445899426937103271e-01 -2.701589167118072510e-01 -3.308159410953521729e-01 5.338971018791198730e-01 1.008947938680648804e-01
-2.080180644989013672e-01 2.501358687877655029e-01 -5.478153824806213379e-01 -5.845882892608642578e-01 8.147289603948593140e-02 -2.027402371168136597e-01 -4.471604526042938232e-01 6.798008084297180176e-02
5.782162547111511230e-01 2.724065072834491730e-02 -1.421550065279006958e-01 2.932251617312431335e-02 1.129238121211528778e-02 -7.132203578948974609e-01 -3.371720016002655029e-01 1.461521238088607788e-01
-5.293265730142593384e-02 -2.966104261577129364e-02 -4.621428251266479492e-01 9.383118152618408203e-02 -1.541726291179656982e-01 -6.542134284973144531e-01 4.095554947853088379e-01 3.929862380027770996e-01
-1.557909399271011353e-01 -4.822618067264556885e-01 -3.979294002056121826e-01 -2.733131647109985352e-01 -1.175236627459526062e-01 -5.357699394226074219e-01 -1.866314560174942017e-02 -4.570507109165191650e-01
8.728116750717163086e-02 9.045128524303436279e-02 -6.489592194557189941e-01 2.503791749477386475e-01 -4.599272310733795166e-01 -3.920709490776062012e-01 1.615931540727615356e-01 -3.301480412483215332e-01
-2.504613697528839111e-01 2.064496576786041260e-01 4.072548449039459229e-01 -3.293148577213287354e-01 9.468428045511245728e-02 -7.811973094940185547e-01 9.127314202487468719e-03 3.201659023761749268e-02
6.958672404289245605e-02 -1.211525276303291321e-01 -5.475651025772094727e-01 3.949978649616241455e-01 -3.513969182968139648e-01 -5.649622082710266113e-01 2.018612027168273926e-01 -2.030242830514907837e-01
-1.920120716094970703e-01 6.911148428916931152e-01 -4.202605038881301880e-02 1.247247308492660522e-01 -2.061183005571365356e-01 -5.579471588134765625e-01 -2.506232261657714844e-01 -2.270844280719757080e-01
-3.493008315563201904e-01 3.148469626903533936e-01 1.817035377025604248e-01 -1.707686632871627808e-01 -4.754848405718803406e-02 -6.646392941474914551e-01 3.608269691467285156e-01 -3.774652183055877686e-01
1.485740542411804199e-01 2.847631275653839111e-01 -7.631268501281738281e-01 1.034314483404159546e-01 -4.636524319648742676e-01 -1.721698641777038574e-01 2.224995940923690796e-01 -9.824950248003005981e-02
3.722193837165832520e-01 2.209146320819854736e-01 -2.141734957695007324e-01 -3.279004693031311035e-01 -1.109151616692543030e-01 -5.153594017028808594e-01 3.284970521926879883e-01 -5.229269862174987793e-01
-4.612346589565277100e-01 4.598554670810699463e-01 1.410420052707195282e-02 -1.673555821180343628e-01 -3.541007637977600098e-01 -4.173088073730468750e-01 -4.429822862148284912e-01 -2.276436537504196167e-01
-1.920299977064132690e-01 1.778517216444015503e-01 -4.555441439151763916e-01 -1.889729499816894531e-01 -1.220666095614433289e-01 -4.253873825073242188e-01 6.930004954338073730e-01 -1.102622821927070618e-01
-2.299506589770317078e-02 4.175415039062500000e-01 -4.249170720577239990e-01 -1.986679285764694214e-01 3.492468222975730896e-02 -4.911211133003234863e-01 3.209688067436218262e-01 5.095745921134948730e-01
2.153978496789932251e-01 2.259120903909206390e-02 -2.952019572257995605e-01 -4.078067243099212646e-01 -1.036910563707351685e-01 -4.821957945823669434e-01 3.910847008228302002e-01 -5.508456826210021973e-01
4.501593708992004395e-01 4.344664514064788818e-01 -3.620983660221099854e-01 -3.248798251152038574e-01 -2.855654805898666382e-02 -3.878049254417419434e-01 3.474367856979370117e-01 -3.162479698657989502e-01
3.383945524692535400e-01 -8.965134620666503906e-02 9.300142526626586914e-02 -2.168077509850263596e-03 -1.329057067632675171e-01 -9.162163734436035156e-01 -9.910232573747634888e-02 4.312791675329208374e-02
-2.967884838581085205e-01 1.687601953744888306e-01 -2.719104588031768799e-01 -1.430276632308959961e-01 -7.983159273862838745e-02 -5.315973758697509766e-01 -2.689792513847351074e-01 6.540073752403259277e-01
-1.029286459088325500e-01 3.969770073890686035e-01 1.794148795306682587e-02 -4.613719880580902100e-01 8.450452983379364014e-02 -5.429213643074035645e-01 3.878095746040344238e-01 -4.078334867954254150e-01
-3.940111100673675537e-01 -2.077550441026687622e-01 -3.045294992625713348e-02 -1.736930310726165771e-01 -7.935927063226699829e-02 -6.858552098274230957e-01 -3.111160099506378174e-01 4.438556730747222900e-01
8.793327957391738892e-03 -1.960680782794952393e-01 -3.031482398509979248e-01 3.300709426403045654e-01 -5.311537981033325195e-01 -6.800361871719360352e-01 -5.656438879668712616e-03 -1.266040503978729248e-01
-3.506515920162200928e-01 1.353202462196350098e-01 -5.148535370826721191e-01 -2.024741768836975098e-01 -1.123141199350357056e-01 -4.874027967453002930e-01 4.234372079372406006e-01 3.509798645973205566e-01
-3.057335615158081055e-01 -5.591527000069618225e-02 -5.699410438537597656e-01 -2.738486230373382568e-02 -7.213404774665832520e-02 -5.067270994186401367e-01 4.165322482585906982e-01 3.772835135459899902e-01
1.766054630279541016e-01 -2.067615240812301636e-01 -5.309417843818664551e-01 2.244385331869125366e-01 -6.043732911348342896e-02 -6.627238392829895020e-01 -1.287440508604049683e-01 -3.665485382080078125e-01
-9.583768993616104126e-02 3.945350646972656250e-01 -1.490196883678436279e-01 -6.999231576919555664e-01 -9.386131167411804199e-02 -3.778580725193023682e-01 -3.998489975929260254e-01 1.076656877994537354e-01
-1.366905961185693741e-02 2.362096868455410004e-02 -4.990598261356353760e-01 -2.621163725852966309e-01 -4.568147361278533936e-01 -3.538044095039367676e-01 4.875805675983428955e-01 -3.315077126026153564e-01
3.356115520000457764e-01 -5.300761386752128601e-02 -4.225832521915435791e-01 -5.015060901641845703e-01 2.493759542703628540e-01 -5.050339698791503906e-01 1.005805209279060364e-01 -3.565191328525543213e-01
-1.251972168684005737e-01 -7.364743947982788086e-02 -4.919759035110473633e-01 -1.777759566903114319e-02 -1.949701160192489624e-01 -6.344425082206726074e-01 1.902076900005340576e-01 5.097407102584838867e-01
5.167940165847539902e-03 -1.092872694134712219e-01 -8.323345184326171875e-01 -7.816513627767562866e-02 -1.260263174772262573e-01 -3.957599699497222900e-01 7.014326006174087524e-02 -3.342311680316925049e-01
-1.977339014410972595e-02 -2.990885972976684570e-01 -4.443527162075042725e-01 -3.267731964588165283e-01 -2.516651339828968048e-02 -5.552242994308471680e-01 -2.581638097763061523e-01 -4.799677133560180664e-01
-1.361125558614730835e-01 8.729710243642330170e-03 -3.869813978672027588e-01 -1.992239654064178467e-01 -5.267487764358520508e-01 -2.546626925468444824e-01 -3.699646890163421631e-02 -6.695268154144287109e-01
-1.975715160369873047e-01 6.605976819992065430e-01 1.984076797962188721e-01 -3.869952261447906494e-01 -7.384592294692993164e-02 -5.182502269744873047e-01 -1.983900070190429688e-01 -1.484933942556381226e-01
-1.925407052040100098e-01 -2.426046878099441528e-01 -7.840259671211242676e-01 -3.745983913540840149e-02 -3.281370401382446289e-01 -1.966481804847717285e-01 -3.694435060024261475e-01 -7.168199121952056885e-02
-1.553970575332641602e-02 -2.000596188008785248e-02 2.017707675695419312e-01 4.327467456459999084e-02 3.197285905480384827e-02 -9.284247756004333496e-01 6.717935204505920410e-02 2.987745404243469238e-01
-7.278379052877426147e-02 -7.138838618993759155e-02 -4.186097979545593262e-01 2.434681951999664307e-01 -9.546484798192977905e-02 -5.729999542236328125e-01 -2.941408455371856689e-01 -5.754423737525939941e-01
-1.171676144003868103e-01 7.546734064817428589e-02 1.744384616613388062e-01 -3.565284013748168945e-01 -5.014113783836364746e-01 -6.910762786865234375e-01 2.016918957233428955e-01 -2.309886962175369263e-01
-4.632281959056854248e-01 -4.399415850639343262e-01 -3.974978923797607422e-01 3.506945213302969933e-03 -2.786245048046112061e-01 -5.100533366203308105e-01 -2.711152434349060059e-01 -1.502154469490051270e-01
-6.398243904113769531e-01 1.864297389984130859e-01 -3.302260041236877441e-01 5.963271856307983398e-02 -1.826619952917098999e-01 -4.978040754795074463e-01 2.714742422103881836e-01 2.973057329654693604e-01
-7.809869199991226196e-02 1.391955614089965820e-01 -1.205645352602005005e-01 -5.553146004676818848e-01 1.514174491167068481e-01 -5.077056288719177246e-01 4.389736056327819824e-01 -4.221670627593994141e-01
-1.160335466265678406e-01 -2.854751646518707275e-01 -4.673541784286499023e-01 8.817028254270553589e-03 -3.381894528865814209e-02 -6.290966272354125977e-01 -3.774245083332061768e-01 -3.836495578289031982e-01
-1.884106695652008057e-01 4.031836688518524170e-01 -4.940266609191894531e-01 2.764389663934707642e-02 4.068019092082977295e-01 -4.823319911956787109e-01 3.612994253635406494e-01 -1.686674952507019043e-01
-1.160271838307380676e-01 8.120307326316833496e-02 -2.792766094207763672e-01 4.811736941337585449e-01 2.766870334744453430e-02 -6.836790442466735840e-01 1.579209566116333008e-01 -4.210685789585113525e-01
-2.352423369884490967e-01 -5.955157056450843811e-02 -7.267390489578247070e-01 1.350758522748947144e-01 -9.609226882457733154e-02 -4.857107996940612793e-01 -2.361436784267425537e-01 3.062789440155029297e-01
2.871551215648651123e-01 7.040054351091384888e-02 -6.804670691490173340e-01 -5.195180773735046387e-01 -1.232864856719970703e-01 -2.325377613306045532e-01 3.100042045116424561e-01 -1.194793134927749634e-01
-3.310983180999755859e-01 -6.224850565195083618e-02 9.609694033861160278e-02 2.145356126129627228e-02 1.317657083272933960e-01 -8.816176652908325195e-01 5.954800546169281006e-02 2.804393768310546875e-01
-5.291287302970886230e-01 3.798174858093261719e-01 -5.095878243446350098e-01 -1.419548410922288895e-03 5.634182691574096680e-02 -4.461888372898101807e-01 2.051457464694976807e-01 2.678355872631072998e-01
6.294718384742736816e-02 6.301991343498229980e-01 -5.229398012161254883e-01 -1.247506402432918549e-02 -4.822431504726409912e-02 -3.404164314270019531e-01 3.994771242141723633e-01 -2.178859561681747437e-01
-1.550342291593551636e-01 2.303673774003982544e-01 -5.733545422554016113e-01 -6.690434366464614868e-02 3.843239843845367432e-01 -5.107403993606567383e-01 3.065860271453857422e-01 2.951745986938476562e-01
-2.648466825485229492e-01 3.858036994934082031e-01 5.615184549242258072e-03 -5.524902939796447754e-01 -1.400247216224670410e-01 -4.515512287616729736e-01 -5.021300315856933594e-01 -9.727687574923038483e-03
8.447821438312530518e-02 -4.261441901326179504e-02 -1.965653747320175171e-01 2.034854590892791748e-01 -2.250802516937255859e-01 -7.414696812629699707e-01 -4.604704678058624268e-02 -5.553777813911437988e-01
5.764469504356384277e-01 -1.570979058742523193e-01 -3.542760610580444336e-01 -4.406810998916625977e-01 -1.438608318567276001e-01 -5.203837156295776367e-01 -5.914335697889328003e-02 -1.682990342378616333e-01
-2.679577469825744629e-01 1.872634738683700562e-01 2.418409138917922974e-01 -3.559143543243408203e-01 2.180928587913513184e-01 -7.246829867362976074e-01 2.215982228517532349e-01 -2.934845089912414551e-01
-2.975501418113708496e-01 -3.933281600475311279e-01 -5.875972509384155273e-01 4.013089463114738464e-02 -2.665021121501922607e-01 -5.094788670539855957e-01 -5.163343623280525208e-02 -2.767990529537200928e-01
-1.806766092777252197e-01 -3.730367422103881836e-01 -6.532741189002990723e-01 -4.771340787410736084e-01 -9.774661064147949219e-02 -3.529311418533325195e-01 1.823272854089736938e-01 8.010989427566528320e-02
-4.423070698976516724e-02 7.246412634849548340e-01 -5.552294477820396423e-02 2.184025198221206665e-01 -2.194267213344573975e-01 -5.838943719863891602e-01 -1.052605956792831421e-01 -1.483099460601806641e-01
-4.154609143733978271e-01 2.804197371006011963e-01 -4.831202030181884766e-01 -1.439331024885177612e-01 4.431258738040924072e-01 -4.690628945827484131e-01 2.646903097629547119e-01 9.051953256130218506e-02
2.095927149057388306e-01 -1.615114510059356689e-01 -1.614868491888046265e-01 -9.623026102781295776e-02 -5.071638226509094238e-01 -6.351894140243530273e-01 -1.236900091171264648e-01 -4.676182270050048828e-01
-3.878294527530670166e-01 -3.748527467250823975e-01 1.356463320553302765e-02 5.843543633818626404e-02 1.317502260208129883e-01 -8.039442896842956543e-01 -2.039739042520523071e-01 -1.360995974391698837e-02
-5.164157152175903320e-01 2.097594738006591797e-01 -4.514000415802001953e-01 -4.888005927205085754e-02 -1.726620644330978394e-01 -4.770902395248413086e-01 3.088819086551666260e-01 3.610114455223083496e-01
-1.058528125286102295e-01 -2.910002470016479492e-01 -8.705717921257019043e-01 -1.067642820999026299e-03 -1.552233099937438965e-01 -3.022825717926025391e-01 2.078986493870615959e-03 1.753410100936889648e-01
-5.524503067135810852e-02 6.804646253585815430e-01 -5.852761864662170410e-01 -2.996970713138580322e-01 9.409565478563308716e-02 -2.244515568017959595e-01 -1.910921782255172729e-01 7.616376131772994995e-02
-6.925892829895019531e-01 1.203661188483238220e-01 -4.300359189510345459e-01 -2.215460874140262604e-02 -1.708120703697204590e-01 -4.268150925636291504e-01 1.875801235437393188e-01 2.718021571636199951e-01
-2.578678429126739502e-01 -2.420884929597377777e-02 -7.963927388191223145e-01 3.550480306148529053e-01 -2.070051580667495728e-01 -3.584010004997253418e-01 -1.895085163414478302e-02 -3.092072159051895142e-02
1.780604869127273560e-01 6.327286362648010254e-01 -4.255229830741882324e-01 4.224331676959991455e-02 3.468086943030357361e-02 -4.631360471248626709e-01 -1.631311774253845215e-01 3.778692483901977539e-01
-1.309209316968917847e-01 7.459595203399658203e-01 1.171057000756263733e-01 -1.094769462943077087e-01 2.984897792339324951e-02 -5.699446201324462891e-01 -9.678381681442260742e-02 -2.561450600624084473e-01
5.632016807794570923e-02 -3.854539692401885986e-01 -8.965259790420532227e-02 -2.335609048604965210e-01 -2.074588835239410400e-02 -8.449557423591613770e-01 -2.075360156595706940e-02 2.661838829517364502e-01
-2.991023361682891846e-01 -9.768651798367500305e-03 8.502297103404998779e-02 -4.068448841571807861e-01 5.738276522606611252e-03 -6.580256223678588867e-01 2.722400128841400146e-01 -4.801513850688934326e-01
-3.125935792922973633e-01 -3.580991178750991821e-02 1.257275193929672241e-01 2.206311523914337158e-01 3.158815577626228333e-02 -9.023199081420898438e-01 3.968120366334915161e-02 1.405835449695587158e-01
