# Supplementary material for: Where is your field going? A machine learning approach to study the relative motion of the domains of physics
Source: PLoS One. 2020 Jun 18;15(6):e0233997. doi: 10.1371/journal.pone.0233997 (PMC7302634; doi:10.1371/journal.pone.0233997)
Supplement: S4 Data — (ZIP) [file pone.0233997.s004.zip › 3/Pacs4Run_3_VS_500_embeddings1985-1989ED8.txt]

3.528805971145629883e-01 3.531472980976104736e-01 -5.019192695617675781e-01 -4.851527214050292969e-01 -3.272486031055450439e-01 -1.981987655162811279e-01 2.737928628921508789e-01 2.052539736032485962e-01
2.914829850196838379e-01 6.103711202740669250e-03 -2.161301821470260620e-01 1.982742100954055786e-01 -7.020705342292785645e-01 -5.631674528121948242e-01 -8.798123896121978760e-02 1.057084947824478149e-01
5.446730256080627441e-01 -2.633745372295379639e-01 -1.769087612628936768e-01 -1.501484960317611694e-01 -6.827566623687744141e-01 -2.158748954534530640e-01 -2.356499284505844116e-01 1.087856665253639221e-01
5.025821328163146973e-01 4.193299114704132080e-01 -4.300723671913146973e-01 4.448956251144409180e-01 -3.330880701541900635e-01 2.779317796230316162e-01 2.190184034407138824e-02 2.427489962428808212e-03
6.041741967201232910e-01 2.163796573877334595e-01 -5.332796573638916016e-01 3.907876610755920410e-01 -3.116998076438903809e-01 6.810713559389114380e-02 2.024515271186828613e-01 -9.093436598777770996e-02
2.648158073425292969e-01 -5.646217614412307739e-02 -5.908269882202148438e-01 3.425290584564208984e-01 -5.902746915817260742e-01 2.419158369302749634e-01 1.924654543399810791e-01 -1.276385039091110229e-01
2.975030541419982910e-01 1.320831477642059326e-01 -6.263631582260131836e-01 2.777951359748840332e-01 -4.161327183246612549e-01 2.537226080894470215e-01 -2.938987016677856445e-01 3.172174692153930664e-01
-1.074633896350860596e-01 5.309218168258666992e-01 -3.681806027889251709e-01 1.848672330379486084e-01 -4.185391664505004883e-01 -1.481667608022689819e-01 4.558821022510528564e-01 3.631577789783477783e-01
1.948500275611877441e-01 1.611028015613555908e-01 -9.792123734951019287e-02 1.331136971712112427e-01 -6.894664764404296875e-01 -6.152595877647399902e-01 -1.085524708032608032e-01 2.075561732053756714e-01
3.004942834377288818e-01 4.004186987876892090e-01 -1.187333930283784866e-02 1.390109062194824219e-01 -5.507808923721313477e-01 -3.219463527202606201e-01 -1.998118013143539429e-01 5.319485068321228027e-01
-1.955798864364624023e-01 5.685005784034729004e-01 -6.836958527565002441e-01 -1.236118152737617493e-01 -2.866338193416595459e-01 -2.571771144866943359e-01 -7.370263338088989258e-02 -4.587465524673461914e-02
9.172828495502471924e-02 2.113275974988937378e-01 -3.420280218124389648e-01 2.638147771358489990e-01 -7.006028890609741211e-01 -3.190966248512268066e-01 -2.973690330982208252e-01 -2.815136909484863281e-01
1.198233217000961304e-01 1.004621535539627075e-01 -1.228807494044303894e-01 2.937099039554595947e-01 -8.291487693786621094e-01 2.507158219814300537e-01 -7.512190192937850952e-02 -3.437951803207397461e-01
-1.846480816602706909e-01 5.751948952674865723e-01 -4.595946967601776123e-01 -1.836397126317024231e-02 -4.001552760601043701e-01 -4.910873472690582275e-01 1.386022716760635376e-01 -5.467792972922325134e-02
8.676648736000061035e-01 9.951693564653396606e-02 -7.664530724287033081e-02 1.171247959136962891e-01 -3.692645728588104248e-01 -4.134181886911392212e-02 -7.722077891230583191e-03 -2.820215821266174316e-01
4.682816267013549805e-01 -1.493256837129592896e-01 -1.674279570579528809e-01 2.580114603042602539e-01 -7.686840891838073730e-01 1.849348694086074829e-01 1.323067992925643921e-01 1.457079350948333740e-01
3.208936750888824463e-01 1.522002648562192917e-02 -6.259617209434509277e-01 4.069095849990844727e-01 -5.029814839363098145e-01 -4.055378492921590805e-03 2.425229847431182861e-01 1.660357862710952759e-01
1.943001300096511841e-01 2.943134605884552002e-01 -3.466241359710693359e-01 5.183425545692443848e-01 -6.526466012001037598e-01 2.100567817687988281e-01 -1.214010491967201233e-01 4.460924491286277771e-02
1.068655475974082947e-01 2.311961799860000610e-01 -3.723475635051727295e-01 -1.609713435173034668e-01 -3.799546957015991211e-01 3.076104521751403809e-01 6.901121735572814941e-01 2.352211773395538330e-01
3.545078039169311523e-01 4.218295812606811523e-01 -3.960740268230438232e-01 4.347206056118011475e-01 -4.003024101257324219e-01 1.572264432907104492e-01 -1.951443403959274292e-01 3.570491969585418701e-01
1.406705081462860107e-01 6.272031068801879883e-01 -5.468600988388061523e-01 1.070419475436210632e-01 -1.494056731462478638e-01 -4.611102640628814697e-01 -1.967445611953735352e-01 5.158334597945213318e-02
4.654982089996337891e-01 7.074183225631713867e-02 -8.173578977584838867e-01 2.091625481843948364e-01 -1.751551926136016846e-01 -1.212423890829086304e-01 -3.851237520575523376e-02 -1.400777250528335571e-01
1.809184788726270199e-03 -3.342875465750694275e-02 -5.588331222534179688e-01 1.124940589070320129e-01 -7.287595272064208984e-01 -1.595234870910644531e-02 -2.853620052337646484e-01 -2.472920268774032593e-01
-2.751850523054599762e-02 -2.408166527748107910e-01 -5.655119419097900391e-01 6.071007996797561646e-02 -7.600957155227661133e-01 8.807920850813388824e-03 -7.571680098772048950e-02 -1.849442124366760254e-01
4.019806087017059326e-01 2.726415395736694336e-01 -4.479134380817413330e-01 8.534217253327369690e-03 -1.135146319866180420e-01 -2.383641302585601807e-01 4.407400786876678467e-01 5.471965670585632324e-01
3.685721457004547119e-01 -1.577688306570053101e-01 -6.114492416381835938e-01 2.171348631381988525e-01 -4.750199913978576660e-01 1.338030695915222168e-01 1.626735031604766846e-01 3.850140869617462158e-01
-1.137836426496505737e-01 3.398414850234985352e-01 -5.718290209770202637e-01 -5.383814573287963867e-01 -3.944700062274932861e-01 -1.975536495447158813e-01 -1.856366097927093506e-01 -1.600718349218368530e-01
3.073600232601165771e-01 4.696488380432128906e-02 -4.299569129943847656e-01 5.397096648812294006e-02 -3.306250572204589844e-01 6.795126944780349731e-02 3.988855183124542236e-01 6.652130484580993652e-01
5.385193228721618652e-01 -1.573992520570755005e-01 -2.892945706844329834e-01 2.062642127275466919e-01 -6.685683727264404297e-01 1.965806335210800171e-01 7.360904663801193237e-02 2.606533765792846680e-01
6.625002622604370117e-01 -1.568091511726379395e-01 -2.613805830478668213e-01 9.343427419662475586e-02 -6.046426892280578613e-01 -2.745782732963562012e-01 -1.303926408290863037e-01 3.829320520162582397e-02
7.269808053970336914e-01 -8.606357127428054810e-02 -2.604176998138427734e-01 -5.998945981264114380e-02 -4.991447031497955322e-01 2.687779068946838379e-01 -2.655954062938690186e-01 -2.734992094337940216e-02
3.011156916618347168e-01 7.107180953025817871e-01 8.799235522747039795e-02 -2.839988172054290771e-01 -3.605601489543914795e-01 6.890538334846496582e-02 -8.685938268899917603e-02 -4.165516197681427002e-01
-1.700510829687118530e-01 4.649115800857543945e-01 -1.482590883970260620e-01 -4.899438023567199707e-01 -5.616703033447265625e-01 3.821435868740081787e-01 1.738229990005493164e-01 3.453159704804420471e-02
-4.322872683405876160e-02 1.915262192487716675e-01 -1.863061487674713135e-01 5.619785562157630920e-02 -7.111113667488098145e-01 -4.200768172740936279e-01 -3.953727483749389648e-01 2.917488515377044678e-01
7.334893345832824707e-01 1.204548329114913940e-01 -4.972429573535919189e-01 1.272774040699005127e-01 -1.785849332809448242e-01 -6.805703043937683105e-02 2.761627733707427979e-01 -2.669152021408081055e-01
1.168231479823589325e-02 6.236029267311096191e-01 -9.511841833591461182e-02 -3.574273884296417236e-01 -4.940817058086395264e-01 3.814205825328826904e-01 1.089136078953742981e-01 -2.696672677993774414e-01
2.316893190145492554e-01 7.634411454200744629e-01 -2.672309242188930511e-02 -3.067572712898254395e-01 -3.522004187107086182e-01 3.221516907215118408e-01 -1.791845709085464478e-01 -9.343066811561584473e-02
-1.082011088728904724e-01 7.313219308853149414e-01 -3.551480472087860107e-01 -2.910329699516296387e-01 -3.810027241706848145e-01 -4.037148132920265198e-02 -3.033740818500518799e-01 6.165777519345283508e-02
5.312230437994003296e-02 1.934740394353866577e-01 -6.138343214988708496e-01 6.079438328742980957e-02 -3.016792237758636475e-01 -8.035945892333984375e-02 6.689707040786743164e-01 -1.851152181625366211e-01
-7.962629944086074829e-02 4.015569984912872314e-01 -3.599882721900939941e-01 4.561205506324768066e-01 -5.125187635421752930e-01 -4.017609059810638428e-01 2.310465425252914429e-01 1.315458863973617554e-01
-3.040703479200601578e-03 3.825841248035430908e-01 -2.177171036601066589e-02 1.814067810773849487e-01 -6.149966120719909668e-01 -3.951201736927032471e-01 3.251084685325622559e-01 4.245012998580932617e-01
3.720345674082636833e-03 1.220280453562736511e-01 -2.669157087802886963e-01 7.487298548221588135e-02 -7.908217906951904297e-01 -2.178140282630920410e-01 -4.846255779266357422e-01 -2.326776646077632904e-02
6.331302523612976074e-01 3.713701963424682617e-01 -2.492529004812240601e-01 -2.338642328977584839e-01 -5.588410422205924988e-02 1.534573584794998169e-01 5.635808110237121582e-01 1.073694694787263870e-02
5.197168588638305664e-01 3.542527258396148682e-01 -3.557609617710113525e-01 4.861066341400146484e-01 -4.415399730205535889e-01 1.937041431665420532e-01 -1.003528479486703873e-02 -9.462767094373703003e-02
4.090070724487304688e-01 3.349536657333374023e-01 -3.467366695404052734e-01 3.663236498832702637e-01 -4.827966690063476562e-01 4.105459153652191162e-01 -1.472032219171524048e-01 2.068585902452468872e-01
5.772174596786499023e-01 -1.176746115088462830e-01 -1.330239921808242798e-01 9.942290186882019043e-02 -7.353891134262084961e-01 1.459279507398605347e-01 -2.438226938247680664e-01 6.205598264932632446e-02
8.558646440505981445e-01 3.702749311923980713e-02 -1.846850365400314331e-01 1.601426154375076294e-01 -3.968402743339538574e-01 -7.103092223405838013e-02 -2.091823145747184753e-02 -2.083394527435302734e-01
-2.968183755874633789e-01 5.458001494407653809e-01 -2.808741033077239990e-01 -3.023418486118316650e-01 -6.037005782127380371e-01 -2.076877206563949585e-01 -1.715465486049652100e-01 -8.175208419561386108e-02
4.464465752243995667e-02 5.471085011959075928e-02 -7.122033834457397461e-01 3.835304379463195801e-01 -5.059208869934082031e-01 -2.634193375706672668e-02 2.893556058406829834e-01 1.754453592002391815e-02
7.170116901397705078e-02 4.295756220817565918e-01 -4.818632602691650391e-01 -3.767814636230468750e-01 -2.673659324645996094e-01 -5.849536061286926270e-01 -1.381797790527343750e-01 5.846885964274406433e-02
4.639153480529785156e-01 -2.649487853050231934e-01 -7.443992495536804199e-01 1.500388607382774353e-02 -3.584129810333251953e-01 3.885820880532264709e-02 1.133397147059440613e-01 -1.319606453180313110e-01
-1.619980484247207642e-01 2.956724464893341064e-01 -6.161574721336364746e-01 -4.759896099567413330e-01 -4.092067182064056396e-01 -1.206199228763580322e-01 -1.010515764355659485e-01 -2.964923679828643799e-01
7.584284245967864990e-02 6.829075217247009277e-01 -3.938255012035369873e-01 -2.914546430110931396e-01 -2.763112783432006836e-01 -1.545193940401077271e-01 -6.390316039323806763e-02 -4.284074604511260986e-01
2.827928066253662109e-01 4.474488198757171631e-01 -2.545800209045410156e-01 4.642245769500732422e-01 -5.306098461151123047e-01 3.427247405052185059e-01 -1.305476129055023193e-01 1.531424373388290405e-01
1.131081730127334595e-01 6.859652996063232422e-01 -2.609851211309432983e-02 -5.284994840621948242e-01 -3.603824377059936523e-01 1.294293105602264404e-01 8.077232539653778076e-02 2.889877259731292725e-01
4.585633277893066406e-01 4.398769512772560120e-02 -5.170900225639343262e-01 1.960170865058898926e-01 -3.843367993831634521e-01 4.444643855094909668e-01 2.261314392089843750e-01 2.925425767898559570e-01
4.816834628582000732e-01 7.939545810222625732e-02 -5.411106944084167480e-01 1.179301217198371887e-01 -3.364359438419342041e-01 4.560638964176177979e-01 -6.601514667272567749e-02 3.597607314586639404e-01
4.181242287158966064e-01 4.722347110509872437e-02 -3.407330214977264404e-01 3.810278326272964478e-02 -4.416452050209045410e-01 6.484317183494567871e-01 1.309496257454156876e-02 2.995086014270782471e-01
1.436788439750671387e-01 -1.236623898148536682e-01 -6.852721571922302246e-01 1.411463171243667603e-01 -5.341419577598571777e-01 4.314273297786712646e-01 -1.662431284785270691e-02 5.319817364215850830e-02
-1.951503381133079529e-02 6.119357943534851074e-01 -5.872296094894409180e-01 -3.174203261733055115e-02 -3.364122807979583740e-01 9.617224335670471191e-02 -3.545862734317779541e-01 -1.765050888061523438e-01
2.453304976224899292e-01 -4.452090337872505188e-02 -7.023596763610839844e-01 3.210670053958892822e-01 -5.241247415542602539e-01 1.757959127426147461e-01 1.024798750877380371e-01 -1.591369509696960449e-01
7.954934239387512207e-01 1.863688230514526367e-01 -1.269518882036209106e-01 1.766651123762130737e-01 -2.974448204040527344e-01 -2.454443722963333130e-01 1.701587885618209839e-01 -3.278095722198486328e-01
7.142995595932006836e-01 2.018852531909942627e-01 9.006269276142120361e-03 9.002794325351715088e-02 -5.465583801269531250e-01 1.914359331130981445e-01 -3.187048733234405518e-01 6.233625859022140503e-02
1.191754639148712158e-01 2.840891778469085693e-01 -6.793237328529357910e-01 -6.409363150596618652e-01 -1.232579052448272705e-01 1.083113346248865128e-02 -6.753910332918167114e-02 -1.137494444847106934e-01
1.608891040086746216e-01 1.591924279928207397e-01 -3.992448151111602783e-01 4.412510693073272705e-01 -7.228955626487731934e-01 2.184389978647232056e-01 -7.127385586500167847e-02 1.389241367578506470e-01
1.181271821260452271e-01 8.679039776325225830e-02 -4.479508101940155029e-01 -2.868749797344207764e-01 -3.414581716060638428e-01 6.669657677412033081e-02 7.433632612228393555e-01 1.480707824230194092e-01
6.574342250823974609e-01 -1.465633790940046310e-02 -5.191810727119445801e-01 1.666288226842880249e-01 -3.212578594684600830e-01 2.085279971361160278e-01 1.758699715137481689e-01 3.043524920940399170e-01
-1.178918108344078064e-01 4.236930608749389648e-01 -1.418599635362625122e-01 -4.821570217609405518e-01 -5.970544219017028809e-01 3.779201805591583252e-01 1.671358197927474976e-01 -1.635668724775314331e-01
-6.279927492141723633e-02 -5.644831433892250061e-02 -5.214399099349975586e-01 1.823044717311859131e-01 -7.615525722503662109e-01 2.610850930213928223e-01 -6.893724948167800903e-02 -1.866956949234008789e-01
2.064468562602996826e-01 7.544575929641723633e-01 -4.326109290122985840e-01 -3.041631877422332764e-01 -9.269451349973678589e-02 1.596577018499374390e-01 -2.075399160385131836e-01 1.770598143339157104e-01
4.520846903324127197e-01 3.098857700824737549e-01 -3.133632242679595947e-01 -2.535992860794067383e-01 -1.349718570709228516e-01 -1.370117962360382080e-01 7.035338878631591797e-01 -7.163603603839874268e-02
1.175468191504478455e-01 3.220997750759124756e-01 6.219207495450973511e-02 1.565378042869269848e-03 -7.229421734809875488e-01 -4.954399466514587402e-01 -1.348592489957809448e-01 3.037613928318023682e-01
7.464725375175476074e-01 3.293145820498466492e-02 -3.575145453214645386e-02 8.313319832086563110e-02 -4.532027840614318848e-01 -3.399403989315032959e-01 2.115138024091720581e-01 -2.604127824306488037e-01
6.475761532783508301e-01 -3.046664297580718994e-01 -3.595640063285827637e-01 -6.375954300165176392e-02 -5.603927373886108398e-01 -9.108521044254302979e-02 -1.242920979857444763e-01 -1.291777640581130981e-01
7.621611654758453369e-02 -1.787951439619064331e-01 -1.699679493904113770e-01 -5.303159952163696289e-01 -5.530028939247131348e-01 -2.869451344013214111e-01 3.977541923522949219e-01 3.251787126064300537e-01
1.148102059960365295e-01 4.184505641460418701e-01 3.318452462553977966e-02 5.260909795761108398e-01 -6.231853365898132324e-01 -2.032077908515930176e-01 3.079092204570770264e-01 -9.686749428510665894e-02
3.381927013397216797e-01 -1.580973155796527863e-02 -9.072598814964294434e-02 -5.637199878692626953e-01 -4.259489178657531738e-01 -1.447668224573135376e-01 5.569846034049987793e-01 2.162003517150878906e-01
4.248420596122741699e-01 5.272673964500427246e-01 1.778882443904876709e-01 3.142497837543487549e-01 -5.514869093894958496e-01 -1.369817405939102173e-01 -2.658266387879848480e-02 2.957915663719177246e-01
4.653991162776947021e-01 -2.223573774099349976e-01 3.998454287648200989e-02 -1.398078072816133499e-02 -7.379548549652099609e-01 -2.947739064693450928e-01 2.072625756263732910e-01 2.402913123369216919e-01
2.791667282581329346e-01 1.205307766795158386e-01 -3.795473277568817139e-01 4.270609021186828613e-01 -6.681663393974304199e-01 2.721951305866241455e-01 9.548147767782211304e-02 2.268215119838714600e-01
8.280405998229980469e-01 2.188904210925102234e-02 -3.155257701873779297e-01 -1.995722651481628418e-01 -2.038094848394393921e-01 3.074372708797454834e-01 -1.905971318483352661e-01 4.583488404750823975e-02
6.460076570510864258e-01 -3.551552295684814453e-01 -4.120806157588958740e-01 -1.246965527534484863e-01 -4.842218160629272461e-01 -1.431045532226562500e-01 -1.074457094073295593e-01 -6.844593584537506104e-02
7.863302230834960938e-01 -6.912237033247947693e-03 -4.421621263027191162e-01 7.949979603290557861e-02 -3.507306873798370361e-01 -4.946529865264892578e-02 -1.741177141666412354e-01 -1.550281643867492676e-01
-1.405878216028213501e-01 3.795856535434722900e-01 -5.862174034118652344e-01 -3.266377151012420654e-01 -3.820421397686004639e-01 -4.254037141799926758e-01 2.813665429130196571e-03 -2.426408976316452026e-01
1.976480036973953247e-01 1.360192000865936279e-01 -4.910624623298645020e-01 -4.111129045486450195e-01 -2.295809835195541382e-01 7.430917769670486450e-02 6.803359985351562500e-01 1.057904362678527832e-01
-1.438945829868316650e-01 1.404568254947662354e-01 -1.255363821983337402e-01 3.313625156879425049e-01 -8.861910700798034668e-01 1.728216260671615601e-01 7.543176412582397461e-02 -1.145173236727714539e-01
2.096337378025054932e-01 -5.629349499940872192e-02 -4.500654637813568115e-01 5.293845757842063904e-02 -6.799246668815612793e-01 3.339394629001617432e-01 -3.781886994838714600e-01 1.751676946878433228e-01
6.690508872270584106e-02 1.105948463082313538e-01 -5.311517044901847839e-02 3.015480637550354004e-01 -8.908714056015014648e-01 2.228181809186935425e-01 1.724238693714141846e-02 -2.143430113792419434e-01
5.211969017982482910e-01 2.166559221222996712e-03 2.873054444789886475e-01 -4.882187023758888245e-02 -7.739964723587036133e-01 -1.996516734361648560e-01 6.318579614162445068e-02 -2.230383642017841339e-02
2.653796672821044922e-01 -4.464821889996528625e-02 -3.671242594718933105e-01 1.137065738439559937e-01 -7.696319818496704102e-01 1.917684674263000488e-01 -3.816686570644378662e-01 -7.135523110628128052e-02
2.224412858486175537e-01 5.908845663070678711e-01 -9.977521747350692749e-02 2.371098995208740234e-01 -3.546005785465240479e-01 -4.978843629360198975e-01 -2.561387419700622559e-02 4.011391103267669678e-01
5.057741403579711914e-01 8.915378712117671967e-03 -7.872088998556137085e-02 -1.835944317281246185e-02 -4.805827140808105469e-01 -6.797841787338256836e-01 2.091121971607208252e-01 -2.801479771733283997e-02
5.298860669136047363e-01 -7.329316437244415283e-02 -3.249655663967132568e-02 6.520912796258926392e-02 -7.574410438537597656e-01 5.993189662694931030e-02 -2.470122277736663818e-01 2.649844288825988770e-01
-8.179324865341186523e-02 6.912556886672973633e-01 -5.528963804244995117e-01 -1.902096569538116455e-01 -3.264931440353393555e-01 5.023771896958351135e-02 -1.494041085243225098e-01 -2.053246349096298218e-01
1.761306822299957275e-01 2.463507354259490967e-01 1.872229948639869690e-02 4.083559811115264893e-01 -8.162851929664611816e-01 6.871193647384643555e-02 -4.303479939699172974e-02 -2.613224685192108154e-01
1.202012822031974792e-01 3.112300932407379150e-01 -3.798030316829681396e-01 -5.307891368865966797e-01 -2.398197501897811890e-01 -5.277132391929626465e-01 -1.034099757671356201e-01 3.406045138835906982e-01
1.746114641427993774e-01 5.398408174514770508e-01 -6.429075449705123901e-02 -5.197846889495849609e-01 -3.912394344806671143e-01 2.160352021455764771e-01 3.774605393409729004e-01 -2.481071650981903076e-01
5.498216301202774048e-02 -2.937236241996288300e-02 1.603253930807113647e-01 -3.179821372032165527e-01 -7.835567593574523926e-01 -3.230973184108734131e-01 7.069877348840236664e-03 3.884513080120086670e-01
1.947528421878814697e-01 2.207055687904357910e-01 -6.144616007804870605e-01 4.239454269409179688e-01 -4.554772078990936279e-01 3.623250424861907959e-01 1.292002201080322266e-01 2.521776594221591949e-02
-7.547247409820556641e-02 7.582134604454040527e-01 -3.033941090106964111e-01 -1.712541282176971436e-01 -3.891771733760833740e-01 3.716211616992950439e-01 -6.380716711282730103e-02 6.639175862073898315e-02
5.636348128318786621e-01 4.390056729316711426e-01 -1.535923033952713013e-01 -1.772147268056869507e-01 -1.136916056275367737e-01 3.485559253022074699e-03 5.852213501930236816e-01 -2.813757956027984619e-01
2.485768646001815796e-01 -1.329474598169326782e-01 -5.931780338287353516e-01 -3.307206928730010986e-02 -5.684251189231872559e-01 1.358496099710464478e-01 -4.278662502765655518e-01 -2.072412520647048950e-01
1.559058763086795807e-02 5.064061284065246582e-01 -5.250281691551208496e-01 -8.256360143423080444e-02 -1.825381070375442505e-01 -3.973816037178039551e-01 -1.083320844918489456e-02 5.191230177879333496e-01
4.228023067116737366e-02 6.452355384826660156e-01 -3.246518671512603760e-01 -2.731954455375671387e-01 -3.409302234649658203e-01 4.665406644344329834e-01 -5.884263291954994202e-02 -2.539542317390441895e-01
1.495269387960433960e-01 -5.777693167328834534e-02 -4.275734126567840576e-01 -2.962655127048492432e-01 -3.993353545665740967e-01 5.716780200600624084e-02 3.468179404735565186e-01 6.486073136329650879e-01
-4.828567057847976685e-02 3.154370188713073730e-01 -4.633585512638092041e-01 -3.073712885379791260e-01 -3.467350304126739502e-01 -6.205793619155883789e-01 2.376738786697387695e-01 1.647934019565582275e-01
3.903155326843261719e-01 -3.993277549743652344e-01 -2.705479562282562256e-01 1.768488436937332153e-02 -7.729589939117431641e-01 -9.152212180197238922e-03 1.170597821474075317e-01 5.856679379940032959e-02
-7.520381477661430836e-04 4.690876305103302002e-01 -5.438978075981140137e-01 -3.386157453060150146e-01 -2.828875780105590820e-01 -4.518937170505523682e-01 -1.763264238834381104e-01 2.326938807964324951e-01
1.505692154169082642e-01 7.372242212295532227e-01 -2.184289693832397461e-01 -1.567829698324203491e-01 -3.140743970870971680e-01 4.748836457729339600e-01 -1.799597591161727905e-01 -7.067233324050903320e-02
-8.490622043609619141e-02 3.753375709056854248e-01 -4.374265372753143311e-01 2.205017507076263428e-01 -3.960130214691162109e-01 -1.586238443851470947e-01 6.407426595687866211e-01 -1.393224447965621948e-01
4.859132170677185059e-01 -2.226437330245971680e-01 -1.202090978622436523e-01 -2.206180617213249207e-02 -7.848153114318847656e-01 -1.583930999040603638e-01 -1.881886273622512817e-01 -1.514685899019241333e-01
2.036467939615249634e-01 7.742409706115722656e-01 -3.001368939876556396e-01 -2.829082906246185303e-01 -1.425227969884872437e-01 3.349285423755645752e-01 9.658765792846679688e-02 2.171189188957214355e-01
-7.269066758453845978e-03 3.426580727100372314e-01 -3.651365637779235840e-01 -6.443809270858764648e-01 -4.011303186416625977e-01 2.918066084384918213e-01 7.201452553272247314e-02 -2.876428663730621338e-01
-2.402664534747600555e-02 4.118865132331848145e-01 -4.928837716579437256e-01 2.739027142524719238e-01 -3.225203752517700195e-01 -1.939458190463483334e-03 6.307733654975891113e-01 -9.958398342132568359e-02
-2.088738828897476196e-01 6.120647788047790527e-01 -3.851489424705505371e-01 -3.675056099891662598e-01 -4.833541512489318848e-01 -9.402804076671600342e-02 -2.344775646924972534e-01 -2.993534691631793976e-02
7.133118510246276855e-01 1.163937076926231384e-01 1.734059900045394897e-01 3.060088958591222763e-03 -5.220754742622375488e-01 -3.501738607883453369e-01 -2.528582140803337097e-02 2.274552434682846069e-01
1.952657289803028107e-02 7.699630856513977051e-01 -4.718509614467620850e-01 -1.659875065088272095e-01 -2.419244050979614258e-01 1.846685558557510376e-01 -2.507088482379913330e-01 -3.309977799654006958e-02
-7.613425701856613159e-02 6.742730140686035156e-01 -5.187079906463623047e-01 -2.155868262052536011e-01 -3.766505718231201172e-01 -2.787623181939125061e-02 -1.364270746707916260e-01 -2.505367994308471680e-01
2.338766753673553467e-01 -9.280294179916381836e-02 -3.289629891514778137e-02 -6.114919185638427734e-01 -5.006276965141296387e-01 2.067444920539855957e-01 4.672313332557678223e-01 2.236253470182418823e-01
2.367041707038879395e-01 3.531054258346557617e-01 -2.962133288383483887e-01 -6.453001499176025391e-01 -2.445965409278869629e-01 -4.790427088737487793e-01 4.071195423603057861e-02 -1.554551273584365845e-01
5.037369579076766968e-02 9.525853209197521210e-03 -3.318857029080390930e-02 7.689715921878814697e-02 -8.061665296554565430e-01 -3.842788636684417725e-01 2.873989045619964600e-01 -3.319403529167175293e-01
6.279957294464111328e-01 -1.410153508186340332e-01 -2.173021733760833740e-01 3.909135982394218445e-02 -5.578037500381469727e-01 -4.285318553447723389e-01 -1.441099196672439575e-01 1.464087814092636108e-01
5.341829061508178711e-01 -1.327040642499923706e-01 2.948765642940998077e-02 7.714495062828063965e-02 -7.709543704986572266e-01 2.613762915134429932e-01 1.931018754839897156e-02 1.647923290729522705e-01
2.940393686294555664e-01 1.621499955654144287e-01 1.215728893876075745e-01 -2.952485382556915283e-01 -5.322467088699340820e-01 -5.136922597885131836e-01 1.912225484848022461e-01 4.489592015743255615e-01
1.708012074232101440e-01 9.748911112546920776e-02 -9.522225707769393921e-02 -2.495745895430445671e-03 -5.760121345520019531e-01 -4.120255410671234131e-01 2.007693201303482056e-01 6.406137347221374512e-01
1.197546198964118958e-01 7.152931690216064453e-01 -1.074623614549636841e-01 -3.947745859622955322e-01 -3.398588895797729492e-01 3.228194415569305420e-01 -4.931219294667243958e-02 2.906394302845001221e-01
7.114083170890808105e-01 -1.165322661399841309e-01 -4.781787991523742676e-01 4.632310941815376282e-02 -2.864131033420562744e-01 -2.821317017078399658e-01 1.127582415938377380e-01 -2.741764187812805176e-01
3.830934166908264160e-01 2.344104647636413574e-01 -6.158872321248054504e-02 3.019445575773715973e-02 -3.902709484100341797e-01 3.572204709053039551e-01 7.050858139991760254e-01 1.285406947135925293e-01
3.041446022689342499e-02 5.701504945755004883e-01 -6.397771835327148438e-01 -1.783083081245422363e-01 -1.104798838496208191e-01 2.519977688789367676e-01 3.721426129341125488e-01 -1.367329508066177368e-01
1.234170496463775635e-01 6.748350262641906738e-01 -1.919189989566802979e-01 -5.264137983322143555e-01 -2.955765128135681152e-01 2.674378156661987305e-01 2.359894663095474243e-01 -2.902115322649478912e-02
-3.185438215732574463e-01 2.706286311149597168e-01 -7.185748815536499023e-01 -3.178181052207946777e-01 -3.347884118556976318e-01 -3.180147847160696983e-03 3.071676194667816162e-01 3.855589032173156738e-02
2.308011241257190704e-02 3.785158395767211914e-01 -4.087503626942634583e-02 8.164733648300170898e-02 -5.699175000190734863e-01 -4.106214940547943115e-01 4.072855114936828613e-01 4.342333376407623291e-01
4.976564645767211914e-01 2.176755666732788086e-02 -9.514351934194564819e-02 -6.689234972000122070e-01 -2.891925275325775146e-01 -1.187173053622245789e-01 3.293646275997161865e-01 2.985733747482299805e-01
9.258420765399932861e-02 6.407082080841064453e-01 -6.220741197466850281e-03 -5.175358653068542480e-01 -4.594852924346923828e-01 2.712141871452331543e-01 1.611588895320892334e-01 -4.881740733981132507e-02
1.273376941680908203e-01 3.167110085487365723e-01 -4.137284159660339355e-01 -1.159230992197990417e-01 -2.747622728347778320e-01 -9.359277784824371338e-02 7.665826678276062012e-01 1.642160713672637939e-01
4.152104258537292480e-02 4.115244746208190918e-01 -6.663443446159362793e-01 -3.125270605087280273e-01 -2.422512918710708618e-01 -1.329801380634307861e-01 -2.644703909754753113e-02 -4.584395587444305420e-01
7.671625912189483643e-02 -1.650658845901489258e-01 -4.699584543704986572e-01 -1.232363469898700714e-02 -7.310159206390380859e-01 -1.143701151013374329e-01 -2.198480814695358276e-01 -3.873720467090606689e-01
4.559178054332733154e-01 -2.190771847963333130e-01 -5.664989352226257324e-01 1.280917227268218994e-01 -4.906019270420074463e-01 2.736458182334899902e-01 1.993950158357620239e-01 2.269033342599868774e-01
-3.287222608923912048e-02 2.884810566902160645e-01 -7.090576887130737305e-01 -5.266669392585754395e-02 -1.817960441112518311e-01 1.569703370332717896e-01 5.897827148437500000e-01 -6.803283840417861938e-02
5.116665959358215332e-01 1.048808693885803223e-01 -9.372635744512081146e-03 2.370922453701496124e-02 -4.587688446044921875e-01 1.800510138273239136e-01 6.951854825019836426e-01 1.942127011716365814e-02
1.664178520441055298e-01 3.724175691604614258e-01 -2.398722916841506958e-01 -7.144103050231933594e-01 -2.516855597496032715e-01 -3.950472474098205566e-01 1.169203221797943115e-01 -1.805856823921203613e-01
2.348300367593765259e-01 -1.045285388827323914e-01 -2.441210448741912842e-01 2.620177567005157471e-01 -8.773313760757446289e-01 8.760965615510940552e-02 -1.371727585792541504e-01 -9.735633432865142822e-02
6.456506252288818359e-01 -8.576818741858005524e-03 2.665980458259582520e-01 -2.208786904811859131e-01 -6.570028066635131836e-01 -1.684955656528472900e-01 2.524358965456485748e-02 -5.019089207053184509e-02
3.881285786628723145e-01 1.048636138439178467e-01 -3.154831230640411377e-01 2.212401330471038818e-01 -4.627420306205749512e-01 -9.246120229363441467e-03 6.487135887145996094e-01 -2.341750413179397583e-01
2.598978579044342041e-01 6.646146774291992188e-01 3.921379148960113525e-02 -4.198485314846038818e-01 -3.926554918289184570e-01 3.805460929870605469e-01 -3.562159091234207153e-02 -1.125495657324790955e-01
7.471702098846435547e-01 2.494814544916152954e-01 -3.956269323825836182e-01 3.313703238964080811e-01 -2.200313508510589600e-01 -1.815955527126789093e-02 2.012582570314407349e-01 -1.546612828969955444e-01
4.944331645965576172e-01 3.396173939108848572e-02 4.722863063216209412e-02 -6.745533943176269531e-01 -3.610229790210723877e-01 -1.596317291259765625e-01 3.407124280929565430e-01 1.588232219219207764e-01
6.826186180114746094e-01 -1.611769795417785645e-01 -3.467443883419036865e-01 1.415926963090896606e-01 -5.950156450271606445e-01 5.135120078921318054e-02 -7.944153249263763428e-02 -6.915237754583358765e-02
1.182742863893508911e-01 2.277486324310302734e-01 -3.746772408485412598e-01 1.215193606913089752e-02 -3.777623772621154785e-01 -3.275899216532707214e-02 7.947518229484558105e-01 -1.349178105592727661e-01
4.667021930217742920e-01 5.373544692993164062e-01 -3.620494306087493896e-01 4.583361744880676270e-01 -3.101929724216461182e-01 1.932652592658996582e-01 -1.334032118320465088e-01 3.032759018242359161e-02
-5.661717802286148071e-02 6.223304867744445801e-01 -4.370452463626861572e-01 -1.975769698619842529e-01 -3.949327468872070312e-01 -7.784351706504821777e-02 -1.667736619710922241e-01 -4.354413449764251709e-01
2.756261825561523438e-02 5.098196864128112793e-01 -3.222934901714324951e-02 -4.282855689525604248e-01 -5.047757029533386230e-01 2.001905441284179688e-01 4.007753729820251465e-01 -3.152162432670593262e-01
7.577420473098754883e-01 4.236684739589691162e-01 1.064098849892616272e-01 1.356405615806579590e-01 -2.853397727012634277e-01 -2.758206129074096680e-01 2.107357382774353027e-01 1.212647259235382080e-01
7.149946689605712891e-02 7.463343143463134766e-01 -4.401488006114959717e-01 -3.432981669902801514e-01 -2.180131673812866211e-01 3.750169277191162109e-02 -1.031386926770210266e-01 -2.582916915416717529e-01
1.510284375399351120e-02 5.311443209648132324e-01 -6.014947891235351562e-01 -3.288645744323730469e-01 -3.192602992057800293e-01 -5.675255879759788513e-02 -1.716626882553100586e-01 -3.362938761711120605e-01
-1.174627617001533508e-01 6.482659578323364258e-01 -5.693150758743286133e-01 -1.132438257336616516e-01 -3.423867225646972656e-01 -3.532272577285766602e-02 -2.859143018722534180e-01 1.696656644344329834e-01
2.035288512706756592e-01 6.475470662117004395e-01 -1.373738050460815430e-01 -5.216823816299438477e-01 -3.104290664196014404e-01 2.986241281032562256e-01 2.132176607847213745e-01 -1.312644630670547485e-01
-3.098766133189201355e-02 5.085176825523376465e-01 -1.809418648481369019e-01 2.479043304920196533e-01 -5.619432926177978516e-01 -5.056692361831665039e-01 2.472579628229141235e-01 1.167687922716140747e-01
-8.169004321098327637e-02 6.509515643119812012e-01 -4.137547314167022705e-01 -3.136442601680755615e-01 -2.963651716709136963e-01 4.226691424846649170e-01 9.064114093780517578e-02 1.591403335332870483e-01
4.231400787830352783e-02 6.111744046211242676e-01 -1.460080891847610474e-01 -2.545992732048034668e-01 -4.610373079776763916e-01 5.335966944694519043e-01 -2.030899524688720703e-01 -3.143303096294403076e-03
1.203670948743820190e-01 8.626587688922882080e-02 -1.492933630943298340e-01 3.400543630123138428e-01 -8.734144568443298340e-01 1.445182412862777710e-01 -5.785032361745834351e-02 -2.303464859724044800e-01
5.406902357935905457e-02 4.962447285652160645e-01 1.169369816780090332e-01 4.370127022266387939e-01 -7.136098742485046387e-01 -4.325804114341735840e-02 -2.043362148106098175e-02 -1.861069500446319580e-01
2.937997579574584961e-01 -1.247898712754249573e-01 -9.750797599554061890e-02 3.363371267914772034e-02 -6.339505314826965332e-01 -4.327984452247619629e-01 3.570345938205718994e-01 -4.132660031318664551e-01
3.330482840538024902e-01 -2.259726822376251221e-02 -4.740944597870111465e-03 -5.931910276412963867e-01 -4.219512343406677246e-01 8.018040657043457031e-02 5.811980962753295898e-01 1.200292557477951050e-01
4.185580611228942871e-01 -1.852393448352813721e-01 -6.279496103525161743e-02 4.414338618516921997e-02 -7.929441332817077637e-01 -7.182892411947250366e-02 -1.025778874754905701e-01 3.743818104267120361e-01
8.293539285659790039e-02 1.989117264747619629e-01 -6.034261584281921387e-01 -4.008671045303344727e-01 -2.267149537801742554e-01 -5.401660799980163574e-01 -5.788282677531242371e-02 2.867212593555450439e-01
1.712082326412200928e-01 6.272530555725097656e-01 -1.040756925940513611e-01 -5.589275360107421875e-01 -3.524944782257080078e-01 2.223528027534484863e-01 2.537329196929931641e-01 -1.262393146753311157e-01
4.715320169925689697e-01 6.650888919830322266e-01 -7.167657464742660522e-02 -6.031325459480285645e-02 -1.107155457139015198e-01 3.377142548561096191e-02 5.515900254249572754e-01 9.428288787603378296e-02
6.367188096046447754e-01 1.148070320487022400e-01 -5.632288008928298950e-02 -2.151293009519577026e-01 -3.386704623699188232e-01 -3.878692686557769775e-01 -3.087702691555023193e-01 4.140969812870025635e-01
-5.923373252153396606e-02 4.062646031379699707e-01 -5.221326947212219238e-01 4.614980891346931458e-02 -3.582243025302886963e-01 -5.913410782814025879e-01 8.818346261978149414e-02 2.662757635116577148e-01
-1.640058904886245728e-01 6.298660635948181152e-01 -1.292573660612106323e-01 -5.372174382209777832e-01 -5.043417811393737793e-01 -1.280680596828460693e-01 1.085998769849538803e-02 -1.343998964875936508e-02
4.752344191074371338e-01 4.595609605312347412e-01 -2.145589292049407959e-01 -2.831365764141082764e-01 -1.551534682512283325e-01 9.630642086267471313e-02 6.300609111785888672e-01 -8.018688857555389404e-02
3.828942775726318359e-01 1.141013056039810181e-01 -1.620049327611923218e-01 4.214434418827295303e-03 -4.744199216365814209e-01 3.191850781440734863e-01 6.927108764648437500e-01 -8.548487722873687744e-02
3.351250886917114258e-01 6.018194556236267090e-01 -2.648875350132584572e-03 4.792325198650360107e-01 -4.504764080047607422e-01 6.392263621091842651e-02 -5.103285238146781921e-02 2.936227023601531982e-01
5.303623080253601074e-01 2.537938356399536133e-01 1.799882054328918457e-01 3.239290118217468262e-01 -6.681870818138122559e-01 -2.385778278112411499e-01 1.085673421621322632e-01 4.240993037819862366e-02
5.451715588569641113e-01 -2.012688107788562775e-02 -3.139423727989196777e-01 1.618388891220092773e-01 -6.641998887062072754e-01 3.182378411293029785e-02 -3.453449010848999023e-01 1.272556036710739136e-01
2.370827272534370422e-02 -7.280511409044265747e-02 -8.237131685018539429e-02 -2.272247150540351868e-02 -8.582766652107238770e-01 -1.616755127906799316e-01 1.705258637666702271e-01 -4.415643513202667236e-01
4.553971886634826660e-01 1.386254280805587769e-01 2.729780226945877075e-02 1.763135939836502075e-01 -7.431769967079162598e-01 -2.273249775171279907e-01 -3.106461465358734131e-01 2.026701569557189941e-01
-2.222652547061443329e-02 -9.180918335914611816e-02 -5.504532456398010254e-01 2.172610163688659668e-01 -7.116631269454956055e-01 2.617428898811340332e-01 1.247815787792205811e-01 -2.243470549583435059e-01
3.088948130607604980e-01 3.657673001289367676e-01 4.186524450778961182e-01 -3.234687447547912598e-01 -6.179515123367309570e-01 -1.443798542022705078e-01 2.153953909873962402e-01 2.044298350811004639e-01
2.846875488758087158e-01 2.437918186187744141e-01 -8.021624386310577393e-02 2.588690519332885742e-01 -4.731151163578033447e-01 -2.271126583218574524e-02 7.429286241531372070e-01 9.886515140533447266e-02
2.486765086650848389e-01 3.987509012222290039e-01 -2.050103098154067993e-01 -6.380941271781921387e-01 -2.232842892408370972e-01 -4.335484802722930908e-01 3.564261645078659058e-02 -3.014528155326843262e-01
2.107732743024826050e-01 -8.461466431617736816e-02 -6.985964775085449219e-01 9.660862386226654053e-02 -5.386223196983337402e-01 -1.190945208072662354e-01 -2.843228280544281006e-01 -2.567251920700073242e-01
8.989366143941879272e-02 5.630718469619750977e-01 -6.599969416856765747e-02 -4.532167017459869385e-01 -4.499117732048034668e-01 3.130400478839874268e-01 3.662527799606323242e-01 -1.747914254665374756e-01
1.880877166986465454e-01 8.261922001838684082e-01 -2.659814357757568359e-01 2.042808197438716888e-02 -1.568525731563568115e-01 -2.888903254643082619e-03 3.244257569313049316e-01 2.846097350120544434e-01
2.574713230133056641e-01 5.631785467267036438e-02 -5.293294787406921387e-01 6.672280374914407730e-03 -3.126521110534667969e-01 -6.596089154481887817e-02 2.990255057811737061e-01 6.773359775543212891e-01
-6.986407190561294556e-02 2.162006944417953491e-01 -2.976294159889221191e-01 4.471398591995239258e-01 -7.658185362815856934e-01 -6.589802354574203491e-02 1.043730825185775757e-01 -2.411319166421890259e-01
4.494273066520690918e-01 1.433955878019332886e-01 7.865409553050994873e-02 3.565157577395439148e-02 -4.827895760536193848e-01 2.403694540262222290e-01 6.867116689682006836e-01 8.694279193878173828e-02
8.465994149446487427e-02 -7.813251018524169922e-02 -6.018992662429809570e-01 2.520624734461307526e-02 -6.474152803421020508e-01 -2.961798310279846191e-01 -3.172075152397155762e-01 -1.277510970830917358e-01
8.106062412261962891e-01 3.827001899480819702e-02 -1.282097101211547852e-01 9.343440085649490356e-02 -4.516770541667938232e-01 -2.375442832708358765e-01 -1.807032376527786255e-01 -1.522894948720932007e-01
1.516325026750564575e-01 -8.416050113737583160e-03 -1.462177187204360962e-01 -6.643891930580139160e-01 -4.250168204307556152e-01 1.862238794565200806e-01 9.624508768320083618e-02 5.381100177764892578e-01
3.324396014213562012e-01 3.582031279802322388e-02 -3.478487133979797363e-01 -3.262439072132110596e-01 -2.723910808563232422e-01 1.067157238721847534e-01 4.046507477760314941e-01 6.414356827735900879e-01
-6.885780394077301025e-02 3.340360224246978760e-01 -5.837824344635009766e-01 -5.150139331817626953e-01 -3.628073334693908691e-01 -1.201304420828819275e-01 -4.110088199377059937e-02 -3.603990375995635986e-01
1.616829186677932739e-01 5.423583984375000000e-01 -1.151785552501678467e-01 -5.843677520751953125e-01 -3.539301753044128418e-01 1.838694959878921509e-01 3.279787898063659668e-01 -2.414739280939102173e-01
4.837875068187713623e-01 4.279448986053466797e-01 -2.947175800800323486e-01 2.733359932899475098e-01 -2.898277938365936279e-01 4.679401516914367676e-01 -1.667029410600662231e-01 3.008056879043579102e-01
8.424893617630004883e-01 4.641607776284217834e-02 -2.946594953536987305e-01 -2.994603477418422699e-03 -2.724761962890625000e-01 -2.609082311391830444e-02 1.340601686388254166e-02 -3.551343381404876709e-01
1.039112806320190430e-01 6.866649985313415527e-01 2.292179763317108154e-01 -4.071676731109619141e-01 -5.045559406280517578e-01 -5.243483558297157288e-02 1.963419169187545776e-01 -5.908370018005371094e-02
1.056567355990409851e-01 2.425331622362136841e-01 -6.227423548698425293e-01 -3.693390488624572754e-01 -1.703333556652069092e-01 2.692155241966247559e-01 5.516322851181030273e-01 -2.550759585574269295e-03
3.487168848514556885e-01 -1.482683047652244568e-02 -2.387460023164749146e-01 -6.583342701196670532e-02 -5.529506802558898926e-01 1.638345271348953247e-01 -3.264884650707244873e-02 6.951120495796203613e-01
-4.163567721843719482e-02 4.884727001190185547e-01 -4.384391903877258301e-01 2.870697677135467529e-01 -3.701483607292175293e-01 -4.968831241130828857e-01 2.575479745864868164e-01 1.865192502737045288e-01
9.356505423784255981e-02 5.509210824966430664e-01 -8.231899887323379517e-02 2.137293815612792969e-01 -4.333027005195617676e-01 -2.938037812709808350e-01 4.356947839260101318e-01 4.139721095561981201e-01
-3.751614689826965332e-02 6.695356369018554688e-01 -4.966981410980224609e-01 -2.558656334877014160e-01 -3.470685184001922607e-01 1.368895918130874634e-01 -3.027624487876892090e-01 -8.530982583761215210e-02
5.609181523323059082e-01 1.834754198789596558e-01 -5.919753909111022949e-01 3.863063156604766846e-01 -2.638508975505828857e-01 1.058493554592132568e-01 2.560565471649169922e-01 7.519266754388809204e-02
3.447702229022979736e-01 1.536685675382614136e-01 -1.377794798463582993e-02 -5.385240912437438965e-01 -3.983293175697326660e-01 2.976072952151298523e-02 6.335241794586181641e-01 8.010386675596237183e-02
1.633920222520828247e-01 3.788127005100250244e-01 -6.279097497463226318e-02 7.985126227140426636e-02 -5.725664496421813965e-01 -5.947872400283813477e-01 9.397222846746444702e-02 3.592356145381927490e-01
-2.429396845400333405e-03 8.340077996253967285e-01 -3.632428050041198730e-01 -1.919458061456680298e-01 -2.346969693899154663e-01 1.770541444420814514e-02 -1.350159347057342529e-01 2.490199953317642212e-01
6.540594100952148438e-01 2.467232942581176758e-01 2.995748519897460938e-01 -3.547782450914382935e-02 -5.849563479423522949e-01 -1.361975967884063721e-01 -1.893002986907958984e-01 1.541806161403656006e-01
3.422106802463531494e-01 -4.329162836074829102e-01 -1.768825054168701172e-01 -1.190909147262573242e-01 -7.716984748840332031e-01 -1.786635369062423706e-01 1.322075873613357544e-01 7.132542878389358521e-02
-2.057161368429660797e-02 4.622685313224792480e-01 -6.182894110679626465e-01 -3.876585662364959717e-01 -3.247534334659576416e-01 -2.413799762725830078e-01 -2.082411497831344604e-01 -2.150124460458755493e-01
5.140048861503601074e-01 1.344415247440338135e-01 -2.814744710922241211e-01 1.156995445489883423e-01 -3.910063207149505615e-01 1.231320500373840332e-01 6.757800579071044922e-01 1.960338838398456573e-02
6.624400019645690918e-01 -1.563576906919479370e-01 -4.118905961513519287e-02 1.734862686134874821e-03 -5.989943742752075195e-01 5.720080435276031494e-02 7.249568402767181396e-02 4.095169603824615479e-01
2.140746563673019409e-01 3.327006101608276367e-01 -5.182898044586181641e-01 -1.612988859415054321e-01 -1.505020260810852051e-01 1.972796767950057983e-01 6.072962880134582520e-01 3.441828489303588867e-01
2.768850326538085938e-01 1.795648187398910522e-01 -5.363143086433410645e-01 -5.145726799964904785e-01 -8.974507451057434082e-02 -3.160083666443824768e-02 1.345136165618896484e-01 5.581454634666442871e-01
4.847070276737213135e-01 6.113614141941070557e-02 2.064680010080337524e-01 1.739650964736938477e-01 -7.240242958068847656e-01 1.218216046690940857e-01 3.038156926631927490e-01 2.388994842767715454e-01
-6.464220583438873291e-02 5.764524936676025391e-01 -1.103506013751029968e-01 3.431159555912017822e-01 -4.669162333011627197e-01 -4.087042808532714844e-01 3.649515807628631592e-01 1.240094676613807678e-01
4.531662762165069580e-01 -6.081374362111091614e-02 -1.470654457807540894e-01 1.616757959127426147e-01 -8.024246096611022949e-01 -1.607449501752853394e-01 -2.650894522666931152e-01 5.637431144714355469e-02
5.557663440704345703e-01 -2.299585193395614624e-01 -2.599793374538421631e-01 9.088354557752609253e-02 -7.126598954200744629e-01 7.087869197130203247e-02 -1.311868578195571899e-01 -1.796547323465347290e-01
-2.009155601263046265e-02 1.741681843996047974e-01 -5.937190651893615723e-01 -1.243025809526443481e-01 -3.420981466770172119e-01 -3.320056796073913574e-01 -3.041071258485317230e-02 6.108394265174865723e-01
1.957265585660934448e-01 -1.200906746089458466e-02 -3.780127167701721191e-01 -3.854615613818168640e-02 -5.511695146560668945e-01 6.812775135040283203e-01 -1.897136569023132324e-01 1.151058375835418701e-01
5.096784234046936035e-01 -1.012923493981361389e-01 -7.011559009552001953e-01 1.499002613127231598e-02 -2.638610601425170898e-01 2.196399867534637451e-01 1.998387873172760010e-01 2.834140658378601074e-01
2.344002872705459595e-01 3.280048370361328125e-01 -4.518448412418365479e-01 -7.123468518257141113e-01 -1.619693785905838013e-01 -5.795142054557800293e-02 7.950773835182189941e-02 -2.999226450920104980e-01
8.606565184891223907e-03 5.835150480270385742e-01 -4.524379670619964600e-01 -2.842599451541900635e-01 -2.540409862995147705e-01 5.389975309371948242e-01 8.515901118516921997e-02 1.078199446201324463e-01
2.253630608320236206e-01 6.420939564704895020e-01 -5.494102835655212402e-02 -3.842662572860717773e-01 -3.444198668003082275e-01 4.584073722362518311e-01 -9.601537883281707764e-02 2.196964472532272339e-01
3.033095300197601318e-01 -3.363601863384246826e-02 -5.369578599929809570e-01 -1.786633878946304321e-01 -3.380553424358367920e-01 -1.925712078809738159e-01 9.339462220668792725e-02 6.531003117561340332e-01
4.683511257171630859e-01 1.968740224838256836e-01 -3.119083344936370850e-01 1.997829675674438477e-01 -3.633456826210021973e-01 4.632540941238403320e-01 2.016550004482269287e-01 4.662603139877319336e-01
1.134589090943336487e-01 7.406075000762939453e-01 -4.272674396634101868e-02 -5.188403129577636719e-01 -3.133271634578704834e-01 3.520695120096206665e-02 1.645600050687789917e-01 2.027643620967864990e-01
-5.282721668481826782e-02 6.367747783660888672e-01 -6.190395951271057129e-01 -2.654405832290649414e-01 -2.825971841812133789e-01 -4.166089370846748352e-02 -1.426349282264709473e-01 -1.900442689657211304e-01
8.685069084167480469e-01 3.123594224452972412e-01 -8.201882988214492798e-02 -8.512771129608154297e-02 -8.821655064821243286e-02 3.509787609800696373e-03 3.505524694919586182e-01 -5.892405286431312561e-02
2.955188453197479248e-01 -6.822501122951507568e-02 -5.359763503074645996e-01 -6.172187924385070801e-01 -2.338640391826629639e-01 1.345411688089370728e-01 5.970897525548934937e-02 4.042590260505676270e-01
5.058087706565856934e-01 -8.749534934759140015e-02 1.391874700784683228e-01 7.207683473825454712e-02 -7.851126790046691895e-01 2.544669210910797119e-01 -3.077557682991027832e-02 1.727174818515777588e-01
3.743085265159606934e-01 4.416877627372741699e-01 -1.356274783611297607e-01 4.500995874404907227e-01 -5.387427210807800293e-01 3.568907082080841064e-02 -3.104961514472961426e-01 2.364219725131988525e-01
6.334457397460937500e-01 -4.431814327836036682e-02 -5.960716009140014648e-01 -2.172061800956726074e-01 -1.531926691532135010e-01 3.137350976467132568e-01 -7.230894267559051514e-02 -2.591839432716369629e-01
4.007037729024887085e-02 5.607681870460510254e-01 -3.193756043910980225e-01 -1.809694170951843262e-01 -4.656045734882354736e-01 -8.990639448165893555e-02 -3.966634869575500488e-01 -4.086200892925262451e-01
7.080326974391937256e-02 3.532712459564208984e-01 -6.706313490867614746e-01 -2.546139955520629883e-01 -2.521218657493591309e-01 -5.073298215866088867e-01 -1.845720559358596802e-01 2.441351860761642456e-02
-4.217476770281791687e-02 5.406787395477294922e-01 6.990289688110351562e-02 -5.537529587745666504e-01 -4.983492195606231689e-01 -1.212194636464118958e-01 2.908859550952911377e-01 -2.160976380109786987e-01
9.965166449546813965e-03 5.125500559806823730e-01 -2.852905094623565674e-01 2.333708405494689941e-01 -3.528673946857452393e-01 -4.224995076656341553e-01 4.906693696975708008e-01 2.399220913648605347e-01
3.025012016296386719e-01 -2.867033481597900391e-01 -1.237118020653724670e-01 3.445497155189514160e-02 -7.856501340866088867e-01 -2.760515809059143066e-01 3.128001093864440918e-01 -1.360443681478500366e-01
1.480642110109329224e-01 2.200846076011657715e-01 -6.231852769851684570e-01 -2.785972058773040771e-01 -1.678764969110488892e-01 -5.764184594154357910e-01 1.519488543272018433e-01 -2.830796539783477783e-01
4.922209978103637695e-01 -1.161226257681846619e-01 -6.189420819282531738e-01 6.470298022031784058e-02 -2.843980193138122559e-01 1.351152360439300537e-01 2.163645774126052856e-01 4.593540728092193604e-01
6.584521383047103882e-02 1.347801387310028076e-01 -2.455578595399856567e-01 3.994034230709075928e-01 -7.966197729110717773e-01 3.923917934298515320e-02 1.176745351403951645e-02 -3.484187722206115723e-01
7.034233808517456055e-01 -2.984435260295867920e-01 -2.574314177036285400e-01 -6.265556067228317261e-02 -5.704388022422790527e-01 -1.144981905817985535e-01 -8.602158725261688232e-02 4.503776319324970245e-03
-8.674435317516326904e-02 5.604847073554992676e-01 -6.044232249259948730e-01 1.003507673740386963e-01 -5.261398553848266602e-01 -6.158321350812911987e-02 1.207329332828521729e-01 -8.799102902412414551e-02
4.326015710830688477e-01 1.412658542394638062e-01 -4.079801216721534729e-02 1.687802076339721680e-01 -6.194583177566528320e-01 9.165202081203460693e-02 -3.973800837993621826e-01 4.612036943435668945e-01
3.603138625621795654e-01 1.625106632709503174e-01 1.070794612169265747e-01 -5.120723843574523926e-01 -3.864681124687194824e-01 -1.147034540772438049e-01 6.278199553489685059e-01 1.157920584082603455e-01
5.284499526023864746e-01 4.136645197868347168e-01 3.657130300998687744e-01 5.943068861961364746e-02 -5.336940288543701172e-01 -3.148585259914398193e-01 7.603839039802551270e-02 1.503239125013351440e-01
4.890755414962768555e-01 -7.725962996482849121e-02 8.912413567304611206e-02 1.129664480686187744e-01 -7.867749929428100586e-01 2.269242554903030396e-01 -3.649177402257919312e-02 2.495805770158767700e-01
-9.028282947838306427e-03 1.804644167423248291e-01 -6.558980345726013184e-01 -4.266657233238220215e-01 -2.784850597381591797e-01 -4.121403098106384277e-01 1.760115325450897217e-01 2.769690454006195068e-01
4.154577851295471191e-01 -1.654672175645828247e-01 -5.189730599522590637e-02 -4.908844083547592163e-02 -7.762403488159179688e-01 -4.161651134490966797e-01 -5.802159383893013000e-02 1.257124841213226318e-01
1.159557104110717773e-01 2.726849615573883057e-01 -2.879773974418640137e-01 -1.509703844785690308e-01 -3.491506576538085938e-01 1.434216797351837158e-01 8.121774196624755859e-01 6.607601046562194824e-02
4.048580229282379150e-01 3.226059675216674805e-01 -4.172208011150360107e-01 4.960700273513793945e-01 -4.196712672710418701e-01 1.515220999717712402e-01 1.080961003899574280e-01 3.179450631141662598e-01
1.851148307323455811e-01 3.183605074882507324e-01 -3.335459530353546143e-01 -6.906862258911132812e-01 -3.042998611927032471e-01 -1.541208922863006592e-01 -1.482598930597305298e-01 -3.711417019367218018e-01
2.211858779191970825e-01 7.153716087341308594e-01 1.782581210136413574e-01 -4.515831768512725830e-01 -3.914506435394287109e-01 1.352249830961227417e-01 1.571413129568099976e-01 8.604786545038223267e-02
2.427461445331573486e-01 -2.254484221339225769e-02 7.130750454962253571e-03 -6.742681860923767090e-01 -5.312889218330383301e-01 -1.238774284720420837e-01 2.790264189243316650e-01 3.322776556015014648e-01
-1.928887888789176941e-02 4.908517897129058838e-01 -3.139001503586769104e-02 -4.446000158786773682e-01 -4.937542974948883057e-01 3.161415085196495056e-02 4.161009490489959717e-01 -3.769684135913848877e-01
3.463270366191864014e-01 -1.342282146215438843e-01 -1.302507817745208740e-01 3.113315701484680176e-01 -7.882022261619567871e-01 -4.305944219231605530e-02 2.785465121269226074e-01 2.178137749433517456e-01
-7.915750890970230103e-02 -1.145068407058715820e-01 -5.287033319473266602e-01 3.328934311866760254e-02 -7.778191566467285156e-01 -5.777411907911300659e-02 -2.675513327121734619e-01 -1.416433006525039673e-01
2.492261491715908051e-02 4.586894512176513672e-01 -8.604609966278076172e-02 -4.882664680480957031e-01 -5.164597630500793457e-01 1.370916813611984253e-01 7.161401212215423584e-02 -5.025150179862976074e-01
9.984126687049865723e-02 3.737270534038543701e-01 -6.178553700447082520e-01 -3.411412835121154785e-01 -2.789724469184875488e-01 -9.007176756858825684e-02 -2.069614529609680176e-01 -4.727215766906738281e-01
4.329490959644317627e-01 -1.338563859462738037e-01 -1.640832871198654175e-01 1.456367820501327515e-01 -7.720581293106079102e-01 -3.625931143760681152e-01 -3.433457762002944946e-02 1.333326101303100586e-01
2.105849236249923706e-01 -5.955959856510162354e-02 3.464769572019577026e-02 -6.876398324966430664e-01 -5.374879240989685059e-01 -2.553496360778808594e-01 3.096017539501190186e-01 1.676539778709411621e-01
2.658543884754180908e-01 2.801417112350463867e-01 -4.138067066669464111e-01 4.458154439926147461e-01 -4.690393209457397461e-01 3.286900818347930908e-01 2.304484248161315918e-01 3.157738149166107178e-01
9.891419904306530952e-04 3.348385989665985107e-01 -9.293404221534729004e-02 2.490357458591461182e-01 -6.886981129646301270e-01 -4.072779119014739990e-01 -4.877666383981704712e-02 4.179319441318511963e-01
8.162192702293395996e-01 -4.403456300497055054e-02 -1.568644940853118896e-01 9.218353033065795898e-02 -4.975647032260894775e-01 -2.037221193313598633e-01 7.145416736602783203e-02 -6.755495816469192505e-02
-9.214269369840621948e-02 -4.915993660688400269e-02 -4.592752754688262939e-01 -2.549757808446884155e-02 -7.543255686759948730e-01 3.074443936347961426e-01 -2.944619059562683105e-01 1.651430428028106689e-01
5.789481401443481445e-01 2.747185230255126953e-01 -2.553996741771697998e-01 -2.519058585166931152e-01 -1.196120455861091614e-01 1.667329967021942139e-01 6.468582749366760254e-01 1.143407542258501053e-02
4.623927772045135498e-01 -1.655643135309219360e-01 9.706497937440872192e-02 9.512884169816970825e-02 -8.427950143814086914e-01 -1.122219488024711609e-02 6.125118583440780640e-02 1.616449356079101562e-01
7.703039050102233887e-01 1.196380928158760071e-01 -1.618124842643737793e-01 2.768039107322692871e-01 -4.309124946594238281e-01 -8.641015738248825073e-02 1.045520380139350891e-01 -2.922867536544799805e-01
3.500501513481140137e-01 2.554542124271392822e-01 2.789703607559204102e-01 -2.458689510822296143e-01 -5.936998724937438965e-01 -4.671102464199066162e-01 1.497013866901397705e-01 2.843412756919860840e-01
3.575946092605590820e-01 1.947563141584396362e-01 -2.537152469158172607e-01 -1.753610819578170776e-01 -3.165182173252105713e-01 3.163145184516906738e-01 7.250457406044006348e-01 1.146427989006042480e-01
2.194427847862243652e-01 -1.672277599573135376e-02 1.151998043060302734e-01 1.248825937509536743e-01 -8.779460191726684570e-01 2.871582806110382080e-01 -2.230007052421569824e-01 1.404283791780471802e-01
2.260629385709762573e-01 1.477010846138000488e-01 -3.783828914165496826e-01 -1.410239487886428833e-01 -3.312749266624450684e-01 3.468578457832336426e-01 6.535750627517700195e-01 3.268100023269653320e-01
7.596151828765869141e-01 2.404063194990158081e-01 -3.365622460842132568e-01 1.898859143257141113e-01 -2.718583047389984131e-01 -1.694548726081848145e-01 -3.279543220996856689e-01 7.538409531116485596e-02
9.094977378845214844e-02 1.472364962100982666e-01 2.790144383907318115e-01 -2.847751080989837646e-01 -7.415845394134521484e-01 -4.408358931541442871e-01 1.828308254480361938e-01 1.827361285686492920e-01
6.271910667419433594e-01 4.186832606792449951e-01 -8.462022244930267334e-02 5.044031143188476562e-01 -3.919835388660430908e-01 6.303978711366653442e-02 9.543235599994659424e-02 5.495797470211982727e-02
8.661490678787231445e-01 -4.806870594620704651e-02 -1.624489873647689819e-01 -2.994076721370220184e-02 -3.001035749912261963e-01 -9.062906354665756226e-02 2.306186854839324951e-01 -2.621610462665557861e-01
1.360254287719726562e-01 -2.837863862514495850e-01 -2.419256716966629028e-01 9.200759977102279663e-02 -8.968687057495117188e-01 6.546598672866821289e-02 -9.257574379444122314e-02 -1.293808519840240479e-01
5.956163406372070312e-01 3.085721731185913086e-01 -3.128941357135772705e-01 -8.491822332143783569e-02 -1.272628605365753174e-01 -1.398358941078186035e-01 6.177439689636230469e-01 -1.659907251596450806e-01
1.712792515754699707e-01 6.635892391204833984e-02 -1.908837556838989258e-01 -7.223491668701171875e-01 -3.636822104454040527e-01 -2.523469924926757812e-01 1.751690804958343506e-01 4.259192049503326416e-01
4.522914290428161621e-01 4.278876483440399170e-01 2.529218606650829315e-02 3.638913929462432861e-01 -5.517687797546386719e-01 1.770311892032623291e-01 -2.643363773822784424e-01 2.713399827480316162e-01
5.287790298461914062e-01 -1.125843003392219543e-01 -3.751580715179443359e-01 8.828464895486831665e-02 -5.719493627548217773e-01 4.497437179088592529e-02 -1.085381209850311279e-01 4.671728014945983887e-01
9.257818013429641724e-02 5.011573433876037598e-01 -4.937294423580169678e-01 -5.831566452980041504e-01 -2.337776422500610352e-01 -3.048432245850563049e-02 -9.829527139663696289e-02 -3.019715547561645508e-01
-1.723934859037399292e-01 5.315191671252250671e-02 -6.534754633903503418e-01 1.502704471349716187e-01 -6.789809465408325195e-01 2.175679057836532593e-01 -7.895301282405853271e-02 -5.709271878004074097e-02
4.139298200607299805e-01 -1.652570664882659912e-01 1.364330202341079712e-02 -3.305015340447425842e-02 -7.758054733276367188e-01 1.874566227197647095e-01 -5.056481808423995972e-03 4.037748873233795166e-01
4.729886651039123535e-01 6.369411945343017578e-02 -4.786913990974426270e-01 3.833281621336936951e-02 -2.143365144729614258e-01 6.996171176433563232e-02 2.832613587379455566e-01 6.407326459884643555e-01
8.090272545814514160e-01 4.006931930780410767e-02 -3.891632258892059326e-01 1.737765781581401825e-02 -1.043930724263191223e-01 9.497407823801040649e-03 4.079722464084625244e-01 -1.212010085582733154e-01
6.314334869384765625e-01 -2.107449993491172791e-02 6.966117024421691895e-02 -4.106266424059867859e-03 -6.688954234123229980e-01 -3.600440323352813721e-01 -1.372602283954620361e-01 9.209193289279937744e-03
5.114519596099853516e-01 -2.750684618949890137e-01 -2.763368487358093262e-01 1.389203127473592758e-02 -6.493324041366577148e-01 -1.775715351104736328e-01 -8.033009618520736694e-02 3.557837605476379395e-01
3.389769047498703003e-02 -3.438084851950407028e-03 -1.486927717924118042e-01 -1.740787327289581299e-01 -6.729792356491088867e-01 -3.089291155338287354e-01 5.689819455146789551e-01 -2.726672291755676270e-01
5.651381611824035645e-01 -1.043975353240966797e-01 -5.406083166599273682e-02 -1.431808918714523315e-01 -4.360916018486022949e-01 -5.927308201789855957e-01 2.605774104595184326e-01 -1.920688301324844360e-01
2.725900709629058838e-01 4.336175918579101562e-01 -3.366563618183135986e-01 -5.967961549758911133e-01 -2.036471515893936157e-01 -3.896284997463226318e-01 -1.283158808946609497e-01 -2.417018711566925049e-01
-6.850700080394744873e-02 6.914744526147842407e-02 -1.769185215234756470e-01 2.642445862293243408e-01 -8.609099984169006348e-01 -1.455298364162445068e-01 1.917061209678649902e-01 -3.005062639713287354e-01
1.157677918672561646e-01 2.695096731185913086e-01 -7.114292383193969727e-01 -2.348759211599826813e-02 -2.287464886903762817e-01 -1.276528984308242798e-01 4.107720553874969482e-01 4.122197628021240234e-01
-4.544476978480815887e-04 3.963108062744140625e-01 -3.188319504261016846e-01 8.984259516000747681e-02 -3.963759243488311768e-01 7.086834311485290527e-02 7.348615527153015137e-01 -1.762229055166244507e-01
3.323456943035125732e-01 2.402662485837936401e-01 -4.530761539936065674e-01 -6.926514506340026855e-01 -8.132105320692062378e-02 2.747904062271118164e-01 1.028621345758438110e-01 2.325319945812225342e-01
-4.465734213590621948e-02 -7.350070029497146606e-02 8.192403614521026611e-02 -1.756527274847030640e-01 -7.719771265983581543e-01 -4.816327989101409912e-01 2.291446179151535034e-01 -2.731515467166900635e-01
-4.556285589933395386e-02 7.975252270698547363e-01 -4.795742630958557129e-01 -2.999469079077243805e-02 -3.193770349025726318e-01 -1.366717815399169922e-01 -7.490810006856918335e-02 -6.851372122764587402e-02
6.040305495262145996e-01 3.163733184337615967e-01 -2.234869897365570068e-01 -5.496367216110229492e-01 -9.005642682313919067e-02 1.000726595520973206e-02 1.353810280561447144e-01 -3.955625593662261963e-01
6.059167385101318359e-01 5.417531728744506836e-02 -5.549561977386474609e-01 -4.146014899015426636e-02 -1.683662533760070801e-01 3.192569315433502197e-01 3.490315377712249756e-01 -2.610358893871307373e-01
-1.543859541416168213e-01 -2.921117655932903290e-02 -4.389312267303466797e-01 -4.225108325481414795e-01 -4.325160086154937744e-01 3.424514457583427429e-02 3.375971019268035889e-01 5.494734644889831543e-01
1.100179180502891541e-01 3.647967278957366943e-01 -6.340994238853454590e-01 -2.470600903034210205e-01 -1.532584428787231445e-01 -5.829465389251708984e-01 1.250264886766672134e-02 1.680108457803726196e-01
5.102789998054504395e-01 6.788551807403564453e-02 -2.576330900192260742e-01 1.232227757573127747e-01 -3.072605431079864502e-01 -1.462120860815048218e-01 7.247411608695983887e-01 -1.114067286252975464e-01
1.655110716819763184e-01 3.379350006580352783e-01 2.606060206890106201e-01 1.615529954433441162e-01 -7.436823844909667969e-01 -2.702801823616027832e-01 1.450303345918655396e-01 3.424070775508880615e-01
6.507906317710876465e-01 -3.042535297572612762e-02 -1.008588299155235291e-01 4.663982242345809937e-02 -6.294438242912292480e-01 -5.203653126955032349e-02 -3.665501177310943604e-01 -1.730078458786010742e-01
2.382943630218505859e-01 1.374527961015701294e-01 -3.866133987903594971e-01 -5.303713679313659668e-01 -2.475683987140655518e-01 -6.446335911750793457e-01 1.274733096361160278e-01 -2.160961367189884186e-02
1.261458545923233032e-01 2.762575745582580566e-01 -5.972845014184713364e-03 4.205871224403381348e-01 -7.668927311897277832e-01 1.213264912366867065e-01 1.858903914690017700e-01 -3.056797087192535400e-01
1.376235187053680420e-01 2.572536170482635498e-01 -3.126746118068695068e-01 -5.588674545288085938e-01 -3.158240020275115967e-01 -6.215879321098327637e-01 4.698088020086288452e-02 1.282908320426940918e-01
1.184528917074203491e-01 -2.513189613819122314e-01 -7.257105112075805664e-01 1.516561955213546753e-01 -5.162865519523620605e-01 1.367848366498947144e-01 2.964612841606140137e-01 1.080775633454322815e-03
1.379461288452148438e-01 3.023694455623626709e-02 -6.740510463714599609e-01 6.985104084014892578e-02 -3.613622486591339111e-01 -5.650056898593902588e-02 2.112880945205688477e-01 5.851624011993408203e-01
-1.216571107506752014e-01 -7.708571851253509521e-02 -3.647966086864471436e-01 9.758475422859191895e-02 -8.482185602188110352e-01 9.655161201953887939e-02 -3.284080922603607178e-01 3.041078802198171616e-03
3.842972517013549805e-01 -2.685974352061748505e-02 -3.983204960823059082e-01 2.702123820781707764e-01 -5.366326570510864258e-01 2.858028933405876160e-02 -2.270654775202274323e-02 5.749897956848144531e-01
4.028829187154769897e-02 -5.084924399852752686e-02 -7.290158271789550781e-01 2.415420562028884888e-01 -5.899999737739562988e-01 2.205286324024200439e-01 -3.345214948058128357e-02 -9.018107503652572632e-02
-1.195349916815757751e-01 3.653582632541656494e-01 -6.828301548957824707e-01 -6.662151962518692017e-02 -2.810985445976257324e-01 -2.929109930992126465e-01 1.615756601095199585e-01 4.365883767604827881e-01
1.937989890575408936e-01 -1.306541562080383301e-01 -4.381754100322723389e-01 -7.166517376899719238e-01 -2.655063867568969727e-01 1.620231866836547852e-01 5.193220824003219604e-02 3.746225535869598389e-01
-1.418819278478622437e-01 7.459799051284790039e-01 -5.406797528266906738e-01 -8.327696472406387329e-02 -3.101857602596282959e-01 -7.866372168064117432e-02 -1.151058226823806763e-01 -9.198614954948425293e-02
3.234783932566642761e-02 7.495843172073364258e-01 -4.309058785438537598e-01 -3.311458230018615723e-01 -1.736488491296768188e-01 2.738578319549560547e-01 1.536310166120529175e-01 1.139527261257171631e-01
4.722677469253540039e-01 2.168496102094650269e-01 -2.338019460439682007e-01 5.776862800121307373e-02 -3.088499009609222412e-01 -1.773259788751602173e-01 7.061731219291687012e-01 -2.154661267995834351e-01
6.906254291534423828e-01 3.665688037872314453e-01 1.050091013312339783e-01 -1.533003617078065872e-02 -2.312135547399520874e-01 -1.884381622076034546e-01 5.344000458717346191e-01 5.338374152779579163e-02
4.174735248088836670e-01 -1.136473640799522400e-01 -3.000076115131378174e-01 7.144350558519363403e-02 -5.381588935852050781e-01 -1.032020002603530884e-01 -4.597366973757743835e-02 6.444473266601562500e-01
2.436296343803405762e-01 1.574404835700988770e-01 -3.302034735679626465e-01 -7.841963768005371094e-01 -2.341600060462951660e-01 -2.252722829580307007e-01 -6.879780907183885574e-03 -2.936544120311737061e-01
2.349066287279129028e-01 4.799345433712005615e-01 -4.496282339096069336e-01 -3.988652527332305908e-01 -2.163439989089965820e-01 -2.117492817342281342e-02 -5.162643734365701675e-03 -5.531209707260131836e-01
-1.883995234966278076e-01 5.390715599060058594e-01 -1.504437476396560669e-01 3.052283525466918945e-01 -6.631966233253479004e-01 -1.988018453121185303e-01 1.723057925701141357e-01 -2.215143144130706787e-01
5.874358415603637695e-01 3.109986782073974609e-01 8.207571506500244141e-02 9.271910786628723145e-02 -5.213871002197265625e-01 -3.338215053081512451e-01 -3.104226589202880859e-01 2.514403760433197021e-01
5.558306574821472168e-01 3.589041158556938171e-02 -9.935534745454788208e-02 1.693355292081832886e-01 -7.390263080596923828e-01 4.380220174789428711e-02 -2.929361760616302490e-01 1.316360682249069214e-01
8.361356258392333984e-01 3.699333220720291138e-02 -2.792891263961791992e-01 -3.969742357730865479e-02 -2.684745788574218750e-01 -2.024033963680267334e-01 -2.776131927967071533e-01 1.726717799901962280e-01
6.514928340911865234e-01 8.218732546083629131e-04 -1.463633626699447632e-01 -7.436809688806533813e-02 -3.347381055355072021e-01 3.125604093074798584e-01 5.682982802391052246e-01 1.260835677385330200e-01
8.011568337678909302e-02 2.599712088704109192e-02 5.545729026198387146e-02 -1.598204225301742554e-01 -6.467335820198059082e-01 -6.028785705566406250e-01 4.115918874740600586e-01 1.146853938698768616e-01
-7.859463244676589966e-02 6.816943734884262085e-02 -3.623124957084655762e-01 -8.774374425411224365e-02 -6.626358032226562500e-01 4.717635214328765869e-01 4.167365729808807373e-01 1.220243200659751892e-01
1.941474825143814087e-01 1.419710814952850342e-01 -2.914690077304840088e-01 1.639827042818069458e-01 -6.484223008155822754e-01 3.119325637817382812e-01 -5.330106019973754883e-01 -1.686797291040420532e-01
7.210719585418701172e-01 2.429193556308746338e-01 -9.824828803539276123e-02 1.206513196229934692e-01 -2.536706328392028809e-01 1.304050628095865250e-02 5.679501891136169434e-01 9.873940795660018921e-02
-1.656114310026168823e-01 4.267653822898864746e-01 -1.143082678318023682e-01 3.272007703781127930e-01 -6.670711636543273926e-01 -4.532982707023620605e-01 8.220139890909194946e-02 1.144418492913246155e-01
2.210540464147925377e-03 1.097450964152812958e-02 -8.115020394325256348e-01 -1.448675245046615601e-01 -2.835194170475006104e-01 -3.171054422855377197e-01 3.557077348232269287e-01 1.135141327977180481e-01
8.165799379348754883e-01 3.058497905731201172e-01 2.295377850532531738e-01 1.088099852204322815e-01 -3.810631930828094482e-01 -4.447796568274497986e-02 1.298506110906600952e-01 1.052483841776847839e-01
4.641152620315551758e-01 4.028838574886322021e-01 -9.440712630748748779e-02 -1.686217039823532104e-01 -2.166440486907958984e-01 1.053188070654869080e-01 6.863946318626403809e-01 -2.361600697040557861e-01
1.308473944664001465e-01 2.123600803315639496e-02 1.649784743785858154e-01 -7.121952623128890991e-02 -8.730460405349731445e-01 -1.200254261493682861e-01 2.158500701189041138e-01 -3.562740087509155273e-01
3.617110848426818848e-01 -6.572724133729934692e-02 2.759784758090972900e-01 -2.695594429969787598e-01 -7.779781222343444824e-01 -1.454526837915182114e-02 -2.025402188301086426e-01 2.636938691139221191e-01
6.090450286865234375e-01 -9.883452951908111572e-02 1.374021638184785843e-02 6.252044439315795898e-02 -7.328481078147888184e-01 3.544640913605690002e-02 -9.913954883813858032e-02 2.589339315891265869e-01
3.811306953430175781e-01 4.598433971405029297e-01 -2.487908005714416504e-01 -4.565117657184600830e-01 -2.350808233022689819e-01 -1.180968657135963440e-01 -3.566501736640930176e-01 -4.202075600624084473e-01
3.083861470222473145e-01 -3.879268467426300049e-01 -5.404300689697265625e-01 -4.967126250267028809e-01 -3.518688082695007324e-01 2.122270017862319946e-01 2.050914019346237183e-01 -6.861720979213714600e-02
3.925273418426513672e-01 1.533435136079788208e-01 6.158865988254547119e-02 1.430852562189102173e-01 -7.163417935371398926e-01 3.243893384933471680e-01 -4.221320450305938721e-01 3.965105116367340088e-02
6.911532878875732422e-01 2.224817872047424316e-01 -4.515417516231536865e-01 5.263550207018852234e-02 -1.245016455650329590e-01 4.678720831871032715e-01 -2.362036146223545074e-02 1.765945255756378174e-01
1.425114572048187256e-01 -1.425325423479080200e-01 1.378174275159835815e-01 -4.373952001333236694e-02 -9.543666243553161621e-01 1.138970106840133667e-01 2.334239147603511810e-02 1.188911795616149902e-01
4.370254874229431152e-01 3.549534082412719727e-01 -2.481119334697723389e-01 1.351851969957351685e-01 -2.290689051151275635e-01 -2.079198211431503296e-01 7.015109658241271973e-01 -1.239405870437622070e-01
1.301437169313430786e-01 5.784527584910392761e-02 -3.583745360374450684e-01 -4.564861208200454712e-02 -3.865013718605041504e-01 -1.413682699203491211e-01 2.185657471418380737e-01 7.950227856636047363e-01
4.026304781436920166e-01 2.793483436107635498e-01 3.024604022502899170e-01 -4.002242982387542725e-01 -4.572470784187316895e-01 -2.238990366458892822e-02 5.375623106956481934e-01 9.819451719522476196e-02
2.847868204116821289e-01 1.928412169218063354e-01 -3.406556844711303711e-01 -6.512987613677978516e-01 -2.775059342384338379e-01 -2.945009469985961914e-01 -3.548582792282104492e-01 -2.276131957769393921e-01
6.031498312950134277e-02 8.441836833953857422e-01 -1.407508254051208496e-01 -2.797617018222808838e-01 -3.382198512554168701e-01 2.299465239048004150e-01 3.401373326778411865e-02 1.311996132135391235e-01
7.743456363677978516e-01 2.528240382671356201e-01 -3.352052867412567139e-01 1.524346768856048584e-01 -1.149034351110458374e-01 -2.263214588165283203e-01 2.818044126033782959e-01 -2.388135194778442383e-01
5.551555156707763672e-01 4.423872232437133789e-01 2.514267563819885254e-01 1.410394161939620972e-01 -5.639443993568420410e-01 8.695314824581146240e-02 -2.342936098575592041e-01 1.802793890237808228e-01
7.305082678794860840e-01 -2.593228034675121307e-02 -4.168202877044677734e-01 -2.613988704979419708e-02 -2.269716262817382812e-01 -3.721885681152343750e-01 6.640520412474870682e-03 -3.180850446224212646e-01
6.946107149124145508e-01 4.358588159084320068e-01 -2.708382308483123779e-01 2.054346799850463867e-01 -7.504055649042129517e-02 3.584542274475097656e-01 2.582846283912658691e-01 1.056169420480728149e-01
3.114610910415649414e-01 1.562216281890869141e-01 3.632719516754150391e-01 -2.694744467735290527e-01 -6.761814951896667480e-01 -3.143009543418884277e-01 7.543500512838363647e-02 3.351221680641174316e-01
6.428700685501098633e-01 -1.523526161909103394e-01 -2.207915633916854858e-01 -6.043000146746635437e-02 -5.379741787910461426e-01 -3.275435268878936768e-01 1.240984816104173660e-02 3.380105793476104736e-01
7.210918664932250977e-01 1.160100698471069336e-01 8.561635762453079224e-02 -3.779903426766395569e-02 -4.513295292854309082e-01 -4.954260885715484619e-01 1.017987728118896484e-02 9.252074360847473145e-02
4.043957889080047607e-01 -5.216331779956817627e-02 8.185868710279464722e-02 2.083886116743087769e-01 -8.732663393020629883e-01 1.033931970596313477e-01 1.687146164476871490e-02 1.002369746565818787e-01
8.344256132841110229e-02 6.082392334938049316e-01 3.201050311326980591e-02 -4.948602616786956787e-01 -3.532118797302246094e-01 -5.012728571891784668e-01 -1.599940657615661621e-02 -2.969800680875778198e-02
1.890123784542083740e-01 -1.244701817631721497e-01 -1.455054432153701782e-01 1.014529913663864136e-02 -8.715092539787292480e-01 -3.000015206634998322e-02 2.563857138156890869e-01 3.183467090129852295e-01
4.794020056724548340e-01 1.955669671297073364e-01 -1.385842859745025635e-01 1.764804869890213013e-02 -3.650941550731658936e-01 1.542626321315765381e-01 7.372473478317260742e-01 1.085627973079681396e-01
5.088687539100646973e-01 6.094847917556762695e-01 -5.126441121101379395e-01 3.128697276115417480e-01 5.497228726744651794e-02 -3.619560226798057556e-02 -2.653523534536361694e-02 6.207655370235443115e-02
1.355649232864379883e-01 3.982771039009094238e-01 -6.048528105020523071e-02 -7.724495530128479004e-01 -3.754510581493377686e-01 -9.918774664402008057e-02 1.671600937843322754e-01 -2.095629125833511353e-01
-1.169269084930419922e-01 -3.542458172887563705e-03 -5.645775794982910156e-01 -6.748121380805969238e-01 -3.332900702953338623e-01 1.174575537443161011e-01 3.222082927823066711e-02 2.937338948249816895e-01
2.704518139362335205e-01 1.119942963123321533e-01 -8.599402010440826416e-02 -6.500477343797683716e-02 -4.960452020168304443e-01 5.326616168022155762e-01 5.868630409240722656e-01 1.688051968812942505e-01
2.299220561981201172e-01 5.496454611420631409e-02 3.784264028072357178e-01 -1.898047626018524170e-01 -8.572055697441101074e-01 -4.837240651249885559e-02 -1.332232356071472168e-01 9.996315091848373413e-02
3.201110661029815674e-01 -6.577669829130172729e-02 1.816263943910598755e-01 -3.266859650611877441e-01 -6.364642381668090820e-01 -3.302449882030487061e-01 3.177698329091072083e-02 4.881926774978637695e-01
4.675237536430358887e-01 -1.673953682184219360e-01 -8.343201875686645508e-02 6.555464863777160645e-02 -7.054980993270874023e-01 1.276699602603912354e-01 -1.327511947602033615e-02 4.774293005466461182e-01
-2.264517918229103088e-02 8.149304986000061035e-01 -4.452231526374816895e-01 2.154186666011810303e-01 -1.983719319105148315e-01 -8.138650655746459961e-02 3.045778349041938782e-02 2.093893289566040039e-01
-9.036724269390106201e-02 3.420886695384979248e-01 -1.775677949190139771e-01 3.036436140537261963e-01 -6.976872682571411133e-01 -4.234799444675445557e-01 -1.965221166610717773e-01 2.153039276599884033e-01
4.751330018043518066e-01 1.343270987272262573e-01 -8.643566071987152100e-02 4.613054543733596802e-02 -3.868594765663146973e-01 1.315087527036666870e-01 7.449322938919067383e-01 1.572470515966415405e-01
7.285375148057937622e-02 -2.155364751815795898e-01 -5.983460545539855957e-01 5.099475849419832230e-03 -6.393588185310363770e-01 -9.271092712879180908e-03 7.271637767553329468e-02 4.195702373981475830e-01
-1.487040147185325623e-02 3.826498389244079590e-01 -3.359163925051689148e-02 -4.387037754058837891e-01 -6.069468855857849121e-01 2.840253710746765137e-01 2.734749019145965576e-01 -3.686802685260772705e-01
6.186364293098449707e-01 3.592248260974884033e-01 -1.873690187931060791e-01 2.953091822564601898e-02 -1.841913312673568726e-01 6.879986077547073364e-02 6.422000527381896973e-01 3.444497659802436829e-02
2.140587866306304932e-01 -3.255472332239151001e-02 7.127073407173156738e-02 -5.264968872070312500e-01 -6.038522124290466309e-01 -4.671451747417449951e-01 1.272663325071334839e-01 2.679213583469390869e-01
-4.559436812996864319e-02 3.595213592052459717e-01 -7.640985846519470215e-01 -4.102490544319152832e-01 -2.380177378654479980e-01 4.413165524601936340e-02 -9.420548379421234131e-02 -2.214494049549102783e-01
-4.356374964118003845e-03 4.650149345397949219e-01 -5.751109719276428223e-01 -7.102335989475250244e-02 -2.305556088685989380e-01 -5.424715280532836914e-01 2.340085804462432861e-01 2.139016687870025635e-01
8.714151382446289062e-02 1.172368228435516357e-02 -2.904717922210693359e-01 -1.037340387701988220e-01 -5.729237198829650879e-01 6.247220635414123535e-01 3.352372348308563232e-01 2.573539614677429199e-01
2.635037004947662354e-01 5.217761397361755371e-01 2.734852433204650879e-01 -3.795826137065887451e-01 -5.134050846099853516e-01 2.692597210407257080e-01 -8.340067416429519653e-02 3.104785382747650146e-01
3.967354297637939453e-01 -1.250457717105746269e-04 -7.003688812255859375e-01 3.474455093964934349e-03 -1.987350881099700928e-01 3.468261361122131348e-01 2.676637470722198486e-01 3.473390340805053711e-01
1.196333542466163635e-01 4.061615467071533203e-01 -1.670032972469925880e-03 3.595696687698364258e-01 -7.037664055824279785e-01 -2.355812788009643555e-01 -1.414503455162048340e-01 3.473236858844757080e-01
8.304450511932373047e-01 2.281606495380401611e-01 -3.420141935348510742e-01 1.946359127759933472e-01 -2.285940647125244141e-01 9.474142640829086304e-02 -1.246599927544593811e-01 -1.633266359567642212e-01
-1.346218138933181763e-01 7.272695302963256836e-01 -1.419389396905899048e-01 -2.826182246208190918e-01 -5.396498441696166992e-01 2.106612920761108398e-01 1.589882746338844299e-02 -1.307034045457839966e-01
3.019123375415802002e-01 2.451631128787994385e-01 -8.607710897922515869e-02 3.165448009967803955e-01 -6.781172752380371094e-01 5.202344655990600586e-01 -9.911390393972396851e-02 2.869741618633270264e-02
-1.483387500047683716e-01 4.034024477005004883e-01 -9.417244791984558105e-02 3.525400161743164062e-01 -6.363238096237182617e-01 -3.494881093502044678e-01 1.884458959102630615e-01 3.457563519477844238e-01
3.244004249572753906e-01 4.125965237617492676e-01 1.089130416512489319e-01 2.325882464647293091e-01 -5.954484939575195312e-01 -3.924798592925071716e-02 -2.571368217468261719e-01 4.861589968204498291e-01
5.079015493392944336e-01 2.942003011703491211e-01 3.013372123241424561e-01 -1.032164506614208221e-02 -6.076880097389221191e-01 -2.379100173711776733e-01 3.695402443408966064e-01 4.610569775104522705e-02
2.859647870063781738e-01 -3.616607934236526489e-02 -6.183025240898132324e-01 -2.147957086563110352e-01 -1.927443146705627441e-01 5.108568072319030762e-01 2.591236829757690430e-01 3.510139584541320801e-01
-1.120953783392906189e-01 3.773033916950225830e-01 -2.068445980548858643e-01 2.572621405124664307e-01 -6.784566640853881836e-01 -1.805342286825180054e-01 2.808335721492767334e-01 4.053944051265716553e-01
6.944619417190551758e-01 -1.598908603191375732e-01 -1.344761997461318970e-01 -2.369969896972179413e-02 -4.603855311870574951e-01 -3.242925703525543213e-01 2.268545329570770264e-01 -3.239270746707916260e-01
4.837246835231781006e-01 1.672568917274475098e-01 1.665346324443817139e-01 1.337625831365585327e-01 -6.909549832344055176e-01 -2.149814516305923462e-01 8.640380203723907471e-02 4.016317427158355713e-01
4.272384047508239746e-01 1.946112513542175293e-01 1.657825708389282227e-02 1.048256456851959229e-01 -6.424382925033569336e-01 -1.511886715888977051e-02 -1.880529522895812988e-01 5.656951069831848145e-01
-7.430340349674224854e-02 7.342072725296020508e-01 -4.249444603919982910e-01 -2.949166893959045410e-01 -2.848230898380279541e-01 -3.248633146286010742e-01 -1.748960465192794800e-02 2.997717447578907013e-02
2.714308500289916992e-01 -2.831533551216125488e-01 3.859433159232139587e-02 -1.400019824504852295e-01 -8.641635179519653320e-01 -2.483214288949966431e-01 -3.292037546634674072e-02 1.246328279376029968e-01
1.993096023797988892e-01 4.115935862064361572e-01 -1.564173251390457153e-01 -3.631429374217987061e-01 -4.318358004093170166e-01 6.198238134384155273e-01 1.744149774312973022e-01 -1.828741431236267090e-01
4.413746595382690430e-01 6.870165932923555374e-03 6.098141428083181381e-03 -6.805461049079895020e-01 -3.778350353240966797e-01 -8.056654036045074463e-02 3.934663832187652588e-01 1.946666836738586426e-01
5.356510281562805176e-01 -5.581874772906303406e-02 -4.593539237976074219e-01 -1.163636595010757446e-01 -2.566027641296386719e-01 3.421714901924133301e-01 1.524237990379333496e-01 5.284470915794372559e-01
1.416236013174057007e-01 -1.048949174582958221e-02 -4.669347405433654785e-01 -1.837524175643920898e-01 -3.761747479438781738e-01 -1.310976147651672363e-01 2.345438599586486816e-01 7.171713113784790039e-01
1.500137597322463989e-01 -7.372543960809707642e-02 -5.802547335624694824e-01 -6.439216136932373047e-01 -2.628908455371856689e-01 2.527572512626647949e-01 9.214152395725250244e-02 2.814990282058715820e-01
3.682971894741058350e-01 -1.933184564113616943e-01 9.662254899740219116e-02 -1.138529628515243530e-01 -7.012199759483337402e-01 -1.274769157171249390e-01 4.566986262798309326e-01 2.969065010547637939e-01
4.337457567453384399e-02 3.604233860969543457e-01 -4.122534096240997314e-01 4.102836847305297852e-01 -4.743469953536987305e-01 -3.745881021022796631e-01 1.919890753924846649e-02 4.052630960941314697e-01
7.769258320331573486e-02 2.163199335336685181e-01 3.264019191265106201e-01 -2.062172889709472656e-01 -7.534896135330200195e-01 -3.289557397365570068e-01 3.278905749320983887e-01 -1.209759414196014404e-01
2.022218704223632812e-01 -1.838618069887161255e-01 -4.682303965091705322e-01 -4.892152547836303711e-01 -3.113556802272796631e-01 -3.149248659610748291e-01 2.487971931695938110e-01 4.568477272987365723e-01
-1.093871593475341797e-01 4.819350242614746094e-01 -5.430329442024230957e-01 3.147441148757934570e-01 -4.082988500595092773e-01 -3.811507225036621094e-01 -1.328531801700592041e-01 1.794170737266540527e-01
6.423228383064270020e-01 -1.168461740016937256e-01 -1.950746476650238037e-01 1.710580736398696899e-01 -6.938933134078979492e-01 -4.741150885820388794e-02 -1.434740424156188965e-01 4.618291184306144714e-02
2.724280953407287598e-01 2.099589109420776367e-01 1.830496788024902344e-01 -8.998721837997436523e-02 -6.566616892814636230e-01 -5.873614549636840820e-01 2.073211371898651123e-01 1.446216255426406860e-01
3.543481826782226562e-01 1.197393387556076050e-01 2.431527078151702881e-01 6.378902494907379150e-02 -8.172994256019592285e-01 -9.397905319929122925e-02 -7.486366480588912964e-02 3.383674621582031250e-01
1.750353574752807617e-01 2.051779478788375854e-01 3.010571897029876709e-01 -1.648783534765243530e-01 -7.333825230598449707e-01 -5.027524828910827637e-01 1.274008452892303467e-01 -5.102323368191719055e-02
4.442861378192901611e-01 2.723214924335479736e-01 -5.556990504264831543e-01 2.811751067638397217e-01 -1.581943482160568237e-01 1.835227608680725098e-01 2.793431878089904785e-01 4.514987766742706299e-01
3.719347715377807617e-01 1.720900535583496094e-01 2.319297045469284058e-01 -3.212420344352722168e-01 -5.214340686798095703e-01 -4.557066261768341064e-01 4.004313647747039795e-01 1.874953955411911011e-01
3.406551778316497803e-01 -2.193830311298370361e-01 2.254731953144073486e-01 -1.135748997330665588e-01 -8.688317537307739258e-01 -5.472467467188835144e-02 3.234655410051345825e-02 1.147952973842620850e-01
2.272953689098358154e-01 3.182156682014465332e-01 -3.404288291931152344e-01 -3.928686678409576416e-01 -3.123033046722412109e-01 5.634663701057434082e-01 3.832386136054992676e-01 -1.222237199544906616e-01
4.637363553047180176e-01 3.169642686843872070e-01 2.855013608932495117e-01 -2.118514031171798706e-01 -5.071562528610229492e-01 -2.034219652414321899e-01 -1.862968653440475464e-01 4.741263687610626221e-01
1.310201734304428101e-01 1.175419613718986511e-02 2.933349274098873138e-02 -2.000651210546493530e-01 -6.941471099853515625e-01 -5.716720819473266602e-01 1.920854300260543823e-01 3.102628290653228760e-01
2.195153534412384033e-01 5.507700890302658081e-02 -3.261415064334869385e-01 -6.221187710762023926e-01 -4.342947304248809814e-01 9.195600450038909912e-02 4.475091993808746338e-01 2.409298866987228394e-01
2.365296036005020142e-01 3.623223900794982910e-01 -4.389040768146514893e-01 -6.644863486289978027e-01 -1.736087501049041748e-01 3.750685453414916992e-01 2.719477342907339334e-04 8.820831775665283203e-02
2.246321290731430054e-01 1.940904650837182999e-03 2.700268626213073730e-01 -1.191794201731681824e-01 -8.715922832489013672e-01 -2.046506404876708984e-01 -2.122840583324432373e-01 1.256934106349945068e-01
7.690452337265014648e-01 -1.246261447668075562e-01 -5.195009708404541016e-01 -2.557211518287658691e-01 -1.495311111211776733e-01 -1.988294348120689392e-02 7.087653875350952148e-02 -1.731616109609603882e-01
3.122941218316555023e-02 6.189682483673095703e-01 6.561239063739776611e-02 3.819964528083801270e-01 -5.383512377738952637e-01 -2.841826379299163818e-01 2.633247971534729004e-01 1.604842543601989746e-01
5.444072484970092773e-01 9.859212487936019897e-02 1.952896565198898315e-01 -3.033368103206157684e-02 -7.211450338363647461e-01 -2.024929597973823547e-02 7.817243039608001709e-02 3.581493496894836426e-01
3.608432710170745850e-01 4.196861386299133301e-02 2.241493910551071167e-01 -2.424718588590621948e-01 -6.930409073829650879e-01 -1.387464702129364014e-01 -1.228920817375183105e-01 4.943040907382965088e-01
3.532297313213348389e-01 2.681936919689178467e-01 -2.934460341930389404e-01 -1.160658895969390869e-02 -3.248142600059509277e-01 4.772431850433349609e-01 1.371298283338546753e-01 6.041406393051147461e-01
3.996499180793762207e-01 1.898849457502365112e-01 1.633427739143371582e-01 -2.773727476596832275e-01 -5.036056041717529297e-01 -1.623418740928173065e-02 4.695588052272796631e-01 4.756464362144470215e-01
1.991308033466339111e-01 3.948577642440795898e-01 -3.261108696460723877e-01 -1.346083432435989380e-01 -2.789721190929412842e-01 -6.721124053001403809e-01 3.012289106845855713e-01 2.442685663700103760e-01
5.784173607826232910e-01 -5.453504621982574463e-02 -5.947315692901611328e-01 -3.012199997901916504e-01 -2.031196504831314087e-01 -4.003066420555114746e-01 1.255044937133789062e-01 2.767257392406463623e-02
3.129430711269378662e-01 -3.726034238934516907e-02 2.185375392436981201e-01 -2.548561692237854004e-01 -8.090149760246276855e-01 -2.218206077814102173e-01 -2.150720059871673584e-01 1.949423253536224365e-01
7.162166237831115723e-01 2.106345891952514648e-01 -3.275733292102813721e-01 4.175677597522735596e-01 -3.815339803695678711e-01 2.664967812597751617e-02 9.583754837512969971e-02 -7.440640032291412354e-02
3.926068544387817383e-01 -1.088944543153047562e-02 2.955733053386211395e-02 -7.567674517631530762e-01 -3.761756420135498047e-01 -2.446186393499374390e-01 2.559218108654022217e-01 7.299490272998809814e-02
1.811865419149398804e-01 3.383933901786804199e-01 -2.741878330707550049e-01 -2.742456085979938507e-02 -3.064333796501159668e-01 -1.324171721935272217e-01 6.402185559272766113e-01 -5.053856968879699707e-01
4.970349371433258057e-02 -6.693989783525466919e-02 -6.764911413192749023e-01 -5.109676122665405273e-01 -3.079541027545928955e-01 -4.007141292095184326e-01 -8.635856956243515015e-02 1.070277839899063110e-01
4.023411870002746582e-01 2.166791707277297974e-01 -4.511284828186035156e-02 3.047502040863037109e-01 -6.980953812599182129e-01 -1.917327791452407837e-01 2.636390626430511475e-01 3.204054832458496094e-01
3.382241725921630859e-01 -2.796225249767303467e-01 -3.722126781940460205e-01 1.235790997743606567e-01 -7.030817866325378418e-01 2.735338211059570312e-01 2.350143194198608398e-01 1.709535568952560425e-01
2.593012452125549316e-01 3.771492242813110352e-01 -5.117016434669494629e-01 -1.999756880104541779e-02 -1.138291656970977783e-01 -4.925107955932617188e-01 5.074651241302490234e-01 1.234424635767936707e-01
-9.933419525623321533e-02 6.708809137344360352e-01 -3.932692408561706543e-01 -8.200627565383911133e-02 -3.392679691314697266e-01 -4.892280995845794678e-01 6.680852919816970825e-02 -1.405541896820068359e-01
5.192816257476806641e-02 -8.257026225328445435e-02 -2.391183078289031982e-01 9.496295452117919922e-02 -8.097913861274719238e-01 5.136642456054687500e-01 -6.837194412946701050e-02 1.472447533160448074e-03
2.445566207170486450e-01 3.739036917686462402e-01 -3.048577904701232910e-01 -6.790603399276733398e-01 -2.464887499809265137e-01 -4.221110641956329346e-01 -8.063616603612899780e-02 -2.983606234192848206e-02
5.396471023559570312e-01 1.115254312753677368e-01 -1.002243459224700928e-01 -7.816816121339797974e-02 -5.918367505073547363e-01 -8.282982558012008667e-02 -3.741091191768646240e-01 4.279003739356994629e-01
1.389893610030412674e-02 5.370294451713562012e-01 1.168500408530235291e-01 2.654522359371185303e-01 -7.163248062133789062e-01 -1.469181030988693237e-01 8.628638088703155518e-02 2.917807996273040771e-01
4.719972610473632812e-01 3.556905314326286316e-03 1.493267714977264404e-01 -4.046306312084197998e-01 -5.518940091133117676e-01 -3.461067378520965576e-01 2.734048068523406982e-01 3.034047782421112061e-01
2.562026679515838623e-01 1.127232983708381653e-02 -1.781967282295227051e-01 2.251505553722381592e-01 -8.763929605484008789e-01 1.644390225410461426e-01 3.184426203370094299e-02 -2.359397560358047485e-01
5.631583929061889648e-01 -6.330683082342147827e-02 -5.301418900489807129e-01 -8.027262240648269653e-02 -4.197169244289398193e-01 1.042011305689811707e-01 -2.194219827651977539e-01 3.952020406723022461e-01
6.251215934753417969e-01 -6.295671314001083374e-02 -3.168943226337432861e-01 5.658772587776184082e-02 -5.247393846511840820e-01 1.935745030641555786e-01 -2.051794081926345825e-01 3.830325603485107422e-01
3.821912407875061035e-01 -3.140170872211456299e-02 6.504315882921218872e-02 -4.471779763698577881e-01 -7.112695574760437012e-01 -2.595807611942291260e-01 9.821576625108718872e-02 2.565390169620513916e-01
-9.639287739992141724e-02 1.971188932657241821e-01 -4.715628325939178467e-01 -5.392081737518310547e-01 -3.639051914215087891e-01 3.844445645809173584e-01 3.893670737743377686e-01 -8.309233933687210083e-02
-6.810239702463150024e-02 2.273185700178146362e-01 -6.607744693756103516e-01 1.465246230363845825e-01 -4.040303230285644531e-01 -2.665494680404663086e-01 4.839583635330200195e-01 1.307324618101119995e-01
7.776709794998168945e-01 2.502534687519073486e-01 -2.554903924465179443e-01 2.987715005874633789e-01 -3.838851749897003174e-01 1.066208854317665100e-01 -1.033020913600921631e-01 -9.302771091461181641e-02
2.119159549474716187e-01 -1.542862355709075928e-01 -4.158576428890228271e-01 -9.349213540554046631e-02 -7.065355181694030762e-01 2.109846919775009155e-01 -3.832411170005798340e-01 -2.429573684930801392e-01
1.843416392803192139e-01 1.755905747413635254e-01 1.802441314794123173e-03 -5.816872715950012207e-01 -4.457578957080841064e-01 -1.832978129386901855e-01 6.013872027397155762e-01 5.346256121993064880e-02
4.567213952541351318e-01 4.607646912336349487e-02 -2.580399215221405029e-01 -1.377596706151962280e-01 -3.435145616531372070e-01 9.156186133623123169e-02 2.921944856643676758e-01 7.013962864875793457e-01
1.899787336587905884e-01 8.901220560073852539e-02 -3.575734198093414307e-01 -4.624118804931640625e-01 -4.923637509346008301e-01 2.387732565402984619e-01 3.693389296531677246e-01 4.224398434162139893e-01
1.278006434440612793e-01 1.526949405670166016e-01 -1.513776332139968872e-01 3.873922824859619141e-01 -8.005102276802062988e-01 1.789527684450149536e-01 4.087726771831512451e-02 -3.359340131282806396e-01
-2.263450587633997202e-04 -1.380409300327301025e-02 -5.816984176635742188e-01 -4.356014728546142578e-01 -3.482528626918792725e-01 -5.696469545364379883e-01 9.292816370725631714e-02 -1.314323693513870239e-01
4.435750246047973633e-01 8.578446507453918457e-02 1.652351021766662598e-01 -1.205808222293853760e-01 -7.635828852653503418e-01 -2.424885928630828857e-01 -2.767681181430816650e-01 1.886257380247116089e-01
-1.439222134649753571e-02 3.891529142856597900e-02 -6.505097746849060059e-01 -5.899448320269584656e-02 -5.283372998237609863e-01 -2.207480072975158691e-01 -6.360582262277603149e-02 -4.896115660667419434e-01
5.313040614128112793e-01 3.178505301475524902e-01 -7.369055151939392090e-01 -1.468045264482498169e-01 6.791192293167114258e-02 -1.996876299381256104e-02 -8.384029567241668701e-02 -2.001639455556869507e-01
-2.461476325988769531e-01 -6.199629604816436768e-02 -6.384561061859130859e-01 3.730789199471473694e-02 -7.098050713539123535e-01 1.217095628380775452e-01 -8.798780292272567749e-02 1.308434456586837769e-02
3.871750086545944214e-02 3.148197233676910400e-01 -2.661478221416473389e-01 -5.944985747337341309e-01 -3.933631777763366699e-01 -3.541983664035797119e-01 2.049643248319625854e-01 -3.910558819770812988e-01
3.483355343341827393e-01 -2.285549491643905640e-01 -4.858451187610626221e-01 -9.873586148023605347e-02 -5.258838534355163574e-01 4.954018592834472656e-01 1.482690125703811646e-01 1.914944946765899658e-01
8.149532079696655273e-01 4.797201603651046753e-02 -4.498613774776458740e-01 -2.731710970401763916e-01 -1.621810197830200195e-01 1.735869199037551880e-01 -1.057583373039960861e-02 2.253746381029486656e-03
3.309979438781738281e-01 1.621516495943069458e-01 1.102366819977760315e-01 -5.668873786926269531e-01 -4.002840518951416016e-01 -1.301103383302688599e-01 4.235670566558837891e-01 4.172154366970062256e-01
1.136934384703636169e-01 2.070969529449939728e-02 8.638010919094085693e-02 -4.357466101646423340e-01 -6.343458294868469238e-01 -2.807849049568176270e-01 5.365741848945617676e-01 -1.419911831617355347e-01
4.921398460865020752e-01 -9.479826688766479492e-02 -1.590394824743270874e-01 1.509864181280136108e-01 -7.029758691787719727e-01 -5.084148608148097992e-03 -5.428002774715423584e-02 4.511917829513549805e-01
-2.724717557430267334e-02 3.217988014221191406e-01 -2.723329961299896240e-01 -3.873826265335083008e-01 -6.331506371498107910e-01 -3.188524544239044189e-01 -4.089718461036682129e-01 4.084226116538047791e-02
4.274518489837646484e-01 1.795632578432559967e-02 -5.008827447891235352e-01 4.862444847822189331e-02 -6.135067939758300781e-01 2.259820848703384399e-01 -4.963145405054092407e-02 -3.657769560813903809e-01
2.734549045562744141e-01 4.367760941386222839e-02 1.617368012666702271e-01 -1.054723188281059265e-01 -7.410849332809448242e-01 -3.094427585601806641e-01 3.273729681968688965e-01 3.659191727638244629e-01
9.536560624837875366e-02 2.034439295530319214e-01 -4.130121767520904541e-01 -9.305349737405776978e-02 -3.754325807094573975e-01 -4.754464924335479736e-01 1.297419667243957520e-01 6.216477751731872559e-01
2.335442453622817993e-01 2.762237489223480225e-01 -7.823758572340011597e-02 -1.927809789776802063e-02 -5.739932060241699219e-01 -1.206332668662071228e-01 2.631025612354278564e-01 6.703889966011047363e-01
3.045639097690582275e-01 7.055951356887817383e-01 -1.830504387617111206e-01 -3.530855178833007812e-01 -2.364413738250732422e-01 -3.641675114631652832e-01 -1.037790700793266296e-01 -2.278312891721725464e-01
3.222747743129730225e-01 2.149099409580230713e-01 1.911219507455825806e-01 -3.402945101261138916e-01 -5.289641618728637695e-01 -2.328438311815261841e-01 5.459073781967163086e-01 2.561066746711730957e-01
2.246240973472595215e-01 1.685354560613632202e-01 -5.018929839134216309e-01 -6.657546162605285645e-01 -2.484263032674789429e-01 2.324523478746414185e-01 3.162569403648376465e-01 1.012211143970489502e-01
8.283113241195678711e-01 1.446570605039596558e-01 -2.300807535648345947e-01 2.198229581117630005e-01 -3.402187228202819824e-01 -9.433251619338989258e-02 3.367512952536344528e-03 -2.589532434940338135e-01
1.237631067633628845e-01 4.500971436500549316e-01 -3.356436789035797119e-01 -6.884360909461975098e-01 -3.366887569427490234e-01 2.370411157608032227e-01 -1.606964319944381714e-01 1.109897252172231674e-02
3.984194397926330566e-01 2.925536930561065674e-01 -5.684219002723693848e-01 2.013246268033981323e-01 -2.105944603681564331e-01 4.471914470195770264e-01 1.176909506320953369e-01 3.658657968044281006e-01
3.658170998096466064e-01 5.289003252983093262e-02 2.471128106117248535e-01 -4.181171655654907227e-01 -7.278305888175964355e-01 -1.886275559663772583e-01 -1.044310033321380615e-01 2.264290302991867065e-01
4.237983226776123047e-01 1.454194635152816772e-01 -5.227006599307060242e-02 -1.198065355420112610e-01 -6.657287478446960449e-01 -4.544603824615478516e-01 -7.612556219100952148e-02 3.558627665042877197e-01
1.514464467763900757e-01 3.995383381843566895e-01 9.544914588332176208e-03 4.069874882698059082e-01 -6.841979026794433594e-01 -4.067720174789428711e-01 2.602041326463222504e-02 1.320452541112899780e-01
2.944331765174865723e-01 2.869831323623657227e-01 -6.300644278526306152e-01 -4.254190921783447266e-01 -3.407524898648262024e-02 -3.458462655544281006e-01 -1.062840744853019714e-01 3.477358818054199219e-01
3.937752842903137207e-01 2.389403581619262695e-01 -3.868687450885772705e-01 -3.798109292984008789e-02 -2.571468353271484375e-01 -1.037139892578125000e-01 6.793937087059020996e-01 -3.134992122650146484e-01
4.602122604846954346e-01 2.321200668811798096e-01 2.277763634920120239e-01 -3.094162046909332275e-01 -7.214057445526123047e-01 -1.761589795351028442e-01 1.606408357620239258e-01 9.716438502073287964e-02
8.829088881611824036e-03 -1.635339111089706421e-01 -8.016425371170043945e-01 -4.339155554771423340e-01 -2.893691062927246094e-01 -1.943865604698657990e-02 7.354320585727691650e-02 2.296611517667770386e-01
2.608799338340759277e-01 3.469313383102416992e-01 9.362038969993591309e-02 1.997106075286865234e-01 -6.941360235214233398e-01 -4.393354952335357666e-01 -1.960151083767414093e-02 2.961529791355133057e-01
2.537185549736022949e-01 6.825211644172668457e-02 2.195241749286651611e-01 -5.033308863639831543e-01 -7.005171179771423340e-01 -2.665083706378936768e-01 2.044585645198822021e-01 1.608774214982986450e-01
8.377819657325744629e-01 2.659732401371002197e-01 -3.380586504936218262e-01 8.547225594520568848e-02 -1.164634749293327332e-01 8.309637755155563354e-02 1.519923470914363861e-02 2.917028367519378662e-01
-9.534634649753570557e-02 2.969528734683990479e-01 -9.942238777875900269e-02 -1.866728961467742920e-01 -6.288945078849792480e-01 -1.419794112443923950e-01 5.948342084884643555e-01 2.974935173988342285e-01
2.189528010785579681e-02 2.265008836984634399e-01 -5.002902746200561523e-01 -5.006402730941772461e-01 -3.469832241535186768e-01 -4.706875979900360107e-01 -2.685635685920715332e-01 1.822540014982223511e-01
1.371387392282485962e-01 4.441098272800445557e-01 -3.132182657718658447e-01 -4.104184508323669434e-01 -3.661255836486816406e-01 5.931818485260009766e-01 1.664242595434188843e-01 -6.165030971169471741e-02
2.947407960891723633e-01 -3.205969333648681641e-01 -7.273636013269424438e-02 -1.567828804254531860e-01 -7.873866558074951172e-01 -2.920523285865783691e-01 3.420500457286834717e-02 2.720876038074493408e-01
5.695778131484985352e-01 4.403826892375946045e-01 -3.548970520496368408e-01 3.588947057723999023e-01 -1.287355870008468628e-01 -3.335153758525848389e-01 -3.648038208484649658e-02 3.126513063907623291e-01
3.030786216259002686e-01 5.296692848205566406e-01 -6.814205646514892578e-01 -7.040470838546752930e-02 -5.867595970630645752e-02 -1.900486797094345093e-01 -2.015780471265316010e-02 3.439990580081939697e-01
2.348458766937255859e-01 2.640684545040130615e-01 -3.684206604957580566e-01 -5.553190708160400391e-01 -3.588149547576904297e-01 -2.867243289947509766e-01 -3.603698909282684326e-01 -3.002943992614746094e-01
-1.423970013856887817e-01 -2.953856885433197021e-01 -4.318905174732208252e-01 -5.544608235359191895e-01 -6.063362360000610352e-01 -1.667982526123523712e-02 1.146476194262504578e-01 -1.320929676294326782e-01
2.723605632781982422e-01 3.779236376285552979e-01 9.113635122776031494e-02 -3.453077971935272217e-01 -7.345288991928100586e-01 -3.175519406795501709e-01 4.042854160070419312e-02 -1.159475073218345642e-01
3.352951407432556152e-01 2.219987288117408752e-02 -6.164150834083557129e-01 -6.157581135630607605e-02 -2.954901456832885742e-01 -4.486194550991058350e-01 3.460269272327423096e-01 3.082477450370788574e-01
9.680815041065216064e-02 4.599806070327758789e-01 -7.125090956687927246e-01 -3.746394813060760498e-01 -6.228305026888847351e-02 -3.105788826942443848e-01 1.726960092782974243e-01 -2.932284213602542877e-02
-2.181237637996673584e-01 3.659088611602783203e-01 -5.707650780677795410e-01 9.577524662017822266e-02 -4.467487335205078125e-01 -5.712943896651268005e-02 -7.629919052124023438e-02 5.243256092071533203e-01
2.903893589973449707e-01 5.788132548332214355e-01 -3.454669415950775146e-01 4.710230231285095215e-01 -3.937733173370361328e-01 -1.088450103998184204e-01 -2.626438140869140625e-01 5.960572138428688049e-02
6.011301279067993164e-01 1.042607948184013367e-01 -2.508366107940673828e-01 -5.994215011596679688e-01 -1.995278000831604004e-01 -2.253408282995223999e-01 2.015268057584762573e-01 2.726614177227020264e-01
4.583416134119033813e-02 -9.990657866001129150e-02 -1.992167383432388306e-01 -2.906169891357421875e-01 -7.571468353271484375e-01 -3.717541694641113281e-01 3.310632705688476562e-01 2.066321820020675659e-01
3.673365116119384766e-01 1.317257285118103027e-01 2.333760261535644531e-01 -4.340496957302093506e-01 -6.713818907737731934e-01 -4.449268057942390442e-02 1.003415361046791077e-01 3.768910169601440430e-01
-1.060224417597055435e-02 1.833075731992721558e-01 -4.435298144817352295e-01 1.069149523973464966e-01 -6.920869350433349609e-01 -2.167326807975769043e-01 -2.784790098667144775e-01 3.932282626628875732e-01
-2.104447931051254272e-01 1.060699447989463806e-01 -4.395667314529418945e-01 -4.009362459182739258e-01 -6.662314534187316895e-01 -1.465133130550384521e-01 1.836254894733428955e-01 3.023978173732757568e-01
3.491554260253906250e-01 3.786845803260803223e-01 -3.537365496158599854e-01 -5.091531872749328613e-01 -1.555417776107788086e-01 -5.427330732345581055e-01 -1.115334704518318176e-01 1.383116990327835083e-01
3.116795718669891357e-01 5.545531511306762695e-01 6.953861564397811890e-02 6.368695944547653198e-02 -5.757519006729125977e-01 -2.520880103111267090e-01 1.589002460241317749e-01 4.076116681098937988e-01
1.017189398407936096e-01 4.026413857936859131e-01 -3.611108362674713135e-01 -5.876432657241821289e-01 -3.396755456924438477e-01 -3.423163890838623047e-01 -2.957107424736022949e-01 1.783333122730255127e-01
