# Supplementary material for: Where is your field going? A machine learning approach to study the relative motion of the domains of physics
Source: PLoS One. 2020 Jun 18;15(6):e0233997. doi: 10.1371/journal.pone.0233997 (PMC7302634; doi:10.1371/journal.pone.0233997)
Supplement: S4 Data — (ZIP) [file pone.0233997.s004.zip › 3/Pacs4Run_3_VS_500_embeddings1986-1990ED8.txt]

-5.546393394470214844e-01 -1.963160000741481781e-03 1.466205418109893799e-01 -1.482122689485549927e-01 -2.448003292083740234e-01 -4.727395474910736084e-01 1.433344334363937378e-01 5.873262882232666016e-01
5.517322942614555359e-02 -1.497916132211685181e-01 6.543690562248229980e-01 -1.260450780391693115e-01 -3.601849377155303955e-01 -8.171848952770233154e-02 1.778500825166702271e-01 6.019886136054992676e-01
-5.125650167465209961e-01 -1.230196878314018250e-01 3.454940319061279297e-01 -4.401895999908447266e-01 -2.512872815132141113e-01 3.558067679405212402e-01 -1.004645526409149170e-01 4.573545455932617188e-01
-3.364068567752838135e-01 -5.879325792193412781e-02 3.730225563049316406e-01 2.353078573942184448e-01 -5.680207610130310059e-01 3.959368467330932617e-01 4.104454517364501953e-01 2.024332433938980103e-01
2.198646962642669678e-01 3.855955973267555237e-02 3.164452910423278809e-01 -1.428143233060836792e-01 -5.421286225318908691e-01 3.063057959079742432e-01 9.164726734161376953e-02 6.584172248840332031e-01
-5.825421214103698730e-01 1.010756045579910278e-01 3.425559103488922119e-01 -5.490686893463134766e-01 -1.940476000308990479e-01 2.555979788303375244e-01 2.299932390451431274e-02 3.579018414020538330e-01
-4.235483705997467041e-02 -1.219781413674354553e-01 4.374729394912719727e-01 -9.678579121828079224e-02 -4.357729554176330566e-01 2.616363167762756348e-01 -6.086233854293823242e-01 3.921778202056884766e-01
-7.535372972488403320e-01 -3.350019156932830811e-01 1.713114529848098755e-01 -2.021546512842178345e-01 -1.359112709760665894e-01 -3.735228180885314941e-01 5.798281356692314148e-02 2.973009645938873291e-01
-3.943521380424499512e-01 -2.402399182319641113e-01 3.207898437976837158e-01 -1.489445716142654419e-01 -5.429907441139221191e-01 5.441495776176452637e-01 8.556460589170455933e-02 2.518363595008850098e-01
4.861601442098617554e-02 -1.177163198590278625e-01 5.408358573913574219e-01 -3.799792826175689697e-01 -4.907178580760955811e-01 -8.707886189222335815e-02 5.073620080947875977e-01 2.027039229869842529e-01
-3.369102180004119873e-01 2.530012466013431549e-02 5.435426235198974609e-01 -5.893445760011672974e-02 -1.399015337228775024e-01 -1.915491968393325806e-01 1.006539091467857361e-01 7.214879393577575684e-01
-4.459950029850006104e-01 3.066108226776123047e-01 2.543624043464660645e-01 -3.544126451015472412e-01 -5.434122681617736816e-01 4.636042118072509766e-01 1.635595969855785370e-02 7.922399044036865234e-02
4.751627519726753235e-02 -1.594199687242507935e-01 5.252954363822937012e-01 5.650052428245544434e-02 -3.467068374156951904e-01 -1.194054856896400452e-01 1.718649864196777344e-01 7.274606823921203613e-01
-2.267094105482101440e-01 2.369737029075622559e-01 4.374986290931701660e-01 3.526058793067932129e-02 -5.111888647079467773e-01 5.033262968063354492e-01 7.120229303836822510e-02 4.243545830249786377e-01
-7.912027239799499512e-01 1.500862091779708862e-01 9.229432046413421631e-02 3.031806349754333496e-01 -1.987204104661941528e-01 -7.595804333686828613e-02 -1.838307827711105347e-01 4.147077202796936035e-01
-6.850757002830505371e-01 -1.240405589342117310e-01 -3.118868768215179443e-01 -1.845762878656387329e-01 -2.496372908353805542e-01 1.071335747838020325e-02 -1.832245849072933197e-02 5.667223930358886719e-01
-5.580325722694396973e-01 -2.385224252939224243e-01 3.767318725585937500e-01 -1.996887773275375366e-01 -4.391202628612518311e-01 4.470895528793334961e-01 1.310693658888339996e-02 2.387820631265640259e-01
-3.404898345470428467e-01 6.780859827995300293e-02 6.219739317893981934e-01 -4.292332530021667480e-01 -4.310816228389739990e-01 2.651220858097076416e-01 1.693953126668930054e-01 1.534928232431411743e-01
-5.774404406547546387e-01 3.288563191890716553e-01 5.411247611045837402e-01 -3.328076899051666260e-01 -3.456011414527893066e-01 1.449147462844848633e-01 -1.118888407945632935e-01 -4.335340112447738647e-02
-5.310225114226341248e-02 -1.943012475967407227e-01 3.109920024871826172e-01 -4.141224026679992676e-01 -5.384377241134643555e-01 2.862230837345123291e-01 4.626967310905456543e-01 3.244790732860565186e-01
-8.444476872682571411e-02 -1.323608905076980591e-01 2.499800026416778564e-01 -2.625573575496673584e-01 -4.446047842502593994e-01 2.772175073623657227e-01 5.724633336067199707e-01 4.916157722473144531e-01
-2.023265063762664795e-01 -2.289433181285858154e-01 3.112142682075500488e-01 -6.075854897499084473e-01 -4.660919308662414551e-01 3.506997823715209961e-01 -2.257672548294067383e-01 2.223325371742248535e-01
-3.292971551418304443e-01 -3.684180676937103271e-01 3.210966289043426514e-01 1.431062668561935425e-01 -5.888782143592834473e-01 -5.269067287445068359e-01 -7.196992635726928711e-02 5.158592388033866882e-02
-3.735829293727874756e-01 -3.200450539588928223e-01 2.998788952827453613e-01 1.155946403741836548e-01 -6.690157651901245117e-01 -4.347136318683624268e-01 -1.871214597485959530e-03 -1.347433775663375854e-01
-4.930571913719177246e-01 2.429606616497039795e-01 2.302381992340087891e-01 -1.572152525186538696e-01 -4.361398816108703613e-01 5.446577668190002441e-01 8.172062039375305176e-02 3.557950258255004883e-01
-6.709907650947570801e-01 2.449488192796707153e-01 -1.986460573971271515e-02 -4.888737946748733521e-02 -1.278674304485321045e-01 1.873089820146560669e-01 1.094251871109008789e-01 6.508289575576782227e-01
3.000984527170658112e-02 -2.051340639591217041e-01 5.476846694946289062e-01 5.673408135771751404e-02 -4.772265851497650146e-01 2.778221368789672852e-01 -1.956292241811752319e-01 5.573518872261047363e-01
-3.104925453662872314e-01 2.697169184684753418e-01 3.719604909420013428e-01 1.622962951660156250e-01 -5.519428849220275879e-01 5.378063917160034180e-01 -1.856062114238739014e-01 1.944894641637802124e-01
-3.698457181453704834e-01 -9.919577091932296753e-02 6.234629154205322266e-01 5.099759902805089951e-03 -4.942808151245117188e-01 -4.583832621574401855e-01 2.799062617123126984e-02 -9.710889309644699097e-02
4.865717887878417969e-02 2.842287123203277588e-01 9.272997826337814331e-02 -2.944813966751098633e-01 -6.348891258239746094e-01 5.522806644439697266e-01 -1.033402755856513977e-01 3.205480277538299561e-01
-4.907542765140533447e-01 -4.573052003979682922e-02 2.512930035591125488e-01 -9.715935587882995605e-02 -6.754548847675323486e-02 -3.336096704006195068e-01 1.528842747211456299e-01 7.384099960327148438e-01
-2.375634312629699707e-01 4.388876855373382568e-01 1.099961176514625549e-01 -4.767797291278839111e-01 -5.105326771736145020e-01 -4.960568547248840332e-01 -2.814333140850067139e-02 -6.336379796266555786e-02
-1.783404052257537842e-01 1.946607790887355804e-02 -2.573010325431823730e-01 -7.191960215568542480e-01 -5.775382518768310547e-01 -1.884807795286178589e-01 -2.115577645599842072e-02 1.218436434864997864e-01
-7.750692963600158691e-02 -2.428915537893772125e-02 -1.229677572846412659e-01 2.690274417400360107e-01 -8.851099610328674316e-01 -3.444362282752990723e-01 6.153651326894760132e-02 -7.956292480230331421e-03
-4.426996707916259766e-01 9.341562539339065552e-02 -2.464438080787658691e-01 -4.992215335369110107e-01 -5.816477537155151367e-01 -3.813839554786682129e-01 -3.329421952366828918e-02 2.138670720160007477e-02
-5.349088907241821289e-01 -4.984754920005798340e-01 -1.082230657339096069e-01 2.103949934244155884e-01 -5.425500869750976562e-01 2.546627223491668701e-01 -1.316362060606479645e-02 2.236727178096771240e-01
6.443011760711669922e-02 -3.789740502834320068e-01 5.141297578811645508e-01 2.575204148888587952e-02 -4.026499688625335693e-01 -1.816026866436004639e-01 2.680324912071228027e-01 5.659390091896057129e-01
-9.053892642259597778e-02 1.904840394854545593e-02 4.274111688137054443e-01 -1.719977557659149170e-01 -3.409059345722198486e-01 3.201990723609924316e-01 -4.654939174652099609e-01 5.862997770309448242e-01
-4.925993084907531738e-01 -4.845599234104156494e-01 3.103626072406768799e-01 -1.588177382946014404e-01 -4.817451834678649902e-01 3.485504984855651855e-01 1.262267082929611206e-01 1.774840950965881348e-01
-2.687542140483856201e-01 -2.149827480316162109e-01 -2.623789198696613312e-02 -4.393393993377685547e-01 -3.758803606033325195e-01 4.169680476188659668e-01 -3.522524237632751465e-01 4.986139237880706787e-01
-3.909640014171600342e-01 -2.063666582107543945e-01 -2.879364192485809326e-01 -2.318826317787170410e-01 -3.178001642227172852e-01 4.223896190524101257e-02 -4.848828017711639404e-01 5.744481086730957031e-01
-4.034586250782012939e-01 4.518770277500152588e-01 2.307499200105667114e-01 -2.429935634136199951e-01 -3.282762765884399414e-01 4.083351492881774902e-01 -3.311545848846435547e-01 3.695547580718994141e-01
1.649570167064666748e-01 -2.655815482139587402e-01 6.466654688119888306e-02 -1.049362346529960632e-01 -7.598372101783752441e-01 -5.383266210556030273e-01 -1.239642128348350525e-02 1.405713707208633423e-01
-1.892918795347213745e-01 3.476176857948303223e-01 6.043843924999237061e-03 -5.450306534767150879e-01 -5.652990937232971191e-01 -3.587776720523834229e-01 -3.128338456153869629e-01 -9.287834167480468750e-03
-4.842783808708190918e-01 -4.484601616859436035e-01 5.136097669601440430e-01 -2.059720456600189209e-01 -2.836257219314575195e-01 -3.260651230812072754e-01 1.436935216188430786e-01 2.252303361892700195e-01
-4.221760109066963196e-02 -6.431616097688674927e-02 1.491206586360931396e-01 -7.293068617582321167e-02 -7.591220140457153320e-01 -5.814594626426696777e-01 -2.272870242595672607e-01 2.246027626097202301e-02
-7.928664237260818481e-02 -2.770731151103973389e-01 -8.867409825325012207e-02 1.854283176362514496e-02 -9.157048463821411133e-01 -1.992008090019226074e-01 1.483049094676971436e-01 -9.244796633720397949e-02
1.032762601971626282e-01 -2.044850736856460571e-01 5.245850682258605957e-01 -3.337679803371429443e-01 -4.607692062854766846e-01 -3.448300808668136597e-02 4.270824491977691650e-01 4.062419831752777100e-01
-5.773195996880531311e-02 -2.351353764533996582e-01 5.428837239742279053e-02 -2.213773280382156372e-01 -6.643139719963073730e-01 5.976135730743408203e-01 -1.793568432331085205e-01 2.424858659505844116e-01
-6.492017507553100586e-01 3.330452442169189453e-01 1.703034043312072754e-01 -1.672768592834472656e-01 -3.879736363887786865e-01 4.539194703102111816e-01 -3.355306386947631836e-02 2.300889343023300171e-01
-4.161398708820343018e-01 3.742716014385223389e-01 4.692478775978088379e-01 -4.807843267917633057e-01 -3.310000896453857422e-01 2.651510834693908691e-01 1.091367974877357483e-01 2.088646292686462402e-01
-5.474566817283630371e-01 3.124684989452362061e-01 5.912353396415710449e-01 -3.643971681594848633e-01 -2.837339639663696289e-01 1.118884980678558350e-01 1.154671385884284973e-01 1.181251555681228638e-01
-4.242871701717376709e-01 -2.597973346710205078e-01 2.259399443864822388e-01 -2.411074042320251465e-01 -5.684230923652648926e-01 5.392637848854064941e-01 5.681691318750381470e-02 1.617578715085983276e-01
-4.848621785640716553e-01 9.714688360691070557e-02 5.028626918792724609e-01 -4.078522622585296631e-01 -2.713344395160675049e-01 3.293068110942840576e-01 1.575369946658611298e-02 3.923558890819549561e-01
-1.953977942466735840e-01 1.254828870296478271e-01 7.627394199371337891e-01 -5.939620546996593475e-03 -5.407063364982604980e-01 1.068442314863204956e-01 2.342167645692825317e-01 7.503639161586761475e-02
-4.963715672492980957e-01 3.761086463928222656e-01 1.118451431393623352e-01 -3.516195416450500488e-01 -3.848201632499694824e-01 4.971545636653900146e-01 -2.537822164595127106e-02 2.830524444580078125e-01
-2.381063997745513916e-01 3.121969699859619141e-01 2.061634808778762817e-01 2.068585157394409180e-01 -6.077978610992431641e-01 -5.578214526176452637e-01 2.823913693428039551e-01 1.472376007586717606e-02
-1.194350644946098328e-01 -1.390377338975667953e-02 -2.240152209997177124e-01 -3.901818692684173584e-01 -4.944844543933868408e-01 -5.539619922637939453e-01 -3.006047010421752930e-01 3.759855329990386963e-01
-1.624858379364013672e-01 -2.566422224044799805e-01 3.354031443595886230e-01 -2.826817333698272705e-01 -2.437610775232315063e-01 1.744192391633987427e-01 -4.184447526931762695e-01 6.711119413375854492e-01
-1.935454905033111572e-01 2.856746613979339600e-01 6.251493096351623535e-01 6.614057347178459167e-03 -5.392181277275085449e-01 2.255500406026840210e-01 3.500714004039764404e-01 1.609216183423995972e-01
-3.725365698337554932e-01 -6.397253274917602539e-02 5.356111526489257812e-01 -2.721350193023681641e-01 -4.638693928718566895e-01 3.029610514640808105e-01 3.606875538825988770e-01 2.431695759296417236e-01
1.238902378827333450e-02 6.025062501430511475e-02 3.257562220096588135e-01 -4.702494740486145020e-01 -4.457333683967590332e-01 3.994328379631042480e-01 -2.858144044876098633e-01 4.785916507244110107e-01
-2.985323965549468994e-01 -2.967668771743774414e-01 5.960494279861450195e-01 1.626669242978096008e-02 -5.542094111442565918e-01 1.667693853378295898e-01 3.216993212699890137e-01 1.697579771280288696e-01
-4.215075373649597168e-01 5.210890769958496094e-01 8.532498776912689209e-02 -2.152344733476638794e-01 -4.848992228507995605e-01 4.825232625007629395e-01 4.061289504170417786e-02 1.660897582769393921e-01
-4.069934487342834473e-01 1.404779851436614990e-01 -3.287554085254669189e-01 -5.322989821434020996e-01 -5.595192313194274902e-01 -2.906945645809173584e-01 1.242456212639808655e-01 1.009853705763816833e-01
9.935150295495986938e-02 2.359481155872344971e-01 3.833836019039154053e-01 2.709171921014785767e-02 -6.429542899131774902e-01 4.279255568981170654e-01 -4.541250690817832947e-02 4.337835013866424561e-01
-4.950683191418647766e-02 -1.276911050081253052e-01 4.420455098152160645e-01 1.595735400915145874e-01 -3.434376716613769531e-01 -3.024566173553466797e-01 1.445146352052688599e-01 7.280538082122802734e-01
-4.100644886493682861e-01 -2.196937948465347290e-01 -3.469409346580505371e-01 2.250963300466537476e-01 -5.389044880867004395e-01 -4.078908637166023254e-02 -3.524723947048187256e-01 4.429747760295867920e-01
4.315354675054550171e-02 3.637033104896545410e-01 5.228923559188842773e-01 -3.228091895580291748e-01 -5.315027236938476562e-01 2.490020096302032471e-01 -1.546172201633453369e-01 3.461676537990570068e-01
-4.170550704002380371e-01 8.468119800090789795e-02 2.442232333123683929e-02 -3.069761097431182861e-01 -5.225574374198913574e-01 5.702003836631774902e-01 3.075852692127227783e-01 1.768050640821456909e-01
-5.868385434150695801e-01 -1.728713065385818481e-01 -4.255135059356689453e-01 9.460233151912689209e-02 -4.759757816791534424e-01 1.069383397698402405e-01 1.174228936433792114e-01 4.288913607597351074e-01
-3.671814203262329102e-01 -1.165494322776794434e-01 8.415659666061401367e-01 9.251387417316436768e-02 -3.593381643295288086e-01 -1.873324997723102570e-02 -3.316150978207588196e-02 6.501913815736770630e-02
1.208341270685195923e-01 -8.570647239685058594e-02 2.819680869579315186e-01 -2.656195163726806641e-01 -3.757380247116088867e-01 1.233612447977066040e-01 -4.539959132671356201e-01 6.822641491889953613e-01
-2.645859122276306152e-01 -1.105252653360366821e-01 2.648842334747314453e-01 -3.371449708938598633e-01 -5.449416041374206543e-01 3.880553841590881348e-01 4.959227144718170166e-01 2.011478543281555176e-01
1.634885817766189575e-01 -1.728862896561622620e-02 1.977150738239288330e-01 -1.303567290306091309e-01 -5.889919400215148926e-01 5.077384710311889648e-01 -1.835261881351470947e-01 5.277279615402221680e-01
3.154154419898986816e-01 4.415030181407928467e-01 3.032642006874084473e-01 2.014648467302322388e-01 -4.960486590862274170e-01 1.011870056390762329e-02 -2.067374140024185181e-01 5.330326557159423828e-01
-1.996368467807769775e-01 5.417346488684415817e-03 -3.235607743263244629e-01 2.459713965654373169e-01 -4.233973026275634766e-01 -5.960634350776672363e-02 1.675203293561935425e-01 7.642257809638977051e-01
1.375999450683593750e-01 -1.906494945287704468e-01 2.394401431083679199e-01 6.981959193944931030e-02 -6.799746751785278320e-01 4.775277376174926758e-01 -1.228713989257812500e-01 4.207341670989990234e-01
-6.240700930356979370e-02 -5.901584774255752563e-02 1.528696715831756592e-01 -3.107351064682006836e-01 -8.555148243904113770e-01 -2.846542298793792725e-01 5.582057684659957886e-02 -2.380075007677078247e-01
-2.900283634662628174e-01 -6.328141689300537109e-02 6.069098114967346191e-01 -1.895473524928092957e-02 -1.275316476821899414e-01 -4.271203279495239258e-01 -1.031471937894821167e-01 5.777930021286010742e-01
-1.184008046984672546e-01 3.597199916839599609e-01 -3.410951495170593262e-01 1.077088639140129089e-01 -3.761616051197052002e-01 -1.414821594953536987e-01 3.149923086166381836e-01 6.840326189994812012e-01
-1.696724891662597656e-01 -3.321324288845062256e-01 1.941703259944915771e-01 -3.986595273017883301e-01 -6.281023621559143066e-01 -3.546825945377349854e-01 -3.791491389274597168e-01 1.419620867818593979e-02
-8.055273443460464478e-02 -2.642309367656707764e-01 2.617216706275939941e-01 -8.048293739557266235e-02 -8.433070778846740723e-01 -2.465056180953979492e-01 -2.314665615558624268e-01 -1.523446738719940186e-01
-5.851011276245117188e-01 2.773299813270568848e-01 4.123430550098419189e-01 -5.638480186462402344e-02 -4.670079052448272705e-01 4.263631999492645264e-01 -7.873346097767353058e-03 8.714819699525833130e-02
4.927551746368408203e-02 2.129964083433151245e-01 2.101862430572509766e-02 -2.905568480491638184e-01 -6.228277087211608887e-01 4.798068404197692871e-01 -4.215893447399139404e-01 2.673438787460327148e-01
-1.895916908979415894e-01 2.054366320371627808e-01 6.513264179229736328e-01 -9.981923550367355347e-02 -2.260622829198837280e-01 -4.102963507175445557e-01 -1.318300813436508179e-01 5.008337497711181641e-01
-2.765405476093292236e-01 3.043463081121444702e-02 -3.136622905731201172e-01 1.798202097415924072e-01 -8.529802560806274414e-01 -2.266553491353988647e-01 1.052983105182647705e-01 -4.294179007411003113e-02
3.280758857727050781e-01 -4.888562858104705811e-02 2.475661337375640869e-01 2.019086480140686035e-01 -5.895224213600158691e-01 -7.685530185699462891e-02 -1.946302801370620728e-01 6.297587156295776367e-01
-9.555234014987945557e-02 3.389678895473480225e-01 1.780417859554290771e-01 -4.657542109489440918e-01 -5.836021900177001953e-01 4.682481586933135986e-01 1.922267079353332520e-01 1.747738718986511230e-01
1.208899021148681641e-01 1.145026832818984985e-01 3.890450000762939453e-01 -3.896949291229248047e-01 -6.757376194000244141e-01 2.996095418930053711e-01 2.639640867710113525e-01 2.302009612321853638e-01
7.837769389152526855e-02 9.742381423711776733e-02 5.707677453756332397e-02 -2.482809126377105713e-01 -2.019064128398895264e-01 -3.129390478134155273e-01 2.026856392621994019e-01 8.600499629974365234e-01
-5.393368005752563477e-01 -8.266327902674674988e-03 -4.700329005718231201e-01 2.108117491006851196e-01 -5.930558443069458008e-01 1.807820051908493042e-01 2.146186679601669312e-02 2.425220608711242676e-01
-4.266473948955535889e-01 -7.974253594875335693e-02 -2.119937837123870850e-01 -6.540895104408264160e-01 -4.482163488864898682e-01 -2.937161922454833984e-01 1.791561543941497803e-01 1.399098336696624756e-01
8.466394245624542236e-02 2.792607843875885010e-01 5.441073775291442871e-01 8.360124379396438599e-02 -5.380350947380065918e-01 2.533231079578399658e-01 -1.516769081354141235e-01 4.849158227443695068e-01
2.378632277250289917e-01 -1.897674798965454102e-02 3.200683891773223877e-01 -3.148013651371002197e-01 -3.011869192123413086e-01 -7.351355254650115967e-02 -2.337874472141265869e-01 7.685979604721069336e-01
-6.020089983940124512e-01 4.710670113563537598e-01 -2.115489244461059570e-01 -1.206201612949371338e-01 -1.548366844654083252e-01 -8.181858062744140625e-02 4.493055492639541626e-02 5.689387917518615723e-01
-1.611889153718948364e-01 -2.325066924095153809e-01 2.046167552471160889e-01 -1.422065198421478271e-01 -8.204303383827209473e-01 -3.406293392181396484e-01 -1.971999406814575195e-01 -1.727598607540130615e-01
-3.476790487766265869e-01 8.668244630098342896e-02 -7.729146629571914673e-02 -4.819552600383758545e-01 -6.833849549293518066e-01 -2.157841026782989502e-01 -2.898468077182769775e-01 -1.891074031591415405e-01
-2.595399320125579834e-01 -3.211322426795959473e-01 6.539518237113952637e-01 -1.593726575374603271e-01 -5.079786181449890137e-01 8.747880905866622925e-02 3.179783821105957031e-01 9.826230257749557495e-02
-2.331975847482681274e-01 -2.259227782487869263e-01 -3.134484887123107910e-01 -5.804966203868389130e-04 -5.499622821807861328e-01 2.957471460103988647e-02 -5.849944949150085449e-01 3.882985711097717285e-01
-2.968344092369079590e-01 -4.647985845804214478e-02 3.151816427707672119e-01 2.649034932255744934e-02 -5.812408328056335449e-01 -6.015915274620056152e-01 3.227149248123168945e-01 7.608953118324279785e-02
-3.076630532741546631e-01 1.121640577912330627e-01 6.247479934245347977e-03 -3.335279524326324463e-01 -6.931530237197875977e-01 -4.289202392101287842e-01 -3.343940675258636475e-01 -7.231640815734863281e-02
-5.834928750991821289e-01 1.873597502708435059e-01 5.799422264099121094e-01 -4.249332845211029053e-01 -2.938852310180664062e-01 1.225144192576408386e-01 -5.518040433526039124e-02 5.574853718280792236e-02
1.523932814598083496e-01 1.948365420103073120e-01 4.983766674995422363e-01 1.661730706691741943e-01 -4.329782128334045410e-01 -4.383625090122222900e-02 -3.326609432697296143e-01 6.023015379905700684e-01
-2.925432026386260986e-01 2.933491170406341553e-01 2.400857657194137573e-01 1.607545763254165649e-01 -4.732815027236938477e-01 -4.543567597866058350e-01 5.291128158569335938e-01 1.857040077447891235e-01
3.519687801599502563e-02 1.253144890069961548e-01 2.095675170421600342e-01 2.107815295457839966e-01 -7.110142111778259277e-01 5.282027125358581543e-01 1.039225384593009949e-01 3.152314424514770508e-01
1.883598417043685913e-01 -3.146440908312797546e-02 1.374474167823791504e-01 -4.516769349575042725e-01 -6.848037242889404297e-01 4.147171378135681152e-01 2.379572093486785889e-01 2.075009047985076904e-01
1.285337209701538086e-01 -1.673425287008285522e-01 5.707976222038269043e-01 1.854060739278793335e-01 -5.286016464233398438e-01 1.878843307495117188e-01 -1.343174874782562256e-01 5.123758316040039062e-01
-6.467401385307312012e-01 -6.521819531917572021e-02 2.912135720252990723e-01 -3.090218603610992432e-01 -4.563330411911010742e-01 3.979325890541076660e-01 1.340274661779403687e-01 1.123403385281562805e-01
1.394081115722656250e-01 -4.772139489650726318e-01 3.175835609436035156e-01 -3.270931839942932129e-01 -5.015649795532226562e-01 -5.950869992375373840e-02 1.623202860355377197e-01 5.133481025695800781e-01
-6.521027088165283203e-01 -6.226868033409118652e-01 8.754757046699523926e-02 -6.685449182987213135e-02 -3.548021018505096436e-01 -5.018889158964157104e-02 -1.097692251205444336e-01 1.855705976486206055e-01
-2.581104338169097900e-01 -1.705415099859237671e-01 -6.287029385566711426e-02 -3.998233079910278320e-01 -5.656667947769165039e-01 -4.058041572570800781e-01 -4.796618819236755371e-01 1.604732275009155273e-01
2.608323842287063599e-02 2.231203913688659668e-01 6.730727851390838623e-02 -1.373339891433715820e-01 -1.745735257863998413e-01 -4.699509441852569580e-01 2.892665937542915344e-02 8.209626078605651855e-01
-7.297461032867431641e-01 -5.400783419609069824e-01 4.665785655379295349e-02 -2.458608476445078850e-03 -3.588452041149139404e-01 2.136557176709175110e-02 -8.357059210538864136e-02 1.933719068765640259e-01
2.880407571792602539e-01 -1.040031239390373230e-01 4.115718007087707520e-01 -6.850702315568923950e-02 -6.905320882797241211e-01 3.019872605800628662e-01 -5.638331919908523560e-02 4.011501669883728027e-01
-2.440978288650512695e-01 3.692176043987274170e-01 2.916466891765594482e-01 -1.048602238297462463e-01 -9.839922189712524414e-02 -2.393785715103149414e-01 1.401690095663070679e-01 7.882952094078063965e-01
-3.816649913787841797e-01 -6.721226498484611511e-03 1.137393489480018616e-01 4.219844043254852295e-01 -5.348899960517883301e-01 -4.188726544380187988e-01 3.404577374458312988e-01 2.929267585277557373e-01
-2.714084982872009277e-01 2.486360669136047363e-01 -1.565760560333728790e-02 -3.669044673442840576e-01 -6.389230489730834961e-01 -3.091619014739990234e-01 -4.689665734767913818e-01 -7.694303989410400391e-02
-5.814136862754821777e-01 -1.160110607743263245e-01 2.768442928791046143e-01 -2.233026735484600067e-02 -3.437331914901733398e-01 -5.702547430992126465e-01 3.117150962352752686e-01 1.756385564804077148e-01
5.364366993308067322e-02 -2.019179016351699829e-01 2.070991545915603638e-01 -3.639764487743377686e-01 -4.577471613883972168e-01 3.703696429729461670e-01 -2.755217850208282471e-01 5.986351966857910156e-01
-8.987200260162353516e-02 1.110253781080245972e-01 4.354977011680603027e-01 -1.475599557161331177e-01 -4.785810708999633789e-01 4.724781811237335205e-01 -2.236047536134719849e-01 5.156449079513549805e-01
-5.056756734848022461e-01 -4.030145406723022461e-01 -2.578027546405792236e-01 -9.307336062192916870e-02 -6.156511306762695312e-01 -7.299723476171493530e-02 -3.474126160144805908e-01 4.118303209543228149e-02
-1.464431881904602051e-01 1.041108220815658569e-01 -4.918523430824279785e-01 -3.199929371476173401e-02 -4.331169426441192627e-01 6.591475754976272583e-02 1.192711293697357178e-01 7.201470732688903809e-01
-2.877488434314727783e-01 3.965206444263458252e-01 -5.268826708197593689e-02 1.618868559598922729e-01 -6.357114911079406738e-01 -4.577895700931549072e-01 3.411444127559661865e-01 -3.014573641121387482e-02
-4.293527901172637939e-01 -4.811371564865112305e-01 2.020039409399032593e-02 2.300313208252191544e-03 -4.373705685138702393e-01 3.729124665260314941e-01 -2.520583570003509521e-01 4.357289373874664307e-01
-2.248679250478744507e-01 2.779237367212772369e-02 -1.847054958343505859e-01 -3.672614097595214844e-01 -5.440263152122497559e-01 -4.928754270076751709e-01 -4.296755790710449219e-01 2.369663268327713013e-01
5.119299143552780151e-02 -1.184690743684768677e-01 2.930977642536163330e-01 -2.386098951101303101e-01 -5.984015464782714844e-01 2.750799059867858887e-01 5.266131162643432617e-01 3.597618639469146729e-01
-2.531734108924865723e-01 -5.376313254237174988e-02 1.904912292957305908e-01 3.527338802814483643e-01 -7.909038662910461426e-01 -3.257515132427215576e-01 1.931341141462326050e-01 -5.797190219163894653e-02
-2.667381763458251953e-01 1.447243243455886841e-01 -2.820576727390289307e-01 -4.256521165370941162e-01 -7.771391868591308594e-01 -1.023322120308876038e-01 4.321173578500747681e-02 -1.757404804229736328e-01
-5.966588854789733887e-01 -1.267413049936294556e-01 -1.317000985145568848e-01 1.483345031738281250e-01 -2.929951846599578857e-01 1.846124827861785889e-01 -3.769173622131347656e-01 5.714823007583618164e-01
-7.260374259203672409e-03 4.674105346202850342e-01 4.712713062763214111e-01 1.124160215258598328e-01 -4.977607429027557373e-01 3.747875392436981201e-01 -6.917268037796020508e-02 3.920769095420837402e-01
-3.799427449703216553e-01 -2.877063751220703125e-01 2.686429917812347412e-01 -2.559583187103271484e-01 -5.440572500228881836e-01 4.151163101196289062e-01 3.693008720874786377e-01 1.745903789997100830e-01
-1.944797933101654053e-01 3.284239470958709717e-01 -4.540427327156066895e-01 9.322325885295867920e-02 -4.239548146724700928e-01 -1.435395181179046631e-01 8.330035209655761719e-02 6.574113368988037109e-01
-1.108646914362907410e-01 -1.676027476787567139e-01 1.612783670425415039e-01 -2.286677807569503784e-01 -7.802693843841552734e-01 -4.350396990776062012e-01 -2.736693918704986572e-01 -9.134507924318313599e-02
-3.298845589160919189e-01 9.953929483890533447e-02 7.688382863998413086e-01 8.275294303894042969e-02 -4.132869839668273926e-01 -7.995904423296451569e-03 2.932495176792144775e-01 1.626112163066864014e-01
-3.118821978569030762e-01 -6.915771216154098511e-02 -2.381872683763504028e-01 -5.030415058135986328e-01 -5.961720943450927734e-01 -4.231089949607849121e-01 -1.565215736627578735e-01 1.709424257278442383e-01
-1.188503801822662354e-01 -7.844322174787521362e-02 3.135878741741180420e-01 -2.990664727985858917e-02 -8.602643609046936035e-01 -2.535997331142425537e-01 -2.021845728158950806e-01 -1.877320855855941772e-01
-5.630438923835754395e-01 -3.491346836090087891e-01 -1.475791335105895996e-01 1.136069297790527344e-01 -5.887848138809204102e-01 -4.032364785671234131e-01 5.431879684329032898e-02 1.190912947058677673e-01
-2.261622399091720581e-01 -1.116284206509590149e-01 4.279793798923492432e-01 -1.070772577077150345e-02 -2.045364677906036377e-01 -1.034860536456108093e-01 -4.549645781517028809e-01 7.025464773178100586e-01
-4.155620038509368896e-01 -1.197086721658706665e-01 -6.896788626909255981e-02 3.347591161727905273e-01 -4.212048351764678955e-01 2.472908794879913330e-01 -3.901556432247161865e-01 5.526030659675598145e-01
-4.786264598369598389e-01 -1.711939722299575806e-01 3.751810789108276367e-01 -3.303411304950714111e-01 -2.903707027435302734e-01 2.830951809883117676e-01 -4.559193551540374756e-01 3.455471992492675781e-01
-7.132349610328674316e-01 -3.969973921775817871e-01 -2.474077343940734863e-01 -8.234621025621891022e-03 -4.902239143848419189e-01 -2.390764467418193817e-02 -2.383845299482345581e-02 1.759296357631683350e-01
3.408653140068054199e-01 -2.396441251039505005e-02 1.720667630434036255e-01 1.307314932346343994e-01 -5.652288198471069336e-01 1.447382266633212566e-03 -1.852496862411499023e-01 6.947919726371765137e-01
-4.059765338897705078e-01 2.347714751958847046e-01 5.347543954849243164e-02 -6.107835844159126282e-02 -5.275791287422180176e-01 6.379730105400085449e-01 5.248028412461280823e-02 2.921847105026245117e-01
-6.877622008323669434e-01 -2.479558736085891724e-01 -2.376093119382858276e-01 1.415446549654006958e-01 -3.342124223709106445e-01 -1.555618345737457275e-01 -2.990129962563514709e-02 5.022115707397460938e-01
-4.133451581001281738e-01 -1.140592247247695923e-01 2.638323605060577393e-01 1.644805520772933960e-01 -1.067528277635574341e-01 -3.902491033077239990e-01 6.757005304098129272e-02 7.424409985542297363e-01
-6.345213651657104492e-01 -4.571509957313537598e-01 -1.766186058521270752e-01 1.252082139253616333e-01 -3.990877568721771240e-01 8.850278705358505249e-02 -5.837083607912063599e-02 4.135378003120422363e-01
-2.854201495647430420e-01 1.042603477835655212e-01 -2.454113513231277466e-01 -5.828166007995605469e-01 -4.996727406978607178e-01 -4.376667439937591553e-01 -1.180270612239837646e-01 2.293636649847030640e-01
-8.222471922636032104e-02 -3.503698855638504028e-02 2.339457571506500244e-01 -5.681254267692565918e-01 -3.528528809547424316e-01 2.263752669095993042e-01 4.465216100215911865e-01 4.892669618129730225e-01
-4.198822975158691406e-01 -6.911952793598175049e-02 -1.653176248073577881e-01 -6.534448266029357910e-01 -3.802012801170349121e-01 -3.292135894298553467e-01 2.824442386627197266e-01 1.785828173160552979e-01
-1.145072430372238159e-01 1.357106715440750122e-01 -4.524258971214294434e-01 -1.930114626884460449e-02 -4.504947960376739502e-01 -1.528935581445693970e-01 2.943236529827117920e-01 6.711637377738952637e-01
-8.236013352870941162e-02 -4.849692061543464661e-02 4.813636243343353271e-01 -6.410742551088333130e-02 -7.057285904884338379e-01 4.084750711917877197e-01 2.482260465621948242e-01 1.688880622386932373e-01
-2.776278555393218994e-01 1.649849414825439453e-01 -2.214368730783462524e-01 -2.365177683532238007e-02 -6.688773632049560547e-01 -5.215873718261718750e-01 3.513933122158050537e-01 5.640437826514244080e-02
-1.363059431314468384e-01 -1.272400319576263428e-01 9.011028334498405457e-03 -2.967641353607177734e-01 -8.263263106346130371e-01 -3.655681312084197998e-01 -1.696116775274276733e-01 -1.784863620996475220e-01
-3.001101315021514893e-01 -4.484393820166587830e-02 -1.340927742421627045e-02 2.482582069933414459e-02 -9.045181870460510254e-01 -1.255430430173873901e-01 7.237532734870910645e-02 -2.607195079326629639e-01
-2.855938971042633057e-01 -4.567847549915313721e-01 4.440761506557464600e-01 1.141603738069534302e-01 -2.675413191318511963e-01 -2.014531791210174561e-01 3.335442766547203064e-02 6.215088367462158203e-01
-3.187898993492126465e-01 3.353337645530700684e-01 -2.313932180404663086e-01 -4.148278832435607910e-01 -5.569782257080078125e-01 -4.458928406238555908e-01 -1.896581947803497314e-01 1.236281991004943848e-01
1.040530274622142315e-03 8.753684908151626587e-02 4.066856205463409424e-01 1.951993405818939209e-01 -2.382577955722808838e-01 -3.056329488754272461e-02 -2.114576548337936401e-01 8.285076618194580078e-01
-1.409061700105667114e-01 -1.172958239912986755e-01 1.592690944671630859e-01 7.201935630291700363e-03 -9.214837551116943359e-01 -1.818807125091552734e-01 -9.648098796606063843e-02 -2.223672419786453247e-01
1.067523360252380371e-01 4.725887477397918701e-01 4.189701378345489502e-01 2.510823905467987061e-01 -4.946420490741729736e-01 2.118116170167922974e-01 1.522268056869506836e-01 4.625772237777709961e-01
-6.390751600265502930e-01 4.733255803585052490e-01 2.260587662458419800e-01 -1.978045254945755005e-01 -2.633350789546966553e-01 3.192813396453857422e-01 -3.987680189311504364e-03 3.255991935729980469e-01
-5.085933804512023926e-01 -1.735136508941650391e-01 -1.210600808262825012e-01 -1.314282864332199097e-01 -2.704356312751770020e-01 -2.688701748847961426e-01 -5.517067313194274902e-01 4.790509343147277832e-01
-3.456213772296905518e-01 -9.586094529367983341e-04 -2.373159229755401611e-01 -5.407329201698303223e-01 -6.001699566841125488e-01 -3.857687115669250488e-01 -9.185285866260528564e-02 1.198987960815429688e-01
-2.204635888338088989e-01 1.186450198292732239e-02 -5.041198730468750000e-01 1.200073491781949997e-02 -4.185333549976348877e-01 -2.101201564073562622e-02 9.135764092206954956e-02 7.162514328956604004e-01
-3.011981546878814697e-01 2.859479486942291260e-01 -9.682498872280120850e-02 -4.347016513347625732e-01 -6.512463092803955078e-01 -2.623933255672454834e-01 -3.582756221294403076e-01 -8.853985369205474854e-02
3.204436972737312317e-02 -4.952988401055335999e-02 2.604350149631500244e-01 -1.946190297603607178e-01 -8.848435282707214355e-01 -2.400036454200744629e-01 -5.878169089555740356e-02 -2.163603752851486206e-01
-3.873016834259033203e-01 -2.309375703334808350e-01 -3.438967093825340271e-02 -4.326857328414916992e-01 -5.947681665420532227e-01 -2.932566404342651367e-01 -4.104733169078826904e-01 5.348652135580778122e-03
6.146613508462905884e-02 1.867100149393081665e-01 6.810699701309204102e-01 -1.795234717428684235e-02 -4.070909917354583740e-01 -8.471934124827384949e-03 -6.268388824537396431e-04 5.756625533103942871e-01
3.684752807021141052e-02 2.961200773715972900e-01 5.762177705764770508e-01 -2.453167885541915894e-01 -5.157836079597473145e-01 3.202848732471466064e-01 -4.824841395020484924e-02 3.844543099403381348e-01
-3.080511987209320068e-01 7.327564358711242676e-01 6.031419336795806885e-02 -1.068921759724617004e-01 -2.871212363243103027e-01 1.169677451252937317e-01 4.128684103488922119e-02 5.052564740180969238e-01
-1.814496964216232300e-01 -2.119087725877761841e-01 2.757796645164489746e-01 -1.537353917956352234e-02 -7.207473516464233398e-01 -4.955859482288360596e-01 -2.825825810432434082e-01 -3.073835372924804688e-02
-3.162918090820312500e-01 -2.693633139133453369e-01 -3.869506418704986572e-01 -6.115364283323287964e-02 -5.306193232536315918e-01 -6.032271683216094971e-02 -4.047075212001800537e-01 4.742872416973114014e-01
-3.264893293380737305e-01 -4.449288174510002136e-02 -2.371449023485183716e-01 -5.791007280349731445e-01 -5.713968276977539062e-01 -3.929668962955474854e-01 2.147595770657062531e-02 1.358353346586227417e-01
-2.493363469839096069e-01 -2.787856385111808777e-02 5.823513865470886230e-01 3.584523871541023254e-02 -6.466983556747436523e-01 2.524514496326446533e-01 3.328880071640014648e-01 6.221939623355865479e-02
3.695466220378875732e-01 -3.218036592006683350e-01 1.852846741676330566e-01 -4.456264078617095947e-01 -5.706506967544555664e-01 6.126163899898529053e-02 -2.191462814807891846e-01 3.867092430591583252e-01
-9.984341263771057129e-02 -2.178804278373718262e-01 1.486531458795070648e-02 -4.823836088180541992e-01 -5.698509812355041504e-01 -5.765931010246276855e-01 1.956597119569778442e-01 1.190461888909339905e-01
9.955268353223800659e-02 -3.323846682906150818e-02 7.323498278856277466e-02 1.895152777433395386e-01 -4.749924242496490479e-01 -3.824198246002197266e-01 -8.347099274396896362e-02 7.542381286621093750e-01
-7.062621116638183594e-01 3.923988044261932373e-01 1.065257415175437927e-01 7.672026008367538452e-02 -1.721058338880538940e-01 2.053261175751686096e-02 -8.860109373927116394e-03 5.475972294807434082e-01
-5.484763383865356445e-01 -3.876963555812835693e-01 1.733899265527725220e-01 3.518074452877044678e-01 -2.921821177005767822e-01 7.459285110235214233e-02 -2.468039691448211670e-01 4.931390881538391113e-01
-4.473020136356353760e-02 1.939402334392070770e-02 5.653658509254455566e-01 1.838514506816864014e-01 -3.523935973644256592e-01 -3.864470496773719788e-02 -1.614220887422561646e-01 7.017489671707153320e-01
-9.440372139215469360e-02 -2.213938394561409950e-03 -9.356219321489334106e-03 1.047579292207956314e-02 -8.374410867691040039e-01 -4.365566968917846680e-01 -3.121246099472045898e-01 -3.968000039458274841e-02
-6.688401103019714355e-01 3.958800733089447021e-01 -1.377631723880767822e-01 2.729652822017669678e-02 -1.809235811233520508e-01 -2.328583225607872009e-02 2.476327493786811829e-02 5.850807428359985352e-01
-4.363842010498046875e-01 -2.168678194284439087e-01 4.524984657764434814e-01 2.445420771837234497e-01 -4.232369065284729004e-01 -5.100213289260864258e-01 1.427159607410430908e-01 1.958632469177246094e-01
-7.012160420417785645e-01 -8.116862177848815918e-02 -4.408562481403350830e-01 -9.388018399477005005e-02 -5.253269672393798828e-01 8.373208343982696533e-02 -7.333289831876754761e-02 1.009103730320930481e-01
-3.889280259609222412e-01 -2.435259371995925903e-01 -1.336883306503295898e-01 2.131192982196807861e-01 -5.530060529708862305e-01 3.758371472358703613e-01 -2.739074230194091797e-01 4.517115354537963867e-01
-4.130145013332366943e-01 -8.655534684658050537e-02 1.605909690260887146e-02 3.279324471950531006e-01 -3.771803677082061768e-01 2.660555243492126465e-01 -3.474392592906951904e-01 6.167374253273010254e-01
2.460580766201019287e-01 -4.006779193878173828e-01 2.060658037662506104e-01 -4.502333998680114746e-01 -5.855765938758850098e-01 -3.697173297405242920e-02 2.347058504819869995e-01 3.665865659713745117e-01
-2.346520721912384033e-01 1.124334558844566345e-01 -1.880825459957122803e-01 -3.873260617256164551e-01 -3.735782504081726074e-01 -6.617395877838134766e-01 -1.986397802829742432e-02 4.111519157886505127e-01
-1.987484544515609741e-01 5.886957049369812012e-01 -3.139754235744476318e-01 2.508043646812438965e-01 -4.419214725494384766e-01 -1.969230771064758301e-01 -4.761357977986335754e-02 4.648792445659637451e-01
-4.097683131694793701e-01 -7.615861296653747559e-02 -2.899724245071411133e-01 -5.310944914817810059e-01 -5.601127147674560547e-01 -3.053191602230072021e-01 2.036303132772445679e-01 1.083194538950920105e-01
-6.081398725509643555e-01 -9.217396378517150879e-02 3.012770116329193115e-01 3.279756521806120872e-03 -1.231563929468393326e-02 -2.998774349689483643e-01 -1.125973016023635864e-01 6.543201804161071777e-01
-3.780005276203155518e-01 5.575152635574340820e-01 3.040383756160736084e-01 -5.469998717308044434e-01 -2.186879217624664307e-01 1.945920139551162720e-01 -4.525635764002799988e-02 2.586610317230224609e-01
-4.202204644680023193e-01 -5.913964658975601196e-02 -2.264965176582336426e-01 -6.507883667945861816e-01 -4.726016223430633545e-01 -2.919357120990753174e-01 1.073082908987998962e-01 1.581054180860519409e-01
-3.676085546612739563e-02 -6.578887253999710083e-02 3.551677465438842773e-01 -5.394151210784912109e-01 -3.234907686710357666e-01 3.902388364076614380e-02 5.118023753166198730e-01 4.572710990905761719e-01
-1.860021799802780151e-01 1.319843679666519165e-01 -4.710102826356887817e-02 4.095739498734474182e-02 -7.341553568840026855e-01 -3.733193278312683105e-01 5.145129561424255371e-01 3.181945532560348511e-02
-1.361008584499359131e-01 -1.046120971441268921e-01 5.311304330825805664e-01 1.140900626778602600e-01 -2.372611612081527710e-01 -3.477482199668884277e-01 1.156463399529457092e-01 6.962909698486328125e-01
1.674602627754211426e-01 -1.156511455774307251e-01 4.015235900878906250e-01 -1.301355808973312378e-01 -4.704692661762237549e-01 2.570215463638305664e-01 -2.275267988443374634e-01 6.642705202102661133e-01
-6.927160024642944336e-01 -1.137916818261146545e-01 1.040598526597023010e-01 -2.143521010875701904e-01 -2.390528321266174316e-01 -4.070014953613281250e-01 -4.077046215534210205e-01 2.477927505970001221e-01
2.033485770225524902e-01 3.218846619129180908e-01 4.529385268688201904e-01 -2.860053777694702148e-01 -3.817079365253448486e-01 -2.055022567510604858e-01 -2.048920094966888428e-01 5.815274715423583984e-01
-1.210845783352851868e-01 2.421852797269821167e-01 4.236981868743896484e-01 3.378426730632781982e-01 -3.642443716526031494e-01 1.222236678004264832e-01 -2.181918323040008545e-01 6.616697907447814941e-01
-4.889163374900817871e-01 1.553672105073928833e-01 1.053492948412895203e-01 3.015794754028320312e-01 -5.338336825370788574e-01 -4.285543262958526611e-01 3.823339045047760010e-01 1.412684619426727295e-01
-2.805619835853576660e-01 1.968216598033905029e-01 -4.471004754304885864e-02 -6.145963072776794434e-01 -4.707795977592468262e-01 -2.889420688152313232e-01 -4.266539514064788818e-01 1.251566112041473389e-01
-9.959216695278882980e-04 4.582154750823974609e-01 3.075123131275177002e-01 9.963345527648925781e-02 -4.234833717346191406e-01 3.477478921413421631e-01 -1.836957931518554688e-01 5.929048657417297363e-01
-1.679474711418151855e-01 -2.554705552756786346e-02 7.422208040952682495e-02 6.321313977241516113e-02 -8.783382773399353027e-01 -4.159265160560607910e-01 6.736206263303756714e-02 -1.123627871274948120e-01
-4.339135289192199707e-01 3.390882611274719238e-01 6.713891625404357910e-01 -4.141759574413299561e-01 -1.211865916848182678e-01 -1.212516054511070251e-01 2.973705530166625977e-02 2.101444900035858154e-01
-5.808057785034179688e-01 -3.689925968647003174e-01 3.517570197582244873e-01 1.439606547355651855e-01 -3.315698504447937012e-01 -4.258195757865905762e-01 -7.313939929008483887e-02 2.923032045364379883e-01
-1.588369607925415039e-01 -1.343320608139038086e-01 -4.669310152530670166e-01 9.149794280529022217e-02 -4.362844526767730713e-01 -1.687551587820053101e-01 -9.340146183967590332e-02 7.090720534324645996e-01
-4.604078829288482666e-01 -4.093760848045349121e-01 3.450421392917633057e-01 -2.313848286867141724e-01 -7.441193610429763794e-02 -3.817015588283538818e-01 5.279442667961120605e-02 5.420538783073425293e-01
1.684724539518356323e-01 -9.665703773498535156e-02 1.093147695064544678e-01 2.823371589183807373e-01 -7.315902113914489746e-01 4.625719785690307617e-01 1.404666006565093994e-01 3.188767433166503906e-01
-8.457877039909362793e-01 2.859856002032756805e-02 -2.604921162128448486e-01 3.757321741431951523e-03 -3.447347581386566162e-01 -3.150527551770210266e-02 -9.456530958414077759e-02 2.952589094638824463e-01
4.805858060717582703e-02 -4.576550051569938660e-02 3.289726376533508301e-01 6.198561191558837891e-02 -7.265172004699707031e-01 5.334143638610839844e-01 2.387841232120990753e-02 2.657113671302795410e-01
3.281149864196777344e-01 -3.734645247459411621e-01 1.997621059417724609e-01 -9.652450680732727051e-02 -6.685902476310729980e-01 2.056005001068115234e-01 2.879883162677288055e-02 4.620921909809112549e-01
-2.570213675498962402e-01 1.607134789228439331e-01 -3.915826082229614258e-01 1.120178475975990295e-01 -8.382201790809631348e-01 -9.045305848121643066e-02 1.404682695865631104e-01 -1.081660166382789612e-01
-4.276812374591827393e-01 4.367646761238574982e-03 7.414599061012268066e-01 5.770751833915710449e-02 -4.473081827163696289e-01 1.773845106363296509e-01 1.397747993469238281e-01 1.135345622897148132e-01
-5.160650610923767090e-01 -2.718579769134521484e-01 -9.840980172157287598e-02 2.448875829577445984e-02 -3.856584131717681885e-01 3.004987537860870361e-01 -2.857163548469543457e-01 5.734285116195678711e-01
-4.421011209487915039e-01 2.399381250143051147e-01 -2.114425785839557648e-02 -2.861273586750030518e-01 -3.312369287014007568e-01 4.655831158161163330e-01 -2.614372670650482178e-01 5.194472074508666992e-01
-1.421567499637603760e-01 -1.184282600879669189e-01 -9.203491359949111938e-02 9.601119905710220337e-02 -9.326233267784118652e-01 -1.239905804395675659e-01 1.812195777893066406e-01 -1.734278947114944458e-01
-4.591579437255859375e-01 -1.773417145013809204e-01 -9.826573729515075684e-02 -4.448536336421966553e-01 -6.255015730857849121e-01 -2.373824864625930786e-01 -3.172845244407653809e-01 -4.359999671578407288e-02
1.935374140739440918e-01 2.322965115308761597e-02 2.011242508888244629e-01 -1.570667177438735962e-01 -8.928643465042114258e-01 -2.831315398216247559e-01 1.078360341489315033e-02 -1.392696499824523926e-01
2.236996293067932129e-01 2.857246808707714081e-02 5.924072265625000000e-01 -2.040248736739158630e-02 -6.447824239730834961e-01 2.224535048007965088e-01 -1.944020949304103851e-02 3.635538816452026367e-01
-1.837247908115386963e-01 5.048970580101013184e-01 -6.343860924243927002e-02 -4.156405329704284668e-01 -5.116093158721923828e-01 4.503580629825592041e-01 2.133969962596893311e-01 1.563261002302169800e-01
-4.482244551181793213e-01 5.392861962318420410e-01 -1.398797035217285156e-01 2.525368034839630127e-01 -4.101689755916595459e-01 -2.727639079093933105e-01 -3.168422579765319824e-01 2.861753702163696289e-01
-5.578228831291198730e-01 3.387748599052429199e-01 3.220955431461334229e-01 1.956538110971450806e-01 -3.340026736259460449e-01 -4.827753305435180664e-01 1.108276844024658203e-01 2.740926444530487061e-01
-2.924980223178863525e-01 -2.801010906696319580e-01 5.677660107612609863e-01 9.163209795951843262e-02 -5.579514503479003906e-01 2.421842068433761597e-01 3.124751150608062744e-01 1.939837783575057983e-01
-6.822074204683303833e-02 -1.471244692802429199e-01 -1.090559363365173340e-01 -2.943767309188842773e-01 -6.761142611503601074e-01 5.393159985542297363e-01 -3.458960354328155518e-01 8.667837083339691162e-02
-3.627777099609375000e-01 3.834543228149414062e-01 6.869994401931762695e-01 -3.618560731410980225e-01 -2.628005743026733398e-01 2.711303241085261106e-04 -2.097736299037933350e-02 2.212299704551696777e-01
-1.570197194814682007e-01 -2.442102432250976562e-01 -1.185560896992683411e-01 -2.250009328126907349e-01 -3.798287510871887207e-01 1.820015609264373779e-01 -5.207688808441162109e-01 6.343740224838256836e-01
9.321917593479156494e-02 1.512976288795471191e-01 4.133587181568145752e-01 -1.608893573284149170e-01 -2.230503559112548828e-01 -3.193144202232360840e-01 -3.265507519245147705e-01 7.164635062217712402e-01
-4.525415599346160889e-01 6.821761727333068848e-01 1.884709447622299194e-01 2.458828389644622803e-01 -3.010720014572143555e-01 -7.045631110668182373e-02 2.297663316130638123e-02 3.711142241954803467e-01
-2.995267510414123535e-01 6.165673732757568359e-01 -2.244450747966766357e-01 1.490831822156906128e-01 -4.527798593044281006e-01 -1.972717344760894775e-01 -3.439171612262725830e-01 3.087432682514190674e-01
-5.390320420265197754e-01 -2.040937542915344238e-02 3.158165514469146729e-01 -4.843832552433013916e-01 -3.254364430904388428e-01 3.656235039234161377e-01 -1.594150960445404053e-01 3.311468958854675293e-01
-3.347203433513641357e-01 -4.969312250614166260e-02 8.301061391830444336e-02 -1.227910444140434265e-01 -5.901677608489990234e-01 -6.278361082077026367e-01 -3.369053900241851807e-01 8.685053139925003052e-02
-2.524806261062622070e-01 -9.060635417699813843e-02 5.419011712074279785e-01 1.884863078594207764e-01 -2.422617971897125244e-01 -1.819687932729721069e-01 3.009146451950073242e-01 6.453735232353210449e-01
6.442087888717651367e-02 5.861096382141113281e-01 5.897619128227233887e-01 -1.841272562742233276e-01 -3.746679127216339111e-01 1.140123456716537476e-01 8.296730369329452515e-02 3.321821689605712891e-01
-5.662379264831542969e-01 -4.444875419139862061e-01 2.747871577739715576e-01 -4.290430992841720581e-02 -5.908733606338500977e-01 -4.527398198843002319e-02 8.502383530139923096e-02 2.145844250917434692e-01
-5.909574776887893677e-02 6.735785305500030518e-02 2.589816600084304810e-02 8.073273114860057831e-03 -9.469230771064758301e-01 -1.325944364070892334e-01 5.621156841516494751e-02 -2.717173397541046143e-01
-1.639443039894104004e-01 1.935129761695861816e-01 5.696013569831848145e-01 -2.503253221511840820e-01 -3.035152554512023926e-01 2.975466549396514893e-01 -2.933510243892669678e-01 5.309011340141296387e-01
-9.955140948295593262e-02 2.627912163734436035e-02 -3.139553666114807129e-01 3.818889558315277100e-01 -4.839325845241546631e-01 -2.348301708698272705e-01 -1.658223867416381836e-01 6.543383598327636719e-01
-4.757839441299438477e-01 2.311709970235824585e-01 -2.967494167387485504e-02 4.686024188995361328e-01 -5.368348956108093262e-01 -1.072054132819175720e-01 4.370410144329071045e-01 9.503337740898132324e-02
-6.160148382186889648e-01 9.373268485069274902e-02 1.329198479652404785e-01 2.075943648815155029e-01 -5.793994069099426270e-01 -2.132985293865203857e-01 3.991486132144927979e-01 -1.022607684135437012e-01
-2.688239216804504395e-01 -2.687344886362552643e-02 -2.515712976455688477e-01 -3.679877817630767822e-01 -4.409752488136291504e-01 -5.831573009490966797e-01 -2.279808521270751953e-01 3.765652477741241455e-01
-6.223558783531188965e-01 3.482327461242675781e-01 1.257769614458084106e-01 -1.102772802114486694e-01 -2.652778029441833496e-01 3.995786011219024658e-01 -1.334735155105590820e-01 4.643011987209320068e-01
9.470020979642868042e-02 -1.522669494152069092e-01 2.670319378376007080e-01 1.610486805438995361e-01 -6.617901921272277832e-01 4.814444482326507568e-01 -1.648876667022705078e-01 4.167264103889465332e-01
-6.352021545171737671e-02 2.868050336837768555e-01 -3.850742280483245850e-01 1.021563634276390076e-01 -4.179943799972534180e-01 -3.125733137130737305e-01 1.249491348862648010e-01 6.833420991897583008e-01
2.814701199531555176e-01 5.252465140074491501e-03 4.169265329837799072e-01 2.987884283065795898e-01 -5.884352326393127441e-01 -5.956719629466533661e-03 1.135165169835090637e-01 5.463215112686157227e-01
6.696322467178106308e-03 2.035235017538070679e-01 5.133178234100341797e-01 -1.060517430305480957e-01 -5.005816817283630371e-01 3.677621781826019287e-01 -2.666039466857910156e-01 4.763219058513641357e-01
-7.701494544744491577e-02 5.154353380203247070e-02 -1.534734368324279785e-01 -5.552544593811035156e-01 -4.994939267635345459e-01 -4.672784507274627686e-01 3.602529764175415039e-01 2.488472461700439453e-01
-1.719742566347122192e-01 1.373387575149536133e-01 -1.988706737756729126e-01 -4.585987925529479980e-01 -4.062803685665130615e-01 -5.556252002716064453e-01 -2.365929931402206421e-01 4.146580100059509277e-01
-2.672306597232818604e-01 6.686528678983449936e-03 -9.939005225896835327e-02 -6.142725944519042969e-01 -4.531844258308410645e-01 -3.702589869499206543e-01 4.271327555179595947e-01 1.281547397375106812e-01
-1.185254454612731934e-01 -2.207228094339370728e-01 1.547597199678421021e-01 -1.437469124794006348e-01 -8.647385835647583008e-01 -3.075299263000488281e-01 -1.285548210144042969e-01 -1.836994886398315430e-01
1.614699698984622955e-02 5.725303292274475098e-01 5.164344906806945801e-01 9.163577854633331299e-02 -5.180433988571166992e-01 2.104442864656448364e-01 -1.921508163213729858e-01 2.174144387245178223e-01
-5.281125381588935852e-02 3.986047953367233276e-02 2.359713315963745117e-01 -6.672760844230651855e-01 -2.530423998832702637e-01 -2.423443272709846497e-02 4.973663091659545898e-01 4.274240434169769287e-01
-5.523433089256286621e-01 -4.544918835163116455e-01 3.584408760070800781e-01 8.781179785728454590e-02 -1.951402723789215088e-01 -3.150873184204101562e-01 -9.497015178203582764e-02 4.536344110965728760e-01
4.330115020275115967e-02 1.320116072893142700e-01 7.692759484052658081e-02 -2.386469244956970215e-01 -1.776199638843536377e-01 -4.625500142574310303e-01 6.954070925712585449e-02 8.170010447502136230e-01
9.184601902961730957e-02 1.938136518001556396e-01 1.317681074142456055e-01 -2.819047570228576660e-01 -1.694497168064117432e-01 -3.505131304264068604e-01 -1.681486666202545166e-01 8.229949474334716797e-01
3.422426804900169373e-02 1.354413777589797974e-01 -2.865295410156250000e-01 -3.751609846949577332e-02 -8.889259099960327148e-01 -1.863828301429748535e-01 2.649818062782287598e-01 -4.283032193779945374e-02
-2.268456965684890747e-01 6.045957654714584351e-02 3.472801148891448975e-01 2.849140465259552002e-01 -7.316757440567016602e-01 -3.771424293518066406e-01 2.553710341453552246e-01 -1.749377883970737457e-02
-3.141528740525245667e-02 3.838402628898620605e-01 5.406066775321960449e-01 1.354052424430847168e-01 -5.348978042602539062e-01 2.526238262653350830e-01 -3.967069387435913086e-01 1.837897896766662598e-01
2.531018480658531189e-02 -4.926213324069976807e-01 -8.209809660911560059e-02 -3.685834109783172607e-01 -5.182165503501892090e-01 -1.354537904262542725e-01 -1.198876723647117615e-01 5.593035817146301270e-01
-6.525319814682006836e-01 2.732143402099609375e-01 -2.614967226982116699e-01 1.149485073983669281e-02 -2.298240363597869873e-01 -3.309434950351715088e-01 2.733691222965717316e-02 5.176421403884887695e-01
-1.211780384182929993e-01 2.178117632865905762e-01 2.545331045985221863e-02 -1.886279508471488953e-02 -7.786360383033752441e-01 -3.632940948009490967e-01 4.326480627059936523e-01 -1.069065257906913757e-01
-2.302492707967758179e-01 -5.582184791564941406e-01 -9.355148673057556152e-02 6.063736975193023682e-03 -4.093542397022247314e-01 5.622579157352447510e-02 -3.855465352535247803e-01 5.542656779289245605e-01
-1.902256458997726440e-01 1.280009895563125610e-01 3.817068040370941162e-01 1.941329985857009888e-01 -1.733672618865966797e-01 -3.808756470680236816e-01 5.745946988463401794e-02 7.652569413185119629e-01
3.637800365686416626e-02 1.841266155242919922e-01 3.755569458007812500e-01 -1.216984987258911133e-01 -3.827258348464965820e-01 2.738716900348663330e-01 -2.877955436706542969e-01 7.103587388992309570e-01
-6.480254530906677246e-01 -3.185102939605712891e-01 -2.964488565921783447e-01 5.719988420605659485e-02 -3.934611678123474121e-01 -2.710049599409103394e-02 -1.006308495998382568e-01 4.709435105323791504e-01
6.751017272472381592e-02 1.593738794326782227e-01 4.230182766914367676e-01 1.612101644277572632e-01 -4.837607145309448242e-01 3.179544508457183838e-01 9.856674820184707642e-02 6.482856273651123047e-01
1.023161485791206360e-01 -7.115272432565689087e-02 3.212519288063049316e-01 9.241381287574768066e-02 -7.229731082916259766e-01 3.993874788284301758e-01 3.717061877250671387e-01 2.288218736648559570e-01
-3.645003437995910645e-01 2.170880436897277832e-01 6.361932754516601562e-01 -4.258962273597717285e-01 -2.018170654773712158e-01 8.371997624635696411e-02 -3.281638920307159424e-01 2.800931036472320557e-01
-3.206534683704376221e-01 -2.223770171403884888e-01 4.756433963775634766e-01 -1.576678752899169922e-01 -2.888318300247192383e-01 2.780339717864990234e-01 -3.692851960659027100e-01 5.472985506057739258e-01
-3.959959149360656738e-01 -2.776695489883422852e-01 1.304665300995111465e-02 -2.090030908584594727e-01 -4.290552437305450439e-01 4.806126654148101807e-01 -3.900765776634216309e-01 3.936974406242370605e-01
-1.467120200395584106e-01 1.125504299998283386e-01 5.911669135093688965e-02 -4.019054174423217773e-01 -4.212071299552917480e-01 2.234002500772476196e-01 6.007649302482604980e-01 4.610244035720825195e-01
-7.678751349449157715e-01 3.268443048000335693e-01 3.579937815666198730e-01 -2.000606060028076172e-01 -2.677332460880279541e-01 2.301142662763595581e-01 5.507378280162811279e-02 8.769328147172927856e-02
-3.651654720306396484e-01 8.953106403350830078e-02 5.789737105369567871e-01 3.551962077617645264e-01 -4.563676714897155762e-01 3.131448030471801758e-01 -1.519262641668319702e-01 2.604815363883972168e-01
-5.793744921684265137e-01 2.463473528623580933e-01 4.432992339134216309e-01 -5.268495678901672363e-01 -1.720349341630935669e-01 1.423943340778350830e-01 6.637305021286010742e-02 2.743646502494812012e-01
1.141068339347839355e-01 2.339356541633605957e-01 -3.044521212577819824e-01 8.555880934000015259e-02 -4.922267794609069824e-01 -2.034893184900283813e-01 3.984993696212768555e-01 6.242959499359130859e-01
-7.290309667587280273e-01 4.854805395007133484e-02 -3.637722432613372803e-01 -8.835391141474246979e-03 -3.454790115356445312e-01 1.810596883296966553e-01 -1.057258620858192444e-01 4.128347337245941162e-01
3.254092931747436523e-01 -6.316789239645004272e-02 1.386656165122985840e-01 -4.579342007637023926e-01 -3.667482733726501465e-01 -4.815748892724514008e-03 -2.270933389663696289e-01 6.892660260200500488e-01
1.042285263538360596e-01 -6.183891743421554565e-02 5.243526697158813477e-01 8.646287769079208374e-02 -5.110998153686523438e-01 1.719903796911239624e-01 1.487262994050979614e-01 6.244739294052124023e-01
-7.098839282989501953e-01 4.426382482051849365e-01 8.436968177556991577e-02 -1.065913811326026917e-01 -8.358494192361831665e-02 9.850894659757614136e-02 -2.054408192634582520e-01 4.719743728637695312e-01
-2.095932513475418091e-02 6.519705057144165039e-01 4.035160839557647705e-01 -1.266371738165616989e-02 -3.501753211021423340e-01 1.600532829761505127e-01 -3.260287344455718994e-01 3.962009549140930176e-01
-1.748656332492828369e-01 3.058790564537048340e-01 -4.188855588436126709e-01 3.416208177804946899e-02 -5.960966944694519043e-01 -2.821319699287414551e-01 -3.963201642036437988e-01 3.274576365947723389e-01
1.339339185506105423e-02 5.750439688563346863e-02 6.301389336585998535e-01 -6.147990748286247253e-02 -3.667295873165130615e-01 1.977167427539825439e-01 -2.617723345756530762e-01 5.946022272109985352e-01
-1.816393435001373291e-01 4.388987123966217041e-01 -2.830903232097625732e-01 2.652300894260406494e-01 -4.888176620006561279e-01 -3.945840299129486084e-01 2.069309502840042114e-01 4.317732751369476318e-01
-2.480559498071670532e-01 -3.978538513183593750e-01 3.776392042636871338e-01 -1.283903270959854126e-01 -6.236531734466552734e-01 6.080282852053642273e-02 4.592919647693634033e-01 1.322709769010543823e-01
-4.072619080543518066e-01 -1.293264925479888916e-01 -3.284221589565277100e-01 -1.204656362533569336e-01 -3.437546491622924805e-01 3.469957038760185242e-02 -4.160510599613189697e-01 6.344835162162780762e-01
-7.845267653465270996e-01 2.335051447153091431e-01 4.478489607572555542e-02 1.986699365079402924e-02 -2.892439067363739014e-01 1.957046538591384888e-01 3.474839031696319580e-01 2.913513481616973877e-01
-2.178648859262466431e-01 5.300455689430236816e-01 6.489552855491638184e-01 -3.405424952507019043e-01 -2.634008228778839111e-01 -6.882592104375362396e-03 8.026661723852157593e-02 2.420835196971893311e-01
-6.396946907043457031e-01 -5.558387637138366699e-01 -6.361193954944610596e-02 9.620591998100280762e-03 -3.716511130332946777e-01 -4.442791640758514404e-02 -1.015728116035461426e-01 3.567625582218170166e-01
8.543621748685836792e-02 4.695912897586822510e-01 5.444670319557189941e-01 -6.583584845066070557e-02 -6.130755543708801270e-01 2.053016126155853271e-01 2.127603143453598022e-01 9.015827625989913940e-02
1.229536384344100952e-01 2.133535891771316528e-01 3.085825145244598389e-01 -4.256250262260437012e-01 -7.101461291313171387e-01 2.633779644966125488e-01 2.918832600116729736e-01 -6.412036716938018799e-02
2.772715985774993896e-01 -1.110665686428546906e-02 4.467417895793914795e-01 -1.843073591589927673e-02 -4.964978098869323730e-01 1.048713847994804382e-01 -1.614996045827865601e-01 6.629394888877868652e-01
-8.624001145362854004e-01 9.744825959205627441e-02 6.985661387443542480e-02 1.566001772880554199e-01 -4.095819890499114990e-01 -3.283192589879035950e-02 1.523227393627166748e-01 1.591502726078033447e-01
-6.147952079772949219e-01 2.576980292797088623e-01 4.522520005702972412e-01 1.417545974254608154e-01 -2.834692001342773438e-01 -1.031102016568183899e-01 4.833752214908599854e-01 7.971286773681640625e-02
-5.368370935320854187e-02 1.965865865349769592e-02 -5.370283722877502441e-01 -1.590182781219482422e-01 -7.568006515502929688e-01 1.876328289508819580e-01 -2.303729951381683350e-01 1.483928114175796509e-01
2.458340721204876900e-03 6.455932557582855225e-02 5.177732706069946289e-01 4.689218401908874512e-01 -5.396502614021301270e-01 1.601921170949935913e-01 -1.013508662581443787e-01 4.250801801681518555e-01
-5.951462686061859131e-02 -2.287078648805618286e-02 -1.478251665830612183e-01 -1.547469794750213623e-01 -9.358167648315429688e-01 -2.203741669654846191e-01 3.718568384647369385e-02 -1.563191860914230347e-01
-5.881326273083686829e-02 6.720528602600097656e-01 4.793430268764495850e-01 -3.535983711481094360e-02 -3.451453745365142822e-01 1.213809251785278320e-01 -5.612990632653236389e-02 4.205433428287506104e-01
-2.299408912658691406e-01 -1.328547298908233643e-01 5.094952508807182312e-02 -5.563529133796691895e-01 -4.276767075061798096e-01 2.347560077905654907e-01 5.070334672927856445e-01 3.496452569961547852e-01
-4.342924356460571289e-01 -2.882293164730072021e-01 9.300585836172103882e-02 -4.149652644991874695e-02 -5.967165231704711914e-01 5.381931066513061523e-01 2.064556181430816650e-01 1.720335632562637329e-01
-1.284169405698776245e-01 1.521212607622146606e-01 -1.135051846504211426e-01 -5.535451173782348633e-01 -6.506213545799255371e-01 -2.968357801437377930e-01 3.508719801902770996e-01 -8.088215440511703491e-02
-3.853459060192108154e-01 -2.945349924266338348e-02 -6.595647335052490234e-02 1.710552573204040527e-01 -3.954845368862152100e-01 4.017729759216308594e-01 -4.570488631725311279e-01 5.388020873069763184e-01
-2.800054252147674561e-01 -1.471822559833526611e-01 -2.171666771173477173e-01 -4.322852492332458496e-01 -4.537236988544464111e-01 4.924823343753814697e-01 -3.060091137886047363e-01 3.519328534603118896e-01
-5.640200376510620117e-01 -1.398443281650543213e-01 -4.056585431098937988e-01 9.911659359931945801e-02 -4.184434413909912109e-01 1.794857382774353027e-01 -1.779806017875671387e-01 4.989537298679351807e-01
-2.536023557186126709e-01 -2.928634881973266602e-01 4.182013273239135742e-01 -1.721327379345893860e-02 -1.974174678325653076e-01 -3.134495615959167480e-01 4.127069413661956787e-01 6.059512495994567871e-01
-4.715999662876129150e-01 -3.532044887542724609e-01 1.226294040679931641e-01 1.843658387660980225e-01 -3.086201846599578857e-01 2.287980169057846069e-01 -4.364534914493560791e-01 5.154848098754882812e-01
3.716314136981964111e-01 -2.890593707561492920e-01 3.666112571954727173e-02 -3.952885270118713379e-01 -5.002185106277465820e-01 -1.625450849533081055e-01 2.073625624179840088e-01 5.487250685691833496e-01
-2.723697423934936523e-01 3.650477230548858643e-01 5.662371516227722168e-01 -1.986408978700637817e-02 -4.422452449798583984e-01 3.138035833835601807e-01 -6.843001581728458405e-03 4.212309718132019043e-01
2.408283948898315430e-01 5.386492982506752014e-02 3.729879260063171387e-01 -1.704066991806030273e-02 -5.629722476005554199e-01 3.235239386558532715e-01 -2.983960695564746857e-02 6.141610741615295410e-01
-2.739046812057495117e-01 4.593237340450286865e-01 4.949079453945159912e-01 -4.881682246923446655e-02 -3.722180128097534180e-01 3.315269649028778076e-01 -1.338416058570146561e-02 4.669535160064697266e-01
-5.703343823552131653e-02 1.343696862459182739e-01 4.263484776020050049e-01 7.980670779943466187e-02 -2.924686670303344727e-01 -1.344262249767780304e-02 -5.865412950515747070e-01 6.006668210029602051e-01
-6.156109571456909180e-01 5.594927072525024414e-01 9.550798684358596802e-02 -1.501284074038267136e-02 -6.695838272571563721e-02 -1.669220775365829468e-01 5.709629505872726440e-02 5.128717422485351562e-01
-3.279941082000732422e-01 -1.427655965089797974e-01 -1.438301950693130493e-01 -3.288140892982482910e-01 -7.041642665863037109e-01 -3.682664930820465088e-01 -3.340652585029602051e-01 -1.284819282591342926e-02
3.156906925141811371e-03 1.559894829988479614e-01 5.552656650543212891e-01 -8.850193023681640625e-02 -5.116318464279174805e-01 3.426654934883117676e-01 -5.854353308677673340e-03 5.294182896614074707e-01
-1.124467253684997559e-01 2.195691019296646118e-01 -2.427614927291870117e-01 -8.212198317050933838e-02 -7.604932188987731934e-01 -1.499657332897186279e-01 5.221227407455444336e-01 4.009141586720943451e-03
-3.860891610383987427e-02 -6.242019124329090118e-03 3.062558472156524658e-01 -4.441779851913452148e-01 -4.874689877033233643e-01 1.991765648126602173e-01 5.794346332550048828e-01 3.071510195732116699e-01
-2.487214505672454834e-01 -1.892945021390914917e-01 -1.710013300180435181e-02 -4.857675358653068542e-02 -1.849013864994049072e-01 -4.732901230454444885e-02 -4.797258675098419189e-01 7.956680655479431152e-01
-2.758498787879943848e-01 -3.113281130790710449e-01 -3.507730066776275635e-01 -3.248079866170883179e-02 -4.800643920898437500e-01 -2.460628049448132515e-03 -4.369756281375885010e-01 5.305369496345520020e-01
-3.387025892734527588e-01 -3.856642544269561768e-01 -1.069921553134918213e-01 -3.046187199652194977e-02 -3.482123613357543945e-01 1.997443381696939468e-03 -5.068529248237609863e-01 5.882285237312316895e-01
-4.856577515602111816e-01 -1.134602501988410950e-01 -9.393092244863510132e-03 -1.743036657571792603e-01 -2.183278948068618774e-01 2.125678807497024536e-01 -5.317630767822265625e-01 5.875109434127807617e-01
-7.268974184989929199e-01 -7.803196460008621216e-02 1.272418051958084106e-01 2.285841554403305054e-01 -4.756392538547515869e-01 -4.100641608238220215e-02 4.110302329063415527e-01 1.516387891024351120e-02
-4.389589428901672363e-01 -7.271169871091842651e-02 -2.076614946126937866e-01 1.180884614586830139e-01 -7.104192972183227539e-01 1.736365854740142822e-01 3.305734694004058838e-01 3.175471127033233643e-01
-2.972950041294097900e-01 2.909271121025085449e-01 -5.526039749383926392e-02 3.630411922931671143e-01 -5.654860734939575195e-01 -4.557409882545471191e-01 3.381344676017761230e-01 2.243110984563827515e-01
-4.869368970394134521e-01 1.499358713626861572e-01 2.315333187580108643e-01 3.346008360385894775e-01 -5.412306785583496094e-01 -4.630739688873291016e-01 2.564595043659210205e-01 4.131098836660385132e-02
3.559896945953369141e-01 5.459256768226623535e-01 2.329153567552566528e-01 -1.530437618494033813e-01 -4.082418680191040039e-01 -6.181420758366584778e-02 2.003530785441398621e-02 5.715599060058593750e-01
-5.962336063385009766e-01 -1.132304966449737549e-01 2.688774839043617249e-02 2.067505568265914917e-01 -2.125021219253540039e-01 4.647456109523773193e-02 -3.781705796718597412e-01 6.307816505432128906e-01
-1.914241015911102295e-01 6.346302628517150879e-01 -3.234489560127258301e-01 4.762605950236320496e-02 -4.243163466453552246e-01 -2.038854956626892090e-01 -2.959674298763275146e-01 3.801360130310058594e-01
-7.111573219299316406e-01 5.321529135107994080e-02 1.813497841358184814e-01 1.700933575630187988e-01 -4.388116300106048584e-01 -4.069789052009582520e-01 1.971054077148437500e-01 1.804600059986114502e-01
-1.572027057409286499e-01 1.191236674785614014e-01 -2.020528465509414673e-01 -2.547797262668609619e-01 -5.514830350875854492e-01 -5.565776824951171875e-01 -4.247065186500549316e-01 2.471254914999008179e-01
-6.377196311950683594e-01 6.913048774003982544e-02 1.324560642242431641e-01 -4.898269176483154297e-01 -2.329402416944503784e-01 2.075233757495880127e-01 -4.173719286918640137e-01 2.439944595098495483e-01
-1.555222421884536743e-01 -2.958115041255950928e-01 2.512504458427429199e-01 -5.073815584182739258e-02 -6.843921542167663574e-01 -5.209004878997802734e-01 -2.872155308723449707e-01 -1.961527392268180847e-02
4.055176079273223877e-01 3.860096335411071777e-01 3.057462871074676514e-01 -1.901594251394271851e-01 -4.829815328121185303e-01 -1.767906695604324341e-01 -9.480483084917068481e-02 5.323501229286193848e-01
8.450393378734588623e-02 -3.123307786881923676e-02 5.167276263236999512e-01 3.786756843328475952e-02 -3.045272529125213623e-01 -1.573213636875152588e-01 -1.048371195793151855e-01 7.713395357131958008e-01
-1.985300630331039429e-01 -2.624855041503906250e-01 3.728628158569335938e-01 -2.173942625522613525e-01 -6.968621611595153809e-01 -3.494545221328735352e-01 -2.824547588825225830e-01 -1.337316930294036865e-01
2.033176422119140625e-01 3.160117268562316895e-01 1.524226069450378418e-01 -2.281580269336700439e-01 -2.536866366863250732e-01 -3.185777962207794189e-01 -6.124494969844818115e-02 7.835242748260498047e-01
-2.213090211153030396e-01 3.467235267162322998e-01 -1.200336124747991562e-02 2.847050130367279053e-01 -5.347745418548583984e-01 -5.412759184837341309e-01 3.096678256988525391e-01 2.733978629112243652e-01
-1.646805852651596069e-01 -9.439174085855484009e-02 3.075145184993743896e-01 -4.355839192867279053e-01 -5.846291780471801758e-01 3.974003493785858154e-01 3.643159866333007812e-01 2.173192352056503296e-01
-3.287179172039031982e-01 9.738524258136749268e-02 5.829340219497680664e-01 1.456956565380096436e-01 -2.173273712396621704e-01 -1.915516555309295654e-01 9.855785220861434937e-02 6.540523171424865723e-01
-4.106861352920532227e-01 3.026975989341735840e-01 3.288333117961883545e-02 -3.155917823314666748e-01 -4.386633038520812988e-01 4.938836395740509033e-01 -3.960276842117309570e-01 2.141192108392715454e-01
-6.829846501350402832e-01 9.121634811162948608e-02 4.892147779464721680e-01 -3.977924287319183350e-01 -2.658627629280090332e-01 3.571551665663719177e-02 -2.357901781797409058e-01 -9.268568828701972961e-03
-3.080392815172672272e-02 6.740136444568634033e-02 7.021048069000244141e-01 2.405712157487869263e-01 -5.614085793495178223e-01 1.481499820947647095e-01 -1.955346018075942993e-01 2.613824009895324707e-01
7.544335722923278809e-02 3.744404613971710205e-01 5.664637088775634766e-01 -9.891077876091003418e-02 -6.883696913719177246e-01 2.181513458490371704e-01 -2.403374761343002319e-02 -3.765326738357543945e-02
2.240492850542068481e-01 3.971653878688812256e-01 3.758324310183525085e-02 -1.258058398962020874e-01 -2.847667038440704346e-01 -2.807408571243286133e-01 -1.031455546617507935e-01 7.773514986038208008e-01
-5.113620162010192871e-01 -1.924591064453125000e-01 -7.400500029325485229e-02 -3.442631363868713379e-01 -7.208666801452636719e-01 -7.796451449394226074e-02 1.082737222313880920e-01 -2.000603675842285156e-01
2.224387228488922119e-02 1.955175697803497314e-01 5.798459053039550781e-01 2.379706948995590210e-01 -5.246340036392211914e-01 3.011095225811004639e-01 -1.661670953035354614e-01 4.182193577289581299e-01
-1.184556633234024048e-01 5.542701482772827148e-01 6.446785926818847656e-01 -1.890467107295989990e-01 -2.910642325878143311e-01 -1.269436478614807129e-01 -1.240316927433013916e-01 3.334469795227050781e-01
-1.600067690014839172e-02 -1.352378726005554199e-01 -3.039067089557647705e-01 1.691291928291320801e-01 -3.808036446571350098e-01 -3.650887012481689453e-01 -1.472631990909576416e-01 7.486674785614013672e-01
-1.256510317325592041e-01 6.372858285903930664e-01 4.539511799812316895e-01 -2.969757467508316040e-02 -3.165277838706970215e-01 2.241331487894058228e-01 -7.715740799903869629e-02 4.634072482585906982e-01
-3.265216946601867676e-01 4.833774864673614502e-01 -2.792328894138336182e-01 2.201541811227798462e-01 -5.482285618782043457e-01 -3.474713265895843506e-01 -2.620717287063598633e-01 2.081304937601089478e-01
1.061250418424606323e-01 -5.484815835952758789e-01 2.880778312683105469e-01 -1.458220034837722778e-01 -5.546661019325256348e-01 -2.194093763828277588e-01 -5.115224421024322510e-02 4.745954573154449463e-01
-3.478787541389465332e-01 -2.597782015800476074e-01 5.079043656587600708e-02 -5.782549455761909485e-02 -2.109827697277069092e-01 7.576754689216613770e-02 -4.858551323413848877e-01 7.205986976623535156e-01
-8.601256459951400757e-02 3.888975977897644043e-01 3.270729482173919678e-01 -5.196164250373840332e-01 -4.289259910583496094e-01 -5.940008535981178284e-02 -1.593663245439529419e-01 5.014767646789550781e-01
-4.137197732925415039e-01 2.116236984729766846e-01 -4.152097404003143311e-01 -1.706218123435974121e-01 -6.226635575294494629e-01 -3.941152691841125488e-01 1.619678139686584473e-01 1.151961386203765869e-01
-2.597751021385192871e-01 1.199633032083511353e-01 -2.101623117923736572e-01 -6.336942315101623535e-01 -4.932170212268829346e-01 -3.498398661613464355e-01 2.787025868892669678e-01 1.704789251089096069e-01
3.029437921941280365e-02 4.287428259849548340e-01 -2.733526378870010376e-02 1.532437801361083984e-01 -8.083574771881103516e-01 -2.135709971189498901e-01 2.862221300601959229e-01 -1.002676710486412048e-01
1.374427080154418945e-01 -1.943306066095829010e-02 4.317322000861167908e-02 -3.797315657138824463e-01 -2.248344868421554565e-01 -3.762794435024261475e-01 1.293486263602972031e-02 8.014784455299377441e-01
-8.651089668273925781e-02 3.841632604598999023e-02 -4.648474752902984619e-01 -2.945611178874969482e-01 -5.449608564376831055e-01 3.794914484024047852e-01 4.535852372646331787e-02 4.951132833957672119e-01
-3.621499836444854736e-01 -2.770538032054901123e-01 3.640703856945037842e-01 -5.212453752756118774e-02 -8.202833682298660278e-02 -3.086426854133605957e-01 3.168424665927886963e-01 6.741262674331665039e-01
1.565455943346023560e-01 4.207399189472198486e-01 5.801886916160583496e-01 -1.261710524559020996e-01 -5.632751584053039551e-01 5.654406920075416565e-02 2.745676636695861816e-01 2.237629145383834839e-01
4.296869039535522461e-02 3.285958170890808105e-01 -1.805814504623413086e-01 -2.348185144364833832e-02 -9.055591225624084473e-01 -8.484207838773727417e-02 6.756074726581573486e-02 -1.588000357151031494e-01
1.020805686712265015e-01 1.620269566774368286e-01 9.074759483337402344e-02 -1.984013766050338745e-01 -5.477758049964904785e-01 -7.238929867744445801e-01 1.978604793548583984e-01 2.291301190853118896e-01
-2.636687755584716797e-01 -1.991949379444122314e-01 1.986671686172485352e-01 -3.395411670207977295e-01 -2.738413512706756592e-01 2.111347764730453491e-01 -6.131350398063659668e-01 4.904505014419555664e-01
-6.691967248916625977e-01 3.827012479305267334e-01 -1.830943301320075989e-02 -1.908262670040130615e-01 -2.255755364894866943e-01 3.376931548118591309e-01 -8.512231707572937012e-02 4.436199963092803955e-01
-4.475805461406707764e-01 9.919109940528869629e-02 -2.578935623168945312e-01 3.143396079540252686e-01 -5.063048005104064941e-01 4.281593561172485352e-01 -1.102957576513290405e-01 4.155528545379638672e-01
-5.907316803932189941e-01 4.493365287780761719e-01 4.248806834220886230e-01 2.356621026992797852e-01 -1.826815456151962280e-01 -1.084166094660758972e-01 3.019913136959075928e-01 2.770327627658843994e-01
5.723403766751289368e-02 1.242116391658782959e-01 2.033831328153610229e-01 4.551229625940322876e-02 -4.117821753025054932e-01 2.169195115566253662e-01 -1.226799339056015015e-01 8.403514623641967773e-01
8.568235486745834351e-02 -5.881344154477119446e-02 5.110861659049987793e-01 -6.428143382072448730e-02 -2.771497070789337158e-01 -1.395939886569976807e-01 -3.614995479583740234e-01 7.048957943916320801e-01
-4.657550454139709473e-01 -2.624998390674591064e-01 2.856245636940002441e-01 -6.126673147082328796e-02 -4.629972577095031738e-01 -5.413724184036254883e-01 -3.470734655857086182e-01 3.033967502415180206e-02
-6.420485377311706543e-01 3.327521979808807373e-01 -2.393885999917984009e-01 6.484352797269821167e-02 -4.408510327339172363e-01 4.187835752964019775e-01 -3.229210525751113892e-02 2.115793973207473755e-01
7.191145420074462891e-02 2.539704442024230957e-01 -1.387738734483718872e-01 -1.120943501591682434e-01 -3.105931878089904785e-01 -2.678249180316925049e-01 3.086072504520416260e-01 7.969111800193786621e-01
-3.840677440166473389e-01 4.645683765411376953e-01 1.144077703356742859e-01 -2.232780307531356812e-01 -4.764766097068786621e-01 2.580610811710357666e-01 3.067435324192047119e-01 4.312875568866729736e-01
-3.444728851318359375e-01 -4.197489023208618164e-01 -1.441105455160140991e-02 2.262499481439590454e-01 -3.779653310775756836e-01 9.277494251728057861e-02 -4.963208436965942383e-01 5.059182643890380859e-01
-3.990082740783691406e-01 1.786508597433567047e-02 -8.170922100543975830e-02 3.960663080215454102e-01 -6.225590109825134277e-01 4.491427540779113770e-01 4.961492121219635010e-02 2.918182909488677979e-01
-1.800285428762435913e-01 4.431494474411010742e-01 7.352265119552612305e-01 7.319930940866470337e-02 -2.792796194553375244e-01 -1.308197081089019775e-01 2.585862949490547180e-02 3.598785996437072754e-01
-3.653233051300048828e-01 4.641942083835601807e-01 6.132498383522033691e-01 -3.560646176338195801e-01 -3.539594411849975586e-01 6.807140260934829712e-02 1.329435855150222778e-01 -2.470399439334869385e-02
-5.912363529205322266e-01 7.733374089002609253e-02 -4.976533055305480957e-01 -3.240166008472442627e-01 -5.043268203735351562e-01 -5.773084610700607300e-02 -6.872703880071640015e-02 1.714987456798553467e-01
-4.583531022071838379e-01 6.368979215621948242e-01 -3.035986423492431641e-02 1.711746118962764740e-02 -3.687362968921661377e-01 3.550532162189483643e-01 -1.825083792209625244e-01 2.961761951446533203e-01
-2.233537435531616211e-01 3.371336162090301514e-01 5.993689298629760742e-01 1.833700686693191528e-01 -2.818990349769592285e-01 -3.197354823350906372e-02 -1.280090808868408203e-01 5.888213515281677246e-01
-4.144589304924011230e-01 5.734891891479492188e-01 -2.302493005990982056e-01 1.268223375082015991e-01 -3.047710955142974854e-01 -3.300915658473968506e-01 -7.252544909715652466e-02 4.723658859729766846e-01
1.346938312053680420e-01 -3.329679742455482483e-02 2.035281509160995483e-01 -1.636380255222320557e-01 -3.419300615787506104e-01 -1.605274975299835205e-01 -2.375771403312683105e-01 8.446416854858398438e-01
-1.131999343633651733e-01 -3.988743126392364502e-01 5.258867144584655762e-01 -1.698927879333496094e-01 -2.640771865844726562e-01 -2.482176721096038818e-01 3.758805394172668457e-01 5.000297427177429199e-01
4.629789590835571289e-01 1.891182065010070801e-01 3.548599183559417725e-01 -1.513708755373954773e-02 -5.919823050498962402e-01 6.387077271938323975e-02 1.325909346342086792e-01 5.016245841979980469e-01
-3.090099990367889404e-01 1.675152778625488281e-02 -2.804591655731201172e-01 -7.288377881050109863e-01 -4.897714555263519287e-01 -1.114293858408927917e-01 -1.239874809980392456e-01 1.634158045053482056e-01
-9.749425947666168213e-02 2.400038540363311768e-01 -4.637492299079895020e-01 6.319319456815719604e-02 -4.911537170410156250e-01 -5.813270062208175659e-02 2.363778799772262573e-01 6.429233551025390625e-01
-5.798463821411132812e-01 5.580251216888427734e-01 6.764928251504898071e-02 4.312228411436080933e-02 -1.544791907072067261e-01 -1.186716780066490173e-01 4.716879501938819885e-02 5.529724359512329102e-01
1.720069050788879395e-01 -1.154173910617828369e-01 3.785484703257679939e-03 -3.696003556251525879e-01 -3.262658715248107910e-01 -4.361685514450073242e-01 -1.560780704021453857e-01 7.066972255706787109e-01
-9.895272552967071533e-02 2.337762564420700073e-01 -1.065695881843566895e-01 -3.424382507801055908e-01 -4.756740927696228027e-01 -4.241956770420074463e-01 -5.605628490447998047e-01 2.941043972969055176e-01
-2.145865932106971741e-02 5.220047831535339355e-01 8.166006207466125488e-02 -8.090163022279739380e-02 -2.020838707685470581e-01 -2.619421295821666718e-02 -1.462440043687820435e-01 8.067997097969055176e-01
-3.177483975887298584e-01 3.136748969554901123e-01 2.097479626536369324e-02 4.171581566333770752e-01 -2.572310268878936768e-01 1.788350939750671387e-02 1.978490687906742096e-02 7.478663325309753418e-01
-3.059150874614715576e-01 -1.104086264967918396e-01 4.100329577922821045e-01 -5.135121941566467285e-01 -9.864931553602218628e-02 -3.254982233047485352e-01 3.713816702365875244e-01 4.569452702999114990e-01
-1.042344123125076294e-01 3.476826846599578857e-01 6.452593803405761719e-01 -1.147041693329811096e-01 -2.263820618391036987e-01 -4.321458190679550171e-02 -1.798337548971176147e-01 5.943724513053894043e-01
-4.792089462280273438e-01 2.300471812486648560e-02 1.058616116642951965e-01 3.957155942916870117e-01 -2.973172664642333984e-01 1.810370832681655884e-01 -4.043618440628051758e-01 5.633395910263061523e-01
-2.961427271366119385e-01 5.112773180007934570e-01 -3.213978409767150879e-01 3.101189434528350830e-02 -4.888368248939514160e-01 -1.323702335357666016e-01 -4.422266483306884766e-01 3.075533211231231689e-01
-5.716726183891296387e-02 -6.727226823568344116e-02 -9.758236818015575409e-03 -6.134270429611206055e-01 -6.609849929809570312e-01 -4.151019454002380371e-01 -7.617726176977157593e-02 2.836585044860839844e-02
-4.669932425022125244e-01 3.113888017833232880e-02 2.918906211853027344e-01 3.877284824848175049e-01 -5.457412004470825195e-01 -4.850030839443206787e-01 1.559670455753803253e-02 1.100420951843261719e-01
-5.975486040115356445e-01 7.913864403963088989e-02 6.200619935989379883e-01 2.025836110115051270e-01 -1.290793418884277344e-01 -2.574986815452575684e-01 9.290333092212677002e-02 3.457710444927215576e-01
1.837003789842128754e-02 -8.655470609664916992e-02 2.818755619227886200e-02 -3.257442712783813477e-01 -1.509364098310470581e-01 -2.073697894811630249e-01 1.378365904092788696e-01 8.946976661682128906e-01
-6.490252017974853516e-01 5.923038721084594727e-01 3.607764095067977905e-02 1.555516123771667480e-01 -3.093686103820800781e-01 1.130682975053787231e-01 -5.637608841061592102e-02 3.012853860855102539e-01
2.530800104141235352e-01 2.771527767181396484e-01 3.355190753936767578e-01 1.225190144032239914e-02 -3.588944971561431885e-01 -3.359199166297912598e-01 -1.265575289726257324e-01 6.991061568260192871e-01
-8.877903819084167480e-01 1.922232806682586670e-01 2.641870975494384766e-01 -6.852059066295623779e-02 -1.990220546722412109e-01 1.806856989860534668e-01 -7.067263126373291016e-02 1.521083861589431763e-01
7.589291036128997803e-02 -5.997992306947708130e-02 1.266341358423233032e-01 -2.330019772052764893e-01 -2.141532003879547119e-01 -3.682006597518920898e-01 1.142339557409286499e-01 8.519588708877563477e-01
-1.027541011571884155e-01 2.513641715049743652e-01 -2.239245623350143433e-01 4.903080314397811890e-02 -5.455405116081237793e-01 2.233780473470687866e-01 -3.431978225708007812e-01 6.390731930732727051e-01
3.097462356090545654e-01 2.806744873523712158e-01 4.703301489353179932e-01 -4.972520470619201660e-02 -3.659277856349945068e-01 -1.491493284702301025e-01 -3.331585973501205444e-02 6.665864586830139160e-01
5.680607259273529053e-02 2.938195168972015381e-01 5.817374587059020996e-01 -1.407669186592102051e-01 -4.599602818489074707e-01 3.127595186233520508e-01 -2.113560140132904053e-01 4.451473653316497803e-01
-3.851997256278991699e-01 -6.950355321168899536e-02 1.859469562768936157e-01 -4.019626602530479431e-02 -5.979695916175842285e-01 -6.596078872680664062e-01 1.339702606201171875e-01 -3.790500049944967031e-04
-6.716430187225341797e-02 2.557416856288909912e-01 3.246084749698638916e-01 -1.376459300518035889e-01 -3.554564118385314941e-01 4.175247848033905029e-01 -3.821070194244384766e-01 5.992380380630493164e-01
1.910286545753479004e-01 9.318342059850692749e-02 8.670096844434738159e-02 -3.090517222881317139e-01 -2.692235708236694336e-01 -5.086006522178649902e-01 -1.721812486648559570e-01 7.007085084915161133e-01
-3.045161068439483643e-01 2.746087610721588135e-01 -2.994597852230072021e-01 -2.009429782629013062e-01 -5.995374917984008789e-01 -2.576941847801208496e-01 -4.948076307773590088e-01 1.764079630374908447e-01
6.423256546258926392e-02 1.597892343997955322e-01 -1.395859867334365845e-01 -2.366524338722229004e-01 -3.126298189163208008e-01 -1.761115491390228271e-01 2.091759070754051208e-02 8.750215768814086914e-01
4.011872038245201111e-02 4.133620262145996094e-01 5.047611594200134277e-01 -1.334550976753234863e-02 -4.224205017089843750e-01 -2.587430365383625031e-02 -2.599081397056579590e-01 5.708761215209960938e-01
1.340277642011642456e-01 4.596497118473052979e-02 -1.558325737714767456e-01 -1.101620644330978394e-01 -3.203015625476837158e-01 -1.776623725891113281e-01 7.458671182394027710e-02 8.965401053428649902e-01
1.463360786437988281e-01 5.530331134796142578e-01 2.327034622430801392e-01 -8.803949505090713501e-02 -2.577746212482452393e-01 -1.585293859243392944e-01 4.779569804668426514e-02 7.190093398094177246e-01
-4.508918821811676025e-01 1.977808922529220581e-01 1.861713230609893799e-01 2.796530425548553467e-01 -2.789580523967742920e-01 -5.432226657867431641e-01 1.555947512388229370e-01 4.975895583629608154e-01
3.713387250900268555e-01 3.414430618286132812e-01 3.104975223541259766e-01 1.449762135744094849e-01 -5.481501817703247070e-01 -5.125083401799201965e-02 1.245819181203842163e-01 5.563107728958129883e-01
-4.270085394382476807e-01 1.173297059722244740e-03 6.104953885078430176e-01 -2.772220969200134277e-01 -3.219753205776214600e-01 3.452814221382141113e-01 -6.507074832916259766e-02 3.754784464836120605e-01
-1.418101340532302856e-01 2.996965646743774414e-01 7.848787307739257812e-01 2.964088134467601776e-02 -2.782957553863525391e-01 -5.619693920016288757e-02 -5.094753578305244446e-02 4.358398616313934326e-01
-2.396251112222671509e-01 3.484889864921569824e-01 7.877013832330703735e-02 5.926843285560607910e-01 -6.577263474464416504e-01 -1.158450990915298462e-01 1.031188070774078369e-01 8.365686237812042236e-02
-5.158149003982543945e-01 -1.982223689556121826e-01 1.413023322820663452e-01 5.842170119285583496e-01 -4.990634620189666748e-01 -4.044607654213905334e-02 -1.929114162921905518e-01 2.131947427988052368e-01
-1.081987647921778262e-04 3.289507925510406494e-01 8.868838846683502197e-02 2.831953465938568115e-01 -4.049932360649108887e-01 -2.812143564224243164e-01 9.515742212533950806e-02 7.426776885986328125e-01
-4.981807172298431396e-01 -6.187092065811157227e-01 -9.021579474210739136e-02 -1.060571745038032532e-01 -4.887454211711883545e-01 -3.178304433822631836e-02 -2.212965488433837891e-01 2.465228736400604248e-01
-2.257093042135238647e-01 -2.677107788622379303e-02 -4.305260777473449707e-01 1.952971518039703369e-02 -5.397695302963256836e-01 1.727838963270187378e-01 2.311044633388519287e-01 6.228882670402526855e-01
-3.484931886196136475e-01 -6.788607239723205566e-01 1.400781273841857910e-01 4.843410104513168335e-02 -4.741809070110321045e-01 -7.157415896654129028e-02 -6.615673005580902100e-02 4.017285406589508057e-01
-3.409709036350250244e-01 2.020546793937683105e-01 1.710200011730194092e-01 5.660497117787599564e-03 -5.492003560066223145e-01 6.176812052726745605e-01 1.643456518650054932e-02 3.608485162258148193e-01
-2.412393987178802490e-01 4.319198057055473328e-02 -3.940896093845367432e-01 2.255339175462722778e-01 -5.130684375762939453e-01 -2.710453867912292480e-01 3.291695117950439453e-01 5.373160839080810547e-01
4.167507588863372803e-02 -1.684803068637847900e-01 3.838912844657897949e-01 -1.736100167036056519e-01 -4.836673438549041748e-01 -3.469914495944976807e-01 5.594747066497802734e-01 3.535756170749664307e-01
-2.438080161809921265e-01 4.649991691112518311e-01 4.550631940364837646e-01 5.606846883893013000e-02 -6.114884614944458008e-01 2.684042751789093018e-01 -6.208692491054534912e-02 2.535617649555206299e-01
-1.915735453367233276e-01 -5.176001787185668945e-02 3.397724628448486328e-01 1.572770625352859497e-01 -6.690412163734436035e-01 -6.071880459785461426e-01 -6.349896639585494995e-02 1.066265534609556198e-02
4.607420861721038818e-01 1.111938729882240295e-01 3.177643120288848877e-01 -6.328967958688735962e-02 -6.550927162170410156e-01 3.992115333676338196e-02 -1.160353720188140869e-01 4.755719900131225586e-01
-3.181968927383422852e-01 1.173676848411560059e-01 -3.542299941182136536e-02 -3.179774880409240723e-01 -3.375151455402374268e-01 2.356680482625961304e-01 6.271952390670776367e-01 4.688083827495574951e-01
3.029129803180694580e-01 2.039935737848281860e-01 3.364076018333435059e-01 -2.038180083036422729e-01 -5.487437248229980469e-01 5.084340274333953857e-02 -3.763963002711534500e-03 6.389052271842956543e-01
-2.911838591098785400e-01 1.290475875139236450e-01 1.970189213752746582e-01 -7.403521239757537842e-02 -4.256059825420379639e-01 2.463728934526443481e-01 -6.997545957565307617e-01 3.503775894641876221e-01
2.331600487232208252e-01 -3.130506277084350586e-01 -3.327737152576446533e-01 -1.503470987081527710e-01 -4.911241531372070312e-01 -1.433905959129333496e-01 1.944541782140731812e-01 6.439851522445678711e-01
1.484871562570333481e-02 -1.137886270880699158e-01 4.711466729640960693e-01 -7.153999805450439453e-02 -7.705749273300170898e-01 2.739569246768951416e-01 2.884837687015533447e-01 8.759908378124237061e-02
-5.203108191490173340e-01 4.797232449054718018e-01 5.621296912431716919e-02 -1.039473619312047958e-02 -1.539482325315475464e-01 1.578627675771713257e-01 -2.500672340393066406e-01 6.202580928802490234e-01
-4.077124223113059998e-02 2.731759846210479736e-01 -4.102459251880645752e-01 1.304006278514862061e-01 -5.280665159225463867e-01 -1.678134948015213013e-01 2.366469651460647583e-01 6.126900315284729004e-01
-2.389212399721145630e-01 1.240665242075920105e-01 6.218976974487304688e-01 4.773429036140441895e-02 -6.271918416023254395e-01 2.375467270612716675e-01 2.978091537952423096e-01 7.018172764219343662e-04
-5.495784059166908264e-02 -1.186817288398742676e-01 2.308728396892547607e-01 -3.030003309249877930e-01 -1.170363724231719971e-01 -2.346080541610717773e-01 6.932329852133989334e-03 8.769242763519287109e-01
-4.256422817707061768e-01 2.216891050338745117e-01 7.025583833456039429e-02 5.192238688468933105e-01 -6.575228571891784668e-01 -1.803963631391525269e-01 1.714303493499755859e-01 2.976197190582752228e-02
9.171246737241744995e-02 5.834038257598876953e-01 2.464198768138885498e-01 6.760022789239883423e-02 -4.744516909122467041e-01 1.528973281383514404e-01 1.673668771982192993e-01 5.562757253646850586e-01
1.082817688584327698e-01 1.908701211214065552e-01 5.274372100830078125e-01 4.794134572148323059e-02 -3.773423433303833008e-01 9.923164546489715576e-02 -1.962422877550125122e-01 6.932605504989624023e-01
-8.617745339870452881e-02 2.170836329460144043e-01 -6.109729409217834473e-02 9.350238740444183350e-02 -7.271823883056640625e-01 -4.262937605381011963e-01 4.541454017162322998e-01 1.272952407598495483e-01
-3.666567802429199219e-01 -9.675719588994979858e-02 -1.440465152263641357e-01 -1.097025871276855469e-01 -7.419283986091613770e-01 -2.403011322021484375e-01 4.566288888454437256e-01 -8.188023418188095093e-02
-2.946659028530120850e-01 2.996330857276916504e-01 4.519127011299133301e-01 -1.974970102310180664e-01 -1.571753174066543579e-01 -5.439907312393188477e-02 -1.694103926420211792e-01 7.237393260002136230e-01
-2.809159457683563232e-01 2.622150480747222900e-01 2.489295005798339844e-01 3.609954416751861572e-01 -2.882762551307678223e-01 -2.498791366815567017e-01 3.008482158184051514e-01 6.511477828025817871e-01
-5.544133186340332031e-01 1.405821740627288818e-02 -3.097202777862548828e-01 6.798148155212402344e-02 -7.181078195571899414e-01 1.721357256174087524e-01 1.535513103008270264e-01 1.516330391168594360e-01
-2.503906004130840302e-02 4.853883385658264160e-02 -3.830901682376861572e-01 6.491261720657348633e-02 -4.214172661304473877e-01 -1.973145082592964172e-02 3.249845206737518311e-01 7.499656677246093750e-01
8.335900306701660156e-02 -3.395457938313484192e-02 -8.084467798471450806e-02 -3.914255201816558838e-01 -6.068404912948608398e-01 4.485071301460266113e-01 3.769429624080657959e-01 3.473451137542724609e-01
-6.606808900833129883e-01 1.679578870534896851e-01 -2.147700637578964233e-01 -2.910459339618682861e-01 -5.069355964660644531e-01 -1.075631845742464066e-02 1.849517971277236938e-02 3.834259510040283203e-01
-1.171355023980140686e-01 2.561709284782409668e-01 1.789779365062713623e-01 -4.524656832218170166e-01 -6.655042171478271484e-01 3.320788443088531494e-01 3.610733747482299805e-01 -1.874634250998497009e-02
-6.272544264793395996e-01 2.669302821159362793e-01 -4.104499816894531250e-01 -5.585347115993499756e-02 -5.408527851104736328e-01 -1.916572004556655884e-01 1.779710948467254639e-01 5.275848507881164551e-02
-6.584162265062332153e-02 -1.681605875492095947e-01 -3.250690698623657227e-01 -3.936789557337760925e-02 -5.246462225914001465e-01 5.899707227945327759e-02 -3.650770187377929688e-01 6.694412827491760254e-01
3.206731677055358887e-01 3.811477124691009521e-01 2.455682605504989624e-01 -5.016389489173889160e-02 -7.361382842063903809e-01 9.301735460758209229e-02 -2.122200578451156616e-01 3.057541549205780029e-01
-7.963433265686035156e-01 1.929321885108947754e-01 5.879352614283561707e-02 -3.058973550796508789e-01 -9.235887974500656128e-02 -5.103981867432594299e-02 -2.746958136558532715e-01 3.807773888111114502e-01
-1.858822405338287354e-01 2.538343071937561035e-01 2.459442615509033203e-01 -4.578383639454841614e-02 -7.042384743690490723e-01 5.168461203575134277e-01 -1.645770817995071411e-01 2.196900993585586548e-01
-1.863401234149932861e-01 -8.889868855476379395e-02 6.760420203208923340e-01 2.507103085517883301e-01 -3.032265007495880127e-01 -2.875024378299713135e-01 5.126779899001121521e-02 5.101506114006042480e-01
-6.044839024543762207e-01 5.015207529067993164e-01 1.249681413173675537e-01 -2.963768541812896729e-01 -2.388133406639099121e-01 5.444764345884323120e-02 3.409155309200286865e-01 3.215587139129638672e-01
-5.577791929244995117e-01 -1.002672463655471802e-01 -9.895448386669158936e-02 3.160130381584167480e-01 -5.873701572418212891e-01 3.488020598888397217e-01 -2.691721916198730469e-01 1.733565777540206909e-01
-7.352234423160552979e-02 9.651663154363632202e-02 -3.234012797474861145e-02 3.617964684963226318e-01 -4.415773451328277588e-01 -3.660213053226470947e-01 1.334503293037414551e-01 7.117341160774230957e-01
-3.084811866283416748e-01 4.969981014728546143e-01 1.809420734643936157e-01 4.702394306659698486e-01 -4.503481686115264893e-01 1.391386846080422401e-03 2.670950293540954590e-01 3.602943420410156250e-01
-1.891235820949077606e-02 1.762887537479400635e-01 -1.068129986524581909e-01 -1.448620948940515518e-02 -8.852052688598632812e-01 -3.891206383705139160e-01 -1.456913053989410400e-01 -2.676889114081859589e-02
-4.264139384031295776e-02 2.220628857612609863e-01 -3.902342021465301514e-01 -6.237684749066829681e-03 -4.471795260906219482e-01 -3.910410031676292419e-02 -1.439376622438430786e-01 7.578465938568115234e-01
-6.458400934934616089e-02 -1.413526684045791626e-01 -2.068430930376052856e-01 -1.352251023054122925e-01 -6.412727236747741699e-01 2.768576741218566895e-01 -3.704860210418701172e-01 5.381799340248107910e-01
-2.032838761806488037e-02 -1.759864240884780884e-01 3.282132372260093689e-02 -6.439847499132156372e-02 -3.819502592086791992e-01 -7.401132956147193909e-03 -1.485375165939331055e-01 8.918446898460388184e-01
-3.041183352470397949e-01 8.404678106307983398e-02 3.956701755523681641e-01 -1.111655086278915405e-01 -1.116660907864570618e-01 -3.749051094055175781e-01 8.680198341608047485e-02 7.556307315826416016e-01
-2.142781019210815430e-01 -2.952085249125957489e-02 4.891846776008605957e-01 3.532171845436096191e-01 -5.580480098724365234e-01 -3.656886518001556396e-01 3.193941339850425720e-02 3.781317770481109619e-01
-7.621754407882690430e-01 1.601746380329132080e-01 3.413736075162887573e-02 2.604135274887084961e-01 -3.178508877754211426e-01 6.474693864583969116e-02 5.185782164335250854e-02 4.653401672840118408e-01
-2.577968835830688477e-01 4.424181282520294189e-01 -3.081389516592025757e-02 4.900538176298141479e-02 -4.339416623115539551e-01 -5.250552892684936523e-01 -2.196261659264564514e-02 5.196008682250976562e-01
-3.586779236793518066e-01 4.493172168731689453e-01 5.681667327880859375e-01 -3.252337574958801270e-01 -3.969666063785552979e-01 -1.815793290734291077e-02 -2.141951918601989746e-01 1.925667226314544678e-01
-5.113064050674438477e-01 3.417216241359710693e-01 2.906825542449951172e-01 2.952898144721984863e-01 -2.632745206356048584e-01 -2.492973208427429199e-01 1.722383648157119751e-01 5.375602245330810547e-01
-6.143187880516052246e-01 1.931963562965393066e-01 7.046687602996826172e-02 7.513219863176345825e-02 -3.433429300785064697e-01 -4.465609192848205566e-01 4.702396094799041748e-01 1.903963685035705566e-01
-5.147697329521179199e-01 4.504277706146240234e-01 -2.006289213895797729e-01 4.409639537334442139e-02 -4.164063632488250732e-01 -3.068088591098785400e-01 2.048492580652236938e-01 4.247836768627166748e-01
-1.203970685601234436e-01 1.250201314687728882e-01 4.923002123832702637e-01 2.753407061100006104e-01 -3.008128702640533447e-01 -1.147100850939750671e-01 -1.828453689813613892e-01 7.173724174499511719e-01
-6.290404796600341797e-01 3.265493214130401611e-01 2.608902156352996826e-01 -2.423237562179565430e-01 -3.897415101528167725e-01 2.349150925874710083e-01 -3.757705986499786377e-01 1.503401845693588257e-01
-4.911074936389923096e-01 1.794256269931793213e-01 2.844047546386718750e-01 2.606061697006225586e-01 -5.659827589988708496e-01 -4.120666086673736572e-01 2.940511405467987061e-01 -3.488258644938468933e-02
-3.204751908779144287e-01 1.095999479293823242e-01 4.666461348533630371e-01 -2.088389247655868530e-01 -5.065833926200866699e-01 3.885792493820190430e-01 9.405344724655151367e-02 4.554609656333923340e-01
1.174230650067329407e-01 1.023567691445350647e-01 -5.162878707051277161e-02 -5.115700885653495789e-02 -4.311546981334686279e-01 -2.972579002380371094e-01 -1.081089116632938385e-02 8.343134522438049316e-01
-3.135757520794868469e-02 3.123949468135833740e-01 2.795272767543792725e-01 -2.496495470404624939e-02 -8.539227843284606934e-01 1.618954539299011230e-01 2.448613941669464111e-01 -8.553425967693328857e-02
2.000883370637893677e-01 3.114235401153564453e-01 2.751379609107971191e-01 -3.112678825855255127e-01 -3.387539386749267578e-01 9.159222990274429321e-02 1.864652335643768311e-01 7.297115325927734375e-01
-1.682562381029129028e-01 -2.351285070180892944e-01 -2.174363583326339722e-01 -4.186988174915313721e-01 -7.721778154373168945e-01 -2.843971848487854004e-01 1.228905096650123596e-01 -3.968400135636329651e-02
-1.785177886486053467e-01 1.715871840715408325e-01 3.022682368755340576e-01 -5.268288254737854004e-01 -9.598507732152938843e-02 6.705293059349060059e-02 -1.495025455951690674e-01 7.305575013160705566e-01
-5.163602828979492188e-01 2.814103960990905762e-01 4.734428822994232178e-01 1.255061924457550049e-01 -3.961178958415985107e-01 -2.502104640007019043e-01 -7.582256942987442017e-02 4.347603917121887207e-01
1.232149265706539154e-02 3.403928577899932861e-01 1.125719491392374039e-02 1.120928078889846802e-01 -9.123318791389465332e-01 -1.295590996742248535e-01 6.542201340198516846e-02 -1.336944401264190674e-01
-2.507564127445220947e-01 -2.380660474300384521e-01 2.718310654163360596e-01 -3.868632018566131592e-01 -1.855385154485702515e-01 -4.213088750839233398e-01 -2.442775517702102661e-01 6.207199692726135254e-01
-1.791858971118927002e-01 -2.857577502727508545e-01 7.325998693704605103e-02 -2.337514907121658325e-01 -5.907720923423767090e-01 2.863971292972564697e-01 -1.446806639432907104e-01 6.117684245109558105e-01
-7.455299794673919678e-02 5.478153824806213379e-01 -1.961338967084884644e-01 -2.023794800043106079e-01 -6.375964879989624023e-01 -7.582291215658187866e-02 3.086191713809967041e-01 3.277045786380767822e-01
-2.973872721195220947e-01 -3.196433484554290771e-01 1.501246541738510132e-01 -5.146870613098144531e-01 -2.120174616575241089e-01 2.722316682338714600e-01 1.557364016771316528e-01 6.153318285942077637e-01
-5.859442353248596191e-01 -1.703024208545684814e-01 6.973455101251602173e-02 -8.117064833641052246e-02 -6.352832913398742676e-01 -3.287790119647979736e-01 2.751775681972503662e-01 -1.697403788566589355e-01
-2.278731614351272583e-01 4.721664786338806152e-01 7.849340885877609253e-02 3.993943035602569580e-01 -5.697696208953857422e-01 -3.758509457111358643e-02 -1.011359617114067078e-01 4.724163115024566650e-01
-3.812501430511474609e-01 1.467314083129167557e-02 2.243869602680206299e-01 -1.913351714611053467e-01 -2.320100963115692139e-01 -5.488360524177551270e-01 -1.383897066116333008e-01 6.271148920059204102e-01
-6.840025186538696289e-01 1.085082590579986572e-01 2.501342892646789551e-01 -1.075786538422107697e-02 -1.154914647340774536e-01 9.018681943416595459e-02 -2.909105122089385986e-01 5.929441452026367188e-01
-2.562635540962219238e-01 1.907948404550552368e-01 5.189072713255882263e-02 3.333421051502227783e-01 -5.666651129722595215e-01 -1.472258418798446655e-01 4.706028103828430176e-01 4.688975512981414795e-01
-1.370538622140884399e-01 3.397431671619415283e-01 5.820587277412414551e-01 -4.304046034812927246e-01 -4.116293191909790039e-01 -1.019931137561798096e-01 -9.338891506195068359e-02 3.913916647434234619e-01
2.416003122925758362e-02 5.036077499389648438e-01 7.440847903490066528e-02 -1.179694756865501404e-01 -4.445830881595611572e-01 -3.068293631076812744e-01 1.253154873847961426e-01 6.471782922744750977e-01
1.501859575510025024e-01 -2.563165426254272461e-01 2.290619909763336182e-02 -6.951884925365447998e-02 -7.158363461494445801e-01 -1.492756754159927368e-01 -9.008494019508361816e-02 6.029661297798156738e-01
-5.833825469017028809e-01 -8.475348353385925293e-02 -4.240694344043731689e-01 -3.906641900539398193e-01 -5.477621555328369141e-01 -1.314621865749359131e-01 -1.197320036590099335e-02 5.058879405260086060e-02
-1.203325465321540833e-01 8.467920124530792236e-02 3.723990321159362793e-01 -9.107831120491027832e-02 -7.683053612709045410e-01 2.620005607604980469e-01 -1.239413991570472717e-01 3.963260948657989502e-01
1.989176571369171143e-01 5.903811454772949219e-01 1.020941212773323059e-01 -2.932619452476501465e-01 -5.950883626937866211e-01 4.636417329311370850e-02 -1.810622662305831909e-01 3.555177152156829834e-01
-6.812881231307983398e-01 3.307396173477172852e-01 1.260246485471725464e-01 1.887158304452896118e-01 -2.366868704557418823e-01 -2.265962362289428711e-01 1.602655351161956787e-01 4.918440878391265869e-01
-2.573129534721374512e-01 2.991601526737213135e-01 2.535743452608585358e-02 4.466706812381744385e-01 -6.425822973251342773e-01 -3.207665085792541504e-01 3.242541253566741943e-01 1.522876471281051636e-01
-3.225867152214050293e-01 -1.184436026960611343e-02 1.420821249485015869e-01 9.680654853582382202e-02 -6.332163810729980469e-01 -5.237478613853454590e-01 4.230224788188934326e-01 1.096155941486358643e-01
-4.361956417560577393e-01 6.662973761558532715e-01 -3.266454637050628662e-01 -5.407655145972967148e-03 -4.393553137779235840e-01 -7.747369259595870972e-02 1.417716499418020248e-02 2.445776909589767456e-01
