# Supplementary material for: Where is your field going? A machine learning approach to study the relative motion of the domains of physics
Source: PLoS One. 2020 Jun 18;15(6):e0233997. doi: 10.1371/journal.pone.0233997 (PMC7302634; doi:10.1371/journal.pone.0233997)
Supplement: S4 Data — (ZIP) [file pone.0233997.s004.zip › 3/Pacs4Run_3_VS_500_embeddings1987-1991ED8.txt]

5.501024723052978516e-01 -3.994839191436767578e-01 3.303984999656677246e-01 1.039221659302711487e-01 -1.469652056694030762e-01 -2.185411155223846436e-01 1.944736838340759277e-01 5.573669075965881348e-01
2.362818568944931030e-01 -2.908788323402404785e-01 -2.067113965749740601e-01 -1.945088803768157959e-01 -1.481430381536483765e-01 -6.218768358230590820e-01 -3.858886957168579102e-01 4.705423116683959961e-01
3.095144629478454590e-01 -4.413797259330749512e-01 -1.302184462547302246e-01 6.603252291679382324e-01 3.222752828150987625e-03 -2.458103448152542114e-01 -4.186339676380157471e-01 1.439133733510971069e-01
4.988724887371063232e-01 -6.639287471771240234e-01 -3.714691102504730225e-02 1.919911056756973267e-02 -2.438805252313613892e-01 1.862202137708663940e-01 -3.421385288238525391e-01 3.120287358760833740e-01
8.126068860292434692e-02 -4.936986267566680908e-01 1.877172589302062988e-01 1.449725776910781860e-01 -3.572261333465576172e-01 -3.402428328990936279e-01 -5.375989079475402832e-01 4.012670218944549561e-01
1.363525241613388062e-01 -4.399392008781433105e-01 -2.780772447586059570e-01 2.058674097061157227e-01 -2.583236992359161377e-01 -6.178658604621887207e-01 -1.683352440595626831e-01 4.374094605445861816e-01
4.641588330268859863e-01 -4.426548779010772705e-01 2.616684436798095703e-01 1.423920243978500366e-01 -1.206795871257781982e-01 7.737528532743453979e-02 -6.597975492477416992e-01 2.097238004207611084e-01
2.438883334398269653e-01 -5.996248722076416016e-01 -3.213518857955932617e-01 3.112148344516754150e-01 1.251058876514434814e-01 2.909915149211883545e-01 -2.195606231689453125e-01 4.819878339767456055e-01
2.945363223552703857e-01 -3.412711322307586670e-01 -4.470509588718414307e-01 8.096287399530410767e-02 -1.394542455673217773e-01 -8.391876518726348877e-02 4.052656590938568115e-01 6.321730017662048340e-01
2.182265967130661011e-01 -7.698001861572265625e-01 1.114334091544151306e-01 1.656379401683807373e-01 -3.555320501327514648e-01 2.746829204261302948e-02 9.780662506818771362e-02 4.280279874801635742e-01
3.150557875633239746e-01 -1.409701704978942871e-01 2.411651015281677246e-01 -1.445459276437759399e-01 -7.847483269870281219e-03 -6.276457309722900391e-01 4.459475874900817871e-01 4.571029841899871826e-01
1.981339603662490845e-01 -3.437229394912719727e-01 -2.902935147285461426e-01 -6.436912715435028076e-02 2.162333577871322632e-01 -4.282956421375274658e-01 -4.949721097946166992e-01 5.281973481178283691e-01
1.455183774232864380e-01 -4.343843758106231689e-01 -9.824383258819580078e-02 2.590300738811492920e-01 3.176734149456024170e-01 -5.801833271980285645e-01 -2.950445413589477539e-01 4.345180094242095947e-01
5.101351141929626465e-01 -6.975581645965576172e-01 5.863802041858434677e-03 5.730976164340972900e-02 -2.175258100032806396e-01 2.373016476631164551e-01 -2.398230582475662231e-01 2.978445589542388916e-01
4.347218573093414307e-01 -2.000531703233718872e-01 2.532857656478881836e-02 4.461435973644256592e-02 7.536192238330841064e-02 -5.355821251869201660e-01 -6.545655131340026855e-01 2.176694273948669434e-01
4.524243175983428955e-01 -5.163538455963134766e-01 -1.380932778120040894e-01 3.277494311332702637e-01 4.419507086277008057e-01 -1.196800470352172852e-01 -3.645972311496734619e-01 2.441854029893875122e-01
3.567821681499481201e-01 -5.240508317947387695e-01 -4.266146123409271240e-01 1.633457988500595093e-01 -2.666672691702842712e-03 -4.097323715686798096e-01 -2.990979254245758057e-01 3.633843362331390381e-01
1.824323683977127075e-01 -4.998373389244079590e-01 -3.371457457542419434e-01 -6.971330195665359497e-02 8.709967881441116333e-02 -3.318757116794586182e-01 -4.110766649246215820e-01 5.582491755485534668e-01
5.046100616455078125e-01 -4.004641473293304443e-01 -2.212182432413101196e-01 2.975838184356689453e-01 4.636124968528747559e-01 -2.135790511965751648e-02 -4.076427519321441650e-01 2.567843496799468994e-01
-1.926867663860321045e-01 -1.862488090991973877e-01 8.715567737817764282e-02 2.427307963371276855e-01 1.493209451436996460e-01 -3.137448132038116455e-01 1.895618140697479248e-01 8.396443724632263184e-01
4.213016331195831299e-01 -4.212313890457153320e-01 -3.295682370662689209e-01 1.490375548601150513e-01 -6.525670737028121948e-02 -6.617891192436218262e-01 -6.109575927257537842e-02 2.613151967525482178e-01
-4.406107589602470398e-02 -2.080163657665252686e-01 -4.235848188400268555e-01 1.610522121191024780e-01 -2.060223072767257690e-01 -3.439759016036987305e-01 -4.833322465419769287e-01 5.958616733551025391e-01
3.117092251777648926e-01 -1.680220514535903931e-01 -1.300387680530548096e-01 1.669132411479949951e-01 2.659371197223663330e-01 -6.984337568283081055e-01 -4.152751564979553223e-01 3.144044280052185059e-01
1.442520618438720703e-01 -4.258113801479339600e-01 3.247510790824890137e-01 6.042242422699928284e-02 1.956393271684646606e-01 -6.480207443237304688e-01 2.197211682796478271e-01 4.269415140151977539e-01
4.124057590961456299e-01 -1.122281774878501892e-01 -4.718785360455513000e-02 4.268006980419158936e-02 1.454732865095138550e-01 -6.214088797569274902e-01 -6.049908399581909180e-01 1.998818367719650269e-01
1.170825436711311340e-01 -5.523338317871093750e-01 1.685720980167388916e-01 7.103134691715240479e-02 -1.972728222608566284e-01 6.204448640346527100e-02 -5.992017388343811035e-01 4.959316849708557129e-01
3.334093838930130005e-02 -5.269125699996948242e-01 1.831058263778686523e-01 3.366676270961761475e-01 1.641446053981781006e-01 -3.569438159465789795e-01 -4.819446206092834473e-01 4.333079159259796143e-01
2.640089988708496094e-01 -5.921837687492370605e-01 6.743363291025161743e-02 2.136884927749633789e-01 -2.982582747936248779e-01 -1.308324635028839111e-01 4.395115375518798828e-01 4.797520339488983154e-01
1.135363280773162842e-01 -8.029662072658538818e-02 -4.518218338489532471e-02 4.300248622894287109e-01 -8.135209232568740845e-02 -8.074200153350830078e-01 -2.295128256082534790e-01 2.871893644332885742e-01
4.037123620510101318e-01 4.688154757022857666e-01 -1.677331775426864624e-01 1.329238899052143097e-02 -2.041418701410293579e-01 -1.967645436525344849e-01 -3.191874921321868896e-01 6.376882791519165039e-01
4.457148611545562744e-01 -1.897664368152618408e-01 -3.508435785770416260e-01 5.632634162902832031e-01 -3.060545325279235840e-01 -8.667345345020294189e-02 -4.204529821872711182e-01 2.168125659227371216e-01
1.866923719644546509e-01 -3.434506356716156006e-01 -4.921161234378814697e-01 -1.866361498832702637e-01 1.852971762418746948e-01 -1.349492222070693970e-01 -3.321788907051086426e-01 6.381904482841491699e-01
5.188130140304565430e-01 -7.801283895969390869e-02 -2.729730308055877686e-01 2.952812314033508301e-01 2.011925578117370605e-01 3.346410095691680908e-01 2.026682496070861816e-01 6.078687310218811035e-01
6.142409443855285645e-01 -1.804728060960769653e-01 -3.079757690429687500e-01 4.432248696684837341e-02 6.886988878250122070e-02 2.407031953334808350e-01 2.882617115974426270e-01 5.895321965217590332e-01
6.777249276638031006e-02 -3.975111246109008789e-01 1.236458197236061096e-01 1.852633506059646606e-01 -4.083998799324035645e-01 -4.285840094089508057e-01 -5.569503307342529297e-01 3.565284311771392822e-01
7.039692997932434082e-01 3.707998692989349365e-01 3.356178998947143555e-01 4.833910614252090454e-02 -2.795123755931854248e-01 1.416787737980484962e-03 2.371261641383171082e-02 4.162538349628448486e-01
-1.530587859451770782e-02 -1.355238705873489380e-01 -2.537459135055541992e-01 -2.458466291427612305e-01 2.929120361804962158e-01 -1.413561850786209106e-01 -1.286151558160781860e-01 8.568842411041259766e-01
5.086408257484436035e-01 4.804831445217132568e-01 9.180059283971786499e-02 3.525536879897117615e-02 -1.688817739486694336e-01 -2.461265474557876587e-01 2.573290653526782990e-02 6.410839557647705078e-01
5.158622264862060547e-01 -3.432524502277374268e-01 -1.506368368864059448e-01 3.729644715785980225e-01 2.013825923204421997e-01 3.641579747200012207e-01 2.806964218616485596e-01 4.497927129268646240e-01
6.568959355354309082e-01 -5.914891958236694336e-01 -1.472150087356567383e-01 4.055030271410942078e-02 -2.163742631673812866e-01 2.516540288925170898e-01 -1.676970571279525757e-01 2.388340830802917480e-01
6.460862159729003906e-01 -6.534135341644287109e-02 -2.628661096096038818e-01 5.896111130714416504e-01 5.164901539683341980e-02 -2.340395748615264893e-01 -3.224948942661285400e-01 1.086507737636566162e-02
4.435273706912994385e-01 -5.131980776786804199e-01 -5.227523446083068848e-01 -1.293512135744094849e-01 -1.280263662338256836e-01 4.852196574211120605e-02 8.494723588228225708e-02 4.732318222522735596e-01
-7.251223176717758179e-02 3.359870985150337219e-02 -1.202470734715461731e-01 1.271411180496215820e-01 8.780512958765029907e-02 -2.898183465003967285e-01 -7.245694398880004883e-01 5.884586572647094727e-01
-1.870688349008560181e-01 8.098810166120529175e-02 2.178507745265960693e-01 -8.112008869647979736e-02 -2.401620894670486450e-01 -2.665113806724548340e-01 -1.399239599704742432e-01 8.695526123046875000e-01
8.125897496938705444e-02 -3.583022356033325195e-01 -3.409430980682373047e-01 1.393514126539230347e-02 1.641833335161209106e-01 -2.656732797622680664e-01 -5.275683999061584473e-01 6.105024218559265137e-01
6.583142280578613281e-01 4.438289403915405273e-01 8.913799375295639038e-02 3.049556910991668701e-01 -3.311931192874908447e-01 -1.040197014808654785e-01 -9.178472310304641724e-02 3.738467097282409668e-01
-2.048087269067764282e-01 -1.342975348234176636e-01 -2.741276286542415619e-02 5.009955540299415588e-02 -2.662566602230072021e-01 -4.316280186176300049e-01 -4.795762300491333008e-01 6.704979538917541504e-01
6.741690635681152344e-01 -3.223167359828948975e-01 -4.685107767581939697e-01 3.485942780971527100e-01 -1.504150126129388809e-02 -1.503579318523406982e-01 -2.423490732908248901e-01 1.379155665636062622e-01
4.512576758861541748e-01 -4.757992625236511230e-01 -2.480762004852294922e-01 2.307973951101303101e-01 1.455274969339370728e-01 3.025087416172027588e-01 -4.282595813274383545e-01 3.988436758518218994e-01
1.339767128229141235e-01 -2.573858797550201416e-01 -9.313870966434478760e-02 1.947582066059112549e-01 1.622654795646667480e-01 -8.021332025527954102e-01 -1.630179286003112793e-01 4.157818555831909180e-01
3.654205501079559326e-01 -5.473847389221191406e-01 -3.557158410549163818e-01 1.448147147893905640e-01 -8.341611176729202271e-02 -5.482140779495239258e-01 -6.345113366842269897e-02 3.283440470695495605e-01
3.757496178150177002e-02 -2.762882709503173828e-01 -2.824655361473560333e-02 2.345285564661026001e-01 -4.557734131813049316e-01 -3.617301881313323975e-01 -6.036376357078552246e-01 4.043448567390441895e-01
-4.992033168673515320e-02 -4.415479004383087158e-01 6.278850883245468140e-02 -1.011941730976104736e-01 -5.060804486274719238e-01 -1.952009350061416626e-01 -3.671526014804840088e-01 5.994490385055541992e-01
6.177767515182495117e-01 1.680691242218017578e-01 -8.449017256498336792e-02 1.843965351581573486e-01 3.767372369766235352e-01 3.008380532264709473e-01 -1.570285558700561523e-01 5.402514934539794922e-01
3.108981847763061523e-01 -5.910809040069580078e-01 -1.921433210372924805e-01 7.180690020322799683e-02 2.903207391500473022e-02 -6.025096774101257324e-01 -1.772442758083343506e-01 3.414881825447082520e-01
1.862582862377166748e-01 -2.770406007766723633e-01 -6.578817963600158691e-02 1.811850666999816895e-01 2.356140315532684326e-01 -7.833657860755920410e-01 -2.005281895399093628e-01 3.768459260463714600e-01
6.182523369789123535e-01 7.911191880702972412e-02 -1.679285764694213867e-01 9.701693803071975708e-02 -3.401306644082069397e-02 4.433842003345489502e-01 -9.301955997943878174e-02 6.062129139900207520e-01
5.792261958122253418e-01 -3.749123811721801758e-01 -5.806500911712646484e-01 1.743000447750091553e-01 -1.608933880925178528e-02 -6.879374384880065918e-02 -2.369202226400375366e-01 3.086746931076049805e-01
4.338293075561523438e-01 -5.515489578247070312e-01 -3.934302628040313721e-01 7.428135722875595093e-02 1.841886490583419800e-01 -3.761180043220520020e-01 -2.629268467426300049e-01 3.205619454383850098e-01
5.699678659439086914e-01 2.419017404317855835e-01 -1.761616468429565430e-01 8.816895633935928345e-02 4.074641168117523193e-01 1.877928525209426880e-01 -1.568318456411361694e-01 5.932320952415466309e-01
6.146619319915771484e-01 -3.137454390525817871e-01 -4.036079049110412598e-01 2.790048718452453613e-01 -4.728460907936096191e-01 -1.662058085203170776e-01 -1.393855661153793335e-01 1.112448349595069885e-01
5.451007485389709473e-01 1.540597081184387207e-01 -2.353948503732681274e-01 3.752294182777404785e-01 -5.078041926026344299e-02 3.579065799713134766e-01 -9.702573530375957489e-03 5.934249162673950195e-01
2.165807932615280151e-01 -3.751758933067321777e-01 -2.354261577129364014e-01 1.815244108438491821e-01 -1.864597499370574951e-01 -6.588789224624633789e-01 -3.528801500797271729e-01 3.613119423389434814e-01
2.766164541244506836e-01 2.400407046079635620e-01 -6.951925158500671387e-02 1.826094985008239746e-01 -5.616369843482971191e-01 1.042148694396018982e-01 -1.309570223093032837e-01 6.958721876144409180e-01
4.149791598320007324e-01 5.267735123634338379e-01 -3.939343616366386414e-02 -1.042792722582817078e-01 -6.219537556171417236e-02 -3.264097273349761963e-01 -1.040151491761207581e-01 6.454806327819824219e-01
3.050171434879302979e-01 -5.319078564643859863e-01 -3.242932558059692383e-01 2.611263394355773926e-01 3.531522452831268311e-01 -1.783530563116073608e-01 -3.556893467903137207e-01 4.094437956809997559e-01
4.160528481006622314e-01 -6.543235182762145996e-01 3.971753641963005066e-02 -4.699186980724334717e-02 -3.713729679584503174e-01 2.391145378351211548e-02 2.484519332647323608e-01 4.413129091262817383e-01
4.477147459983825684e-01 -6.724027395248413086e-01 2.643252611160278320e-01 -8.495254069566726685e-02 -7.389563322067260742e-02 2.321677505970001221e-01 3.786074742674827576e-02 4.577615261077880859e-01
1.444403678178787231e-01 -3.695796132087707520e-01 -2.197778224945068359e-01 2.021531760692596436e-01 4.879836142063140869e-01 -4.234322309494018555e-01 -3.432990312576293945e-01 4.670145213603973389e-01
1.450450420379638672e-01 -2.219445258378982544e-01 1.842633932828903198e-01 1.908459961414337158e-01 -1.791071146726608276e-01 -1.627793759107589722e-01 -8.026828169822692871e-01 3.955390751361846924e-01
2.181633561849594116e-01 -3.610310554504394531e-01 2.672527432441711426e-01 -1.887345761060714722e-01 -4.330269098281860352e-01 -1.843506991863250732e-01 -5.362755656242370605e-01 4.537926018238067627e-01
1.590203493833541870e-01 -6.874583363533020020e-01 3.290416896343231201e-01 3.031350374221801758e-01 -6.332983821630477905e-02 -3.067416846752166748e-01 -3.461111187934875488e-01 2.899318933486938477e-01
-3.059749491512775421e-02 -2.193669080734252930e-01 6.120147109031677246e-01 2.077900022268295288e-01 2.945825159549713135e-01 2.180149219930171967e-02 1.457668654620647430e-02 6.676350831985473633e-01
-9.757273644208908081e-02 -1.088279932737350464e-01 2.108771353960037231e-01 1.066313087940216064e-01 2.905119955539703369e-01 -2.178600728511810303e-01 1.842080950736999512e-01 8.700597286224365234e-01
-7.629106193780899048e-02 -4.424226656556129456e-02 4.263908267021179199e-01 -9.027229994535446167e-02 -7.092308253049850464e-02 -1.491969376802444458e-01 5.776198953390121460e-02 8.784292936325073242e-01
3.139224052429199219e-01 -3.192919790744781494e-01 -4.188627600669860840e-01 2.607727944850921631e-01 -2.115460485219955444e-01 -6.339086294174194336e-01 -7.512031495571136475e-02 3.222141563892364502e-01
7.078498005867004395e-01 -3.920083492994308472e-02 2.390964031219482422e-01 -1.213272139430046082e-01 3.048172295093536377e-01 1.231232509016990662e-01 2.738648653030395508e-01 4.923921525478363037e-01
1.467075794935226440e-01 -4.475789368152618408e-01 1.636586189270019531e-01 2.244780212640762329e-01 3.349310159683227539e-01 -6.690765619277954102e-01 -2.198114395141601562e-01 3.046572506427764893e-01
5.914838314056396484e-01 -2.768130600452423096e-01 5.854249000549316406e-01 -2.184452563524246216e-01 -1.034477576613426208e-01 -2.586015760898590088e-01 -3.140458464622497559e-01 8.294439315795898438e-02
-1.011605039238929749e-01 -1.800271123647689819e-01 3.277592360973358154e-01 2.805235683917999268e-01 -7.936432957649230957e-03 -4.726125001907348633e-01 -5.702766776084899902e-01 4.718009829521179199e-01
2.955028712749481201e-01 -7.422501221299171448e-03 8.160738348960876465e-01 2.428053170442581177e-01 4.226299002766609192e-02 -3.013580739498138428e-01 5.988081544637680054e-02 3.024956583976745605e-01
1.011814922094345093e-01 -3.253623247146606445e-01 2.487033456563949585e-01 9.682436287403106689e-02 1.008276268839836121e-01 -4.654182493686676025e-02 -7.840690016746520996e-01 4.307861626148223877e-01
3.701285421848297119e-01 -2.327172458171844482e-01 4.731899499893188477e-01 4.783839881420135498e-01 -4.994957447052001953e-01 1.763550788164138794e-01 -7.797554880380630493e-02 2.634584009647369385e-01
4.227910041809082031e-01 -4.571491479873657227e-01 4.392922818660736084e-01 -3.206402063369750977e-01 -9.691595099866390228e-03 1.138460636138916016e-01 -3.891837894916534424e-01 3.898149430751800537e-01
4.003622829914093018e-01 -3.005077838897705078e-01 -3.183618187904357910e-01 5.270600691437721252e-02 1.726097911596298218e-01 -6.722620129585266113e-01 -2.821795344352722168e-01 2.896850109100341797e-01
3.607229292392730713e-01 -4.918261468410491943e-01 -1.179248392581939697e-01 3.379452824592590332e-01 1.690467000007629395e-01 -7.150031160563230515e-03 -6.007251739501953125e-01 3.322258591651916504e-01
4.681602120399475098e-01 -7.308657169342041016e-01 2.147803157567977905e-01 -1.600531637668609619e-01 -1.654062420129776001e-01 -1.818401217460632324e-01 1.604393869638442993e-01 2.979058921337127686e-01
4.590278565883636475e-01 -3.207099139690399170e-01 2.933432161808013916e-01 -1.910803765058517456e-01 -5.769253373146057129e-01 3.439851850271224976e-02 -3.552079498767852783e-01 3.219903409481048584e-01
3.247203826904296875e-01 2.357699722051620483e-01 -5.331606045365333557e-02 5.601906776428222656e-01 -1.455253660678863525e-01 9.711254388093948364e-02 2.052765041589736938e-01 6.704970002174377441e-01
9.702608734369277954e-02 -2.846512794494628906e-01 3.483642935752868652e-01 4.499590992927551270e-01 2.569473981857299805e-01 -5.005121231079101562e-01 3.070662319660186768e-01 4.182279706001281738e-01
3.833201825618743896e-01 -5.522363185882568359e-01 2.813329398632049561e-01 2.458098828792572021e-01 -8.715447783470153809e-02 -1.330380141735076904e-01 -5.893238782882690430e-01 1.895586997270584106e-01
-3.288777545094490051e-02 3.996599465608596802e-02 2.726168632507324219e-01 6.008668988943099976e-02 3.387670814990997314e-01 -2.716845870018005371e-01 1.151371300220489502e-01 8.470880985260009766e-01
2.924100160598754883e-01 -5.312831401824951172e-01 2.922167181968688965e-01 1.432534605264663696e-01 7.706713676452636719e-02 -2.957710027694702148e-01 -6.091799139976501465e-01 2.486008554697036743e-01
4.193935096263885498e-01 4.169134497642517090e-01 -8.137162029743194580e-02 -1.585063934326171875e-01 -9.963788092136383057e-02 -1.280749589204788208e-01 -1.461747139692306519e-01 7.555453777313232422e-01
1.794393658638000488e-01 -5.248798727989196777e-01 -1.216231565922498703e-02 3.205969631671905518e-01 4.920001924037933350e-01 -3.756954967975616455e-01 -3.042106032371520996e-01 3.370710909366607666e-01
4.244869947433471680e-01 1.452474594116210938e-01 1.878752708435058594e-01 2.108940035104751587e-01 2.350838482379913330e-02 4.451480209827423096e-01 -7.471262942999601364e-03 7.212319970130920410e-01
3.717258274555206299e-01 -3.591632246971130371e-01 -4.801385104656219482e-01 8.044302463531494141e-02 2.770431041717529297e-01 -2.221892476081848145e-01 -4.027412533760070801e-01 4.555175304412841797e-01
4.545064866542816162e-01 3.689041733741760254e-01 3.815571544691920280e-03 3.016471862792968750e-01 5.116005539894104004e-01 -9.369963407516479492e-02 -1.953676529228687286e-02 5.435364246368408203e-01
3.968028426170349121e-01 -5.842353105545043945e-01 5.690390467643737793e-01 -9.569797664880752563e-02 -1.562730520963668823e-01 -1.687658429145812988e-01 -2.469288557767868042e-01 2.331867963075637817e-01
6.380558609962463379e-01 3.387639224529266357e-01 -2.528044879436492920e-01 3.983456790447235107e-01 -2.539618611335754395e-01 -4.092682152986526489e-02 -2.663540281355381012e-02 4.343425333499908447e-01
5.483900904655456543e-01 1.265776753425598145e-01 -1.134158670902252197e-01 5.797648429870605469e-01 1.505857110023498535e-01 2.869573533535003662e-01 -5.834028869867324829e-02 4.752177298069000244e-01
2.386358678340911865e-01 -2.986928522586822510e-01 1.493789404630661011e-01 2.051107287406921387e-01 -2.165541052818298340e-01 -4.765573740005493164e-01 -6.709753870964050293e-01 2.554221153259277344e-01
5.739474296569824219e-01 5.202589035034179688e-01 -8.095507323741912842e-02 3.148815333843231201e-01 -7.668153196573257446e-02 -2.140876203775405884e-01 2.114221453666687012e-02 4.919858872890472412e-01
6.250285506248474121e-01 -2.726781368255615234e-01 5.056679248809814453e-01 2.259698957204818726e-01 -3.820656538009643555e-01 -9.455979615449905396e-02 2.181801646947860718e-01 1.603288203477859497e-01
2.641950547695159912e-01 -4.557836651802062988e-01 2.156040966510772705e-01 2.235288321971893311e-01 -1.845416575670242310e-01 2.138744890689849854e-01 -6.510746479034423828e-01 3.497369289398193359e-01
3.191449642181396484e-01 -2.098867744207382202e-01 1.716756224632263184e-01 -8.153758943080902100e-02 3.922150731086730957e-01 -2.215809375047683716e-01 -7.229515910148620605e-01 3.039461076259613037e-01
-2.523626387119293213e-01 -8.559890091419219971e-02 2.015689015388488770e-01 2.412828952074050903e-01 -3.572224676609039307e-01 -2.038944363594055176e-01 -1.722342707216739655e-02 8.128105401992797852e-01
5.048579573631286621e-01 -3.782674670219421387e-01 -3.374149799346923828e-01 5.082603096961975098e-01 -4.022217690944671631e-01 -5.804670229554176331e-02 -2.052677869796752930e-01 1.502272933721542358e-01
-1.038584262132644653e-01 -3.831062018871307373e-01 1.558995572850108147e-03 -2.767392396926879883e-01 1.391784548759460449e-01 -9.590562433004379272e-02 -3.559716045856475830e-01 7.813908457756042480e-01
1.246943175792694092e-01 -2.852301895618438721e-01 -5.647397786378860474e-02 4.059467911720275879e-01 4.372313618659973145e-01 3.363333642482757568e-02 -6.041180491447448730e-01 4.217247962951660156e-01
5.215849876403808594e-01 -4.524528086185455322e-01 3.011685013771057129e-01 2.638815343379974365e-01 -4.807259738445281982e-01 -2.961807250976562500e-01 1.453317701816558838e-01 1.515183597803115845e-01
7.867457866668701172e-01 -1.446178257465362549e-01 -2.106726169586181641e-01 2.002591937780380249e-01 2.378322780132293701e-01 3.431798890233039856e-02 3.207926452159881592e-01 3.390872180461883545e-01
4.102465808391571045e-01 1.696339249610900879e-01 -1.391372382640838623e-01 4.391860961914062500e-01 8.092569559812545776e-02 3.303008079528808594e-01 6.676853448152542114e-02 6.859831213951110840e-01
4.051104933023452759e-02 -2.915249764919281006e-01 -2.531406581401824951e-01 -2.434304803609848022e-01 8.969755843281745911e-03 2.200310304760932922e-02 1.266337782144546509e-01 8.794502615928649902e-01
1.882664561271667480e-01 2.617746293544769287e-01 -1.846282184123992920e-01 5.217885375022888184e-01 -4.164714217185974121e-01 -1.448106486350297928e-02 6.844219751656055450e-03 6.449602842330932617e-01
-1.655309461057186127e-02 -1.325811445713043213e-01 -1.427839417010545731e-02 8.059243112802505493e-02 -4.581592679023742676e-01 -1.396065801382064819e-01 -6.634020209312438965e-01 5.531250834465026855e-01
4.526023566722869873e-01 -3.394746780395507812e-01 1.192063614726066589e-01 -7.667285948991775513e-02 4.353491216897964478e-02 1.257181614637374878e-01 -7.238291501998901367e-01 3.437880873680114746e-01
6.295053958892822266e-01 -4.311538934707641602e-01 -2.556713223457336426e-01 -1.859170049428939819e-01 -3.899988234043121338e-01 9.371881186962127686e-02 -2.587855458259582520e-01 3.000733256340026855e-01
4.091034531593322754e-01 -4.112757444381713867e-01 -1.510141193866729736e-01 4.017643332481384277e-01 3.462953865528106689e-01 1.065613999962806702e-01 -4.954082965850830078e-01 3.202523589134216309e-01
6.004432681947946548e-03 -2.650957703590393066e-01 -2.130711227655410767e-01 -1.919861733913421631e-01 1.716662198305130005e-01 2.374963648617267609e-02 8.722900599241256714e-02 8.998822569847106934e-01
2.039681822061538696e-01 -2.924154698848724365e-01 -5.641994625329971313e-02 2.749274075031280518e-01 1.132473871111869812e-01 -8.270900845527648926e-01 -1.169729232788085938e-02 3.115800023078918457e-01
1.901393681764602661e-01 -6.233108639717102051e-01 -1.386658102273941040e-01 3.936443328857421875e-01 3.214683830738067627e-01 -8.893648535013198853e-02 -3.544404208660125732e-01 4.052985906600952148e-01
6.366201043128967285e-01 3.958077430725097656e-01 -1.240216195583343506e-01 4.133501648902893066e-01 -3.055073618888854980e-01 -1.481326818466186523e-01 -2.911111898720264435e-02 3.683557510375976562e-01
1.779880970716476440e-01 -4.561326801776885986e-01 -3.018971979618072510e-01 -1.327506154775619507e-01 2.463930994272232056e-01 -4.567946791648864746e-01 -2.715023159980773926e-01 5.553504228591918945e-01
1.536487601697444916e-02 -6.824815869331359863e-01 3.122974038124084473e-01 8.749106898903846741e-03 -3.332243561744689941e-01 -1.670747399330139160e-01 -5.631892383098602295e-02 5.424502491950988770e-01
5.244559794664382935e-02 2.101907320320606232e-02 6.331250071525573730e-01 5.221453309059143066e-01 9.700487367808818817e-03 -2.050032317638397217e-01 8.009736239910125732e-02 5.242028236389160156e-01
8.514485359191894531e-01 -1.076513603329658508e-01 1.119796261191368103e-01 1.485124081373214722e-01 3.202837109565734863e-01 -1.621202230453491211e-01 2.920332252979278564e-01 1.212564781308174133e-01
2.975343763828277588e-01 3.343044519424438477e-01 -8.526507765054702759e-02 4.730016589164733887e-01 -4.430118501186370850e-01 -2.225007489323616028e-02 -7.328001409769058228e-02 6.054657101631164551e-01
-7.721554487943649292e-02 -2.598248124122619629e-01 3.780969977378845215e-01 -2.174459993839263916e-01 4.493307322263717651e-02 -4.168957769870758057e-01 1.089319139719009399e-01 7.406764626502990723e-01
3.025557845830917358e-02 -2.807010151445865631e-02 6.549742221832275391e-01 3.725720942020416260e-01 2.119812667369842529e-01 -1.459125131368637085e-01 6.681054085493087769e-02 5.998377203941345215e-01
4.553337097167968750e-01 5.536952614784240723e-01 -6.699641817249357700e-04 1.559198796749114990e-01 1.523796916007995605e-01 -1.620345413684844971e-01 -2.707513570785522461e-01 5.822373032569885254e-01
6.976193785667419434e-01 1.838382780551910400e-01 3.797167837619781494e-01 -3.802102059125900269e-02 3.199869096279144287e-01 4.660220816731452942e-02 1.629678010940551758e-01 4.503093361854553223e-01
1.801120042800903320e-01 -9.033736586570739746e-02 -3.245007991790771484e-01 1.608373224735260010e-01 2.288965284824371338e-01 1.154040321707725525e-01 3.109756410121917725e-01 8.159729838371276855e-01
3.254602849483489990e-01 4.407461583614349365e-01 -1.386755853891372681e-01 1.850330680608749390e-01 -2.137942314147949219e-01 -7.697263360023498535e-02 -1.482852697372436523e-01 7.567884922027587891e-01
-1.563196927309036255e-01 6.479477137327194214e-02 -2.006483227014541626e-01 2.351471483707427979e-01 5.492480471730232239e-02 1.371076405048370361e-01 -7.007427513599395752e-02 9.214587807655334473e-01
-9.740547835826873779e-02 -2.227406054735183716e-01 1.574417203664779663e-02 -1.311645954847335815e-01 5.114833638072013855e-02 -9.023736417293548584e-02 1.051831319928169250e-01 9.495390057563781738e-01
5.010055303573608398e-01 -2.717762887477874756e-01 2.345662564039230347e-01 1.902928948402404785e-01 1.028770655393600464e-01 -3.724835813045501709e-01 -6.567927002906799316e-01 5.651537701487541199e-02
5.879879593849182129e-01 -3.243948519229888916e-01 -2.424667328596115112e-01 2.324391007423400879e-01 1.841485053300857544e-01 -1.132040843367576599e-01 5.085633397102355957e-01 3.617427051067352295e-01
3.718445301055908203e-01 -4.118420481681823730e-01 5.331777334213256836e-01 -3.184750378131866455e-01 7.974828779697418213e-02 5.076444149017333984e-02 -3.862832784652709961e-01 3.850474357604980469e-01
8.404128253459930420e-02 -1.908244639635086060e-01 -1.981662660837173462e-01 -5.646490305662155151e-02 -4.000140428543090820e-01 -5.435395836830139160e-01 -3.954911231994628906e-01 5.497320890426635742e-01
-2.285138703882694244e-02 -1.763921678066253662e-01 3.606212437152862549e-01 -4.226127266883850098e-01 1.857106983661651611e-01 -3.647651672363281250e-01 -2.076946049928665161e-01 6.701008081436157227e-01
8.351877927780151367e-01 -4.291506856679916382e-02 -1.117830574512481689e-01 -1.734391301870346069e-01 2.043128311634063721e-01 -1.683669090270996094e-01 2.779124677181243896e-01 3.327413201332092285e-01
-2.423441782593727112e-02 -1.123522296547889709e-01 -1.274673044681549072e-01 2.446321956813335419e-02 3.721496462821960449e-01 -5.270970240235328674e-02 1.377219259738922119e-01 8.998346328735351562e-01
2.647342979907989502e-01 -5.887748301029205322e-02 -3.642585128545761108e-02 -6.680321693420410156e-02 4.254672527313232422e-01 -5.601331591606140137e-01 -5.399456620216369629e-01 3.665334582328796387e-01
6.227017566561698914e-02 -7.709847390651702881e-02 1.096190959215164185e-01 -1.021642386913299561e-01 9.998813271522521973e-02 -2.597027122974395752e-01 3.384402692317962646e-01 8.807607889175415039e-01
4.635898172855377197e-01 3.775953054428100586e-01 -8.099830895662307739e-02 -2.723819613456726074e-01 -8.894330263137817383e-02 -1.554668545722961426e-01 -1.365571916103363037e-01 7.148599624633789062e-01
5.206082463264465332e-01 -4.471452534198760986e-01 -1.223138496279716492e-01 2.019281685352325439e-01 2.143920361995697021e-01 -1.866531223058700562e-01 -6.025841832160949707e-01 1.714106947183609009e-01
2.745743095874786377e-01 -6.510638594627380371e-01 -8.462306112051010132e-02 -4.520261287689208984e-02 -2.138099968433380127e-01 3.048220574855804443e-01 9.510357677936553955e-02 5.863825678825378418e-01
4.743529558181762695e-01 2.206785827875137329e-01 -1.315767019987106323e-01 5.860142111778259277e-01 -6.055142730474472046e-02 1.815139949321746826e-01 6.976706534624099731e-02 5.692836642265319824e-01
3.774368762969970703e-01 4.405680596828460693e-01 8.812869340181350708e-02 7.229647785425186157e-02 -3.801181316375732422e-01 -5.539533495903015137e-02 -1.264397948980331421e-01 6.977838277816772461e-01
3.056409060955047607e-01 -4.573417305946350098e-01 1.411733329296112061e-01 1.718748956918716431e-01 -4.035759568214416504e-01 8.317520841956138611e-03 4.726354777812957764e-01 5.114920735359191895e-01
1.194232478737831116e-01 -5.451046228408813477e-01 5.744943022727966309e-01 3.334378898143768311e-01 -2.345090955495834351e-01 -4.437343776226043701e-02 -3.033255636692047119e-01 3.136951029300689697e-01
4.502332508563995361e-01 -1.276197582483291626e-01 -3.544846773147583008e-01 5.093937516212463379e-01 -3.452433943748474121e-01 -3.447173833847045898e-01 -3.696919679641723633e-01 1.454876810312271118e-01
5.452991127967834473e-01 4.818919003009796143e-01 1.783205419778823853e-01 9.604435414075851440e-02 -2.728819549083709717e-01 -2.891785800457000732e-01 2.544910088181495667e-02 5.202594399452209473e-01
6.806702911853790283e-02 5.647470708936452866e-03 6.248531341552734375e-01 5.021346211433410645e-01 3.375921025872230530e-02 1.218305379152297974e-01 -1.107600051909685135e-02 5.802149176597595215e-01
2.790280580520629883e-01 -5.449101328849792480e-01 2.882404625415802002e-01 1.368994414806365967e-01 6.512407213449478149e-02 -2.178882956504821777e-01 -6.412771940231323242e-01 2.458445727825164795e-01
4.278829395771026611e-01 -4.870156049728393555e-01 4.496918320655822754e-01 7.330659031867980957e-02 1.192693933844566345e-01 -5.805642604827880859e-01 2.843102812767028809e-02 1.415877640247344971e-01
3.664910197257995605e-01 2.853254675865173340e-01 1.376641839742660522e-01 4.901976287364959717e-01 -8.555344492197036743e-02 2.568807303905487061e-01 4.174188524484634399e-02 6.708049178123474121e-01
6.282161474227905273e-01 -4.343793392181396484e-01 3.844203650951385498e-01 1.887720972299575806e-01 1.831011474132537842e-01 -2.056851536035537720e-01 -3.954013288021087646e-01 -3.272204846143722534e-02
-8.014254271984100342e-02 -3.173168003559112549e-02 6.184604167938232422e-01 3.042188286781311035e-01 1.784385740756988525e-01 -6.629970669746398926e-02 2.003251202404499054e-02 6.934627890586853027e-01
-6.109403818845748901e-02 -7.117734104394912720e-02 8.563305437564849854e-02 5.025384481996297836e-03 -4.981674551963806152e-01 -2.178107053041458130e-01 1.455653905868530273e-01 8.167259693145751953e-01
7.063275575637817383e-01 3.220226168632507324e-01 3.697274029254913330e-01 -2.330086380243301392e-02 2.130881845951080322e-01 2.467798255383968353e-02 1.059441864490509033e-01 4.504684507846832275e-01
2.771005630493164062e-01 -5.878102183341979980e-01 1.599015742540359497e-01 3.013302385807037354e-01 -1.030799075961112976e-01 -3.323870897293090820e-01 -5.361592173576354980e-01 2.296793758869171143e-01
3.064999282360076904e-01 -6.555839441716670990e-03 -9.474677592515945435e-02 4.737513363361358643e-01 1.658385396003723145e-01 4.099715352058410645e-01 -2.226193901151418686e-03 6.906615495681762695e-01
5.085607767105102539e-01 -6.554188728332519531e-01 3.643884062767028809e-01 -1.688324958086013794e-01 -8.799067698419094086e-03 -1.453932076692581177e-01 -2.827863097190856934e-01 2.220905423164367676e-01
7.044554948806762695e-01 2.957335114479064941e-01 -1.602643579244613647e-01 -2.712385542690753937e-02 -1.502787768840789795e-01 9.374006837606430054e-02 4.491826519370079041e-02 5.970553159713745117e-01
5.829207301139831543e-01 5.012964010238647461e-01 3.947919607162475586e-02 4.070882201194763184e-01 -2.201651334762573242e-01 -1.413170248270034790e-01 -3.673433512449264526e-02 4.145279228687286377e-01
4.266555607318878174e-01 -6.515718102455139160e-01 3.139899373054504395e-01 -3.600220084190368652e-01 -3.716414049267768860e-02 -1.821723133325576782e-01 -1.727788448333740234e-01 3.174795508384704590e-01
1.347112189978361130e-02 -1.841377466917037964e-01 3.349297642707824707e-01 4.088701903820037842e-01 3.072964586317539215e-02 -5.764044523239135742e-01 3.315069079399108887e-01 4.934327304363250732e-01
4.574351310729980469e-01 4.607324600219726562e-01 -5.163305252790451050e-02 4.657769575715065002e-02 -1.967673301696777344e-01 -7.572030276060104370e-02 -1.097947508096694946e-01 7.191227078437805176e-01
2.973546981811523438e-01 2.885185778141021729e-01 -4.085033833980560303e-01 4.210285544395446777e-01 -1.934609860181808472e-01 -1.959131807088851929e-01 1.277401894330978394e-01 6.261552572250366211e-01
4.196240007877349854e-01 4.724736213684082031e-01 -1.046766564249992371e-01 9.408184885978698730e-02 -1.857731640338897705e-01 -1.197853982448577881e-01 -1.364808082580566406e-01 7.165114879608154297e-01
6.431002616882324219e-01 -2.880633436143398285e-02 -6.153292581439018250e-02 5.702821910381317139e-02 4.521719217300415039e-01 2.495514303445816040e-01 7.827460020780563354e-02 5.528938770294189453e-01
2.749436795711517334e-01 -4.928101301193237305e-01 5.700225234031677246e-01 -1.909942179918289185e-01 -1.458010971546173096e-01 9.711597859859466553e-02 9.239932894706726074e-02 5.300117731094360352e-01
3.175772726535797119e-01 -2.940558791160583496e-01 1.621060222387313843e-01 1.656880080699920654e-01 2.353538759052753448e-02 -6.941606998443603516e-01 4.119392335414886475e-01 3.268609642982482910e-01
7.345519959926605225e-02 -3.541649878025054932e-01 9.059641510248184204e-02 -4.677168726921081543e-01 6.386934965848922729e-02 -3.120481967926025391e-01 1.171407625079154968e-01 7.259679436683654785e-01
-7.878987118601799011e-03 2.362408488988876343e-01 -2.547330409288406372e-02 8.687967807054519653e-02 2.787083089351654053e-01 -2.702005803585052490e-01 1.019829064607620239e-01 8.802523612976074219e-01
-7.125704735517501831e-02 -2.147068083286285400e-01 2.992263436317443848e-01 -2.943288981914520264e-01 2.262933403253555298e-01 -1.778602749109268188e-01 -2.944862544536590576e-01 7.765902876853942871e-01
3.674765825271606445e-01 2.078805714845657349e-01 1.252828836441040039e-01 1.432434618473052979e-01 3.782764673233032227e-01 2.723993957042694092e-01 -9.533393196761608124e-03 7.537550330162048340e-01
5.593928694725036621e-01 -2.677025496959686279e-01 -3.823376893997192383e-01 4.094268977642059326e-01 -3.095098212361335754e-02 -2.190709412097930908e-01 -4.693308174610137939e-01 1.799470037221908569e-01
4.168634414672851562e-01 4.324096739292144775e-01 -2.022221125662326813e-02 -1.825338304042816162e-01 -6.832142919301986694e-02 -1.033718287944793701e-01 -1.593589335680007935e-01 7.515121698379516602e-01
3.582920432090759277e-01 6.919758766889572144e-02 2.961257286369800568e-02 4.031353592872619629e-01 2.517769634723663330e-01 3.967015147209167480e-01 -9.939866513013839722e-02 6.876042485237121582e-01
-1.409701555967330933e-01 8.746435865759849548e-03 1.677265018224716187e-01 4.916369915008544922e-02 -1.331836283206939697e-01 -7.699219882488250732e-02 -2.403049170970916748e-02 9.619035124778747559e-01
3.189380466938018799e-01 -6.455454230308532715e-01 -6.632734090089797974e-02 2.003824263811111450e-01 4.788785874843597412e-01 1.066822856664657593e-01 -2.160991430282592773e-01 3.867721557617187500e-01
3.961600363254547119e-01 4.318316280841827393e-01 -1.400162428617477417e-01 -4.833126440644264221e-02 -1.578700393438339233e-01 -1.929211914539337158e-01 -1.030931472778320312e-01 7.495789527893066406e-01
1.521126832813024521e-03 -2.577633857727050781e-01 3.343240320682525635e-01 -3.820314109325408936e-01 8.339719474315643311e-02 -4.499656558036804199e-01 -1.074013710021972656e-01 6.744449734687805176e-01
4.052749872207641602e-01 2.368040382862091064e-01 2.515550553798675537e-01 -9.711680561304092407e-02 -4.873761236667633057e-01 1.036652848124504089e-01 -4.013752937316894531e-02 6.760705709457397461e-01
5.594957470893859863e-01 -6.994901299476623535e-01 2.139763981103897095e-01 -1.398007422685623169e-01 -9.993328899145126343e-02 4.612515866756439209e-02 1.043645218014717102e-01 3.306685984134674072e-01
5.844805836677551270e-01 2.714537680149078369e-01 -4.540930688381195068e-02 5.466352701187133789e-01 2.176226675510406494e-02 2.129151225090026855e-01 -5.458237230777740479e-02 4.848068654537200928e-01
2.979210615158081055e-01 -5.194507241249084473e-01 -4.574145376682281494e-02 9.812565892934799194e-02 -6.579446606338024139e-03 -7.371260523796081543e-01 -1.179602742195129395e-01 2.690357267856597900e-01
6.328823566436767578e-01 -3.749015927314758301e-01 3.491319715976715088e-01 -3.595983982086181641e-01 -6.168590486049652100e-02 -3.458259701728820801e-01 -2.572055459022521973e-01 1.347181200981140137e-01
7.142313122749328613e-01 -6.288959383964538574e-01 1.176050305366516113e-01 -1.224665045738220215e-01 -1.181816011667251587e-01 -4.605413973331451416e-02 1.641791164875030518e-01 1.499735563993453979e-01
3.491428792476654053e-01 3.119717538356781006e-02 5.022056773304939270e-02 3.994944691658020020e-01 6.703157722949981689e-02 5.189932584762573242e-01 -6.202573329210281372e-02 6.612969636917114258e-01
5.902059078216552734e-01 -1.802058517932891846e-01 3.714967984706163406e-03 -4.124599993228912354e-01 -3.809559941291809082e-01 -3.098159469664096832e-02 -4.757757782936096191e-01 2.767595350742340088e-01
3.306488394737243652e-01 3.950149416923522949e-01 -1.722933724522590637e-02 3.660855293273925781e-01 -5.309109091758728027e-01 -2.493639588356018066e-01 -7.355768978595733643e-02 5.008589625358581543e-01
2.153303325176239014e-01 -5.504451990127563477e-01 -7.793924212455749512e-02 2.878725342452526093e-02 -4.106730818748474121e-01 -1.071088910102844238e-01 3.846584558486938477e-01 5.618299245834350586e-01
3.257589340209960938e-01 3.697572052478790283e-01 -2.408084869384765625e-01 4.726561605930328369e-01 -1.463906466960906982e-01 -2.085660099983215332e-01 9.033171087503433228e-02 6.345694065093994141e-01
5.401343107223510742e-01 -2.483115792274475098e-01 3.297511041164398193e-01 2.383956164121627808e-01 8.223159611225128174e-02 -5.918741822242736816e-01 3.117960393428802490e-01 1.635067909955978394e-01
4.472397863864898682e-01 -4.475911855697631836e-01 -4.608110785484313965e-01 4.199969172477722168e-01 -1.225766539573669434e-01 -6.823244690895080566e-02 -3.336915969848632812e-01 2.826017737388610840e-01
2.662404477596282959e-01 -5.348536968231201172e-01 2.617228627204895020e-01 -5.618302524089813232e-02 -1.757165640592575073e-01 -3.421498835086822510e-02 -6.178108453750610352e-01 3.970580399036407471e-01
1.774741113185882568e-01 1.049097999930381775e-01 5.140742659568786621e-01 5.722776055335998535e-01 -5.979309207759797573e-04 -3.686024844646453857e-01 2.202581167221069336e-01 4.258416593074798584e-01
3.246990442276000977e-01 -1.057981252670288086e-01 2.603768408298492432e-01 -1.677578091621398926e-01 3.594583868980407715e-01 5.004998669028282166e-02 -7.343884110450744629e-01 3.411700427532196045e-01
4.210392236709594727e-01 -5.300290584564208984e-01 3.592576682567596436e-01 5.185864120721817017e-02 -5.658120512962341309e-01 -9.791964292526245117e-02 -6.804567575454711914e-02 2.750963568687438965e-01
5.512635111808776855e-01 -2.711629271507263184e-01 3.979557752609252930e-02 -3.192591071128845215e-01 -3.696801885962486267e-02 1.570725068449974060e-02 -6.535620093345642090e-01 3.005207777023315430e-01
6.850094795227050781e-01 -4.023451209068298340e-01 -1.707861721515655518e-01 -1.526739299297332764e-01 -1.000454425811767578e-01 1.668953103944659233e-03 4.099881052970886230e-01 3.718881309032440186e-01
3.864500522613525391e-01 -7.261356711387634277e-01 -9.288495779037475586e-02 1.361322104930877686e-01 -2.178424745798110962e-01 -4.267482161521911621e-01 4.007176682353019714e-02 2.550458908081054688e-01
3.590425252914428711e-01 -4.431697726249694824e-01 5.930877327919006348e-01 3.958190232515335083e-02 4.415564239025115967e-03 -3.914823532104492188e-01 -3.878151178359985352e-01 1.330069601535797119e-01
2.331802546977996826e-01 -2.031834274530410767e-01 -2.336786873638629913e-02 3.379064500331878662e-01 1.037825793027877808e-01 -1.432444900274276733e-01 -8.171110749244689941e-01 3.010919094085693359e-01
5.470051765441894531e-01 -2.896492481231689453e-01 -2.089737951755523682e-01 -3.828460872173309326e-01 -3.681584000587463379e-01 1.059711873531341553e-01 -3.301545977592468262e-01 4.133700728416442871e-01
-6.321682780981063843e-02 -2.652934491634368896e-01 9.426768869161605835e-02 -3.157597482204437256e-01 1.539352722465991974e-02 -4.021893441677093506e-01 -2.893051505088806152e-01 7.558715939521789551e-01
1.881908923387527466e-01 -4.843379557132720947e-01 -3.020973205566406250e-01 1.213914826512336731e-01 -4.327060580253601074e-01 1.295243352651596069e-01 2.944380044937133789e-01 5.773192048072814941e-01
3.777960240840911865e-01 3.692738115787506104e-01 3.405334651470184326e-01 2.718298435211181641e-01 4.028037190437316895e-01 5.301655828952789307e-02 -1.125724837183952332e-01 5.944058299064636230e-01
-2.114945650100708008e-02 -3.555011376738548279e-02 1.359586864709854126e-01 6.979705393314361572e-02 1.233939826488494873e-01 -3.912000954151153564e-01 3.157083988189697266e-01 8.408311009407043457e-01
5.268433094024658203e-01 8.770117908716201782e-02 -3.066930770874023438e-01 5.012159943580627441e-01 7.072280347347259521e-02 1.750957071781158447e-01 1.864642947912216187e-01 5.468431711196899414e-01
-1.390219330787658691e-01 -4.650640860199928284e-02 5.425039529800415039e-01 2.492242008447647095e-01 2.886362746357917786e-02 4.822142049670219421e-02 1.113985106348991394e-02 7.866410613059997559e-01
4.120517075061798096e-01 -6.202704310417175293e-01 1.795016676187515259e-01 5.278348177671432495e-02 -3.339673159644007683e-03 -2.098329924046993256e-02 -5.758730173110961914e-01 2.799821197986602783e-01
2.328772395849227905e-01 -7.279063016176223755e-02 -1.339963972568511963e-01 7.688941806554794312e-02 -5.490942001342773438e-01 -3.649727404117584229e-01 3.832684755325317383e-01 5.787904858589172363e-01
1.787031069397926331e-02 1.440652366727590561e-02 1.544322073459625244e-01 8.260942101478576660e-01 -2.814819104969501495e-02 -3.136417865753173828e-01 1.360448002815246582e-01 4.189518094062805176e-01
-2.773148417472839355e-01 -7.270300388336181641e-02 -4.342700913548469543e-02 4.715416431427001953e-01 5.116253346204757690e-02 -1.952973753213882446e-01 -5.205825567245483398e-01 6.179065108299255371e-01
7.987105250358581543e-01 1.963725835084915161e-01 2.252500653266906738e-01 -1.885383129119873047e-01 2.966841161251068115e-01 7.308270782232284546e-02 -8.476556837558746338e-02 3.696856200695037842e-01
3.174971938133239746e-01 -7.095492482185363770e-01 -1.686815470457077026e-01 1.577157527208328247e-01 -1.276532709598541260e-01 -4.712673723697662354e-01 -1.483730692416429520e-02 3.221790194511413574e-01
3.936373814940452576e-02 -5.129284262657165527e-01 2.819567918777465820e-01 1.974669992923736572e-01 -3.184508383274078369e-01 -4.438069760799407959e-01 -4.118163287639617920e-01 3.858676552772521973e-01
3.283698260784149170e-01 -4.458187818527221680e-01 -3.251879513263702393e-01 -2.048831991851329803e-02 -7.534775882959365845e-02 8.496857434511184692e-02 4.232046902179718018e-01 6.286911964416503906e-01
4.433231055736541748e-01 -6.368691921234130859e-01 3.586377501487731934e-01 -1.976677477359771729e-01 -2.907200157642364502e-01 -1.552144289016723633e-01 -1.910804808139801025e-01 2.916287481784820557e-01
-3.419773280620574951e-02 -2.687751054763793945e-01 1.452616453170776367e-01 7.660219818353652954e-02 4.142808169126510620e-02 -7.188118100166320801e-01 -3.038095235824584961e-01 5.375078916549682617e-01
1.480864733457565308e-01 6.906383484601974487e-02 1.746015846729278564e-01 6.862006187438964844e-01 -5.552432313561439514e-02 -4.257183074951171875e-01 3.184686899185180664e-01 4.315116107463836670e-01
-1.036114394664764404e-01 -2.483506947755813599e-01 2.085363268852233887e-01 -2.917910516262054443e-01 -1.199269667267799377e-01 -4.013664275407791138e-02 -2.683297693729400635e-01 8.431862592697143555e-01
9.074563533067703247e-02 -5.274258255958557129e-01 1.434327065944671631e-01 2.915794551372528076e-01 4.888445138931274414e-01 -4.774417281150817871e-01 -1.736472398042678833e-01 3.330508470535278320e-01
-1.994836330413818359e-01 -2.276357710361480713e-01 2.386379241943359375e-01 -1.413363367319107056e-01 -3.095330595970153809e-01 -1.300879418849945068e-01 -3.115319013595581055e-01 7.884659171104431152e-01
2.134542465209960938e-01 -1.618027687072753906e-01 -6.644852459430694580e-02 1.573880463838577271e-01 1.478418111801147461e-01 -8.626454472541809082e-01 -2.324577793478965759e-02 3.640274107456207275e-01
6.521201133728027344e-01 -2.881286740303039551e-01 1.057797446846961975e-01 1.901741921901702881e-01 -1.051070820540189743e-02 -3.693563342094421387e-01 5.119888186454772949e-01 2.137719541788101196e-01
1.168350130319595337e-01 -3.339610993862152100e-01 -3.786711990833282471e-01 1.914193481206893921e-01 8.823554217815399170e-02 -4.922277480363845825e-02 -6.873737275600433350e-02 8.245319724082946777e-01
5.121156573295593262e-01 -8.834217488765716553e-02 8.058389276266098022e-02 -3.078181855380535126e-02 6.098064780235290527e-01 -3.334584832191467285e-01 2.899030447006225586e-01 3.941946923732757568e-01
6.246349811553955078e-01 -5.883776545524597168e-01 2.434864789247512817e-01 3.328645974397659302e-02 -2.354812750127166510e-05 -3.356955051422119141e-01 -2.999361157417297363e-01 2.441363595426082611e-02
3.567162454128265381e-01 -5.156916975975036621e-01 3.923115432262420654e-01 -9.627012908458709717e-02 1.437477618455886841e-01 3.278301358222961426e-01 -3.943758010864257812e-01 3.999639153480529785e-01
7.749446034431457520e-01 1.551843434572219849e-02 -1.518570035696029663e-01 8.627656847238540649e-02 3.779779374599456787e-01 -2.652572393417358398e-01 2.767907381057739258e-01 2.808453142642974854e-01
-3.676527738571166992e-02 -1.755853295326232910e-01 6.770390868186950684e-01 1.342983394861221313e-01 -3.384251147508621216e-02 9.416006505489349365e-02 4.085073713213205338e-03 6.938097476959228516e-01
5.473836064338684082e-01 1.516631245613098145e-01 1.346960663795471191e-01 2.996997535228729248e-01 3.518876433372497559e-02 4.746880531311035156e-01 -2.541394233703613281e-01 5.274966359138488770e-01
4.358465969562530518e-01 2.352932989597320557e-01 9.019108116626739502e-02 2.152905464172363281e-01 4.661783874034881592e-01 2.722585201263427734e-01 -1.770949214696884155e-01 6.143133044242858887e-01
2.944709919393062592e-02 -4.760815501213073730e-01 -3.786304593086242676e-02 -1.234687194228172302e-01 -3.644273877143859863e-01 -2.450011521577835083e-01 -4.815487265586853027e-01 5.753948092460632324e-01
3.484298884868621826e-01 3.618856072425842285e-01 1.722959876060485840e-01 -2.093891799449920654e-01 -1.658249050378799438e-01 1.597914248704910278e-01 -3.322909176349639893e-01 7.146029472351074219e-01
1.764632761478424072e-01 -6.610394269227981567e-02 6.996883153915405273e-01 4.760645329952239990e-01 5.018708482384681702e-02 1.534977275878190994e-02 1.233655288815498352e-01 4.799128174781799316e-01
4.642163813114166260e-01 3.768064975738525391e-01 7.129998505115509033e-02 -3.275524079799652100e-01 -6.107688695192337036e-02 -9.712891187518835068e-04 -1.695479601621627808e-01 7.054558992385864258e-01
4.825957715511322021e-01 -1.151661574840545654e-01 2.437305599451065063e-01 -3.198302984237670898e-01 5.255596637725830078e-01 -5.865177884697914124e-02 1.589403003454208374e-01 5.359356403350830078e-01
3.683195412158966064e-01 2.819194197654724121e-01 7.806140184402465820e-02 1.328058242797851562e-01 -6.244306564331054688e-01 -6.026393268257379532e-03 -1.747380197048187256e-01 5.836504101753234863e-01
4.512754082679748535e-01 -6.553674340248107910e-01 3.023177385330200195e-01 2.793418765068054199e-01 -2.937583327293395996e-01 -7.084393873810768127e-03 2.017843425273895264e-01 2.652448713779449463e-01
6.219519972801208496e-01 1.349901258945465088e-01 -4.727411642670631409e-02 1.785905063152313232e-01 3.612326085567474365e-01 2.881901562213897705e-01 -4.846925660967826843e-02 5.873091816902160645e-01
5.685591697692871094e-01 -2.626682519912719727e-01 4.829631447792053223e-01 1.667855829000473022e-01 -5.350950360298156738e-01 -4.172327741980552673e-02 1.154859140515327454e-01 2.127690017223358154e-01
4.894756972789764404e-01 -2.678627967834472656e-01 5.333909392356872559e-01 -3.687725961208343506e-02 -5.461442470550537109e-01 2.453783154487609863e-02 3.831404726952314377e-03 3.223460316658020020e-01
4.588553607463836670e-01 1.767789870500564575e-01 -1.988856196403503418e-01 4.301254153251647949e-01 -2.241802811622619629e-01 1.356404274702072144e-01 1.828355044126510620e-01 6.569274663925170898e-01
5.347113609313964844e-01 -1.430167704820632935e-01 2.775031924247741699e-01 -9.108094125986099243e-02 -6.353403329849243164e-01 -4.122098162770271301e-02 -4.014773368835449219e-01 2.044155895709991455e-01
4.433166086673736572e-01 1.269546449184417725e-01 1.583269238471984863e-01 2.780032455921173096e-01 3.501320183277130127e-01 4.082919955253601074e-01 -1.455397605895996094e-01 6.119828224182128906e-01
1.182022169232368469e-01 -2.795697152614593506e-01 2.513254582881927490e-01 -4.459490999579429626e-02 1.125826165080070496e-01 -1.719166897237300873e-02 -7.757729291915893555e-01 4.774115383625030518e-01
1.085688173770904541e-01 -2.240952402353286743e-01 1.705200970172882080e-01 4.201452434062957764e-01 1.327355206012725830e-02 -3.235539197921752930e-01 5.231570005416870117e-01 5.948432087898254395e-01
2.475202381610870361e-01 -3.369949162006378174e-01 -1.959593296051025391e-01 6.121622920036315918e-01 3.566339313983917236e-01 -1.680845469236373901e-01 -4.395713806152343750e-01 2.517186701297760010e-01
2.013131529092788696e-01 -2.112734317779541016e-01 1.608600318431854248e-01 1.876998692750930786e-01 -8.931768126785755157e-03 -7.987802028656005859e-01 3.090230226516723633e-01 3.465609550476074219e-01
9.386847168207168579e-02 -1.693882793188095093e-01 -3.215779662132263184e-01 6.685826927423477173e-02 -1.753596663475036621e-01 -6.345999836921691895e-01 -3.738166987895965576e-01 5.304778218269348145e-01
-1.595525592565536499e-01 -3.517875075340270996e-02 -1.014444828033447266e-01 -1.582470163702964783e-02 -5.427502468228340149e-02 -3.377430438995361328e-01 -5.718502402305603027e-01 7.202327251434326172e-01
1.755557805299758911e-01 -5.973833054304122925e-02 -9.950996190309524536e-02 1.481053978204727173e-01 3.710631132125854492e-01 -6.365509629249572754e-01 2.193758040666580200e-01 5.854600071907043457e-01
5.440348386764526367e-01 -1.704384833574295044e-01 3.113479018211364746e-01 2.752770483493804932e-01 -1.250286996364593506e-01 -3.534998893737792969e-01 -6.005545258522033691e-01 -3.165011107921600342e-02
3.529335558414459229e-01 -4.054135680198669434e-01 -2.325933575630187988e-01 6.876903772354125977e-01 -2.328266203403472900e-01 -1.752294450998306274e-01 2.671813368797302246e-01 1.666152626276016235e-01
1.201199069619178772e-01 -4.607786238193511963e-01 2.108474671840667725e-01 4.252115190029144287e-01 -4.209367930889129639e-01 -6.092481687664985657e-02 -5.134711861610412598e-01 3.216218352317810059e-01
3.836965262889862061e-01 -3.892081677913665771e-01 -2.115605324506759644e-01 4.587870091199874878e-03 -3.774619400501251221e-01 -6.114841103553771973e-01 -2.743113040924072266e-01 2.547115087509155273e-01
3.007072806358337402e-01 -5.418883562088012695e-01 -1.470139324665069580e-01 3.528169393539428711e-01 5.425146818161010742e-01 2.811928652226924896e-02 -2.053228616714477539e-01 3.641006052494049072e-01
4.607620537281036377e-01 -1.818543672561645508e-01 -2.063592709600925446e-02 -5.891535282135009766e-01 -2.777003943920135498e-01 -4.016289114952087402e-02 -1.247080340981483459e-01 5.593004226684570312e-01
4.533411264419555664e-01 -4.444389939308166504e-01 1.260903570801019669e-02 1.156348064541816711e-01 3.331727385520935059e-01 -2.663730643689632416e-02 -6.357247233390808105e-01 2.599340677261352539e-01
-1.563076116144657135e-02 -2.553855776786804199e-01 -4.767964035272598267e-02 -3.209805786609649658e-01 7.372184097766876221e-02 -4.580238088965415955e-02 2.906409651041030884e-02 9.060102105140686035e-01
2.673515677452087402e-01 -2.954645454883575439e-01 4.771627187728881836e-01 -3.308444749563932419e-03 -3.731135427951812744e-01 -3.855608105659484863e-01 -5.072489380836486816e-01 2.614504098892211914e-01
6.579180955886840820e-01 -2.064450532197952271e-01 1.394070535898208618e-01 6.920798867940902710e-02 3.894643485546112061e-02 -3.792949616909027100e-01 -5.956737995147705078e-01 -9.552670642733573914e-03
6.020885109901428223e-01 3.833532333374023438e-01 1.978660821914672852e-01 1.001809984445571899e-01 4.377087652683258057e-01 1.459947973489761353e-02 -2.725313007831573486e-01 4.186490178108215332e-01
3.011378049850463867e-01 3.284411430358886719e-01 8.099652826786041260e-02 1.257860213518142700e-01 -4.354411363601684570e-01 4.569228738546371460e-02 1.096924394369125366e-02 7.663177251815795898e-01
-5.679202079772949219e-02 2.504963278770446777e-01 2.125638127326965332e-01 6.419153809547424316e-01 -8.351299166679382324e-02 -1.539010554552078247e-01 -1.432498823851346970e-02 6.677741408348083496e-01
4.827836751937866211e-01 -2.063477039337158203e-01 4.279727041721343994e-01 2.776044607162475586e-01 -3.042412996292114258e-01 -5.016971826553344727e-01 -3.440743386745452881e-01 -3.828270733356475830e-02
2.605780959129333496e-01 -3.706854283809661865e-01 2.991632521152496338e-01 3.369042575359344482e-01 9.561207145452499390e-02 -5.974758267402648926e-01 4.061850309371948242e-01 2.461363673210144043e-01
3.517593443393707275e-01 -3.745480477809906006e-01 -2.160469889640808105e-01 -1.835729777812957764e-01 -2.311838120222091675e-01 3.470605006441473961e-03 3.837785720825195312e-01 6.744331717491149902e-01
-1.583804041147232056e-01 -1.423368602991104126e-01 1.367778778076171875e-01 1.260719001293182373e-01 1.069250851869583130e-01 -4.700205922126770020e-01 1.730127185583114624e-01 8.110288977622985840e-01
4.957433938980102539e-01 -4.230673909187316895e-01 -5.550447702407836914e-01 -1.919949054718017578e-01 -6.698374450206756592e-02 3.802534937858581543e-02 -1.391600221395492554e-01 4.527885317802429199e-01
-1.058164983987808228e-01 -8.504107594490051270e-02 2.459571659564971924e-01 -7.866492867469787598e-02 2.095986604690551758e-01 -3.748775422573089600e-01 6.263779941946268082e-03 8.546248674392700195e-01
5.851301550865173340e-01 -5.029994845390319824e-01 3.900509476661682129e-01 1.833872497081756592e-02 1.411683112382888794e-01 -4.112322628498077393e-01 -2.510323226451873779e-01 -8.966880850493907928e-03
5.905739068984985352e-01 -1.089041084051132202e-01 3.731128945946693420e-02 -1.334969252347946167e-01 -6.503993272781372070e-02 -5.244541764259338379e-01 -5.741022229194641113e-01 1.061738654971122742e-01
-1.081978380680084229e-01 -3.049823343753814697e-01 1.099846065044403076e-01 -3.101345896720886230e-01 -1.080591380596160889e-01 -3.350275158882141113e-01 -9.121491760015487671e-02 8.091715574264526367e-01
3.988053500652313232e-01 -6.529173851013183594e-01 4.280123114585876465e-01 -8.025218732655048370e-03 -1.260766834020614624e-01 -5.367103219032287598e-02 -3.724841475486755371e-01 2.717977762222290039e-01
4.931558966636657715e-01 -4.633238315582275391e-01 2.727241814136505127e-01 2.139432877302169800e-01 -6.142943352460861206e-02 2.377512864768505096e-02 -6.305577158927917480e-01 1.415488868951797485e-01
5.206712484359741211e-01 -4.130054414272308350e-01 2.761885821819305420e-01 -5.278857890516519547e-03 -1.692143380641937256e-01 -1.733725816011428833e-01 -6.301394701004028320e-01 1.620266139507293701e-01
5.100237131118774414e-01 4.886334016919136047e-02 5.370792150497436523e-01 4.077078700065612793e-01 2.426077574491500854e-01 -1.786901652812957764e-01 3.258010149002075195e-01 2.930418252944946289e-01
5.089196562767028809e-01 -4.608462452888488770e-01 7.336115837097167969e-02 -1.199661493301391602e-01 2.345207780599594116e-01 -4.371151626110076904e-01 -4.416702985763549805e-01 2.602027058601379395e-01
5.969775915145874023e-01 -5.969542860984802246e-01 2.061575800180435181e-01 -3.695535063743591309e-01 -1.121574714779853821e-01 -1.977980434894561768e-01 6.214744970202445984e-02 2.294057756662368774e-01
3.834514915943145752e-01 7.220690604299306870e-03 7.849560976028442383e-01 2.740668058395385742e-01 1.501097679138183594e-01 6.034153699874877930e-02 -3.792691230773925781e-02 3.661033809185028076e-01
1.906099319458007812e-01 -6.260099411010742188e-01 1.469099223613739014e-01 4.204578101634979248e-01 4.914812743663787842e-01 5.544416978955268860e-02 -1.409625560045242310e-01 3.300206661224365234e-01
5.558974742889404297e-01 -6.854289770126342773e-01 -1.034409627318382263e-01 -1.825012266635894775e-01 -9.310649335384368896e-02 2.200870960950851440e-02 2.680929899215698242e-01 3.100505769252777100e-01
4.372807443141937256e-01 -1.605167984962463379e-01 -3.808046579360961914e-01 1.639718860387802124e-01 8.171699941158294678e-02 -7.311542630195617676e-01 -8.761076629161834717e-02 2.493612766265869141e-01
3.826426863670349121e-01 -4.040739834308624268e-01 3.414276242256164551e-01 -3.182562291622161865e-01 -4.239541888236999512e-01 -3.293475210666656494e-01 -2.695589363574981689e-01 3.340360820293426514e-01
3.981413245201110840e-01 4.608357548713684082e-01 1.647783964872360229e-01 -1.321817189455032349e-01 5.888001993298530579e-02 2.614576183259487152e-02 -3.152302205562591553e-01 6.935195326805114746e-01
7.408039569854736328e-01 2.253135740756988525e-01 2.429076135158538818e-01 -1.724876016378402710e-01 3.254644572734832764e-01 1.247392073273658752e-01 -4.836979880928993225e-02 4.334289133548736572e-01
5.157176852226257324e-01 2.067166417837142944e-01 -1.400394886732101440e-01 4.902215898036956787e-01 1.357815116643905640e-01 2.230104804039001465e-01 3.541470319032669067e-02 6.016233563423156738e-01
4.339301586151123047e-01 -7.195180058479309082e-01 2.284618653357028961e-02 2.021259069442749023e-02 -1.230881139636039734e-01 -4.759078323841094971e-01 -1.159770488739013672e-01 1.948802322149276733e-01
6.094219088554382324e-01 -3.459423482418060303e-01 9.501941502094268799e-02 3.589150607585906982e-01 -4.634433612227439880e-02 -2.514223754405975342e-01 -5.523804426193237305e-01 -2.439105883240699768e-02
2.758603394031524658e-01 -5.759553909301757812e-01 2.533741891384124756e-01 -3.545679524540901184e-02 -2.149750888347625732e-01 6.216042861342430115e-02 -5.694581866264343262e-01 3.903332948684692383e-01
-1.146086975932121277e-01 -5.989878624677658081e-02 7.133418321609497070e-02 -3.482579439878463745e-02 -3.472215533256530762e-01 -2.964642941951751709e-01 8.786560595035552979e-02 8.722392916679382324e-01
-4.924239218235015869e-02 -2.756841182708740234e-01 3.855181634426116943e-01 -3.006581664085388184e-01 6.571817398071289062e-02 -4.590429663658142090e-01 -1.690407246351242065e-01 6.625252366065979004e-01
6.061907410621643066e-01 3.722992241382598877e-01 2.320197075605392456e-01 -2.342710830271244049e-02 5.072481036186218262e-01 -1.297993659973144531e-01 -1.833914220333099365e-01 3.629919290542602539e-01
-1.592866033315658569e-01 2.729584872722625732e-01 2.263295799493789673e-01 3.192661106586456299e-01 7.228579372167587280e-02 -6.049253419041633606e-02 -4.668902456760406494e-01 7.211758494377136230e-01
-2.384032905101776123e-01 -9.148082463070750237e-04 8.805353194475173950e-02 8.224599808454513550e-02 -5.342801660299301147e-02 -4.283837974071502686e-01 -4.630088210105895996e-01 7.265678644180297852e-01
4.066897928714752197e-01 -4.587915837764739990e-01 -2.670212984085083008e-01 1.983676403760910034e-01 -1.264103055000305176e-01 -6.541298031806945801e-01 -4.168892651796340942e-02 2.605000734329223633e-01
3.002262115478515625e-01 -2.491029351949691772e-01 -3.599289432168006897e-02 2.930201217532157898e-02 2.722933590412139893e-01 -4.279686808586120605e-01 4.136894047260284424e-01 6.459242701530456543e-01
3.974410891532897949e-01 3.771812021732330322e-01 -1.697423607110977173e-01 3.446403145790100098e-01 -1.072483658790588379e-01 5.549214780330657959e-02 2.901465445756912231e-02 7.326405048370361328e-01
-1.490989774465560913e-01 -4.221046268939971924e-01 3.062011897563934326e-01 -4.735607653856277466e-03 -4.862717986106872559e-01 -2.474011629819869995e-01 -2.060123719274997711e-02 6.385322213172912598e-01
1.463582813739776611e-01 -1.983904838562011719e-01 -3.444961309432983398e-01 -6.147925928235054016e-02 4.266799986362457275e-01 -3.564173281192779541e-01 -4.329470992088317871e-01 5.658894777297973633e-01
2.165208309888839722e-01 -5.152639150619506836e-01 2.984188199043273926e-01 8.906411379575729370e-02 -2.551757395267486572e-01 -1.409854590892791748e-01 -6.318249106407165527e-01 3.262535035610198975e-01
6.921082139015197754e-01 -4.076572358608245850e-01 2.963497489690780640e-02 -4.776740446686744690e-02 5.376290902495384216e-02 -5.333283543586730957e-01 -2.509905099868774414e-01 3.627695515751838684e-02
5.115851387381553650e-02 -2.380341589450836182e-01 2.822163105010986328e-01 -2.748763561248779297e-01 -1.124767363071441650e-01 -5.551210045814514160e-01 2.072926163673400879e-01 6.494144797325134277e-01
8.431864976882934570e-01 7.341174781322479248e-02 1.924294829368591309e-01 -1.701148003339767456e-01 2.387755215167999268e-01 -2.472746372222900391e-01 1.944621801376342773e-01 2.484048753976821899e-01
-1.379136592149734497e-01 -3.569493293762207031e-01 1.306281983852386475e-01 -1.451128721237182617e-01 -2.777653336524963379e-01 -5.201082825660705566e-01 -1.347271800041198730e-01 6.705430150032043457e-01
1.039924100041389465e-01 1.865177452564239502e-01 2.629858255386352539e-01 7.993466258049011230e-01 7.662332057952880859e-02 -3.561756908893585205e-01 6.643734872341156006e-02 3.303543031215667725e-01
6.584253311157226562e-01 -1.693684905767440796e-01 1.103275921195745468e-02 -3.274226784706115723e-01 -4.471228122711181641e-01 2.245880514383316040e-01 -2.501878738403320312e-01 3.427983224391937256e-01
5.888466238975524902e-01 -5.612398982048034668e-01 -1.732743978500366211e-01 2.904802560806274414e-01 4.081075787544250488e-01 -8.599644899368286133e-02 -1.493230313062667847e-01 1.661992073059082031e-01
5.083056911826133728e-02 -2.116479426622390747e-01 -2.356680482625961304e-01 -6.743953377008438110e-02 -3.181982338428497314e-01 -6.843624114990234375e-01 -1.222274228930473328e-01 5.549706220626831055e-01
5.432699620723724365e-02 -4.018290042877197266e-01 1.165158152580261230e-01 2.656016647815704346e-01 4.586606025695800781e-01 2.167542278766632080e-01 -8.800564706325531006e-02 6.973986625671386719e-01
2.753230035305023193e-01 -3.401178717613220215e-01 -4.054895937442779541e-01 4.472291469573974609e-02 -2.775926291942596436e-01 -6.403669714927673340e-01 8.168663084506988525e-02 3.850910365581512451e-01
2.838678956031799316e-01 -5.086836814880371094e-01 1.161132287234067917e-02 3.822465538978576660e-01 -2.133419662714004517e-01 -1.719114333391189575e-01 -5.981786251068115234e-01 2.855290174484252930e-01
2.619282305240631104e-01 -5.012973546981811523e-01 1.915525048971176147e-01 5.850746631622314453e-01 -1.266074273735284805e-02 -2.958167791366577148e-01 -4.457370340824127197e-01 1.214102059602737427e-01
5.986633896827697754e-01 -3.666962981224060059e-01 5.152630805969238281e-01 -3.820804059505462646e-01 -3.255071118474006653e-02 -7.217208296060562134e-02 -2.328000068664550781e-01 1.875910013914108276e-01
4.140086472034454346e-01 4.190683066844940186e-01 1.361270099878311157e-01 2.870041728019714355e-01 2.728449702262878418e-01 1.824794113636016846e-01 -1.711082607507705688e-01 6.442481279373168945e-01
-7.864425331354141235e-02 -2.604768574237823486e-01 1.020243912935256958e-01 1.388011723756790161e-01 -2.218086272478103638e-02 -7.474803924560546875e-01 -3.196640014648437500e-01 4.846525192260742188e-01
6.141797900199890137e-01 -1.541313081979751587e-01 6.154475212097167969e-01 2.289847284555435181e-01 -3.448840081691741943e-01 1.575677283108234406e-02 -1.950667649507522583e-01 1.028235182166099548e-01
3.710484802722930908e-01 -6.049004197120666504e-01 -3.290005624294281006e-01 8.242664486169815063e-02 3.151749670505523682e-01 -1.758633106946945190e-01 -1.259983628988265991e-01 4.850196838378906250e-01
4.439391195774078369e-01 4.518105387687683105e-01 3.597116768360137939e-01 -8.795810490846633911e-02 1.056602224707603455e-01 -1.739105582237243652e-01 -1.110490132123231888e-02 6.481696963310241699e-01
-2.024607658386230469e-01 -2.236360684037208557e-03 2.417137026786804199e-01 1.016913428902626038e-01 -3.103210330009460449e-01 -2.956326603889465332e-01 -9.326945291832089424e-04 8.405589461326599121e-01
6.476253271102905273e-01 -1.689337790012359619e-01 -9.760550409555435181e-02 -8.544994145631790161e-02 4.324166476726531982e-01 -6.677407771348953247e-02 3.447240889072418213e-01 4.742748737335205078e-01
5.811764597892761230e-01 -2.048800140619277954e-01 6.701351404190063477e-01 -6.104317680001258850e-02 -3.095495998859405518e-01 6.843703985214233398e-02 -1.249958872795104980e-01 2.265441268682479858e-01
6.776269674301147461e-01 -3.756997287273406982e-01 9.543473273515701294e-02 4.130528774112462997e-03 -1.165698170661926270e-01 -2.729260325431823730e-01 -5.462201833724975586e-01 6.413254886865615845e-02
7.203950285911560059e-01 -9.122855961322784424e-02 -1.715597510337829590e-01 -3.978365566581487656e-03 4.177546501159667969e-01 8.597664535045623779e-02 1.747507601976394653e-01 4.804279804229736328e-01
3.334101140499114990e-01 -4.622178375720977783e-01 -3.084563016891479492e-01 6.871581822633743286e-02 4.817338883876800537e-01 -2.743868529796600342e-01 -3.379489779472351074e-01 3.921226859092712402e-01
-5.611219257116317749e-02 -1.017914861440658569e-01 6.579143404960632324e-01 2.434064298868179321e-01 -1.073527187108993530e-01 1.627800166606903076e-01 -3.814402595162391663e-02 6.744740009307861328e-01
-1.678335666656494141e-01 5.835827440023422241e-02 2.333098798990249634e-01 6.229464411735534668e-01 2.779244780540466309e-01 -2.000155448913574219e-01 -2.830100953578948975e-01 5.732254981994628906e-01
-4.166491702198982239e-02 -1.118339225649833679e-01 9.344300627708435059e-02 -7.565844804048538208e-02 1.028606146574020386e-01 -1.506350189447402954e-01 2.733621001243591309e-01 9.291412234306335449e-01
4.598837196826934814e-01 -2.521711289882659912e-01 1.336054969578981400e-02 -3.802636265754699707e-02 1.767370104789733887e-01 -1.018693670630455017e-01 5.262389779090881348e-01 6.362007260322570801e-01
5.924116373062133789e-01 -3.427127897739410400e-01 6.398654580116271973e-01 -6.283035129308700562e-02 -8.692550659179687500e-02 -2.248275838792324066e-02 -3.133679628372192383e-01 1.093607097864151001e-01
2.555733732879161835e-02 7.524467259645462036e-02 1.111046150326728821e-01 7.945312857627868652e-01 9.957320988178253174e-03 -1.249359250068664551e-01 2.028559297323226929e-01 5.414816141128540039e-01
5.149670243263244629e-01 -6.027559638023376465e-01 2.905580401420593262e-01 2.013334035873413086e-01 -3.458435237407684326e-01 -2.953191399574279785e-01 -1.640435755252838135e-01 1.131536662578582764e-01
4.582131206989288330e-01 -3.411542773246765137e-01 -4.867709055542945862e-02 -5.196282863616943359e-01 -1.557339578866958618e-01 1.518378704786300659e-01 -2.726115286350250244e-01 5.288162231445312500e-01
5.092615485191345215e-01 -7.272370457649230957e-01 -3.379446640610694885e-02 -5.652121617458760738e-04 -2.991523966193199158e-02 -1.410406827926635742e-02 3.195046782493591309e-01 3.278100788593292236e-01
4.797762334346771240e-01 6.106969341635704041e-02 -1.293882131576538086e-01 4.338189065456390381e-01 -1.197831854224205017e-01 3.319804668426513672e-01 1.536123156547546387e-01 6.426425576210021973e-01
1.771140545606613159e-01 -1.500343624502420425e-02 -5.113697052001953125e-01 8.613797277212142944e-02 4.282981753349304199e-01 -3.939945399761199951e-01 3.975788503885269165e-02 5.993624329566955566e-01
-3.815532103180885315e-02 -3.218809664249420166e-01 1.878292709589004517e-01 -3.715885579586029053e-01 -2.930860221385955811e-01 -2.620624899864196777e-01 -1.766726672649383545e-01 7.319765686988830566e-01
1.484492868185043335e-01 -7.020248770713806152e-01 4.735996127128601074e-01 3.188975155353546143e-02 -1.661457866430282593e-01 2.776044048368930817e-02 -2.127585113048553467e-01 4.314731359481811523e-01
3.255649805068969727e-01 2.707341015338897705e-01 -1.294486671686172485e-01 3.343384563922882080e-01 -5.368478298187255859e-01 1.834599487483501434e-02 -1.179190203547477722e-01 6.242788434028625488e-01
5.112174749374389648e-01 -2.022802233695983887e-01 -4.864519834518432617e-02 6.067821383476257324e-01 -1.956197023391723633e-01 -5.113023519515991211e-01 1.560967266559600830e-01 -5.590249970555305481e-02
2.931938469409942627e-01 -3.130165040493011475e-01 2.736502885818481445e-01 2.177466005086898804e-01 -4.641793370246887207e-01 -4.625039696693420410e-01 -4.966691434383392334e-01 1.330687701702117920e-01
4.950562119483947754e-01 -4.333495795726776123e-01 2.767735719680786133e-01 1.569427102804183960e-01 -6.949593126773834229e-02 -2.703447937965393066e-01 -6.174605488777160645e-01 8.197092264890670776e-02
3.260999619960784912e-01 4.520706534385681152e-01 5.340011790394783020e-02 -1.454852521419525146e-01 -1.294036954641342163e-01 -7.185554504394531250e-02 -3.593408465385437012e-01 7.171046137809753418e-01
7.562199234962463379e-01 -1.290206462144851685e-01 3.955218493938446045e-01 7.809659093618392944e-02 -4.796844124794006348e-01 8.682511001825332642e-02 -2.304754592478275299e-02 1.038340479135513306e-01
6.487243771553039551e-01 -1.533041000366210938e-01 -8.197892457246780396e-02 -1.884859651327133179e-01 -4.633273482322692871e-01 -5.086578726768493652e-01 -1.088279485702514648e-01 1.678045392036437988e-01
1.521950513124465942e-01 -2.312592864036560059e-01 4.324214160442352295e-01 1.892798691987991333e-01 2.482323348522186279e-01 -7.509717345237731934e-01 1.312712673097848892e-02 2.734785377979278564e-01
2.608781754970550537e-01 2.956721782684326172e-01 -3.691608011722564697e-01 1.492276340723037720e-01 -2.629455411806702614e-03 -2.295470088720321655e-01 -2.289588749408721924e-01 7.621358036994934082e-01
5.306107401847839355e-01 -5.450184345245361328e-01 3.543449640274047852e-01 2.332661151885986328e-01 -4.105377793312072754e-01 -9.181706607341766357e-02 -2.345960438251495361e-01 9.709123522043228149e-02
7.003880143165588379e-01 -2.692536115646362305e-01 1.360464543104171753e-01 2.470579147338867188e-01 -3.419340848922729492e-01 -2.066552788019180298e-01 -4.381380975246429443e-01 -7.630673795938491821e-02
6.156405806541442871e-02 -2.602611780166625977e-01 1.961904764175415039e-01 2.701107561588287354e-01 1.608270592987537384e-02 -8.128681182861328125e-01 1.034253835678100586e-01 3.812000155448913574e-01
7.988963127136230469e-01 2.942538820207118988e-02 2.577735185623168945e-01 -2.591809025034308434e-03 2.583817541599273682e-01 -1.594207286834716797e-01 3.406654596328735352e-01 2.936253845691680908e-01
7.456645965576171875e-01 1.258216500282287598e-01 3.058678507804870605e-01 -4.368841648101806641e-02 -1.231782436370849609e-01 2.495708316564559937e-01 1.799063384532928467e-01 4.720853567123413086e-01
4.418968856334686279e-01 -6.471764445304870605e-01 1.827014684677124023e-01 2.042589485645294189e-01 -4.311869144439697266e-01 -1.695692986249923706e-01 -2.674895823001861572e-01 1.567220389842987061e-01
4.407449364662170410e-01 5.350545793771743774e-02 -1.451859921216964722e-01 4.792031943798065186e-01 -1.772940158843994141e-02 3.153668045997619629e-01 1.556017994880676270e-01 6.543574333190917969e-01
-1.557889487594366074e-02 -5.452771186828613281e-01 5.205399394035339355e-01 1.155254170298576355e-01 -3.226910950616002083e-03 2.218520455062389374e-02 -4.191647171974182129e-01 4.918541014194488525e-01
4.613113403320312500e-01 -6.666108369827270508e-01 6.449861824512481689e-02 3.810993731021881104e-01 -3.158434629440307617e-01 -2.264874428510665894e-01 -1.542047262191772461e-01 1.363539695739746094e-01
2.092325240373611450e-01 -1.652401871979236603e-02 4.595085680484771729e-01 5.990603566169738770e-01 4.683301597833633423e-02 -3.850120306015014648e-01 3.188264966011047363e-01 3.658540844917297363e-01
4.896828234195709229e-01 -8.992507308721542358e-02 -4.362498223781585693e-01 1.508499383926391602e-01 -2.512433528900146484e-01 5.272883176803588867e-02 2.726136445999145508e-01 6.315321922302246094e-01
1.837400496006011963e-01 -4.588088989257812500e-01 3.227695226669311523e-01 -1.109213158488273621e-01 5.829823017120361328e-01 -3.104413747787475586e-01 -4.622769728302955627e-02 4.481865167617797852e-01
2.563905119895935059e-01 -1.784695535898208618e-01 3.694633841514587402e-01 4.812383353710174561e-01 -6.493298709392547607e-02 -6.138271689414978027e-01 2.334052622318267822e-01 3.143896162509918213e-01
2.592295780777931213e-02 -3.972660601139068604e-01 4.372677206993103027e-01 -2.486703395843505859e-01 3.776209950447082520e-01 -3.548937141895294189e-01 -1.388817094266414642e-02 5.654445290565490723e-01
-1.204886063933372498e-01 -2.583686709403991699e-01 -3.020034730434417725e-02 9.621993452310562134e-02 -5.535390973091125488e-01 -3.951646685600280762e-01 -3.220402300357818604e-01 5.850530862808227539e-01
7.396641373634338379e-01 -2.300114035606384277e-01 2.414116710424423218e-01 3.750140080228447914e-03 -8.032429963350296021e-02 1.205139756202697754e-01 -5.662824511528015137e-01 6.828866433352231979e-03
5.246806740760803223e-01 -4.076502323150634766e-01 2.488421201705932617e-01 2.322102338075637817e-01 -5.932310968637466431e-02 -5.740469694137573242e-01 -3.310310840606689453e-01 7.535113487392663956e-03
4.384723305702209473e-01 -2.831908762454986572e-01 5.475831031799316406e-01 -3.466959297657012939e-01 -2.768787145614624023e-01 3.125561773777008057e-02 -6.038838997483253479e-02 4.756196439266204834e-01
4.561655819416046143e-01 -3.132176399230957031e-01 3.979454338550567627e-01 -1.917190849781036377e-01 -4.172036647796630859e-01 1.591318398714065552e-01 5.798376351594924927e-02 5.440101623535156250e-01
2.305043935775756836e-01 -1.155506223440170288e-01 6.990648508071899414e-01 3.606207072734832764e-01 -3.989102840423583984e-01 -3.030715137720108032e-02 -1.968841999769210815e-01 3.405371904373168945e-01
2.263521254062652588e-01 -4.513380527496337891e-01 5.662677884101867676e-01 -1.009089201688766479e-01 1.935918629169464111e-01 -4.155301451683044434e-01 2.574366033077239990e-01 3.712143003940582275e-01
4.495897889137268066e-01 -1.432830691337585449e-01 6.680786013603210449e-01 5.005747079849243164e-01 -2.279385626316070557e-01 7.705854624509811401e-02 2.965805493295192719e-02 1.471774578094482422e-01
-6.722045689821243286e-02 -1.700397282838821411e-01 8.470073342323303223e-02 -2.675514221191406250e-01 -3.557947576045989990e-01 -2.038144171237945557e-01 5.783554166555404663e-02 8.463656902313232422e-01
-2.108801156282424927e-01 -9.117735177278518677e-02 3.841084837913513184e-01 4.589165151119232178e-01 -2.859966456890106201e-01 -4.014756977558135986e-01 -3.675104677677154541e-01 4.593818783760070801e-01
6.690687537193298340e-01 1.823958009481430054e-01 2.174465805292129517e-01 -1.314756572246551514e-01 5.493850111961364746e-01 9.370891377329826355e-03 -1.644401401281356812e-01 3.543413579463958740e-01
-6.370041519403457642e-02 1.474803388118743896e-01 1.405450850725173950e-01 7.903634309768676758e-01 -1.151811182498931885e-01 -3.096305429935455322e-01 4.284139722585678101e-02 4.677515625953674316e-01
6.196464896202087402e-01 3.789276480674743652e-01 -1.344153434038162231e-01 1.395110636949539185e-01 -2.289096266031265259e-01 4.429411888122558594e-02 -3.205997869372367859e-02 6.160618066787719727e-01
7.843554764986038208e-02 9.647303074598312378e-02 1.120273321866989136e-01 7.605227082967758179e-02 2.370509505271911621e-01 -8.034704923629760742e-01 -1.039322018623352051e-01 5.036336183547973633e-01
2.687537968158721924e-01 -2.460481077432632446e-01 4.259200394153594971e-01 4.943304657936096191e-01 -5.003765225410461426e-01 2.322364449501037598e-01 1.466611120849847794e-02 3.700485229492187500e-01
-1.710167340934276581e-02 1.304521691054105759e-02 6.326858997344970703e-01 5.734727382659912109e-01 -1.949403085745871067e-03 7.860364392399787903e-03 -8.225990831851959229e-02 5.133639574050903320e-01
2.196972817182540894e-01 -1.273177713155746460e-01 -1.988537758588790894e-01 1.957019269466400146e-01 -1.180709227919578552e-01 -8.527993559837341309e-01 -1.499443873763084412e-02 3.409530222415924072e-01
-1.601013392210006714e-01 -8.016614615917205811e-02 1.203412339091300964e-01 5.741153359413146973e-01 -3.102949261665344238e-01 -4.037084877490997314e-01 -4.661394059658050537e-01 3.837981820106506348e-01
3.942749202251434326e-01 -4.622635841369628906e-01 -1.739166826009750366e-01 3.510635197162628174e-01 -5.185493230819702148e-01 -8.756427466869354248e-02 3.591848909854888916e-01 2.679410278797149658e-01
2.674635946750640869e-01 -4.433462917804718018e-01 1.861221492290496826e-01 5.300148576498031616e-02 4.825880825519561768e-01 -5.331376791000366211e-01 -1.529096625745296478e-02 4.208276867866516113e-01
4.830879271030426025e-01 -7.080349326133728027e-01 -6.753073632717132568e-02 1.457397937774658203e-01 -9.520028531551361084e-02 -1.048345118761062622e-01 3.759327232837677002e-01 2.795231044292449951e-01
1.391705870628356934e-01 4.214660227298736572e-01 1.091486960649490356e-01 2.365614473819732666e-02 6.840299814939498901e-02 -3.612099587917327881e-01 2.366216853260993958e-03 8.095478415489196777e-01
3.608972728252410889e-01 -5.803381204605102539e-01 3.027516901493072510e-01 -3.103522211313247681e-02 -4.751545190811157227e-01 -1.002948507666587830e-01 -2.890638411045074463e-01 3.477790355682373047e-01
4.461274445056915283e-01 3.229297697544097900e-01 1.298984736204147339e-01 1.912777572870254517e-01 -4.592848718166351318e-01 -1.085198894143104553e-01 -3.799389302730560303e-02 6.473509073257446289e-01
5.707865953445434570e-01 -8.610577136278152466e-02 3.668138682842254639e-01 2.748624086380004883e-01 -5.101358890533447266e-01 -3.664820194244384766e-01 -2.491142749786376953e-01 -9.011083282530307770e-03
6.599448919296264648e-01 -3.792703747749328613e-01 2.171513736248016357e-01 1.245363652706146240e-01 -5.205491781234741211e-01 2.114211320877075195e-01 3.393302904441952705e-04 2.056508809328079224e-01
1.261036396026611328e-01 4.568486213684082031e-01 -1.497230231761932373e-01 3.425622582435607910e-01 -2.420551925897598267e-01 -4.106837511062622070e-01 -2.243655920028686523e-01 5.983555912971496582e-01
5.003919005393981934e-01 -6.038119792938232422e-01 -2.874219715595245361e-01 5.485531687736511230e-02 8.367484807968139648e-02 -4.891414940357208252e-01 -8.241724222898483276e-02 2.152794748544692993e-01
9.055380523204803467e-02 3.164820671081542969e-01 -1.139904260635375977e-01 6.286471486091613770e-01 -1.276754587888717651e-01 -2.373192310333251953e-01 7.448600977659225464e-02 6.366149187088012695e-01
4.880861639976501465e-01 3.914923667907714844e-01 3.265594840049743652e-01 2.569191455841064453e-01 3.870840966701507568e-01 8.102599531412124634e-02 -2.857231497764587402e-01 4.447695016860961914e-01
2.570442296564579010e-02 -2.590453028678894043e-01 3.215283453464508057e-01 -1.802595704793930054e-01 8.148185908794403076e-02 -6.214684844017028809e-01 1.816700547933578491e-01 6.086825132369995117e-01
4.489593505859375000e-01 -3.926166892051696777e-01 4.324769079685211182e-01 3.887052237987518311e-01 -3.711803853511810303e-01 1.748815877363085747e-03 -4.047768115997314453e-01 6.735969334840774536e-02
1.581388711929321289e-01 -2.252491563558578491e-01 7.536345720291137695e-01 2.591562867164611816e-01 -3.489987552165985107e-01 -3.753530979156494141e-02 9.314945898950099945e-03 4.072247445583343506e-01
3.992749452590942383e-01 -6.558275222778320312e-01 2.020564973354339600e-01 2.273731082677841187e-01 -3.502292633056640625e-01 -8.174603432416915894e-02 3.002725839614868164e-01 3.137480616569519043e-01
5.169696807861328125e-01 -7.557004094123840332e-01 2.274838276207447052e-02 9.372609853744506836e-02 -1.975409388542175293e-01 -2.497638016939163208e-01 -1.552515774965286255e-01 1.638592630624771118e-01
4.908784031867980957e-01 -2.249951064586639404e-01 5.680707693099975586e-01 -8.337228745222091675e-02 -4.523515701293945312e-01 7.533999532461166382e-02 1.353836655616760254e-01 3.874704837799072266e-01
3.288154006004333496e-01 -6.174030900001525879e-01 2.568585872650146484e-01 1.997295618057250977e-01 -5.203542113304138184e-01 -1.968179941177368164e-01 -1.779506355524063110e-01 2.522966265678405762e-01
3.630885183811187744e-01 -2.789241671562194824e-01 3.921366631984710693e-01 -6.333608180284500122e-02 1.355961412191390991e-01 -6.608028411865234375e-01 3.224610686302185059e-01 2.712149918079376221e-01
3.314814865589141846e-01 -4.023945629596710205e-01 4.204844683408737183e-02 5.143163800239562988e-01 5.752584338188171387e-01 -3.124316334724426270e-01 8.187364041805267334e-02 1.633107662200927734e-01
6.052548885345458984e-01 -2.905718684196472168e-01 -2.688602507114410400e-01 3.412674367427825928e-02 1.754972785711288452e-01 1.031588856130838394e-02 4.284808039665222168e-01 5.111581087112426758e-01
2.836017906665802002e-01 -4.069105684757232666e-01 6.004267930984497070e-01 -2.251695655286312103e-02 -6.758613139390945435e-02 3.767636120319366455e-01 -2.269733399152755737e-01 4.415188133716583252e-01
1.737008839845657349e-01 3.325772657990455627e-02 -1.454086750745773315e-01 8.669404312968254089e-03 -1.883101612329483032e-01 -6.980907917022705078e-01 -5.005898475646972656e-01 4.172784090042114258e-01
4.634803533554077148e-01 -5.915076732635498047e-01 -2.536007165908813477e-01 -1.561695933341979980e-01 8.531001955270767212e-02 3.035171031951904297e-01 -7.421731017529964447e-03 4.971386492252349854e-01
3.520911037921905518e-01 -4.474116265773773193e-01 2.071432173252105713e-01 -3.711542487144470215e-02 -1.514880210161209106e-01 -3.626469969749450684e-01 -6.457993388175964355e-01 2.450528293848037720e-01
3.002344071865081787e-01 -6.208478212356567383e-01 5.500289797782897949e-01 1.391755342483520508e-01 -1.112219467759132385e-01 -5.574346706271171570e-02 -1.829904317855834961e-01 3.918448090553283691e-01
6.906275153160095215e-01 5.588648095726966858e-02 -1.277687996625900269e-01 1.620048731565475464e-01 1.123415231704711914e-01 1.090054661035537720e-01 3.628152906894683838e-01 5.667468905448913574e-01
3.583411276340484619e-01 -9.024695307016372681e-02 -2.336516529321670532e-01 4.220848381519317627e-01 4.307810366153717041e-01 -6.069973111152648926e-01 3.995973616838455200e-02 2.740136682987213135e-01
5.474158525466918945e-01 -4.548144936561584473e-01 4.349000751972198486e-01 -2.558811902999877930e-01 -8.860961347818374634e-02 -1.963876038789749146e-01 -3.909050822257995605e-01 1.990978419780731201e-01
3.507121205329895020e-01 -2.988713979721069336e-01 -2.287656813859939575e-01 5.970839262008666992e-01 -3.156392276287078857e-01 -2.225690186023712158e-01 -4.465622901916503906e-01 1.739279180765151978e-01
-1.466723084449768066e-01 -1.762313246726989746e-01 1.427983343601226807e-01 -2.260081171989440918e-01 1.924568116664886475e-01 -1.976711899042129517e-01 -2.017731815576553345e-01 8.712823987007141113e-01
5.824449658393859863e-01 7.973170280456542969e-02 6.734395772218704224e-02 -2.638698555529117584e-02 6.312843561172485352e-01 -3.421539962291717529e-01 9.619140625000000000e-02 3.526006639003753662e-01
6.687203645706176758e-01 -6.790184974670410156e-01 -1.181705370545387268e-01 1.926372572779655457e-02 -8.790031075477600098e-02 3.396093100309371948e-02 1.434883773326873779e-01 2.189587354660034180e-01
1.309181600809097290e-01 6.876783818006515503e-02 -1.447383686900138855e-02 8.517075181007385254e-01 3.432817757129669189e-02 -3.567975163459777832e-01 9.726659208536148071e-02 3.384857773780822754e-01
4.424760490655899048e-02 -3.286728858947753906e-01 -3.066039383411407471e-01 -1.100572571158409119e-01 -1.415731757879257202e-01 1.279396563768386841e-01 5.384663492441177368e-02 8.628944754600524902e-01
6.546660661697387695e-01 -2.493588328361511230e-01 3.731266856193542480e-01 -1.315436977893114090e-02 -4.686895385384559631e-02 6.135607510805130005e-02 -5.975700616836547852e-01 8.236898481845855713e-02
5.721091032028198242e-01 -4.169097542762756348e-01 5.088762640953063965e-01 1.087647117674350739e-02 -4.123741984367370605e-01 -1.955916360020637512e-02 -4.606759175658226013e-02 2.593201100826263428e-01
3.211033940315246582e-01 -4.616597294807434082e-01 2.964115738868713379e-01 2.252642959356307983e-01 -6.145017147064208984e-01 1.097248569130897522e-01 -3.269955888390541077e-02 3.929860591888427734e-01
5.764438211917877197e-02 -2.107006460428237915e-01 2.357936501502990723e-01 -4.660802185535430908e-01 -7.158673554658889771e-02 -2.696870565414428711e-01 2.488820068538188934e-02 7.752276062965393066e-01
6.975982189178466797e-01 -2.531111538410186768e-01 1.207130700349807739e-01 -3.227164968848228455e-02 -2.008953988552093506e-01 -1.429114192724227905e-01 4.909303784370422363e-01 3.631572127342224121e-01
4.860431849956512451e-01 -4.240991771221160889e-01 2.395311295986175537e-01 6.334971189498901367e-01 -1.333633661270141602e-01 -2.650670409202575684e-01 1.682404875755310059e-01 9.411181509494781494e-02
7.699401676654815674e-02 -3.600277900695800781e-01 -1.117704138159751892e-01 1.603413373231887817e-01 2.154753208160400391e-01 -5.345892310142517090e-01 -4.822981655597686768e-01 5.112955570220947266e-01
3.134340643882751465e-01 -1.602145731449127197e-01 1.356131434440612793e-01 -5.037121772766113281e-01 4.149034321308135986e-01 -1.531159579753875732e-01 9.829789400100708008e-02 6.314442157745361328e-01
5.083002150058746338e-02 -1.370473299175500870e-02 -1.330967545509338379e-01 5.568923354148864746e-01 -6.703935563564300537e-02 -6.240745186805725098e-01 2.894219756126403809e-01 4.377857148647308350e-01
6.306544542312622070e-01 -1.780612766742706299e-01 2.879234850406646729e-01 1.564640253782272339e-01 3.335922062397003174e-01 -4.394093453884124756e-01 -3.985073864459991455e-01 -3.972517326474189758e-03
-6.249729916453361511e-02 -3.524927794933319092e-01 -1.778871193528175354e-02 1.162854507565498352e-01 -4.834972620010375977e-01 -4.717690050601959229e-01 -4.143731594085693359e-01 4.795449972152709961e-01
4.963118135929107666e-01 -9.983828291296958923e-03 -3.760094568133354187e-02 -1.883239597082138062e-01 6.287238001823425293e-01 -2.564904689788818359e-01 1.057949289679527283e-01 4.943902492523193359e-01
5.443076491355895996e-01 -2.180972993373870850e-01 6.042756438255310059e-01 2.711335122585296631e-01 -4.427973926067352295e-02 -1.321213245391845703e-01 -4.407455623149871826e-01 6.186305731534957886e-02
-1.388718336820602417e-01 -1.245418339967727661e-01 4.298623800277709961e-01 2.337935715913772583e-01 1.968443244695663452e-01 -6.701785326004028320e-02 -2.026418596506118774e-01 8.009119629859924316e-01
1.210723742842674255e-01 -3.843077421188354492e-01 6.250274777412414551e-01 1.588210016489028931e-01 6.515776365995407104e-02 2.903598248958587646e-01 3.109497018158435822e-02 5.764065980911254883e-01
5.942822694778442383e-01 1.863685697317123413e-01 3.439733684062957764e-01 6.880623847246170044e-02 5.258171558380126953e-01 -1.305067837238311768e-01 6.121083628386259079e-03 4.421429038047790527e-01
5.082603096961975098e-01 3.228299319744110107e-01 2.715568840503692627e-01 5.212916806340217590e-02 -1.458513587713241577e-01 3.071005642414093018e-01 -1.212097927927970886e-01 6.562899947166442871e-01
4.371207654476165771e-01 2.184013277292251587e-01 3.331883251667022705e-01 -1.968425363302230835e-01 4.496052563190460205e-01 7.108318805694580078e-02 -1.896108686923980713e-01 6.068894863128662109e-01
5.598982796072959900e-02 -3.422277569770812988e-01 1.023493856191635132e-01 3.454558849334716797e-01 -1.543964743614196777e-01 -7.286610603332519531e-01 1.355887949466705322e-01 4.204291403293609619e-01
6.759348511695861816e-01 -5.780734419822692871e-01 2.759478799998760223e-02 -2.430946826934814453e-01 -2.715941071510314941e-01 -3.875196352601051331e-02 1.545218378305435181e-01 2.234831601381301880e-01
4.287236630916595459e-01 -5.384916067123413086e-01 4.964931905269622803e-01 3.640204370021820068e-01 -4.342718049883842468e-02 -2.006139606237411499e-01 5.923139676451683044e-02 3.186945021152496338e-01
5.714920163154602051e-01 -4.052928388118743896e-01 -1.585675626993179321e-01 1.996715664863586426e-01 4.767425656318664551e-01 -3.543722331523895264e-01 -2.426058948040008545e-01 1.800038814544677734e-01
4.924634099006652832e-01 -3.397232592105865479e-01 3.557303547859191895e-01 4.227885007858276367e-01 -2.807323038578033447e-01 -2.648288309574127197e-01 3.639039695262908936e-01 2.353776991367340088e-01
3.879608213901519775e-02 -3.117614388465881348e-01 2.097612172365188599e-01 -3.642833530902862549e-01 -4.452894032001495361e-01 -3.226042985916137695e-01 3.372450172901153564e-02 6.489252448081970215e-01
2.804847657680511475e-01 -7.176758050918579102e-01 2.784076929092407227e-01 5.541687458753585815e-02 -1.431322395801544189e-01 6.863425672054290771e-02 -3.669614195823669434e-01 4.072222709655761719e-01
2.236068062484264374e-02 6.977473944425582886e-02 6.575410366058349609e-01 4.831905663013458252e-01 -1.920072734355926514e-01 -1.996466703712940216e-02 -1.900061517953872681e-01 5.054010152816772461e-01
1.743666827678680420e-01 -3.999206721782684326e-01 5.608432739973068237e-02 4.361091852188110352e-01 6.071994900703430176e-01 1.789915002882480621e-02 -3.635804057121276855e-01 3.392942845821380615e-01
-1.620637327432632446e-01 -2.237266153097152710e-01 4.377805590629577637e-01 1.945464871823787689e-02 -3.265004158020019531e-01 -3.396447747945785522e-02 -2.512280642986297607e-01 7.488522529602050781e-01
4.214179217815399170e-01 -2.122022956609725952e-01 -2.163755334913730621e-02 -3.824486732482910156e-01 -4.216182827949523926e-01 2.661054730415344238e-01 -1.436039507389068604e-01 6.012037992477416992e-01
1.920823305845260620e-01 9.389996528625488281e-02 6.429452300071716309e-01 5.376563668251037598e-01 1.987688541412353516e-01 1.194510795176029205e-02 -4.130852594971656799e-02 4.587766826152801514e-01
6.880020499229431152e-01 -2.194833606481552124e-01 4.819426536560058594e-01 4.501426219940185547e-02 2.001871466636657715e-01 3.056620620191097260e-02 -4.308901429176330566e-01 1.323255300521850586e-01
6.515398621559143066e-01 -1.100210919976234436e-01 -1.944647356867790222e-02 1.540909558534622192e-01 -5.807686597108840942e-02 2.259867638349533081e-01 4.252284467220306396e-01 5.513682961463928223e-01
3.193573355674743652e-01 -2.381603717803955078e-01 6.911218166351318359e-02 2.030832618474960327e-01 4.003727063536643982e-02 -7.254706621170043945e-01 -4.694652855396270752e-01 2.167090624570846558e-01
-2.238324470818042755e-02 -2.254182249307632446e-01 -5.770014598965644836e-02 -3.924415409564971924e-01 1.199146360158920288e-01 -2.810618281364440918e-01 -9.878472983837127686e-02 8.295856714248657227e-01
1.341492235660552979e-01 -8.893533796072006226e-02 6.039733290672302246e-01 4.599412679672241211e-01 2.513450682163238525e-01 -1.823128946125507355e-02 7.595616579055786133e-02 5.731396079063415527e-01
3.898137509822845459e-01 -2.446770370006561279e-01 -7.160224020481109619e-02 -1.600436866283416748e-01 -2.245723456144332886e-01 -7.848128080368041992e-01 5.464420840144157410e-02 2.967957258224487305e-01
6.563338041305541992e-01 -9.975650906562805176e-02 -2.714671939611434937e-02 2.756541967391967773e-01 2.946751713752746582e-01 -4.017930328845977783e-01 -4.840176701545715332e-01 2.880043350160121918e-03
2.606592476367950439e-01 -1.136097759008407593e-01 2.192252725362777710e-01 5.402979850769042969e-01 -3.004517555236816406e-01 1.830224841833114624e-01 -1.044307369738817215e-02 6.747522354125976562e-01
2.017398774623870850e-01 -2.609030008316040039e-01 -3.624216914176940918e-01 1.075586527585983276e-01 1.184708625078201294e-01 -4.590454399585723877e-01 -5.517503023147583008e-01 4.681086540222167969e-01
3.342851102352142334e-01 2.982090115547180176e-01 3.786235749721527100e-01 1.049849763512611389e-01 3.475396633148193359e-01 -2.548896074295043945e-01 9.469275921583175659e-02 6.709903478622436523e-01
4.651588797569274902e-01 -2.872399389743804932e-01 2.863911390304565430e-01 2.631359100341796875e-01 -6.297177672386169434e-01 -2.862453460693359375e-02 5.815761536359786987e-02 3.861527740955352783e-01
2.229940593242645264e-01 -6.197434663772583008e-01 4.339930415153503418e-02 -1.468775421380996704e-01 -3.955790996551513672e-01 -3.340205848217010498e-01 5.309718102216720581e-02 5.214050412178039551e-01
1.147565543651580811e-01 6.546676903963088989e-02 -7.604149729013442993e-02 -5.247885361313819885e-02 6.463840603828430176e-01 -4.001891314983367920e-01 -2.021309733390808105e-01 5.959764719009399414e-01
6.088196635246276855e-01 -4.449393749237060547e-01 5.831865128129720688e-03 7.741411030292510986e-02 -2.897912077605724335e-02 -5.047080516815185547e-01 2.076934725046157837e-01 3.558568358421325684e-01
3.023957312107086182e-01 -5.535383224487304688e-01 3.075157701969146729e-01 1.027113348245620728e-01 -1.854636669158935547e-01 6.857892032712697983e-03 1.052994057536125183e-01 6.719411015510559082e-01
3.303634822368621826e-01 -4.976237937808036804e-02 -2.251177467405796051e-02 3.148709833621978760e-01 -7.800572365522384644e-02 -7.356969714164733887e-01 -1.040658727288246155e-01 4.801755249500274658e-01
3.283114433288574219e-01 -4.877984821796417236e-01 3.552063554525375366e-02 3.459374979138374329e-02 -6.284540295600891113e-01 -2.166736423969268799e-01 1.201943904161453247e-01 4.421053826808929443e-01
4.903450608253479004e-01 -3.089125156402587891e-01 4.639432728290557861e-01 3.077024817466735840e-01 1.591787338256835938e-01 -1.613265275955200195e-01 2.534710569307208061e-03 5.503090620040893555e-01
6.328159570693969727e-01 7.507096976041793823e-03 -2.025757282972335815e-01 3.366751968860626221e-02 5.677995085716247559e-01 -2.992711365222930908e-01 1.661116927862167358e-01 3.431684970855712891e-01
-2.174709178507328033e-02 -8.369570225477218628e-02 2.349847406148910522e-01 -1.101514995098114014e-01 -1.967700123786926270e-01 -3.292160332202911377e-01 -3.378189206123352051e-01 8.148298859596252441e-01
3.085064589977264404e-01 -2.385110855102539062e-01 1.772020757198333740e-01 3.728437125682830811e-01 -6.343621015548706055e-01 2.848172783851623535e-01 -1.943329423666000366e-01 3.952491879463195801e-01
4.199772179126739502e-01 -6.893708705902099609e-01 1.115317121148109436e-01 1.180935129523277283e-01 -4.310627877712249756e-01 2.832420729100704193e-02 6.718474626541137695e-02 3.617602586746215820e-01
7.052474021911621094e-01 -4.006974771618843079e-02 -1.968956887722015381e-01 6.231365352869033813e-02 1.511008143424987793e-01 -3.462978303432464600e-01 -4.766940474510192871e-01 2.972854971885681152e-01
5.338991880416870117e-01 -3.818753659725189209e-01 2.859556972980499268e-01 1.263318955898284912e-01 -4.484331607818603516e-01 -5.242817476391792297e-02 -4.922845363616943359e-01 1.587683260440826416e-01
4.155203402042388916e-01 4.285285174846649170e-01 -1.437554657459259033e-01 4.326302409172058105e-01 2.865426838397979736e-01 -1.282197833061218262e-01 -2.490070462226867676e-02 5.802623629570007324e-01
3.445779681205749512e-01 -3.944867551326751709e-01 4.332610368728637695e-01 3.017531931400299072e-01 -5.282721519470214844e-01 1.005971580743789673e-01 -3.239876031875610352e-01 2.296018302440643311e-01
5.497717261314392090e-01 -2.675487995147705078e-01 5.011981725692749023e-01 2.502541840076446533e-01 -3.070489764213562012e-01 1.641078740358352661e-01 2.081785798072814941e-01 3.844388127326965332e-01
5.794880390167236328e-01 -3.285178840160369873e-01 -2.108115553855895996e-01 2.378235310316085815e-01 -5.090867877006530762e-01 -1.784846782684326172e-01 2.865033410489559174e-02 4.042536616325378418e-01
3.488087654113769531e-01 -3.532979190349578857e-01 4.238878563046455383e-02 -1.091467887163162231e-01 1.746348887681961060e-01 -5.235334634780883789e-01 -2.602913975715637207e-01 6.061904430389404297e-01
5.142413377761840820e-01 -6.548928022384643555e-01 1.138907819986343384e-01 1.906910389661788940e-01 3.087998032569885254e-01 -3.157922327518463135e-01 -7.322747260332107544e-02 2.385219782590866089e-01
4.721528887748718262e-01 -3.178193271160125732e-01 5.483624935150146484e-01 3.057954013347625732e-01 -2.148479409515857697e-02 2.385785728693008423e-01 8.687478303909301758e-02 4.657485187053680420e-01
2.085902243852615356e-01 7.112812250852584839e-02 1.231795847415924072e-01 2.366029769182205200e-01 -5.058241635560989380e-02 -5.175707340240478516e-01 2.488999217748641968e-01 7.401942610740661621e-01
6.383125185966491699e-01 -2.398346662521362305e-01 3.440152704715728760e-01 1.345605403184890747e-01 5.684056505560874939e-02 -2.349568903446197510e-01 8.665597066283226013e-03 5.831577181816101074e-01
7.484431266784667969e-01 8.888119459152221680e-02 -1.428386289626359940e-02 2.473857253789901733e-01 4.668652713298797607e-01 -2.248176187276840210e-01 4.907825961709022522e-02 3.156182169914245605e-01
6.108376979827880859e-01 8.623319119215011597e-02 1.471109837293624878e-01 -2.826564013957977295e-02 4.557800590991973877e-01 1.515017449855804443e-01 9.907290339469909668e-02 5.970736742019653320e-01
9.763374924659729004e-02 -2.299753725528717041e-01 1.952548027038574219e-01 5.309306830167770386e-02 -2.081646025180816650e-01 -5.018215179443359375e-01 -5.164627432823181152e-01 5.785710215568542480e-01
-2.047629281878471375e-02 -3.594053983688354492e-01 -4.140625149011611938e-02 1.775866895914077759e-01 1.091878116130828857e-01 3.281312286853790283e-01 7.041499763727188110e-02 8.441604375839233398e-01
3.224265277385711670e-01 -1.478726118803024292e-01 2.735849656164646149e-02 1.694913022220134735e-02 -4.229946061968803406e-02 -8.261560797691345215e-01 -8.169662207365036011e-02 4.267805218696594238e-01
2.359850704669952393e-01 1.274989992380142212e-01 6.814919114112854004e-01 -1.114812940359115601e-01 3.302048742771148682e-01 -2.098401337862014771e-01 -2.625358998775482178e-01 4.787511825561523438e-01
6.766323447227478027e-01 -8.606048673391342163e-02 2.728416025638580322e-01 -7.887169718742370605e-03 -3.951174914836883545e-01 -3.801107108592987061e-01 2.011521458625793457e-01 3.452441096305847168e-01
3.085266947746276855e-01 -2.311899065971374512e-01 -2.421008944511413574e-01 -8.488651365041732788e-02 -1.360091716051101685e-01 -5.998176336288452148e-01 -4.779610037803649902e-01 4.228682518005371094e-01
1.717713028192520142e-01 4.113111793994903564e-01 -1.751474142074584961e-01 1.967931091785430908e-01 -9.032792598009109497e-02 -7.186261471360921860e-03 -1.963311433792114258e-01 8.277420997619628906e-01
3.521417975425720215e-01 -5.336086153984069824e-01 1.057671159505844116e-01 4.580917060375213623e-01 -1.091203168034553528e-01 1.677086353302001953e-01 -4.069634675979614258e-01 4.056730568408966064e-01
2.818000018596649170e-01 -3.410207629203796387e-01 4.213573038578033447e-01 -1.978612244129180908e-01 2.853648066520690918e-01 -1.244807168841362000e-01 1.162659898400306702e-01 6.907650232315063477e-01
1.068246178328990936e-02 -1.866093724966049194e-01 1.704489439725875854e-01 4.601227939128875732e-01 -2.320608347654342651e-01 -7.747686933726072311e-03 -5.095977783203125000e-01 6.408548355102539062e-01
8.197441697120666504e-01 1.646471619606018066e-01 3.771237330511212349e-03 4.299799725413322449e-02 3.383479118347167969e-01 -2.181888967752456665e-01 1.813278943300247192e-01 3.226176202297210693e-01
8.594837188720703125e-01 -4.907955229282379150e-02 2.026636153459548950e-01 -1.042474284768104553e-01 3.091455399990081787e-01 -1.685282737016677856e-01 1.596664637327194214e-01 2.397344410419464111e-01
