# Supplementary material for: Where is your field going? A machine learning approach to study the relative motion of the domains of physics
Source: PLoS One. 2020 Jun 18;15(6):e0233997. doi: 10.1371/journal.pone.0233997 (PMC7302634; doi:10.1371/journal.pone.0233997)
Supplement: S4 Data — (ZIP) [file pone.0233997.s004.zip › 3/Pacs4Run_3_VS_500_embeddings1988-1992ED8.txt]

5.564422011375427246e-01 4.827005565166473389e-01 -2.516468167304992676e-01 4.550904035568237305e-01 -1.957648843526840210e-01 2.298589050769805908e-01 2.150234282016754150e-01 -2.225864976644515991e-01
1.553353816270828247e-01 -9.886880405247211456e-03 -1.144502013921737671e-01 -2.019660621881484985e-01 -3.492109179496765137e-01 8.479282855987548828e-01 -2.570055425167083740e-01 -1.220719292759895325e-01
2.027269899845123291e-01 -4.075042605400085449e-01 -9.373779594898223877e-02 4.587252140045166016e-01 -1.569482833147048950e-01 4.948986768722534180e-01 -5.494025349617004395e-01 -4.718029871582984924e-02
1.256334930658340454e-01 8.878954499959945679e-02 -5.600008368492126465e-01 4.217620491981506348e-01 -3.907301723957061768e-01 5.284559726715087891e-02 -5.086942911148071289e-01 -2.657364308834075928e-01
-1.911236494779586792e-01 2.718272805213928223e-01 -4.610880315303802490e-01 4.667242765426635742e-01 9.288734942674636841e-02 3.850525021553039551e-01 -5.464806556701660156e-01 -6.011112406849861145e-02
5.569752454757690430e-01 -5.756618082523345947e-02 -3.916275203227996826e-01 1.454645097255706787e-01 -1.896818578243255615e-01 3.667504489421844482e-01 -4.186581820249557495e-02 -5.828333497047424316e-01
-1.929138042032718658e-02 7.925903797149658203e-02 -8.885382115840911865e-02 7.740997523069381714e-02 -3.738075196743011475e-01 8.149911165237426758e-01 -1.386451870203018188e-01 -3.953396379947662354e-01
3.903887409251183271e-04 7.617070674896240234e-01 -1.931557655334472656e-01 -2.174673825502395630e-01 -2.113205939531326294e-01 5.281710028648376465e-01 -9.447485208511352539e-02 5.152166262269020081e-02
3.884329199790954590e-01 1.889777928590774536e-01 -5.954903960227966309e-01 1.868232786655426025e-01 -1.267769001424312592e-02 1.892213374376296997e-01 -4.144701659679412842e-01 -4.649136960506439209e-01
5.939191207289695740e-02 2.698197066783905029e-01 -3.754668831825256348e-01 4.278787076473236084e-01 -4.830773472785949707e-01 1.757727414369583130e-01 -5.254968628287315369e-02 -5.767089128494262695e-01
-3.253076374530792236e-01 4.807080924510955811e-01 -4.033981561660766602e-01 2.722479104995727539e-01 -3.591784536838531494e-01 5.154859423637390137e-01 1.754793524742126465e-01 -2.679105475544929504e-02
7.628675550222396851e-02 -1.214206963777542114e-01 -4.848763346672058105e-01 9.008303284645080566e-02 -2.470640651881694794e-02 7.941616773605346680e-01 -2.674372196197509766e-01 -1.827333718538284302e-01
1.273918747901916504e-01 1.391821503639221191e-01 -5.936097502708435059e-01 3.885540366172790527e-01 -4.975942075252532959e-01 3.755385428667068481e-02 -2.883837819099426270e-01 -3.589951097965240479e-01
3.625763952732086182e-02 1.140611544251441956e-01 -5.701815485954284668e-01 1.636167615652084351e-02 -1.187049970030784607e-01 5.192801952362060547e-01 -5.905267596244812012e-01 1.668414175510406494e-01
8.110961318016052246e-02 -2.626051381230354309e-02 -9.940067678689956665e-02 3.286039829254150391e-01 1.469713896512985229e-01 8.552281856536865234e-01 -1.226570382714271545e-01 -3.268181979656219482e-01
4.179944694042205811e-01 1.143464446067810059e-01 -2.108565270900726318e-01 9.862209856510162354e-02 1.538510620594024658e-01 5.813142657279968262e-01 -5.251054167747497559e-01 -3.473999202251434326e-01
1.212145760655403137e-01 -1.749265473335981369e-03 -6.084951162338256836e-01 3.131516277790069580e-02 -1.391717642545700073e-01 5.124055147171020508e-01 -5.735424757003784180e-01 5.637085065245628357e-02
1.199142187833786011e-01 3.805187046527862549e-01 -1.465588063001632690e-01 2.005395591259002686e-01 -2.368232607841491699e-02 6.879181861877441406e-01 5.513135194778442383e-01 3.730269521474838257e-02
-1.412791311740875244e-01 1.576439142227172852e-01 -1.675998270511627197e-01 3.454277515411376953e-01 -1.745689958333969116e-01 6.344694495201110840e-01 -5.147241950035095215e-01 -3.313784897327423096e-01
-3.255568072199821472e-02 2.089447528123855591e-02 1.707799583673477173e-01 4.297365248203277588e-01 -1.716428101062774658e-01 7.604296803474426270e-01 -1.567924916744232178e-01 -3.903405964374542236e-01
-3.021063841879367828e-02 -1.012971326708793640e-01 -4.828027784824371338e-01 2.163079828023910522e-01 -8.544805645942687988e-02 7.667495012283325195e-01 -2.489806115627288818e-01 -2.274663597345352173e-01
1.304424703121185303e-01 4.038253128528594971e-01 -1.623413711786270142e-01 -2.229504287242889404e-02 1.776164472103118896e-01 7.301035523414611816e-01 -3.484844565391540527e-01 -3.271363079547882080e-01
1.295035481452941895e-01 6.109979748725891113e-01 -7.228938490152359009e-02 -1.252057552337646484e-01 -2.200178243219852448e-02 7.072126269340515137e-01 7.992120087146759033e-02 -2.863335609436035156e-01
1.136361211538314819e-01 6.224494893103837967e-03 -4.474024176597595215e-01 -1.320233047008514404e-01 -2.686007916927337646e-01 7.619918584823608398e-01 -2.653888165950775146e-01 -2.150341570377349854e-01
2.343396544456481934e-01 3.108986020088195801e-01 -9.592518955469131470e-02 3.737235069274902344e-02 7.101972401142120361e-02 7.520608305931091309e-01 -1.222817003726959229e-01 -5.022315382957458496e-01
-1.858539283275604248e-01 6.083770394325256348e-01 -3.332984149456024170e-01 2.228270769119262695e-01 -5.636988878250122070e-01 2.660591900348663330e-01 -8.669259399175643921e-02 -1.963070631027221680e-01
1.583235859870910645e-01 1.455018371343612671e-01 9.626190364360809326e-02 2.348239123821258545e-01 -3.791450560092926025e-01 3.419847786426544189e-01 -7.928296327590942383e-01 -8.406735956668853760e-03
2.706235349178314209e-01 2.827115952968597412e-01 -8.653688430786132812e-02 1.441569030284881592e-01 1.861432492733001709e-01 5.677253007888793945e-01 -5.189924836158752441e-01 -4.384663701057434082e-01
4.435160756111145020e-01 -1.352394074201583862e-01 -5.384050607681274414e-01 2.713020443916320801e-01 -1.492917686700820923e-01 3.088514208793640137e-01 -2.877052426338195801e-01 -4.701780676841735840e-01
5.143089890480041504e-01 -2.739069759845733643e-01 -1.918494850397109985e-01 1.742090135812759399e-01 7.782009989023208618e-02 6.671841144561767578e-01 -3.358051776885986328e-01 -1.713201552629470825e-01
-1.442033350467681885e-01 -1.607408374547958374e-01 -6.024193167686462402e-01 2.261100262403488159e-01 -9.357462078332901001e-02 7.074396014213562012e-01 -1.646010279655456543e-01 5.488780140876770020e-02
5.340375304222106934e-01 -1.392220556735992432e-01 -2.950509786605834961e-01 3.896610066294670105e-02 -3.542912006378173828e-01 4.419335424900054932e-01 -1.602468788623809814e-01 -5.102365612983703613e-01
-1.036290153861045837e-01 7.066927850246429443e-02 -2.843100130558013916e-01 6.224840283393859863e-01 -3.565266430377960205e-01 3.573183417320251465e-01 -9.086244553327560425e-02 5.028963685035705566e-01
-5.096041783690452576e-02 4.516138508915901184e-02 -5.763597488403320312e-01 -1.842050440609455109e-02 -1.276086866855621338e-01 7.169346809387207031e-01 1.653798073530197144e-01 3.243512213230133057e-01
2.443160563707351685e-01 1.093016378581523895e-02 3.664772491902112961e-03 2.148205339908599854e-01 -3.744423687458038330e-01 3.826139569282531738e-01 -7.742738723754882812e-01 -8.904121071100234985e-02
3.949959874153137207e-01 5.633053183555603027e-01 3.404322266578674316e-02 1.772206425666809082e-01 7.984483242034912109e-02 4.749945104122161865e-01 -9.459926187992095947e-02 5.031452178955078125e-01
-1.460003852844238281e-01 -4.015595838427543640e-02 -2.716418206691741943e-01 2.824140787124633789e-01 -3.375337421894073486e-01 5.690697431564331055e-01 -6.070582270622253418e-01 1.312826871871948242e-01
3.998325467109680176e-01 4.831258058547973633e-01 -2.388966977596282959e-01 4.416193664073944092e-01 2.547926604747772217e-01 2.333501577377319336e-01 -2.047299593687057495e-01 4.397023916244506836e-01
-2.182379513978958130e-01 2.533327043056488037e-01 -4.240408837795257568e-01 5.445631742477416992e-01 -3.764974176883697510e-01 2.474430203437805176e-01 -1.121236309409141541e-01 4.430406093597412109e-01
-2.141553908586502075e-02 -3.376227617263793945e-02 -1.791763156652450562e-01 2.999832630157470703e-01 -4.305275678634643555e-01 4.645029306411743164e-01 -6.891863942146301270e-01 1.457335520535707474e-02
-4.341380596160888672e-01 3.459969758987426758e-01 -4.979612231254577637e-01 3.645720183849334717e-01 -2.836821377277374268e-01 4.150180518627166748e-01 -2.362302243709564209e-01 -4.911104589700698853e-02
3.533158823847770691e-02 -2.632509768009185791e-01 -5.000800490379333496e-01 2.602494060993194580e-01 -4.395516589283943176e-02 7.411454319953918457e-01 -2.066824138164520264e-01 -1.330209672451019287e-01
-2.542262375354766846e-01 2.784021198749542236e-01 -1.667755097150802612e-01 6.461863517761230469e-01 -2.840915024280548096e-01 3.384554088115692139e-01 -2.631954848766326904e-01 3.846539258956909180e-01
3.933306932449340820e-01 3.941912353038787842e-01 -3.265498578548431396e-01 4.785738587379455566e-01 -9.856865741312503815e-03 2.270897775888442993e-01 1.683485358953475952e-01 5.236681103706359863e-01
-1.647144854068756104e-01 1.132108420133590698e-01 3.065478056669235229e-02 3.211164176464080811e-01 -2.547554373741149902e-01 7.686843872070312500e-01 -3.069407045841217041e-01 -3.255892097949981689e-01
3.553746640682220459e-01 -1.753182411193847656e-01 -2.915730178356170654e-01 -2.779299020767211914e-01 -1.803516447544097900e-01 7.209149003028869629e-01 -3.143812417984008789e-01 1.721396297216415405e-01
-1.684839138761162758e-03 1.191750690340995789e-01 -7.196472287178039551e-01 3.316867947578430176e-01 -4.592255651950836182e-01 1.291567385196685791e-01 -2.788718044757843018e-01 -2.292315214872360229e-01
-5.501652602106332779e-03 2.476033121347427368e-01 -5.752883553504943848e-01 2.109346687793731689e-01 -2.901706099510192871e-01 2.805692851543426514e-01 -6.326099634170532227e-01 -9.941658936440944672e-03
4.257839918136596680e-01 -1.062951609492301941e-01 -2.845827341079711914e-01 -7.220289111137390137e-02 -4.538554549217224121e-01 5.391512513160705566e-01 -1.891299486160278320e-01 -4.344762563705444336e-01
4.804947674274444580e-01 1.005738880485296249e-02 -3.881871104240417480e-01 -9.046034887433052063e-03 -1.542756855487823486e-01 5.734061002731323242e-01 5.121313333511352539e-01 5.812409147620201111e-02
1.836795657873153687e-01 3.109500110149383545e-01 3.910383954644203186e-02 3.386847302317619324e-02 1.163580864667892456e-01 8.726912140846252441e-01 -1.013241782784461975e-01 -2.854820787906646729e-01
3.861168622970581055e-01 -1.050127744674682617e-01 -3.532660901546478271e-01 -2.077685445547103882e-01 -2.736768424510955811e-01 7.358824610710144043e-01 5.730024352669715881e-02 -2.285087406635284424e-01
1.922540962696075439e-01 -5.019510164856910706e-02 -2.023222111165523529e-02 7.159150242805480957e-01 -3.845340609550476074e-01 3.571832776069641113e-01 2.600347697734832764e-01 3.232814967632293701e-01
5.200230479240417480e-01 1.960739493370056152e-01 -3.639854490756988525e-01 3.647331297397613525e-01 5.134882405400276184e-02 2.421925365924835205e-01 5.243806168437004089e-02 6.013084053993225098e-01
1.437361389398574829e-01 -1.164399683475494385e-01 -1.735055148601531982e-01 7.338333129882812500e-01 -1.739445179700851440e-01 3.771891593933105469e-01 2.368477880954742432e-01 4.105372130870819092e-01
-3.821714222431182861e-02 9.433447569608688354e-02 6.218308582901954651e-02 2.285974323749542236e-01 -3.914798200130462646e-01 7.253620624542236328e-01 -2.639837265014648438e-01 -4.294451475143432617e-01
1.790126264095306396e-01 2.360814809799194336e-01 6.182104721665382385e-02 4.018423333764076233e-02 1.330118626356124878e-01 8.754797577857971191e-01 -2.088613659143447876e-01 -2.810756862163543701e-01
3.370813429355621338e-01 1.275713890790939331e-01 -1.695921570062637329e-01 5.732965469360351562e-01 -6.260944008827209473e-01 -3.561200574040412903e-02 1.402111630886793137e-02 3.452715873718261719e-01
-7.188405096530914307e-02 -1.638307571411132812e-01 -3.295000195503234863e-01 2.918772995471954346e-01 -1.939869374036788940e-01 7.313378453254699707e-01 -4.207460284233093262e-01 -1.572144925594329834e-01
4.302769899368286133e-01 4.970227181911468506e-02 -5.828123688697814941e-01 -1.016847789287567139e-01 -3.682499825954437256e-01 3.857134878635406494e-01 5.018104240298271179e-02 -4.189036488533020020e-01
5.437262728810310364e-02 -2.697074227035045624e-02 9.901893883943557739e-02 3.411566317081451416e-01 -1.043962687253952026e-01 7.936507463455200195e-01 -2.199258357286453247e-01 -4.254128336906433105e-01
-2.764785289764404297e-02 2.828678190708160400e-01 5.714594945311546326e-02 2.179730832576751709e-01 -5.842166543006896973e-01 3.024460077285766602e-01 -6.041468381881713867e-01 -2.658334970474243164e-01
-8.583444356918334961e-02 4.468841552734375000e-01 -4.244806468486785889e-01 4.218752086162567139e-01 -4.919955432415008545e-01 1.716127395629882812e-01 8.259007334709167480e-02 -3.955159783363342285e-01
-4.544046148657798767e-02 2.789672315120697021e-01 6.000542268157005310e-02 9.195178747177124023e-01 -9.999945014715194702e-02 1.798202395439147949e-01 -1.421371847391128540e-01 9.198128432035446167e-02
2.989362180233001709e-01 6.713720411062240601e-02 -3.082145154476165771e-01 4.974609613418579102e-01 -3.959749937057495117e-01 1.233837679028511047e-01 -1.856516152620315552e-01 5.976454019546508789e-01
6.107777357101440430e-01 -2.561517991125583649e-02 -4.771660268306732178e-01 -5.923355929553508759e-03 -2.440270781517028809e-02 3.641539812088012695e-01 -3.922663033008575439e-01 -3.339095711708068848e-01
2.855826914310455322e-01 1.616388112306594849e-01 -1.718995124101638794e-01 1.066300049424171448e-01 -6.611772179603576660e-01 4.246153831481933594e-01 4.766624569892883301e-01 -8.206997811794281006e-02
-1.531127840280532837e-02 -7.708629220724105835e-02 -4.748030006885528564e-01 2.159425169229507446e-01 1.432979851961135864e-02 6.896102428436279297e-01 -4.953814148902893066e-01 -2.416459098458290100e-02
5.267080068588256836e-01 1.097736433148384094e-01 -6.599557995796203613e-01 2.190286293625831604e-02 -2.923755347728729248e-01 1.574564427137374878e-01 -1.444457620382308960e-01 -3.786377012729644775e-01
2.984937466681003571e-02 2.916724793612957001e-02 -2.283265143632888794e-01 4.067752882838249207e-02 1.268585622310638428e-01 8.980476260185241699e-01 -3.490598499774932861e-01 6.722511723637580872e-03
3.606234118342399597e-02 2.507600188255310059e-01 -6.088320016860961914e-01 5.143910050392150879e-01 -4.055598080158233643e-01 6.778600811958312988e-02 1.068835780024528503e-01 -3.464778363704681396e-01
6.385876536369323730e-01 5.096787810325622559e-01 -5.351636558771133423e-02 1.979650557041168213e-01 -3.166220486164093018e-01 9.125889092683792114e-02 2.337203733623027802e-02 4.257408082485198975e-01
3.807456195354461670e-01 -1.972518414258956909e-01 -1.625275462865829468e-01 4.736216068267822266e-01 -4.102256149053573608e-02 4.580892920494079590e-01 -9.803501516580581665e-02 -5.867303013801574707e-01
9.877047687768936157e-02 3.398912549018859863e-01 -2.130272090435028076e-01 3.363135829567909241e-02 -2.393182665109634399e-01 7.061446309089660645e-01 5.107144117355346680e-01 1.070699542760848999e-01
4.829429686069488525e-01 3.004072606563568115e-01 2.272783964872360229e-01 2.626693248748779297e-01 -5.090987086296081543e-01 2.680711448192596436e-01 3.383184671401977539e-01 -3.322164416313171387e-01
6.709132790565490723e-01 3.554424047470092773e-01 -3.120610415935516357e-01 2.017607688903808594e-01 3.410274162888526917e-02 -2.260581403970718384e-02 -3.727680146694183350e-01 -3.805477023124694824e-01
3.837904334068298340e-01 4.418821632862091064e-01 -3.431025743484497070e-01 8.393842726945877075e-02 -6.618359088897705078e-01 -9.288682788610458374e-02 -2.131626605987548828e-01 -2.014624029397964478e-01
-2.844304777681827545e-02 -1.957203000783920288e-01 -3.815626204013824463e-01 1.427370011806488037e-01 -1.789042204618453979e-01 7.417272925376892090e-01 -4.326913952827453613e-01 1.597893536090850830e-01
1.963473558425903320e-01 1.455694437026977539e-01 1.565172821283340454e-01 2.934817671775817871e-01 3.078642785549163818e-01 8.088128566741943359e-01 4.269290366210043430e-04 -2.840233445167541504e-01
4.054373204708099365e-01 5.960794687271118164e-01 -2.409532107412815094e-02 3.607223629951477051e-01 2.488719969987869263e-01 3.888888359069824219e-01 -1.839439384639263153e-02 3.689153194427490234e-01
4.170437753200531006e-01 2.531079649925231934e-01 -6.800166368484497070e-01 1.003046184778213501e-01 -3.958716094493865967e-01 5.420602858066558838e-03 -1.432181000709533691e-01 -3.350701928138732910e-01
4.116452932357788086e-01 1.352360546588897705e-01 -4.737247526645660400e-01 -1.719187647104263306e-01 -3.286802172660827637e-01 5.172356963157653809e-01 3.886181116104125977e-01 1.780474781990051270e-01
6.503450870513916016e-01 -2.234539240598678589e-01 -5.721784010529518127e-02 1.198116615414619446e-01 9.277936816215515137e-02 6.800644993782043457e-01 -2.262200973927974701e-02 -1.946365982294082642e-01
1.653265953063964844e-01 -2.136703021824359894e-02 -6.217056885361671448e-02 -1.795482449233531952e-02 -3.929775953292846680e-01 8.111777901649475098e-01 -2.345620393753051758e-01 -3.171163201332092285e-01
4.158474206924438477e-01 1.385467313230037689e-02 -7.193148732185363770e-01 4.310710728168487549e-01 -2.141636982560157776e-02 7.670094817876815796e-02 2.136798575520515442e-02 -3.418253362178802490e-01
4.723230004310607910e-01 -3.766674101352691650e-01 -5.217252373695373535e-01 3.304101526737213135e-01 5.878580734133720398e-03 3.506182134151458740e-01 -2.847450077533721924e-01 -2.227493822574615479e-01
1.886126101016998291e-01 1.566534787416458130e-01 -4.771595299243927002e-01 2.086593061685562134e-01 1.053674146533012390e-01 4.087809622287750244e-01 -6.996899843215942383e-01 2.991425618529319763e-02
2.836817800998687744e-01 9.847372770309448242e-02 2.754155993461608887e-01 6.016514301300048828e-01 -4.495767354965209961e-01 2.875995039939880371e-01 -1.929934620857238770e-01 3.871824443340301514e-01
-3.968001902103424072e-02 8.540005981922149658e-02 -1.922824531793594360e-01 5.898841023445129395e-01 -4.773964881896972656e-01 2.471338361501693726e-01 4.516442120075225830e-02 -5.614036917686462402e-01
4.006597101688385010e-01 2.321287058293819427e-03 -3.036839365959167480e-01 4.680752456188201904e-01 7.730112224817276001e-02 2.765904664993286133e-01 -4.093161225318908691e-01 -5.273810029029846191e-01
1.625370085239410400e-01 1.695931330323219299e-02 -7.478010654449462891e-01 9.765180200338363647e-02 4.244800284504890442e-02 5.898921489715576172e-01 1.314326077699661255e-01 -1.936566084623336792e-01
2.238183021545410156e-01 4.975985586643218994e-01 2.748723924160003662e-01 2.930188737809658051e-02 -2.082340866327285767e-01 6.596539020538330078e-01 2.795817852020263672e-01 -2.630915343761444092e-01
4.527538716793060303e-01 1.806421726942062378e-01 -3.257440030574798584e-01 3.773873746395111084e-01 -3.780380189418792725e-01 -5.483079329133033752e-02 -3.967546820640563965e-01 4.588232636451721191e-01
-7.537794858217239380e-02 2.634726166725158691e-01 -1.080851331353187561e-01 3.240150511264801025e-01 1.666014194488525391e-01 7.276220321655273438e-01 -3.296262621879577637e-01 -3.773445188999176025e-01
9.481956809759140015e-02 3.954617083072662354e-01 9.162408858537673950e-02 1.246447861194610596e-01 9.634079784154891968e-02 7.557324767112731934e-01 -1.786289066076278687e-01 -4.453837573528289795e-01
2.125048041343688965e-01 2.212794125080108643e-01 -1.365964710712432861e-01 -7.875992357730865479e-02 -3.563357889652252197e-01 7.153289318084716797e-01 4.033366441726684570e-01 2.822487354278564453e-01
5.278176665306091309e-01 2.451201975345611572e-01 -3.580774366855621338e-01 4.548815488815307617e-01 -4.623105749487876892e-02 1.105746021494269371e-03 -5.122933909296989441e-02 -5.669435262680053711e-01
5.288624390959739685e-02 1.957318978384137154e-03 -1.917456984519958496e-01 2.896818518638610840e-01 2.882804572582244873e-01 8.154384493827819824e-01 -3.535737991333007812e-01 -5.879870429635047913e-02
4.740658104419708252e-01 4.996948242187500000e-01 -1.202930603176355362e-02 4.359929263591766357e-01 -4.490740299224853516e-01 -1.274472326040267944e-01 -3.019103966653347015e-02 -3.413358926773071289e-01
-3.534631058573722839e-02 2.769336402416229248e-01 1.598887592554092407e-01 4.245817661285400391e-01 -4.151697158813476562e-01 2.717642486095428467e-01 -6.389419436454772949e-01 -2.485074102878570557e-01
1.706018298864364624e-01 -4.216735064983367920e-02 2.501968108117580414e-02 3.005688190460205078e-01 -5.782694220542907715e-01 4.955591559410095215e-01 -1.200833395123481750e-01 5.326862931251525879e-01
6.137362718582153320e-01 5.152276754379272461e-01 2.548566646873950958e-02 4.666334688663482666e-01 1.342866718769073486e-01 2.269572615623474121e-01 1.138936877250671387e-01 2.386579811573028564e-01
1.466971635818481445e-01 2.262654453516006470e-01 -5.609177350997924805e-01 -4.615758359432220459e-02 -1.232604533433914185e-01 5.255271196365356445e-01 -5.435184240341186523e-01 -1.540795415639877319e-01
4.601334333419799805e-01 -1.811527013778686523e-01 -4.584445357322692871e-01 4.062294960021972656e-01 -1.876623630523681641e-01 1.184595972299575806e-01 -3.852134048938751221e-01 -4.273498654365539551e-01
3.062356114387512207e-01 3.291132450103759766e-01 -2.845169603824615479e-01 2.196310162544250488e-01 -1.606292724609375000e-01 3.002533316612243652e-01 -3.092095851898193359e-01 6.761304140090942383e-01
2.128869891166687012e-01 1.042505800724029541e-01 -4.920261502265930176e-01 3.738195896148681641e-01 -3.297665417194366455e-01 2.350420504808425903e-01 2.495682239532470703e-01 -5.794006586074829102e-01
5.049868822097778320e-01 1.818246394395828247e-02 -2.881603837013244629e-01 7.247059792280197144e-02 -4.890213906764984131e-02 4.839761555194854736e-01 -4.428997933864593506e-01 -4.728472530841827393e-01
2.549831271171569824e-01 -1.242566630244255066e-01 -1.409503519535064697e-01 7.465506792068481445e-01 8.784081786870956421e-02 4.012843966484069824e-01 1.929432749748229980e-01 3.692783415317535400e-01
2.331309914588928223e-01 6.140221953392028809e-01 -1.018719449639320374e-01 2.563169002532958984e-01 -5.038956999778747559e-01 9.537108987569808960e-02 -2.788577973842620850e-01 -3.895924985408782959e-01
5.297798514366149902e-01 -5.801300704479217529e-02 -3.858403265476226807e-01 -1.831881105899810791e-01 -4.709468781948089600e-01 4.076092541217803955e-01 -2.180885970592498779e-01 -3.131106793880462646e-01
4.835644662380218506e-01 -1.890981197357177734e-01 -3.706835508346557617e-01 3.762989342212677002e-01 8.774771541357040405e-02 4.075819253921508789e-01 -2.840595841407775879e-01 -4.437204003334045410e-01
5.039025545120239258e-01 4.355735331773757935e-02 -3.295378983020782471e-01 4.792277514934539795e-01 3.019625879824161530e-02 2.137528359889984131e-01 -6.416098773479461670e-02 5.959962606430053711e-01
3.904563188552856445e-01 5.521012097597122192e-02 -4.351361095905303955e-01 1.817662417888641357e-01 3.368555307388305664e-01 4.916875064373016357e-01 -4.682696461677551270e-01 -2.181940972805023193e-01
8.346971869468688965e-02 3.780760765075683594e-01 1.408117711544036865e-01 8.661378622055053711e-01 -1.387959271669387817e-01 2.090655714273452759e-01 1.544854883104562759e-02 1.298343986272811890e-01
2.489443570375442505e-01 -2.668890729546546936e-02 -1.549764350056648254e-02 5.865740776062011719e-01 -3.328438103199005127e-01 3.697132468223571777e-01 -1.771226972341537476e-01 5.604997873306274414e-01
-1.879081130027770996e-01 2.942902743816375732e-01 -6.989168524742126465e-01 1.534267067909240723e-01 -6.532911211252212524e-02 5.308424234390258789e-01 2.114202231168746948e-01 1.878807544708251953e-01
-3.609947487711906433e-02 3.606550991535186768e-01 -1.622737348079681396e-01 8.294053673744201660e-01 -1.735937595367431641e-01 1.937457174062728882e-01 2.912735044956207275e-01 4.320054128766059875e-02
3.543908596038818359e-01 2.160402685403823853e-01 1.038115620613098145e-01 4.114114865660667419e-02 -7.549566030502319336e-01 3.926165401935577393e-01 2.943332493305206299e-01 -6.726799905300140381e-02
1.142568513751029968e-01 1.555142402648925781e-01 -8.791465163230895996e-01 1.534642130136489868e-01 -2.672940492630004883e-01 1.345715075731277466e-01 -2.770414352416992188e-01 1.786350039765238762e-03
-1.350552439689636230e-01 3.386903107166290283e-01 -2.609980404376983643e-01 7.548857331275939941e-01 -3.776313960552215576e-01 1.997162848711013794e-01 6.843430548906326294e-02 2.046979069709777832e-01
6.046729087829589844e-01 1.411039382219314575e-01 -5.023915767669677734e-01 -1.078998968005180359e-01 -1.682044416666030884e-01 3.961382806301116943e-01 3.882081806659698486e-01 1.204031929373741150e-01
2.767456769943237305e-01 -3.360243514180183411e-02 -5.619179010391235352e-01 8.319956809282302856e-02 -8.702006936073303223e-02 4.398234486579895020e-01 -6.216880083084106445e-01 1.099804788827896118e-01
4.954389035701751709e-01 6.148167699575424194e-02 -6.661670207977294922e-01 1.926841884851455688e-01 5.124958977103233337e-02 1.619408130645751953e-01 -4.759319424629211426e-01 -1.203829050064086914e-01
2.547931373119354248e-01 4.842889904975891113e-01 -4.002081155776977539e-01 -3.917527943849563599e-02 6.734518706798553467e-02 5.706187486648559570e-01 4.405272006988525391e-01 -1.209887564182281494e-01
2.137806862592697144e-01 -2.447560802102088928e-02 1.129921376705169678e-01 1.219595298171043396e-01 -5.591747164726257324e-01 4.252721965312957764e-01 -6.542478799819946289e-01 -6.696377694606781006e-02
-1.894041597843170166e-01 2.468255311250686646e-01 -1.124967932701110840e-01 3.798982799053192139e-01 -4.771042168140411377e-01 5.240043997764587402e-01 3.125555813312530518e-01 3.825245201587677002e-01
2.162657231092453003e-01 2.340845577418804169e-02 -5.260594487190246582e-01 1.133174598217010498e-01 2.221556752920150757e-01 5.552648305892944336e-01 -5.526317358016967773e-01 -5.261720158159732819e-03
-1.461078226566314697e-01 3.417942225933074951e-01 -4.838092029094696045e-01 7.325357794761657715e-01 1.154720596969127655e-02 1.854341179132461548e-01 1.078146547079086304e-01 2.121459096670150757e-01
5.936797261238098145e-01 3.373451232910156250e-01 -1.503018140792846680e-01 -3.164291754364967346e-02 -3.133629858493804932e-01 1.703028231859207153e-01 -3.757143318653106689e-01 4.917216300964355469e-01
-1.453191041946411133e-01 1.789617687463760376e-01 -6.096891760826110840e-01 1.796354353427886963e-01 6.478925701230764389e-03 6.400509476661682129e-01 2.265567630529403687e-01 2.860598266124725342e-01
6.549884676933288574e-01 3.562465310096740723e-01 -1.920386552810668945e-01 5.356721580028533936e-02 -2.375177145004272461e-01 1.518531590700149536e-01 -1.926897019147872925e-01 5.364018678665161133e-01
3.797206580638885498e-01 1.829275637865066528e-01 1.859380491077899933e-02 4.578135013580322266e-01 1.841510087251663208e-01 5.126389265060424805e-01 1.935528665781021118e-01 5.274825692176818848e-01
-3.861942887306213379e-01 4.021751582622528076e-01 -1.788522005081176758e-01 6.507750153541564941e-01 -2.372667789459228516e-01 4.078340530395507812e-01 3.442034497857093811e-02 9.901547431945800781e-02
3.554353117942810059e-02 3.232441246509552002e-01 -5.697543025016784668e-01 6.052500102669000626e-03 -1.749751269817352295e-01 5.927086472511291504e-01 4.095804393291473389e-01 1.411289423704147339e-01
-6.598496437072753906e-02 2.482329607009887695e-01 -3.175110220909118652e-01 2.008439451456069946e-01 -4.883825406432151794e-02 7.452753782272338867e-01 4.002999067306518555e-01 2.735220193862915039e-01
-3.693060949444770813e-02 -5.680745467543601990e-02 -2.571685314178466797e-01 2.262875586748123169e-01 1.243403274565935135e-02 9.008631110191345215e-01 -1.567660868167877197e-01 -2.044081687927246094e-01
3.925338983535766602e-01 1.464196443557739258e-01 -7.240148782730102539e-01 3.460293114185333252e-01 1.680362671613693237e-01 1.256612986326217651e-01 -1.769126951694488525e-02 -3.690590858459472656e-01
4.584354162216186523e-01 1.385591179132461548e-01 -4.198276698589324951e-01 1.896001845598220825e-01 -6.991049647331237793e-02 3.069249987602233887e-01 -8.451121300458908081e-02 6.724600195884704590e-01
2.567234039306640625e-01 -1.186215877532958984e-01 -4.107756316661834717e-01 2.040883898735046387e-01 -4.138127714395523071e-02 5.870807766914367676e-01 3.064367771148681641e-01 5.189927816390991211e-01
5.689033269882202148e-01 2.903906702995300293e-01 1.780002564191818237e-02 -1.098941173404455185e-02 -5.161006450653076172e-01 3.467358946800231934e-01 4.315131008625030518e-01 -1.370965987443923950e-01
7.004930973052978516e-01 3.591510057449340820e-01 1.032767165452241898e-02 3.915819525718688965e-01 8.177470299415290356e-04 2.235215455293655396e-01 -4.362551495432853699e-02 4.183436036109924316e-01
3.684659898281097412e-01 3.395343422889709473e-01 -4.764352738857269287e-01 3.778736107051372528e-03 3.441190421581268311e-01 5.550568103790283203e-01 2.509685158729553223e-01 -1.801481693983078003e-01
5.118550062179565430e-01 1.596844196319580078e-01 -1.406357157975435257e-02 2.944067120552062988e-01 2.503377497196197510e-01 3.889973461627960205e-01 -4.833725690841674805e-01 -4.218951463699340820e-01
3.310833871364593506e-01 8.398990333080291748e-02 -1.469143033027648926e-01 3.765147924423217773e-01 -4.544610381126403809e-01 2.457984387874603271e-01 -2.888572216033935547e-01 6.079409718513488770e-01
4.497817754745483398e-01 -1.133534163236618042e-01 -3.079828023910522461e-01 4.108717143535614014e-01 8.331640809774398804e-02 3.813519179821014404e-01 -3.864276409149169922e-01 -4.684880673885345459e-01
5.066788196563720703e-01 6.279496550559997559e-01 5.980780720710754395e-02 4.494908452033996582e-01 1.805608719587326050e-01 2.473036646842956543e-01 1.070140972733497620e-01 1.952527612447738647e-01
-1.778101772069931030e-01 3.349538743495941162e-01 -6.743738055229187012e-01 4.260166883468627930e-01 -4.080918133258819580e-01 1.847040355205535889e-01 1.370075158774852753e-02 -1.381199508905410767e-01
3.024473488330841064e-01 -1.618278771638870239e-01 -1.032500565052032471e-01 -3.232005983591079712e-02 -5.089225769042968750e-01 7.026780843734741211e-01 -3.545683622360229492e-02 -3.414912521839141846e-01
4.353053867816925049e-01 9.473279118537902832e-03 1.279876232147216797e-01 3.700855970382690430e-01 -3.837292790412902832e-01 3.130161464214324951e-01 -3.450134992599487305e-01 5.411226153373718262e-01
8.635139092803001404e-03 4.441660642623901367e-01 -3.604768216609954834e-01 -2.598918415606021881e-02 -3.005352914333343506e-01 6.353248357772827148e-01 3.739724457263946533e-01 1.954699009656906128e-01
-1.338508278131484985e-01 6.736000180244445801e-01 -2.810987234115600586e-01 2.932507097721099854e-01 -5.320326685905456543e-01 2.191356569528579712e-01 8.083336800336837769e-02 -1.603785604238510132e-01
8.938187360763549805e-02 3.464954197406768799e-01 -6.168211698532104492e-01 3.442260622978210449e-01 1.949877887964248657e-01 3.139089643955230713e-01 -6.831984966993331909e-02 -4.814200103282928467e-01
3.344790339469909668e-01 3.485898375511169434e-01 -5.484039895236492157e-03 7.774393558502197266e-01 -5.991070717573165894e-02 1.686639636754989624e-01 2.997922599315643311e-01 2.006357461214065552e-01
3.073982298374176025e-01 2.226263582706451416e-01 -2.206297218799591064e-01 -7.966333627700805664e-02 3.059611916542053223e-01 7.464141249656677246e-01 -3.591153025627136230e-01 -1.456367224454879761e-01
5.238811969757080078e-01 -1.248918920755386353e-01 -2.195242345333099365e-01 4.892710745334625244e-01 -4.463662207126617432e-01 -6.223505735397338867e-02 -6.045858841389417648e-03 -4.682101309299468994e-01
1.317490190267562866e-01 -8.077023923397064209e-02 -3.018288314342498779e-01 4.767914414405822754e-01 1.947907209396362305e-01 4.806150794029235840e-01 -5.901058316230773926e-01 -2.013166695833206177e-01
2.955788671970367432e-01 2.585166096687316895e-01 -2.759160697460174561e-01 4.324675202369689941e-01 2.513515651226043701e-01 2.461408823728561401e-01 -5.189127326011657715e-01 -4.354436397552490234e-01
2.347948253154754639e-01 -1.643433421850204468e-01 -6.238039582967758179e-02 6.152186989784240723e-01 -3.353034257888793945e-01 3.485060632228851318e-01 -3.124831616878509521e-01 4.516044855117797852e-01
1.974831968545913696e-01 6.197687387466430664e-01 2.119839638471603394e-01 8.165280520915985107e-02 -2.478987276554107666e-01 5.722423791885375977e-01 3.372325003147125244e-01 -1.504719853401184082e-01
4.015769064426422119e-01 1.725685596466064453e-01 -3.176025673747062683e-02 1.047725751996040344e-01 -8.077267408370971680e-01 2.490435838699340820e-01 2.870304584503173828e-01 1.176664046943187714e-02
4.959170818328857422e-01 -1.848476566374301910e-02 -1.470604836940765381e-01 2.927704751491546631e-01 3.075742721557617188e-02 3.856769800186157227e-01 -5.711998343467712402e-01 -4.128212034702301025e-01
3.417597413063049316e-01 2.542723119258880615e-01 -5.993403196334838867e-01 1.720282137393951416e-01 -1.974587440490722656e-01 3.042750358581542969e-01 5.198823213577270508e-01 1.670104116201400757e-01
-1.536424756050109863e-01 5.564091801643371582e-01 -5.383501648902893066e-01 4.165118634700775146e-01 -2.294593602418899536e-01 1.384478360414505005e-01 -1.742374300956726074e-01 -3.183107674121856689e-01
1.052915956825017929e-02 3.342364132404327393e-01 -6.813922524452209473e-01 1.099810972809791565e-01 -7.461144030094146729e-02 3.481396138668060303e-01 -5.259124040603637695e-01 -9.182522445917129517e-02
3.446491658687591553e-01 4.375518262386322021e-01 -2.273070812225341797e-01 6.325317621231079102e-01 -1.792474240064620972e-01 -5.734445154666900635e-02 -1.509550511837005615e-01 4.240223169326782227e-01
1.967202126979827881e-01 -1.429736763238906860e-01 6.311549991369247437e-02 6.322926878929138184e-01 -3.820510804653167725e-01 4.100906252861022949e-01 -2.132879793643951416e-01 4.212516844272613525e-01
6.414215564727783203e-01 5.454436540603637695e-01 -9.163311868906021118e-02 2.907990813255310059e-01 3.279279544949531555e-02 1.996506601572036743e-01 -1.463281363248825073e-02 3.961804211139678955e-01
5.442335605621337891e-01 1.053535640239715576e-01 -3.423905372619628906e-01 3.066217899322509766e-01 3.166384622454643250e-02 2.913323640823364258e-01 -7.465729117393493652e-02 6.245090961456298828e-01
3.015845715999603271e-01 1.794588863849639893e-01 -2.995893172919750214e-02 9.384310245513916016e-02 -6.612629294395446777e-01 4.547455310821533203e-01 4.691622555255889893e-01 5.442335456609725952e-02
3.290873169898986816e-01 1.030401289463043213e-01 -4.032617509365081787e-01 5.268562436103820801e-01 -3.997602760791778564e-01 1.825781725347042084e-02 4.091948270797729492e-01 -3.366076946258544922e-01
2.563559710979461670e-01 2.152757644653320312e-01 -5.365280508995056152e-01 4.892822802066802979e-01 1.227383837103843689e-01 1.873212605714797974e-01 -1.605763435363769531e-01 -5.336099863052368164e-01
5.688835382461547852e-01 2.900027036666870117e-01 -2.898612916469573975e-01 4.035071134567260742e-01 1.536159813404083252e-01 2.716182470321655273e-01 2.142305225133895874e-01 4.496257305145263672e-01
6.884401440620422363e-01 4.085336327552795410e-01 -5.606606230139732361e-02 4.456067681312561035e-01 4.365766793489456177e-02 1.742773652076721191e-01 7.870473712682723999e-02 3.449182510375976562e-01
4.745054543018341064e-01 6.542356014251708984e-01 -8.407237380743026733e-02 3.981336057186126709e-01 -2.408349812030792236e-01 6.653608381748199463e-02 1.445024758577346802e-01 3.129410147666931152e-01
7.247053384780883789e-01 4.217782318592071533e-01 -6.044278293848037720e-02 3.519518971443176270e-01 6.925161927938461304e-02 1.908655315637588501e-01 5.209301525610499084e-05 3.579891026020050049e-01
1.590811908245086670e-01 3.020057678222656250e-01 -1.787327677011489868e-01 1.586251258850097656e-01 9.125522524118423462e-02 7.076711654663085938e-01 4.092724025249481201e-01 3.869740068912506104e-01
3.222124874591827393e-01 5.800753235816955566e-01 1.427445560693740845e-01 2.140204608440399170e-01 1.273036599159240723e-01 4.733604490756988525e-01 -2.239216417074203491e-01 -4.506593048572540283e-01
1.065101288259029388e-02 5.155375599861145020e-01 -6.558057665824890137e-01 -2.887609181925654411e-03 1.412847787141799927e-01 5.021445751190185547e-01 1.630449146032333374e-01 -7.296591997146606445e-02
-4.832786042243242264e-03 3.193218726664781570e-03 -1.388414353132247925e-01 8.595248460769653320e-01 -1.106031239032745361e-01 3.708791434764862061e-01 4.006986040621995926e-03 3.034901320934295654e-01
3.594005703926086426e-01 -5.665798857808113098e-02 -4.280346632003784180e-02 4.111989140510559082e-01 -3.583435118198394775e-01 3.999195992946624756e-01 -1.217214688658714294e-01 6.273297667503356934e-01
3.143028318881988525e-01 1.686263680458068848e-01 -6.716983318328857422e-01 -6.514125503599643707e-03 2.261597812175750732e-01 5.466495752334594727e-01 2.578793168067932129e-01 -7.128927856683731079e-02
4.914317131042480469e-01 2.269840538501739502e-01 -3.974900841712951660e-01 7.604875415563583374e-02 3.917561471462249756e-02 4.831310808658599854e-01 5.336583256721496582e-01 1.531322300434112549e-01
-7.304994016885757446e-02 5.100136399269104004e-01 -5.290594100952148438e-01 4.653492867946624756e-01 -3.876967430114746094e-01 3.177571669220924377e-02 -8.381602168083190918e-02 -2.824049592018127441e-01
3.437450528144836426e-01 3.750800490379333496e-01 -4.798416793346405029e-01 -3.136280551552772522e-02 2.724438905715942383e-01 5.690305829048156738e-01 2.743375301361083984e-01 -1.914161592721939087e-01
2.310315370559692383e-01 -6.950792740099132061e-04 7.371883839368820190e-02 6.337269544601440430e-01 -2.426005154848098755e-01 4.908857643604278564e-01 2.072621583938598633e-01 4.436192214488983154e-01
6.480047702789306641e-01 5.410729050636291504e-01 -3.880612179636955261e-02 3.389668762683868408e-01 1.578100621700286865e-01 2.064565420150756836e-01 -9.044920653104782104e-02 3.085711300373077393e-01
2.777123153209686279e-01 5.172128081321716309e-01 -4.329363107681274414e-01 2.849905490875244141e-01 3.244680464267730713e-01 1.931320130825042725e-01 -1.373402774333953857e-01 -4.746276438236236572e-01
4.516677558422088623e-01 1.895751506090164185e-01 -4.390749335289001465e-01 3.147971928119659424e-01 -5.068979263305664062e-01 -7.080125063657760620e-02 -2.371294796466827393e-02 -4.534898996353149414e-01
6.037461757659912109e-01 4.850377738475799561e-01 5.084047093987464905e-02 4.695406854152679443e-01 1.465966701507568359e-01 2.703054845333099365e-01 9.746619313955307007e-02 2.704079449176788330e-01
4.901201426982879639e-01 3.775694668292999268e-01 -2.682016789913177490e-01 1.035224050283432007e-01 1.401939541101455688e-01 2.578122913837432861e-01 -4.269804954528808594e-01 -5.158882141113281250e-01
4.648654460906982422e-01 2.269005477428436279e-01 -7.790300846099853516e-01 -9.914903342723846436e-02 -1.811092048883438110e-01 6.729532498866319656e-03 -2.799112498760223389e-01 6.709630787372589111e-02
-2.638834118843078613e-01 6.604527235031127930e-01 -4.862414598464965820e-01 2.267069369554519653e-01 -2.965741157531738281e-01 3.322845995426177979e-01 2.308706380426883698e-02 -8.624815195798873901e-02
5.126147866249084473e-01 -3.260567411780357361e-02 -1.326359957456588745e-01 1.516818106174468994e-01 -3.158089518547058105e-01 3.746966123580932617e-01 -1.540894061326980591e-01 -6.570288538932800293e-01
7.490105628967285156e-01 1.129689291119575500e-01 -3.633206188678741455e-01 -4.954357817769050598e-02 -5.413927510380744934e-02 2.890070378780364990e-01 -3.247132897377014160e-02 4.519449472427368164e-01
4.216160476207733154e-01 4.320296645164489746e-01 -3.196979165077209473e-01 1.481174379587173462e-01 -1.738700866699218750e-01 1.413842886686325073e-01 -4.222589135169982910e-01 5.319039225578308105e-01
1.666901260614395142e-01 1.039761379361152649e-01 -2.544655203819274902e-01 4.944563210010528564e-01 -4.554441273212432861e-01 2.241990566253662109e-01 -2.026426941156387329e-01 5.944789052009582520e-01
2.843039333820343018e-01 5.572113767266273499e-02 -7.809869050979614258e-01 1.799642667174339294e-02 -3.586693480610847473e-02 4.661141932010650635e-01 2.949756979942321777e-01 -1.557315606623888016e-02
-1.755745112895965576e-01 4.418578445911407471e-01 -5.697476863861083984e-01 3.342755436897277832e-01 -4.112811088562011719e-01 3.009741902351379395e-01 2.561242878437042236e-01 -1.106600686907768250e-01
1.636483669281005859e-01 5.208643674850463867e-01 -1.957453191280364990e-01 4.063405096530914307e-02 -4.876310005784034729e-02 6.793695092201232910e-01 4.074850380420684814e-01 1.788501888513565063e-01
3.520567715167999268e-01 -1.736280322074890137e-02 2.932813763618469238e-01 6.501911878585815430e-01 -1.089332625269889832e-01 4.955209195613861084e-01 1.986995637416839600e-01 2.647699117660522461e-01
2.873590290546417236e-01 -4.532355442643165588e-02 1.990317702293395996e-01 5.360535979270935059e-01 -5.640910863876342773e-01 3.021192550659179688e-01 -2.139161676168441772e-01 3.649226129055023193e-01
-3.641665279865264893e-01 4.629411697387695312e-01 -3.820283710956573486e-01 5.780268311500549316e-01 -3.043488562107086182e-01 2.358841001987457275e-01 -1.302732825279235840e-01 8.813050389289855957e-02
5.209612846374511719e-01 2.227834463119506836e-01 -2.517693638801574707e-01 2.743180990219116211e-01 -4.283147677779197693e-02 1.474370360374450684e-01 -4.833463132381439209e-01 5.321022868156433105e-01
-1.922079473733901978e-01 3.944627940654754639e-02 -4.111217558383941650e-01 4.278331398963928223e-01 -5.576073527336120605e-01 5.341767668724060059e-01 1.447560358792543411e-02 1.138309612870216370e-01
3.464678823947906494e-01 -1.468114852905273438e-01 -6.246744990348815918e-01 4.024328887462615967e-01 3.846018016338348389e-01 2.821359932422637939e-01 -2.727212905883789062e-01 -6.587806344032287598e-02
4.614069685339927673e-02 1.431529968976974487e-01 1.831548064947128296e-01 3.366274833679199219e-01 -8.476547151803970337e-02 7.352668642997741699e-01 -1.919310986995697021e-01 -4.958572387695312500e-01
-2.437164261937141418e-02 -1.759230047464370728e-01 -2.051695585250854492e-01 3.693640828132629395e-01 -4.288755953311920166e-01 4.699917137622833252e-01 -6.178036332130432129e-01 5.852392315864562988e-02
4.611975550651550293e-01 -8.287077397108078003e-02 -6.113362908363342285e-01 3.425219655036926270e-01 -1.578648388385772705e-02 2.256539314985275269e-01 -1.594584733247756958e-01 -4.612807631492614746e-01
4.145063161849975586e-01 3.700191676616668701e-01 2.978672683238983154e-01 6.926544941961765289e-03 -6.156442165374755859e-01 4.438630044460296631e-01 1.626805812120437622e-01 4.245047748554497957e-04
2.911573648452758789e-01 9.515792876482009888e-02 -2.662503719329833984e-01 1.151213720440864563e-01 -5.891588926315307617e-01 4.251383543014526367e-01 5.417752861976623535e-01 -2.566853538155555725e-02
4.712616279721260071e-02 -1.370217651128768921e-01 -1.371670216321945190e-01 3.698702752590179443e-01 -2.308325171470642090e-01 5.523101687431335449e-01 -6.777061223983764648e-01 -7.595761120319366455e-02
3.908477425575256348e-01 -2.827693521976470947e-02 -7.569237947463989258e-01 2.493364363908767700e-01 1.245530694723129272e-01 1.846871525049209595e-01 -4.001447558403015137e-01 -3.996828198432922363e-02
3.252667784690856934e-01 -2.084825932979583740e-01 -5.080626606941223145e-01 5.396341681480407715e-01 7.017596065998077393e-02 2.766862809658050537e-01 -1.928223520517349243e-01 -4.274851083755493164e-01
4.179082810878753662e-01 -4.599719867110252380e-02 8.599692583084106445e-02 3.915615975856781006e-01 -5.932008624076843262e-01 3.303159475326538086e-01 -1.969559304416179657e-02 4.484830796718597412e-01
1.733800768852233887e-01 8.058012723922729492e-01 9.791487455368041992e-02 -4.183704406023025513e-02 4.684677347540855408e-03 5.188332200050354004e-01 -1.248432323336601257e-01 -1.564942002296447754e-01
8.721656352281570435e-02 1.807250082492828369e-01 -8.971986174583435059e-01 2.058970481157302856e-01 1.896972395479679108e-02 1.475101262331008911e-01 -2.884401977062225342e-01 8.400011062622070312e-02
-1.293705105781555176e-01 1.257805228233337402e-01 5.649930611252784729e-02 4.431631267070770264e-01 -3.718523681163787842e-01 5.528645515441894531e-01 -1.868661195039749146e-01 -5.375913381576538086e-01
1.102267727255821228e-01 6.635744571685791016e-01 -5.479106307029724121e-01 5.853911489248275757e-02 -2.997941076755523682e-01 2.562477886676788330e-01 9.279619157314300537e-02 2.823747992515563965e-01
5.126456022262573242e-01 -2.748777568340301514e-01 -3.314117193222045898e-01 1.029042229056358337e-01 1.639124192297458649e-02 4.636198878288269043e-01 -5.655466318130493164e-01 -7.847875356674194336e-02
-3.542081713676452637e-01 6.564489006996154785e-01 -3.803826272487640381e-01 3.677832484245300293e-01 -5.967752262949943542e-02 3.928092420101165771e-01 2.934028767049312592e-02 7.024719566106796265e-02
1.385746300220489502e-01 3.520012497901916504e-01 -2.206773906946182251e-01 4.194763004779815674e-01 1.353036612272262573e-01 3.339638113975524902e-01 -3.933356702327728271e-01 -5.896453857421875000e-01
3.639668822288513184e-01 7.697914540767669678e-02 -5.550778508186340332e-01 4.942846298217773438e-01 -1.649690419435501099e-01 7.112240046262741089e-02 -1.673087477684020996e-02 -5.259470939636230469e-01
-8.594518899917602539e-02 2.141667753458023071e-01 -1.112412884831428528e-01 7.872834801673889160e-01 1.331334263086318970e-01 4.396592676639556885e-01 3.119363188743591309e-01 7.891280204057693481e-02
1.821637898683547974e-01 -3.471942991018295288e-02 9.370165318250656128e-02 3.291318714618682861e-01 3.958189487457275391e-01 8.148795962333679199e-01 -1.620025038719177246e-01 -3.945763036608695984e-02
3.859321475028991699e-01 1.830592304468154907e-01 -5.133457481861114502e-02 -6.306378543376922607e-02 1.401713304221630096e-02 8.363199234008789062e-01 7.229641079902648926e-02 -3.256978094577789307e-01
1.572522670030593872e-01 -5.468691512942314148e-02 -6.978598833084106445e-01 6.110222935676574707e-01 -6.513901799917221069e-02 8.395624160766601562e-02 -9.296008199453353882e-02 -3.033002912998199463e-01
2.398970574140548706e-01 1.484664082527160645e-01 -7.420731242746114731e-03 8.117336630821228027e-01 -1.427306234836578369e-01 2.420380264520645142e-01 3.973864912986755371e-01 1.567488908767700195e-01
1.543946862220764160e-01 7.678831815719604492e-01 1.132505908608436584e-01 4.736392945051193237e-02 -1.033299788832664490e-01 4.852065443992614746e-01 -3.040962517261505127e-01 -1.813053935766220093e-01
4.102151095867156982e-01 -5.065581575036048889e-02 -4.605034589767456055e-01 -8.563782274723052979e-02 -3.541324138641357422e-01 5.329254865646362305e-01 8.738048374652862549e-03 -4.475094377994537354e-01
3.070282936096191406e-01 2.163902670145034790e-01 2.496676519513130188e-02 1.594446599483489990e-01 -8.014395833015441895e-01 2.995880842208862305e-01 3.016664683818817139e-01 -9.900301694869995117e-02
4.094813168048858643e-01 -4.181403219699859619e-01 -2.410907149314880371e-01 1.286423206329345703e-01 6.217590346932411194e-02 7.516074776649475098e-01 -2.809649333357810974e-03 1.184172257781028748e-01
1.326373964548110962e-01 5.546514391899108887e-01 -1.465830113738775253e-02 -7.589866966009140015e-02 7.887853682041168213e-02 7.229522466659545898e-01 -1.641785949468612671e-01 -3.360908627510070801e-01
5.212731957435607910e-01 5.814049839973449707e-01 1.003246530890464783e-01 5.114820003509521484e-01 1.225396767258644104e-01 2.054783254861831665e-01 1.923282593488693237e-01 1.560006290674209595e-01
2.662421464920043945e-01 -2.447061240673065186e-02 -1.828489303588867188e-01 2.590691745281219482e-01 -6.857529878616333008e-01 3.379689455032348633e-01 4.733264446258544922e-01 -1.394549906253814697e-01
-1.971905380487442017e-01 6.924780607223510742e-01 5.878859013319015503e-02 3.639570772647857666e-01 -3.517164587974548340e-01 3.586055040359497070e-01 -2.984078824520111084e-01 6.572355329990386963e-02
5.779645442962646484e-01 3.458387255668640137e-01 -6.295570135116577148e-01 -4.160520806908607483e-02 -2.255572825670242310e-01 -1.091316714882850647e-02 -2.036844342947006226e-01 -2.362142503261566162e-01
1.603959798812866211e-01 1.843687891960144043e-01 -6.721929907798767090e-01 4.870169609785079956e-02 1.013367176055908203e-01 6.354662179946899414e-01 2.017578780651092529e-01 -1.768423616886138916e-01
5.496343374252319336e-01 4.285658001899719238e-01 -4.344194531440734863e-01 1.733324676752090454e-01 -4.393190443515777588e-01 -1.393437385559082031e-01 -1.867577433586120605e-02 -2.875802814960479736e-01
4.090686440467834473e-01 1.353813856840133667e-01 4.264256954193115234e-01 -2.282902225852012634e-02 -4.054050445556640625e-01 6.779797077178955078e-01 5.135723203420639038e-02 7.298792153596878052e-02
1.441223770380020142e-01 5.931169390678405762e-01 2.123527787625789642e-02 5.254930257797241211e-01 -3.367629945278167725e-01 6.501530110836029053e-02 -5.222386494278907776e-02 -4.800869822502136230e-01
4.221280813217163086e-01 -8.369643241167068481e-02 -5.726531147956848145e-01 1.245396882295608521e-01 -1.190336719155311584e-01 4.077523946762084961e-01 4.368281066417694092e-01 -3.164032697677612305e-01
-6.379409879446029663e-02 2.664790153503417969e-01 3.714235126972198486e-01 4.826768636703491211e-01 -5.794059038162231445e-01 2.198231667280197144e-01 -3.246723413467407227e-01 -2.540498673915863037e-01
-1.142353639006614685e-01 1.444242000579833984e-01 -7.825472950935363770e-02 4.066769480705261230e-01 -2.430374622344970703e-01 6.657973527908325195e-01 -1.105781942605972290e-01 -5.291513800621032715e-01
7.218038290739059448e-02 6.273599267005920410e-01 2.165192216634750366e-01 1.165668368339538574e-01 -3.118435442447662354e-01 6.140975356101989746e-01 2.574453949928283691e-01 1.003479678183794022e-02
4.903559684753417969e-01 -5.904416739940643311e-02 -2.382852435111999512e-01 3.142858445644378662e-01 -4.354891479015350342e-01 1.529793143272399902e-01 -2.050845474004745483e-01 -5.877041220664978027e-01
4.599965214729309082e-01 6.034543514251708984e-01 -2.389939725399017334e-01 1.871788799762725830e-01 -4.985646307468414307e-01 -1.015405952930450439e-01 -2.207996882498264313e-02 -2.696804404258728027e-01
2.019559592008590698e-01 2.107960134744644165e-01 -4.181316494941711426e-01 2.551475465297698975e-01 -4.873611330986022949e-01 1.999939978122711182e-01 -4.607572779059410095e-02 6.286517977714538574e-01
2.399042844772338867e-01 6.718322038650512695e-01 4.043584316968917847e-02 -4.883106797933578491e-03 -4.042629003524780273e-01 4.133194088935852051e-01 1.161704305559396744e-02 -3.937412798404693604e-01
-1.557236015796661377e-01 2.272488325834274292e-01 -2.405195087194442749e-01 8.272343277931213379e-01 7.596363127231597900e-02 3.528394997119903564e-01 1.848815381526947021e-01 1.322666406631469727e-01
1.219744049012660980e-02 4.949637055397033691e-01 -1.049119792878627777e-02 1.995385438203811646e-01 1.231558248400688171e-01 8.146235942840576172e-01 1.602351963520050049e-01 -1.023824661970138550e-01
7.218099236488342285e-01 4.391230940818786621e-01 -1.354369521141052246e-01 1.355332285165786743e-01 -1.943075805902481079e-01 1.522985398769378662e-01 8.946590870618820190e-02 4.248462915420532227e-01
1.775412559509277344e-01 -6.849588453769683838e-02 -1.976141147315502167e-02 7.478162646293640137e-01 -2.281703650951385498e-01 3.909248113632202148e-01 7.051354646682739258e-02 4.408077597618103027e-01
3.037997782230377197e-01 -1.422703117132186890e-01 1.880421489477157593e-01 5.760841965675354004e-01 -3.171761631965637207e-01 5.028609037399291992e-01 2.744716592133045197e-02 4.074418544769287109e-01
4.046981036663055420e-01 6.627689599990844727e-01 2.841136753559112549e-01 4.777699410915374756e-01 6.840835511684417725e-02 2.283384799957275391e-01 -1.525004580616950989e-02 1.758444309234619141e-01
1.705709248781204224e-01 -1.071587875485420227e-01 4.269675165414810181e-02 6.774587035179138184e-01 -2.170675843954086304e-01 5.133124589920043945e-01 2.475309818983078003e-01 3.560471832752227783e-01
1.434323042631149292e-01 -9.988311678171157837e-02 -1.647614687681198120e-01 2.920794188976287842e-01 -6.865137722343206406e-03 5.918387770652770996e-01 -7.095882892608642578e-01 5.619570985436439514e-02
4.293012917041778564e-01 -4.768960550427436829e-02 -4.245977103710174561e-01 -3.338485956192016602e-01 -1.986309736967086792e-01 6.846938729286193848e-01 -9.958355873823165894e-02 -5.925513803958892822e-02
2.197751402854919434e-01 4.543297588825225830e-01 3.197754323482513428e-01 -8.507326990365982056e-02 -4.194117784500122070e-01 6.505143046379089355e-01 -4.468235373497009277e-02 1.863278001546859741e-01
-6.286188215017318726e-02 2.761048078536987305e-01 -7.256072163581848145e-01 9.351738542318344116e-02 -3.539064154028892517e-02 5.346403121948242188e-01 2.884606420993804932e-01 1.194195300340652466e-01
2.254265248775482178e-01 2.248299717903137207e-01 -6.336026787757873535e-01 -3.104272484779357910e-01 -1.322333067655563354e-01 6.128547191619873047e-01 8.022072911262512207e-02 -3.612501546740531921e-02
2.302870899438858032e-02 5.189327597618103027e-01 -4.463303983211517334e-01 4.501689374446868896e-01 -8.129378780722618103e-03 1.841573268175125122e-01 -1.028961017727851868e-01 -5.326800942420959473e-01
3.803915977478027344e-01 9.721364825963973999e-02 2.841062843799591064e-02 4.136983752250671387e-01 1.658889651298522949e-01 3.619310855865478516e-01 -5.332127809524536133e-01 -4.806965291500091553e-01
-2.085171341896057129e-01 2.604148089885711670e-01 6.231924146413803101e-02 7.125968337059020996e-01 -2.993501536548137665e-02 5.461483597755432129e-01 2.457410246133804321e-01 1.321511268615722656e-01
4.332964122295379639e-01 -7.471017539501190186e-02 1.387433260679244995e-01 7.836488485336303711e-01 -1.037472411990165710e-01 2.982944548130035400e-01 2.000356763601303101e-01 1.831940710544586182e-01
3.903473019599914551e-01 7.272183150053024292e-02 -4.135028123855590820e-01 3.817771673202514648e-01 1.275299936532974243e-01 2.652694582939147949e-01 -3.677501976490020752e-01 -5.511171817779541016e-01
1.471810936927795410e-01 1.280988156795501709e-01 -2.797124162316322327e-02 8.740419745445251465e-01 -5.217525735497474670e-02 2.750560939311981201e-01 3.282027840614318848e-01 1.053636744618415833e-01
-1.019139885902404785e-01 5.279188156127929688e-01 -4.978340268135070801e-01 2.375485375523567200e-02 -8.152858167886734009e-02 3.853027522563934326e-01 -5.516755580902099609e-01 -5.532760918140411377e-02
2.504950165748596191e-01 -8.032018691301345825e-02 1.441490799188613892e-01 1.569913327693939209e-01 -4.000731706619262695e-01 6.684008240699768066e-01 -1.941492706537246704e-01 -4.907784163951873779e-01
5.759243965148925781e-01 3.270646929740905762e-01 -4.017860293388366699e-01 4.089239239692687988e-02 7.485650945454835892e-03 2.482409328222274780e-01 -2.522752061486244202e-02 -5.795856118202209473e-01
1.117899641394615173e-01 2.392372339963912964e-01 -2.321040630340576172e-01 8.734824061393737793e-01 1.379404664039611816e-01 1.748473793268203735e-01 2.526238560676574707e-01 -2.586801769211888313e-03
6.379754543304443359e-01 1.890366822481155396e-01 4.823275282979011536e-02 2.716940939426422119e-01 9.964570403099060059e-02 1.786407530307769775e-01 -5.702307820320129395e-01 -3.377920985221862793e-01
5.180925130844116211e-01 2.677740901708602905e-02 -8.544071018695831299e-02 1.421619802713394165e-01 -1.667414754629135132e-01 3.768273890018463135e-01 -4.268893301486968994e-01 -5.927199125289916992e-01
5.139154791831970215e-01 3.068173537030816078e-03 4.740931093692779541e-02 -1.244489401578903198e-01 -4.409330785274505615e-01 5.597042441368103027e-01 1.023061722517013550e-01 4.472011923789978027e-01
2.062618881464004517e-01 3.483346402645111084e-01 -3.846820443868637085e-02 4.090066552162170410e-01 2.313068956136703491e-01 3.762972354888916016e-01 -3.760573267936706543e-01 -5.751793384552001953e-01
4.814118444919586182e-01 -2.431228905916213989e-01 -5.096495151519775391e-01 4.199515283107757568e-01 1.754709035158157349e-01 3.075388967990875244e-01 -1.437063664197921753e-01 -3.563852012157440186e-01
3.110794425010681152e-01 1.247458010911941528e-01 -5.763074159622192383e-01 4.516119956970214844e-01 -6.712448596954345703e-02 1.342786997556686401e-01 -2.961572408676147461e-01 -4.912625551223754883e-01
6.538330316543579102e-01 2.850514054298400879e-01 -2.628318369388580322e-01 -5.848240852355957031e-02 -1.585001349449157715e-01 2.019419074058532715e-01 -2.010917663574218750e-01 -5.589336156845092773e-01
3.739806115627288818e-01 -1.897604018449783325e-02 -6.718716621398925781e-01 3.739404082298278809e-01 -1.015727594494819641e-01 1.281406134366989136e-01 -1.915503889322280884e-01 -4.528871774673461914e-01
2.625606656074523926e-01 -3.488297387957572937e-02 -4.475998282432556152e-01 3.984880447387695312e-01 2.354491502046585083e-01 3.749961853027343750e-01 -5.736145973205566406e-01 -2.135757207870483398e-01
4.010464549064636230e-01 2.474512308835983276e-01 -2.099479436874389648e-01 5.663940906524658203e-01 -4.430718719959259033e-01 1.927816867828369141e-02 1.127084530889987946e-02 4.650136530399322510e-01
-2.982394993305206299e-01 4.998590648174285889e-01 -6.372473239898681641e-01 2.870149910449981689e-01 -1.222726181149482727e-01 3.850474059581756592e-01 7.581121474504470825e-02 6.142520159482955933e-02
3.033009469509124756e-01 2.424440532922744751e-01 -8.690243363380432129e-01 -9.567614644765853882e-02 -2.372834235429763794e-01 5.547948926687240601e-02 -5.938553065061569214e-02 1.482035964727401733e-01
-3.248414993286132812e-01 7.041807174682617188e-01 -4.358007907867431641e-01 2.407417744398117065e-01 -1.822834908962249756e-01 2.708678245544433594e-01 -1.688555032014846802e-01 -1.249791532754898071e-01
2.314730584621429443e-01 -2.263239352032542229e-03 -1.523544341325759888e-01 5.515406131744384766e-01 -3.591152727603912354e-01 2.904528081417083740e-01 -2.618556916713714600e-01 5.806127786636352539e-01
1.736067980527877808e-01 8.647599816322326660e-02 -1.914707273244857788e-01 -1.502068936824798584e-01 -4.437154531478881836e-01 7.572590112686157227e-01 -1.120232641696929932e-01 -3.468219339847564697e-01
2.155853211879730225e-01 3.618423342704772949e-01 8.858024328947067261e-02 4.114900827407836914e-01 -6.477239131927490234e-01 2.363540083169937134e-01 3.919748067855834961e-01 1.279407292604446411e-01
4.476956427097320557e-01 3.139133453369140625e-01 -7.248049974441528320e-02 2.802444398403167725e-01 2.340973317623138428e-01 3.303721547126770020e-01 -4.734697937965393066e-01 -4.786604642868041992e-01
6.121047958731651306e-02 2.475758343935012817e-01 -3.369030058383941650e-01 3.447020947933197021e-01 2.067854702472686768e-01 5.613416433334350586e-01 -3.243814706802368164e-01 -4.894367456436157227e-01
1.275625079870223999e-01 7.248297929763793945e-01 5.090062692761421204e-02 -9.582298994064331055e-02 -3.813290968537330627e-02 5.935817956924438477e-01 -1.180192902684211731e-01 -2.808105647563934326e-01
2.554783821105957031e-01 7.362578511238098145e-01 2.261445969343185425e-01 2.028544992208480835e-01 -1.468930952250957489e-02 3.545702695846557617e-01 6.635995954275131226e-02 -4.123404026031494141e-01
2.751170396804809570e-01 3.594922721385955811e-01 -9.246001392602920532e-02 1.751623582094907761e-03 1.445037573575973511e-01 7.556070089340209961e-01 4.230744242668151855e-01 1.253342628479003906e-01
4.234606027603149414e-01 1.745882630348205566e-02 1.093962639570236206e-01 6.986483931541442871e-01 -2.452678233385086060e-01 3.021884262561798096e-01 1.584536880254745483e-01 3.791007697582244873e-01
4.231190085411071777e-01 -6.524539738893508911e-02 -4.956918060779571533e-01 4.176242053508758545e-01 -6.208164617419242859e-02 1.147610545158386230e-01 -4.923934340476989746e-01 -3.702940344810485840e-01
4.541769027709960938e-01 2.273848205804824829e-01 -3.008426427841186523e-01 2.133423388004302979e-01 -2.958446368575096130e-02 2.836960852146148682e-01 4.855177700519561768e-01 -5.375052690505981445e-01
6.126679778099060059e-01 3.349464237689971924e-01 9.102078154683113098e-03 2.366796582937240601e-01 6.070883944630622864e-02 1.898815035820007324e-01 -4.301438927650451660e-01 -4.812319576740264893e-01
-9.534754604101181030e-02 4.901441037654876709e-01 1.007236316800117493e-01 3.165791034698486328e-01 -1.495337486267089844e-01 7.666283845901489258e-01 1.287460774183273315e-01 1.168116554617881775e-01
4.130632281303405762e-01 1.042236238718032837e-01 -1.850349158048629761e-01 -5.896640568971633911e-02 -1.198653727769851685e-01 6.628125309944152832e-01 4.179215133190155029e-01 -3.904545605182647705e-01
4.676184654235839844e-01 -2.469770237803459167e-02 -4.270633161067962646e-01 2.074445933103561401e-01 -2.083134055137634277e-01 2.742451727390289307e-01 -4.227484762668609619e-01 -5.079227089881896973e-01
3.307571411132812500e-01 3.321598768234252930e-01 -2.259665727615356445e-01 -9.808639064431190491e-03 9.594482183456420898e-02 7.055305838584899902e-01 4.531739950180053711e-01 1.294864714145660400e-01
7.802055031061172485e-02 4.082671180367469788e-02 -5.292844772338867188e-01 2.842025160789489746e-01 9.573525935411453247e-02 5.150349736213684082e-01 -5.957717299461364746e-01 -4.430051147937774658e-02
1.623588055372238159e-01 3.341457545757293701e-01 -1.129636839032173157e-01 2.665605247020721436e-01 2.681739628314971924e-02 5.506252050399780273e-01 -3.396005928516387939e-01 -5.991120934486389160e-01
3.590904176235198975e-01 4.823272228240966797e-01 1.768654435873031616e-01 5.359151363372802734e-01 1.983643472194671631e-01 4.203788340091705322e-01 1.016041859984397888e-01 3.058397769927978516e-01
4.789393246173858643e-01 2.259809821844100952e-01 7.419881224632263184e-02 3.847122192382812500e-01 -6.824577450752258301e-01 8.665531873703002930e-02 2.945807576179504395e-01 -7.749266177415847778e-02
-1.185031011700630188e-01 9.000812470912933350e-02 -3.311415612697601318e-01 4.478375241160392761e-02 -3.337093163281679153e-03 9.018251299858093262e-01 -2.299890667200088501e-01 8.140924037434160709e-04
4.012527167797088623e-01 7.942333817481994629e-02 1.033025532960891724e-01 1.638832129538059235e-02 5.161308124661445618e-02 8.188109993934631348e-01 6.793671101331710815e-02 -3.794965445995330811e-01
4.561086297035217285e-01 3.454085588455200195e-01 -1.691124439239501953e-01 3.507524132728576660e-01 -2.426088303327560425e-01 4.725086502730846405e-03 -4.170210361480712891e-01 -5.368833541870117188e-01
-4.457401633262634277e-01 1.841283142566680908e-01 -4.188032448291778564e-01 5.301812887191772461e-01 -1.719622313976287842e-01 4.805081188678741455e-01 -1.923148781061172485e-01 -1.161047220230102539e-01
3.966017961502075195e-01 3.304707407951354980e-01 -3.329357504844665527e-01 -6.842744350433349609e-02 2.760379314422607422e-01 6.532670855522155762e-01 2.521297335624694824e-01 -2.268113046884536743e-01
-1.313802320510149002e-02 1.973242312669754028e-02 2.307571023702621460e-01 3.291498422622680664e-01 -5.061097145080566406e-01 6.225742101669311523e-01 1.557171251624822617e-02 -4.402970075607299805e-01
3.692574799060821533e-01 1.151478942483663559e-02 1.523431483656167984e-02 7.839936614036560059e-01 2.234665155410766602e-01 3.222950696945190430e-01 2.938164174556732178e-01 9.218870848417282104e-02
-6.684138625860214233e-02 1.277609020471572876e-01 9.674534946680068970e-02 5.653283596038818359e-01 -1.092673465609550476e-01 4.668096303939819336e-01 -2.458747774362564087e-01 -5.999571681022644043e-01
2.596325576305389404e-01 3.411640226840972900e-01 3.767024874687194824e-01 9.306937456130981445e-02 -6.474331617355346680e-01 4.839963614940643311e-01 2.225968800485134125e-02 1.082301214337348938e-01
2.367007881402969360e-01 -1.310210675001144409e-01 1.353836506605148315e-01 1.049177721142768860e-01 -2.878196239471435547e-01 8.375131487846374512e-01 2.094626575708389282e-01 -2.632997334003448486e-01
4.593755006790161133e-01 2.482232153415679932e-01 -6.832580268383026123e-02 3.729710280895233154e-01 1.157089993357658386e-01 1.689374446868896484e-01 -6.260823011398315430e-01 -3.868800401687622070e-01
5.248020291328430176e-01 3.024389147758483887e-01 -5.135849118232727051e-01 4.556318819522857666e-01 3.875982714816927910e-03 -1.444199532270431519e-01 -1.294177025556564331e-01 -3.523104488849639893e-01
5.061777830123901367e-01 2.248088419437408447e-01 -5.610133409500122070e-01 6.739742588251829147e-03 -9.497830271720886230e-02 3.885862231254577637e-01 4.583565294742584229e-01 9.139488637447357178e-02
7.252504229545593262e-01 3.993179500102996826e-01 -4.000652208924293518e-02 2.600371241569519043e-01 -1.629185080528259277e-01 1.874969750642776489e-01 1.114235371351242065e-01 4.137923717498779297e-01
2.743140161037445068e-01 6.275544762611389160e-01 -3.661720454692840576e-01 3.413801267743110657e-02 1.570486128330230713e-01 4.568375051021575928e-01 3.700439333915710449e-01 -1.593194156885147095e-01
1.835908144712448120e-01 1.172162815928459167e-01 -6.936691403388977051e-01 -3.262650221586227417e-02 -3.758420795202255249e-02 5.333468914031982422e-01 -2.921158671379089355e-01 3.148177266120910645e-01
4.557836353778839111e-01 3.964797258377075195e-01 -4.594919830560684204e-02 5.249899029731750488e-01 1.463430821895599365e-01 3.472091257572174072e-01 3.938466608524322510e-01 2.454663217067718506e-01
4.206786751747131348e-01 -2.319146245718002319e-01 -9.705550223588943481e-02 7.891432940959930420e-02 -1.773184239864349365e-01 7.464674115180969238e-01 3.098161816596984863e-01 -2.625955343246459961e-01
3.319599628448486328e-01 -1.990402489900588989e-01 -1.168788131326436996e-02 6.106463670730590820e-01 -1.654640212655067444e-02 3.022167384624481201e-01 -4.734952151775360107e-01 -4.016885757446289062e-01
6.176545023918151855e-01 5.079847574234008789e-01 -1.824060976505279541e-01 2.156619280576705933e-01 -3.473357856273651123e-01 -1.461993604898452759e-01 -1.142869368195533752e-01 -3.543931543827056885e-01
-1.160406172275543213e-01 4.993586838245391846e-01 -4.729478359222412109e-01 3.987639769911766052e-02 -1.954719722270965576e-01 4.124667942523956299e-01 -5.357529520988464355e-01 -1.285938322544097900e-01
4.844081103801727295e-01 3.162864744663238525e-01 -6.051256507635116577e-02 3.573986589908599854e-01 -1.423034965991973877e-01 2.130778580904006958e-01 -3.484873175621032715e-01 5.889145731925964355e-01
5.655990839004516602e-01 5.198523402214050293e-01 -4.055658876895904541e-01 2.398124933242797852e-01 -2.357278913259506226e-01 -1.668066978454589844e-01 1.278713261854136363e-05 -3.232111930847167969e-01
2.343133240938186646e-01 2.120722532272338867e-01 -2.454457581043243408e-01 3.513448834419250488e-01 -3.688465058803558350e-01 1.292380839586257935e-01 -4.619044065475463867e-01 -5.918866991996765137e-01
2.931151986122131348e-01 -1.384878605604171753e-01 -3.372037112712860107e-01 2.231932282447814941e-01 -6.499761939048767090e-01 3.232412636280059814e-01 4.459965527057647705e-01 -7.427111268043518066e-02
-1.292159706354141235e-01 1.391717642545700073e-01 -2.359467744827270508e-01 8.771837353706359863e-01 -1.173490658402442932e-01 2.846619486808776855e-01 -2.547917887568473816e-02 2.082305550575256348e-01
8.797869086265563965e-02 7.765921950340270996e-02 1.618782430887222290e-01 1.458557099103927612e-01 -7.745166867971420288e-02 9.090415835380554199e-01 -2.606090605258941650e-01 -1.961577236652374268e-01
2.819421291351318359e-01 4.947894439101219177e-02 -8.637221902608871460e-02 4.809902310371398926e-01 -4.612458944320678711e-01 2.647513151168823242e-01 -2.340921610593795776e-01 5.844727754592895508e-01
-3.463247716426849365e-01 1.460545957088470459e-01 -1.640648022294044495e-02 4.434746801853179932e-01 -1.450041532516479492e-01 7.917162775993347168e-01 1.170960292220115662e-01 -1.535527873784303665e-02
3.591134846210479736e-01 2.130461931228637695e-01 -5.134146809577941895e-01 3.221427798271179199e-01 1.834574490785598755e-01 2.729855179786682129e-01 -4.525766074657440186e-01 -3.811495900154113770e-01
2.641614079475402832e-01 3.260418772697448730e-01 -8.571439385414123535e-01 1.167819425463676453e-01 -1.235700547695159912e-01 -4.476853832602500916e-02 -1.968437284231185913e-01 1.398585736751556396e-01
-3.659613430500030518e-02 5.716108679771423340e-01 3.668902516365051270e-01 1.502881944179534912e-01 -4.103980958461761475e-01 3.975427746772766113e-01 -3.831389844417572021e-01 -2.036277651786804199e-01
2.413030564785003662e-01 3.401685357093811035e-01 3.074586391448974609e-01 -6.709002703428268433e-02 -6.319713592529296875e-01 5.667374134063720703e-01 8.486988022923469543e-03 7.984542101621627808e-02
4.928646683692932129e-01 4.412131607532501221e-01 1.687000691890716553e-01 2.146469987928867340e-02 2.775674164295196533e-01 5.913877487182617188e-01 1.251301355659961700e-02 -3.264280557632446289e-01
3.748722672462463379e-01 2.390511035919189453e-01 1.008219346404075623e-01 5.940750837326049805e-01 -4.498831927776336670e-01 2.604626864194869995e-02 -3.413601219654083252e-01 3.458831310272216797e-01
-4.166478663682937622e-02 3.678666949272155762e-01 -1.942480653524398804e-01 8.605884313583374023e-01 -1.658506244421005249e-01 1.097374036908149719e-01 1.332754045724868774e-01 1.651742309331893921e-01
3.168880045413970947e-01 2.261379808187484741e-01 -6.955632567405700684e-01 -6.113133579492568970e-02 -1.015359610319137573e-01 4.162083566188812256e-01 2.851760387420654297e-01 -3.098935782909393311e-01
-1.922885030508041382e-01 5.797279477119445801e-01 -3.969693481922149658e-01 4.609751403331756592e-01 -1.684481352567672729e-01 2.269873023033142090e-01 -4.647488892078399658e-02 -4.180909693241119385e-01
2.685147523880004883e-01 4.164645075798034668e-01 1.487209945917129517e-01 -1.844119578599929810e-01 -1.560964584350585938e-01 8.008341789245605469e-01 -1.728979125618934631e-02 -1.798081398010253906e-01
4.997301697731018066e-01 1.446131914854049683e-01 -5.480878800153732300e-02 -3.829380571842193604e-01 -1.947866082191467285e-01 6.661041378974914551e-01 -6.558874249458312988e-02 3.062235414981842041e-01
5.387762188911437988e-01 1.859451830387115479e-01 -2.797166705131530762e-01 2.766112983226776123e-02 -1.158640235662460327e-01 5.231856107711791992e-01 5.551434159278869629e-01 2.839161641895771027e-02
6.353939175605773926e-01 5.353541299700737000e-02 2.066827118396759033e-01 2.420086264610290527e-01 6.348942965269088745e-02 5.647632479667663574e-01 3.903229534626007080e-01 1.295455992221832275e-01
5.201541185379028320e-01 2.878163941204547882e-02 -3.378965258598327637e-01 1.891219019889831543e-01 -1.760305762290954590e-01 2.808324992656707764e-01 -5.333415269851684570e-01 -4.293757975101470947e-01
3.550111055374145508e-01 6.083900928497314453e-01 1.735078245401382446e-01 4.812369644641876221e-01 1.993845105171203613e-01 3.435851335525512695e-01 -7.875680178403854370e-02 2.795120179653167725e-01
2.529875934123992920e-01 2.698715031147003174e-01 2.170111089944839478e-01 8.469559252262115479e-02 -6.293563246726989746e-01 5.236692428588867188e-01 1.606939435005187988e-01 3.357944488525390625e-01
-2.469730079174041748e-01 7.019914388656616211e-01 -1.467093825340270996e-01 4.169720113277435303e-01 -1.171024292707443237e-01 4.348537027835845947e-01 9.504353255033493042e-02 1.974311023950576782e-01
4.026129245758056641e-01 2.141115516424179077e-01 4.389073848724365234e-01 -2.139312960207462311e-02 -4.094963371753692627e-01 6.392558217048645020e-01 1.964664272964000702e-02 1.491323113441467285e-01
4.258909523487091064e-01 4.602595865726470947e-01 -3.687902390956878662e-01 2.486362904310226440e-01 -8.776486665010452271e-02 1.347724464721977711e-03 -4.222616255283355713e-01 4.721679389476776123e-01
-9.492225944995880127e-02 1.198573336005210876e-01 -5.076326727867126465e-01 1.030320972204208374e-01 -7.687105983495712280e-02 7.018628120422363281e-01 -4.329857230186462402e-01 -1.494001299142837524e-01
2.224572896957397461e-01 3.480401337146759033e-01 8.683941513299942017e-02 4.373148679733276367e-01 -2.893528640270233154e-01 1.941110789775848389e-01 -3.659664392471313477e-01 -6.125845909118652344e-01
6.697344183921813965e-01 2.922292053699493408e-01 -2.999322414398193359e-01 8.256538957357406616e-02 -5.769140720367431641e-01 -2.651575766503810883e-02 1.251818984746932983e-01 -1.416967362165451050e-01
-1.489319950342178345e-01 3.090559542179107666e-01 -2.975526154041290283e-01 5.106776356697082520e-01 -4.239164590835571289e-01 2.991118133068084717e-01 -1.534530669450759888e-01 4.901565313339233398e-01
4.160903096199035645e-01 -1.148867011070251465e-01 3.120040595531463623e-01 3.251228928565979004e-01 -1.190742775797843933e-01 7.271683216094970703e-01 1.870320290327072144e-01 1.807908564805984497e-01
-5.933030322194099426e-02 3.889480233192443848e-01 -5.724758505821228027e-01 -9.480845183134078979e-02 -1.464338973164558411e-02 5.183638930320739746e-01 -4.872360527515411377e-01 4.655753448605537415e-02
2.613713145256042480e-01 2.232625707983970642e-02 -1.301996409893035889e-01 6.230988502502441406e-01 -2.563747465610504150e-01 2.443949431180953979e-01 -2.050601691007614136e-01 -5.987284183502197266e-01
-2.364818304777145386e-01 3.035730123519897461e-01 -2.915406525135040283e-01 7.848392128944396973e-01 -1.099627166986465454e-01 3.016672730445861816e-01 -4.541929438710212708e-02 2.139937430620193481e-01
-8.019830286502838135e-02 1.905658692121505737e-01 1.529934853315353394e-01 8.415080606937408447e-02 -5.000888705253601074e-01 7.592731118202209473e-01 -2.024443298578262329e-01 -2.433027327060699463e-01
6.704514026641845703e-01 2.479481995105743408e-01 -1.646397560834884644e-01 1.040729880332946777e-01 -2.538158595561981201e-01 2.899988591670989990e-01 1.676634401082992554e-01 5.238763093948364258e-01
4.623160362243652344e-01 4.169781208038330078e-01 -6.364307999610900879e-01 2.923520505428314209e-01 -1.785590946674346924e-01 -1.102176010608673096e-01 1.411017328500747681e-01 -2.407037615776062012e-01
5.134599208831787109e-01 1.805619522929191589e-02 -2.219684571027755737e-01 4.075602293014526367e-01 5.869762226939201355e-02 2.765530347824096680e-01 -4.474002420902252197e-01 -4.904728233814239502e-01
5.629613995552062988e-01 -3.436522483825683594e-01 -6.004174798727035522e-02 -2.048837207257747650e-02 -5.910809040069580078e-01 4.276902079582214355e-01 5.320440605282783508e-02 -1.607066839933395386e-01
-5.673570558428764343e-03 1.353481858968734741e-01 -8.973711729049682617e-01 3.353705704212188721e-01 -4.385508596897125244e-02 2.136721760034561157e-01 -2.475388534367084503e-02 -1.253333687782287598e-01
1.422046720981597900e-01 5.071884989738464355e-01 5.225229263305664062e-02 5.724903345108032227e-01 -2.933309078216552734e-01 5.637152493000030518e-02 -1.057709455490112305e-01 -5.400499701499938965e-01
1.135481670498847961e-01 3.366952240467071533e-01 -2.793606519699096680e-01 3.394579291343688965e-01 2.651057541370391846e-01 4.661330580711364746e-01 -2.877536416053771973e-01 -5.568714737892150879e-01
4.204314947128295898e-01 6.392822861671447754e-01 2.102978974580764771e-01 1.044736430048942566e-01 -8.384440094232559204e-02 4.793995320796966553e-01 1.049345210194587708e-01 -3.339919447898864746e-01
4.357972145080566406e-01 1.500975936651229858e-01 2.977404296398162842e-01 -1.262704282999038696e-01 -4.710510373115539551e-01 6.218003034591674805e-01 -5.287926644086837769e-02 2.676510810852050781e-01
4.299477338790893555e-01 4.483671188354492188e-01 -6.700757890939712524e-02 1.847785115242004395e-01 -5.490038543939590454e-02 6.091986596584320068e-02 -7.080636024475097656e-01 -2.596138417720794678e-01
2.497701495885848999e-01 3.707805275917053223e-01 -3.910430073738098145e-01 -4.852593317627906799e-02 4.503289461135864258e-01 6.567484140396118164e-01 7.013804465532302856e-02 7.637634128332138062e-02
2.794790565967559814e-01 1.596492230892181396e-01 -5.865662097930908203e-01 4.330675899982452393e-01 -2.895410656929016113e-01 8.111217617988586426e-02 -8.604285120964050293e-02 -5.167006850242614746e-01
-2.389005851000547409e-03 5.307439565658569336e-01 2.299235165119171143e-01 1.661700755357742310e-01 -5.718392133712768555e-01 5.306208729743957520e-01 -1.291357576847076416e-01 -1.122188568115234375e-01
4.544456303119659424e-01 2.782634496688842773e-01 -5.350421667098999023e-01 3.583446145057678223e-01 1.839437335729598999e-01 8.188125677406787872e-03 -3.733637630939483643e-01 -3.578616380691528320e-01
2.595048844814300537e-01 5.089875459671020508e-01 -4.496575295925140381e-01 -1.608109176158905029e-01 1.184539124369621277e-01 5.940183997154235840e-01 2.394288927316665649e-01 -1.460183858871459961e-01
5.181403160095214844e-01 2.993239462375640869e-02 -6.058112978935241699e-01 2.609148323535919189e-01 7.778651267290115356e-02 2.763932645320892334e-01 -9.886173903942108154e-02 -4.509247839450836182e-01
5.302855968475341797e-01 5.609720945358276367e-01 -2.234201282262802124e-01 2.610264420509338379e-01 -3.902642428874969482e-01 -2.348815798759460449e-01 -2.330166101455688477e-01 -1.558329164981842041e-01
5.576208829879760742e-01 -3.419334292411804199e-01 9.519815444946289062e-02 3.158868476748466492e-02 -4.359428286552429199e-01 5.611963272094726562e-01 -8.978243917226791382e-02 -2.214310169219970703e-01
3.262911140918731689e-01 4.339099526405334473e-01 2.411221414804458618e-01 -1.298088878393173218e-01 -6.345956921577453613e-01 4.760282337665557861e-01 3.024037182331085205e-02 6.078971084207296371e-03
4.985821545124053955e-01 5.071771740913391113e-01 -3.968397676944732666e-01 2.768600285053253174e-01 -2.771561499685049057e-03 -3.222078457474708557e-02 -2.101604640483856201e-01 -4.635091423988342285e-01
3.527998030185699463e-01 6.551564335823059082e-01 -1.987189352512359619e-01 1.719502955675125122e-01 2.471391260623931885e-01 2.716282010078430176e-01 -4.766044318675994873e-01 -1.234289333224296570e-01
3.252811729907989502e-01 1.922443360090255737e-01 -6.473275423049926758e-01 -1.284984946250915527e-01 1.619793921709060669e-01 5.959903597831726074e-01 2.004884481430053711e-01 -7.215484976768493652e-03
-1.209346801042556763e-01 6.661503911018371582e-01 7.702341675758361816e-02 3.399361371994018555e-01 -5.210316181182861328e-01 1.416513770818710327e-01 -2.832246124744415283e-01 -2.199405431747436523e-01
2.053711861371994019e-01 5.131460428237915039e-01 -6.595768034458160400e-02 6.970879435539245605e-01 -3.666340112686157227e-01 -4.732087254524230957e-03 6.810047477483749390e-02 2.552282810211181641e-01
4.343801140785217285e-01 -6.410076469182968140e-02 -3.430732786655426025e-01 -1.513861417770385742e-01 -4.789980947971343994e-01 5.387208461761474609e-01 8.600018173456192017e-02 -3.735404610633850098e-01
7.147197425365447998e-02 4.014443159103393555e-01 -5.503984689712524414e-01 -1.026560813188552856e-01 1.468123495578765869e-01 6.735901832580566406e-01 -1.814980506896972656e-01 1.097187548875808716e-01
4.119426012039184570e-01 5.886621475219726562e-01 -7.642525434494018555e-02 2.222016453742980957e-02 1.619087308645248413e-01 5.840529799461364746e-01 1.712668091058731079e-01 2.842201888561248779e-01
3.286899328231811523e-01 6.775894165039062500e-01 -2.261773645877838135e-01 4.827930405735969543e-02 -3.591028228402137756e-02 3.506184816360473633e-01 2.669149935245513916e-01 -4.288144409656524658e-01
4.645894169807434082e-01 5.933536291122436523e-01 -1.039674133062362671e-01 2.713777124881744385e-02 -5.105950832366943359e-01 -1.281724404543638229e-02 -1.926470249891281128e-01 -3.500832319259643555e-01
5.374885201454162598e-01 3.203995525836944580e-01 -5.395927429199218750e-01 2.503676414489746094e-01 -3.614181578159332275e-01 -6.028804555535316467e-02 2.886136174201965332e-01 -1.924842000007629395e-01
1.601876318454742432e-01 -2.444848185405135155e-03 -7.728680968284606934e-02 8.634910583496093750e-01 2.557810842990875244e-01 3.410270810127258301e-01 1.986057758331298828e-01 3.970092535018920898e-02
4.656286239624023438e-01 3.583986163139343262e-01 -8.070592582225799561e-02 3.638020455837249756e-01 -2.489670515060424805e-01 1.973003596067428589e-01 -2.591039240360260010e-01 5.897695422172546387e-01
3.837275505065917969e-01 5.655386447906494141e-01 -2.149497270584106445e-01 4.249704778194427490e-01 1.391077134758234024e-02 5.913133919239044189e-02 -3.445321321487426758e-01 4.286299049854278564e-01
4.452547430992126465e-01 6.515766382217407227e-01 -2.244765609502792358e-01 -8.154078572988510132e-02 -1.988117098808288574e-01 2.145245075225830078e-01 -4.229042232036590576e-01 -2.361407428979873657e-01
3.872513771057128906e-01 2.481201589107513428e-01 -1.761077344417572021e-01 2.383490800857543945e-01 -4.967954456806182861e-01 1.723495572805404663e-01 -2.356632798910140991e-01 -6.071254014968872070e-01
9.345851093530654907e-02 2.134687900543212891e-01 2.134705483913421631e-01 4.819950088858604431e-02 -1.966550797224044800e-01 8.506838083267211914e-01 -2.186083793640136719e-01 -2.961049079895019531e-01
2.138435691595077515e-01 1.394672542810440063e-01 -1.649708151817321777e-01 1.974249035120010376e-01 1.317772567272186279e-01 8.667747378349304199e-01 -2.868465781211853027e-01 -1.329778432846069336e-01
5.992770195007324219e-01 4.033700823783874512e-01 -3.262616395950317383e-01 3.309928178787231445e-01 -3.766215145587921143e-01 -1.715775430202484131e-01 2.231097668409347534e-01 -2.027220278978347778e-01
4.599796533584594727e-01 1.573076099157333374e-01 -1.635435968637466431e-01 1.329369246959686279e-01 -7.265388369560241699e-01 7.078795135021209717e-02 1.581886112689971924e-01 -4.016979932785034180e-01
4.373166859149932861e-01 1.605240404605865479e-01 -1.797103434801101685e-01 4.983508288860321045e-01 -4.589743912220001221e-01 8.534649759531021118e-02 -6.429354101419448853e-02 -5.293974280357360840e-01
3.068510591983795166e-01 3.276932835578918457e-01 -1.106446236371994019e-01 -2.111153304576873779e-01 2.447703331708908081e-01 8.136952519416809082e-01 -1.156829968094825745e-01 7.907441258430480957e-02
2.291910499334335327e-01 4.216909408569335938e-01 1.148772388696670532e-01 -4.575821384787559509e-02 -6.736911535263061523e-01 5.091810226440429688e-01 7.556208223104476929e-02 1.884753257036209106e-01
3.747578561305999756e-01 1.762299537658691406e-01 -1.233053728938102722e-01 -9.419135004281997681e-02 -8.118979930877685547e-01 3.164848387241363525e-01 2.121081948280334473e-01 9.611541405320167542e-03
5.851141214370727539e-01 4.096650481224060059e-01 -2.031700313091278076e-01 2.941988110542297363e-01 -2.760758250951766968e-02 -4.778819158673286438e-02 -3.127054274082183838e-01 -5.110326409339904785e-01
4.138550162315368652e-01 6.054943799972534180e-01 -2.393165230751037598e-01 3.582635521888732910e-02 -5.543684363365173340e-01 -4.137175530195236206e-02 -1.572311520576477051e-01 -2.641725242137908936e-01
-1.526671648025512695e-01 4.994196295738220215e-01 -1.135403364896774292e-01 2.028805017471313477e-01 2.508439421653747559e-01 7.492548823356628418e-01 -1.640922576189041138e-01 -1.482864618301391602e-01
5.415037870407104492e-01 2.774219810962677002e-01 -3.933502137660980225e-01 3.905835151672363281e-01 2.615970373153686523e-01 3.843998163938522339e-02 -4.468975365161895752e-01 -2.300062924623489380e-01
1.936057209968566895e-01 9.566702693700790405e-02 -6.217960640788078308e-02 4.828082025051116943e-01 -5.423106551170349121e-01 2.507878541946411133e-01 -3.180094063282012939e-01 5.082021951675415039e-01
2.519517540931701660e-01 3.322813212871551514e-01 3.594567775726318359e-01 -8.792994171380996704e-02 -4.301449656486511230e-01 6.597536802291870117e-01 -1.499624848365783691e-01 2.153608500957489014e-01
2.938527464866638184e-01 5.910507440567016602e-01 -3.180789649486541748e-01 3.398994803428649902e-01 -4.569551646709442139e-01 -1.856467127799987793e-01 -2.705462276935577393e-01 -1.764531284570693970e-01
3.500264720059931278e-04 1.304166205227375031e-02 3.831247612833976746e-02 4.770092368125915527e-01 -2.923963367938995361e-01 6.530275940895080566e-01 -3.836970031261444092e-01 -3.341558873653411865e-01
5.118493437767028809e-01 -1.059762947261333466e-02 7.383664697408676147e-02 -3.095130994915962219e-02 -2.972838878631591797e-01 5.965899825096130371e-01 4.368768632411956787e-02 5.341180562973022461e-01
4.947343170642852783e-01 1.301718205213546753e-01 4.249291494488716125e-03 1.551327109336853027e-01 -6.747124791145324707e-01 2.634636163711547852e-01 3.823686540126800537e-01 -2.082143723964691162e-01
4.268716573715209961e-01 -6.730419397354125977e-02 -4.461960792541503906e-01 2.370438426733016968e-01 2.215386921307072043e-04 3.478612005710601807e-01 -5.418250560760498047e-01 -3.786664605140686035e-01
-1.786088347434997559e-01 1.857099831104278564e-01 -1.572621017694473267e-01 6.488140821456909180e-01 -5.154739618301391602e-01 2.429882138967514038e-01 -2.283759713172912598e-01 3.331777155399322510e-01
2.213902585208415985e-02 7.728316783905029297e-01 -8.352878689765930176e-02 -1.240217089653015137e-01 -1.599038988351821899e-01 5.482832789421081543e-01 -8.051697909832000732e-02 -2.172922939062118530e-01
3.050994873046875000e-01 -3.464021533727645874e-02 -6.439252495765686035e-01 5.218048095703125000e-01 -2.489031702280044556e-01 -4.511442035436630249e-03 1.573694348335266113e-01 -3.633954524993896484e-01
-1.270099431276321411e-01 5.720453336834907532e-02 -6.508474051952362061e-02 2.538123428821563721e-01 -4.418230354785919189e-01 6.721562743186950684e-01 -5.125679373741149902e-01 4.703009128570556641e-02
7.787325382232666016e-01 1.729065179824829102e-01 -2.428747154772281647e-02 1.692512333393096924e-01 2.538979351520538330e-01 3.545957803726196289e-01 -1.603051871061325073e-01 3.443009555339813232e-01
-2.051611393690109253e-01 6.954962611198425293e-01 -1.454223841428756714e-01 2.745178639888763428e-01 -2.624827623367309570e-01 2.880840301513671875e-01 -2.205279469490051270e-01 -4.209084808826446533e-01
3.120899796485900879e-01 3.500340878963470459e-02 3.873322904109954834e-02 -7.328978180885314941e-02 -2.633631527423858643e-01 7.908617854118347168e-01 -3.278801441192626953e-01 -3.036034703254699707e-01
1.138018369674682617e-01 1.793062090873718262e-01 -2.877960205078125000e-01 4.277664124965667725e-01 2.971938252449035645e-01 5.096822381019592285e-01 -4.228804707527160645e-01 -4.026903510093688965e-01
4.659810066223144531e-01 6.025757789611816406e-01 -2.203174382448196411e-01 4.253900051116943359e-01 -2.564639449119567871e-01 1.181835657916963100e-03 -6.263567507266998291e-02 -3.472308516502380371e-01
1.200550328940153122e-02 7.555927634239196777e-01 -1.599485874176025391e-01 5.753540992736816406e-01 -2.529683113098144531e-01 2.226962894201278687e-02 4.306316375732421875e-02 -7.730747759342193604e-02
-9.712558984756469727e-02 6.065792441368103027e-01 -1.789393424987792969e-01 -1.945741176605224609e-01 -1.813071966171264648e-01 5.299237966537475586e-01 -4.820329248905181885e-01 8.186837285757064819e-02
2.871136367321014404e-01 2.156366258859634399e-01 -4.912185072898864746e-01 2.536676228046417236e-01 -1.888889372348785400e-01 2.795671820640563965e-01 5.212236642837524414e-01 -4.241611361503601074e-01
5.356360673904418945e-01 -1.829395443201065063e-01 1.028460860252380371e-01 7.095217108726501465e-01 -5.418230965733528137e-02 3.291812241077423096e-01 1.227287203073501587e-01 1.981678158044815063e-01
6.800214052200317383e-01 4.297779798507690430e-01 -3.659132719039916992e-01 2.122504413127899170e-01 -6.109663471579551697e-02 -8.526199311017990112e-02 -1.678746342658996582e-01 -3.670621514320373535e-01
4.046056866645812988e-01 5.261225104331970215e-01 -3.268598616123199463e-01 1.361256837844848633e-01 -5.297678709030151367e-01 -7.605875842273235321e-03 -7.880523800849914551e-02 -3.836661577224731445e-01
6.313164830207824707e-01 4.491706192493438721e-01 -2.363822311162948608e-01 1.196373477578163147e-01 -3.740989789366722107e-02 6.660314649343490601e-02 -4.860994219779968262e-01 -2.955798506736755371e-01
2.792214751243591309e-01 1.288494169712066650e-01 -3.567218184471130371e-01 3.535827100276947021e-01 -6.428444385528564453e-01 8.483096957206726074e-02 4.171895086765289307e-01 -2.422183454036712646e-01
-1.167163923382759094e-01 2.503470778465270996e-01 -7.094874382019042969e-01 6.550140678882598877e-02 -2.594166696071624756e-01 5.376273989677429199e-01 3.848951682448387146e-02 2.412863373756408691e-01
-2.707020007073879242e-02 4.962624609470367432e-01 -3.257197141647338867e-02 1.364551484584808350e-01 -7.339822649955749512e-01 2.716925144195556641e-01 -1.786794215440750122e-01 -2.980550527572631836e-01
2.690624594688415527e-01 8.428536355495452881e-02 -4.033752083778381348e-01 2.113226056098937988e-02 2.415776848793029785e-01 7.707938551902770996e-01 -1.368460655212402344e-01 -2.934852540493011475e-01
6.114383935928344727e-01 4.870331287384033203e-01 -9.993503987789154053e-02 3.845611587166786194e-02 -1.439797580242156982e-01 2.788997292518615723e-01 -2.034241855144500732e-01 4.874212145805358887e-01
4.440461993217468262e-01 9.274423867464065552e-02 -3.884051144123077393e-01 5.501474142074584961e-01 1.347578018903732300e-01 1.045324746519327164e-02 -4.718072414398193359e-01 -3.159585893154144287e-01
-3.157306909561157227e-01 3.346812725067138672e-01 -3.665914833545684814e-01 4.942187368869781494e-01 1.359266508370637894e-02 5.931380987167358398e-01 7.357762195169925690e-03 -2.400198429822921753e-01
1.902112215757369995e-01 -7.902833633124828339e-03 1.629149913787841797e-02 4.546376466751098633e-01 -2.681511640548706055e-01 2.897455096244812012e-01 -7.743542790412902832e-01 -3.625389561057090759e-02
3.154082298278808594e-01 1.054242476820945740e-01 -3.639461696147918701e-01 3.804427087306976318e-01 -1.352094560861587524e-01 3.695129156112670898e-01 5.470364689826965332e-01 -3.976679146289825439e-01
1.586101800203323364e-01 5.450100302696228027e-01 3.092117607593536377e-01 3.234757483005523682e-02 -3.006572723388671875e-01 6.765844225883483887e-01 1.240695491433143616e-01 1.326424479484558105e-01
3.804645240306854248e-01 7.377967834472656250e-01 -1.213732454925775528e-02 -2.967948094010353088e-02 1.906514167785644531e-01 4.620074033737182617e-01 -3.071891376748681068e-03 -2.450840771198272705e-01
1.323914080858230591e-01 5.275385975837707520e-01 -1.818085648119449615e-02 -1.887663006782531738e-01 -2.985954582691192627e-01 7.400547862052917480e-01 1.110183820128440857e-01 1.380099952220916748e-01
1.450812444090843201e-02 7.102059125900268555e-01 -4.517391622066497803e-01 4.272169470787048340e-01 6.465880572795867920e-02 4.466872662305831909e-02 -9.391256421804428101e-02 -3.062990605831146240e-01
3.899225890636444092e-01 -1.583855003118515015e-01 -1.227477043867111206e-01 1.778558790683746338e-01 -2.831194698810577393e-01 5.323877930641174316e-01 1.294435411691665649e-01 -6.291468143463134766e-01
-8.691780269145965576e-02 1.445865184068679810e-01 -4.715840220451354980e-01 6.364779472351074219e-01 -4.220037534832954407e-02 4.274955093860626221e-01 2.444589585065841675e-01 3.158336579799652100e-01
-2.248802930116653442e-01 2.776771783828735352e-01 -2.963187098503112793e-01 7.760331630706787109e-01 -3.233790099620819092e-01 2.246638238430023193e-01 -3.747870773077011108e-02 1.607462763786315918e-01
3.102096021175384521e-01 1.824807673692703247e-01 8.292005956172943115e-02 8.158230185508728027e-01 -9.052116423845291138e-02 2.515813708305358887e-01 3.269041180610656738e-01 -1.402660310268402100e-01
3.163501322269439697e-01 3.217882290482521057e-02 -3.982367813587188721e-01 5.739238858222961426e-01 -9.220816195011138916e-02 1.493210941553115845e-01 -2.181723862886428833e-01 -5.766348242759704590e-01
2.155524939298629761e-01 -2.431643940508365631e-02 -1.315524578094482422e-01 5.735192894935607910e-01 -2.793794572353363037e-01 3.229473829269409180e-01 -3.112403750419616699e-01 -5.722736716270446777e-01
2.851207852363586426e-01 1.290332227945327759e-01 -1.117519214749336243e-01 4.901647269725799561e-01 1.408428996801376343e-01 3.047822713851928711e-01 -7.158529758453369141e-01 -1.553456634283065796e-01
4.153515696525573730e-01 1.765566766262054443e-01 -3.399296700954437256e-01 5.426710844039916992e-01 3.191741406917572021e-01 6.865294277667999268e-02 -4.856370091438293457e-01 -2.093755155801773071e-01
2.100193053483963013e-01 4.813546538352966309e-01 1.627903580665588379e-01 4.946143552660942078e-02 -4.812364280223846436e-02 7.233231663703918457e-01 3.159711882472038269e-02 4.107696413993835449e-01
6.217570304870605469e-01 1.235527731478214264e-02 -2.813990600407123566e-02 4.922978281974792480e-01 -3.747452497482299805e-01 1.678347736597061157e-01 2.064838707447052002e-01 3.985959291458129883e-01
-7.705041021108627319e-02 3.336278796195983887e-01 -5.135527849197387695e-01 5.225363373756408691e-01 -5.858718603849411011e-02 3.711324036121368408e-01 4.196221828460693359e-01 1.694709062576293945e-01
4.777984917163848877e-01 1.281254291534423828e-01 2.785570360720157623e-02 1.244188547134399414e-01 -7.839183807373046875e-01 2.347204983234405518e-01 2.588071227073669434e-01 4.933091625571250916e-02
5.042026042938232422e-01 -4.160467162728309631e-02 -5.760373175144195557e-02 -7.389994710683822632e-02 1.153801288455724716e-02 7.586016654968261719e-01 -3.571364879608154297e-01 -1.792017370462417603e-01
-8.504145592451095581e-02 7.022155076265335083e-02 -3.051843345165252686e-01 6.688136458396911621e-01 1.701979637145996094e-01 5.329190492630004883e-01 2.775951623916625977e-01 2.394966334104537964e-01
3.097941912710666656e-02 8.222392946481704712e-02 6.575684249401092529e-02 2.670822739601135254e-01 -2.720119431614875793e-02 8.644112944602966309e-01 1.849657483398914337e-02 -4.102852642536163330e-01
2.417028248310089111e-01 3.861382231116294861e-02 6.670876871794462204e-03 7.233175039291381836e-01 -1.164251193404197693e-01 4.974764287471771240e-01 3.115956485271453857e-01 2.423356175422668457e-01
4.689251780509948730e-01 2.854841947555541992e-01 3.097390830516815186e-01 6.014236807823181152e-02 -5.110818743705749512e-01 5.177062153816223145e-01 8.376406878232955933e-02 2.506227791309356689e-01
2.760737836360931396e-01 3.701986372470855713e-01 -3.739585280418395996e-01 3.840314149856567383e-01 -4.689129889011383057e-01 -8.008429408073425293e-02 -2.831846177577972412e-01 -4.392320513725280762e-01
1.914845854043960571e-01 -2.156309783458709717e-02 -5.270395874977111816e-01 1.964252442121505737e-02 2.011669278144836426e-01 5.772117376327514648e-01 -4.802233576774597168e-01 2.836477756500244141e-01
1.293970793485641479e-01 2.859226763248443604e-01 1.558713018894195557e-01 1.260333359241485596e-01 -3.477374315261840820e-01 7.402390241622924805e-01 -1.457286775112152100e-01 -4.137780666351318359e-01
2.525999546051025391e-01 2.959257066249847412e-01 -8.813576102256774902e-01 1.799197345972061157e-01 -4.326037596911191940e-03 8.506529778242111206e-02 5.351570248603820801e-02 1.712894290685653687e-01
5.274198949337005615e-02 4.766086637973785400e-01 -1.058977693319320679e-01 -6.069448590278625488e-02 -1.151241958141326904e-01 7.433385252952575684e-01 -8.262273669242858887e-02 -4.272378981113433838e-01
4.194309413433074951e-01 6.044456362724304199e-01 -4.504311978816986084e-01 1.861423552036285400e-01 1.302659511566162109e-02 -6.552624702453613281e-02 -3.704535961151123047e-01 -2.819336354732513428e-01
2.332023382186889648e-01 4.069304466247558594e-01 -2.433153800666332245e-02 5.183658599853515625e-01 -2.342086583375930786e-01 3.079428374767303467e-01 1.997752301394939423e-02 -6.005392670631408691e-01
3.297255635261535645e-01 2.247392535209655762e-01 2.377906590700149536e-01 2.486641556024551392e-01 -3.213006556034088135e-01 7.234576344490051270e-01 2.338549792766571045e-01 -2.026865780353546143e-01
2.713662683963775635e-01 3.953422307968139648e-01 -4.351683259010314941e-01 -1.459719836711883545e-01 4.342123866081237793e-03 7.359461784362792969e-01 1.276794075965881348e-01 -3.805330395698547363e-02
1.109650731086730957e-01 -7.783805578947067261e-02 -4.393103420734405518e-01 2.948511764407157898e-02 -6.132814288139343262e-01 5.927443504333496094e-01 2.433063387870788574e-01 3.327519819140434265e-02
9.521301835775375366e-02 7.943065166473388672e-01 -9.078445285558700562e-02 2.959854900836944580e-01 -4.610554277896881104e-01 7.572305947542190552e-02 -1.197768822312355042e-01 -1.775099188089370728e-01
-6.278808414936065674e-02 7.114468216896057129e-01 -2.110414803028106689e-01 6.129328608512878418e-01 -2.304911911487579346e-01 1.780092529952526093e-02 1.232441216707229614e-01 -3.230565413832664490e-02
1.779294908046722412e-01 5.327826738357543945e-01 -3.169273138046264648e-01 1.306141614913940430e-01 -6.410236954689025879e-01 8.030854910612106323e-02 -3.423675894737243652e-03 -3.867923021316528320e-01
2.309706062078475952e-01 5.473085641860961914e-01 -1.598681956529617310e-01 3.802686929702758789e-01 -5.482404232025146484e-01 -9.223743528127670288e-02 -3.243933618068695068e-01 -2.502750754356384277e-01
-2.319271266460418701e-01 3.871908783912658691e-01 -2.560299932956695557e-01 5.807912945747375488e-01 -2.718067169189453125e-01 3.000679016113281250e-01 -1.665429323911666870e-01 4.491846263408660889e-01
1.193606331944465637e-01 4.615714773535728455e-02 1.334025412797927856e-01 1.029630899429321289e-01 -5.360234379768371582e-01 5.682598352432250977e-01 -5.868836045265197754e-01 2.349910140037536621e-02
1.326168477535247803e-01 3.577180206775665283e-01 -4.289592802524566650e-01 3.356771469116210938e-01 -6.494057178497314453e-01 8.199390769004821777e-02 5.710982903838157654e-02 -3.550395965576171875e-01
-1.944583654403686523e-01 4.829342663288116455e-01 -2.870455384254455566e-01 4.289059638977050781e-01 -4.896237552165985107e-01 4.549031257629394531e-01 -1.140905469655990601e-01 -5.403703078627586365e-02
5.504102706909179688e-01 3.832110166549682617e-01 9.087041020393371582e-02 -5.658368393778800964e-02 -5.439663529396057129e-01 3.958267867565155029e-01 3.189909085631370544e-02 2.917928099632263184e-01
7.818149328231811523e-01 5.270101130008697510e-02 1.018547732383012772e-02 3.850886821746826172e-01 -2.340439409017562866e-01 9.221526980400085449e-02 -2.036716490983963013e-01 -3.644564747810363770e-01
4.450570940971374512e-01 -1.890595816075801849e-02 -8.371628075838088989e-02 5.444645881652832031e-01 8.559183031320571899e-02 5.224592685699462891e-01 4.657228291034698486e-01 -3.048315085470676422e-02
9.963902831077575684e-02 2.341265827417373657e-01 -5.372854322195053101e-02 3.746216595172882080e-01 -7.701604366302490234e-01 3.485848009586334229e-01 2.339305132627487183e-01 -1.504883021116256714e-01
2.363797090947628021e-02 8.038070201873779297e-01 -4.010615944862365723e-01 1.177261993288993835e-01 6.393519043922424316e-02 4.065726101398468018e-01 1.660638675093650818e-02 9.466212242841720581e-02
5.171490311622619629e-01 3.941604495048522949e-01 2.143918871879577637e-01 4.744311869144439697e-01 -3.967779129743576050e-02 4.117812812328338623e-01 -9.686752408742904663e-02 3.544348478317260742e-01
2.251160591840744019e-01 5.911253392696380615e-02 -1.868338584899902344e-01 3.341211378574371338e-02 -6.817019581794738770e-01 5.951531529426574707e-01 2.488767951726913452e-01 -1.701198667287826538e-01
1.559147983789443970e-01 3.869402706623077393e-01 -1.879883110523223877e-01 3.593072891235351562e-01 -7.579605579376220703e-01 1.141294315457344055e-01 3.567418456077575684e-02 -2.696741521358489990e-01
3.207574784755706787e-01 5.792020559310913086e-01 -3.162508308887481689e-01 5.703988671302795410e-01 -1.416601091623306274e-01 7.380079943686723709e-03 -1.521604657173156738e-01 -3.049515187740325928e-01
-3.042620718479156494e-01 3.483588993549346924e-01 -3.368366956710815430e-01 6.797863245010375977e-01 -1.261882483959197998e-01 3.054781556129455566e-01 -1.703821867704391479e-02 3.177602291107177734e-01
3.822075724601745605e-01 2.051797062158584595e-01 -3.967009484767913818e-01 -1.440936774015426636e-01 -3.184942901134490967e-01 6.318398118019104004e-01 2.609331011772155762e-01 2.548289299011230469e-01
1.802564710378646851e-01 4.759684503078460693e-01 -8.667355030775070190e-02 6.824356317520141602e-01 -1.303148735314607620e-02 2.044807970523834229e-01 -9.147138148546218872e-02 -4.662422239780426025e-01
-1.487637758255004883e-01 5.352222919464111328e-01 -3.492530584335327148e-01 7.313028573989868164e-01 8.536616712808609009e-02 1.028436571359634399e-01 -1.169827356934547424e-01 5.546004325151443481e-02
2.531676590442657471e-01 -2.201474010944366455e-01 1.091019622981548309e-02 6.654654741287231445e-01 -4.030019938945770264e-01 4.544702768325805664e-01 -2.651762664318084717e-01 -7.214931398630142212e-02
5.844806432723999023e-01 -9.800641983747482300e-02 -1.586522907018661499e-02 6.927170157432556152e-01 3.561716154217720032e-02 2.506627738475799561e-01 8.282840996980667114e-02 3.125819563865661621e-01
2.988331317901611328e-01 3.568035066127777100e-01 -8.362460881471633911e-02 3.724184334278106689e-01 -4.609402716159820557e-01 1.196417510509490967e-01 -2.952788472175598145e-01 5.689742565155029297e-01
-1.964583694934844971e-01 4.578173160552978516e-01 -9.266375750303268433e-02 2.267672121524810791e-01 -1.943599730730056763e-01 7.579738497734069824e-01 1.736405044794082642e-01 2.221408188343048096e-01
4.547932147979736328e-01 2.444858402013778687e-01 -1.076589748263359070e-01 4.957753121852874756e-01 -2.965974807739257812e-01 4.701173305511474609e-01 5.337088927626609802e-02 -4.051880240440368652e-01
6.454227566719055176e-01 1.500831693410873413e-01 -3.449437022209167480e-01 8.975391089916229248e-02 -1.831859797239303589e-01 6.198761463165283203e-01 3.990981727838516235e-02 1.202754005789756775e-01
8.042817562818527222e-02 6.390728950500488281e-01 7.605363428592681885e-02 6.081035137176513672e-01 -1.257586926221847534e-01 2.789446115493774414e-01 2.885454706847667694e-02 -3.392422497272491455e-01
9.789599478244781494e-02 -1.619164198637008667e-01 1.899995207786560059e-01 5.774170160293579102e-01 -2.989349663257598877e-01 5.009085536003112793e-01 -3.720590472221374512e-01 -3.405728638172149658e-01
8.226845413446426392e-02 4.567871093750000000e-01 -7.425648570060729980e-01 1.701587624847888947e-02 -4.480483829975128174e-01 1.706566214561462402e-01 -5.162226036190986633e-02 -1.869570836424827576e-02
