# Supplementary material for: Where is your field going? A machine learning approach to study the relative motion of the domains of physics
Source: PLoS One. 2020 Jun 18;15(6):e0233997. doi: 10.1371/journal.pone.0233997 (PMC7302634; doi:10.1371/journal.pone.0233997)
Supplement: S4 Data — (ZIP) [file pone.0233997.s004.zip › 3/Pacs4Run_3_VS_500_embeddings1989-1993ED8.txt]

-1.419993042945861816e-01 -5.274561643600463867e-01 1.434414982795715332e-01 -1.583787798881530762e-01 -1.864125281572341919e-01 -1.350235100835561752e-02 -7.880482077598571777e-01 3.857890143990516663e-03
-1.464755926281213760e-02 1.531117707490921021e-01 -2.862152159214019775e-01 -2.411633357405662537e-02 -5.389202833175659180e-01 2.566244006156921387e-01 -7.260990142822265625e-01 1.016394719481468201e-01
-4.264928698539733887e-01 -7.170361876487731934e-01 -1.608451902866363525e-01 1.593381464481353760e-01 -2.206164002418518066e-01 2.402126193046569824e-01 -3.022791743278503418e-01 -2.344283163547515869e-01
-5.970742702484130859e-01 1.479430943727493286e-01 -2.591492831707000732e-01 1.005963012576103210e-01 -3.752143979072570801e-01 8.220269531011581421e-02 -5.727458000183105469e-01 -2.622145712375640869e-01
-5.413682460784912109e-01 -4.560907185077667236e-01 -2.288959622383117676e-01 -1.479353159666061401e-01 -3.537397980690002441e-01 -2.719245851039886475e-01 -4.739697575569152832e-01 -3.001897223293781281e-02
-1.753056049346923828e-02 -3.986783921718597412e-01 1.582326292991638184e-01 2.494336366653442383e-01 -6.502154469490051270e-01 3.946733474731445312e-01 -4.023597836494445801e-01 1.142493709921836853e-01
3.547836542129516602e-01 -2.377144992351531982e-01 -9.633646905422210693e-02 -4.902952611446380615e-01 6.757765263319015503e-02 6.311597824096679688e-01 -3.614996373653411865e-01 -1.853074431419372559e-01
-3.291699290275573730e-01 -5.189083218574523926e-01 1.067626103758811951e-01 3.491848707199096680e-01 -4.238115251064300537e-01 2.573414742946624756e-01 -2.015584558248519897e-01 -4.500960409641265869e-01
-2.055395692586898804e-01 -7.648487091064453125e-01 -1.448466181755065918e-01 3.369018808007240295e-02 9.712078026495873928e-04 2.067049294710159302e-01 -5.401498675346374512e-01 1.271014064550399780e-01
-7.568928599357604980e-02 -1.664742231369018555e-01 -4.051426947116851807e-01 -7.305596023797988892e-02 -3.426184654235839844e-01 3.674326241016387939e-01 -7.121344804763793945e-01 1.937786489725112915e-01
1.922692358493804932e-02 -4.508359134197235107e-01 -3.222913146018981934e-01 -5.463651418685913086e-01 1.734696179628372192e-01 2.710896357893943787e-02 -5.977386832237243652e-01 -7.663197070360183716e-02
-3.400124609470367432e-01 -8.298085331916809082e-01 -7.170890271663665771e-02 1.207218915224075317e-01 -1.057308390736579895e-01 5.376714840531349182e-02 -3.838662207126617432e-01 -1.211201921105384827e-01
-7.720609903335571289e-01 -1.645940840244293213e-01 -1.234604269266128540e-01 -1.280410140752792358e-01 -4.186045229434967041e-01 2.153155803680419922e-01 -3.336902558803558350e-01 -1.106977984309196472e-01
-8.120772242546081543e-01 -1.660045236349105835e-01 -6.178494915366172791e-02 -1.290309578180313110e-01 -3.861941099166870117e-01 2.507034838199615479e-01 -2.621041536331176758e-01 -1.086743623018264771e-01
-3.004976511001586914e-01 -1.876872777938842773e-01 -3.044961094856262207e-01 -3.454984426498413086e-01 -6.977419853210449219e-01 2.922219336032867432e-01 -2.757206261157989502e-01 -1.188613250851631165e-01
4.330216050148010254e-01 -1.236738413572311401e-01 -1.534282136708498001e-02 -4.585894346237182617e-01 -3.191865384578704834e-01 -9.046489000320434570e-02 -6.896039247512817383e-01 -3.224914520978927612e-02
-8.045610040426254272e-02 -6.061984226107597351e-02 -3.538269102573394775e-01 1.161698549985885620e-01 -4.790653288364410400e-01 5.198234915733337402e-01 -3.745461404323577881e-01 -4.595195353031158447e-01
-3.336106836795806885e-01 6.266457587480545044e-02 -1.484333127737045288e-01 -3.292923271656036377e-01 -5.138207077980041504e-01 5.499596595764160156e-01 -4.170646667480468750e-01 1.179023236036300659e-01
-4.527588784694671631e-01 -2.316104918718338013e-01 -4.423123598098754883e-01 -1.444983780384063721e-01 -3.289956748485565186e-01 3.734310865402221680e-01 -5.260856747627258301e-01 1.976866088807582855e-02
-3.136661350727081299e-01 -3.250769153237342834e-02 -3.085514307022094727e-01 -1.433494538068771362e-01 -9.584592282772064209e-02 5.984556674957275391e-01 -6.174322962760925293e-01 1.903828531503677368e-01
4.663602411746978760e-01 -6.549702584743499756e-02 -1.978692114353179932e-01 -1.754575073719024658e-01 -2.323813885450363159e-01 5.038652420043945312e-01 -6.272980570793151855e-01 -8.304561674594879150e-02
-2.715668380260467529e-01 -2.303309887647628784e-01 -4.076650738716125488e-01 -3.024277985095977783e-01 -5.550349950790405273e-01 2.813737988471984863e-01 -4.775931835174560547e-01 1.468024030327796936e-02
-1.294043511152267456e-01 -6.147207617759704590e-01 -9.548089653253555298e-02 -3.219206929206848145e-01 2.816446721553802490e-01 2.776245772838592529e-01 -5.563580989837646484e-01 1.633711010217666626e-01
-5.144570022821426392e-03 -5.163314566016197205e-02 -5.006175637245178223e-01 -7.330159842967987061e-02 -4.184646904468536377e-01 5.006445050239562988e-01 -4.957981705665588379e-01 -2.640892267227172852e-01
-2.688637673854827881e-01 -1.797123551368713379e-01 -4.583666026592254639e-01 2.926438748836517334e-01 -1.721791625022888184e-01 3.119085356593132019e-02 -6.436339020729064941e-01 -3.934363126754760742e-01
-7.579288631677627563e-02 -2.650192379951477051e-01 -3.589685857295989990e-01 -2.946561761200428009e-02 -6.751741766929626465e-01 9.593681991100311279e-02 -5.693226456642150879e-01 7.142368704080581665e-02
-3.014456667006015778e-02 -1.105276867747306824e-01 -4.165406823158264160e-01 8.354083448648452759e-02 -4.400386214256286621e-01 5.658514499664306641e-01 -3.211312592029571533e-01 -4.352499544620513916e-01
-3.119765520095825195e-01 -3.074570298194885254e-01 -4.065517485141754150e-01 -5.423731803894042969e-01 -4.678213000297546387e-01 1.938762515783309937e-01 -2.452566027641296387e-01 -1.791428327560424805e-01
-6.570951640605926514e-02 -1.778422147035598755e-01 9.831187129020690918e-02 3.252641856670379639e-01 -6.642162203788757324e-01 3.449579477310180664e-01 -5.232167840003967285e-01 1.210676506161689758e-01
-1.827170401811599731e-01 -5.386479496955871582e-01 4.160895012319087982e-03 1.991128027439117432e-01 -6.153181195259094238e-01 4.348192512989044189e-01 -2.345183789730072021e-01 -1.188549995422363281e-01
1.854209005832672119e-01 -6.901038438081741333e-02 -3.563430607318878174e-01 5.381260067224502563e-02 -4.247689843177795410e-01 5.715530514717102051e-01 -5.670391917228698730e-01 -4.842893034219741821e-02
-4.487735927104949951e-01 -1.950544416904449463e-01 -5.246416926383972168e-01 -1.133000776171684265e-01 -1.286364346742630005e-01 6.176897138357162476e-02 -5.099254846572875977e-01 -4.382732510566711426e-01
-5.746533721685409546e-02 -3.090969622135162354e-01 -7.388284802436828613e-02 -7.591769695281982422e-01 -5.008818507194519043e-01 1.515548676252365112e-01 -1.508228182792663574e-01 -1.508288234472274780e-01
-3.408404067158699036e-02 -2.611173093318939209e-01 -2.959026955068111420e-02 -3.893683552742004395e-01 1.828824914991855621e-02 -1.593544781208038330e-01 -4.736928939819335938e-01 -7.266770005226135254e-01
-3.454585969448089600e-01 -8.363811671733856201e-02 -4.500147402286529541e-01 -1.920155584812164307e-01 -1.528729200363159180e-01 3.814240097999572754e-01 -6.674828529357910156e-01 1.410393267869949341e-01
-2.021397501230239868e-01 1.933129429817199707e-01 2.154625654220581055e-01 -5.956489443778991699e-01 1.097551211714744568e-01 2.005921900272369385e-01 -6.826846599578857422e-01 -4.697214812040328979e-02
-3.004124760627746582e-01 -5.151885151863098145e-01 -4.863592982292175293e-01 -4.064112305641174316e-01 -6.864584237337112427e-02 -8.179861307144165039e-02 -4.755087494850158691e-01 -7.145543396472930908e-02
-4.229913055896759033e-01 1.392762362957000732e-01 2.485251426696777344e-01 -6.341621875762939453e-01 -6.319294869899749756e-02 -1.400660490617156029e-03 -5.493847131729125977e-01 -1.787036955356597900e-01
-1.040706112980842590e-01 -4.690411090850830078e-01 -1.405281126499176025e-01 -4.730379283428192139e-01 1.946147382259368896e-01 -8.806436508893966675e-02 -4.323912262916564941e-01 -5.413541793823242188e-01
1.848114281892776489e-02 -4.233707785606384277e-01 4.482746720314025879e-01 -2.753398418426513672e-01 1.943464875221252441e-01 1.396383345127105713e-01 -4.104147851467132568e-01 -5.638651251792907715e-01
-2.900541722774505615e-01 -1.961571574211120605e-01 -2.882059812545776367e-01 -3.772194385528564453e-01 -6.955454349517822266e-01 2.832695841789245605e-01 -2.756868004798889160e-01 -1.095690652728080750e-01
-8.915239013731479645e-03 -1.857594698667526245e-01 -1.765053272247314453e-01 4.112389683723449707e-01 -5.730612874031066895e-01 1.859917044639587402e-01 -6.335162520408630371e-01 2.841557748615741730e-02
-7.402195930480957031e-01 -4.076490700244903564e-01 -1.117571219801902771e-01 -7.446105033159255981e-02 -3.254419565200805664e-01 8.567203581333160400e-02 -3.385283648967742920e-01 -2.000236213207244873e-01
-3.849763572216033936e-01 -6.892662495374679565e-02 5.185016989707946777e-02 -1.594287157058715820e-02 -7.016022205352783203e-01 5.361870527267456055e-01 -2.525337338447570801e-01 -2.417098358273506165e-02
-5.076002478599548340e-01 -1.858308762311935425e-01 -5.087773203849792480e-01 -1.837308555841445923e-01 -2.596731185913085938e-01 7.701589167118072510e-02 -4.865197837352752686e-01 -3.242449760437011719e-01
-2.997321486473083496e-01 -4.183186963200569153e-02 -3.719067573547363281e-01 -4.138295352458953857e-02 -1.587165296077728271e-01 3.654497861862182617e-01 -7.554001808166503906e-01 1.975082606077194214e-01
1.800087094306945801e-01 -2.505322992801666260e-01 4.501885473728179932e-01 -2.800900042057037354e-01 -1.039381772279739380e-01 -2.344311177730560303e-01 -5.077846050262451172e-01 -5.478174090385437012e-01
-3.330497741699218750e-01 -4.350327551364898682e-01 -1.525918096303939819e-01 -3.116807341575622559e-01 1.040552482008934021e-01 -1.626940071582794189e-01 -4.052655398845672607e-01 -6.147018074989318848e-01
-5.031099915504455566e-01 1.196331083774566650e-01 -2.691494822502136230e-01 2.356369346380233765e-01 -1.587670594453811646e-01 2.975729703903198242e-01 -5.406394004821777344e-01 -4.455945193767547607e-01
9.267979301512241364e-03 1.178257688879966736e-01 -1.788559556007385254e-01 -2.246825993061065674e-01 -3.893834352493286133e-01 7.400956749916076660e-01 -4.513759613037109375e-01 -2.140262722969055176e-02
-1.756691634654998779e-01 2.545093372464179993e-02 -2.107001096010208130e-01 -1.467013359069824219e-01 -8.365268707275390625e-01 1.535234451293945312e-01 -3.777616322040557861e-01 -1.911178678274154663e-01
-5.103293657302856445e-01 -7.365694642066955566e-01 -1.673100441694259644e-01 -5.455202609300613403e-02 -8.972711861133575439e-02 1.564450711011886597e-01 -2.592872381210327148e-01 -2.574972808361053467e-01
1.919773519039154053e-01 1.246219500899314880e-01 -3.688594102859497070e-01 -1.830215007066726685e-01 -4.423778355121612549e-01 4.611404240131378174e-01 -5.729358792304992676e-01 -2.036070227622985840e-01
3.676288723945617676e-01 -1.670156866312026978e-01 3.631260395050048828e-01 -3.252615034580230713e-01 -6.551616787910461426e-01 3.129748255014419556e-02 -4.057832062244415283e-01 -6.650369614362716675e-02
-1.937523335218429565e-01 -2.593947649002075195e-01 1.207111626863479614e-01 -1.351084001362323761e-02 1.809462755918502808e-01 -3.397698700428009033e-01 -7.195977568626403809e-01 -4.630493223667144775e-01
-1.632957458496093750e-01 -3.694811761379241943e-01 4.030113518238067627e-01 -3.214226067066192627e-01 -1.325108259916305542e-01 -3.012891709804534912e-01 -4.017888605594635010e-01 -5.489250421524047852e-01
2.039073109626770020e-01 -1.280922740697860718e-01 8.555202186107635498e-02 -1.065589413046836853e-01 -7.950847744941711426e-01 1.672031432390213013e-01 -4.595673382282257080e-01 2.280820608139038086e-01
-4.896081984043121338e-01 -1.846474707126617432e-01 -4.398427009582519531e-01 -3.192357122898101807e-01 -3.496187031269073486e-01 3.360671103000640869e-01 -4.309334456920623779e-01 -9.969048947095870972e-02
-6.109074354171752930e-01 -1.836663335561752319e-01 4.814126789569854736e-01 -4.347481131553649902e-01 8.924271911382675171e-02 8.715255558490753174e-02 -3.621675670146942139e-01 -1.599043607711791992e-01
1.112773865461349487e-01 -5.143409371376037598e-01 -1.615215651690959930e-02 2.229888886213302612e-01 -6.500358581542968750e-01 2.867349423468112946e-02 -4.923161566257476807e-01 8.568461239337921143e-02
-3.922214806079864502e-01 -6.934660673141479492e-02 6.083613038063049316e-01 -5.279628634452819824e-01 -4.152935370802879333e-02 1.671279221773147583e-01 -3.222627043724060059e-01 -2.428898215293884277e-01
-2.034590393304824829e-01 -1.921038031578063965e-01 -5.012713670730590820e-01 2.652013003826141357e-01 7.815934717655181885e-02 1.841606795787811279e-01 -7.174504399299621582e-01 -2.129248529672622681e-01
-1.699956506490707397e-01 -7.903614044189453125e-01 -3.109073638916015625e-02 -1.040425971150398254e-01 1.219361126422882080e-01 3.302555978298187256e-01 -4.373880326747894287e-01 1.392595022916793823e-01
-1.055907458066940308e-01 -1.960454881191253662e-01 -1.404231414198875427e-02 3.264164030551910400e-01 -7.654103040695190430e-01 2.340144515037536621e-01 -3.329958021640777588e-01 -3.035952746868133545e-01
-3.181075155735015869e-01 -1.752063073217868805e-02 -2.932204604148864746e-01 -1.361754685640335083e-01 -3.159373998641967773e-01 5.413926243782043457e-01 -5.998716354370117188e-01 2.030034363269805908e-01
-1.295973062515258789e-01 -2.769503593444824219e-01 3.141872286796569824e-01 -4.524287283420562744e-01 1.232075542211532593e-01 1.811378747224807739e-01 -3.301460146903991699e-01 -6.679148674011230469e-01
9.097936004400253296e-02 -4.812847971916198730e-01 2.230524569749832153e-01 4.093066453933715820e-01 -6.010078191757202148e-01 8.869602531194686890e-02 -3.920426964759826660e-01 -1.415225416421890259e-01
1.000342294573783875e-01 -3.516725897789001465e-01 4.128548800945281982e-01 -3.086172938346862793e-01 -2.785964906215667725e-01 8.108010143041610718e-02 -5.692130327224731445e-01 4.386712014675140381e-01
-4.279997944831848145e-01 2.594146728515625000e-01 -3.081139028072357178e-01 1.343228574842214584e-02 -3.688992261886596680e-01 4.929002001881599426e-02 -4.614561200141906738e-01 -5.504069328308105469e-01
-4.843953251838684082e-01 -1.974485814571380615e-02 -3.317046463489532471e-01 -4.289933741092681885e-01 -5.128573775291442871e-01 1.500659883022308350e-01 -3.867492377758026123e-01 -1.891840845346450806e-01
-4.440627992153167725e-01 6.221006438136100769e-02 -2.460167855024337769e-01 -4.058496356010437012e-01 -4.910069108009338379e-01 4.553715884685516357e-01 -3.485840857028961182e-01 -6.113837659358978271e-02
-6.800906062126159668e-01 -3.183761611580848694e-02 -2.677612304687500000e-01 -2.606861293315887451e-01 -4.219298958778381348e-01 1.851033866405487061e-01 -4.175342917442321777e-01 -1.009295582771301270e-01
-1.848121285438537598e-01 -3.688204884529113770e-01 3.068772256374359131e-01 3.829870522022247314e-01 6.585279852151870728e-02 1.409947872161865234e-01 -7.069266438484191895e-01 2.549546062946319580e-01
-2.117669135332107544e-01 -8.774159550666809082e-01 4.391223937273025513e-02 -1.866433173418045044e-01 8.716281503438949585e-03 1.897066235542297363e-01 -3.345896601676940918e-01 -2.273983135819435120e-02
3.695783019065856934e-02 -6.767489910125732422e-01 2.155996114015579224e-01 4.056474864482879639e-01 -3.194860517978668213e-01 8.422841876745223999e-02 -4.197128713130950928e-01 -2.104451209306716919e-01
1.731502413749694824e-01 -4.723465442657470703e-01 1.356857270002365112e-01 4.166941344738006592e-01 -1.968256384134292603e-01 5.301661491394042969e-01 -2.202438116073608398e-01 -4.319019019603729248e-01
9.591814875602722168e-02 -2.514128386974334717e-01 5.632805228233337402e-01 -1.635820269584655762e-01 -2.999976277351379395e-02 3.851783275604248047e-01 -5.620833039283752441e-01 3.440165817737579346e-01
-1.008754447102546692e-01 2.787587698549032211e-03 5.970524549484252930e-01 -3.383999466896057129e-01 2.208255827426910400e-01 4.111674427986145020e-01 -5.013762712478637695e-01 -2.227766513824462891e-01
-3.591161370277404785e-01 -3.114636540412902832e-01 1.435877680778503418e-01 1.238711625337600708e-01 -4.929716289043426514e-01 6.400048732757568359e-01 -2.796001732349395752e-01 8.521086722612380981e-02
-2.337422221899032593e-01 -6.834598183631896973e-01 2.790485918521881104e-01 -1.670361608266830444e-01 -4.580640792846679688e-01 3.361076414585113525e-01 2.714826539158821106e-02 -2.212464064359664917e-01
-1.558525562286376953e-01 -1.083256006240844727e-01 4.741376340389251709e-01 1.149280518293380737e-01 1.069313734769821167e-01 1.141317561268806458e-01 -4.193598330020904541e-01 -7.250087857246398926e-01
5.000902339816093445e-02 -4.634168446063995361e-01 -2.126310020685195923e-01 -3.652215600013732910e-01 -7.183454632759094238e-01 1.026327162981033325e-01 -2.427457273006439209e-01 -1.366234570741653442e-01
-3.375478461384773254e-02 1.015079542994499207e-01 -1.813632547855377197e-01 -3.584029674530029297e-01 -4.539146721363067627e-01 7.088145613670349121e-01 -3.129096627235412598e-01 -1.443684250116348267e-01
2.701195180416107178e-01 -1.257033795118331909e-01 7.257068157196044922e-02 -7.039063572883605957e-01 -3.401616811752319336e-01 9.554719924926757812e-02 -5.337082147598266602e-01 2.827911637723445892e-02
2.820738255977630615e-01 -2.164497226476669312e-01 3.133097887039184570e-01 -5.831986665725708008e-01 -5.597890615463256836e-01 2.232516855001449585e-01 -2.606874704360961914e-01 -6.431934237480163574e-02
1.592390984296798706e-01 2.051761187613010406e-02 -4.780454039573669434e-01 -1.199395880103111267e-01 -2.757836282253265381e-01 5.012700557708740234e-01 -6.231310963630676270e-01 -1.252536177635192871e-01
-2.542653381824493408e-01 1.403586119413375854e-01 3.504149317741394043e-01 -6.055662631988525391e-01 -1.748263835906982422e-02 2.063782885670661926e-02 -6.520752906799316406e-01 -1.461877021938562393e-02
-6.797966957092285156e-01 -1.921540796756744385e-01 1.354082208126783371e-02 3.289578109979629517e-02 -4.398446679115295410e-01 2.331789284944534302e-01 -4.567521810531616211e-01 2.079172283411026001e-01
-3.942320644855499268e-01 -6.483729481697082520e-01 6.530020385980606079e-03 -2.228353917598724365e-01 -1.331991422921419144e-02 4.242163300514221191e-01 -3.462181091308593750e-01 2.729313969612121582e-01
-5.390563011169433594e-01 -2.851485013961791992e-01 -2.718872427940368652e-01 1.108566150069236755e-01 -5.124444961547851562e-01 1.432231217622756958e-01 -3.624025583267211914e-01 -3.569999635219573975e-01
-2.903783135116100311e-02 5.400774627923965454e-02 2.498814761638641357e-01 -6.361801177263259888e-02 -7.852275371551513672e-01 4.614262282848358154e-01 -3.152874708175659180e-01 2.914348244667053223e-02
-1.484759449958801270e-01 -2.006424367427825928e-01 1.741492301225662231e-01 -3.031049370765686035e-01 -2.280106246471405029e-01 8.479418605566024780e-02 -1.980920881032943726e-01 -8.468043804168701172e-01
-3.817444145679473877e-01 -3.960434198379516602e-01 -8.643354289233684540e-03 3.216182887554168701e-01 -4.167299866676330566e-01 5.464392304420471191e-01 -2.850453853607177734e-01 -2.009901702404022217e-01
-1.366014182567596436e-01 -1.459389477968215942e-01 -5.581928491592407227e-01 -2.342721968889236450e-01 -3.284725546836853027e-01 4.741754531860351562e-01 -4.351776242256164551e-01 -2.673257589340209961e-01
-2.880722843110561371e-02 -3.913673460483551025e-01 -1.373978983610868454e-02 2.324685156345367432e-01 2.396167069673538208e-01 4.355399906635284424e-01 -7.370488643646240234e-01 -3.767015039920806885e-02
1.270423978567123413e-01 -7.583049535751342773e-01 3.877438604831695557e-02 -1.127053704112768173e-02 -3.883960843086242676e-01 3.782567679882049561e-01 -3.062785863876342773e-01 1.395243555307388306e-01
-5.798946693539619446e-02 -6.207122206687927246e-01 2.636283636093139648e-01 2.694290578365325928e-01 -2.396806925535202026e-01 5.625300407409667969e-01 -1.750631183385848999e-01 -2.544161677360534668e-01
4.275059103965759277e-01 -1.152906492352485657e-01 6.659621722064912319e-04 -2.404725551605224609e-01 -7.436057925224304199e-02 3.844615519046783447e-01 -7.456901073455810547e-01 1.916385591030120850e-01
-3.933640718460083008e-01 -1.122620031237602234e-01 -4.287232160568237305e-01 2.854430079460144043e-01 -2.161434153094887733e-03 6.594593077898025513e-02 -6.986456513404846191e-01 -2.737174630165100098e-01
5.399585142731666565e-02 -4.080472886562347412e-01 5.948205664753913879e-02 -1.503482460975646973e-01 5.568267405033111572e-02 -3.915321230888366699e-01 -7.914236783981323242e-01 -1.472747325897216797e-01
1.940649300813674927e-01 -2.181792408227920532e-01 -1.237676143646240234e-01 3.772522509098052979e-01 -6.490622162818908691e-01 1.480124332010746002e-02 -5.606207251548767090e-01 -1.459531933069229126e-01
2.068999558687210083e-01 -5.121478810906410217e-03 2.191156297922134399e-01 -7.381036877632141113e-01 -3.640142977237701416e-01 1.824459433555603027e-01 -4.455615282058715820e-01 6.276336964219808578e-03
-3.406768441200256348e-01 -5.526431202888488770e-01 6.577968597412109375e-02 2.305286675691604614e-01 -5.356780290603637695e-01 4.189319610595703125e-01 -1.825953722000122070e-01 -1.589294224977493286e-01
-1.041426286101341248e-01 -1.864786893129348755e-01 1.272416263818740845e-01 -2.347959391772747040e-02 2.234940826892852783e-01 -3.292308449745178223e-01 -8.025342226028442383e-01 -3.677425384521484375e-01
-1.977200955152511597e-01 -1.950350403785705566e-01 -1.875812560319900513e-01 3.259086236357688904e-02 -6.627312898635864258e-01 3.933824002742767334e-01 -1.283527314662933350e-01 -5.255306363105773926e-01
2.654170989990234375e-01 -5.425980091094970703e-01 1.274512112140655518e-01 -1.871438696980476379e-02 1.021081507205963135e-01 -2.376886159181594849e-01 -6.667645573616027832e-01 -3.271853327751159668e-01
-4.788496494293212891e-01 5.791540816426277161e-02 -1.067739129066467285e-01 -3.788343071937561035e-01 -5.086461305618286133e-01 5.329174399375915527e-01 -2.638040482997894287e-01 -1.087807398289442062e-02
6.838718056678771973e-02 -3.784942999482154846e-02 3.413090705871582031e-01 -4.900100529193878174e-01 1.457025706768035889e-01 3.617013990879058838e-01 -4.183294773101806641e-01 -5.569848418235778809e-01
-5.616153031587600708e-02 -4.541802778840065002e-02 2.347663193941116333e-01 -3.260083198547363281e-01 -8.371802419424057007e-02 -4.649084527045488358e-03 -3.599942028522491455e-01 -8.347215652465820312e-01
-1.360457688570022583e-01 -1.559721529483795166e-01 4.265415668487548828e-01 -3.503637313842773438e-01 -2.554414868354797363e-01 -4.690998792648315430e-01 -4.981663525104522705e-01 -3.449594080448150635e-01
-3.553072512149810791e-01 6.142045930027961731e-02 1.969965100288391113e-01 -5.828018188476562500e-01 8.417098969221115112e-02 3.819288909435272217e-01 -3.477949202060699463e-01 -4.664792120456695557e-01
-1.625848263502120972e-01 -1.104804873466491699e-01 -4.386886954307556152e-02 3.881913125514984131e-01 -6.194570660591125488e-01 4.673494100570678711e-01 -4.377402663230895996e-01 -1.224107146263122559e-01
-2.961812019348144531e-01 3.588130176067352295e-01 1.923273801803588867e-01 -3.300033509731292725e-01 3.227253630757331848e-02 -5.678238812834024429e-03 -7.800386548042297363e-01 -1.676424443721771240e-01
-9.171521663665771484e-02 3.073935024440288544e-02 -3.190495967864990234e-01 1.174651160836219788e-01 -4.794257879257202148e-01 3.556230962276458740e-01 -7.123475670814514160e-01 1.062853336334228516e-01
-3.906209468841552734e-01 -2.927253544330596924e-01 1.343441307544708252e-01 7.377899438142776489e-02 -5.682429671287536621e-01 6.146926283836364746e-01 -1.638072729110717773e-01 -1.032256782054901123e-01
-2.840861678123474121e-01 -3.509944975376129150e-01 7.605369389057159424e-02 7.728885859251022339e-02 -7.912861108779907227e-01 3.365973234176635742e-01 -1.282185018062591553e-01 -1.687268614768981934e-01
-7.511725425720214844e-01 -1.095808520913124084e-01 4.837546497583389282e-02 -7.848963141441345215e-02 -5.188646912574768066e-01 6.002601608633995056e-02 -2.583044469356536865e-01 -2.751110196113586426e-01
9.124753624200820923e-02 -2.517534494400024414e-01 1.785715110599994659e-02 -6.937384605407714844e-01 -3.224009647965431213e-02 -1.861071586608886719e-01 -4.894816279411315918e-01 -4.140466451644897461e-01
2.069762200117111206e-01 -8.202023059129714966e-02 -3.690907657146453857e-01 -3.764640539884567261e-02 -4.872334897518157959e-01 5.581851005554199219e-01 -4.909818470478057861e-01 -1.508579552173614502e-01
-5.569608137011528015e-02 -4.784428775310516357e-01 -1.357205808162689209e-01 -7.463907599449157715e-01 -2.897860407829284668e-01 -7.120787352323532104e-02 -3.100626170635223389e-01 -8.535721153020858765e-02
-2.979994714260101318e-01 -1.358433440327644348e-02 5.390440225601196289e-01 -5.949362516403198242e-01 -1.070079952478408813e-01 1.640532761812210083e-01 -2.786401212215423584e-01 -3.879300653934478760e-01
2.045207321643829346e-01 -9.449486434459686279e-02 4.193204939365386963e-01 -2.275205254554748535e-01 -1.975636333227157593e-01 1.420882642269134521e-01 -7.184013724327087402e-01 3.825253546237945557e-01
-5.218936204910278320e-01 -5.900265574455261230e-01 1.174397673457860947e-02 6.923978682607412338e-03 -2.616226375102996826e-01 -3.383212387561798096e-01 -3.958044648170471191e-01 -1.993515789508819580e-01
-4.302438497543334961e-01 -3.750217258930206299e-01 5.385963246226310730e-02 9.684400260448455811e-02 -6.084159016609191895e-01 1.628999561071395874e-01 -6.564759463071823120e-02 -5.108359456062316895e-01
3.317478597164154053e-01 -2.092881649732589722e-01 4.461402595043182373e-01 -3.413011729717254639e-01 -6.411522626876831055e-01 2.650311291217803955e-01 -1.952739059925079346e-01 -1.056629642844200134e-01
-3.244086205959320068e-01 1.974659860134124756e-01 -3.554488420486450195e-01 1.158018112182617188e-01 -2.598895430564880371e-01 3.366797417402267456e-02 -5.099145174026489258e-01 -6.223530769348144531e-01
5.387097001075744629e-01 -2.566139996051788330e-01 -1.289932429790496826e-01 -3.014896214008331299e-01 -4.648458063602447510e-01 7.575540989637374878e-02 -4.333878159523010254e-01 -3.560343980789184570e-01
-1.897922158241271973e-01 -4.820124804973602295e-01 -2.197944186627864838e-02 -2.273025363683700562e-01 8.851639926433563232e-02 -3.761471807956695557e-01 -6.356843709945678711e-01 -3.550732433795928955e-01
-4.658614844083786011e-02 -4.913249313831329346e-01 4.408152997493743896e-01 2.380006015300750732e-01 1.749722212553024292e-01 5.070172548294067383e-01 -4.634606838226318359e-01 5.467606335878372192e-02
-2.474167793989181519e-01 -6.353500485420227051e-01 2.923365235328674316e-01 9.737836197018623352e-03 -5.611099600791931152e-01 2.321029156446456909e-01 -2.430947870016098022e-02 -2.832888960838317871e-01
-4.021080583333969116e-02 -9.899457544088363647e-02 2.908440530300140381e-01 -3.226656913757324219e-01 4.508177563548088074e-02 2.872937023639678955e-01 -3.410483896732330322e-01 -7.739481925964355469e-01
2.593665719032287598e-01 -3.475666940212249756e-01 2.892231196165084839e-02 -6.982551217079162598e-01 -4.646119475364685059e-01 9.331243485212326050e-02 -2.875977754592895508e-01 -1.274590492248535156e-01
-3.774051070213317871e-01 -7.662041187286376953e-01 -1.823083609342575073e-01 -3.766304254531860352e-01 1.195226144045591354e-02 8.510387688875198364e-02 -2.782984077930450439e-01 -1.028312370181083679e-01
1.460309475660324097e-01 -1.399406343698501587e-01 -7.657226175069808960e-02 -7.186639904975891113e-01 -3.852139711380004883e-01 -1.839751750230789185e-01 -4.743469953536987305e-01 -1.717805117368698120e-01
-2.061759680509567261e-01 1.263803690671920776e-01 3.736611008644104004e-01 -5.528562664985656738e-01 -1.685669571161270142e-01 -2.097529917955398560e-01 -5.950241088867187500e-01 -2.641628980636596680e-01
-6.808109283447265625e-01 -3.326607868075370789e-02 -3.387248143553733826e-02 -9.705553948879241943e-02 -6.130796074867248535e-01 2.187599539756774902e-01 -2.934164702892303467e-01 -1.225035488605499268e-01
-8.755532652139663696e-02 -3.784334957599639893e-01 -1.336096376180648804e-01 -7.431650161743164062e-01 -4.094797372817993164e-01 -1.184405311942100525e-01 -2.727955281734466553e-01 -1.511864215135574341e-01
-1.624972373247146606e-01 -4.920415580272674561e-01 -2.085800915956497192e-01 -3.497489988803863525e-01 1.795843839645385742e-01 -2.683134078979492188e-01 -6.366291046142578125e-01 -2.368978559970855713e-01
-1.541225463151931763e-01 1.442562192678451538e-01 5.501308441162109375e-01 -3.765621483325958252e-01 5.898243188858032227e-02 4.546460509300231934e-01 -3.845287859439849854e-01 -3.910869956016540527e-01
-3.333545923233032227e-01 2.199509739875793457e-02 -3.704314231872558594e-01 3.847210407257080078e-01 -1.736156791448593140e-01 2.069277167320251465e-01 -6.802628636360168457e-01 -2.596958875656127930e-01
-9.473678469657897949e-02 2.508898675441741943e-01 3.717748522758483887e-01 -3.880825042724609375e-01 9.229122661054134369e-03 5.077815055847167969e-01 -3.656399250030517578e-01 -4.976293146610260010e-01
-2.227667570114135742e-01 -2.793896384537220001e-02 -1.406129896640777588e-01 1.460123807191848755e-01 -3.701227307319641113e-01 6.600468158721923828e-01 -2.512691915035247803e-01 -5.222203731536865234e-01
-8.283306658267974854e-02 -7.556211352348327637e-01 -2.549101114273071289e-01 5.987949669361114502e-02 1.672383844852447510e-01 3.511259555816650391e-01 -3.822841346263885498e-01 -2.370893061161041260e-01
-1.754052489995956421e-01 5.315916612744331360e-02 3.678092062473297119e-01 -7.035840302705764771e-02 -1.283649355173110962e-02 2.457598000764846802e-01 -3.489250838756561279e-01 -8.024099469184875488e-01
4.281693994998931885e-01 -2.168684005737304688e-01 -1.164618730545043945e-01 -1.833087205886840820e-01 -6.372545957565307617e-01 1.365397423505783081e-01 -2.535034120082855225e-01 -4.831905961036682129e-01
-8.478697389364242554e-03 -3.087295778095722198e-02 1.543439030647277832e-01 -6.808164715766906738e-01 -4.370586574077606201e-01 -1.955819278955459595e-01 -3.389698565006256104e-01 -4.092296957969665527e-01
-4.293277561664581299e-01 -2.138662338256835938e-02 4.021757543087005615e-01 -6.019178032875061035e-01 -7.970885932445526123e-02 3.181867003440856934e-01 -2.042125910520553589e-01 -3.766573369503021240e-01
3.039901144802570343e-02 -5.197422504425048828e-01 -1.101099979132413864e-02 -3.255269825458526611e-01 3.865409493446350098e-01 3.341479599475860596e-01 -5.916405320167541504e-01 1.083867549896240234e-01
-3.498567342758178711e-01 3.395768105983734131e-01 1.828742325305938721e-01 -2.684141397476196289e-01 7.898941636085510254e-02 -8.977360092103481293e-03 -8.029382824897766113e-01 -7.595312595367431641e-02
2.180036716163158417e-02 -7.702753543853759766e-01 -1.640818417072296143e-01 -7.942111045122146606e-02 -3.515660762786865234e-01 3.853987157344818115e-01 -1.916354149580001831e-01 -2.532096803188323975e-01
-2.397872656583786011e-01 3.241742551326751709e-01 4.515779912471771240e-01 -2.846428751945495605e-01 2.320788800716400146e-02 1.641815304756164551e-01 -6.600300073623657227e-01 -2.988897562026977539e-01
4.494122564792633057e-01 -1.089944317936897278e-01 2.666358835995197296e-03 -3.096827864646911621e-01 2.622905932366847992e-02 3.554166555404663086e-01 -7.421883344650268555e-01 1.112920865416526794e-01
-1.213450655341148376e-01 -1.470906287431716919e-01 4.910995662212371826e-01 -2.553839385509490967e-01 1.009061112999916077e-01 -3.132864534854888916e-01 -7.056952118873596191e-01 -2.256190925836563110e-01
-7.236872613430023193e-02 -7.657609134912490845e-02 2.132757604122161865e-01 -1.259402632713317871e-01 -1.231720447540283203e-01 5.777923855930566788e-03 -3.760116100311279297e-01 -8.780443668365478516e-01
1.757266074419021606e-01 -1.434353291988372803e-01 5.322384238243103027e-01 -2.790684700012207031e-01 -2.806203961372375488e-01 2.874006927013397217e-01 -5.385921597480773926e-01 3.687286972999572754e-01
-2.710604965686798096e-01 -9.803810715675354004e-02 -3.215793967247009277e-01 -4.726708233356475830e-01 -5.126344561576843262e-01 3.744082748889923096e-01 -4.271059632301330566e-01 6.847279518842697144e-02
-7.471265196800231934e-01 -4.086190462112426758e-01 6.986202299594879150e-02 -1.556696929037570953e-02 -2.968955039978027344e-01 1.321993619203567505e-01 -3.683883547782897949e-01 1.684502363204956055e-01
-3.549506962299346924e-01 -9.719181805849075317e-02 3.632939653471112251e-03 3.916620314121246338e-01 -4.029361009597778320e-01 6.278290152549743652e-01 -3.869040608406066895e-01 -7.021363079547882080e-02
2.682819664478302002e-01 -2.739512026309967041e-01 4.239368438720703125e-02 -7.554598450660705566e-01 -2.118476182222366333e-01 1.717556118965148926e-01 -4.539467990398406982e-01 -3.411327023059129715e-03
-3.499848246574401855e-01 -3.712432980537414551e-01 -8.415631204843521118e-02 2.641060650348663330e-01 -2.310357987880706787e-01 6.024962067604064941e-01 -1.780456304550170898e-01 -4.634385406970977783e-01
-2.287651747465133667e-01 -5.289634466171264648e-01 3.707506656646728516e-01 2.434858530759811401e-01 -3.336055278778076172e-01 5.058305859565734863e-01 -2.712167799472808838e-01 1.743756830692291260e-01
-2.062944695353507996e-02 -3.152693808078765869e-01 1.817986220121383667e-01 -6.123380362987518311e-02 -4.292052984237670898e-02 -3.579652011394500732e-01 -6.001728177070617676e-01 -6.108933091163635254e-01
3.096159733831882477e-02 -5.178530141711235046e-02 -1.531714946031570435e-01 2.100062519311904907e-01 -5.335559844970703125e-01 1.330525726079940796e-01 -7.620961666107177734e-01 2.135882973670959473e-01
-2.717252671718597412e-01 -6.188285723328590393e-02 -4.970421642065048218e-02 2.452725311741232872e-03 -7.802368402481079102e-01 4.308070540428161621e-01 -3.253693282604217529e-01 -1.401069760322570801e-01
-7.598149031400680542e-02 -1.630868315696716309e-01 1.949333846569061279e-01 -6.476497650146484375e-02 -7.767955958843231201e-02 9.373176842927932739e-02 -3.720562160015106201e-01 -8.787437081336975098e-01
-1.588860750198364258e-01 -7.212766408920288086e-01 4.896040260791778564e-02 1.449204832315444946e-01 -3.777571618556976318e-01 4.195452034473419189e-01 -1.532683223485946655e-01 -2.981716394424438477e-01
-5.920749902725219727e-01 -1.774109005928039551e-01 -2.008114308118820190e-01 3.247802704572677612e-02 -4.961068630218505859e-01 3.718984723091125488e-01 -2.230642586946487427e-01 -3.773652613162994385e-01
-3.941220939159393311e-01 -1.380283534526824951e-01 4.817003309726715088e-01 -2.581599056720733643e-01 3.844271302223205566e-01 3.221527040004730225e-01 -5.061919093132019043e-01 -1.383375078439712524e-01
-3.639122471213340759e-02 -1.877550929784774780e-01 4.408023357391357422e-01 -2.659609019756317139e-01 -1.967146992683410645e-01 -1.746338978409767151e-02 -6.599150896072387695e-01 4.731726646423339844e-01
3.043826222419738770e-01 -3.927643895149230957e-01 3.629194796085357666e-01 -4.386902153491973877e-01 -5.238018035888671875e-01 -4.557428508996963501e-02 -3.339286744594573975e-01 -2.024200856685638428e-01
-2.273964136838912964e-01 -1.983911544084548950e-01 3.750018775463104248e-01 -4.424934089183807373e-01 3.668919205665588379e-01 1.586797088384628296e-01 -5.543455481529235840e-01 -3.246798217296600342e-01
1.240576151758432388e-02 8.004482835531234741e-02 -3.185925483703613281e-01 -2.331533581018447876e-01 -6.089026927947998047e-01 4.491304159164428711e-01 -2.853857874870300293e-01 -4.285457730293273926e-01
1.574609279632568359e-01 -2.128697782754898071e-01 4.139862954616546631e-01 -4.335781335830688477e-01 -2.465122342109680176e-01 7.108057290315628052e-02 -6.211505532264709473e-01 3.447741568088531494e-01
-2.374504357576370239e-01 -6.575179696083068848e-01 4.581458866596221924e-01 -3.451736569404602051e-01 -1.958718895912170410e-01 2.546772360801696777e-01 -1.861482858657836914e-01 2.106357514858245850e-01
1.883258819580078125e-01 8.968891203403472900e-02 4.268247634172439575e-02 -7.255146503448486328e-01 -3.100628852844238281e-01 -1.107026562094688416e-01 -5.134422779083251953e-01 -2.372315078973770142e-01
-2.881053090095520020e-01 -4.850329086184501648e-02 5.524642467498779297e-01 -6.302344202995300293e-01 -9.449975937604904175e-02 2.054785043001174927e-01 -2.620921432971954346e-01 -3.039517998695373535e-01
-5.065836757421493530e-02 -2.030584961175918579e-01 4.539718851447105408e-02 3.902186453342437744e-01 -5.508357286453247070e-01 4.556815922260284424e-01 -5.168474316596984863e-01 1.538590341806411743e-01
-4.632128775119781494e-01 -3.339132666587829590e-01 4.936592876911163330e-01 -2.301682531833648682e-01 2.160097807645797729e-01 1.685790568590164185e-01 -3.214158415794372559e-01 -4.459502398967742920e-01
-2.657432854175567627e-01 1.115919351577758789e-01 5.510857701301574707e-01 -4.066715240478515625e-01 1.442413181066513062e-01 2.689303755760192871e-01 -5.746635198593139648e-01 -1.564714908599853516e-01
-2.010107338428497314e-01 -1.557709127664566040e-01 3.924082517623901367e-01 -3.611852526664733887e-01 -5.830348655581474304e-02 1.279601007699966431e-01 -2.948313057422637939e-01 -7.376940250396728516e-01
-3.291466534137725830e-01 -6.031279563903808594e-01 4.094847440719604492e-01 3.001925945281982422e-01 -1.793889105319976807e-01 2.092018276453018188e-01 -4.240584075450897217e-01 1.197262406349182129e-01
2.529918551445007324e-01 -3.514136075973510742e-01 -1.098521798849105835e-01 -3.544977903366088867e-01 -6.678806543350219727e-01 1.128974780440330505e-01 -1.584017425775527954e-01 -4.368818104267120361e-01
3.678572177886962891e-01 -2.058287411928176880e-01 -2.012394368648529053e-03 -6.354665011167526245e-02 1.770061813294887543e-02 6.671778559684753418e-01 -6.100382804870605469e-01 2.621806785464286804e-02
-2.945008277893066406e-01 3.008169233798980713e-01 4.544227123260498047e-01 -2.703401148319244385e-01 6.172906979918479919e-02 8.578699082136154175e-02 -6.943578124046325684e-01 -2.233647555112838745e-01
-4.082746803760528564e-01 3.918928503990173340e-01 2.479361146688461304e-01 -3.500945866107940674e-01 -2.887456119060516357e-02 2.036474198102951050e-01 -6.416599750518798828e-01 -2.041072547435760498e-01
1.691893339157104492e-01 -5.399082303047180176e-01 1.995672434568405151e-01 -3.124850392341613770e-01 -6.995230317115783691e-01 7.466273754835128784e-02 -1.792823374271392822e-01 -1.238997206091880798e-01
-1.752270013093948364e-01 -8.076077699661254883e-01 -8.155898749828338623e-02 -1.528447270393371582e-01 1.968016624450683594e-01 3.591792881488800049e-01 -3.165106177330017090e-01 -1.383192390203475952e-01
-1.231625303626060486e-01 -6.623826622962951660e-01 1.169147938489913940e-01 2.054957449436187744e-01 -5.596913099288940430e-01 2.962718307971954346e-01 -2.088049948215484619e-01 -2.134287357330322266e-01
3.206913769245147705e-01 -4.371848106384277344e-01 -3.158967792987823486e-01 -4.012719392776489258e-01 -4.862327277660369873e-01 1.649352163076400757e-01 -2.551162242889404297e-01 -3.413303494453430176e-01
-2.485347390174865723e-01 -5.757531523704528809e-01 -1.602050811052322388e-01 -4.364124834537506104e-01 -1.214847043156623840e-01 -2.014411240816116333e-01 -4.965423643589019775e-01 -2.978691756725311279e-01
-3.373553454875946045e-01 -2.820086777210235596e-01 1.531804800033569336e-01 1.505559086799621582e-01 -6.013643741607666016e-01 5.767524838447570801e-01 -1.890009343624114990e-01 -1.747200936079025269e-01
-2.180073410272598267e-01 -6.429446339607238770e-01 -1.189187318086624146e-01 -4.851528406143188477e-01 9.294983744621276855e-02 -9.488082677125930786e-02 -5.042186379432678223e-01 1.330480873584747314e-01
4.321962296962738037e-01 -1.634881496429443359e-01 3.865889906883239746e-01 -3.618899285793304443e-01 -5.106493830680847168e-01 -6.074892356991767883e-03 -3.624977767467498779e-01 -3.374291062355041504e-01
2.079351432621479034e-02 -8.727598935365676880e-02 4.103486835956573486e-01 -3.817435801029205322e-01 -2.115564346313476562e-01 -2.986887097358703613e-01 -5.047412514686584473e-01 -5.376816391944885254e-01
-4.480124115943908691e-01 9.573962539434432983e-03 6.178354620933532715e-01 -4.712702929973602295e-01 -7.606622576713562012e-02 7.779206335544586182e-02 -4.239742457866668701e-01 -6.152280047535896301e-02
5.999918654561042786e-02 -6.731427311897277832e-01 -2.075428962707519531e-01 -4.253303408622741699e-01 1.736965179443359375e-01 2.794755399227142334e-01 -4.582788646221160889e-01 -3.165941312909126282e-02
-2.646742463111877441e-01 -3.938687443733215332e-01 1.088920682668685913e-01 -7.461988925933837891e-02 -6.768075227737426758e-01 3.152176141738891602e-01 4.712316766381263733e-02 -4.446777403354644775e-01
3.831503391265869141e-01 2.488264441490173340e-02 6.836918741464614868e-02 -6.593857407569885254e-01 -2.636053860187530518e-01 1.593198925256729126e-01 -5.544411540031433105e-01 -1.041038185358047485e-01
1.854480355978012085e-01 -6.594154238700866699e-01 -1.253333985805511475e-01 5.276147648692131042e-02 -1.365340352058410645e-01 4.897838532924652100e-01 -1.377033591270446777e-01 -4.845575094223022461e-01
-7.323269546031951904e-02 -3.429066538810729980e-01 4.471426829695701599e-02 4.066639840602874756e-01 -3.019050061702728271e-01 6.780700683593750000e-01 -2.937132418155670166e-01 -2.692285180091857910e-01
-2.419165521860122681e-01 3.344394564628601074e-01 3.045165538787841797e-01 -3.382295370101928711e-01 1.168515160679817200e-02 -3.161777555942535400e-02 -7.734055519104003906e-01 -1.523309350013732910e-01
4.877481758594512939e-01 -2.338949888944625854e-01 -1.689292043447494507e-01 -2.474021613597869873e-01 -5.392675399780273438e-01 1.135411411523818970e-01 -3.149506449699401855e-01 -4.634167551994323730e-01
-2.029477208852767944e-01 -4.746836721897125244e-01 1.240982562303543091e-01 2.243887633085250854e-01 -5.692696571350097656e-01 -3.700695633888244629e-01 -3.762688040733337402e-01 -2.552238404750823975e-01
-2.024724185466766357e-01 -2.663613855838775635e-01 5.548138022422790527e-01 2.581133879721164703e-02 -2.872572280466556549e-02 1.218774020671844482e-01 -2.797533273696899414e-01 -6.968719959259033203e-01
-9.054797887802124023e-02 -1.997801512479782104e-01 1.531496644020080566e-01 -5.088540911674499512e-01 3.935246914625167847e-02 1.072220206260681152e-01 -3.492820858955383301e-01 -7.310667634010314941e-01
-1.822793930768966675e-01 5.585540458559989929e-02 -1.983670294284820557e-01 -5.374064296483993530e-02 -2.347246110439300537e-01 6.342033147811889648e-01 -6.292667984962463379e-01 2.610186636447906494e-01
-1.482171267271041870e-01 -5.524354577064514160e-01 2.076524309813976288e-02 9.441749751567840576e-02 3.268082737922668457e-01 5.732622742652893066e-01 -4.771668314933776855e-01 -1.947924867272377014e-02
-3.250944614410400391e-01 3.610947430133819580e-01 4.523985683917999268e-01 -2.700818181037902832e-01 -1.172399334609508514e-02 1.638654172420501709e-01 -6.323149204254150391e-01 -2.439343035221099854e-01
-2.839479148387908936e-01 1.530113071203231812e-01 5.810211300849914551e-01 -4.957269728183746338e-01 -2.854402363300323486e-01 3.902456164360046387e-01 -2.452284693717956543e-01 -1.368411630392074585e-01
-3.301181793212890625e-01 -6.005889773368835449e-01 1.921279355883598328e-02 -2.878317981958389282e-02 -5.311086177825927734e-01 4.482796490192413330e-01 -6.172120198607444763e-02 -2.056132107973098755e-01
-1.111543178558349609e-01 4.849996790289878845e-02 3.813230991363525391e-01 -2.005942910909652710e-01 -2.784298062324523926e-01 -4.621686935424804688e-01 -6.308959722518920898e-01 -3.324067890644073486e-01
-2.644854597747325897e-02 -2.182313501834869385e-01 -4.018256440758705139e-02 -1.824788935482501984e-02 -3.126442432403564453e-02 8.898478150367736816e-01 -3.847737014293670654e-01 -9.418313950300216675e-02
-1.498385518789291382e-01 -6.130156517028808594e-01 -2.940315902233123779e-01 -1.548142880201339722e-01 2.894310951232910156e-01 -4.345622286200523376e-02 -5.716123580932617188e-01 -2.809599637985229492e-01
-4.573155045509338379e-01 -1.468467712402343750e-01 -5.138915181159973145e-01 -3.271801397204399109e-02 -1.601253002882003784e-01 4.897788539528846741e-02 -5.221194624900817871e-01 -4.511052370071411133e-01
2.891328930854797363e-01 1.993088982999324799e-03 4.828523099422454834e-01 -1.249232664704322815e-01 -4.250141233205795288e-02 3.518464863300323486e-01 -6.980765461921691895e-01 2.339504808187484741e-01
-9.691324830055236816e-02 2.543724775314331055e-01 3.306970894336700439e-01 -5.499995350837707520e-01 -8.180748671293258667e-02 3.339664340019226074e-01 -4.268929958343505859e-01 -4.621459543704986572e-01
2.149805575609207153e-01 -1.690910458564758301e-01 7.293245196342468262e-02 4.597650375217199326e-03 -1.140104755759239197e-01 -4.597501158714294434e-01 -7.944687604904174805e-01 -2.535791099071502686e-01
-3.824447989463806152e-01 -3.655719161033630371e-01 -2.520358562469482422e-01 -8.432731847278773785e-04 1.379940565675497055e-02 4.490818977355957031e-01 -5.982789993286132812e-01 3.110750615596771240e-01
-5.021080970764160156e-01 -2.943996787071228027e-01 1.508296579122543335e-01 7.285342365503311157e-02 -6.151056885719299316e-01 8.098369091749191284e-02 -6.892991065979003906e-02 -4.934515357017517090e-01
7.231305539608001709e-02 -4.859833121299743652e-01 2.702473402023315430e-01 5.446837544441223145e-01 -3.452141284942626953e-01 7.414627820253372192e-02 -4.231689572334289551e-01 -2.917781174182891846e-01
4.599002599716186523e-01 -1.272248029708862305e-01 6.598772853612899780e-02 -3.122626841068267822e-01 2.615856938064098358e-03 1.322351247072219849e-01 -8.037786483764648438e-01 8.300687372684478760e-02
-1.114252209663391113e-01 -3.012713193893432617e-01 4.941748678684234619e-01 8.883992582559585571e-02 -1.788402721285820007e-02 -3.956514298915863037e-01 -6.581468582153320312e-01 -2.338836938142776489e-01
1.872553527355194092e-01 -3.351377844810485840e-01 2.750186920166015625e-01 1.026190966367721558e-01 1.415871381759643555e-01 -2.770902812480926514e-01 -7.933480739593505859e-01 -2.005614787340164185e-01
2.014130949974060059e-01 -3.441228866577148438e-01 9.055934846401214600e-02 -8.793520741164684296e-03 4.585803300142288208e-02 -3.409972786903381348e-01 -7.875820398330688477e-01 -3.067019581794738770e-01
-2.543453872203826904e-01 -2.149520963430404663e-01 -7.918652147054672241e-03 5.473903194069862366e-02 -8.449046015739440918e-01 1.983173340559005737e-01 -1.865610927343368530e-01 -3.131231069564819336e-01
2.643167674541473389e-01 -1.203991589136421680e-03 -1.041709557175636292e-01 -8.660980314016342163e-02 -6.319317817687988281e-01 4.828401803970336914e-01 -5.262129902839660645e-01 4.909007996320724487e-02
-2.596854977309703827e-02 -1.831842958927154541e-01 2.345482259988784790e-01 -6.356580853462219238e-01 1.123779788613319397e-01 2.231863588094711304e-01 -3.687851130962371826e-01 -5.552041530609130859e-01
4.075747728347778320e-02 -5.508451461791992188e-01 -4.084180891513824463e-01 -5.159687399864196777e-01 8.509144186973571777e-02 -6.280754692852497101e-03 -4.692460894584655762e-01 -1.854924112558364868e-01
3.576734066009521484e-01 8.699034154415130615e-02 -2.105593234300613403e-01 -2.935842275619506836e-01 -3.331789672374725342e-01 1.829207837581634521e-01 -7.194667458534240723e-01 -2.680948972702026367e-01
-3.821699023246765137e-01 -3.408601880073547363e-01 8.624903857707977295e-02 1.065451800823211670e-01 -4.873598814010620117e-01 6.617185473442077637e-01 -1.332084238529205322e-01 -1.607297658920288086e-01
-2.718109190464019775e-01 -7.770783901214599609e-01 5.747126787900924683e-02 -1.120188459753990173e-01 -4.862722456455230713e-01 1.478458344936370850e-01 -5.155429616570472717e-02 -2.131668627262115479e-01
-3.434839248657226562e-01 2.475939542055130005e-01 6.163753569126129150e-02 -3.958284556865692139e-01 -4.232837259769439697e-01 6.444831490516662598e-01 -2.562917470932006836e-01 -4.860549699515104294e-03
1.312268674373626709e-01 -2.835223972797393799e-01 -4.278835654258728027e-02 1.779367625713348389e-01 -7.487141489982604980e-01 1.886404156684875488e-01 -5.124336481094360352e-01 1.007758527994155884e-01
-1.937228888273239136e-01 1.278024315834045410e-01 -3.704667985439300537e-01 2.410331666469573975e-01 -2.789731025695800781e-01 -4.556734859943389893e-02 -6.264070272445678711e-01 -5.277379155158996582e-01
1.292032301425933838e-01 -4.002106189727783203e-01 4.910178482532501221e-01 -4.454618096351623535e-01 -3.858959078788757324e-01 8.919019252061843872e-02 -3.939441144466400146e-01 2.674711644649505615e-01
-3.295656666159629822e-02 -3.019838929176330566e-01 3.608438372611999512e-01 -4.528943449258804321e-03 -8.880788227543234825e-04 8.950051665306091309e-02 -3.492229878902435303e-01 -8.046882152557373047e-01
-4.208552241325378418e-01 -6.031205654144287109e-01 3.823880553245544434e-01 1.243030000478029251e-02 -3.613424897193908691e-01 3.545039296150207520e-01 -2.157333493232727051e-01 9.984552860260009766e-02
2.465869933366775513e-01 3.878293931484222412e-02 -4.177465438842773438e-01 -2.417668141424655914e-02 -2.409591674804687500e-01 5.715084075927734375e-01 -5.703223943710327148e-01 -2.294409722089767456e-01
8.848616480827331543e-02 -3.776133358478546143e-01 -2.085993140935897827e-01 -1.515514701604843140e-01 3.577240109443664551e-01 3.219791054725646973e-01 -6.333067417144775391e-01 -3.877919018268585205e-01
-2.589867711067199707e-01 -5.265065282583236694e-02 -2.325939834117889404e-01 2.982623875141143799e-01 2.075225710868835449e-01 6.147322710603475571e-03 -8.624039888381958008e-01 -1.578907296061515808e-02
-7.030802965164184570e-02 -5.223559737205505371e-01 3.835107982158660889e-01 3.256123363971710205e-01 1.658703088760375977e-01 2.096071839332580566e-01 -6.216434240341186523e-01 1.058698222041130066e-01
-4.713849127292633057e-01 7.143144495785236359e-03 -4.947835803031921387e-01 -6.833614408969879150e-02 -2.995080649852752686e-01 1.271598041057586670e-01 -4.996781349182128906e-01 -4.155861437320709229e-01
1.091425493359565735e-01 -3.769375085830688477e-01 5.396751761436462402e-01 -3.049466013908386230e-01 -3.165910542011260986e-01 1.750399023294448853e-01 -4.218634665012359619e-01 3.910582661628723145e-01
1.337913721799850464e-01 -2.176532447338104248e-01 5.205127000808715820e-01 -1.935605108737945557e-01 -1.256057471036911011e-01 1.306591480970382690e-01 -6.827754378318786621e-01 3.567866683006286621e-01
2.546635866165161133e-01 -4.542701244354248047e-01 1.958539336919784546e-01 -1.399494409561157227e-01 -7.660363912582397461e-01 -2.379056299105286598e-03 -2.834400534629821777e-01 6.070318073034286499e-02
-5.548527240753173828e-01 2.288697957992553711e-01 3.279311954975128174e-01 -1.207569092512130737e-01 8.014203608036041260e-02 -6.972382217645645142e-02 -6.887438893318176270e-01 -1.788403838872909546e-01
-9.916304796934127808e-02 -1.025310810655355453e-02 -2.213504463434219360e-01 3.138906881213188171e-02 -6.839168071746826172e-01 3.595767021179199219e-01 -5.772582888603210449e-01 9.907389432191848755e-02
-5.287471413612365723e-02 -5.527677536010742188e-01 5.309890508651733398e-01 3.495002090930938721e-01 -1.100510880351066589e-01 2.237662374973297119e-01 -4.724675416946411133e-01 4.630607366561889648e-02
1.074118986725807190e-01 -7.801094651222229004e-01 -2.047815620899200439e-01 7.437264174222946167e-02 -1.373258605599403381e-02 4.101511836051940918e-01 -3.351111412048339844e-01 -2.274045646190643311e-01
-1.222296431660652161e-01 -4.625133872032165527e-01 8.956643939018249512e-02 4.258472621440887451e-01 -4.615094065666198730e-01 4.300236701965332031e-01 -4.221910536289215088e-01 7.494520395994186401e-02
-6.231899261474609375e-01 4.358563572168350220e-02 -2.640714645385742188e-01 -3.977209702134132385e-02 -4.782668650150299072e-01 3.297874927520751953e-01 -3.543693721294403076e-01 -2.744859755039215088e-01
-2.917570173740386963e-01 -1.171158999204635620e-01 -1.959215700626373291e-01 2.312002480030059814e-01 -2.095682770013809204e-01 6.879932284355163574e-01 -2.563642561435699463e-01 -4.757591784000396729e-01
-9.238225221633911133e-02 -2.246478796005249023e-01 -1.312241107225418091e-01 4.991484880447387695e-01 -4.471720755100250244e-01 4.642803668975830078e-01 -4.810520708560943604e-01 -1.664322167634963989e-01
1.047988981008529663e-01 -3.979757130146026611e-01 1.322314143180847168e-01 -6.667492389678955078e-01 1.970903873443603516e-01 4.023835957050323486e-01 -3.666355013847351074e-01 -1.827950626611709595e-01
4.811813235282897949e-01 4.237926378846168518e-02 -7.410445809364318848e-02 -1.878663748502731323e-01 -5.956030916422605515e-03 5.022287964820861816e-01 -6.122441887855529785e-01 -3.142786920070648193e-01
-1.438294164836406708e-02 -4.745970070362091064e-01 -2.242132872343063354e-01 1.896883398294448853e-01 -3.863914906978607178e-01 5.473745465278625488e-01 -1.974138021469116211e-01 -4.476692974567413330e-01
-1.237124204635620117e-01 -1.677442640066146851e-01 5.089164972305297852e-01 -9.806531481444835663e-03 -1.793445199728012085e-01 -1.606835126876831055e-01 -3.981307148933410645e-01 -6.935223340988159180e-01
-1.761208027601242065e-01 1.086911652237176895e-02 9.406172484159469604e-02 -3.130483031272888184e-01 -8.550953865051269531e-01 2.510519623756408691e-01 -1.015456616878509521e-01 -2.397701144218444824e-01
-2.851959466934204102e-01 -1.457376629114151001e-01 4.939284026622772217e-01 -1.022292487323284149e-02 2.529242932796478271e-01 3.136996030807495117e-01 -3.701726794242858887e-01 -5.949353575706481934e-01
-4.341166317462921143e-01 -4.945192933082580566e-01 7.973557710647583008e-02 -9.560923092067241669e-03 -5.157390236854553223e-01 -3.914313018321990967e-01 -3.680417835712432861e-01 -7.670942693948745728e-02
-2.018692046403884888e-01 -4.062587022781372070e-01 6.860262155532836914e-02 5.192885994911193848e-01 1.521518081426620483e-02 5.448138713836669922e-01 -4.552173018455505371e-01 -1.247373968362808228e-01
2.122391164302825928e-01 -1.509682238101959229e-01 -1.254396289587020874e-01 -7.087709009647369385e-02 -8.480210304260253906e-01 9.012266248464584351e-02 -4.159635901451110840e-01 -1.054376512765884399e-01
-4.667512774467468262e-01 -3.599775135517120361e-01 -1.691739559173583984e-01 8.344519883394241333e-02 -2.254993617534637451e-01 6.630071401596069336e-01 -3.236071467399597168e-01 -1.477382779121398926e-01
-3.937457799911499023e-01 1.317579150199890137e-01 4.678985178470611572e-01 -7.602825015783309937e-02 1.973253190517425537e-01 8.604975417256355286e-03 -7.507311701774597168e-01 -1.691559143364429474e-02
-4.440868794918060303e-01 -1.455097645521163940e-01 -1.303512156009674072e-01 1.478372812271118164e-01 -6.972365975379943848e-01 3.003799617290496826e-01 -2.776145637035369873e-01 -2.988810241222381592e-01
-3.821218758821487427e-02 2.173938304185867310e-01 1.872236132621765137e-01 -5.899878740310668945e-01 7.163663953542709351e-02 4.099968373775482178e-01 -4.018286168575286865e-01 -4.831627011299133301e-01
9.148053824901580811e-02 -4.525489211082458496e-01 -1.411374211311340332e-01 -6.823940873146057129e-01 -4.065923690795898438e-01 -1.030132472515106201e-01 -3.071770370006561279e-01 -1.759618520736694336e-01
2.405375838279724121e-01 -3.740166723728179932e-01 -1.492846757173538208e-01 -3.614058494567871094e-01 -7.133013010025024414e-01 2.208032160997390747e-01 -2.353826761245727539e-01 -1.907756179571151733e-01
3.627288937568664551e-01 -2.109047025442123413e-01 -2.185888439416885376e-01 -1.716204136610031128e-01 -7.211787104606628418e-01 2.214444801211357117e-02 -4.365035295486450195e-01 -1.886475384235382080e-01
-2.122733891010284424e-01 1.741269379854202271e-01 -3.724846243858337402e-01 2.171536237001419067e-01 -2.011440247297286987e-01 -1.297981142997741699e-01 -7.141251564025878906e-01 -4.140508472919464111e-01
4.373441636562347412e-01 -1.957488507032394409e-01 4.987343251705169678e-01 -7.789418846368789673e-02 1.106189638376235962e-01 2.401150763034820557e-01 -6.623854041099548340e-01 -8.344305306673049927e-02
-2.095292806625366211e-01 1.495763808488845825e-01 -2.973420023918151855e-01 1.335356831550598145e-01 -3.771266937255859375e-01 -7.107329368591308594e-02 -4.960443675518035889e-01 -6.588964462280273438e-01
-1.661668345332145691e-02 -4.896824806928634644e-02 3.334397077560424805e-01 -2.574941515922546387e-01 -2.244417369365692139e-01 -3.051738440990447998e-01 -5.412731766700744629e-01 -6.191598773002624512e-01
4.558416903018951416e-01 -4.039879888296127319e-02 3.850962221622467041e-01 -1.037534251809120178e-01 -6.487336475402116776e-03 3.238739669322967529e-01 -7.193264365196228027e-01 9.563226997852325439e-02
-1.092429906129837036e-01 -8.312897384166717529e-02 2.182564884424209595e-01 -3.448043167591094971e-01 -1.330390945076942444e-02 5.694293603301048279e-02 -3.646306693553924561e-01 -8.235621452331542969e-01
2.462763488292694092e-01 -3.437161445617675781e-02 -2.066214978694915771e-01 -5.862846225500106812e-02 1.828793436288833618e-01 5.842519402503967285e-01 -6.148723363876342773e-01 -3.730597794055938721e-01
-1.278887689113616943e-01 -2.182070463895797729e-01 3.000972867012023926e-01 -3.221089541912078857e-01 3.134562820196151733e-02 1.717269420623779297e-01 -2.806280255317687988e-01 -7.956084012985229492e-01
-2.565599083900451660e-01 -2.341969013214111328e-01 -2.611146867275238037e-01 -2.884825468063354492e-01 -2.826307117938995361e-01 4.526464939117431641e-01 -5.914365649223327637e-01 3.055479824542999268e-01
-2.762870192527770996e-01 1.086724773049354553e-01 6.372684836387634277e-01 -2.603634297847747803e-01 8.419199287891387939e-02 4.684778749942779541e-01 -4.478565752506256104e-01 -1.040201708674430847e-01
-1.410076171159744263e-01 -2.921722531318664551e-01 3.816844224929809570e-01 -2.011690884828567505e-01 -1.074574291706085205e-01 -2.956139147281646729e-01 -4.807761013507843018e-01 -6.152396202087402344e-01
-6.902108341455459595e-02 -5.772323012351989746e-01 3.623127937316894531e-01 1.577857583761215210e-01 2.435473203659057617e-01 3.879348635673522949e-01 -5.396361351013183594e-01 6.968668103218078613e-02
4.896357059478759766e-01 -1.774200499057769775e-01 -7.145173102617263794e-02 1.710792034864425659e-01 6.801600009202957153e-02 3.538103103637695312e-01 -7.509598135948181152e-01 -2.563392929732799530e-02
-4.227802753448486328e-01 -3.433195054531097412e-01 -2.229531109333038330e-01 7.479718327522277832e-02 -6.002388000488281250e-01 3.209810853004455566e-01 -2.038701474666595459e-01 -3.784274160861968994e-01
-1.405961215496063232e-01 -9.194208681583404541e-02 -2.345494478940963745e-01 -1.383762508630752563e-01 -2.909014001488685608e-02 3.792779445648193359e-01 -7.696997523307800293e-01 4.006024003028869629e-01
1.219253428280353546e-02 -3.236468136310577393e-01 4.811602830886840820e-01 -1.559901423752307892e-02 -5.763576366007328033e-03 -3.298371136188507080e-01 -6.887590885162353516e-01 -2.830739617347717285e-01
3.072610795497894287e-01 -5.444191098213195801e-01 6.161917746067047119e-02 2.755578458309173584e-01 -4.291453063488006592e-01 4.566107690334320068e-01 -2.856821119785308838e-01 -2.349389046430587769e-01
-1.080866903066635132e-01 -5.283976346254348755e-02 6.817747950553894043e-01 9.776417911052703857e-02 -7.178262621164321899e-02 -1.666864901781082153e-01 -5.385936498641967773e-01 -4.337398707866668701e-01
4.860778152942657471e-01 -1.132450532168149948e-02 1.299046874046325684e-01 -4.961940050125122070e-01 -4.554901123046875000e-01 8.190085738897323608e-02 -4.300022125244140625e-01 -3.184893131256103516e-01
3.742555677890777588e-01 2.252908796072006226e-01 4.624036848545074463e-01 -1.678972318768501282e-02 -2.170301377773284912e-01 3.801257014274597168e-01 -6.346874833106994629e-01 -2.553507313132286072e-02
1.366465389728546143e-01 -6.009314656257629395e-01 -4.206158518791198730e-01 -1.959727108478546143e-01 2.489639818668365479e-01 2.383315116167068481e-01 -4.997205436229705811e-01 -1.907364279031753540e-01
-7.921636104583740234e-01 -8.761639147996902466e-02 -4.159912350587546825e-04 -2.691157162189483643e-02 -2.725948393344879150e-01 2.821004390716552734e-01 -4.444191455841064453e-01 1.126007661223411560e-01
-7.411209493875503540e-02 2.272915095090866089e-01 2.402378618717193604e-01 -6.280797719955444336e-01 -1.768376119434833527e-02 3.055534958839416504e-01 -4.449489712715148926e-01 -4.460853338241577148e-01
-3.076425492763519287e-01 -3.815381526947021484e-01 -5.188925564289093018e-02 3.930292725563049316e-01 -6.002433896064758301e-01 2.724325656890869141e-01 -3.806685507297515869e-01 -1.523153930902481079e-01
-2.656648159027099609e-01 -7.994698882102966309e-01 -1.110233590006828308e-01 4.826142266392707825e-02 -2.628428339958190918e-01 3.092442154884338379e-01 -2.172652035951614380e-01 -2.523726820945739746e-01
3.849508985877037048e-02 9.605568647384643555e-02 -2.706513926386833191e-02 -8.677239716053009033e-02 -5.308029055595397949e-01 6.108152866363525391e-01 -5.303424596786499023e-01 2.119418233633041382e-01
2.628125548362731934e-01 -1.374048143625259399e-01 5.068166553974151611e-02 -1.523088663816452026e-01 2.441333234310150146e-02 -2.815509438514709473e-01 -7.730773687362670898e-01 -4.569105505943298340e-01
-8.541166782379150391e-02 -2.478460371494293213e-01 -1.574358493089675903e-01 -3.736347705125808716e-02 -8.586619496345520020e-01 2.357690334320068359e-01 -2.437831908464431763e-01 -2.297334074974060059e-01
-1.757109910249710083e-01 -8.302462100982666016e-02 9.451631456613540649e-02 5.326195359230041504e-01 -1.243695840239524841e-01 6.191265583038330078e-01 -4.512042701244354248e-01 -2.593163549900054932e-01
-3.605234622955322266e-02 -6.763287782669067383e-01 -2.191372811794281006e-01 -3.845333456993103027e-01 9.278187900781631470e-02 -5.537057667970657349e-02 -5.772220492362976074e-01 -2.308462746441364288e-02
-6.596386432647705078e-02 -5.549289286136627197e-02 5.312286615371704102e-01 -2.302415221929550171e-01 -5.854135751724243164e-02 -2.032054215669631958e-01 -5.546312928199768066e-01 -5.522850751876831055e-01
-8.031748980283737183e-02 -2.513647675514221191e-01 -3.702891767024993896e-01 -5.289630591869354248e-02 -3.016899824142456055e-01 6.217446923255920410e-01 -4.796800315380096436e-01 -2.877090275287628174e-01
-5.100219249725341797e-01 -4.446271061897277832e-01 1.007621362805366516e-01 3.891681432723999023e-01 -1.020702421665191650e-01 3.203005194664001465e-01 -5.166198015213012695e-01 2.593963965773582458e-02
2.371088117361068726e-01 9.755777567625045776e-02 6.289327740669250488e-01 -4.018969833850860596e-01 -3.098500669002532959e-01 3.418989777565002441e-01 -3.771131038665771484e-01 -1.485535353422164917e-01
-1.257197558879852295e-01 -5.444129109382629395e-01 3.547920584678649902e-01 -2.673112154006958008e-01 -5.527786016464233398e-01 -3.372146189212799072e-01 -2.560627460479736328e-01 -7.503726333379745483e-02
-7.650578767061233521e-02 -3.824827671051025391e-01 5.587757825851440430e-01 4.215413033962249756e-01 4.690940678119659424e-02 3.402948379516601562e-01 -4.884690344333648682e-01 -3.637838363647460938e-02
2.142257839441299438e-01 -6.803068798035383224e-03 1.503330469131469727e-01 -1.272555291652679443e-01 -7.482391595840454102e-01 1.321492642164230347e-01 -5.330353975296020508e-01 2.319809347391128540e-01
-2.570098936557769775e-01 -7.115024924278259277e-01 3.629660606384277344e-02 1.778207868337631226e-01 -5.047097206115722656e-01 2.736486494541168213e-01 -2.215178906917572021e-01 -1.268339753150939941e-01
-1.314890980720520020e-01 1.962849404662847519e-03 -2.023105770349502563e-01 2.141676396131515503e-01 -3.562055230140686035e-01 4.147830307483673096e-01 -7.285525798797607422e-01 2.572805881500244141e-01
3.817253410816192627e-01 4.030207917094230652e-02 -6.338689476251602173e-02 -9.513315744698047638e-03 -2.476494163274765015e-01 7.422190904617309570e-01 -4.472441971302032471e-01 -1.905423849821090698e-01
1.799083501100540161e-01 -3.457834720611572266e-01 4.138782247900962830e-02 5.507053136825561523e-01 -4.527412950992584229e-01 3.000792264938354492e-01 -4.437909424304962158e-01 -2.260637581348419189e-01
-1.037071198225021362e-01 8.608927950263023376e-03 -2.810003161430358887e-01 2.049757093191146851e-01 -4.808263480663299561e-01 2.862018048763275146e-01 -7.339965105056762695e-01 1.278210133314132690e-01
5.665522813796997070e-02 -2.224538475275039673e-01 -2.806531488895416260e-01 2.148814201354980469e-01 -1.683344095945358276e-01 6.441605091094970703e-01 -2.558294236660003662e-01 -5.600325465202331543e-01
-4.115871489048004150e-01 -5.544514060020446777e-01 4.438664764165878296e-02 2.653013765811920166e-01 -3.742860555648803711e-01 3.583357930183410645e-01 -1.644248515367507935e-01 -3.940743505954742432e-01
3.364016115665435791e-01 1.384472399950027466e-01 3.012434840202331543e-01 -3.037795424461364746e-01 -9.764394909143447876e-02 5.254084467887878418e-01 -6.274727582931518555e-01 7.298060506582260132e-02
-2.936120927333831787e-01 -3.045354187488555908e-01 -1.586944013833999634e-01 1.505980640649795532e-01 -1.850011795759201050e-01 7.715647816658020020e-01 -2.676102519035339355e-01 -2.683909535408020020e-01
-1.982056051492691040e-01 -4.436312913894653320e-01 -6.214644312858581543e-01 -2.289089709520339966e-01 -8.068483322858810425e-02 4.081912338733673096e-02 -5.466200113296508789e-01 -1.353470981121063232e-01
-2.627128958702087402e-01 -1.538953185081481934e-01 -4.946521297097206116e-02 4.198126494884490967e-01 -1.551865786314010620e-01 6.898272633552551270e-01 -3.368825018405914307e-01 -3.393735289573669434e-01
2.697436213493347168e-01 -1.864846423268318176e-02 -2.355763465166091919e-01 -4.544661939144134521e-01 -6.396584957838058472e-02 1.946269571781158447e-01 -7.291759252548217773e-01 -3.019703924655914307e-01
1.239057406783103943e-01 -2.608884871006011963e-01 6.119942665100097656e-01 -6.866744160652160645e-02 -7.863097637891769409e-02 -6.440362334251403809e-02 -6.873058676719665527e-01 2.336927801370620728e-01
3.716269433498382568e-01 1.545519977807998657e-01 3.185736387968063354e-02 -5.812157392501831055e-01 -4.028397798538208008e-01 1.980099678039550781e-01 -5.390455126762390137e-01 -8.439604192972183228e-02
2.492954730987548828e-01 -3.233455121517181396e-01 4.530281722545623779e-01 -2.813093960285186768e-01 1.103460788726806641e-01 2.379005774855613708e-02 -7.165896296501159668e-01 1.506225317716598511e-01
6.288991868495941162e-02 -9.878411144018173218e-02 -3.038027584552764893e-01 -2.434017807245254517e-01 1.247088164091110229e-01 4.290239512920379639e-01 -7.798906564712524414e-01 -1.640211492776870728e-01
-1.432310193777084351e-01 -5.792406201362609863e-02 4.906223416328430176e-01 -3.405129313468933105e-01 3.182300599291920662e-03 -2.478260248899459839e-01 -7.391687631607055664e-01 -1.080374494194984436e-01
-2.393407523632049561e-01 -4.008160829544067383e-01 -2.719202041625976562e-01 -9.991402179002761841e-02 -4.194142222404479980e-01 6.105707883834838867e-01 -3.104569017887115479e-01 -2.303272932767868042e-01
6.090721487998962402e-01 -3.551076054573059082e-01 -9.801046550273895264e-02 -2.792476713657379150e-01 -2.300010472536087036e-01 1.518656313419342041e-01 -4.165311157703399658e-01 -4.072867631912231445e-01
2.312885038554668427e-02 -1.579032242298126221e-01 5.230183601379394531e-01 8.955734223127365112e-02 -2.252247333526611328e-01 -3.866272270679473877e-01 -6.506696939468383789e-01 -2.634107470512390137e-01
-6.067104339599609375e-01 -7.196616381406784058e-02 6.799219176173210144e-03 3.327583372592926025e-01 -1.930573284626007080e-01 5.717718601226806641e-01 -3.509353697299957275e-01 -1.691122502088546753e-01
4.570358693599700928e-01 -5.981123447418212891e-01 1.483575850725173950e-01 5.137644708156585693e-03 -4.150700867176055908e-01 3.822035193443298340e-01 -3.049073219299316406e-01 3.551694564521312714e-03
3.222164809703826904e-01 -2.027199566364288330e-01 1.185456737875938416e-01 -7.462766766548156738e-02 -6.986297965049743652e-01 2.886013090610504150e-01 -4.558427035808563232e-01 2.372593283653259277e-01
-1.789042502641677856e-01 -6.269969344139099121e-01 4.258601069450378418e-01 6.733485311269760132e-02 -2.243668884038925171e-01 5.418677330017089844e-01 -2.873111749067902565e-03 -2.121501713991165161e-01
-3.143791854381561279e-01 1.658004522323608398e-01 4.509224891662597656e-01 -3.558411598205566406e-01 7.198636420071125031e-03 -1.010868549346923828e-01 -7.300827503204345703e-01 -2.075121738016605377e-02
-8.913943171501159668e-02 -6.091175079345703125e-01 5.523543953895568848e-01 2.399619072675704956e-01 -6.014632061123847961e-02 4.010010957717895508e-01 -2.460529059171676636e-01 -1.827331185340881348e-01
4.079186916351318359e-01 -1.627561151981353760e-01 5.203473567962646484e-01 -3.156272172927856445e-01 1.003780663013458252e-01 2.255452573299407959e-01 -5.850333571434020996e-01 -1.830858588218688965e-01
6.491166353225708008e-02 -3.431358635425567627e-01 6.902893632650375366e-02 -6.310164183378219604e-02 3.212169185280799866e-02 -3.308640122413635254e-01 -7.248158454895019531e-01 -4.831527769565582275e-01
-3.035790026187896729e-01 -3.206461966037750244e-01 -3.091236352920532227e-01 -2.047568708658218384e-01 -4.456112682819366455e-01 5.942152738571166992e-01 -2.274898290634155273e-01 -2.532396018505096436e-01
-6.682275235652923584e-02 -1.949799358844757080e-01 -4.895338416099548340e-01 -3.536931872367858887e-01 -5.495138168334960938e-01 3.153367340564727783e-01 -3.896059393882751465e-01 -1.989469379186630249e-01
4.380910098552703857e-01 -1.995917558670043945e-01 -9.749956429004669189e-02 -2.598326206207275391e-01 -6.628007888793945312e-01 3.418541252613067627e-01 -2.762622535228729248e-01 -2.423435151576995850e-01
-1.497608125209808350e-01 -3.383004069328308105e-01 -9.581007063388824463e-02 -5.446079969406127930e-01 1.625209152698516846e-01 -9.741693735122680664e-02 -4.304938018321990967e-01 -5.797578096389770508e-01
-7.547088861465454102e-01 -2.170465737581253052e-01 7.358619477599859238e-04 6.384908407926559448e-02 -1.515356749296188354e-01 1.944791078567504883e-01 -5.255802273750305176e-01 2.054468542337417603e-01
4.157769083976745605e-01 -1.655802726745605469e-01 5.712752938270568848e-01 -1.575706452131271362e-01 7.132717967033386230e-02 2.369033545255661011e-01 -6.186935305595397949e-01 -6.735360622406005859e-02
4.246229529380798340e-01 -7.595751434564590454e-02 -2.903762757778167725e-01 -6.267350167036056519e-02 4.496653005480766296e-02 5.358845591545104980e-01 -6.334969401359558105e-01 -1.875280886888504028e-01
-4.209249615669250488e-01 -1.684437394142150879e-01 -4.336211979389190674e-01 -3.889915645122528076e-01 -4.140426814556121826e-01 -1.000249236822128296e-01 -3.799550533294677734e-01 -3.595901429653167725e-01
-2.003081589937210083e-01 -2.682225704193115234e-01 1.919069141149520874e-01 -5.459321737289428711e-01 -6.088185906410217285e-01 7.461252808570861816e-02 -1.815131008625030518e-01 -3.793272972106933594e-01
-4.508819580078125000e-01 1.689816564321517944e-01 3.443041145801544189e-01 -2.711812257766723633e-01 1.100934296846389771e-01 -3.710069134831428528e-02 -7.495694160461425781e-01 -2.673572860658168793e-02
4.495638310909271240e-01 -3.891232311725616455e-01 3.230313062667846680e-01 -3.338934481143951416e-01 -5.128539800643920898e-01 -4.860138148069381714e-02 -3.451570272445678711e-01 -2.147709876298904419e-01
-6.583434343338012695e-02 -4.173195660114288330e-01 5.225725769996643066e-01 -4.228338897228240967e-01 -4.089409708976745605e-01 2.226623743772506714e-01 -2.365329414606094360e-01 3.112565875053405762e-01
-4.378394782543182373e-01 -2.026982456445693970e-01 -2.863021790981292725e-01 -1.335493940860033035e-02 -1.660608313977718353e-02 5.923991203308105469e-01 -5.314275622367858887e-01 2.267926931381225586e-01
-4.263989925384521484e-01 -2.228955179452896118e-01 -2.831465378403663635e-02 4.676207602024078369e-01 -2.496666908264160156e-01 4.669929742813110352e-01 -3.092785477638244629e-01 -4.158864617347717285e-01
5.833313334733247757e-04 -4.126265048980712891e-01 5.757157206535339355e-01 1.570652574300765991e-01 -2.896839678287506104e-01 1.286125481128692627e-01 -5.576749444007873535e-01 2.493226677179336548e-01
-7.066043615341186523e-01 -3.002058267593383789e-01 -5.705638974905014038e-02 -3.543699085712432861e-01 -3.596304953098297119e-01 2.403458058834075928e-01 -3.040703833103179932e-01 4.684132710099220276e-02
9.293374419212341309e-02 -5.936107784509658813e-02 -3.833061158657073975e-01 1.665782034397125244e-01 1.346899569034576416e-01 2.977715134620666504e-01 -8.376113772392272949e-01 -6.903497129678726196e-02
-1.733191907405853271e-01 2.098373025655746460e-01 2.862688601016998291e-01 -4.743936061859130859e-01 1.407168656587600708e-01 2.245492935180664062e-01 -5.256516337394714355e-01 -5.219159722328186035e-01
4.453772902488708496e-01 -5.581302642822265625e-01 -3.523906460031867027e-03 -4.121779277920722961e-02 -5.507019758224487305e-01 9.708432480692863464e-03 -3.650459349155426025e-01 -2.275807708501815796e-01
-2.229101210832595825e-02 4.452542588114738464e-02 -3.489515781402587891e-01 -2.817825973033905029e-01 -2.226291149854660034e-01 -3.289276957511901855e-01 -7.987677454948425293e-01 -2.376576885581016541e-02
9.708489477634429932e-02 1.629427224397659302e-01 -8.201586455106735229e-02 -9.912772476673126221e-02 -4.798318147659301758e-01 2.868792712688446045e-01 -7.377736568450927734e-01 3.010359704494476318e-01
-4.170561134815216064e-01 -3.576631844043731689e-01 -5.856151878833770752e-02 3.332258760929107666e-01 -4.141859114170074463e-01 4.763472378253936768e-01 -3.636918663978576660e-01 -2.300955653190612793e-01
-1.010724529623985291e-01 -7.213344573974609375e-01 -3.203626871109008789e-01 -3.835564851760864258e-02 1.607550233602523804e-01 1.787598282098770142e-01 -5.518386363983154297e-01 -5.508793145418167114e-02
-2.770302295684814453e-01 -4.264571964740753174e-01 8.313483558595180511e-03 1.970333158969879150e-01 3.326469659805297852e-01 6.392151117324829102e-01 -4.279595017433166504e-01 -9.900690056383609772e-03
-5.266937017440795898e-01 -4.385823607444763184e-01 3.793400824069976807e-01 -2.030869573354721069e-02 -3.948375582695007324e-01 -3.808619678020477295e-01 -2.914082705974578857e-01 7.516454439610242844e-03
-2.526104450225830078e-01 -4.152778089046478271e-01 1.417486518621444702e-01 6.225213780999183655e-02 -6.801006793975830078e-01 5.013675689697265625e-01 -7.219514995813369751e-02 -1.436864584684371948e-01
-4.755798727273941040e-02 -4.814188480377197266e-01 1.161397546529769897e-01 -1.468371897935867310e-01 1.738664358854293823e-01 -3.672188818454742432e-01 -7.143514752388000488e-01 -2.356847822666168213e-01
3.905690312385559082e-01 -3.289313316345214844e-01 -7.741916924715042114e-02 -2.099266797304153442e-01 2.494558840990066528e-01 7.744540274143218994e-02 -6.529804468154907227e-01 -4.411207437515258789e-01
3.191404789686203003e-02 4.920119047164916992e-02 3.008402287960052490e-01 2.244217395782470703e-01 -6.385629177093505859e-01 9.017132222652435303e-02 -6.018972396850585938e-01 2.784189581871032715e-01
2.191081047058105469e-01 2.800730168819427490e-01 3.119878768920898438e-01 -2.289058715105056763e-01 -5.678163170814514160e-01 2.769950330257415771e-01 -5.694338083267211914e-01 2.049395628273487091e-02
-1.602898687124252319e-01 2.051525115966796875e-01 -3.879545927047729492e-01 -1.651512980461120605e-01 -3.063926696777343750e-01 5.116981863975524902e-01 -6.291156411170959473e-01 -5.420266091823577881e-02
4.905982315540313721e-01 -1.977526992559432983e-01 3.947035670280456543e-01 -2.787279188632965088e-01 -5.208573937416076660e-01 -2.767516486346721649e-02 -4.358588457107543945e-01 -1.571484059095382690e-01
-2.398186475038528442e-01 -6.104879379272460938e-01 -1.853154897689819336e-01 9.910893440246582031e-02 -4.525274336338043213e-01 4.332827329635620117e-01 -2.592929303646087646e-01 -2.566697597503662109e-01
-2.798994481563568115e-01 5.284975841641426086e-02 4.001719355583190918e-01 -4.312696158885955811e-01 1.702551543712615967e-01 1.739646941423416138e-01 -5.534200072288513184e-01 -4.552010893821716309e-01
-2.356627024710178375e-02 3.590829074382781982e-01 2.775040566921234131e-01 -2.055447846651077271e-01 -4.182854592800140381e-01 -1.800585389137268066e-01 -7.271670699119567871e-01 -1.228468492627143860e-01
-6.938872933387756348e-01 -3.217391371726989746e-01 -8.989087492227554321e-02 -2.536689341068267822e-01 -3.611116707324981689e-01 3.706081509590148926e-01 -2.719090580940246582e-01 2.982208691537380219e-02
-4.072523713111877441e-01 -2.503705322742462158e-01 -3.901350125670433044e-02 -3.989777341485023499e-02 -7.507851719856262207e-01 3.888007700443267822e-01 -2.245310246944427490e-01 -5.556618422269821167e-02
4.181742966175079346e-01 -2.720184326171875000e-01 -3.234691917896270752e-01 -5.060110241174697876e-02 4.634912312030792236e-02 5.061390995979309082e-01 -6.034874916076660156e-01 -1.463608443737030029e-01
1.933836936950683594e-02 -2.479430437088012695e-01 -9.212917089462280273e-02 -1.775920391082763672e-01 1.487304717302322388e-01 -2.795238196849822998e-01 -7.842599153518676758e-01 -4.275579452514648438e-01
-1.884269267320632935e-01 -3.997204601764678955e-01 -2.150169909000396729e-01 3.741757273674011230e-01 1.750059612095355988e-02 5.357141494750976562e-01 -5.692698359489440918e-01 -8.435109257698059082e-02
-8.144818246364593506e-02 1.693815886974334717e-01 -5.753420665860176086e-02 2.729568779468536377e-01 -6.044404506683349609e-01 1.058996748179197311e-02 -7.212164402008056641e-01 3.531169146299362183e-02
2.785594761371612549e-01 5.662673339247703552e-02 1.157798469066619873e-01 -6.296872496604919434e-01 -2.196816653013229370e-01 4.513323307037353516e-01 -4.897116124629974365e-01 -1.323205083608627319e-01
-7.964951545000076294e-02 2.491333335638046265e-01 4.606860280036926270e-01 -2.640958130359649658e-01 1.625849008560180664e-01 2.783209681510925293e-01 -6.592041254043579102e-01 -3.334123790264129639e-01
3.055410683155059814e-01 -2.496418654918670654e-01 -2.824522256851196289e-01 -3.181973099708557129e-01 -6.156229972839355469e-01 2.038412988185882568e-01 -2.477685809135437012e-01 -4.258667826652526855e-01
2.605520784854888916e-01 1.618253290653228760e-01 -7.897149771451950073e-02 -1.949061900377273560e-01 -2.770331501960754395e-01 6.900868415832519531e-01 -5.550305247306823730e-01 2.596228010952472687e-02
-6.299262642860412598e-01 -1.380253881216049194e-01 -4.455640912055969238e-02 -2.383725494146347046e-01 -5.251867175102233887e-01 1.799502521753311157e-01 -4.122331738471984863e-01 2.172460258007049561e-01
-1.636229157447814941e-01 -1.287879347801208496e-01 -2.164816111326217651e-01 -2.966474294662475586e-01 -1.829477399587631226e-01 2.398746162652969360e-01 -7.273205518722534180e-01 4.491907954216003418e-01
-1.225300952792167664e-01 -3.045896887779235840e-01 -4.999057948589324951e-02 2.457707226276397705e-01 -2.937326729297637939e-01 7.288859486579895020e-01 -1.758773773908615112e-01 -4.252326488494873047e-01
-2.874426543712615967e-01 -7.155749201774597168e-01 -4.744683951139450073e-02 -6.096455827355384827e-02 -4.982646405696868896e-01 -1.698858588933944702e-01 -2.562513351440429688e-01 -2.378404289484024048e-01
-4.148614108562469482e-01 -8.595988154411315918e-02 1.472118794918060303e-01 5.958467721939086914e-01 -1.026945412158966064e-01 3.436346352100372314e-01 -5.258970260620117188e-01 -1.964627951383590698e-01
3.891125917434692383e-01 -1.124880686402320862e-01 -7.024447619915008545e-02 7.299216836690902710e-02 -7.041997462511062622e-02 5.422143340110778809e-01 -7.113580107688903809e-01 -1.438408493995666504e-01
-7.969243079423904419e-02 -4.415188133716583252e-01 5.287306308746337891e-01 3.178133070468902588e-01 -4.990357905626296997e-02 1.409658938646316528e-01 -6.070801019668579102e-01 1.650486886501312256e-01
5.296434164047241211e-01 -2.464882731437683105e-01 -1.435977667570114136e-01 -3.722123801708221436e-01 -4.637142419815063477e-01 1.523851454257965088e-01 -3.603245019912719727e-01 -3.625922799110412598e-01
-1.606622338294982910e-01 -7.137472629547119141e-01 4.137990996241569519e-02 3.550393879413604736e-02 -5.385231971740722656e-01 2.744078934192657471e-01 -2.537283897399902344e-01 -1.791495978832244873e-01
-5.860424041748046875e-01 -3.651727139949798584e-01 2.033163756132125854e-01 2.518110871315002441e-01 -8.963336050510406494e-02 4.839915037155151367e-01 -4.121628999710083008e-01 7.935115694999694824e-02
4.332341551780700684e-01 -1.057938188314437866e-01 3.978931307792663574e-01 -1.455251872539520264e-01 1.552118640393018723e-02 3.980333507061004639e-01 -6.714373826980590820e-01 1.100890412926673889e-01
-1.441937088966369629e-01 -5.813095569610595703e-01 6.505239605903625488e-01 8.318125456571578979e-02 -4.902760684490203857e-02 2.511482238769531250e-01 -3.640928268432617188e-01 1.146472916007041931e-01
-1.116812229156494141e-02 -1.415218859910964966e-01 3.289532065391540527e-01 2.232561409473419189e-01 -9.090922027826309204e-02 -4.021239578723907471e-01 -7.653860449790954590e-01 -2.569229602813720703e-01
2.681508362293243408e-01 -1.797111481428146362e-01 -1.084381788969039917e-01 -4.788805544376373291e-01 -5.187244415283203125e-01 4.267437458038330078e-01 -7.876041531562805176e-02 -4.442130625247955322e-01
3.725681006908416748e-01 -2.248482406139373779e-01 5.893558263778686523e-01 -2.391079813241958618e-01 1.022466197609901428e-01 1.581630110740661621e-01 -5.622638463973999023e-01 -2.334797978401184082e-01
-5.266935750842094421e-02 2.313166856765747070e-01 1.880163252353668213e-01 -7.182527184486389160e-01 -2.355741560459136963e-01 -2.927989466115832329e-03 -5.681188106536865234e-01 -1.192416101694107056e-01
-2.182039767503738403e-01 -6.539242863655090332e-01 6.028798818588256836e-01 -3.924410324543714523e-03 -2.995495200157165527e-01 1.574485190212726593e-02 -2.616973519325256348e-01 5.317227169871330261e-02
2.996722161769866943e-01 1.015483662486076355e-01 -1.108914837241172791e-01 -4.951065778732299805e-01 -5.032653212547302246e-01 4.178985953330993652e-01 -3.851287364959716797e-01 -2.573277056217193604e-01
-1.368445754051208496e-01 -1.358960717916488647e-01 -2.595573104918003082e-02 6.613482534885406494e-02 3.217433393001556396e-02 7.513971328735351562e-01 -5.376025438308715820e-01 -3.211059272289276123e-01
-3.895163834095001221e-01 -4.788794815540313721e-01 2.824295461177825928e-01 3.914713859558105469e-01 -2.792748808860778809e-01 2.135261893272399902e-01 -1.353846639394760132e-01 -4.939821362495422363e-01
2.040565758943557739e-01 2.454091906547546387e-01 5.141736865043640137e-01 -2.617929279804229736e-01 -5.525444149971008301e-01 2.668727040290832520e-01 -4.317785501480102539e-01 -4.760115966200828552e-02
-1.146750375628471375e-01 -2.289862781763076782e-01 -3.151329234242439270e-02 -5.744244456291198730e-01 -4.311052560806274414e-01 6.295481920242309570e-01 -9.963777661323547363e-02 -1.065287068486213684e-01
3.637355053797364235e-03 -5.716645717620849609e-01 6.065199375152587891e-01 1.005955412983894348e-01 -3.000673055648803711e-01 1.710966415703296661e-02 -4.303225576877593994e-01 1.403196752071380615e-01
3.629228472709655762e-01 1.023524329066276550e-01 5.717775225639343262e-01 -1.037872210144996643e-01 -1.065967679023742676e-01 2.749960720539093018e-01 -6.546099781990051270e-01 -6.789495050907135010e-02
-3.747221231460571289e-01 -6.030800342559814453e-01 3.766808211803436279e-01 -1.555969864130020142e-01 -1.983595192432403564e-01 3.161949813365936279e-01 -2.934734523296356201e-01 3.229961693286895752e-01
2.681436240673065186e-01 -1.803509593009948730e-01 -5.629027262330055237e-02 1.349722146987915039e-01 -6.439614892005920410e-01 1.938601881265640259e-01 -6.255131363868713379e-01 1.750754117965698242e-01
-4.226385429501533508e-02 -2.335548847913742065e-01 1.123659238219261169e-01 3.759103119373321533e-01 1.010199338197708130e-01 6.068305373191833496e-01 -6.336144804954528809e-01 -9.907324612140655518e-02
-1.126509383320808411e-01 -3.887170851230621338e-01 3.449436128139495850e-01 2.255971580743789673e-01 2.109975516796112061e-01 2.297184616327285767e-01 -7.039340734481811523e-01 2.711361944675445557e-01
3.314821124076843262e-01 1.986022591590881348e-01 3.264188766479492188e-01 -1.784646511077880859e-01 -3.276402875781059265e-02 4.554428756237030029e-01 -7.036865949630737305e-01 9.274322539567947388e-02
-1.972088962793350220e-01 -2.504395842552185059e-01 -3.917917311191558838e-01 -1.497377008199691772e-01 -3.031116724014282227e-01 6.710330843925476074e-01 -3.624515533447265625e-01 -2.212083190679550171e-01
5.222853645682334900e-02 9.716097265481948853e-02 -4.492328763008117676e-01 -3.234483897686004639e-01 -2.753491401672363281e-01 1.807672828435897827e-01 -7.296680212020874023e-01 -2.012303173542022705e-01
-7.853469252586364746e-02 -5.535743236541748047e-01 5.131860375404357910e-01 3.284202516078948975e-01 1.203952431678771973e-01 1.665872186422348022e-01 -5.108906626701354980e-01 -1.136325076222419739e-01
-2.255741953849792480e-01 -5.680606961250305176e-01 3.813687264919281006e-01 4.267849028110504150e-01 -1.039667129516601562e-01 3.170560002326965332e-01 -2.501257359981536865e-01 -3.534678816795349121e-01
-2.059830427169799805e-01 -4.002890586853027344e-01 3.727385401725769043e-01 3.517584800720214844e-01 9.981654584407806396e-02 1.899118572473526001e-01 -6.523835659027099609e-01 2.510728538036346436e-01
4.147993922233581543e-01 -4.263036251068115234e-01 6.099268421530723572e-02 -2.840743064880371094e-01 -1.177224293351173401e-01 6.672827601432800293e-01 -2.778222262859344482e-01 -1.596197634935379028e-01
-1.284347027540206909e-01 -1.753478795289993286e-01 2.126519232988357544e-01 -2.607259154319763184e-01 9.188511222600936890e-02 2.190260440111160278e-01 -3.491154015064239502e-01 -8.131802082061767578e-01
-2.245953977108001709e-01 -6.119996309280395508e-01 1.605680435895919800e-01 3.684613406658172607e-01 -1.897372454404830933e-01 3.303423523902893066e-01 -5.086274147033691406e-01 9.818160533905029297e-02
3.100674971938133240e-02 6.186157837510108948e-02 -4.850567877292633057e-01 -3.848666325211524963e-02 -1.427945196628570557e-01 4.827377796173095703e-01 -7.090069055557250977e-01 -4.830795526504516602e-02
5.510425567626953125e-02 -4.592729210853576660e-01 4.567434191703796387e-01 -3.303234651684761047e-02 -1.742190271615982056e-01 4.756184816360473633e-01 -3.995149135589599609e-01 4.001861512660980225e-01
1.835988312959671021e-01 2.853536307811737061e-01 4.731539487838745117e-01 -1.315508484840393066e-01 -1.897029876708984375e-01 3.924880027770996094e-01 -6.664153337478637695e-01 9.767866134643554688e-02
-1.881180256605148315e-01 -8.162012100219726562e-01 7.332332432270050049e-02 6.639175862073898315e-02 -2.853151261806488037e-01 3.629911243915557861e-01 -1.901242136955261230e-01 -1.983140110969543457e-01
-3.929914832115173340e-01 -4.237594306468963623e-01 3.356924057006835938e-01 -1.670553088188171387e-01 4.083256721496582031e-01 -2.873038873076438904e-02 -5.589876174926757812e-01 -2.129936218261718750e-01
-8.283887058496475220e-02 2.498728781938552856e-01 6.105917692184448242e-01 -3.533509671688079834e-01 -1.337102949619293213e-01 2.396927177906036377e-01 -4.708397984504699707e-01 -3.687829971313476562e-01
-2.961076498031616211e-01 -6.633327603340148926e-01 2.260143905878067017e-01 2.186414152383804321e-01 1.699664145708084106e-01 1.057286486029624939e-01 -5.773579478263854980e-01 3.769597271457314491e-03
-1.933299899101257324e-01 -6.859205365180969238e-01 -3.537551462650299072e-01 -4.056768417358398438e-01 4.809548147022724152e-03 2.487638592720031738e-01 -3.746240139007568359e-01 1.304896455258131027e-02
5.687445402145385742e-02 -4.725694954395294189e-01 -2.749542891979217529e-01 1.458264142274856567e-01 3.039907217025756836e-01 1.978978663682937622e-01 -7.382001280784606934e-01 -8.051690645515918732e-03
-8.987286686897277832e-02 -4.675656855106353760e-01 5.220422744750976562e-01 2.692742347717285156e-01 1.608499437570571899e-01 3.736069798469543457e-01 -5.126389265060424805e-01 -3.831310430541634560e-03
4.418655112385749817e-02 -1.626515835523605347e-01 3.442853689193725586e-01 -5.624366551637649536e-02 -1.815048605203628540e-01 -4.985898733139038086e-01 -7.015444636344909668e-01 -2.760361135005950928e-01
-3.226490616798400879e-01 2.161735743284225464e-01 1.199470758438110352e-01 -5.527082085609436035e-01 1.809509396553039551e-01 1.552798002958297729e-01 -6.198090910911560059e-01 -2.971104979515075684e-01
-6.880856305360794067e-02 3.894771337509155273e-01 1.135308519005775452e-01 -1.256945580244064331e-01 -5.574070215225219727e-01 2.174320966005325317e-01 -6.749201416969299316e-01 3.726001456379890442e-02
-2.171993441879749298e-02 -3.950455188751220703e-01 4.765094220638275146e-01 -2.580588450655341148e-03 1.433589011430740356e-01 -2.688946723937988281e-01 -6.696841716766357422e-01 -2.739824354648590088e-01
-5.052005052566528320e-01 -4.984477758407592773e-01 6.828217301517724991e-03 1.062806919217109680e-01 -2.781049609184265137e-01 -3.582613468170166016e-01 -4.970088303089141846e-01 -1.796347349882125854e-01
-1.004287078976631165e-01 2.752567529678344727e-01 -2.223348915576934814e-01 5.099323391914367676e-02 -4.400689005851745605e-01 4.610337316989898682e-01 -6.746400594711303711e-01 2.761982381343841553e-02
-4.126984179019927979e-01 -4.781433939933776855e-01 2.825260162353515625e-01 1.313642114400863647e-01 -3.551940321922302246e-01 4.911368489265441895e-01 -1.258735209703445435e-01 -3.475043773651123047e-01
1.390190422534942627e-01 -3.997541069984436035e-01 1.029609143733978271e-01 1.901405155658721924e-01 3.235235810279846191e-01 7.406857609748840332e-02 -8.069534301757812500e-01 -1.130867078900337219e-01
-3.151957988739013672e-01 3.747378885746002197e-01 4.105014801025390625e-01 -3.473556339740753174e-01 -2.658160626888275146e-01 1.730963774025440216e-02 -5.106082558631896973e-01 -3.733325302600860596e-01
-5.205056071281433105e-01 4.860540851950645447e-02 -2.168793976306915283e-01 4.141266271471977234e-02 -1.671412438154220581e-01 4.707089066505432129e-01 -6.491906642913818359e-01 8.371381461620330811e-02
-1.966961622238159180e-01 -8.193257451057434082e-01 3.107548058032989502e-01 -2.337439358234405518e-01 -3.066445589065551758e-01 1.942128241062164307e-01 -6.959955394268035889e-02 -4.709034785628318787e-02
3.111387789249420166e-01 -7.507088780403137207e-01 -3.148530051112174988e-02 -1.083179712295532227e-01 -3.236841559410095215e-01 -4.610443022102117538e-03 -4.458065330982208252e-01 1.528679579496383667e-01
-5.628356337547302246e-01 1.506465673446655273e-01 -2.513768076896667480e-01 -1.657533943653106689e-01 -3.572987616062164307e-01 -1.232180073857307434e-01 -6.222250461578369141e-01 -1.996198147535324097e-01
-5.835933685302734375e-01 1.231821700930595398e-01 -1.170370206236839294e-01 -7.971761375665664673e-02 -4.856457188725471497e-02 2.994828224182128906e-01 -7.084216475486755371e-01 1.740188449621200562e-01
4.957877844572067261e-02 -2.471503615379333496e-01 4.313973486423492432e-01 -2.370961755514144897e-01 -1.128016486763954163e-01 1.620033532381057739e-01 -6.598278880119323730e-01 4.688264131546020508e-01
1.569467931985855103e-01 2.638566493988037109e-01 5.763331651687622070e-01 -3.498736023902893066e-01 -3.195157051086425781e-01 2.298403531312942505e-01 -4.524423480033874512e-01 -3.025806546211242676e-01
-3.834674656391143799e-01 -6.214904785156250000e-01 1.178688406944274902e-01 1.345062851905822754e-01 -2.700349390506744385e-01 5.539330840110778809e-01 -2.331355363130569458e-01 2.458551898598670959e-02
3.544819951057434082e-01 -1.212510317564010620e-01 5.614336729049682617e-01 -2.445840984582901001e-01 5.199972540140151978e-02 1.968897581100463867e-01 -6.640294790267944336e-01 -4.697576910257339478e-02
-3.297270834445953369e-01 -7.611426115036010742e-01 1.321981549263000488e-01 2.493921071290969849e-01 -5.979934707283973694e-02 1.746472120285034180e-01 -4.372876882553100586e-01 8.349358290433883667e-02
-1.217695549130439758e-01 -3.138740956783294678e-01 4.142701029777526855e-01 -3.489851951599121094e-01 -2.428314089775085449e-01 2.727900445461273193e-01 -4.552932083606719971e-01 5.025647878646850586e-01
-2.451450377702713013e-01 -5.562247633934020996e-01 2.222007364034652710e-01 4.403015673160552979e-01 -5.375019833445549011e-02 4.312804639339447021e-01 -3.514994084835052490e-01 -2.735607326030731201e-01
-4.579163491725921631e-01 -3.224805295467376709e-01 -1.885396689176559448e-01 -2.524864375591278076e-01 -3.889746069908142090e-01 5.471529364585876465e-01 -8.680153638124465942e-02 -3.589011430740356445e-01
-1.275168806314468384e-01 -5.876491665840148926e-01 3.835658431053161621e-01 2.337999939918518066e-01 4.899755120277404785e-03 5.721961259841918945e-01 -3.091160655021667480e-01 -1.167805418372154236e-01
-3.869759142398834229e-01 -3.894071877002716064e-01 -1.396772563457489014e-01 1.566780507564544678e-01 -6.202560663223266602e-01 3.384447395801544189e-01 -2.130630761384963989e-01 -3.315052092075347900e-01
-5.402511954307556152e-01 -3.978494405746459961e-01 1.906506121158599854e-01 -7.910858094692230225e-02 -1.868751496076583862e-01 4.651558101177215576e-01 -8.444386767223477364e-04 -5.059109330177307129e-01
-2.398203611373901367e-01 -5.909739732742309570e-01 1.001171916723251343e-01 1.252008378505706787e-01 -8.365613967180252075e-02 5.868601799011230469e-01 -1.403853595256805420e-01 -4.431998133659362793e-01
-3.553933203220367432e-01 -3.066253066062927246e-01 -1.737459450960159302e-01 -4.127728641033172607e-01 2.520812749862670898e-01 -9.901002049446105957e-02 -5.470435023307800293e-01 -4.544256925582885742e-01
2.167361229658126831e-01 5.238057672977447510e-02 5.390085652470588684e-02 5.578167736530303955e-02 -3.829925879836082458e-02 1.330626104027032852e-02 -9.708054661750793457e-01 1.256306283175945282e-02
-9.832584857940673828e-02 -7.891519069671630859e-01 -2.016051858663558960e-01 -1.503192484378814697e-01 2.514570653438568115e-01 1.759580373764038086e-01 -4.547100067138671875e-01 -5.811799690127372742e-02
-3.469223082065582275e-01 -3.585534393787384033e-01 2.848982214927673340e-01 3.367961049079895020e-01 1.658665090799331665e-01 2.955577373504638672e-01 -6.360151767730712891e-01 1.926248371601104736e-01
6.899701058864593506e-02 -8.469679206609725952e-02 -4.170952141284942627e-01 -2.042782008647918701e-01 -6.242240071296691895e-01 2.758305966854095459e-01 -2.222638279199600220e-01 -5.071771144866943359e-01
-1.665755212306976318e-01 2.771922051906585693e-01 3.964305818080902100e-01 -4.055540263652801514e-01 7.427336182445287704e-03 3.579437732696533203e-01 -6.257263422012329102e-01 -2.325370758771896362e-01
4.203087687492370605e-01 -6.724284887313842773e-01 1.514286398887634277e-01 2.813896164298057556e-02 -4.107211530208587646e-01 -9.517006576061248779e-03 -4.180473387241363525e-01 -6.254790723323822021e-02
-2.014691978693008423e-01 -4.207006096839904785e-01 4.058614373207092285e-01 6.009122729301452637e-01 -1.647911667823791504e-01 1.247751414775848389e-01 -4.446317553520202637e-01 -1.271990984678268433e-01
4.286005795001983643e-01 2.291047573089599609e-01 1.554340124130249023e-01 -2.412293702363967896e-01 -8.847611397504806519e-02 1.564430594444274902e-01 -8.048914670944213867e-01 -3.617215901613235474e-02
3.588508069515228271e-01 -3.203523457050323486e-01 -5.480540916323661804e-02 -9.263148158788681030e-02 -3.139355033636093140e-02 6.840801835060119629e-01 -5.064252018928527832e-01 -1.777594983577728271e-01
-2.087357491254806519e-01 -7.374356389045715332e-01 2.469334751367568970e-01 -8.597928285598754883e-02 4.849972575902938843e-02 4.000628292560577393e-01 -4.244252741336822510e-01 4.135249182581901550e-02
7.595917582511901855e-02 -2.276615351438522339e-01 -1.076305285096168518e-01 2.619784474372863770e-01 -4.735750555992126465e-01 4.994743764400482178e-01 -5.868244171142578125e-01 2.099348604679107666e-01
-2.038456648588180542e-01 -5.917997956275939941e-01 5.138384699821472168e-01 -2.895936667919158936e-01 -2.490723580121994019e-01 8.308175951242446899e-02 -2.957979440689086914e-01 3.223188221454620361e-01
3.781357035040855408e-02 -6.086428761482238770e-01 -3.056173212826251984e-03 -2.269811779260635376e-01 1.874592900276184082e-01 -1.047790944576263428e-01 -5.581802725791931152e-01 -4.678775370121002197e-01
-4.973675906658172607e-01 -1.317377388477325439e-01 -4.641038179397583008e-01 1.671787053346633911e-01 -1.028597503900527954e-01 8.950871229171752930e-02 -5.332407355308532715e-01 -4.347321689128875732e-01
-7.910017967224121094e-01 -2.828559279441833496e-01 2.551689445972442627e-01 1.595867574214935303e-01 -3.619966804981231689e-01 7.811346650123596191e-02 -1.994906216859817505e-01 -1.636754125356674194e-01
-2.320004552602767944e-01 -5.727902054786682129e-01 2.627709209918975830e-01 1.912501901388168335e-01 7.249452918767929077e-02 3.742433488368988037e-01 -5.533084273338317871e-01 2.469780743122100830e-01
8.955475687980651855e-02 -3.086199760437011719e-01 -9.572040289640426636e-02 2.242705672979354858e-01 3.521810518577694893e-03 9.936835616827011108e-02 -8.799057006835937500e-01 2.305505424737930298e-01
-5.149847865104675293e-01 -5.162452459335327148e-01 3.469566404819488525e-01 2.723149955272674561e-02 -2.714771926403045654e-01 4.780805408954620361e-01 -6.822668761014938354e-02 -2.006122618913650513e-01
-3.730277717113494873e-01 -4.942162632942199707e-01 5.203672051429748535e-01 -2.469735294580459595e-01 -4.456866681575775146e-01 -2.343523502349853516e-01 -1.762554049491882324e-01 1.410761754959821701e-02
-4.891939461231231689e-01 1.536725759506225586e-01 -2.896508276462554932e-01 -1.686361432075500488e-02 -3.503008782863616943e-01 4.732843637466430664e-01 -4.167001247406005859e-01 -3.640660941600799561e-01
3.257452324032783508e-02 -8.106766343116760254e-01 -1.552604883909225464e-01 1.737616769969463348e-02 1.468115001916885376e-01 2.023176550865173340e-01 -4.580756723880767822e-01 -2.121678590774536133e-01
9.465438127517700195e-02 -5.762473344802856445e-01 2.111124545335769653e-01 2.349632531404495239e-01 -6.242147088050842285e-01 9.631837159395217896e-02 -2.458451688289642334e-01 -3.159780800342559814e-01
-1.459245681762695312e-01 2.049663662910461426e-01 -3.396965861320495605e-01 -3.071396946907043457e-01 -2.355821281671524048e-01 3.582705557346343994e-01 -7.208304405212402344e-01 1.533393561840057373e-01
-5.103489756584167480e-01 -1.186468228697776794e-01 -3.465443551540374756e-01 4.561059176921844482e-02 1.230214908719062805e-01 5.508919358253479004e-01 -5.215121507644653320e-01 -1.127042323350906372e-01
-1.905508935451507568e-01 -3.459808528423309326e-01 3.769150078296661377e-01 -8.616749197244644165e-02 -3.197801858186721802e-02 -3.908559679985046387e-01 -7.048456668853759766e-01 -2.095217555761337280e-01
-2.760542631149291992e-01 1.878055781126022339e-01 4.203676581382751465e-01 -1.591325402259826660e-01 2.728792428970336914e-01 3.091786205768585205e-01 -6.753704547882080078e-01 -2.455834150314331055e-01
-1.887444704771041870e-01 5.275708809494972229e-02 9.620077908039093018e-02 -5.749146938323974609e-01 1.333320885896682739e-01 3.822520077228546143e-01 -3.951950967311859131e-01 -5.493065118789672852e-01
-5.688567161560058594e-01 -1.819957606494426727e-02 5.278748869895935059e-01 -2.110992372035980225e-01 1.518384218215942383e-01 2.125210911035537720e-01 -5.332459211349487305e-01 -1.687524467706680298e-02
-3.987318277359008789e-02 -1.501032710075378418e-01 -1.463846564292907715e-01 -5.050362348556518555e-01 -5.649835988879203796e-02 1.340750604867935181e-01 -8.234889507293701172e-01 9.330381639301776886e-03
-6.527274250984191895e-01 -5.798244848847389221e-03 -1.290235668420791626e-01 1.052177101373672485e-01 -2.309992015361785889e-01 4.350233376026153564e-01 -5.509747862815856934e-01 -4.023995250463485718e-03
1.826539784669876099e-01 5.748501047492027283e-03 -1.031238213181495667e-02 -1.676119416952133179e-01 -1.089539527893066406e-01 -3.651058375835418701e-01 -7.821933627128601074e-01 -4.259161949157714844e-01
-2.212260365486145020e-01 -4.994964897632598877e-01 -1.762068271636962891e-01 -7.899227738380432129e-02 8.954858779907226562e-02 4.146373271942138672e-01 -6.745473146438598633e-01 -1.712207794189453125e-01
3.130172789096832275e-01 -2.222128212451934814e-01 2.282187342643737793e-01 5.670903995633125305e-02 -6.522005051374435425e-02 -2.157037258148193359e-01 -7.194700241088867188e-01 -4.784592092037200928e-01
-2.551538646221160889e-01 -5.250986814498901367e-01 -6.308797001838684082e-02 -1.154433637857437134e-01 2.717027664184570312e-01 1.507906466722488403e-01 -7.144954800605773926e-01 1.865387260913848877e-01
-3.877750039100646973e-01 1.220976263284683228e-01 -3.209512531757354736e-01 -9.135270863771438599e-02 -3.403180241584777832e-01 5.935912132263183594e-01 -4.137571454048156738e-01 -2.898375689983367920e-01
1.650199890136718750e-01 1.929270327091217041e-01 -6.821741163730621338e-02 -6.172154545783996582e-01 -1.256745308637619019e-01 4.924520552158355713e-01 -5.292832255363464355e-01 -1.072161495685577393e-01
-1.181515306234359741e-01 -9.389014542102813721e-02 5.545830130577087402e-01 -3.143215477466583252e-01 -1.432985365390777588e-01 1.566388010978698730e-01 -2.641576230525970459e-01 -6.752887964248657227e-01
-8.694843947887420654e-02 -8.632295131683349609e-01 -1.845555007457733154e-01 -2.857261300086975098e-01 -3.652978315949440002e-02 3.508338704705238342e-02 -3.289693593978881836e-01 -1.441835165023803711e-01
-5.091060400009155273e-01 9.727897495031356812e-02 5.192146301269531250e-01 -3.482256829738616943e-01 -9.289467334747314453e-02 1.860334596130996943e-04 -5.751252770423889160e-01 3.322995826601982117e-02
-9.169991314411163330e-02 -6.862558424472808838e-02 1.186035424470901489e-01 -5.374132394790649414e-01 -5.334658622741699219e-01 1.243641525506973267e-01 -3.744247257709503174e-01 -4.937164187431335449e-01
-4.938211292028427124e-02 -6.330482959747314453e-01 2.924558520317077637e-01 2.249977737665176392e-01 6.922806799411773682e-02 2.402418106794357300e-01 -6.295300126075744629e-01 4.289614409208297729e-02
-2.307503670454025269e-01 -6.026594042778015137e-01 4.189023375511169434e-01 5.045404657721519470e-02 -1.977715827524662018e-02 2.778877876698970795e-02 -6.155301332473754883e-01 1.596574634313583374e-01
-3.378916978836059570e-01 -4.001359343528747559e-01 -2.629026770591735840e-01 2.522097229957580566e-01 -2.825693786144256592e-02 5.911872982978820801e-01 -4.890423417091369629e-01 -5.941133201122283936e-02
-1.897962391376495361e-01 -1.585658639669418335e-01 1.524111181497573853e-01 1.698270291090011597e-01 1.169565692543983459e-01 8.382555842399597168e-01 -4.044909179210662842e-01 -8.246023952960968018e-02
-6.833069920539855957e-01 3.428207128308713436e-04 2.242116779088973999e-01 -4.479510486125946045e-01 -4.814089536666870117e-01 1.414634287357330322e-01 -1.038898602128028870e-01 -1.400032490491867065e-01
2.953409031033515930e-02 -2.448756247758865356e-01 4.822317659854888916e-01 -1.788622736930847168e-01 -2.993207871913909912e-01 -2.332492964342236519e-03 -6.727349758148193359e-01 3.639422059059143066e-01
-1.615552306175231934e-01 -3.770325481891632080e-01 4.256095290184020996e-01 4.910199940204620361e-01 -1.215989664196968079e-01 3.296637833118438721e-01 -4.086242616176605225e-01 -3.450563549995422363e-01
