# Supplementary material for: Where is your field going? A machine learning approach to study the relative motion of the domains of physics
Source: PLoS One. 2020 Jun 18;15(6):e0233997. doi: 10.1371/journal.pone.0233997 (PMC7302634; doi:10.1371/journal.pone.0233997)
Supplement: S4 Data — (ZIP) [file pone.0233997.s004.zip › 3/Pacs4Run_3_VS_500_embeddings1990-1994ED8.txt]

1.202486176043748856e-02 -3.992849290370941162e-01 -2.824873626232147217e-01 6.621102988719940186e-02 2.735807299613952637e-01 3.463770151138305664e-01 -4.712163507938385010e-01 -5.825595855712890625e-01
-5.475975200533866882e-02 5.509440228343009949e-02 -4.845928549766540527e-01 -2.463901042938232422e-01 8.438619971275329590e-02 8.018233180046081543e-01 1.959746479988098145e-01 9.989944100379943848e-02
7.260579615831375122e-02 -7.482050061225891113e-01 -2.769723534584045410e-01 2.365547567605972290e-01 -6.096147745847702026e-02 4.968487620353698730e-01 1.877712085843086243e-02 2.265354692935943604e-01
6.381318718194961548e-02 2.886056602001190186e-01 -1.822556555271148682e-01 -1.600818932056427002e-01 5.739876627922058105e-01 6.484264135360717773e-01 -3.453817591071128845e-02 -3.204369843006134033e-01
-1.012813672423362732e-01 -4.293663203716278076e-01 -4.599533379077911377e-01 -3.649054467678070068e-01 -3.175034224987030029e-01 5.241164565086364746e-01 -2.762340605258941650e-01 -9.413666278123855591e-02
3.517904505133628845e-02 -3.848093748092651367e-01 -5.137949585914611816e-01 4.778908491134643555e-01 1.875770241022109985e-01 2.410664409399032593e-01 3.066668510437011719e-01 4.134929478168487549e-01
-3.245711326599121094e-02 -2.443313747644424438e-01 -6.466494202613830566e-01 1.897117942571640015e-01 -2.399148344993591309e-01 3.032773733139038086e-01 4.070599973201751709e-01 -4.121510684490203857e-01
-2.551207542419433594e-01 1.067080572247505188e-01 -1.712131351232528687e-01 4.809235334396362305e-01 1.969846189022064209e-01 7.811466455459594727e-01 8.153153583407402039e-03 -1.177536025643348694e-01
2.157147824764251709e-01 -5.408026576042175293e-01 6.462578196078538895e-03 8.131498843431472778e-02 8.376684039831161499e-02 8.044346570968627930e-01 1.653752551646903157e-04 1.462366990745067596e-02
-3.794355094432830811e-01 -1.127255856990814209e-01 -3.951429426670074463e-01 -3.128260076045989990e-01 3.052487671375274658e-01 6.308120489120483398e-01 3.103157877922058105e-01 -4.389675706624984741e-02
2.613869309425354004e-01 -5.561308264732360840e-01 -4.742462933063507080e-01 2.035225927829742432e-01 -4.061675369739532471e-01 4.060350954532623291e-01 -8.484113216400146484e-02 -1.379494518041610718e-01
-2.836468517780303955e-01 -3.631043732166290283e-01 -7.630339264869689941e-01 6.779645383358001709e-02 -1.551638394594192505e-01 2.942714095115661621e-01 2.785890996456146240e-01 1.122462451457977295e-01
-2.980458140373229980e-01 -3.318236172199249268e-01 -7.769454717636108398e-01 1.507955342531204224e-01 -2.748897671699523926e-01 2.522075474262237549e-01 1.728249341249465942e-01 7.507814466953277588e-02
3.564513102173805237e-02 -6.814838051795959473e-01 -1.239803582429885864e-01 3.049871623516082764e-01 -1.494094450026750565e-02 6.173032522201538086e-01 -7.124627381563186646e-02 1.988927125930786133e-01
-8.810263872146606445e-02 2.887444794178009033e-01 -3.098545372486114502e-01 1.723763495683670044e-01 4.414236545562744141e-02 6.159354448318481445e-01 -5.151158571243286133e-01 -3.694209158420562744e-01
2.476312220096588135e-02 7.426708191633224487e-02 -7.648933529853820801e-01 4.035596549510955811e-02 -1.562717407941818237e-01 5.439848899841308594e-01 2.946735322475433350e-01 2.784381620585918427e-03
1.702751070261001587e-01 -3.118776977062225342e-01 7.784440368413925171e-02 2.416762560606002808e-01 4.410857260227203369e-01 7.654389739036560059e-01 2.940409444272518158e-02 -1.671928316354751587e-01
5.536730289459228516e-01 -2.053788751363754272e-01 -4.962610006332397461e-01 -1.131664514541625977e-01 3.112211078405380249e-02 5.284202694892883301e-01 3.093616366386413574e-01 -1.276049166917800903e-01
1.218186616897583008e-01 -6.336506605148315430e-01 -3.540930151939392090e-01 4.487300291657447815e-02 2.312352359294891357e-01 2.964906096458435059e-01 5.240913629531860352e-01 -2.005085945129394531e-01
1.845392435789108276e-01 -1.307992730289697647e-02 -6.925120949745178223e-01 -2.452888190746307373e-01 2.742559015750885010e-01 4.545538723468780518e-01 3.420959413051605225e-01 1.648312658071517944e-01
2.113718837499618530e-01 1.745094954967498779e-01 -3.475780785083770752e-01 -4.896082729101181030e-02 -3.595101833343505859e-02 7.536179423332214355e-01 -2.331646159291267395e-02 -4.815439879894256592e-01
4.307086765766143799e-02 -3.104753196239471436e-01 -5.121273994445800781e-01 -7.563913613557815552e-02 2.407401800155639648e-01 5.257327556610107422e-01 5.269079804420471191e-01 1.475515514612197876e-01
-7.814615964889526367e-02 2.475453913211822510e-02 -6.549021005630493164e-01 4.397397115826606750e-02 -1.149463579058647156e-01 6.763345003128051758e-01 3.003899455070495605e-01 3.968444094061851501e-02
-2.012682557106018066e-01 -1.503844112157821655e-01 -3.698173165321350098e-01 -3.100852072238922119e-01 4.506686329841613770e-01 5.978726744651794434e-01 3.776763379573822021e-01 2.765489928424358368e-02
1.414314359426498413e-01 1.960620284080505371e-02 -6.686100363731384277e-01 -1.292420476675033569e-01 -1.073924079537391663e-01 5.770419239997863770e-01 2.898433506488800049e-01 -2.955508232116699219e-01
-2.497115880250930786e-01 -2.121953759342432022e-03 -7.089046239852905273e-01 -1.722926497459411621e-01 -1.482666581869125366e-01 5.906246900558471680e-01 9.456471353769302368e-02 1.601441353559494019e-01
1.661989092826843262e-02 -4.322184026241302490e-01 -4.442960321903228760e-01 -4.423232376575469971e-01 -1.897354722023010254e-01 6.085073351860046387e-01 -1.155560240149497986e-01 1.510876789689064026e-02
-4.197895992547273636e-03 7.989387214183807373e-02 -6.455042958259582520e-01 4.138005375862121582e-01 -2.172962576150894165e-01 5.484560132026672363e-01 2.294239997863769531e-01 7.096182554960250854e-02
-2.103765308856964111e-01 -4.066687226295471191e-01 -4.810060858726501465e-01 2.736853063106536865e-01 3.376346454024314880e-02 4.387615621089935303e-01 5.195198059082031250e-01 -1.433155089616775513e-01
3.691301047801971436e-01 -2.032356411218643188e-01 -6.347331404685974121e-01 -2.433014214038848877e-01 -4.009785875678062439e-02 4.648920297622680664e-01 3.134705722332000732e-01 -2.106188833713531494e-01
-5.887943506240844727e-01 -1.434527337551116943e-01 -3.725460171699523926e-01 3.838296830654144287e-01 2.825893759727478027e-01 3.654843568801879883e-01 -3.588439226150512695e-01 6.649883091449737549e-02
3.979564905166625977e-01 -3.241755068302154541e-01 -5.368812680244445801e-01 -8.976991474628448486e-02 -2.035291045904159546e-01 6.001144051551818848e-01 -6.936535984277725220e-02 1.840316206216812134e-01
-5.108925104141235352e-01 -5.025547742843627930e-01 -3.939267396926879883e-01 2.234589904546737671e-01 4.933561086654663086e-01 1.212570890784263611e-01 -6.292961537837982178e-02 1.387505978345870972e-01
-1.090206876397132874e-01 -3.666378259658813477e-01 -7.007977962493896484e-01 1.964016631245613098e-02 -1.192791238427162170e-01 9.735212475061416626e-02 3.904643058776855469e-01 -4.313010573387145996e-01
1.567504256963729858e-01 3.848835825920104980e-01 -5.345695018768310547e-01 3.784203231334686279e-01 1.467131823301315308e-01 5.568205118179321289e-01 -7.605987787246704102e-02 2.469176054000854492e-01
9.238289296627044678e-02 1.646875590085983276e-01 -5.599029660224914551e-01 1.492398977279663086e-01 7.118517160415649414e-01 6.354662030935287476e-02 -2.215331494808197021e-01 -2.621671259403228760e-01
-1.579516679048538208e-01 -1.456210315227508545e-01 -3.555930256843566895e-01 -1.514937132596969604e-01 4.263686537742614746e-01 6.543895006179809570e-01 4.399206638336181641e-01 3.004724532365798950e-02
-1.526606380939483643e-01 5.723137408494949341e-02 -6.991253495216369629e-01 2.533699199557304382e-02 6.136031150817871094e-01 -3.262885287404060364e-02 -1.125581935048103333e-01 -3.062000870704650879e-01
-4.664178788661956787e-01 -1.592171192169189453e-01 -2.668332457542419434e-01 6.373270153999328613e-01 2.432585805654525757e-01 4.595486521720886230e-01 -9.322742372751235962e-02 2.583415433764457703e-02
-2.001024931669235229e-01 -1.337915956974029541e-01 -2.565772831439971924e-01 5.448213219642639160e-01 7.646251469850540161e-02 6.922048330307006836e-01 2.875345945358276367e-01 1.082883998751640320e-01
-3.628940284252166748e-01 -2.206602096557617188e-01 -2.280698120594024658e-01 6.865801811218261719e-01 1.132269054651260376e-01 4.878455996513366699e-01 -1.731215417385101318e-01 1.241938695311546326e-01
-1.646518893539905548e-02 -3.768190443515777588e-01 -4.746715128421783447e-01 -4.790020287036895752e-01 -7.658887654542922974e-02 5.916768908500671387e-01 -1.229957193136215210e-01 1.786195188760757446e-01
-3.140393197536468506e-01 -1.868250966072082520e-01 -3.782210350036621094e-01 -2.603728771209716797e-01 3.012005388736724854e-01 6.311104893684387207e-01 4.068242907524108887e-01 -3.320034220814704895e-02
5.717710405588150024e-02 5.945011600852012634e-02 -7.187290191650390625e-01 1.314682662487030029e-01 -1.900957524776458740e-01 5.972894430160522461e-01 2.075484097003936768e-01 1.528847217559814453e-01
-4.636391401290893555e-01 -3.732196390628814697e-01 -1.539739966392517090e-01 3.139043450355529785e-01 1.034334525465965271e-01 3.485144376754760742e-01 -5.116307139396667480e-01 -3.599655628204345703e-01
-1.726649254560470581e-01 -4.815704822540283203e-01 -6.177334189414978027e-01 4.436251521110534668e-01 -1.744774430990219116e-01 2.585526406764984131e-01 1.910407543182373047e-01 1.615251153707504272e-01
1.256513595581054688e-01 9.810715913772583008e-02 -6.621530055999755859e-01 -4.170422255992889404e-01 9.464588761329650879e-02 4.939294755458831787e-01 2.073052227497100830e-01 -2.575193047523498535e-01
-6.634144186973571777e-01 -2.339312434196472168e-01 -2.937270104885101318e-01 -3.894963068887591362e-03 4.506464600563049316e-01 2.834162116050720215e-01 -3.361149728298187256e-01 -1.499546468257904053e-01
-7.623961567878723145e-02 1.518900040537118912e-02 -6.066933274269104004e-01 -4.503306448459625244e-01 -2.349526248872280121e-02 4.618030488491058350e-01 1.527744382619857788e-01 -4.311940073966979980e-01
-8.770977146923542023e-03 2.298232764005661011e-01 -5.661422014236450195e-01 -2.509147226810455322e-01 5.051944032311439514e-02 6.234697699546813965e-01 2.030057162046432495e-01 -3.621480166912078857e-01
5.243114009499549866e-02 4.071246087551116943e-02 -8.220605850219726562e-01 -1.152770817279815674e-01 -2.343964576721191406e-01 4.791822433471679688e-01 6.972262263298034668e-02 1.307764053344726562e-01
-1.290472745895385742e-01 -6.672494113445281982e-02 -6.159519553184509277e-01 2.182738333940505981e-01 -1.261460874229669571e-02 5.948718190193176270e-01 4.311878979206085205e-01 1.090857982635498047e-01
-1.276153475046157837e-01 -5.997860431671142578e-01 -1.687943190336227417e-01 4.193047583103179932e-01 -1.219652891159057617e-01 6.016920208930969238e-01 -2.910754829645156860e-02 2.047126144170761108e-01
-1.429063230752944946e-01 -5.356284976005554199e-01 -1.432492733001708984e-01 2.544302726164460182e-03 2.237971127033233643e-01 5.577823519706726074e-01 4.627046287059783936e-01 -3.112093210220336914e-01
-1.806041151285171509e-01 7.787114381790161133e-02 -6.424248218536376953e-01 -3.530512154102325439e-01 -4.751640558242797852e-02 5.042040348052978516e-01 -2.981154918670654297e-01 2.803763449192047119e-01
-1.449090689420700073e-01 -3.218057155609130859e-01 -6.664816141128540039e-01 2.424781583249568939e-02 -7.818561047315597534e-03 7.198220491409301758e-02 4.187971353530883789e-01 -5.000234246253967285e-01
7.031470537185668945e-02 2.267779409885406494e-01 -5.093119144439697266e-01 -1.012372225522994995e-01 8.332046121358871460e-02 4.783733785152435303e-01 -6.592965126037597656e-01 5.936915799975395203e-02
-5.033532977104187012e-01 -4.056859910488128662e-01 -2.567929327487945557e-01 1.626644730567932129e-01 3.758560121059417725e-01 2.733206450939178467e-01 -5.094698667526245117e-01 -1.188302263617515564e-01
9.216580539941787720e-02 -5.083875060081481934e-01 8.871979266405105591e-02 2.153195887804031372e-01 2.795438468456268311e-01 7.579498887062072754e-01 -5.408691614866256714e-02 1.524978876113891602e-01
-1.147744730114936829e-01 -4.179193377494812012e-01 -3.819682598114013672e-01 -2.386803478002548218e-01 -1.926400661468505859e-01 5.967999696731567383e-01 -3.915434181690216064e-01 2.504305243492126465e-01
1.250128746032714844e-01 -2.743302285671234131e-01 -5.249423980712890625e-01 2.729116976261138916e-01 5.237127542495727539e-01 -2.097297012805938721e-01 -4.140266478061676025e-01 -2.634190917015075684e-01
-1.049186959862709045e-01 6.989535689353942871e-02 -6.277090311050415039e-01 -4.544703960418701172e-01 1.761026307940483093e-02 4.574425518512725830e-01 1.285552233457565308e-01 -3.968056440353393555e-01
-2.299669086933135986e-01 -2.110404819250106812e-01 -4.941467344760894775e-01 3.948687016963958740e-01 -8.727082610130310059e-02 5.446130037307739258e-01 4.393197596073150635e-01 -7.247909158468246460e-02
2.385893091559410095e-02 -2.624152600765228271e-01 -6.154063940048217773e-01 2.386092990636825562e-01 4.878693819046020508e-01 -2.090038508176803589e-01 -4.457425475120544434e-01 -1.205155998468399048e-01
2.376281321048736572e-01 -3.310432434082031250e-01 -7.033952474594116211e-01 -1.900046616792678833e-01 -3.449605107307434082e-01 3.955910205841064453e-01 -1.558858603239059448e-01 5.732580646872520447e-02
-2.361183017492294312e-01 3.699699416756629944e-02 -7.486606836318969727e-01 2.210492640733718872e-01 -9.851423650979995728e-02 4.471121132373809814e-01 3.514158725738525391e-01 -2.040565386414527893e-02
5.017595365643501282e-02 -3.647114634513854980e-01 -5.635081529617309570e-01 1.636098325252532959e-01 -1.901697218418121338e-01 3.661565482616424561e-01 3.909103572368621826e-01 -4.439731836318969727e-01
1.009499207139015198e-01 7.265524566173553467e-02 -4.573952555656433105e-01 -3.416020870208740234e-01 9.174074977636337280e-02 7.134688496589660645e-01 1.984008103609085083e-01 -3.190780580043792725e-01
3.504337966442108154e-01 -1.778758615255355835e-01 -7.678069472312927246e-01 -3.634794056415557861e-01 6.457787007093429565e-02 2.890809476375579834e-01 4.909742251038551331e-02 1.837466657161712646e-01
1.334286779165267944e-01 -1.049066931009292603e-01 -4.850371479988098145e-01 -3.487877249717712402e-01 3.686636984348297119e-01 5.728085041046142578e-01 3.599166870117187500e-01 1.439268738031387329e-01
3.158151507377624512e-01 -6.275742650032043457e-01 -1.038776896893978119e-02 -1.423801481723785400e-01 2.175849080085754395e-01 4.703705310821533203e-01 -3.888255953788757324e-01 -2.573993802070617676e-01
5.713831782341003418e-01 -1.569726131856441498e-02 -3.863396644592285156e-01 1.291271597146987915e-01 9.316124022006988525e-02 3.742710947990417480e-01 -5.229201912879943848e-01 -2.917864918708801270e-01
-2.782528661191463470e-02 1.264720410108566284e-01 -8.790895342826843262e-01 -1.594631969928741455e-01 -3.400369733572006226e-02 3.444356918334960938e-01 2.516351640224456787e-01 -4.348888993263244629e-02
-1.555691659450531006e-01 -2.449460029602050781e-01 -2.833567559719085693e-01 2.390439659357070923e-01 7.556429505348205566e-01 2.559722661972045898e-01 -2.473735362291336060e-01 2.839983701705932617e-01
5.050206780433654785e-01 -1.730525195598602295e-01 -1.333443671464920044e-01 1.833273619413375854e-01 1.412641406059265137e-01 4.190022349357604980e-01 -3.756580948829650879e-01 -5.718213915824890137e-01
5.116526037454605103e-03 -7.025448679924011230e-01 -1.907881945371627808e-01 -5.839702114462852478e-02 -1.672628223896026611e-01 4.517770707607269287e-01 -4.841730296611785889e-01 -9.562110528349876404e-03
1.933281123638153076e-02 -5.529305338859558105e-01 -3.750908076763153076e-01 -1.727723032236099243e-01 -2.536171674728393555e-01 4.569076299667358398e-01 -4.968957304954528809e-01 5.795710161328315735e-02
1.186498925089836121e-01 -1.279873400926589966e-01 -5.589936971664428711e-01 3.686549663543701172e-01 7.170883417129516602e-01 -3.690609335899353027e-02 1.460632868111133575e-02 7.328161597251892090e-02
-3.664470911026000977e-01 -3.909122943878173828e-01 -7.694535851478576660e-01 -1.629895269870758057e-01 -7.349514961242675781e-02 1.791961640119552612e-01 8.760619163513183594e-02 2.215673923492431641e-01
-1.296572238206863403e-01 -1.054985821247100830e-01 -8.356023430824279785e-01 1.690665781497955322e-01 -3.439879044890403748e-02 2.859001159667968750e-01 3.857821822166442871e-01 1.161645650863647461e-01
-4.923419058322906494e-01 -3.041821122169494629e-01 -5.536957979202270508e-01 2.974355518817901611e-01 1.809950470924377441e-01 1.727876365184783936e-01 -4.222594201564788818e-01 1.706106960773468018e-01
3.483029007911682129e-01 -7.256177067756652832e-01 -4.618306756019592285e-01 -6.241172179579734802e-02 -1.611719727516174316e-01 1.992669403553009033e-01 -2.421393543481826782e-01 -1.032760441303253174e-01
1.669732928276062012e-01 1.122750416398048401e-01 -6.040271520614624023e-01 1.838068217039108276e-01 -2.806222140789031982e-01 6.396220922470092773e-01 -1.403815150260925293e-01 2.308856993913650513e-01
-4.724245071411132812e-01 -2.971827089786529541e-01 -5.679216980934143066e-01 3.963013291358947754e-01 3.321225643157958984e-01 3.920637071132659912e-02 -2.897570431232452393e-01 1.144813522696495056e-01
2.737692892551422119e-01 -4.897060692310333252e-01 -6.560537219047546387e-02 4.754409492015838623e-01 1.699410378932952881e-01 6.016759872436523438e-01 -1.364566236734390259e-01 2.130160927772521973e-01
5.526936054229736328e-01 -3.905982673168182373e-01 -5.211468935012817383e-01 1.979938149452209473e-01 -5.611034110188484192e-03 2.358042597770690918e-01 -2.263908088207244873e-01 3.525325357913970947e-01
1.843418926000595093e-01 -4.567537903785705566e-01 -1.580500006675720215e-01 -1.765926554799079895e-02 1.161384433507919312e-01 7.266905903816223145e-01 -2.402695119380950928e-01 3.644253015518188477e-01
-4.089650809764862061e-01 -3.664585053920745850e-01 -1.376840919256210327e-01 3.812630772590637207e-01 2.522368431091308594e-01 3.378551602363586426e-01 -3.621881082653999329e-02 -5.958657860755920410e-01
1.970892995595932007e-01 -5.299676656723022461e-01 -6.898393034934997559e-01 3.449981287121772766e-02 -1.957653835415840149e-02 2.351504415273666382e-01 3.429512083530426025e-01 1.729942560195922852e-01
1.542370170354843140e-01 4.322789311408996582e-01 -4.699017107486724854e-01 2.163614779710769653e-01 1.357305943965911865e-01 4.823636710643768311e-01 -3.997259736061096191e-01 -3.329380750656127930e-01
3.911129236221313477e-01 -4.983437061309814453e-01 -4.370507225394248962e-02 -5.318539217114448547e-02 2.045695036649703979e-01 5.385426878929138184e-01 1.154451351612806320e-02 -5.117959976196289062e-01
-6.159598752856254578e-02 1.321573108434677124e-01 -6.105628013610839844e-01 -4.571525752544403076e-02 6.850142478942871094e-01 2.207341976463794708e-02 -8.095436543226242065e-02 -3.571806848049163818e-01
4.491916596889495850e-01 -6.398092508316040039e-01 -4.480901956558227539e-01 -1.740887612104415894e-01 -2.937324158847332001e-02 3.708692193031311035e-01 1.150417253375053406e-01 -7.834524661302566528e-02
4.369791150093078613e-01 -6.891466975212097168e-01 -3.604253828525543213e-01 6.077963858842849731e-02 -1.688904315233230591e-02 3.403672873973846436e-01 -2.577855288982391357e-01 1.339291483163833618e-01
3.833990097045898438e-01 -4.218862056732177734e-01 -5.560191273689270020e-01 -3.622194230556488037e-01 2.842020094394683838e-01 2.430321872234344482e-01 5.327348783612251282e-02 3.032877743244171143e-01
1.794659197330474854e-01 5.158158950507640839e-03 -5.962849259376525879e-01 -1.234493311494588852e-02 9.654931724071502686e-02 5.981045961380004883e-01 4.693960547447204590e-01 -1.570787131786346436e-01
2.376228123903274536e-01 3.773885071277618408e-01 -5.252208113670349121e-01 6.792900711297988892e-02 2.405574917793273926e-01 4.773789048194885254e-01 -4.846335947513580322e-01 3.701358102262020111e-03
2.377540916204452515e-01 -2.764540538191795349e-02 -7.297963500022888184e-01 -5.178660750389099121e-01 1.086300686001777649e-01 2.468469589948654175e-01 -2.224877625703811646e-01 1.403071582317352295e-01
2.908677458763122559e-01 1.547128409147262573e-01 -7.896354198455810547e-01 -3.106820583343505859e-01 1.501858532428741455e-01 3.014543950557708740e-01 1.812724024057388306e-01 -1.584997475147247314e-01
3.462412357330322266e-01 -4.655453860759735107e-01 -1.436057537794113159e-01 1.182908415794372559e-01 5.048835873603820801e-01 4.920197427272796631e-01 1.078026890754699707e-01 3.466365337371826172e-01
-1.246375739574432373e-01 -6.315886974334716797e-01 -2.381389141082763672e-01 6.521471589803695679e-02 1.316573917865753174e-01 4.598941802978515625e-01 4.528492689132690430e-01 -3.011469244956970215e-01
3.363242149353027344e-01 -2.357072979211807251e-01 -7.589258551597595215e-01 -4.080385565757751465e-01 4.640691727399826050e-02 2.322025895118713379e-01 7.103218138217926025e-02 1.665744334459304810e-01
-4.793662130832672119e-01 -5.752140656113624573e-02 -5.241132974624633789e-01 2.073741704225540161e-01 3.971337676048278809e-01 2.292522639036178589e-01 -4.600656330585479736e-01 1.651314049959182739e-01
-4.013384133577346802e-02 -2.733122110366821289e-01 -5.476002097129821777e-01 -3.914856016635894775e-01 -1.532978713512420654e-01 6.006658077239990234e-01 -2.167719155550003052e-01 1.981747001409530640e-01
3.231945037841796875e-01 1.890131086111068726e-01 -2.578916847705841064e-01 6.240506470203399658e-02 7.536713033914566040e-02 6.493238210678100586e-01 -1.562219560146331787e-01 -5.811281204223632812e-01
-3.904729187488555908e-01 -2.665451467037200928e-01 -2.667420506477355957e-01 4.534492790699005127e-01 7.109112292528152466e-02 2.109223902225494385e-01 -4.209007024765014648e-01 -5.225107073783874512e-01
2.331495732069015503e-01 4.700402319431304932e-01 -5.160945653915405273e-01 2.278860658407211304e-01 2.050416469573974609e-01 4.313387572765350342e-01 -3.216042518615722656e-01 -2.736666798591613770e-01
-2.894069254398345947e-01 -3.511438071727752686e-01 -9.043445438146591187e-02 6.250962615013122559e-01 2.556159198284149170e-01 3.813652694225311279e-01 -1.153426989912986755e-01 -4.122322201728820801e-01
-4.541562199592590332e-01 -8.686249703168869019e-02 -3.556598722934722900e-01 3.350757807493209839e-02 3.607060611248016357e-01 2.329822182655334473e-01 -6.566572189331054688e-01 -2.073450982570648193e-01
4.820984601974487305e-01 -1.818106919527053833e-01 -7.170100212097167969e-01 -2.126376889646053314e-02 -2.337816655635833740e-01 3.517630398273468018e-01 1.674733310937881470e-01 -1.163278967142105103e-01
-1.771176457405090332e-01 -5.827611684799194336e-02 -6.831341385841369629e-01 5.129140615463256836e-01 3.236157000064849854e-01 -8.125784993171691895e-02 -3.240918219089508057e-01 -1.382556557655334473e-01
-3.326179385185241699e-01 -1.190031990408897400e-01 -7.291417717933654785e-01 4.433547854423522949e-01 3.494257330894470215e-01 -5.024190619587898254e-02 -7.277596741914749146e-02 1.306661665439605713e-01
1.559971570968627930e-01 -4.007687270641326904e-01 -6.130884885787963867e-01 -3.967574238777160645e-01 -2.410541176795959473e-01 4.546631872653961182e-01 6.800732016563415527e-02 -1.109269633889198303e-01
4.157479405403137207e-01 -5.664998292922973633e-01 -4.680589437484741211e-01 3.116369992494583130e-02 -2.723805308341979980e-01 4.580937623977661133e-01 -3.864731267094612122e-02 2.542700432240962982e-02
3.717961162328720093e-02 -4.226646423339843750e-01 -1.724485307931900024e-01 5.997928977012634277e-01 6.415817141532897949e-02 6.223467588424682617e-01 5.582428351044654846e-02 1.895629465579986572e-01
2.659046649932861328e-01 -5.031142234802246094e-01 -7.383481264114379883e-01 9.229429811239242554e-02 -2.651638090610504150e-01 1.876441091299057007e-01 -5.307713896036148071e-02 1.189757212996482849e-01
1.052225939929485321e-02 -4.194514825940132141e-02 -8.963659405708312988e-01 -2.382497638463973999e-01 1.458281725645065308e-01 1.681059747934341431e-01 2.544649839401245117e-01 1.536779552698135376e-01
-2.553561329841613770e-01 -3.188898265361785889e-01 -8.253188729286193848e-01 1.711739748716354370e-01 -2.768142521381378174e-01 1.645998209714889526e-01 1.240829378366470337e-01 5.945463478565216064e-02
-4.424510300159454346e-01 2.487679570913314819e-01 -3.905997872352600098e-01 4.573886394500732422e-01 1.673355698585510254e-01 5.239492058753967285e-01 -2.652546465396881104e-01 -8.772105723619461060e-02
4.852389991283416748e-01 -3.569132089614868164e-01 -5.499702095985412598e-01 3.096224069595336914e-01 -2.120821028947830200e-01 2.715041935443878174e-01 -2.629975974559783936e-01 2.257469892501831055e-01
5.563011765480041504e-01 -2.842243015766143799e-02 -2.986589670181274414e-01 -6.693462282419204712e-02 3.535768985748291016e-01 2.503564059734344482e-01 -3.912993371486663818e-01 -5.052067041397094727e-01
-2.052153646945953369e-01 1.314877569675445557e-01 -5.610365271568298340e-01 1.873705536127090454e-01 5.962567329406738281e-01 5.239777266979217529e-02 -1.045318786054849625e-02 -4.820281267166137695e-01
-1.808477044105529785e-01 -1.462495476007461548e-01 -6.716747283935546875e-01 1.237552538514137268e-01 3.760684132575988770e-01 -1.662407368421554565e-01 -5.570768713951110840e-01 -6.690802518278360367e-03
-4.456548690795898438e-01 -1.957869231700897217e-01 -6.232380270957946777e-01 3.129191994667053223e-01 3.701824247837066650e-01 8.526182919740676880e-02 -3.275645375251770020e-01 1.584677398204803467e-01
1.485833078622817993e-01 3.146432638168334961e-01 -3.540117442607879639e-01 -9.222648222930729389e-04 2.897982113063335419e-02 7.736676335334777832e-01 -3.783423006534576416e-01 -1.051342114806175232e-01
4.273377358913421631e-01 -3.811028599739074707e-01 -7.132947444915771484e-01 -1.923365592956542969e-01 -1.826168000698089600e-01 3.022981584072113037e-01 3.753473050892353058e-03 4.016237705945968628e-02
2.059502750635147095e-01 2.253326475620269775e-01 -4.956832528114318848e-01 -1.535183042287826538e-01 3.293674588203430176e-01 4.574013352394104004e-01 -4.524377584457397461e-01 3.393244743347167969e-01
-6.071468070149421692e-02 -7.708334922790527344e-01 -4.377725422382354736e-01 3.425671756267547607e-01 -1.524702012538909912e-01 2.451705932617187500e-01 -8.400745689868927002e-02 -5.214801430702209473e-02
-1.402968615293502808e-01 -9.680299460887908936e-02 -5.217525959014892578e-01 2.521456778049468994e-01 5.848289132118225098e-01 1.567457765340805054e-01 -3.222606182098388672e-01 4.058285355567932129e-01
5.255190730094909668e-01 -3.530541062355041504e-01 -6.930746436119079590e-01 -1.459411978721618652e-01 -9.505426138639450073e-02 2.896046936511993408e-01 2.988342940807342529e-02 6.109085306525230408e-02
1.908587366342544556e-01 2.757020592689514160e-01 -3.754260838031768799e-01 6.147068738937377930e-01 1.161780282855033875e-01 5.745306015014648438e-01 -5.167337879538536072e-02 1.499975025653839111e-01
1.959826350212097168e-01 4.281344413757324219e-01 -4.798485636711120605e-01 3.039864301681518555e-01 8.479879051446914673e-02 5.932502746582031250e-01 -3.102523386478424072e-01 1.536857616156339645e-02
1.317430883646011353e-01 -4.635090529918670654e-01 6.430916488170623779e-02 3.832724392414093018e-01 1.253201160579919815e-02 7.815880775451660156e-01 -4.944797977805137634e-02 5.733758211135864258e-02
-1.133691594004631042e-01 3.611022830009460449e-01 -5.759894847869873047e-01 4.499107599258422852e-01 -8.685926347970962524e-02 3.826901912689208984e-01 -3.628976643085479736e-01 -1.920368373394012451e-01
-2.761808037757873535e-02 -4.949722588062286377e-01 -4.255799055099487305e-01 4.270445108413696289e-01 5.236872434616088867e-01 -6.024212762713432312e-02 -3.346395790576934814e-01 2.988964691758155823e-02
4.023670852184295654e-01 -1.601938009262084961e-01 -1.515427324920892715e-02 5.364501476287841797e-01 2.428718656301498413e-01 6.265012025833129883e-01 1.052780523896217346e-01 -2.487091571092605591e-01
1.228722110390663147e-01 1.008601933717727661e-01 -6.850236654281616211e-01 3.407407104969024658e-01 5.517168045043945312e-01 3.191027790307998657e-02 -1.875397562980651855e-01 2.208780497312545776e-01
1.975294798612594604e-01 3.052383363246917725e-01 -3.667800128459930420e-01 5.448736548423767090e-01 1.450633406639099121e-01 5.929674506187438965e-01 -1.269216835498809814e-01 2.182518094778060913e-01
9.682508558034896851e-02 6.495683640241622925e-02 -1.754365265369415283e-01 -2.870202297344803810e-03 1.240391358733177185e-01 6.143751144409179688e-01 -3.099423050880432129e-01 -6.831635832786560059e-01
-2.120050936937332153e-01 -5.639085769653320312e-01 -6.082586050033569336e-01 6.632251292467117310e-02 1.089613419026136398e-03 3.052381873130798340e-01 1.800094097852706909e-01 3.702818453311920166e-01
-1.605902761220932007e-01 6.804795563220977783e-02 -5.089153051376342773e-01 1.002812460064888000e-01 5.684058070182800293e-01 7.660687714815139771e-02 -5.258912444114685059e-01 -3.082430362701416016e-01
5.232744663953781128e-02 -3.615700900554656982e-01 -8.694755434989929199e-01 -1.060774549841880798e-01 -1.989718228578567505e-01 1.457763612270355225e-01 1.265602707862854004e-01 1.497683525085449219e-01
-4.825168848037719727e-01 -1.130235716700553894e-01 -4.625198245048522949e-01 2.112285196781158447e-01 3.648871481418609619e-01 3.537766039371490479e-01 -3.890227675437927246e-01 2.936354577541351318e-01
6.696157455444335938e-01 -2.729476094245910645e-01 -5.162104964256286621e-01 -1.664971709251403809e-01 1.191822364926338196e-01 2.514956593513488770e-01 2.255448698997497559e-01 -2.336549907922744751e-01
-4.546239674091339111e-01 -1.611794233322143555e-01 -1.113949418067932129e-01 5.783947706222534180e-01 1.162464618682861328e-01 5.910462141036987305e-01 -1.461395900696516037e-02 -2.394298315048217773e-01
7.123699039220809937e-02 -2.671441249549388885e-02 -7.276874184608459473e-01 3.659229278564453125e-01 5.264639258384704590e-01 -9.818146377801895142e-02 -1.811342388391494751e-01 1.056867092847824097e-01
-2.419623434543609619e-01 2.419108301401138306e-01 -6.254574060440063477e-01 3.255466520786285400e-01 6.920130923390388489e-03 3.130339384078979492e-01 -5.233114957809448242e-01 1.177403330802917480e-01
-1.276823282241821289e-01 -2.880118489265441895e-01 -2.232765704393386841e-01 3.561296164989471436e-01 4.682813286781311035e-01 1.369753181934356689e-01 -4.440647959709167480e-01 -5.374220013618469238e-01
-1.290179342031478882e-01 3.186242654919624329e-02 -6.170142889022827148e-01 3.121046721935272217e-01 6.324357986450195312e-01 4.132695030421018600e-03 -1.249689236283302307e-01 -2.976810038089752197e-01
-5.742678642272949219e-01 -2.976937890052795410e-01 -1.684370785951614380e-01 1.894196867942810059e-01 3.703180849552154541e-01 4.031856656074523926e-01 -4.334616661071777344e-01 -1.725134253501892090e-01
4.099631309509277344e-01 -2.292246073484420776e-01 -3.251322805881500244e-01 3.158020377159118652e-01 -2.361690402030944824e-01 7.030865550041198730e-01 -1.178367361426353455e-01 9.976194798946380615e-02
-2.081651240587234497e-01 -3.159982264041900635e-01 -5.011411309242248535e-01 5.620021224021911621e-01 5.019132494926452637e-01 -8.158309012651443481e-02 -5.230780690908432007e-02 -1.688638329505920410e-01
-4.941055178642272949e-01 -3.745812773704528809e-01 -1.160139963030815125e-01 4.604535400867462158e-01 2.219426631927490234e-01 4.862639904022216797e-01 -2.124573588371276855e-01 -2.433572113513946533e-01
-1.724128276109695435e-01 -9.353541582822799683e-02 -5.297809243202209473e-01 -3.764215707778930664e-01 3.494610637426376343e-02 6.862376928329467773e-01 2.574389576911926270e-01 -2.730409242212772369e-02
3.739868998527526855e-01 -6.487352401018142700e-02 -2.629727721214294434e-01 -1.337828785181045532e-01 8.966165781021118164e-02 6.511496901512145996e-01 -3.835599170997738838e-03 -5.803644061088562012e-01
3.225076198577880859e-01 -7.016397118568420410e-01 4.190002009272575378e-02 7.808997482061386108e-02 2.556931376457214355e-01 4.020276069641113281e-01 -2.523517310619354248e-01 -3.242690265178680420e-01
-4.166217744350433350e-01 -1.171881332993507385e-01 -4.605139493942260742e-01 2.095144540071487427e-01 3.959588408470153809e-01 3.734705746173858643e-01 -3.177226781845092773e-01 3.993901014328002930e-01
4.506398439407348633e-01 -2.762371599674224854e-01 -6.911764740943908691e-01 -1.902706921100616455e-02 -2.683858871459960938e-01 3.921906948089599609e-01 -3.872616961598396301e-02 1.232300624251365662e-01
-7.528649270534515381e-02 -1.844841688871383667e-01 -7.020050287246704102e-01 3.189871013164520264e-01 3.538738489151000977e-01 -1.857198923826217651e-01 -4.495056867599487305e-01 -6.292711943387985229e-02
1.268448978662490845e-01 -2.783533930778503418e-01 -3.721689581871032715e-01 2.876506149768829346e-01 8.268301486968994141e-01 5.959282629191875458e-03 -7.409633137285709381e-03 -3.793074935674667358e-02
2.405645102262496948e-01 -5.567774772644042969e-01 -5.930069684982299805e-01 -3.731997609138488770e-01 -7.382800430059432983e-02 3.031446039676666260e-01 1.875908672809600830e-01 -9.303003549575805664e-02
-1.397683024406433105e-01 1.654053628444671631e-01 -5.839615464210510254e-01 1.803985089063644409e-01 5.501333475112915039e-01 5.194722488522529602e-02 1.641606353223323822e-02 -5.233893990516662598e-01
4.961389005184173584e-01 -1.227542106062173843e-02 -2.892702817916870117e-01 8.849847316741943359e-02 1.166443824768066406e-01 3.371585011482238770e-01 -6.060959100723266602e-01 -4.093313515186309814e-01
1.158141642808914185e-01 4.354659616947174072e-01 -3.762197792530059814e-01 3.489947915077209473e-01 2.671146094799041748e-01 5.836483240127563477e-01 -2.867715954780578613e-01 -1.984552592039108276e-01
-2.262881547212600708e-01 -6.136744022369384766e-01 -4.360536038875579834e-01 -2.502665519714355469e-01 1.027968227863311768e-01 2.108321636915206909e-01 3.627936840057373047e-01 -3.643963932991027832e-01
3.515355587005615234e-01 -5.264483690261840820e-01 -6.745947003364562988e-01 1.081008389592170715e-01 -2.344189435243606567e-01 2.190493941307067871e-01 9.646623581647872925e-02 -1.423743665218353271e-01
1.613294333219528198e-02 -4.174193441867828369e-01 -3.261418342590332031e-01 2.540850639343261719e-02 -1.147144213318824768e-01 6.070491671562194824e-01 4.070613682270050049e-01 -4.136663675308227539e-01
3.350004255771636963e-01 2.685873806476593018e-01 -5.234126448631286621e-01 -5.370557680726051331e-02 -1.578029096126556396e-01 6.212641596794128418e-01 -3.538876175880432129e-01 -5.179966986179351807e-02
-1.523323729634284973e-02 1.281149238348007202e-01 -6.610471606254577637e-01 -1.424668580293655396e-01 1.142227500677108765e-01 6.434870958328247070e-01 2.592249214649200439e-01 1.781970858573913574e-01
3.166020810604095459e-01 -2.893770039081573486e-01 -7.641308903694152832e-01 3.253952413797378540e-02 -2.693019807338714600e-01 3.570450246334075928e-01 1.064547002315521240e-01 1.404697000980377197e-01
5.300225615501403809e-01 -1.376357972621917725e-01 -2.782624363899230957e-01 1.230675168335437775e-02 4.216674864292144775e-01 2.150531113147735596e-01 -4.869740307331085205e-01 -4.016915857791900635e-01
3.732942044734954834e-01 -5.798531174659729004e-01 -1.302750557661056519e-01 -6.546443700790405273e-02 -1.229367703199386597e-01 6.594341397285461426e-01 -2.126080393791198730e-01 -8.941797912120819092e-02
4.503932595252990723e-01 -5.736485123634338379e-01 -4.768596291542053223e-01 1.646503061056137085e-01 -1.606321781873703003e-01 3.970071077346801758e-01 -1.563876271247863770e-01 7.545776665210723877e-02
5.769888311624526978e-02 2.359151691198348999e-01 -4.176751375198364258e-01 5.314254760742187500e-02 2.619623243808746338e-01 5.319094061851501465e-01 -5.878196954727172852e-01 2.581752240657806396e-01
1.282914280891418457e-01 -3.741919994354248047e-01 -4.067456722259521484e-01 -4.433787763118743896e-01 -1.496315747499465942e-01 6.714078783988952637e-01 -7.174172252416610718e-02 -5.630115792155265808e-02
-3.414645195007324219e-01 -1.107398867607116699e-01 -4.730551838874816895e-01 -3.660204708576202393e-01 9.000335820019245148e-03 7.013707756996154785e-01 -2.042410336434841156e-02 1.448011249303817749e-01
-2.010917216539382935e-01 -7.801126688718795776e-02 -6.198967695236206055e-01 -4.247840940952301025e-01 4.677925258874893188e-02 6.042380928993225098e-01 1.453640311956405640e-01 1.844708248972892761e-02
-1.856503039598464966e-01 3.962557911872863770e-01 -5.679675340652465820e-01 2.448077797889709473e-01 9.250057488679885864e-02 2.781034409999847412e-01 -4.506344795227050781e-01 -3.701728582382202148e-01
-3.645701706409454346e-01 -3.449885919690132141e-02 -3.426755368709564209e-01 3.607771396636962891e-01 1.577710509300231934e-01 6.462057828903198242e-01 -3.754176497459411621e-01 1.868144273757934570e-01
4.248875081539154053e-01 -4.128121137619018555e-01 -6.426354646682739258e-01 1.004359871149063110e-01 1.039394885301589966e-01 1.961227804422378540e-01 4.114259481430053711e-01 8.631511777639389038e-02
-3.599027991294860840e-01 -3.016023337841033936e-01 -5.268284678459167480e-01 2.438900023698806763e-01 4.208518564701080322e-01 8.367134630680084229e-02 -4.905607998371124268e-01 1.330732554197311401e-01
1.577107310295104980e-01 -7.914513945579528809e-01 -1.977952867746353149e-01 -1.332585513591766357e-01 1.838990747928619385e-01 3.987705409526824951e-01 -2.768476605415344238e-01 1.495647579431533813e-01
2.900668978691101074e-01 -5.646886825561523438e-01 -4.726181626319885254e-01 8.260371536016464233e-02 -1.984537988901138306e-01 4.973150491714477539e-01 -1.307992637157440186e-01 2.509624660015106201e-01
-5.827115178108215332e-01 -3.066182434558868408e-01 -2.264702618122100830e-01 5.955444648861885071e-02 4.407616555690765381e-01 3.596102595329284668e-01 -4.306750297546386719e-01 -5.025922879576683044e-02
-2.242866456508636475e-01 -1.171517893671989441e-01 -6.406332254409790039e-01 2.712500989437103271e-01 1.196876987814903259e-01 4.295550882816314697e-01 5.029693841934204102e-01 1.274335291236639023e-02
4.256285130977630615e-01 7.112096995115280151e-02 -2.769595980644226074e-01 1.644135117530822754e-01 2.118704319000244141e-01 3.699054121971130371e-01 -6.248034238815307617e-01 -3.714099526405334473e-01
-2.632109820842742920e-01 -5.408952236175537109e-01 -3.670957386493682861e-01 -4.767397418618202209e-02 2.352181524038314819e-01 2.701283097267150879e-01 4.777348339557647705e-01 -3.802536427974700928e-01
3.208645433187484741e-02 -1.019957810640335083e-01 -5.909269452095031738e-01 1.253427863121032715e-01 7.759164571762084961e-01 -8.238926529884338379e-02 -9.717766940593719482e-02 -7.337591797113418579e-02
-7.235846668481826782e-02 6.057142466306686401e-02 -6.749907732009887695e-01 2.596662938594818115e-01 5.501492619514465332e-01 -6.826398521661758423e-02 -4.401893820613622665e-03 -4.008899629116058350e-01
-4.249461367726325989e-02 -4.822998940944671631e-01 -6.177783012390136719e-01 -3.035141155123710632e-02 1.617371588945388794e-01 4.828638955950737000e-02 4.623843431472778320e-01 -3.751267194747924805e-01
-2.206950783729553223e-01 -4.199764728546142578e-01 -8.720695972442626953e-02 2.354298382997512817e-01 2.508133351802825928e-01 2.806437313556671143e-01 -2.509474754333496094e-01 -7.122066617012023926e-01
3.152496814727783203e-01 -6.123952269554138184e-01 8.582467585802078247e-02 6.595803797245025635e-02 2.840999066829681396e-01 4.983117580413818359e-01 -2.830830514430999756e-01 -3.235894441604614258e-01
5.821990966796875000e-01 -3.144227564334869385e-01 -1.877905726432800293e-01 1.668808907270431519e-01 4.418395459651947021e-01 3.057672381401062012e-01 -3.725914359092712402e-01 2.674473822116851807e-01
2.245771884918212891e-01 1.632495969533920288e-01 -5.207774639129638672e-01 1.566109210252761841e-01 -2.195172011852264404e-02 5.386533737182617188e-01 -4.683599770069122314e-01 3.423273563385009766e-01
2.709158957004547119e-01 5.905499681830406189e-02 -6.656618714332580566e-01 -1.167914737015962601e-02 -2.343136072158813477e-01 6.295881867408752441e-01 -4.194630309939384460e-02 1.638025790452957153e-01
5.811979621648788452e-02 -1.478419303894042969e-01 -9.563627839088439941e-02 6.026574373245239258e-01 1.723195016384124756e-01 7.533825039863586426e-01 -6.715659797191619873e-02 -2.516705170273780823e-02
-5.173727869987487793e-01 -2.625753581523895264e-01 -5.576816201210021973e-01 3.465702831745147705e-01 2.747784852981567383e-01 1.378062069416046143e-01 -3.145874440670013428e-01 1.969796866178512573e-01
-8.061494678258895874e-02 -1.767221391201019287e-01 -7.388674616813659668e-01 6.837323307991027832e-02 4.523990154266357422e-01 -2.083093374967575073e-01 -4.021431803703308105e-01 4.351992905139923096e-02
-4.701011180877685547e-01 -4.766285791993141174e-02 -3.115173876285552979e-01 1.589253358542919159e-02 5.631205439567565918e-01 3.754123747348785400e-01 -4.703740775585174561e-01 -1.210976578295230865e-02
-9.553187340497970581e-02 -3.574779331684112549e-01 -4.688146710395812988e-01 3.752185404300689697e-01 6.220778822898864746e-01 8.697567507624626160e-03 -2.027733623981475830e-01 2.726416289806365967e-01
1.515205651521682739e-01 2.986152768135070801e-01 -3.527261018753051758e-01 2.609662413597106934e-01 1.133565977215766907e-01 7.939310669898986816e-01 -1.905608773231506348e-01 1.259429901838302612e-01
2.274188101291656494e-01 1.201727837324142456e-01 -7.498711347579956055e-01 -1.343511343002319336e-01 -1.489340364933013916e-01 4.812178015708923340e-01 2.015462517738342285e-01 -2.431243062019348145e-01
-2.205817550420761108e-01 -4.443819224834442139e-01 -3.541600704193115234e-01 1.424194276332855225e-01 6.157415509223937988e-01 1.418204307556152344e-01 -3.409204185009002686e-01 3.044312298297882080e-01
7.025265693664550781e-02 -1.563623994588851929e-01 -6.121281385421752930e-01 2.530394792556762695e-01 4.781009852886199951e-01 -1.378954648971557617e-01 -4.314997494220733643e-01 -3.132057189941406250e-01
-4.081409871578216553e-01 -3.499267101287841797e-01 -5.072466284036636353e-02 3.387652635574340820e-01 2.522174119949340820e-01 4.363774359226226807e-01 -2.264323830604553223e-01 -5.369607806205749512e-01
5.093262195587158203e-01 -5.599095821380615234e-01 -7.242269068956375122e-02 9.875659644603729248e-02 3.790648579597473145e-01 4.371545314788818359e-01 1.807434409856796265e-01 -2.112528830766677856e-01
-4.857027158141136169e-02 4.371530711650848389e-01 -4.173746407032012939e-01 6.749442964792251587e-02 2.824915051460266113e-01 5.151678919792175293e-01 -3.817164897918701172e-01 -3.699651360511779785e-01
-1.506156623363494873e-01 6.809573620557785034e-03 -5.882575511932373047e-01 3.042300045490264893e-01 6.287171244621276855e-01 -4.592568054795265198e-02 -8.612209558486938477e-02 -3.658611476421356201e-01
4.726245403289794922e-01 -6.209040284156799316e-01 -4.720164537429809570e-01 -2.149780988693237305e-01 -1.340550184249877930e-01 2.550953924655914307e-01 -6.317013502120971680e-02 -1.872279495000839233e-01
9.276123717427253723e-03 -1.002706959843635559e-01 -1.035323739051818848e-01 5.579059720039367676e-01 2.168277353048324585e-01 7.854697108268737793e-01 6.195808574557304382e-02 8.108394220471382141e-03
6.649311631917953491e-02 2.894277274608612061e-01 -4.933586418628692627e-01 3.751011937856674194e-02 2.254835963249206543e-01 4.728483259677886963e-01 -6.247534751892089844e-01 4.748770594596862793e-02
1.869540214538574219e-01 -3.684126138687133789e-01 3.141077980399131775e-02 5.441544055938720703e-01 1.338805407285690308e-01 7.106067538261413574e-01 -5.191658437252044678e-02 8.153792470693588257e-02
2.827943861484527588e-01 2.256353348493576050e-01 -5.485206246376037598e-01 8.703569322824478149e-02 -1.758239418268203735e-01 6.064699888229370117e-01 -3.818754255771636963e-01 1.269538253545761108e-01
-2.386661022901535034e-01 1.063764467835426331e-01 -5.650155544281005859e-01 1.364567726850509644e-01 6.141037344932556152e-01 4.759044200181961060e-02 -2.874679490923881531e-02 -4.622171819210052490e-01
-2.891946732997894287e-01 -4.592611789703369141e-01 -5.065328255295753479e-02 3.852145373821258545e-02 5.869768857955932617e-01 2.498858571052551270e-01 -2.579246461391448975e-01 -4.773739874362945557e-01
-1.706918478012084961e-01 -5.491630360484123230e-02 -2.225043475627899170e-01 6.880975514650344849e-02 5.643274784088134766e-01 2.450813055038452148e-01 -6.321921944618225098e-01 -3.679786324501037598e-01
-1.848071366548538208e-01 -4.240076541900634766e-01 -5.949831381440162659e-02 1.526574324816465378e-02 1.777544021606445312e-01 5.473832488059997559e-01 3.503529429435729980e-01 -5.729909539222717285e-01
5.849204659461975098e-01 -2.271420955657958984e-01 -6.708712577819824219e-01 2.566494345664978027e-01 -2.208066135644912720e-01 1.987252235412597656e-01 2.663912065327167511e-02 3.715460747480392456e-02
4.751363769173622131e-02 -7.130362987518310547e-01 -3.195382952690124512e-01 -9.799230843782424927e-02 -2.284652441740036011e-01 2.316139489412307739e-01 -5.179584026336669922e-01 -5.909458547830581665e-02
1.406256705522537231e-01 -5.392102599143981934e-01 -4.314095675945281982e-01 -4.634662568569183350e-01 -9.929952770471572876e-02 5.127487182617187500e-01 3.200281411409378052e-03 -1.256175786256790161e-01
5.324610471725463867e-01 -3.282729983329772949e-01 -2.377783805131912231e-01 3.094551861286163330e-01 -1.326774060726165771e-01 6.616171002388000488e-01 -1.963078789412975311e-02 -2.636599726974964142e-02
3.364387154579162598e-01 2.903148233890533447e-01 -4.602453410625457764e-01 -5.873507261276245117e-02 -5.100305750966072083e-02 7.183402180671691895e-01 -2.617188394069671631e-01 1.183287147432565689e-02
4.710855484008789062e-01 -2.017429098486900330e-03 -2.865963280200958252e-01 2.298494279384613037e-01 2.121791094541549683e-01 2.038624137639999390e-01 -2.715017795562744141e-01 -6.948474645614624023e-01
-2.779449224472045898e-01 -3.900378644466400146e-01 -2.529427595436573029e-02 5.424086451530456543e-01 7.523658126592636108e-02 6.615332365036010742e-01 -1.266713589429855347e-01 -1.282101869583129883e-01
-1.564604043960571289e-01 -4.696180820465087891e-01 -1.635840088129043579e-01 -2.076905667781829834e-01 4.833089709281921387e-01 5.407311916351318359e-01 3.400380313396453857e-01 2.085189819335937500e-01
-1.577719487249851227e-02 1.393509358167648315e-01 -4.699393510818481445e-01 -9.638891369104385376e-02 -7.530666142702102661e-02 5.931008458137512207e-01 -2.145003676414489746e-01 -5.888535380363464355e-01
-2.536019384860992432e-01 -1.894914358854293823e-02 -5.060579180717468262e-01 6.004086732864379883e-01 3.634914755821228027e-01 2.371893227100372314e-01 -3.016632199287414551e-01 1.983840018510818481e-01
5.175592899322509766e-01 -2.924823164939880371e-01 -5.901861786842346191e-01 1.850654482841491699e-01 -3.327656909823417664e-02 3.691225647926330566e-01 3.253212943673133850e-02 3.544018566608428955e-01
-1.166641339659690857e-01 -3.969421982765197754e-01 -5.722188353538513184e-01 2.233285009860992432e-01 -1.140791475772857666e-01 3.488932251930236816e-01 4.650112390518188477e-01 -3.170810639858245850e-01
-5.744434595108032227e-01 -1.448826789855957031e-01 -5.929480195045471191e-01 4.109145104885101318e-01 2.468838244676589966e-01 8.173377066850662231e-02 -2.467481642961502075e-01 8.305729366838932037e-03
-1.270995438098907471e-01 -6.785080432891845703e-01 -6.053176522254943848e-01 -8.564531803131103516e-02 -1.250012814998626709e-01 -7.778951898217201233e-03 -3.072265684604644775e-01 1.991335004568099976e-01
2.189139835536479950e-02 -1.258964687585830688e-01 -4.587514400482177734e-01 -4.586169123649597168e-01 3.468500077724456787e-01 5.883436203002929688e-01 3.036519885063171387e-01 -6.504447758197784424e-02
3.544195294380187988e-01 -6.987989693880081177e-02 -3.002021908760070801e-01 5.680901408195495605e-01 8.092364668846130371e-02 2.156113982200622559e-01 1.447067363187670708e-03 -6.353085637092590332e-01
8.027277886867523193e-02 -5.171698927879333496e-01 -7.608393430709838867e-01 1.518710851669311523e-01 -3.307161331176757812e-01 9.525855630636215210e-02 -3.301914408802986145e-02 -6.791733205318450928e-02
-1.356404870748519897e-01 1.124435663223266602e-01 -8.366096615791320801e-01 3.077718615531921387e-01 3.612344264984130859e-01 -8.632634580135345459e-02 -1.854679733514785767e-01 4.447555541992187500e-02
-1.044876798987388611e-01 6.491556018590927124e-02 -6.116718053817749023e-01 2.395319938659667969e-01 6.663784980773925781e-01 -2.099555358290672302e-02 -1.605198681354522705e-01 -2.882404625415802002e-01
-8.538288623094558716e-02 -2.250824868679046631e-01 -4.189120829105377197e-01 -3.427640199661254883e-01 -1.904589980840682983e-01 7.230642437934875488e-01 -2.662171125411987305e-01 1.382213830947875977e-01
2.293413728475570679e-01 -4.970094561576843262e-01 -6.230605766177177429e-02 1.857615113258361816e-01 3.023618459701538086e-02 7.879070639610290527e-01 -1.449589729309082031e-01 1.388171315193176270e-01
-4.406388700008392334e-01 -2.306668758392333984e-01 -1.199230849742889404e-01 4.617407545447349548e-02 2.453044056892395020e-01 3.297837078571319580e-01 -2.776555120944976807e-01 -7.000660300254821777e-01
3.968834578990936279e-01 1.117168739438056946e-01 -2.879520058631896973e-01 3.065128326416015625e-01 2.300268262624740601e-01 3.368463218212127686e-01 -5.325178802013397217e-02 -6.956456303596496582e-01
9.188885986804962158e-02 2.042999565601348877e-01 -2.192785292863845825e-01 2.297530174255371094e-01 1.462807804346084595e-01 5.528480410575866699e-01 -2.037061750888824463e-01 -6.931183934211730957e-01
1.419360488653182983e-01 9.494120627641677856e-02 -5.794258117675781250e-01 -4.054178297519683838e-01 3.422786903684027493e-05 6.669156551361083984e-01 -7.700010389089584351e-02 -1.415520161390304565e-01
4.262436032295227051e-01 -4.703435599803924561e-01 -3.624965846538543701e-01 4.970512390136718750e-01 -1.767946034669876099e-01 4.186057746410369873e-01 -4.607757087796926498e-03 1.100970357656478882e-01
6.335045099258422852e-01 -1.265098750591278076e-01 -2.750163674354553223e-01 1.915196180343627930e-01 3.028503060340881348e-01 2.169893980026245117e-01 -4.081745743751525879e-01 -4.061333537101745605e-01
-4.737337306141853333e-02 -2.809834480285644531e-01 -1.149500384926795959e-01 4.550253450870513916e-01 1.741326302289962769e-01 4.872668683528900146e-01 5.802058055996894836e-02 -6.537774801254272461e-01
1.815011948347091675e-01 1.268893480300903320e-02 -8.052836060523986816e-01 8.542633056640625000e-02 3.427956700325012207e-01 -1.509872227907180786e-01 -4.092858433723449707e-01 5.741247162222862244e-02
1.625318527221679688e-01 9.230606257915496826e-02 -9.061007499694824219e-01 -2.437041252851486206e-01 1.287438720464706421e-01 7.283055782318115234e-02 2.266432344913482666e-01 -1.067997217178344727e-01
-3.568692505359649658e-01 -3.390961587429046631e-01 -3.431389033794403076e-01 1.711184978485107422e-01 5.300241708755493164e-01 2.994712889194488525e-01 -3.240086138248443604e-01 3.674806952476501465e-01
4.870992004871368408e-01 -5.568255186080932617e-01 -4.311201870441436768e-01 -4.525477439165115356e-02 1.656912565231323242e-01 2.575763761997222900e-01 -2.699388563632965088e-01 3.132108449935913086e-01
-1.100769191980361938e-01 7.223708182573318481e-02 -1.059398800134658813e-01 5.263751745223999023e-01 1.180078163743019104e-01 8.173439502716064453e-01 2.508993446826934814e-02 -1.084632948040962219e-01
6.216694712638854980e-01 9.960523247718811035e-02 -3.490990400314331055e-01 1.704754084348678589e-01 2.905018031597137451e-01 3.216385543346405029e-01 -5.104115009307861328e-01 -6.566011905670166016e-02
4.074294269084930420e-01 -2.887948751449584961e-01 -6.714704632759094238e-01 -5.238699726760387421e-03 -4.427767544984817505e-02 5.008547306060791016e-01 2.105750739574432373e-01 5.040894076228141785e-02
2.993969023227691650e-01 -7.918689250946044922e-01 -1.703917831182479858e-01 -2.424447536468505859e-01 7.009982317686080933e-02 3.856898248195648193e-01 3.301961719989776611e-02 -2.018205970525741577e-01
5.434136092662811279e-02 1.256867311894893646e-02 -5.014492869377136230e-01 -1.770755946636199951e-01 -4.012349620461463928e-02 5.465865731239318848e-01 -5.479534268379211426e-01 3.368415832519531250e-01
-1.438296288251876831e-01 1.265714913606643677e-01 -8.048834204673767090e-01 3.786088228225708008e-01 3.882992565631866455e-01 2.961787953972816467e-02 -1.429367512464523315e-01 5.157309118658304214e-03
-7.038215640932321548e-03 7.061845809221267700e-02 -6.507474780082702637e-01 -2.726731598377227783e-01 -2.187283635139465332e-01 6.257397532463073730e-01 -1.732290983200073242e-01 1.665527820587158203e-01
-1.763296127319335938e-02 1.448998898267745972e-01 -5.192962884902954102e-01 -2.648198306560516357e-01 -1.328484900295734406e-02 5.813668966293334961e-01 1.867707371711730957e-01 -5.156041383743286133e-01
3.382522761821746826e-01 -6.238510608673095703e-01 4.905419796705245972e-02 3.306448087096214294e-02 3.584609627723693848e-01 4.305780827999114990e-01 -3.084390163421630859e-01 -2.896022796630859375e-01
2.655029594898223877e-01 -5.797571539878845215e-01 -3.163039088249206543e-01 -2.833638489246368408e-01 -1.182988137006759644e-01 6.277670264244079590e-01 -2.780027873814105988e-02 -6.471193581819534302e-02
6.701570153236389160e-01 -7.691586762666702271e-02 -3.424975275993347168e-01 2.105273753404617310e-01 2.229746431112289429e-01 2.666944861412048340e-01 -4.857398569583892822e-01 -1.629727631807327271e-01
1.323141064494848251e-02 -2.720830142498016357e-01 -6.769342422485351562e-01 1.299426406621932983e-01 -6.977787613868713379e-02 3.391050994396209717e-01 5.232406854629516602e-01 -2.388072013854980469e-01
-9.966204315423965454e-02 -1.245953813195228577e-01 -5.401627421379089355e-01 2.420537769794464111e-01 5.322798490524291992e-01 -8.351553976535797119e-02 3.104698611423373222e-03 -5.778159499168395996e-01
-4.503873288631439209e-01 -5.704611539840698242e-01 -1.875349134206771851e-01 3.715870678424835205e-01 6.426095496863126755e-03 2.887283265590667725e-01 -2.268007546663284302e-01 -4.045182764530181885e-01
4.706349596381187439e-02 -4.782327413558959961e-01 -7.330086231231689453e-01 -1.015378311276435852e-01 1.098024174571037292e-01 1.141825169324874878e-01 4.431304335594177246e-01 -2.851789351552724838e-03
-5.211694836616516113e-01 -1.358178853988647461e-01 -5.523765087127685547e-01 2.954968512058258057e-01 3.314391672611236572e-01 1.723560839891433716e-01 -4.130315482616424561e-01 8.569804579019546509e-02
-3.042035996913909912e-01 -2.846112847328186035e-01 -2.695741057395935059e-01 6.206679390743374825e-04 6.422778964042663574e-01 3.140861988067626953e-01 -4.515814185142517090e-01 1.966962665319442749e-01
3.057112693786621094e-01 -4.981769621372222900e-02 -2.893562018871307373e-01 3.791720867156982422e-01 8.543147891759872437e-02 5.127373933792114258e-01 1.821262538433074951e-01 -6.108946204185485840e-01
1.165725514292716980e-01 -2.325081974267959595e-01 -6.971066445112228394e-02 -2.293805778026580811e-01 -2.868160605430603027e-02 5.529058575630187988e-01 -2.006476372480392456e-01 -7.266970872879028320e-01
5.766737461090087891e-01 -4.101300835609436035e-01 -5.169500708580017090e-01 -1.694382876157760620e-01 1.728163510560989380e-01 2.404211610555648804e-01 3.260156512260437012e-01 -9.664311259984970093e-02
-3.455371409654617310e-02 3.570761382579803467e-01 -4.896382689476013184e-01 4.516636133193969727e-01 -8.219477534294128418e-02 5.980668663978576660e-01 -2.279974222183227539e-01 1.055193096399307251e-01
3.810321390628814697e-01 -6.586285233497619629e-01 -9.918954223394393921e-02 -2.129242196679115295e-02 1.744021624326705933e-01 3.342970609664916992e-01 -4.966037869453430176e-01 -1.481389552354812622e-01
7.701251655817031860e-02 1.591407954692840576e-01 -1.959614753723144531e-01 3.694567382335662842e-01 6.730294823646545410e-01 5.688132047653198242e-01 -1.242358684539794922e-01 4.350274428725242615e-02
1.140158623456954956e-01 -1.178733855485916138e-01 -4.577684402465820312e-02 5.529949665069580078e-01 1.390290260314941406e-01 7.735860347747802734e-01 -5.109630897641181946e-02 -2.117359191179275513e-01
5.777718499302864075e-02 3.501954078674316406e-01 -4.917639195919036865e-01 2.344717644155025482e-02 8.998741209506988525e-02 4.710887372493743896e-01 -5.992877483367919922e-01 -2.060953378677368164e-01
6.316792964935302734e-01 -3.281789720058441162e-01 -4.422625601291656494e-01 1.179778724908828735e-01 -1.163802668452262878e-01 4.981102943420410156e-01 1.352082639932632446e-01 -6.184970960021018982e-02
2.263741791248321533e-01 2.834022045135498047e-02 -4.813433289527893066e-01 -4.444868266582489014e-01 8.838557638227939606e-03 4.457127749919891357e-01 -8.704207837581634521e-02 -5.589073896408081055e-01
-5.271131396293640137e-01 -1.314979884773492813e-02 -3.570466041564941406e-01 6.469406187534332275e-02 4.345169067382812500e-01 3.025932908058166504e-01 -5.401039123535156250e-01 -1.350235193967819214e-01
-2.482918053865432739e-01 -1.734097748994827271e-01 -1.558659225702285767e-01 -2.770383059978485107e-01 5.585415959358215332e-01 6.233488321304321289e-01 3.199524879455566406e-01 -6.583135575056076050e-02
3.573076725006103516e-01 -2.610117197036743164e-01 -6.217381954193115234e-01 -3.322015330195426941e-02 -2.278279811143875122e-01 5.799179673194885254e-01 1.578439772129058838e-01 5.845600739121437073e-02
5.183523148298263550e-02 3.144889473915100098e-01 -4.243274927139282227e-01 -1.504388079047203064e-02 -3.784042224287986755e-02 8.057554364204406738e-01 -2.339765131473541260e-01 1.127430498600006104e-01
-2.888910844922065735e-02 5.418186634778976440e-02 -9.021319746971130371e-01 -1.850535422563552856e-01 -2.595532536506652832e-01 1.217838451266288757e-01 -2.462735921144485474e-01 7.275319099426269531e-02
4.492632150650024414e-01 -2.146157473325729370e-01 -3.624282181262969971e-01 -1.940727084875106812e-01 4.079838097095489502e-01 5.398007631301879883e-01 8.141501992940902710e-02 -3.444127142429351807e-01
3.072845041751861572e-01 -1.072065308690071106e-01 -6.129888296127319336e-01 3.494572341442108154e-01 5.924411416053771973e-01 -1.735888868570327759e-01 -1.161760985851287842e-01 -3.988497704267501831e-02
-3.851128816604614258e-01 -3.785177171230316162e-01 -2.700280547142028809e-01 -1.112149879336357117e-01 5.456954240798950195e-01 1.072445139288902283e-01 -4.734931290149688721e-01 -2.994123995304107666e-01
-2.369248680770397186e-02 -2.218723297119140625e-01 -4.047796726226806641e-01 -7.945983111858367920e-02 8.063005805015563965e-01 -4.580861330032348633e-02 6.135217845439910889e-02 -3.522328734397888184e-01
-3.953414410352706909e-02 5.181403364986181259e-03 -5.195578932762145996e-01 -1.121822521090507507e-01 2.812272310256958008e-01 6.934172511100769043e-01 3.268349766731262207e-01 2.216927260160446167e-01
-4.491406679153442383e-01 -2.946557700634002686e-01 -5.446114540100097656e-01 3.546247780323028564e-01 3.019652068614959717e-01 9.890815615653991699e-02 -3.792549967765808105e-01 2.104520350694656372e-01
4.221868515014648438e-01 9.899182245135307312e-03 -2.756887972354888916e-01 5.720813274383544922e-01 2.207912355661392212e-01 3.023000955581665039e-01 1.060913200490176678e-03 -5.274879932403564453e-01
7.171033322811126709e-02 -6.519246101379394531e-02 -5.276202559471130371e-01 -6.282166242599487305e-01 2.703016400337219238e-01 4.653957188129425049e-01 6.120295077562332153e-02 -1.554557681083679199e-01
-5.841399431228637695e-01 -3.937704265117645264e-01 -1.740860790014266968e-01 2.459610551595687866e-01 2.852596044540405273e-01 4.174700081348419189e-01 -3.114330768585205078e-01 -2.455155104398727417e-01
2.240611761808395386e-01 2.482879161834716797e-01 -5.009257793426513672e-01 7.282552868127822876e-02 -5.164220184087753296e-02 7.484466433525085449e-01 -1.532002538442611694e-01 2.135649323463439941e-01
4.420668780803680420e-01 -3.427191972732543945e-01 -6.904407143592834473e-01 2.983061131089925766e-03 -1.837683916091918945e-01 3.696356415748596191e-01 1.986389011144638062e-01 2.333648875355720520e-02
-4.334117174148559570e-01 -1.221714317798614502e-01 -4.056093096733093262e-01 1.641651988029479980e-01 5.305995941162109375e-01 1.660268902778625488e-01 -5.182768106460571289e-01 -1.674740612506866455e-01
3.101176209747791290e-02 -8.102323412895202637e-01 -3.058629631996154785e-01 -1.831038594245910645e-01 1.198987383395433426e-02 4.466960430145263672e-01 2.048586681485176086e-02 1.240232363343238831e-01
4.805682897567749023e-01 -3.580096364021301270e-01 -3.223863840103149414e-01 -2.405218780040740967e-01 -5.576604604721069336e-02 6.163622736930847168e-01 -3.019206821918487549e-01 7.022105157375335693e-02
2.213111817836761475e-01 -6.043001413345336914e-01 -5.164878964424133301e-01 -8.422957360744476318e-02 -1.808026432991027832e-01 4.831715822219848633e-01 3.015856817364692688e-02 2.119776457548141479e-01
4.322312474250793457e-01 4.534769803285598755e-02 -2.947747707366943359e-01 5.650975108146667480e-01 3.870448470115661621e-01 2.940110564231872559e-01 -2.878814190626144409e-02 -4.096551835536956787e-01
3.880308270454406738e-01 -6.357347369194030762e-01 -5.920784473419189453e-01 -8.985239267349243164e-02 -2.558703999966382980e-03 2.481517493724822998e-01 1.452233940362930298e-01 6.298888474702835083e-02
-3.683362603187561035e-01 -3.467719554901123047e-01 -2.772006690502166748e-01 2.513867057859897614e-02 5.394610762596130371e-01 2.917211949825286865e-01 -5.210557579994201660e-01 1.377938538789749146e-01
-1.694446057081222534e-01 -1.084757894277572632e-01 -4.743721485137939453e-01 -3.787876665592193604e-01 5.802300572395324707e-02 7.563251256942749023e-01 1.084731966257095337e-01 6.206183508038520813e-02
3.266117870807647705e-01 -2.714990079402923584e-01 -7.509534358978271484e-01 8.378254249691963196e-03 -2.728336155414581299e-01 3.745355606079101562e-01 1.988992094993591309e-01 -3.654708340764045715e-02
-3.629653453826904297e-01 -4.655780196189880371e-01 -2.851084172725677490e-01 6.701991558074951172e-01 7.637414336204528809e-02 2.124683111906051636e-01 -1.471239924430847168e-01 -2.200414240360260010e-01
1.742429845035076141e-02 -7.248844504356384277e-01 -6.140726804733276367e-01 1.952792555093765259e-01 7.847215980291366577e-02 4.518171399831771851e-02 1.988593302667140961e-02 2.245548814535140991e-01
3.317534574307501316e-04 -4.321407899260520935e-02 -4.966292381286621094e-01 7.747007161378860474e-02 6.989293694496154785e-01 -4.103895276784896851e-02 -1.385302692651748657e-01 -4.859146475791931152e-01
-4.496822953224182129e-01 -5.119699835777282715e-01 -1.145488619804382324e-01 3.846097886562347412e-01 3.788784146308898926e-01 3.387879729270935059e-01 -1.519669294357299805e-01 -3.052970468997955322e-01
2.244065701961517334e-02 -1.420971453189849854e-01 7.415720820426940918e-02 4.548653364181518555e-01 9.788909554481506348e-02 8.643047213554382324e-01 1.282702386379241943e-02 -1.006653532385826111e-01
7.039341330528259277e-01 -2.936213612556457520e-01 -3.647347986698150635e-01 1.203469652682542801e-02 1.556045562028884888e-01 3.588417768478393555e-01 2.373116612434387207e-01 -2.752995193004608154e-01
3.067026436328887939e-01 -1.869403570890426636e-01 -1.226135492324829102e-01 -2.010094821453094482e-01 2.189341783523559570e-01 6.760995984077453613e-01 -5.560271143913269043e-01 3.659277781844139099e-02
2.887123823165893555e-01 -7.825153470039367676e-01 -1.414181888103485107e-01 -7.417041063308715820e-02 1.617031246423721313e-01 1.477232575416564941e-01 -2.856939136981964111e-01 -3.862944841384887695e-01
-1.811046004295349121e-01 -6.192178726196289062e-01 -6.563168168067932129e-01 -5.778138339519500732e-02 1.447633490897715092e-03 1.883723288774490356e-01 2.310649454593658447e-01 2.465822398662567139e-01
3.047063052654266357e-01 -3.220788240432739258e-01 -1.755001395940780640e-01 8.132491260766983032e-02 2.222369313240051270e-01 1.445904970169067383e-01 -5.608711838722229004e-01 -6.173598170280456543e-01
-4.693410992622375488e-01 -3.000158071517944336e-01 -1.810854226350784302e-01 2.190454602241516113e-01 4.864345490932464600e-01 4.621700942516326904e-01 -3.977735340595245361e-01 2.220348455011844635e-02
3.075913488864898682e-01 -5.842162370681762695e-01 -4.534705877304077148e-01 2.124562859535217285e-01 -1.766477972269058228e-01 4.317312240600585938e-01 -1.331382989883422852e-01 2.792553603649139404e-01
4.209736585617065430e-01 -5.938549041748046875e-01 -3.598113656044006348e-01 -3.811053335666656494e-01 3.239046782255172729e-02 2.282717674970626831e-01 -9.466064511798322201e-04 -3.771657943725585938e-01
-3.564139008522033691e-01 -3.776520788669586182e-01 -8.059211969375610352e-01 -4.020553082227706909e-03 -1.395431458950042725e-01 1.245406791567802429e-01 1.933103650808334351e-01 9.203934669494628906e-02
5.610952377319335938e-01 -6.081041693687438965e-01 -3.762165606021881104e-01 -1.771497726440429688e-02 2.808488905429840088e-01 7.435700297355651855e-02 -1.856108456850051880e-01 2.338211238384246826e-01
-1.520343273878097534e-01 1.494822651147842407e-01 -7.938115000724792480e-01 3.814254105091094971e-01 3.733869194984436035e-01 -1.235528476536273956e-02 -1.918628513813018799e-01 5.036690831184387207e-02
1.385984718799591064e-01 2.730342447757720947e-01 -2.493230104446411133e-01 8.194295316934585571e-02 1.346503049135208130e-01 7.865554094314575195e-01 -4.349423050880432129e-01 -1.067297086119651794e-01
-1.108426302671432495e-01 -1.748148202896118164e-01 -4.478629529476165771e-01 4.033270478248596191e-01 1.740412414073944092e-02 6.530104875564575195e-01 3.898603916168212891e-01 -1.232191100716590881e-01
2.337751537561416626e-01 -1.446714699268341064e-01 -6.489076018333435059e-01 3.874981775879859924e-02 -1.838663667440414429e-01 6.411466002464294434e-01 1.849541217088699341e-01 -1.508403420448303223e-01
-2.096430659294128418e-01 2.027693837881088257e-01 -6.207761764526367188e-01 -3.696956336498260498e-01 9.668996185064315796e-02 4.513835012912750244e-01 -3.082194030284881592e-01 2.912066578865051270e-01
2.030091285705566406e-01 -6.722467541694641113e-01 -5.744877457618713379e-01 -2.877911925315856934e-01 1.658086292445659637e-02 5.641436204314231873e-02 2.527227997779846191e-01 -1.633557826280593872e-01
-3.311595879495143890e-03 -4.922222495079040527e-01 -6.532888412475585938e-01 2.783431410789489746e-01 -7.687453180551528931e-03 8.976687490940093994e-02 -4.793682992458343506e-01 1.246352791786193848e-01
1.402834355831146240e-01 1.037799641489982605e-01 -2.295661270618438721e-01 8.733242750167846680e-02 1.663244962692260742e-01 6.731289029121398926e-01 7.146735489368438721e-02 -6.506525278091430664e-01
3.204221427440643311e-01 -7.194665074348449707e-01 -3.988256752490997314e-01 2.012874037027359009e-01 -8.508042246103286743e-02 3.928152918815612793e-01 -2.102884463965892792e-03 1.362800002098083496e-01
-2.880564928054809570e-01 -4.132573306560516357e-01 -1.542307287454605103e-01 5.504147410392761230e-01 1.951292008161544800e-01 2.559932470321655273e-01 -1.090534850955009460e-01 -5.513600111007690430e-01
3.915480375289916992e-01 2.575362324714660645e-01 -5.134468674659729004e-01 -1.553907990455627441e-01 -7.531687617301940918e-02 6.522334218025207520e-01 -2.432248890399932861e-01 -4.849720001220703125e-02
1.609872430562973022e-01 -8.606033027172088623e-02 -8.245209604501724243e-02 -1.892682164907455444e-01 1.660112142562866211e-01 7.674879431724548340e-01 -2.785287983715534210e-02 -5.537893772125244141e-01
-1.660398244857788086e-01 -2.734734416007995605e-01 -3.847911655902862549e-01 -4.843138754367828369e-01 1.794241070747375488e-01 6.574371457099914551e-01 2.153176069259643555e-01 -6.511901319026947021e-02
2.539435327053070068e-01 -1.837904565036296844e-02 -3.994647562503814697e-01 1.737866997718811035e-01 1.892609894275665283e-02 5.079067945480346680e-01 2.639622092247009277e-01 -6.460630297660827637e-01
1.973627954721450806e-01 3.441928029060363770e-01 -4.582252204418182373e-01 4.199100285768508911e-02 2.410315871238708496e-01 4.783113598823547363e-01 -1.545111089944839478e-01 -5.657684206962585449e-01
-8.089234679937362671e-02 -6.836465746164321899e-02 -4.088502228260040283e-01 -9.693658351898193359e-02 7.640089988708496094e-01 1.320246979594230652e-02 -1.151152476668357849e-01 -4.637801051139831543e-01
9.373918175697326660e-03 8.314277045428752899e-03 -7.990785837173461914e-01 3.537184894084930420e-01 -3.197370767593383789e-01 1.246752068400382996e-01 -2.976285815238952637e-01 -1.727462708950042725e-01
-2.110031545162200928e-01 1.099158152937889099e-01 -4.532687962055206299e-01 -2.935836650431156158e-02 1.573639363050460815e-01 5.061213970184326172e-01 -2.121279388666152954e-01 -6.412185430526733398e-01
-3.577573969960212708e-02 -3.061509691178798676e-02 -3.447177410125732422e-01 2.536077797412872314e-01 5.499964952468872070e-01 1.047563776373863220e-01 -5.160187482833862305e-01 -4.846547544002532959e-01
2.564432621002197266e-01 -5.789751410484313965e-01 -3.678133785724639893e-01 -3.111167848110198975e-01 -1.886067092418670654e-01 4.562721848487854004e-01 -3.507787585258483887e-01 -1.190529484301805496e-02
-1.161046326160430908e-02 7.306990027427673340e-02 -4.303280115127563477e-01 -5.046478509902954102e-01 2.095748484134674072e-01 6.362880468368530273e-01 -2.563828825950622559e-01 2.003950476646423340e-01
3.779422938823699951e-01 -5.793012678623199463e-02 -3.398868143558502197e-01 6.669600009918212891e-01 3.554431498050689697e-01 1.420786827802658081e-01 -1.133056432008743286e-01 -3.661700189113616943e-01
2.635471224784851074e-01 -1.528409719467163086e-01 -1.382144987583160400e-01 3.421011567115783691e-01 3.515243530273437500e-01 2.789093554019927979e-01 -5.318332314491271973e-01 -5.355741977691650391e-01
-3.461672067642211914e-01 -2.498356848955154419e-01 -1.427697390317916870e-01 6.136305928230285645e-01 2.103296667337417603e-01 3.821960389614105225e-01 -1.020415201783180237e-01 -4.691479802131652832e-01
3.684168159961700439e-01 -5.711645483970642090e-01 -5.201027393341064453e-01 -3.474971055984497070e-01 5.150626599788665771e-02 1.477272659540176392e-01 1.662098914384841919e-01 -3.076962828636169434e-01
5.379892587661743164e-01 -6.896911859512329102e-01 -1.864453703165054321e-01 4.792652279138565063e-02 2.571300268173217773e-01 1.452254205942153931e-01 -3.325342535972595215e-01 -7.042086683213710785e-03
2.177378684282302856e-01 2.500766217708587646e-01 -7.155324220657348633e-01 4.121612906455993652e-01 2.263613790273666382e-01 1.003575921058654785e-01 -3.330926299095153809e-01 -1.895429491996765137e-01
-1.829242408275604248e-01 -7.593125104904174805e-02 -5.089497566223144531e-01 3.485986888408660889e-01 6.714029908180236816e-01 8.121406286954879761e-02 -3.380805552005767822e-01 -9.244529902935028076e-02
3.696290254592895508e-01 -4.235739707946777344e-01 -2.172064334154129028e-01 -2.801260948181152344e-01 3.556475043296813965e-01 2.016717195510864258e-01 -6.089454889297485352e-01 -1.426148712635040283e-01
-1.783405058085918427e-02 1.321685463190078735e-01 -6.733925342559814453e-01 -2.417230512946844101e-03 -1.271687448024749756e-01 6.789330840110778809e-01 2.264768481254577637e-01 1.833975128829479218e-02
1.740910708904266357e-01 -1.335412710905075073e-01 -1.832708865404129028e-01 1.290792077779769897e-01 2.291252613067626953e-01 4.846211075782775879e-01 3.865973651409149170e-01 -6.817594766616821289e-01
2.555364966392517090e-01 -5.508267879486083984e-01 9.662944823503494263e-02 -6.029908079653978348e-03 3.843486011028289795e-01 5.079962611198425293e-01 -2.614565193653106689e-01 -3.844138085842132568e-01
6.730765700340270996e-01 2.201010286808013916e-02 -3.344970941543579102e-01 2.004866600036621094e-01 3.187319636344909668e-01 2.777341604232788086e-01 -4.620418548583984375e-01 4.681158065795898438e-02
-1.180281266570091248e-01 -5.275118947029113770e-01 1.240772455930709839e-01 1.983796358108520508e-01 8.382654190063476562e-02 7.721684575080871582e-01 1.846364885568618774e-02 -2.223488539457321167e-01
3.016991913318634033e-01 -6.638143062591552734e-01 3.433211892843246460e-02 -4.792540520429611206e-02 3.351814746856689453e-01 5.605757236480712891e-01 1.291558295488357544e-01 -1.469005197286605835e-01
-4.101766347885131836e-01 -3.436470627784729004e-01 -6.649969518184661865e-02 1.334395725280046463e-02 5.324719548225402832e-01 3.198254704475402832e-01 -3.818977177143096924e-01 -4.211896657943725586e-01
-4.433276355266571045e-01 -4.057173430919647217e-01 -2.559038996696472168e-01 8.423783630132675171e-02 4.401699006557464600e-01 3.386547863483428955e-01 -4.641487598419189453e-01 2.059141099452972412e-01
4.086071848869323730e-01 -6.432903409004211426e-01 -4.358938038349151611e-01 1.746094822883605957e-01 -1.967106908559799194e-01 3.904070556163787842e-01 8.639865368604660034e-02 -1.217169780284166336e-02
2.947163283824920654e-01 -5.486983656883239746e-01 -5.537961125373840332e-01 -2.559238374233245850e-01 -1.058628633618354797e-01 4.666630923748016357e-01 1.012168824672698975e-01 2.567006647586822510e-02
-5.310615897178649902e-01 2.307107895612716675e-01 -3.174894154071807861e-01 4.166214540600776672e-02 3.036440312862396240e-01 5.451339483261108398e-01 1.412087492644786835e-02 -4.155006706714630127e-01
-5.804001539945602417e-02 -1.017145887017250061e-01 -4.942610859870910645e-01 -3.088185489177703857e-01 -4.010683894157409668e-01 4.670307338237762451e-01 -3.180795311927795410e-01 -4.080127179622650146e-01
-1.246746256947517395e-01 -4.321275949478149414e-01 -7.593529820442199707e-01 2.544092237949371338e-01 3.062285855412483215e-02 2.381998747587203979e-01 1.978763490915298462e-01 2.440267801284790039e-01
6.458707898855209351e-02 2.250772118568420410e-01 -3.635433614253997803e-01 6.947421282529830933e-02 2.650111615657806396e-01 5.999636054039001465e-01 -5.581264495849609375e-01 2.578487694263458252e-01
-1.508946646936237812e-03 4.115589857101440430e-01 -4.427729845046997070e-01 -4.786920920014381409e-02 1.353584378957748413e-01 5.293846130371093750e-01 -4.755517542362213135e-01 -3.279605209827423096e-01
-4.613846838474273682e-01 -3.134063184261322021e-01 -4.534657895565032959e-01 5.236558914184570312e-01 2.859426140785217285e-01 1.661124974489212036e-01 -2.619110941886901855e-01 1.763522326946258545e-01
1.832390017807483673e-02 -7.401849627494812012e-01 -5.622240900993347168e-01 2.875136137008666992e-01 -1.852543093264102936e-03 -1.396217793226242065e-01 -1.657069474458694458e-01 7.793660461902618408e-02
-4.698998034000396729e-01 -1.678912714123725891e-02 -2.645844519138336182e-01 5.047715306282043457e-01 3.841203153133392334e-01 5.354874730110168457e-01 -1.098983138799667358e-01 8.797880262136459351e-02
1.654466837644577026e-01 2.502278424799442291e-02 -2.000768780708312988e-01 3.400751389563083649e-03 3.642858192324638367e-02 8.082389831542968750e-01 -4.460677504539489746e-01 2.800099253654479980e-01
3.033062815666198730e-01 -6.139336228370666504e-01 1.398846134543418884e-02 -2.436471432447433472e-01 1.577360779047012329e-01 4.993050098419189453e-01 -3.275476396083831787e-01 -3.000960350036621094e-01
-3.244837820529937744e-01 -3.251527249813079834e-01 -1.528625339269638062e-01 -2.289293855428695679e-01 3.632509410381317139e-01 2.516030967235565186e-01 -5.306185483932495117e-01 -4.862089455127716064e-01
-1.752693504095077515e-01 -4.811584055423736572e-01 -1.725901812314987183e-01 3.999471366405487061e-01 1.335106790065765381e-01 1.681940555572509766e-01 -1.864237785339355469e-01 -6.834868192672729492e-01
-2.627946734428405762e-01 -8.468586951494216919e-03 -6.813413500785827637e-01 4.777276813983917236e-01 4.104131758213043213e-01 -4.076709598302841187e-02 -2.129708379507064819e-01 -1.515254676342010498e-01
3.131971927359700203e-03 2.016126513481140137e-01 -4.040499627590179443e-01 8.026006398722529411e-04 1.546483635902404785e-01 4.769403934478759766e-01 -7.350801825523376465e-01 6.598885357379913330e-02
3.902503103017807007e-02 1.602157950401306152e-01 -3.987709879875183105e-01 -4.941774010658264160e-01 1.738986968994140625e-01 5.974535346031188965e-01 -5.382459983229637146e-02 -4.236623048782348633e-01
1.755478233098983765e-02 -4.394877254962921143e-01 -3.043252229690551758e-01 -2.154892086982727051e-01 4.440535306930541992e-01 4.940558075904846191e-01 4.255176484584808350e-01 2.124927341938018799e-01
3.244172632694244385e-01 -5.161850452423095703e-01 -6.263786554336547852e-01 -2.209906727075576782e-01 1.975002884864807129e-02 3.349424600601196289e-01 2.482774555683135986e-01 -1.135837659239768982e-01
3.403984010219573975e-01 5.298504605889320374e-02 -4.496579468250274658e-01 3.142395019531250000e-01 9.172170422971248627e-03 2.208676040172576904e-01 -1.363561600446701050e-01 -7.161866426467895508e-01
3.479009568691253662e-01 -3.517595827579498291e-01 -7.263899445533752441e-01 -1.027921512722969055e-01 -6.831761449575424194e-02 3.809263110160827637e-01 2.586548030376434326e-01 1.862783543765544891e-02
4.585335254669189453e-01 -5.996088981628417969e-01 -5.643891096115112305e-01 -2.411365807056427002e-01 1.363474577665328979e-01 3.072119317948818207e-02 1.718270629644393921e-01 -6.689801067113876343e-02
5.957769155502319336e-01 -3.651972115039825439e-01 -3.791629076004028320e-01 1.478298008441925049e-01 -1.413369774818420410e-01 5.688953995704650879e-01 4.857335612177848816e-02 9.239171631634235382e-03
-1.937201619148254395e-01 -1.291800383478403091e-02 -1.157886460423469543e-01 4.294444620609283447e-01 3.105634748935699463e-01 5.412597060203552246e-01 -1.715092509984970093e-01 -5.879191756248474121e-01
-1.742116510868072510e-01 4.574906826019287109e-02 -3.993610739707946777e-01 -5.084737539291381836e-01 5.693074464797973633e-01 3.608373999595642090e-01 -2.660368084907531738e-01 -1.563085317611694336e-01
3.521588146686553955e-01 -6.434762477874755859e-01 -1.854845136404037476e-01 -2.363290190696716309e-01 2.575842738151550293e-01 4.893904328346252441e-01 2.283074110746383667e-01 -1.170031800866127014e-01
-4.573785066604614258e-01 -3.796921297907829285e-02 -1.401480287313461304e-01 1.667555123567581177e-01 3.678783774375915527e-01 4.686798453330993652e-01 -2.213197052478790283e-01 -5.813231468200683594e-01
3.518721461296081543e-01 2.739235758781433105e-01 -4.998491406440734863e-01 5.019254982471466064e-02 -5.841749534010887146e-02 7.196485400199890137e-01 -1.367896944284439087e-01 9.362240135669708252e-02
3.693924546241760254e-01 9.691265225410461426e-02 -4.420090913772583008e-01 1.162117868661880493e-01 1.544685065746307373e-01 2.589997649192810059e-01 -7.470474392175674438e-02 -7.407818436622619629e-01
2.377058714628219604e-01 1.312009245157241821e-01 -6.861803531646728516e-01 -1.442901045083999634e-01 -1.831326782703399658e-01 9.704634547233581543e-02 -2.857245802879333496e-01 -5.567991137504577637e-01
-2.478809952735900879e-01 -3.236811459064483643e-01 -7.988419383764266968e-03 2.217652052640914917e-01 5.438850522041320801e-01 3.957051932811737061e-01 -3.229556977748870850e-01 -4.773342907428741455e-01
1.989922486245632172e-02 4.261224344372749329e-02 -1.576016098260879517e-01 -1.938596516847610474e-01 1.398007273674011230e-01 7.605580687522888184e-01 -3.519654646515846252e-02 -5.797729492187500000e-01
-5.149615183472633362e-02 -2.616080939769744873e-01 -6.084159612655639648e-01 -3.072844147682189941e-01 -3.228876590728759766e-01 4.859679639339447021e-01 -8.387653157114982605e-03 -3.518861234188079834e-01
5.197541117668151855e-01 -2.473604679107666016e-01 -6.611438393592834473e-01 -2.408619970083236694e-03 -9.425850212574005127e-02 3.653948903083801270e-01 2.333106696605682373e-01 -1.863318979740142822e-01
-2.966925501823425293e-01 8.080367930233478546e-03 -3.896375894546508789e-01 -4.525847434997558594e-01 2.031144052743911743e-01 7.141473889350891113e-01 6.037103012204170227e-02 -1.873926818370819092e-02
3.215024769306182861e-01 -5.176278948783874512e-01 -2.714150398969650269e-02 4.454154148697853088e-02 4.331589490175247192e-02 4.235463440418243408e-01 -4.289557933807373047e-01 -5.105938315391540527e-01
-5.658673122525215149e-03 1.431322842836380005e-02 -3.067679405212402344e-01 -1.926743537187576294e-01 4.408342540264129639e-01 7.244765758514404297e-01 3.854947090148925781e-01 -2.694078348577022552e-02
3.631711602210998535e-01 -6.966516971588134766e-01 -4.160969257354736328e-01 -2.999197542667388916e-01 2.087122648954391479e-01 7.124426960945129395e-02 1.338090747594833374e-01 -2.305498570203781128e-01
2.246182113885879517e-01 -1.762053966522216797e-01 -3.091318607330322266e-01 -2.473265826702117920e-01 -4.339919611811637878e-02 5.685549378395080566e-01 -1.490584462881088257e-01 -6.437457799911499023e-01
1.316879643127322197e-04 -2.583377063274383545e-02 -3.140893280506134033e-01 -2.729763984680175781e-01 1.456439495086669922e-01 7.621980309486389160e-01 2.819619774818420410e-01 -3.801365494728088379e-01
4.463817775249481201e-01 -3.771524429321289062e-01 -3.844891488552093506e-02 -1.531690210103988647e-01 1.671712249517440796e-01 5.104277133941650391e-01 -5.507085323333740234e-01 -2.044453024864196777e-01
-2.991619147360324860e-02 8.780442923307418823e-02 -6.208491325378417969e-01 -7.931984215974807739e-02 -4.441845417022705078e-02 5.174974799156188965e-01 4.107175469398498535e-01 -4.014781713485717773e-01
2.438970953226089478e-01 3.559688627719879150e-01 -3.478547036647796631e-01 -2.844663709402084351e-02 8.806962519884109497e-02 7.633655071258544922e-01 -3.049695491790771484e-01 -9.218844026327133179e-02
-2.760175168514251709e-01 -4.592269361019134521e-01 -1.006878316402435303e-01 2.325020283460617065e-01 4.568618237972259521e-01 2.319232374429702759e-01 -3.835837244987487793e-01 -4.889604747295379639e-01
6.710635423660278320e-01 -3.874584734439849854e-01 -4.369786679744720459e-01 -1.916240453720092773e-01 7.207550108432769775e-02 3.191278874874114990e-01 1.515821218490600586e-01 -2.046092450618743896e-01
-1.763841956853866577e-01 -2.063728868961334229e-01 -3.524939119815826416e-01 -4.942856132984161377e-01 6.786812841892242432e-02 7.106531262397766113e-01 -1.743839830160140991e-01 1.329849660396575928e-01
-2.746142745018005371e-01 -2.335053533315658569e-01 -8.723008036613464355e-01 8.282301574945449829e-02 -2.130089104175567627e-01 1.522894650697708130e-01 1.329688727855682373e-01 1.266823112964630127e-01
3.137291967868804932e-01 -7.600812315940856934e-01 -1.668224632740020752e-01 -1.919687986373901367e-01 1.193240731954574585e-01 4.661023318767547607e-01 -1.616558134555816650e-01 -3.932454064488410950e-02
6.077898144721984863e-01 -6.440790891647338867e-01 -2.526112496852874756e-01 -8.616056293249130249e-02 2.267215251922607422e-01 2.316273301839828491e-01 -1.904640793800354004e-01 -5.645538493990898132e-02
-2.805370092391967773e-01 -4.442399442195892334e-01 -1.299584060907363892e-01 1.253067795187234879e-02 3.421333730220794678e-01 2.262173146009445190e-01 -1.806110143661499023e-01 -7.113745808601379395e-01
2.338699847459793091e-01 -1.152030527591705322e-01 -4.726888835430145264e-01 -4.425083696842193604e-01 1.078543961048126221e-01 6.759571433067321777e-01 1.429679989814758301e-01 -1.542532444000244141e-01
1.816073656082153320e-01 -5.501628518104553223e-01 -2.184739112854003906e-01 -5.333732366561889648e-01 3.540838658809661865e-01 2.435179203748703003e-01 -8.666406571865081787e-02 -3.740786015987396240e-01
3.398044705390930176e-01 -6.166630983352661133e-01 -5.814053863286972046e-02 -6.702923029661178589e-02 3.872789442539215088e-01 2.962034940719604492e-01 -5.023843646049499512e-01 -7.921389490365982056e-02
3.014654219150543213e-01 -6.402981281280517578e-01 -5.082555115222930908e-03 -6.994242221117019653e-02 2.712400853633880615e-01 3.310393691062927246e-01 -4.005988538265228271e-01 -3.880480825901031494e-01
-5.223988555371761322e-03 3.523462414741516113e-01 -3.332900404930114746e-01 2.320149242877960205e-01 1.034888401627540588e-01 6.324310302734375000e-01 -2.713752090930938721e-01 -4.760128557682037354e-01
-2.142524570226669312e-01 -7.219430059194564819e-02 -8.231402635574340820e-01 7.206006348133087158e-02 -2.018079012632369995e-01 4.091368615627288818e-01 1.433370411396026611e-01 1.935626417398452759e-01
3.429687619209289551e-01 -7.960605025291442871e-01 -2.920710146427154541e-01 -1.031663119792938232e-01 1.307619214057922363e-01 3.456889390945434570e-01 4.711528122425079346e-02 -1.178651303052902222e-01
-6.205080151557922363e-01 -2.344619631767272949e-01 -2.196221947669982910e-01 3.589407205581665039e-01 9.806121140718460083e-02 3.860854804515838623e-01 -2.887376844882965088e-01 -3.753366768360137939e-01
-6.509270053356885910e-03 -6.042233705520629883e-01 -5.432401299476623535e-01 4.977154135704040527e-01 -1.494095921516418457e-01 2.294994443655014038e-01 -7.178429514169692993e-02 1.090654358267784119e-01
4.369645714759826660e-01 5.769107863306999207e-02 -2.153668701648712158e-01 1.668137013912200928e-01 3.271858394145965576e-01 3.664873838424682617e-01 -6.236318126320838928e-02 -6.973316669464111328e-01
2.268679738044738770e-01 -3.501316308975219727e-01 1.010107100009918213e-01 2.254630327224731445e-01 3.767193257808685303e-01 6.274079084396362305e-01 1.963763236999511719e-01 -4.367840588092803955e-01
4.847772419452667236e-01 -5.766433477401733398e-01 -2.553761899471282959e-01 8.828812092542648315e-02 2.557090818881988525e-01 1.816754490137100220e-01 -5.013234019279479980e-01 9.870936721563339233e-02
-5.858688615262508392e-03 9.199918061494827271e-02 -5.985255837440490723e-01 2.616459131240844727e-01 7.447530031204223633e-01 9.180165082216262817e-02 -4.051956906914710999e-02 9.173561818897724152e-03
3.398043215274810791e-01 -5.275477170944213867e-01 -4.348509311676025391e-01 4.660306125879287720e-02 -3.635695874691009521e-01 3.323372304439544678e-01 -3.468770682811737061e-01 -2.280449569225311279e-01
3.838704228401184082e-01 8.150970935821533203e-02 -4.039699435234069824e-01 4.786420166492462158e-01 2.199973911046981812e-01 1.610038131475448608e-01 -6.876778602600097656e-02 -6.120945215225219727e-01
4.072124958038330078e-01 -3.769392669200897217e-01 -4.379250109195709229e-01 1.530757844448089600e-01 -1.702854335308074951e-01 5.971279740333557129e-01 -1.718562096357345581e-01 2.485776096582412720e-01
6.881728172302246094e-01 -4.373276233673095703e-01 -2.525596618652343750e-01 4.346006363630294800e-02 3.506025075912475586e-01 3.144239187240600586e-01 -1.920709609985351562e-01 1.039797812700271606e-01
1.869781762361526489e-01 1.912256628274917603e-01 -4.823380112648010254e-01 3.833342492580413818e-01 -1.223246976733207703e-01 4.605173766613006592e-01 3.124387860298156738e-01 -4.735179841518402100e-01
-1.704836040735244751e-01 -8.387881517410278320e-01 -3.884795904159545898e-01 2.137551009654998779e-01 1.031180098652839661e-01 1.631671935319900513e-01 1.522406935691833496e-01 -1.016283035278320312e-01
3.865668177604675293e-01 2.223789095878601074e-01 -8.372532129287719727e-01 1.489444226026535034e-01 8.538471907377243042e-02 2.328479886054992676e-01 1.307356264442205429e-02 1.275021284818649292e-01
2.339174896478652954e-01 -3.892659544944763184e-01 -1.967420727014541626e-01 -1.568976640701293945e-01 1.336012929677963257e-01 4.406819641590118408e-01 -7.165387868881225586e-01 7.037572562694549561e-02
3.615654706954956055e-01 3.690138757228851318e-01 -6.525377631187438965e-01 2.944305166602134705e-02 -8.053780533373355865e-03 5.042541027069091797e-01 -2.226747721433639526e-01 5.005637556314468384e-02
5.393801927566528320e-01 -6.472421884536743164e-01 -3.148838281631469727e-01 1.619118899106979370e-01 -9.132131934165954590e-02 2.168818861246109009e-01 -2.202853411436080933e-01 -2.467313110828399658e-01
3.462485074996948242e-01 -5.839229822158813477e-01 -2.047235518693923950e-01 3.590475916862487793e-01 -1.442949920892715454e-01 5.696924924850463867e-01 -1.307317018508911133e-01 7.653552293777465820e-02
3.208652734756469727e-01 -6.797024607658386230e-01 -5.215927362442016602e-01 2.722141742706298828e-01 -2.359503060579299927e-01 6.961499154567718506e-02 -1.683238446712493896e-01 -6.226395256817340851e-03
3.490368723869323730e-01 1.694269329309463501e-01 -4.299778342247009277e-01 2.315452843904495239e-01 1.773567348718643188e-01 2.625374495983123779e-01 1.565958186984062195e-02 -7.143858671188354492e-01
2.837093733251094818e-02 3.222244977951049805e-01 -5.989530086517333984e-01 -1.706155762076377869e-02 4.499212503433227539e-01 1.836748123168945312e-01 -2.977033853530883789e-01 -4.599324762821197510e-01
2.366882190108299255e-02 -1.886394619941711426e-01 -8.650079369544982910e-02 4.954516589641571045e-01 1.800317019224166870e-01 8.139665722846984863e-01 1.233554556965827942e-01 2.703185565769672394e-02
3.344415128231048584e-01 3.198190927505493164e-01 -5.960147380828857422e-01 -7.841067016124725342e-02 1.856074202805757523e-03 5.266060829162597656e-01 -1.158257350325584412e-01 -3.657183945178985596e-01
3.187191188335418701e-01 -6.449360847473144531e-01 -5.336943548172712326e-03 -1.774587035179138184e-01 3.390575647354125977e-01 3.760476112365722656e-01 -3.454055786132812500e-01 -2.743697762489318848e-01
3.864242136478424072e-01 1.481094490736722946e-02 -3.174748718738555908e-01 5.179690718650817871e-01 3.002850115299224854e-01 1.751283407211303711e-01 -7.727129012346267700e-02 -5.954518318176269531e-01
-1.538955569267272949e-01 1.337650418281555176e-01 -6.331129074096679688e-01 3.104951679706573486e-01 5.700883865356445312e-01 3.402988612651824951e-02 -2.358927428722381592e-01 -2.817441523075103760e-01
3.608754277229309082e-01 -3.480143547058105469e-01 -3.275816440582275391e-01 -3.414513170719146729e-01 4.676948189735412598e-01 3.508463799953460693e-01 1.742595247924327850e-02 -4.273416101932525635e-01
4.659060239791870117e-01 1.576877832412719727e-01 -2.419839501380920410e-01 -2.471569925546646118e-02 2.121544033288955688e-01 6.458213925361633301e-01 -2.539202570915222168e-01 -4.151251912117004395e-01
4.487979710102081299e-01 -6.369262933731079102e-01 -5.851199626922607422e-01 3.568163141608238220e-02 -1.031940355896949768e-01 8.490956574678421021e-02 -1.166941896080970764e-01 -1.333817690610885620e-01
1.051084995269775391e-01 -4.542280733585357666e-01 5.285812914371490479e-02 4.028576016426086426e-01 2.801821827888488770e-01 4.254390895366668701e-01 -8.673033118247985840e-02 -5.920457839965820312e-01
-2.213358134031295776e-01 1.458834111690521240e-01 -6.832180619239807129e-01 -8.953374624252319336e-02 6.049929857254028320e-01 9.408213943243026733e-02 -1.096327975392341614e-01 -2.608408033847808838e-01
3.177892044186592102e-02 -2.733088433742523193e-01 -5.526744723320007324e-01 3.338608443737030029e-01 6.513113379478454590e-01 -1.756688654422760010e-01 1.898369193077087402e-02 -2.279337793588638306e-01
5.959925651550292969e-01 -6.796763837337493896e-02 -2.463149577379226685e-01 2.008010400459170341e-03 2.459968477487564087e-01 3.908201754093170166e-01 -5.354820489883422852e-01 -2.819617092609405518e-01
2.146335542201995850e-01 -7.721641659736633301e-01 -4.647787287831306458e-02 7.578458636999130249e-02 4.730832576751708984e-01 3.401996493339538574e-01 -7.597744464874267578e-02 -6.689903885126113892e-02
1.634746938943862915e-01 -8.000859022140502930e-01 2.563295420259237289e-03 8.587364852428436279e-02 1.985948234796524048e-01 2.568213045597076416e-01 -3.206585645675659180e-01 -3.428395092487335205e-01
1.835536360740661621e-01 -1.734315454959869385e-01 -7.367737889289855957e-01 -1.009970679879188538e-01 -2.652432024478912354e-01 4.534387886524200439e-01 1.395482420921325684e-01 -2.962416410446166992e-01
-2.763435840606689453e-01 -2.129226922988891602e-01 -8.015675544738769531e-01 -8.500907570123672485e-03 -4.309973493218421936e-02 2.826434671878814697e-01 3.417056798934936523e-01 -1.928929686546325684e-01
-5.109035223722457886e-02 -6.045427918434143066e-01 -2.062018960714340210e-01 6.034567356109619141e-01 4.260092675685882568e-01 4.011202231049537659e-02 -1.465176343917846680e-01 -1.437994837760925293e-01
-2.077786326408386230e-01 -1.078466773033142090e-01 -6.280400753021240234e-01 2.321389317512512207e-01 -3.562462627887725830e-01 3.601235747337341309e-01 2.383402287960052490e-01 -4.283315837383270264e-01
-3.860827088356018066e-01 -2.069707959890365601e-01 -5.396884679794311523e-01 3.307398557662963867e-01 2.967019081115722656e-01 2.067299932241439819e-01 -4.136345088481903076e-01 3.249431550502777100e-01
-2.434224486351013184e-01 -6.089897155761718750e-01 -6.941299438476562500e-01 2.699145078659057617e-01 -7.696779072284698486e-02 5.272738263010978699e-02 4.130228422582149506e-03 8.053285628557205200e-02
2.641535997390747070e-01 -1.568400263786315918e-01 -2.913201693445444107e-03 3.133848309516906738e-02 1.643413603305816650e-01 7.841137051582336426e-01 -4.831847846508026123e-01 1.712409257888793945e-01
1.698479950428009033e-01 -7.566016316413879395e-01 -9.882932528853416443e-03 -1.175083313137292862e-02 7.640832662582397461e-02 6.114787459373474121e-01 -1.360026448965072632e-01 -1.512421015650033951e-02
1.784054189920425415e-01 -6.562175694853067398e-03 -5.739517211914062500e-01 3.778511881828308105e-01 6.231335997581481934e-01 -1.960073970258235931e-02 -3.242736756801605225e-01 4.586024209856987000e-02
-5.143279209733009338e-02 -4.087505042552947998e-01 -3.879354596138000488e-01 -4.518367946147918701e-01 1.465226896107196808e-02 6.389665007591247559e-01 -1.050340086221694946e-01 2.368591427803039551e-01
-4.997085779905319214e-02 -7.456542253494262695e-01 -5.388576388359069824e-01 -4.262307658791542053e-02 1.796455383300781250e-01 3.453669697046279907e-02 2.367247790098190308e-01 2.445701211690902710e-01
4.537264704704284668e-01 -7.579805254936218262e-01 -3.226224184036254883e-01 -1.226048767566680908e-01 1.982063204050064087e-01 1.898726224899291992e-01 -1.585623472929000854e-01 1.142805675044655800e-03
-1.513595134019851685e-01 -1.474449038505554199e-01 -1.060822159051895142e-01 1.599960215389728546e-02 3.662110269069671631e-01 5.225979685783386230e-01 -1.455210149288177490e-01 -7.179452776908874512e-01
1.550819873809814453e-01 -3.403963446617126465e-01 6.083692610263824463e-02 5.288735032081604004e-01 1.779477894306182861e-01 7.330497503280639648e-01 3.885015100240707397e-02 -7.832661271095275879e-02
8.259302377700805664e-02 2.057625949382781982e-01 -6.350581049919128418e-01 -3.148292303085327148e-01 2.360312193632125854e-01 1.721233427524566650e-01 -5.853821635246276855e-01 -1.428786963224411011e-01
3.629969060420989990e-01 -6.514602303504943848e-01 -3.050977587699890137e-01 -6.598523259162902832e-02 1.216382980346679688e-01 5.314415097236633301e-01 6.527314335107803345e-02 2.119139879941940308e-01
4.128434881567955017e-02 -5.131413340568542480e-01 -4.171914160251617432e-01 2.735240161418914795e-01 -9.028249233961105347e-02 3.361767232418060303e-01 4.464184641838073730e-01 -4.070165157318115234e-01
-6.214720010757446289e-02 -1.535470690578222275e-02 -5.413388013839721680e-01 -3.860540091991424561e-01 5.413574352860450745e-02 6.917998194694519043e-01 2.127036750316619873e-01 -1.644872426986694336e-01
-6.145152449607849121e-01 -5.739118531346321106e-02 -4.273778200149536133e-01 3.885701596736907959e-01 2.961485087871551514e-01 3.726014792919158936e-01 2.186247259378433228e-01 -1.053854897618293762e-01
1.223755702376365662e-01 -3.572145998477935791e-01 -2.126531600952148438e-01 -3.857240080833435059e-01 4.511595368385314941e-01 5.629193186759948730e-01 3.295416831970214844e-01 -1.854638308286666870e-01
3.092681765556335449e-01 -7.346315383911132812e-01 -1.148772910237312317e-01 -4.319023340940475464e-02 2.351749092340469360e-01 3.670086562633514404e-01 -2.369406521320343018e-01 -3.216584622859954834e-01
2.725192904472351074e-01 -3.037308156490325928e-01 -6.495354771614074707e-01 -1.091489046812057495e-01 -1.537809371948242188e-01 5.736519098281860352e-01 2.162566632032394409e-01 -1.338105089962482452e-02
1.834036111831665039e-01 -4.345719516277313232e-01 -7.031994462013244629e-01 5.051381513476371765e-02 -3.939155936241149902e-01 3.425048589706420898e-01 8.783957362174987793e-02 -1.656317710876464844e-02
1.826441884040832520e-01 -5.348196625709533691e-01 -5.072678923606872559e-01 2.996379137039184570e-01 1.547554284334182739e-01 -1.030697450041770935e-01 -5.466011762619018555e-01 1.265463978052139282e-02
-4.611847922205924988e-02 1.346801519393920898e-01 -3.002786338329315186e-01 1.085740029811859131e-01 2.214986979961395264e-01 4.442761540412902832e-01 1.392108201980590820e-01 -7.822762131690979004e-01
-4.322126805782318115e-01 -2.618619501590728760e-01 -2.552149891853332520e-01 -1.095908582210540771e-01 4.002358019351959229e-01 2.542615830898284912e-01 -2.680180072784423828e-01 -6.089371442794799805e-01
3.820939064025878906e-01 -9.705929458141326904e-02 -8.028671741485595703e-01 1.281354129314422607e-01 -1.200919449329376221e-01 2.724489867687225342e-01 2.718881070613861084e-01 -1.448989212512969971e-01
5.392064452171325684e-01 -6.054038405418395996e-01 -3.996841907501220703e-01 4.490020498633384705e-02 1.187953427433967590e-01 3.109957277774810791e-01 -2.234296947717666626e-01 1.422238051891326904e-01
-3.220952749252319336e-01 -4.216668903827667236e-01 -7.426828145980834961e-02 2.891233861446380615e-01 4.648367762565612793e-01 3.660388290882110596e-01 -3.886388540267944336e-01 -3.581142425537109375e-01
6.330637335777282715e-01 -3.294949233531951904e-01 -1.632802933454513550e-01 3.013870716094970703e-01 3.545191586017608643e-01 3.298048377037048340e-01 -3.688139915466308594e-01 -5.186383426189422607e-02
7.776463031768798828e-02 -1.512257456779479980e-01 -9.084146022796630859e-01 -2.314913123846054077e-01 1.621337532997131348e-01 2.166039198637008667e-01 1.363726705312728882e-01 2.181738801300525665e-02
8.434475958347320557e-02 -3.645738959312438965e-01 7.080306857824325562e-02 4.860510826110839844e-01 4.011296331882476807e-01 5.269671678543090820e-01 -2.473412752151489258e-01 -3.448711037635803223e-01
2.521439492702484131e-01 -7.039753347635269165e-02 -7.480102777481079102e-01 -2.322449088096618652e-01 -1.491623222827911377e-01 3.850401043891906738e-01 1.902611851692199707e-01 -3.336253464221954346e-01
4.338134825229644775e-01 -4.819730520248413086e-01 -2.080191373825073242e-01 -1.924954801797866821e-01 2.619029283523559570e-01 4.640119671821594238e-01 2.039581835269927979e-01 -4.167519211769104004e-01
8.245524019002914429e-02 2.441634237766265869e-02 -4.745001494884490967e-01 2.901483476161956787e-01 7.884420752525329590e-01 1.043725311756134033e-01 -1.010431572794914246e-01 -2.013062834739685059e-01
4.670678675174713135e-01 7.931562513113021851e-02 -5.260550379753112793e-01 1.884323656558990479e-01 1.254121810197830200e-01 1.398143321275711060e-01 -4.374356474727392197e-03 -6.542326807975769043e-01
5.562222003936767578e-01 -6.202828288078308105e-01 -3.322107195854187012e-01 1.749006360769271851e-01 2.022818177938461304e-01 3.086857795715332031e-01 -1.566933244466781616e-01 6.445422768592834473e-02
8.843804150819778442e-02 -3.017919361591339111e-01 -5.190656185150146484e-01 1.178777217864990234e-01 6.790332794189453125e-01 -1.874524652957916260e-01 -5.886209756135940552e-02 -3.436378538608551025e-01
4.133094847202301025e-01 -7.373293042182922363e-01 -3.431141674518585205e-01 -8.892860263586044312e-03 1.381938010454177856e-01 1.715357899665832520e-01 -2.908269166946411133e-01 1.860425621271133423e-01
3.465404734015464783e-02 -4.691402614116668701e-02 -4.164140820503234863e-01 2.663694322109222412e-01 2.012000977993011475e-01 4.707504808902740479e-01 6.123084109276533127e-03 -7.000855803489685059e-01
1.456114351749420166e-01 -7.571741342544555664e-01 -9.749466925859451294e-02 -1.404294073581695557e-01 3.156657516956329346e-01 4.285667538642883301e-01 -1.445702463388442993e-01 -2.684102952480316162e-01
1.823674440383911133e-01 -6.576056480407714844e-01 9.702671319246292114e-02 -7.993032224476337433e-03 3.409346938133239746e-01 5.886466503143310547e-01 -1.922743320465087891e-01 -1.584556251764297485e-01
-2.853581905364990234e-01 1.607878804206848145e-01 -5.949612855911254883e-01 -1.070398092269897461e-01 -7.941904664039611816e-02 6.783825755119323730e-01 1.795522719621658325e-01 -1.689143776893615723e-01
1.743832677602767944e-01 -5.939791798591613770e-01 8.138084411621093750e-02 9.077432006597518921e-02 2.944829463958740234e-01 5.301885008811950684e-01 -3.649836182594299316e-01 -3.176212906837463379e-01
-3.303806781768798828e-01 -3.783096671104431152e-01 -2.592647671699523926e-01 5.923355817794799805e-01 2.897655665874481201e-01 2.709622979164123535e-01 6.010937038809061050e-03 -4.150060713291168213e-01
4.435226321220397949e-01 -2.217908948659896851e-01 -4.003418087959289551e-01 4.234309494495391846e-01 -2.281113155186176300e-02 3.682247102260589600e-01 -4.485963881015777588e-01 2.778141796588897705e-01
3.558592200279235840e-01 -6.219322085380554199e-01 -1.149019226431846619e-01 -1.871868781745433807e-02 3.244062960147857666e-01 2.369802743196487427e-01 -5.248801112174987793e-01 -1.900354325771331787e-01
1.417849361896514893e-01 -4.759947061538696289e-01 -5.047777667641639709e-03 -1.195977926254272461e-01 2.588592171669006348e-01 5.375379323959350586e-01 -3.952708542346954346e-01 -4.762380123138427734e-01
3.754936754703521729e-01 -2.210422158241271973e-01 -1.022356152534484863e-01 2.113067209720611572e-01 2.865887880325317383e-01 5.000861287117004395e-01 2.825289070606231689e-01 -5.856621861457824707e-01
4.719563722610473633e-01 -6.914046406745910645e-01 -4.052437245845794678e-01 -1.222262158989906311e-01 2.817842662334442139e-01 1.158483996987342834e-01 1.044927984476089478e-01 1.277225464582443237e-01
-1.334176808595657349e-01 -2.576185949146747589e-02 -7.567822337150573730e-01 4.503542184829711914e-01 1.848789304494857788e-01 -1.360537856817245483e-01 -3.745040297508239746e-01 -1.142532527446746826e-01
2.842607200145721436e-01 -1.710151135921478271e-01 -2.437512576580047607e-01 3.688554838299751282e-02 1.209719479084014893e-01 5.132040381431579590e-01 -7.084995508193969727e-01 2.217888981103897095e-01
5.633631944656372070e-01 -5.253580212593078613e-01 -5.223471522331237793e-01 1.540990918874740601e-01 1.313965022563934326e-01 1.418696939945220947e-01 8.693247102200984955e-03 2.693699896335601807e-01
1.213866844773292542e-01 -1.489803940057754517e-01 -8.631560802459716797e-01 -9.274980425834655762e-02 -3.468447625637054443e-01 1.336661279201507568e-01 1.613444648683071136e-02 -2.664600312709808350e-01
3.902020156383514404e-01 -6.016669794917106628e-02 -2.610618472099304199e-01 -2.054825127124786377e-01 3.256074786186218262e-01 5.628081560134887695e-01 5.145834293216466904e-03 -5.576254725456237793e-01
1.249412521719932556e-01 -5.280758142471313477e-01 -9.345367550849914551e-02 -1.358613520860671997e-01 1.280239503830671310e-02 5.451670289039611816e-01 -5.873944163322448730e-01 -1.895536035299301147e-01
