# Supplementary material for: Where is your field going? A machine learning approach to study the relative motion of the domains of physics
Source: PLoS One. 2020 Jun 18;15(6):e0233997. doi: 10.1371/journal.pone.0233997 (PMC7302634; doi:10.1371/journal.pone.0233997)
Supplement: S4 Data — (ZIP) [file pone.0233997.s004.zip › 3/Pacs4Run_3_VS_500_embeddings1991-1995ED8.txt]

7.798184454441070557e-02 5.189922451972961426e-01 -1.764167696237564087e-01 -3.420943915843963623e-01 5.164230465888977051e-01 5.536708831787109375e-01 -3.430239157751202583e-03 5.620070174336433411e-02
1.947786062955856323e-01 -1.739886403083801270e-01 1.808713227510452271e-01 -3.341310322284698486e-01 8.500329852104187012e-01 8.644797652959823608e-02 -1.071866303682327271e-01 2.142730653285980225e-01
-2.194063216447830200e-01 1.710789799690246582e-01 -3.402147591114044189e-01 -5.832993984222412109e-01 5.440489053726196289e-01 -1.384901106357574463e-01 -3.530009388923645020e-01 1.637988090515136719e-01
-1.575844883918762207e-01 3.861914575099945068e-01 8.927051723003387451e-02 3.341965675354003906e-01 7.675340175628662109e-01 2.101403325796127319e-01 1.063732877373695374e-01 -2.485641539096832275e-01
-3.099606335163116455e-01 -3.021526336669921875e-01 -8.913064748048782349e-02 -5.498347282409667969e-01 6.312307715415954590e-01 4.821631312370300293e-02 -8.453945070505142212e-02 -3.073136806488037109e-01
-3.236624598503112793e-01 5.124621987342834473e-01 -1.184692457318305969e-01 -7.664465159177780151e-02 6.372682452201843262e-01 -1.522270590066909790e-01 -3.257868066430091858e-02 4.270484745502471924e-01
3.678300380706787109e-01 2.890983819961547852e-01 8.205124735832214355e-02 5.705273710191249847e-03 6.597860455513000488e-01 2.214418798685073853e-01 -5.378258824348449707e-01 2.733911946415901184e-02
2.792594432830810547e-01 1.094564050436019897e-01 -6.098549962043762207e-01 -2.639359235763549805e-01 5.541040301322937012e-01 8.688422292470932007e-02 -2.906716167926788330e-01 2.633970975875854492e-01
3.322612941265106201e-01 1.090167313814163208e-01 2.832100093364715576e-01 -3.475928306579589844e-01 7.925490140914916992e-01 -4.989551752805709839e-02 1.518779397010803223e-01 -1.516532748937606812e-01
-2.911735177040100098e-01 -1.293546855449676514e-01 -4.800544977188110352e-01 -4.814799129962921143e-01 4.859454035758972168e-01 1.611139476299285889e-01 5.543190240859985352e-02 4.135660827159881592e-01
3.125211596488952637e-02 1.887968331575393677e-01 1.161579973995685577e-02 -4.220430254936218262e-01 5.431786775588989258e-01 3.509160131216049194e-02 1.556336283683776855e-01 6.816359758377075195e-01
-3.583351895213127136e-02 1.416871696710586548e-01 -3.180134668946266174e-02 -5.048702955245971680e-01 6.006725430488586426e-01 -2.943734824657440186e-02 3.182452544569969177e-02 6.000405550003051758e-01
-6.967248022556304932e-02 -5.912497173994779587e-03 2.608204074203968048e-02 1.914630234241485596e-01 5.633383393287658691e-01 7.184472084045410156e-01 -3.307147324085235596e-01 1.219992637634277344e-01
-4.277354851365089417e-02 3.010328114032745361e-01 -4.972665905952453613e-01 -5.508216023445129395e-01 4.075173735618591309e-01 -5.134063959121704102e-02 -4.077889323234558105e-01 1.478957980871200562e-01
2.085582464933395386e-01 4.061745107173919678e-01 -3.177427053451538086e-01 7.926002144813537598e-02 7.520128488540649414e-01 1.415732651948928833e-01 -2.281453162431716919e-01 -2.160247415304183960e-01
-1.544058918952941895e-01 2.638728618621826172e-01 2.611230015754699707e-01 -6.922760605812072754e-01 3.713338971138000488e-01 -9.119331091642379761e-02 3.945207893848419189e-01 2.392634600400924683e-01
-2.106362134218215942e-01 3.989649564027786255e-02 2.902104854583740234e-01 -3.537549078464508057e-01 7.781322598457336426e-01 2.841086126863956451e-02 1.222744807600975037e-01 3.513232767581939697e-01
-1.154714375734329224e-01 5.261835455894470215e-01 -2.604189515113830566e-01 -4.201232790946960449e-01 5.045769810676574707e-01 -2.517216205596923828e-01 3.789141774177551270e-01 -6.275448948144912720e-02
4.133496060967445374e-02 3.333641588687896729e-01 1.278236061334609985e-01 -6.128924489021301270e-01 2.642771005630493164e-01 6.810327526181936264e-03 5.695818662643432617e-01 3.176023364067077637e-01
1.430167704820632935e-01 -8.083251118659973145e-02 -7.726120203733444214e-02 2.160321474075317383e-01 8.379647135734558105e-01 4.309597313404083252e-01 1.458007991313934326e-01 1.058489009737968445e-01
1.333866715431213379e-01 3.074318766593933105e-01 -2.362564019858837128e-02 -2.454199790954589844e-01 8.383093476295471191e-01 -2.310959696769714355e-01 1.782977581024169922e-01 1.973483711481094360e-01
-1.590993404388427734e-01 -4.597834497690200806e-02 -1.723387390375137329e-01 -3.251842558383941650e-01 7.805467247962951660e-01 -1.350406929850578308e-02 4.720301628112792969e-01 6.985638290643692017e-02
2.039191126823425293e-01 -4.630223289132118225e-02 1.253242343664169312e-01 -2.713549733161926270e-01 7.451001405715942383e-01 1.509639173746109009e-01 3.730735182762145996e-01 3.870210349559783936e-01
-1.572020649909973145e-01 8.436731994152069092e-02 3.373041152954101562e-01 -3.546399772167205811e-01 8.133278489112854004e-01 -2.345209941267967224e-02 1.189694181084632874e-02 2.577447295188903809e-01
-2.564877830445766449e-02 6.065288186073303223e-01 1.022676122374832630e-03 -4.128718078136444092e-01 5.002679228782653809e-01 -2.564846277236938477e-01 2.605292797088623047e-01 2.776205539703369141e-01
-7.162465900182723999e-02 -3.143682777881622314e-01 -8.767417818307876587e-02 -7.469098567962646484e-01 5.637146830558776855e-01 4.874847456812858582e-02 -8.333266712725162506e-03 -1.012978702783584595e-01
3.523439168930053711e-01 1.554016619920730591e-01 -1.732344366610050201e-02 -2.236228585243225098e-01 8.560816645622253418e-01 -9.092639386653900146e-02 2.389352917671203613e-01 -5.624476075172424316e-02
2.917995154857635498e-01 5.633962154388427734e-01 2.407649904489517212e-01 -4.172436296939849854e-01 2.232410013675689697e-01 3.873036801815032959e-01 -3.691339492797851562e-01 1.711056083440780640e-01
2.638362348079681396e-01 4.436072409152984619e-01 -2.533139288425445557e-01 -2.878546714782714844e-01 6.601205468177795410e-02 7.015622258186340332e-01 -2.912499904632568359e-01 7.211826741695404053e-02
-2.440019100904464722e-01 -4.202883690595626831e-02 -2.243298850953578949e-02 -5.657618120312690735e-02 9.189723730087280273e-01 4.118638485670089722e-02 2.124429941177368164e-01 2.089352458715438843e-01
-2.726184129714965820e-01 2.408261895179748535e-01 3.784991800785064697e-01 -2.703411877155303955e-01 6.660450100898742676e-01 -4.391347989439964294e-03 -1.491148024797439575e-01 4.306570589542388916e-01
-1.103624403476715088e-01 -1.198392808437347412e-01 3.788591921329498291e-01 -5.930901765823364258e-01 6.801040768623352051e-01 1.809957809746265411e-02 -2.117282524704933167e-02 1.218645647168159485e-01
-2.484291195869445801e-01 -4.925414174795150757e-02 -1.606826782226562500e-01 -2.139448672533035278e-01 8.077390789985656738e-01 -1.580165326595306396e-02 4.490841329097747803e-01 9.948350489139556885e-02
1.921180635690689087e-01 6.147552728652954102e-01 1.383593827486038208e-01 -2.812847197055816650e-01 3.472057580947875977e-01 1.956333816051483154e-01 -5.303933024406433105e-01 2.162424921989440918e-01
6.399933993816375732e-02 3.104677200317382812e-01 6.515845889225602150e-04 -6.964299082756042480e-01 4.364388883113861084e-01 -1.414027810096740723e-01 4.250648021697998047e-01 1.527915298938751221e-01
-3.168116807937622070e-01 3.796964883804321289e-01 3.858805298805236816e-01 -3.489606380462646484e-01 3.217886686325073242e-01 3.909306824207305908e-01 3.681236505508422852e-02 -4.765018522739410400e-01
3.654424101114273071e-02 6.033245325088500977e-01 2.450214028358459473e-01 -4.317740797996520996e-01 3.281244039535522461e-01 5.086549371480941772e-02 -5.201617479324340820e-01 8.589663356542587280e-02
4.874679744243621826e-01 2.089445590972900391e-01 1.346671432256698608e-01 -3.341170251369476318e-01 7.415805459022521973e-01 -7.343102991580963135e-02 1.306403726339340210e-01 1.286348104476928711e-01
-8.760678768157958984e-02 9.284786581993103027e-01 -1.130749881267547607e-01 -2.852827310562133789e-01 1.602663993835449219e-01 1.003781408071517944e-01 -6.428258493542671204e-03 1.666642911732196808e-02
-4.977140426635742188e-01 4.018482863903045654e-01 1.511916071176528931e-01 -2.179260849952697754e-01 2.774351239204406738e-01 6.099272370338439941e-01 -1.321646571159362793e-01 -2.323767691850662231e-01
-4.071334302425384521e-01 -2.270212769508361816e-01 -1.596636921167373657e-01 -6.142426729202270508e-01 5.907068848609924316e-01 4.506430029869079590e-02 -3.285220637917518616e-02 1.669510304927825928e-01
-8.229887485504150391e-02 5.519396066665649414e-01 1.448031365871429443e-01 -1.063850447535514832e-01 6.711531877517700195e-01 -1.555864661931991577e-01 -3.853963017463684082e-01 1.819884032011032104e-01
7.605183869600296021e-03 -2.191338390111923218e-01 1.112360358238220215e-01 -1.585744172334671021e-01 8.769051432609558105e-01 1.875156462192535400e-01 3.127954602241516113e-01 -1.115239039063453674e-01
-2.292744517326354980e-01 2.421631105244159698e-02 3.036496341228485107e-01 -3.988927304744720459e-01 7.098917961120605469e-01 7.035749405622482300e-02 8.381309360265731812e-02 4.238006770610809326e-01
1.479234397411346436e-01 -2.538070380687713623e-01 3.658030927181243896e-02 -7.563434839248657227e-01 5.733145475387573242e-01 4.797404631972312927e-02 -6.351864337921142578e-02 -7.267257571220397949e-02
-1.310816854238510132e-01 3.592525124549865723e-01 -1.381487548351287842e-01 -5.414075851440429688e-01 5.046263933181762695e-01 -1.483873277902603149e-01 -1.040507107973098755e-01 5.040385127067565918e-01
3.213465213775634766e-01 1.229788362979888916e-01 7.667645066976547241e-02 -3.181931674480438232e-01 8.594936132431030273e-01 -1.253661811351776123e-01 1.359639465808868408e-01 -3.942411020398139954e-02
9.832653403282165527e-02 -1.611227393150329590e-01 8.307815343141555786e-02 -1.064378544688224792e-01 8.477985858917236328e-01 1.900493502616882324e-01 4.312180876731872559e-01 7.287153601646423340e-02
2.400310039520263672e-01 6.070469617843627930e-01 1.585855782032012939e-01 -3.303919136524200439e-01 9.997740387916564941e-02 5.921538472175598145e-01 4.760004114359617233e-03 2.809033393859863281e-01
4.912129417061805725e-02 2.710811197757720947e-01 2.155387252569198608e-01 -4.015388190746307373e-01 7.366423010826110840e-01 -1.116681322455406189e-01 8.660097420215606689e-02 3.921735882759094238e-01
5.131984874606132507e-02 -1.825157254934310913e-01 6.161914765834808350e-02 -7.018346339464187622e-02 9.212343692779541016e-01 2.036943286657333374e-01 2.382072806358337402e-01 9.178564697504043579e-02
1.896037012338638306e-01 4.673371016979217529e-01 -1.802754998207092285e-01 -4.286475777626037598e-01 5.880061388015747070e-01 -3.332524001598358154e-01 1.720595657825469971e-01 -2.073542028665542603e-01
-3.002738654613494873e-01 1.629034727811813354e-01 4.798370599746704102e-01 -4.446106776595115662e-02 5.668764114379882812e-01 3.980287611484527588e-01 -8.400110155344009399e-02 4.052724838256835938e-01
-1.658472791314125061e-02 3.265991806983947754e-01 -4.307817816734313965e-01 -4.338773488998413086e-01 4.451639652252197266e-01 -4.915015399456024170e-02 -4.028061926364898682e-01 3.954691588878631592e-01
-1.534302979707717896e-01 -7.472600042819976807e-02 3.711829185485839844e-01 -5.014179944992065430e-01 4.434469342231750488e-01 2.495291084051132202e-01 2.300512641668319702e-01 5.194660425186157227e-01
-5.466159060597419739e-02 6.906325817108154297e-01 9.439426660537719727e-02 -4.235980510711669922e-01 1.995781995356082916e-02 4.513455331325531006e-01 -1.062321737408638000e-01 3.410231173038482666e-01
1.155439168214797974e-01 2.791536152362823486e-01 -4.076534807682037354e-01 -2.026742696762084961e-01 6.510726213455200195e-01 -2.271831221878528595e-02 -5.141056180000305176e-01 -1.129097864031791687e-01
1.155896186828613281e-01 -3.626143336296081543e-01 4.163951277732849121e-01 -5.086162686347961426e-01 5.250863432884216309e-01 3.826888501644134521e-01 -1.680545858107507229e-03 -3.008845262229442596e-02
2.533680573105812073e-02 -2.566925585269927979e-01 2.707680761814117432e-01 -1.079265102744102478e-01 4.304515719413757324e-01 8.007310628890991211e-01 -5.002987757325172424e-02 1.397914588451385498e-01
-1.020092964172363281e-01 -3.616960048675537109e-01 -3.191684558987617493e-02 -5.283799767494201660e-01 6.231901049613952637e-01 1.810069978237152100e-01 -3.755002319812774658e-01 -1.282035857439041138e-01
2.099149227142333984e-01 3.938198685646057129e-01 -2.745566368103027344e-01 -7.129800915718078613e-01 -7.473205029964447021e-02 4.378213286399841309e-01 -8.117417246103286743e-02 -1.151430979371070862e-01
-3.053185045719146729e-01 -2.961562573909759521e-01 -1.796356290578842163e-01 -6.294150948524475098e-01 5.390183925628662109e-01 1.568099707365036011e-01 1.218645945191383362e-01 2.462899833917617798e-01
-4.723450541496276855e-01 4.498883485794067383e-01 -6.368683278560638428e-02 -3.458723127841949463e-01 2.383282333612442017e-01 3.898111879825592041e-01 -2.699177265167236328e-01 -4.113370180130004883e-01
1.446794569492340088e-01 -1.426446735858917236e-01 -1.203501946292817593e-03 -4.754967056214809418e-03 9.364830851554870605e-01 1.880109161138534546e-01 2.142611145973205566e-01 -2.097095549106597900e-02
9.022757411003112793e-02 2.402444332838058472e-01 1.251768320798873901e-01 -5.608070492744445801e-01 1.504935622215270996e-01 5.850052237510681152e-01 -4.355471730232238770e-01 2.222318500280380249e-01
1.320824921131134033e-01 -2.568987607955932617e-01 -1.300947368144989014e-01 -5.000114440917968750e-01 5.146057009696960449e-01 2.538611888885498047e-01 4.182799160480499268e-01 3.813115656375885010e-01
-3.676518499851226807e-01 3.157880008220672607e-01 4.869847744703292847e-02 -4.803261160850524902e-01 1.294490545988082886e-01 5.945111513137817383e-01 -2.167377918958663940e-01 -3.388945758342742920e-01
-1.532829105854034424e-01 1.577360033988952637e-01 -3.455173373222351074e-01 1.383531838655471802e-01 3.039323985576629639e-01 7.354982495307922363e-01 1.984945386648178101e-01 3.746559619903564453e-01
-7.456357032060623169e-02 -1.413011271506547928e-02 -8.756272494792938232e-02 -4.419474005699157715e-01 7.332792282104492188e-01 -3.046799264848232269e-02 -1.842493750154972076e-02 5.022844672203063965e-01
1.326718181371688843e-01 8.548642508685588837e-03 -8.162283301353454590e-01 -2.192300111055374146e-01 3.213981091976165771e-01 3.790734112262725830e-01 4.900728911161422729e-02 -1.365264952182769775e-01
5.234340950846672058e-02 3.917003870010375977e-01 -4.956573843955993652e-01 2.570876181125640869e-01 4.512540102005004883e-01 3.621898293495178223e-01 4.091668426990509033e-01 1.727180927991867065e-01
-2.283918857574462891e-02 2.603564560413360596e-01 4.208294749259948730e-01 -4.455806016921997070e-01 5.731251835823059082e-01 -2.407367341220378876e-03 1.170440539717674255e-01 4.624671339988708496e-01
-3.392111659049987793e-01 -2.369571328163146973e-01 -3.120518922805786133e-01 -6.370533108711242676e-01 4.375934600830078125e-01 1.650848388671875000e-01 -2.524882853031158447e-01 -2.075628191232681274e-01
4.415173530578613281e-01 7.519912123680114746e-01 -1.985910236835479736e-01 -1.806016862392425537e-01 3.243153393268585205e-01 1.987207084894180298e-01 -2.161503955721855164e-02 -1.495945453643798828e-01
6.288006901741027832e-02 -3.265389800071716309e-02 2.469686865806579590e-01 -3.095685243606567383e-01 6.976607441902160645e-01 1.422178298234939575e-01 2.885824739933013916e-01 4.979129135608673096e-01
-7.224237173795700073e-02 3.574842214584350586e-01 -1.304314583539962769e-01 -3.142423927783966064e-01 1.842482835054397583e-01 6.626719236373901367e-01 -7.148937880992889404e-02 -5.225257873535156250e-01
-5.347451195120811462e-03 -1.049651131033897400e-01 -4.163148701190948486e-01 -4.320986568927764893e-01 6.311765909194946289e-01 9.028046578168869019e-02 -4.459524154663085938e-01 -1.533574610948562622e-01
-3.133209347724914551e-01 -1.302319467067718506e-01 -4.811784625053405762e-01 -5.908523797988891602e-01 4.081447720527648926e-01 1.645507812500000000e-01 -2.994616925716400146e-01 -1.445472687482833862e-01
3.455616831779479980e-01 -3.462754189968109131e-03 6.887251138687133789e-02 -3.651418983936309814e-01 7.823926210403442383e-01 -1.093422528356313705e-02 2.931531667709350586e-01 2.104910016059875488e-01
-6.233953237533569336e-01 6.350451707839965820e-02 -3.883411884307861328e-01 -3.589215874671936035e-01 3.839760124683380127e-01 2.352929264307022095e-01 -1.219365969300270081e-01 3.317273855209350586e-01
-7.810838287696242332e-04 -1.747458875179290771e-01 9.628158062696456909e-02 -1.415431201457977295e-01 9.012879729270935059e-01 1.334798932075500488e-01 2.732606530189514160e-01 -1.880171298980712891e-01
-6.496878266334533691e-01 -4.387659579515457153e-02 -4.624212384223937988e-01 -3.090997934341430664e-01 4.912410378456115723e-01 1.382209360599517822e-01 4.081583395600318909e-02 -6.719895452260971069e-02
-4.257355034351348877e-01 -2.473409660160541534e-02 -6.193342208862304688e-01 -4.082198441028594971e-01 4.479013979434967041e-01 2.067491710186004639e-01 -1.380892693996429443e-01 7.409195601940155029e-02
-4.641341269016265869e-01 -1.061330065131187439e-01 2.591181099414825439e-01 -2.463364601135253906e-01 6.845883131027221680e-01 2.525767087936401367e-01 -2.870237529277801514e-01 1.750793308019638062e-01
-1.917202174663543701e-01 2.064582705497741699e-01 -2.126439213752746582e-01 -4.438894689083099365e-01 6.013792157173156738e-01 -1.322499811649322510e-01 3.360282480716705322e-01 4.316261708736419678e-01
-6.666950881481170654e-02 2.737681269645690918e-01 2.072410583496093750e-01 -3.421468436717987061e-01 6.641706824302673340e-01 -4.212279245257377625e-02 1.838400214910507202e-01 5.328215360641479492e-01
1.291903555393218994e-01 2.400282323360443115e-01 -6.250264644622802734e-01 -7.728163897991180420e-02 5.969592332839965820e-01 1.179592385888099670e-01 2.829234898090362549e-01 -2.806161940097808838e-01
9.330085664987564087e-02 3.123000264167785645e-01 -6.419825553894042969e-01 -2.642573118209838867e-01 3.965300023555755615e-01 1.541544497013092041e-01 -4.144597053527832031e-01 2.429271191358566284e-01
-5.642885565757751465e-01 3.356707394123077393e-01 2.132097929716110229e-01 -2.259000092744827271e-01 2.637535631656646729e-01 5.874962806701660156e-01 3.535945899784564972e-03 -2.401748746633529663e-01
-1.879319697618484497e-01 -1.303996294736862183e-01 -5.023845434188842773e-01 -4.861986041069030762e-01 6.332008242607116699e-01 6.220407318323850632e-03 2.172164469957351685e-01 1.036019846796989441e-01
1.189096048474311829e-01 4.051551520824432373e-01 5.965164396911859512e-03 -4.397513866424560547e-01 1.442339122295379639e-01 6.478025913238525391e-01 -4.284429252147674561e-01 6.540508568286895752e-02
-5.696139112114906311e-02 1.393451094627380371e-01 2.257528454065322876e-01 2.069699913263320923e-01 5.861358642578125000e-01 6.380019783973693848e-01 2.316426299512386322e-02 3.638667166233062744e-01
2.332928329706192017e-01 3.982886672019958496e-01 1.976445615291595459e-01 -5.973581671714782715e-01 1.020331829786300659e-01 5.689935684204101562e-01 -2.298948466777801514e-01 6.343809515237808228e-02
4.782685041427612305e-01 6.644763946533203125e-01 1.831491887569427490e-01 -2.304498404264450073e-01 4.344919621944427490e-01 1.285142153501510620e-01 -1.202139034867286682e-01 -1.527381241321563721e-01
-6.583285331726074219e-02 1.012911200523376465e-01 1.446047574281692505e-01 -1.524001806974411011e-01 8.953685760498046875e-01 -3.477304056286811829e-02 3.208250999450683594e-01 1.882733255624771118e-01
3.702411353588104248e-01 2.650942504405975342e-01 -5.791441798210144043e-01 -3.209754228591918945e-01 5.599019527435302734e-01 -7.452380657196044922e-02 -1.734692156314849854e-01 7.125760614871978760e-02
-1.653397530317306519e-01 4.855102002620697021e-01 -2.631817162036895752e-01 -2.198392003774642944e-01 5.183470845222473145e-01 7.553200423717498779e-02 -5.733027458190917969e-01 1.276080608367919922e-01
8.417194336652755737e-02 8.418942689895629883e-01 2.621309831738471985e-02 -3.376109600067138672e-01 2.686232030391693115e-01 1.584717780351638794e-01 -1.054720580577850342e-01 -2.471131831407546997e-01
2.574610710144042969e-01 -2.474824786186218262e-01 -4.400770664215087891e-01 -4.889720082283020020e-01 4.662307500839233398e-01 2.500579655170440674e-01 2.448631078004837036e-01 3.159851729869842529e-01
1.673357561230659485e-02 5.604211091995239258e-01 4.664477705955505371e-01 -3.865231573581695557e-01 6.517574936151504517e-02 5.241112709045410156e-01 1.640310883522033691e-01 1.132593229413032532e-01
-7.040680199861526489e-02 -9.598937630653381348e-02 3.119391500949859619e-01 -4.106103256344795227e-02 5.019019246101379395e-01 7.803056240081787109e-01 -1.269671507179737091e-02 1.609139442443847656e-01
-1.532390015199780464e-03 -3.529149293899536133e-01 9.494911134243011475e-02 -7.055886387825012207e-01 5.405712723731994629e-01 1.830924004316329956e-01 -2.062739878892898560e-01 1.699889078736305237e-02
1.138782948255538940e-01 -3.857100903987884521e-01 8.037332445383071899e-02 -5.021063089370727539e-01 3.728957772254943848e-01 5.078881382942199707e-01 3.761791884899139404e-01 2.029198259115219116e-01
-1.865774393081665039e-01 -2.348296791315078735e-01 -3.815171718597412109e-01 -4.682929813861846924e-01 5.577417016029357910e-01 2.087017297744750977e-01 2.609740495681762695e-01 3.499294817447662354e-01
-1.034995838999748230e-01 5.649853348731994629e-01 2.778951525688171387e-01 -5.022583603858947754e-01 4.873633682727813721e-01 -2.281983047723770142e-01 -4.019182920455932617e-02 2.222104966640472412e-01
1.490626335144042969e-01 -2.022961527109146118e-01 3.508596122264862061e-02 -1.446947008371353149e-01 6.853412985801696777e-01 3.364010155200958252e-01 5.055431723594665527e-01 2.761460244655609131e-01
2.026389539241790771e-01 3.249962329864501953e-01 1.148263216018676758e-01 -4.182873964309692383e-01 2.401440292596817017e-01 5.913387537002563477e-01 -3.547284007072448730e-01 -3.632938563823699951e-01
1.414681226015090942e-01 5.028139948844909668e-01 1.887986361980438232e-01 2.961850538849830627e-02 3.663463294506072998e-01 5.249164104461669922e-01 -3.967176675796508789e-01 3.514411449432373047e-01
8.118133246898651123e-02 5.242063999176025391e-01 -1.758539676666259766e-01 -5.443376898765563965e-01 4.511941373348236084e-01 -3.026761114597320557e-01 2.559084594249725342e-01 -1.752455234527587891e-01
-2.039058804512023926e-01 2.631590366363525391e-01 2.494310587644577026e-01 2.057482302188873291e-01 4.643655121326446533e-01 6.870273351669311523e-01 1.246988400816917419e-01 2.853592634201049805e-01
8.225040882825851440e-02 2.839120924472808838e-01 1.703828275203704834e-01 -6.079582571983337402e-01 1.072451397776603699e-01 6.545962095260620117e-01 -2.650286555290222168e-01 -6.121645122766494751e-02
-1.395093649625778198e-01 3.380718231201171875e-01 7.169995456933975220e-02 -7.538418769836425781e-01 4.199565947055816650e-01 -2.551118135452270508e-01 2.218972146511077881e-01 -4.628405347466468811e-02
1.749376952648162842e-01 6.909321993589401245e-03 -2.037927806377410889e-01 2.909695208072662354e-01 7.115452289581298828e-01 5.455327630043029785e-01 1.324198991060256958e-01 1.473660171031951904e-01
1.723449230194091797e-01 6.215133070945739746e-01 8.352101594209671021e-02 -4.969128370285034180e-01 5.259304493665695190e-02 5.008618831634521484e-01 -3.095545573160052299e-03 2.765542864799499512e-01
-5.264027714729309082e-01 -4.348104819655418396e-02 -1.735079884529113770e-01 -3.461236059665679932e-01 5.556003451347351074e-01 1.093301624059677124e-01 4.156005680561065674e-01 2.788090109825134277e-01
-5.155419707298278809e-01 7.740070670843124390e-02 -2.471580356359481812e-01 -5.606912970542907715e-01 3.982886075973510742e-01 6.077918410301208496e-02 1.641657948493957520e-01 4.043333530426025391e-01
-2.321408092975616455e-01 4.518316984176635742e-01 -2.418886572122573853e-01 -4.175500869750976562e-01 9.757517278194427490e-02 5.491880178451538086e-01 -4.419046640396118164e-01 -5.188925191760063171e-02
1.458214968442916870e-01 -1.948354691267013550e-01 -4.486673325300216675e-02 -4.916455745697021484e-01 5.350203514099121094e-01 1.979570388793945312e-01 4.559512138366699219e-01 4.046252667903900146e-01
-4.073083400726318359e-02 4.656003713607788086e-01 3.138460814952850342e-01 -2.932973802089691162e-01 6.296491026878356934e-01 -1.019720211625099182e-01 1.894686520099639893e-01 3.927849531173706055e-01
1.937699317932128906e-01 3.434917628765106201e-01 6.456113606691360474e-02 -4.294274747371673584e-01 1.692747622728347778e-01 6.587253808975219727e-01 -4.375033974647521973e-01 4.368501529097557068e-02
-4.701722860336303711e-01 -6.957976147532463074e-03 -4.146865010261535645e-01 -6.436528563499450684e-01 4.163575768470764160e-01 -2.818748820573091507e-03 9.720735996961593628e-02 9.912142157554626465e-02
-1.449468731880187988e-01 -3.409892916679382324e-01 -1.282346248626708984e-01 -5.885311961174011230e-01 6.781185865402221680e-01 6.623966991901397705e-02 1.872505694627761841e-01 2.466771937906742096e-02
-5.045656561851501465e-01 -5.959641933441162109e-02 -3.917604088783264160e-01 -4.238070249557495117e-01 3.452525138854980469e-01 2.931489646434783936e-01 -1.555672734975814819e-01 4.235993921756744385e-01
-3.996234238147735596e-01 3.410635590553283691e-01 3.007860183715820312e-01 1.287617981433868408e-01 5.776706337928771973e-01 2.771144509315490723e-01 -3.246068656444549561e-01 3.178987205028533936e-01
3.039928153157234192e-02 2.093500047922134399e-01 -2.442256361246109009e-02 -7.652639746665954590e-01 -3.751203417778015137e-02 5.735732913017272949e-01 -1.423598825931549072e-01 -1.355114430189132690e-01
-7.960417866706848145e-02 3.113837838172912598e-01 2.144446223974227905e-01 -3.467253148555755615e-01 2.960191071033477783e-01 6.294090151786804199e-01 -3.649847209453582764e-01 -3.368999063968658447e-01
-2.202447354793548584e-01 1.526412218809127808e-01 3.071079961955547333e-02 -5.929535627365112305e-01 5.088981986045837402e-01 1.039678975939750671e-02 7.229731976985931396e-02 5.579815506935119629e-01
-1.483755838125944138e-02 -4.870707914233207703e-02 -3.723821640014648438e-01 8.764575421810150146e-02 2.959998846054077148e-01 8.172780871391296387e-01 3.082713186740875244e-01 -2.159981243312358856e-02
4.899626225233078003e-02 2.893900871276855469e-01 -5.088870525360107422e-01 -1.003007441759109497e-01 6.426838040351867676e-01 2.042314969003200531e-02 -4.653751552104949951e-01 1.216258481144905090e-01
-2.817434966564178467e-01 4.935872256755828857e-01 2.063164412975311279e-01 -1.160790473222732544e-01 2.607949376106262207e-01 6.155031919479370117e-01 2.154582142829895020e-01 -3.573111295700073242e-01
-1.112217754125595093e-01 -2.296279966831207275e-01 2.287212461233139038e-01 7.804602384567260742e-02 7.241917252540588379e-01 5.641925930976867676e-01 -1.445990651845932007e-01 -1.132276132702827454e-01
1.586093008518218994e-01 -6.001622229814529419e-02 9.312061592936515808e-03 -2.911439836025238037e-01 5.359792113304138184e-01 2.263320684432983398e-01 3.787541985511779785e-01 6.359522342681884766e-01
2.318663056939840317e-03 -3.079745769500732422e-01 2.668842971324920654e-01 -2.070096433162689209e-01 3.757768571376800537e-01 8.028200864791870117e-01 -9.633110836148262024e-03 7.242280244827270508e-02
7.273597270250320435e-02 -3.523347200825810432e-03 -3.448650836944580078e-01 1.602687835693359375e-01 8.394795060157775879e-01 3.212697505950927734e-01 1.993959993124008179e-01 -4.878685250878334045e-02
-3.502460420131683350e-01 5.515207052230834961e-01 -2.535822093486785889e-01 -5.360280275344848633e-01 3.585948050022125244e-01 -2.687267586588859558e-02 -2.009046524763107300e-01 2.277003228664398193e-01
-4.787567630410194397e-02 1.648046225309371948e-01 -3.210404515266418457e-01 -2.909495234489440918e-01 6.838469505310058594e-01 -7.262701541185379028e-02 -8.236030489206314087e-02 5.505674481391906738e-01
2.145298868417739868e-01 3.489431142807006836e-01 1.921705901622772217e-01 -7.101936936378479004e-01 1.230791211128234863e-01 4.622090458869934082e-01 -2.463110089302062988e-01 3.815868869423866272e-02
-2.340255677700042725e-01 2.678815126419067383e-01 1.948496550321578979e-01 -4.777873456478118896e-01 1.184161230921745300e-01 7.099723815917968750e-01 -1.976801306009292603e-01 -2.237492501735687256e-01
7.888086885213851929e-02 8.154263496398925781e-01 -8.694651536643505096e-03 -2.109007835388183594e-01 1.310568749904632568e-01 4.751938283443450928e-01 8.541759103536605835e-02 -1.844495534896850586e-01
-2.745717465877532959e-01 2.415201365947723389e-01 3.156863749027252197e-01 6.300028413534164429e-02 4.597670137882232666e-01 5.550941228866577148e-01 -1.984596997499465942e-01 4.513868093490600586e-01
2.187739014625549316e-01 2.774249911308288574e-01 -2.093837708234786987e-01 -6.206085085868835449e-01 4.089102447032928467e-01 -1.552812606096267700e-01 5.030096769332885742e-01 4.287619143724441528e-02
-4.123298525810241699e-01 -1.620746552944183350e-01 6.303633097559213638e-03 -6.284976601600646973e-01 5.070219039916992188e-01 6.925290077924728394e-02 1.578258574008941650e-01 3.491284847259521484e-01
2.739603519439697266e-01 3.545801639556884766e-01 1.223741769790649414e-01 -7.140400409698486328e-01 1.202548444271087646e-01 4.604150950908660889e-01 -2.160109877586364746e-01 -3.586268052458763123e-02
2.396496683359146118e-01 7.189339995384216309e-01 1.610693633556365967e-01 -5.168935060501098633e-01 1.072800382971763611e-01 3.141403496265411377e-01 2.425283892080187798e-03 1.496011167764663696e-01
-2.490632236003875732e-01 8.039309084415435791e-02 4.208094179630279541e-01 4.695357382297515869e-02 5.757302641868591309e-01 5.632772445678710938e-01 -1.888801455497741699e-01 2.603784799575805664e-01
4.050275683403015137e-01 4.119567275047302246e-01 -4.019003510475158691e-01 1.254392415285110474e-01 6.474223732948303223e-01 1.984073966741561890e-01 -7.373824715614318848e-02 -1.581995338201522827e-01
-2.826263606548309326e-01 5.161274671554565430e-01 -3.156416118144989014e-01 -1.780734360218048096e-01 2.168517559766769409e-01 5.371728539466857910e-01 -2.547200322151184082e-01 -3.491898179054260254e-01
-1.882064938545227051e-01 4.020025730133056641e-01 7.122879475355148315e-02 -2.196353822946548462e-01 2.229070514440536499e-01 6.695979237556457520e-01 1.131295934319496155e-01 -4.886836111545562744e-01
-4.287947714328765869e-02 5.595493912696838379e-01 -4.000318795442581177e-02 -2.583162486553192139e-01 2.337724566459655762e-01 5.702576637268066406e-01 -3.392408192157745361e-01 -3.490139544010162354e-01
1.607751287519931793e-02 3.258695304393768311e-01 -2.199402898550033569e-01 -5.904272794723510742e-01 4.709535837173461914e-02 5.937037467956542969e-01 -2.984491288661956787e-01 -2.297794967889785767e-01
1.239036843180656433e-01 1.742282323539257050e-02 -2.517705559730529785e-01 2.779075801372528076e-01 6.717190742492675781e-01 6.123674511909484863e-01 4.116017743945121765e-02 -1.258121430873870850e-01
1.511772871017456055e-01 -1.816248446702957153e-01 2.104174792766571045e-01 -4.035087227821350098e-01 8.507165908813476562e-01 6.477966159582138062e-02 8.439592272043228149e-02 4.500434547662734985e-02
-3.971701562404632568e-01 -7.013674825429916382e-02 -2.556669116020202637e-01 -1.531806439161300659e-01 7.236278653144836426e-01 1.895303279161453247e-01 -3.953403830528259277e-01 1.807041019201278687e-01
-4.062091410160064697e-01 -2.566763758659362793e-01 1.788822263479232788e-01 -4.317445755004882812e-01 6.748125553131103516e-01 1.899471580982208252e-01 1.405446883291006088e-02 2.430218905210494995e-01
2.665975093841552734e-01 6.865401268005371094e-01 1.029236465692520142e-01 -2.950838953256607056e-02 5.279694795608520508e-01 5.745450034737586975e-02 -3.861123919486999512e-01 1.224288642406463623e-01
-1.172087118029594421e-01 -5.162203311920166016e-02 -1.069620847702026367e-01 -4.288187325000762939e-01 5.314251184463500977e-01 1.355398893356323242e-01 3.258168399333953857e-01 6.175196766853332520e-01
2.653209269046783447e-01 4.380035996437072754e-01 -7.847981527447700500e-03 -5.259157419204711914e-01 4.642486572265625000e-01 -1.474377214908599854e-01 4.636033177375793457e-01 -9.442488104104995728e-02
-3.145183622837066650e-01 4.918220639228820801e-01 4.669765532016754150e-01 -4.059925675392150879e-01 1.848089843988418579e-01 4.629085659980773926e-01 6.210581958293914795e-02 -1.549078971147537231e-01
-3.785884678363800049e-01 4.462940990924835205e-01 1.534363627433776855e-01 -5.531550571322441101e-02 3.088352382183074951e-01 6.003664731979370117e-01 2.054449021816253662e-01 -3.645039796829223633e-01
-2.014827728271484375e-02 3.452324271202087402e-01 -1.272850036621093750e-01 -5.604606866836547852e-01 4.106895625591278076e-01 -6.748365610837936401e-02 5.796336531639099121e-01 2.022275626659393311e-01
6.871826946735382080e-02 2.816798985004425049e-01 -8.232895731925964355e-01 -1.701210141181945801e-01 3.673349022865295410e-01 2.516924440860748291e-01 1.324668433517217636e-02 -1.035768166184425354e-01
-8.614660054445266724e-02 2.203677892684936523e-01 -3.631054461002349854e-01 1.798422336578369141e-01 3.463863730430603027e-01 6.556774973869323730e-01 3.361353576183319092e-01 3.419717550277709961e-01
2.944172918796539307e-01 7.751563787460327148e-01 -3.235760033130645752e-01 -3.399427235126495361e-01 2.554966211318969727e-01 7.780519872903823853e-02 -2.505751512944698334e-02 -1.422271728515625000e-01
5.881179124116897583e-03 -1.681593060493469238e-01 -4.460788369178771973e-01 -4.616797268390655518e-01 6.480888128280639648e-01 -3.702183021232485771e-03 3.177900612354278564e-01 1.962907016277313232e-01
-2.742062211036682129e-01 -1.216858401894569397e-01 -3.727249801158905029e-01 -2.537659704685211182e-01 5.760552883148193359e-01 1.292176842689514160e-01 5.984125733375549316e-01 6.939495913684368134e-03
4.995094612240791321e-02 8.950264751911163330e-02 1.481163501739501953e-01 -4.197051525115966797e-01 2.354463040828704834e-01 7.163664698600769043e-01 -8.680944144725799561e-02 -4.639522731304168701e-01
-4.417284205555915833e-02 1.739219725131988525e-01 4.654714092612266541e-02 -4.416640996932983398e-01 2.072260379791259766e-01 6.648434996604919434e-01 -1.152806282043457031e-01 -5.218400359153747559e-01
-2.691307067871093750e-01 1.892192512750625610e-01 1.129803732037544250e-01 -4.511122405529022217e-01 2.031367421150207520e-01 6.576903462409973145e-01 -3.623851239681243896e-01 -2.652431428432464600e-01
-4.127261936664581299e-01 3.302751183509826660e-01 3.326585292816162109e-01 5.538293346762657166e-02 5.427463054656982422e-01 3.262006938457489014e-01 -3.054778277873992920e-01 3.354836106300354004e-01
-1.353054791688919067e-01 1.741345077753067017e-01 5.073832869529724121e-01 -2.554898262023925781e-01 3.029408752918243408e-01 5.983240604400634766e-01 -2.491855323314666748e-01 3.417576253414154053e-01
-4.863027036190032959e-01 1.975409314036369324e-02 -3.950481414794921875e-01 -2.507213950157165527e-01 6.281557679176330566e-01 6.308565288782119751e-02 2.471712827682495117e-01 2.907611429691314697e-01
-1.353134512901306152e-01 2.713841199874877930e-01 2.520794570446014404e-01 2.336706668138504028e-01 6.105456352233886719e-01 6.022236943244934082e-01 -1.600834131240844727e-01 1.697908639907836914e-01
-4.537822902202606201e-01 -1.102603226900100708e-01 -4.855971038341522217e-01 -3.848848342895507812e-01 5.230265259742736816e-01 1.725995242595672607e-01 -1.656663417816162109e-01 2.592119574546813965e-01
-5.202881097793579102e-01 -2.761489450931549072e-01 1.538874506950378418e-01 -4.610773548483848572e-02 5.818272233009338379e-01 5.344038009643554688e-01 5.346389859914779663e-02 1.631454192101955414e-02
-2.142419368028640747e-01 -2.389328330755233765e-01 -2.478285580873489380e-01 -5.647551417350769043e-01 4.840532839298248291e-01 1.899282038211822510e-01 3.194723427295684814e-01 3.797382414340972900e-01
1.248904387466609478e-03 3.976782262325286865e-01 5.208323150873184204e-02 -5.169392824172973633e-01 2.174672670662403107e-02 6.964300274848937988e-01 -2.663226425647735596e-01 1.244838088750839233e-01
4.901346266269683838e-01 7.192897200584411621e-01 7.655850052833557129e-02 -2.407794743776321411e-01 3.635576665401458740e-01 1.534700989723205566e-01 1.464934926480054855e-02 -1.503744721412658691e-01
1.030641198158264160e-01 8.938480168581008911e-02 -6.853693723678588867e-01 -6.327379941940307617e-01 2.165577709674835205e-01 1.633836179971694946e-01 -1.934440284967422485e-01 -1.696005463600158691e-02
3.819602131843566895e-01 7.124474644660949707e-01 3.146590292453765869e-02 -1.321873515844345093e-01 3.612446486949920654e-01 2.277797609567642212e-01 2.297559380531311035e-01 -3.047823607921600342e-01
-2.218911200761795044e-01 1.862359791994094849e-01 -4.352762401103973389e-01 3.369259461760520935e-02 2.241132259368896484e-01 7.016685009002685547e-01 4.150906801223754883e-01 1.030250713229179382e-01
1.236455589532852173e-01 -1.953897625207901001e-02 2.689347267150878906e-01 -3.043396770954132080e-01 8.073464632034301758e-01 6.804437935352325439e-02 2.508601844310760498e-01 3.162474334239959717e-01
1.661395132541656494e-01 5.632157325744628906e-01 9.426176548004150391e-02 -2.890582382678985596e-01 3.376940786838531494e-01 3.710894882678985596e-01 -5.205944180488586426e-01 1.999564170837402344e-01
-3.421597480773925781e-01 -9.737404435873031616e-02 -4.819037914276123047e-01 -5.550853013992309570e-01 4.711347818374633789e-01 1.152651607990264893e-01 -2.262890487909317017e-01 2.159471511840820312e-01
-1.359087601304054260e-02 -3.841385543346405029e-01 -2.556733489036560059e-01 -5.157300829887390137e-01 7.123406529426574707e-01 9.780187159776687622e-02 2.317536622285842896e-02 -5.809677019715309143e-02
2.698822617530822754e-01 8.104012012481689453e-01 -3.173270449042320251e-02 -2.287239134311676025e-01 2.930857837200164795e-01 2.889652252197265625e-01 -2.180756479501724243e-01 1.159914210438728333e-02
1.600349247455596924e-01 5.550439357757568359e-01 2.701431512832641602e-01 -4.194440841674804688e-01 2.623658254742622375e-02 5.821852684020996094e-01 1.340197473764419556e-01 2.445710450410842896e-01
-3.184067904949188232e-01 3.926005661487579346e-01 -3.076234646141529083e-02 -4.042239487171173096e-01 1.484983861446380615e-01 5.902509689331054688e-01 -6.790849380195140839e-03 -4.578695297241210938e-01
5.761662125587463379e-02 4.976623654365539551e-01 -1.751118600368499756e-01 4.251869767904281616e-02 6.861074566841125488e-01 1.407583504915237427e-01 -4.604112803936004639e-01 1.183450073003768921e-01
-4.146605264395475388e-03 -2.023518532514572144e-01 9.766444563865661621e-02 -1.274650990962982178e-01 4.501904249191284180e-01 7.766278386116027832e-01 -3.453993499279022217e-01 9.015399217605590820e-02
-1.309347003698348999e-01 -5.353952944278717041e-02 -5.375059247016906738e-01 -7.055528759956359863e-01 3.625689446926116943e-01 1.923849247395992279e-02 -9.302055835723876953e-02 -2.297671437263488770e-01
-2.571427822113037109e-01 -2.019831091165542603e-01 1.522824764251708984e-01 -2.811568081378936768e-01 4.824712276458740234e-01 6.139330863952636719e-01 -2.141351103782653809e-01 3.678247928619384766e-01
-9.732229262590408325e-02 1.567110121250152588e-01 -2.927598953247070312e-01 1.285706013441085815e-01 2.996696531772613525e-01 7.936559915542602539e-01 2.089087665081024170e-01 3.168541193008422852e-01
2.770048379898071289e-01 1.358034908771514893e-01 -5.595713853836059570e-01 -1.837977468967437744e-01 5.844410061836242676e-01 5.238697677850723267e-02 1.462026387453079224e-01 -4.384439289569854736e-01
-3.458185791969299316e-01 3.638964891433715820e-01 1.331953853368759155e-01 -1.095436960458755493e-01 2.946464717388153076e-01 6.529408693313598633e-01 1.361234039068222046e-01 -4.319377541542053223e-01
1.125333532691001892e-01 -1.833184361457824707e-01 3.117207884788513184e-01 -5.535259246826171875e-01 7.056704163551330566e-01 2.175925066694617271e-03 -1.640110909938812256e-01 -1.590434759855270386e-01
-3.322650790214538574e-01 1.352433115243911743e-01 1.451202183961868286e-01 -4.438578486442565918e-01 1.499162316322326660e-01 7.089221477508544922e-01 -2.216934263706207275e-01 -2.811513841152191162e-01
2.004779502749443054e-02 3.585052192211151123e-01 -2.976072132587432861e-01 -6.487386226654052734e-01 -8.092451095581054688e-02 5.665812492370605469e-01 -1.622365564107894897e-01 8.807058632373809814e-02
5.631400346755981445e-01 1.218705251812934875e-01 -2.065942436456680298e-01 -2.122552506625652313e-02 3.317428231239318848e-01 6.067317128181457520e-01 3.738404810428619385e-01 -8.340159058570861816e-02
-3.682099878787994385e-01 2.064466178417205811e-01 -2.242077738046646118e-01 -2.909749150276184082e-01 5.802791714668273926e-01 -5.788427591323852539e-02 3.754165172576904297e-01 4.537108838558197021e-01
4.247274696826934814e-01 6.534197330474853516e-01 1.208415701985359192e-01 -2.585394978523254395e-01 2.222558706998825073e-01 3.168913125991821289e-01 3.878142237663269043e-01 -1.048153862357139587e-01
2.562259435653686523e-01 2.053280025720596313e-01 -7.688742280006408691e-01 -2.278148680925369263e-01 2.206423431634902954e-01 3.323302865028381348e-01 -1.281365454196929932e-01 2.712496221065521240e-01
-3.768911063671112061e-01 -1.898055374622344971e-01 -5.000441074371337891e-01 -3.001330494880676270e-01 6.536224484443664551e-01 8.262990415096282959e-02 1.854643225669860840e-01 1.155671626329421997e-01
4.276304841041564941e-01 7.730385065078735352e-01 6.894164532423019409e-02 -2.457072734832763672e-01 3.245461881160736084e-01 1.868067979812622070e-01 -3.094173036515712738e-02 1.150401309132575989e-01
-6.063409894704818726e-02 2.645298838615417480e-01 -7.752115130424499512e-01 -1.205692887306213379e-01 4.211785793304443359e-01 2.561626732349395752e-01 -7.265059277415275574e-03 -2.603735625743865967e-01
-4.876320660114288330e-01 -1.721295714378356934e-01 -8.228997141122817993e-02 -6.471755504608154297e-01 4.435806572437286377e-01 1.219531968235969543e-01 1.714568138122558594e-01 2.567972540855407715e-01
4.407789111137390137e-01 1.333420127630233765e-01 -1.419613957405090332e-01 9.381890296936035156e-02 4.452470242977142334e-01 5.894829630851745605e-01 4.603339731693267822e-01 -3.655932843685150146e-02
-2.075998187065124512e-01 4.748068749904632568e-01 4.174381121993064880e-02 -1.951793432235717773e-01 1.910390704870223999e-01 6.410202383995056152e-01 1.643739789724349976e-01 -4.660490155220031738e-01
-1.149650290608406067e-01 2.534203231334686279e-01 7.910147309303283691e-02 -7.617475390434265137e-01 4.517050981521606445e-01 -2.657291591167449951e-01 1.705805659294128418e-01 -1.797155439853668213e-01
1.068507805466651917e-01 4.084811806678771973e-01 -1.526147574186325073e-01 2.034428864717483521e-01 8.308584690093994141e-01 1.424059718847274780e-01 1.991188675165176392e-01 8.241485059261322021e-02
-1.090358663350343704e-02 2.249888926744461060e-01 2.709600925445556641e-01 -2.509590983390808105e-01 3.024351298809051514e-01 7.153369784355163574e-01 -2.540237009525299072e-01 -3.809974193572998047e-01
-3.049828410148620605e-01 -8.384480327367782593e-02 -1.433498263359069824e-01 -1.902816146612167358e-01 8.530135154724121094e-01 4.953071847558021545e-02 1.412246376276016235e-01 3.052368760108947754e-01
1.804630756378173828e-01 -1.605373024940490723e-01 1.420041620731353760e-01 -3.980188667774200439e-01 8.646179437637329102e-01 7.016095798462629318e-03 1.230642944574356079e-01 1.784546673297882080e-02
-1.882941126823425293e-01 3.932636976242065430e-02 -4.770056605339050293e-01 -1.778830736875534058e-01 7.499857544898986816e-01 3.134997934103012085e-02 -3.642906844615936279e-01 -8.748143911361694336e-02
1.486445814371109009e-01 3.878525793552398682e-01 1.881577670574188232e-01 -2.720535099506378174e-01 2.655840516090393066e-01 6.138939857482910156e-01 -5.200381875038146973e-01 -1.477945316582918167e-02
-1.186770722270011902e-01 4.679031372070312500e-01 3.077574074268341064e-02 -6.011112928390502930e-01 -3.841457143425941467e-02 4.875254929065704346e-01 -9.057659655809402466e-02 3.966605365276336670e-01
2.471962384879589081e-02 1.746326982975006104e-01 2.760234177112579346e-01 2.180178463459014893e-01 5.906835198402404785e-01 7.009544968605041504e-01 -6.102802976965904236e-02 3.468487039208412170e-02
3.834646940231323242e-01 6.519442796707153320e-01 -1.300344802439212799e-02 -4.758760035037994385e-01 3.205913603305816650e-01 4.339224472641944885e-02 -2.701798975467681885e-01 -1.537449955940246582e-01
-3.485813736915588379e-01 4.196487963199615479e-01 1.080691143870353699e-01 -3.649073839187622070e-01 2.618959248065948486e-01 4.586282074451446533e-01 -5.446693673729896545e-02 -5.250272154808044434e-01
-3.929724097251892090e-01 -2.023421674966812134e-01 -4.961741864681243896e-01 -5.088923573493957520e-01 3.993310630321502686e-01 2.496048808097839355e-01 -2.416734397411346436e-01 -1.389104276895523071e-01
-1.490258872509002686e-01 2.886218726634979248e-01 3.982096910476684570e-01 7.249314337968826294e-02 3.601584732532501221e-01 7.312316894531250000e-01 -1.285466104745864868e-01 2.229897677898406982e-01
-6.369807571172714233e-02 -2.268206775188446045e-01 -3.307187259197235107e-01 -5.947996973991394043e-01 6.829964518547058105e-01 -1.830366440117359161e-02 9.153330326080322266e-02 -7.833268493413925171e-02
-1.212552860379219055e-01 6.317927837371826172e-01 2.002390027046203613e-01 -4.294418394565582275e-01 -2.814932353794574738e-02 4.939929544925689697e-01 3.398617506027221680e-01 3.593943268060684204e-02
-8.375173807144165039e-02 4.915108382701873779e-01 -1.619067490100860596e-01 8.756954222917556763e-02 6.650137305259704590e-01 1.403542160987854004e-01 -5.052157044410705566e-01 -1.830653846263885498e-02
2.738302052021026611e-01 2.616702616214752197e-01 -2.603204846382141113e-01 1.403857469558715820e-01 3.582551181316375732e-01 6.200725436210632324e-01 5.058788061141967773e-01 -1.790788583457469940e-02
-3.015421330928802490e-01 -5.706799402832984924e-02 -4.536655247211456299e-01 -5.182005465030670166e-02 7.574141025543212891e-01 1.370508819818496704e-01 -2.428600192070007324e-01 2.141908854246139526e-01
3.843034850433468819e-03 3.826597929000854492e-01 -5.477357506752014160e-01 -1.510984152555465698e-01 5.763846635818481445e-01 -2.773139812052249908e-02 -4.300017058849334717e-01 1.132326796650886536e-01
-2.453403025865554810e-01 -1.950182914733886719e-01 7.561220228672027588e-02 -1.595601290464401245e-01 8.101202249526977539e-01 1.891775131225585938e-01 3.100629150867462158e-01 2.870146334171295166e-01
4.451405405998229980e-01 3.445684313774108887e-01 -2.074858695268630981e-01 -3.995759785175323486e-01 4.556503891944885254e-01 -1.114805638790130615e-01 3.868262171745300293e-01 -3.327632844448089600e-01
-2.808021605014801025e-01 5.133606791496276855e-01 1.817545294761657715e-01 -1.196483001112937927e-01 2.392239421606063843e-01 6.248548626899719238e-01 1.765861064195632935e-01 -3.624997138977050781e-01
1.018758267164230347e-01 -9.036062657833099365e-02 2.028629742562770844e-02 1.155259907245635986e-01 8.776382207870483398e-01 4.428895413875579834e-01 1.170876622200012207e-02 -3.407879918813705444e-02
1.368664056062698364e-01 6.035200953483581543e-01 -2.061353474855422974e-01 1.393730640411376953e-01 7.142667174339294434e-01 7.748210430145263672e-02 -1.830158084630966187e-01 -7.375125586986541748e-02
-8.157321065664291382e-02 -3.948770761489868164e-01 -4.047027975320816040e-02 -5.518435239791870117e-01 6.779924035072326660e-01 1.363045722246170044e-01 -1.970593780279159546e-01 -1.190121620893478394e-01
-3.723353743553161621e-01 -2.706122696399688721e-01 1.131358519196510315e-01 1.829956471920013428e-02 7.027697563171386719e-01 5.270091295242309570e-01 -3.621358424425125122e-02 -4.544610530138015747e-02
-1.024715378880500793e-01 -1.411807388067245483e-01 1.632965654134750366e-01 -8.657450228929519653e-02 3.414026200771331787e-01 8.973015546798706055e-01 -5.129210278391838074e-02 1.052140817046165466e-01
2.233700267970561981e-02 2.453365474939346313e-01 -4.831196665763854980e-01 4.422895237803459167e-02 2.196333557367324829e-01 6.710315942764282227e-01 4.079477787017822266e-01 1.975006908178329468e-01
4.430740177631378174e-01 6.097233891487121582e-01 2.288896143436431885e-01 -2.449315637350082397e-01 3.433862328529357910e-01 2.359945774078369141e-01 2.150287628173828125e-01 -3.157466948032379150e-01
-2.284187972545623779e-01 -7.664881646633148193e-02 -2.865806408226490021e-02 -5.954427123069763184e-01 6.921810507774353027e-01 1.026525814086198807e-02 1.111903265118598938e-01 3.082097768783569336e-01
1.053925156593322754e-01 -8.064024150371551514e-02 -6.502937674522399902e-01 -4.872420132160186768e-01 3.335171639919281006e-01 2.471957206726074219e-01 -2.832571789622306824e-02 3.859547972679138184e-01
-3.750729560852050781e-01 -1.234033033251762390e-01 2.871481478214263916e-01 -4.055060073733329773e-02 7.228234410285949707e-01 4.049389362335205078e-01 -2.659476399421691895e-01 -5.306636169552803040e-02
1.789472997188568115e-01 3.977832198143005371e-01 -2.153382599353790283e-01 -6.191977858543395996e-01 5.198674276471138000e-03 5.597739219665527344e-01 -2.238951176404953003e-01 1.283241212368011475e-01
6.783669441938400269e-02 -1.063853949308395386e-01 -7.030900716781616211e-01 -3.994698524475097656e-01 5.153555274009704590e-01 5.205566063523292542e-02 2.452751100063323975e-01 -4.132417589426040649e-02
-5.173448920249938965e-01 -2.297615706920623779e-01 1.522343456745147705e-01 -9.036175906658172607e-02 5.589383244514465332e-01 5.057242512702941895e-01 -1.508301645517349243e-01 2.393834888935089111e-01
3.776203095912933350e-01 2.150832712650299072e-01 -2.847092747688293457e-01 -3.123121559619903564e-01 7.659604549407958984e-01 -2.123784720897674561e-01 2.594227157533168793e-02 8.418042212724685669e-03
-4.593367874622344971e-01 3.808666393160820007e-02 -2.319442033767700195e-01 -5.777098536491394043e-01 5.379941463470458984e-01 1.044503599405288696e-02 -1.998753100633621216e-02 3.317618072032928467e-01
-7.426688671112060547e-01 2.142038941383361816e-02 -1.578449904918670654e-01 -2.971856892108917236e-01 3.837582170963287354e-01 1.621141433715820312e-01 2.504436373710632324e-01 3.138094544410705566e-01
1.343076825141906738e-01 4.080538153648376465e-01 2.696442008018493652e-01 -3.322678506374359131e-01 2.554482221603393555e-01 6.049174070358276367e-01 -4.479037225246429443e-01 2.338866330683231354e-02
6.485471874475479126e-02 7.019073367118835449e-01 -2.284279018640518188e-01 -1.204743385314941406e-01 4.893406927585601807e-01 -5.540045723319053650e-02 -4.402309060096740723e-01 9.997462853789329529e-03
3.726216852664947510e-01 1.931981295347213745e-01 1.718321000225841999e-03 2.603957056999206543e-01 6.070201396942138672e-01 6.036417484283447266e-01 1.400581300258636475e-01 -5.954319238662719727e-02
2.436797618865966797e-01 -1.444038748741149902e-01 -5.897359177470207214e-02 -2.029429674148559570e-01 5.245800018310546875e-01 3.379927873611450195e-01 3.982909321784973145e-01 5.718786120414733887e-01
-6.802474707365036011e-02 1.377131789922714233e-01 2.548241317272186279e-01 -3.181988000869750977e-01 2.426619380712509155e-01 7.642129063606262207e-01 -1.126865595579147339e-01 -3.932142257690429688e-01
1.681171506643295288e-01 3.789832890033721924e-01 2.598666548728942871e-01 -5.989946722984313965e-01 1.116897538304328918e-01 5.680651664733886719e-01 -2.573501467704772949e-01 1.953146420419216156e-02
2.030968666076660156e-01 4.496762752532958984e-01 4.186729900538921356e-03 -3.686287999153137207e-01 1.951339691877365112e-01 5.151299834251403809e-01 -5.590753555297851562e-01 6.809452921152114868e-02
4.442875683307647705e-01 6.696462631225585938e-01 1.788832396268844604e-01 -1.804746389389038086e-01 4.736445248126983643e-01 1.009609997272491455e-01 -2.007327824831008911e-01 -1.215991824865341187e-01
2.338621579110622406e-02 4.684361815452575684e-01 -4.838319029659032822e-03 -7.012393474578857422e-01 -8.051449060440063477e-02 4.721739888191223145e-01 3.528195619583129883e-02 2.399687618017196655e-01
7.427085191011428833e-02 4.398982524871826172e-01 -3.532772138714790344e-02 -6.776681542396545410e-01 -4.160319641232490540e-02 4.817662835121154785e-01 -1.135387197136878967e-01 3.062197268009185791e-01
4.288603961467742920e-01 -8.625371009111404419e-02 -3.620043024420738220e-02 -2.569063305854797363e-01 7.489388585090637207e-01 9.265919774770736694e-02 4.096269309520721436e-01 6.354814767837524414e-02
1.505842059850692749e-01 -1.068435311317443848e-01 -4.344440400600433350e-01 1.649481952190399170e-01 6.877620816230773926e-01 4.749942123889923096e-01 9.329276531934738159e-02 -2.064451128244400024e-01
1.225215196609497070e-01 -5.176511406898498535e-02 -2.332542389631271362e-01 -1.352287130430340767e-03 2.384288758039474487e-01 8.310278654098510742e-01 7.351939380168914795e-02 4.183765351772308350e-01
1.506929378956556320e-02 -3.743780553340911865e-01 2.226688340306282043e-02 -3.438165783882141113e-01 5.607097744941711426e-01 4.833083152770996094e-01 -3.935864269733428955e-01 1.949761956930160522e-01
-3.590352088212966919e-02 -3.273829221725463867e-01 -2.217558175325393677e-01 2.093337289988994598e-02 7.757074236869812012e-01 3.657963871955871582e-01 3.225722014904022217e-01 4.832721129059791565e-02
6.401991099119186401e-02 -1.062200143933296204e-01 1.003397330641746521e-01 4.741490259766578674e-02 9.514703154563903809e-01 2.120801955461502075e-01 1.428985148668289185e-01 4.010928049683570862e-02
-5.062959194183349609e-01 2.629921436309814453e-01 -3.855581581592559814e-01 -4.643081724643707275e-01 4.623833000659942627e-01 -5.648497492074966431e-02 -2.115899920463562012e-01 2.202346175909042358e-01
-5.474190115928649902e-01 1.241867467761039734e-01 -2.110099643468856812e-01 -7.645068764686584473e-01 1.981105506420135498e-01 1.197674721479415894e-01 -4.399704560637474060e-02 1.965533196926116943e-02
2.117945440113544464e-02 2.059048712253570557e-01 -3.404368646442890167e-03 -5.496004819869995117e-01 3.871720433235168457e-01 -8.034103550016880035e-03 4.798680841922760010e-01 5.242539644241333008e-01
1.725997924804687500e-01 6.676577925682067871e-01 -2.866958677768707275e-01 1.985144764184951782e-01 6.133142709732055664e-01 9.185282886028289795e-02 9.208037704229354858e-02 9.884277731180191040e-02
-1.412992477416992188e-01 6.662246584892272949e-02 -7.802712917327880859e-01 -3.708818554878234863e-01 2.227751463651657104e-01 3.992652297019958496e-01 -7.290951441973447800e-03 -1.418613791465759277e-01
2.955810129642486572e-01 7.653742432594299316e-01 3.967349231243133545e-02 -4.745258390903472900e-01 1.507385969161987305e-01 2.708812057971954346e-01 -5.667132139205932617e-02 2.783908694982528687e-02
-1.211292520165443420e-01 -3.312109112739562988e-01 3.037924468517303467e-01 -5.402529239654541016e-01 6.235073804855346680e-01 3.117386400699615479e-01 7.858796045184135437e-03 7.389035075902938843e-02
-6.984429806470870972e-02 -1.635378897190093994e-01 -4.886646270751953125e-01 -7.010972499847412109e-01 4.647965729236602783e-01 2.767134923487901688e-03 -5.578446015715599060e-02 -1.374454051256179810e-01
-4.630388319492340088e-01 6.740493774414062500e-01 -2.643571235239505768e-02 -6.329132616519927979e-02 2.218981534242630005e-01 4.343009889125823975e-01 1.354233026504516602e-01 -2.652399241924285889e-01
9.623131155967712402e-02 9.256508946418762207e-02 -4.709009826183319092e-01 3.722601756453514099e-02 2.174613624811172485e-01 7.397363185882568359e-01 7.950653135776519775e-02 3.977652490139007568e-01
3.978528827428817749e-02 1.886401176452636719e-01 -7.811481356620788574e-01 -1.010395586490631104e-01 3.869155645370483398e-01 3.780040144920349121e-01 4.185104742646217346e-03 -2.232094407081604004e-01
-1.201127693057060242e-01 3.529432415962219238e-01 2.009405940771102905e-01 -5.453903675079345703e-01 5.091811418533325195e-01 -1.510927826166152954e-01 3.806936740875244141e-01 3.100875318050384521e-01
-4.860512018203735352e-01 1.865988820791244507e-01 -1.584620177745819092e-01 -6.161752343177795410e-01 3.110064268112182617e-01 8.269244432449340820e-02 2.236267030239105225e-01 4.130145311355590820e-01
1.201617182232439518e-03 -3.093117773532867432e-01 1.573964953422546387e-01 -1.675339788198471069e-01 8.452422618865966797e-01 3.334130346775054932e-01 1.443430483341217041e-01 7.106301188468933105e-02
-2.030736804008483887e-01 4.140210151672363281e-01 1.448797136545181274e-01 -2.092097252607345581e-01 2.332886457443237305e-01 6.452044248580932617e-01 1.553172022104263306e-01 -4.772348701953887939e-01
1.908850371837615967e-01 5.184854865074157715e-01 3.915591239929199219e-01 -4.945708513259887695e-01 8.443028479814529419e-02 5.235029458999633789e-01 4.792929440736770630e-02 1.154800057411193848e-01
-7.132824510335922241e-02 3.067078888416290283e-01 1.754969656467437744e-01 8.045186102390289307e-02 7.671576142311096191e-01 7.163179665803909302e-02 -5.081892609596252441e-01 -1.079468801617622375e-01
-1.087847501039505005e-01 3.874590098857879639e-01 1.070769578218460083e-01 -6.974858045578002930e-01 4.176278114318847656e-01 -2.011467665433883667e-01 3.070201575756072998e-01 1.759412586688995361e-01
5.083397030830383301e-01 1.953333020210266113e-01 -2.446860522031784058e-01 4.373902454972267151e-03 3.396101891994476318e-01 6.143031716346740723e-01 3.234744966030120850e-01 -2.149559110403060913e-01
2.810891866683959961e-01 -2.643984556198120117e-01 -5.205623060464859009e-02 -2.222538292407989502e-01 7.959287762641906738e-01 2.274488359689712524e-01 3.371363282203674316e-01 8.918992243707180023e-03
-8.478474617004394531e-02 -7.901704870164394379e-03 -3.960564136505126953e-01 -2.943191230297088623e-01 6.536232233047485352e-01 -1.138928160071372986e-02 5.660836696624755859e-01 3.822181373834609985e-02
-1.839242689311504364e-02 -2.584986388683319092e-01 -4.717407524585723877e-01 -7.454512268304824829e-02 5.118296742439270020e-01 5.803017616271972656e-01 -2.441462576389312744e-01 -2.154457569122314453e-01
-3.463705778121948242e-01 -3.971290588378906250e-02 1.345723867416381836e-01 -4.347177743911743164e-01 2.176675945520401001e-01 6.803402304649353027e-01 -5.715647712349891663e-02 -3.973063826560974121e-01
5.013561248779296875e-01 1.813315898180007935e-01 2.651962451636791229e-02 -2.337431311607360840e-01 7.681923508644104004e-01 -7.448310405015945435e-02 1.202397048473358154e-01 -2.242698520421981812e-01
3.109566569328308105e-01 7.736423015594482422e-01 -2.053254051133990288e-03 -3.487334847450256348e-01 3.109841048717498779e-01 8.898157626390457153e-02 -1.348998025059700012e-02 -2.799170315265655518e-01
1.248809397220611572e-01 5.829156637191772461e-01 1.902631521224975586e-01 -4.075072407722473145e-01 4.683373123407363892e-02 6.569754481315612793e-01 6.967359036207199097e-02 -6.072308868169784546e-02
3.351679444313049316e-01 6.229863166809082031e-01 -3.288921713829040527e-02 -2.674104571342468262e-01 3.625061213970184326e-01 1.243617236614227295e-01 1.170890405774116516e-01 -5.161144137382507324e-01
1.642396152019500732e-01 2.304741144180297852e-01 1.316332221031188965e-01 7.138118147850036621e-02 6.356614828109741211e-01 4.404342174530029297e-01 -4.854350686073303223e-01 -2.525655329227447510e-01
-3.227806687355041504e-01 -1.368906050920486450e-01 4.872847497463226318e-01 -1.698112040758132935e-01 6.716643571853637695e-01 3.404375314712524414e-01 -1.654748469591140747e-01 -1.279789507389068604e-01
-5.051516890525817871e-01 5.083136633038520813e-02 -3.509798049926757812e-01 -3.050271272659301758e-01 7.134070992469787598e-01 -1.055623814463615417e-01 6.914423406124114990e-02 3.369992226362228394e-02
3.383408784866333008e-01 6.474522352218627930e-01 1.999813169240951538e-01 -3.948284387588500977e-01 1.219107508659362793e-01 3.445182442665100098e-01 3.677271306514739990e-01 4.087668284773826599e-02
-3.530189692974090576e-01 1.674138605594635010e-01 3.921721577644348145e-01 -2.888007648289203644e-02 5.496541857719421387e-01 4.353207945823669434e-01 -3.449302315711975098e-01 2.865597605705261230e-01
5.602913498878479004e-01 1.307543069124221802e-01 -2.919415831565856934e-01 -1.344543695449829102e-01 1.826476454734802246e-01 6.924924850463867188e-01 1.819788962602615356e-01 -1.401661634445190430e-01
-1.616499423980712891e-01 6.835554242134094238e-01 -4.697874933481216431e-02 -3.306993246078491211e-01 -7.194940745830535889e-02 5.647671818733215332e-01 2.651477456092834473e-01 2.469982765614986420e-02
3.143128454685211182e-01 2.204250991344451904e-01 -7.466535568237304688e-01 -1.084067597985267639e-01 3.493174612522125244e-01 3.499792516231536865e-01 -4.079964011907577515e-02 -1.928837448358535767e-01
-1.247098073363304138e-01 4.873377084732055664e-01 2.240731716156005859e-01 -3.313421308994293213e-01 2.158724069595336914e-01 6.226464509963989258e-01 -2.202270627021789551e-01 -3.227436542510986328e-01
1.014072299003601074e-01 5.537699442356824875e-03 -6.699407696723937988e-01 -6.065663099288940430e-01 4.097731113433837891e-01 -1.306199654936790466e-02 1.355289574712514877e-02 6.837037950754165649e-02
-1.098534166812896729e-01 -1.430777162313461304e-01 9.481794387102127075e-02 7.252883911132812500e-02 4.778510630130767822e-01 8.369044661521911621e-01 -1.119554489850997925e-01 1.092039942741394043e-01
-4.704274535179138184e-01 1.477153785526752472e-02 -1.988080739974975586e-01 -4.439850449562072754e-01 6.612802147865295410e-01 -5.027281492948532104e-02 2.715084850788116455e-01 1.682162284851074219e-01
-5.088510513305664062e-01 5.327252149581909180e-01 -1.633923202753067017e-01 -2.350011467933654785e-01 1.335235536098480225e-01 4.279362261295318604e-01 2.195211648941040039e-01 -3.552526533603668213e-01
-3.756317123770713806e-02 2.487664297223091125e-02 -7.544400095939636230e-01 -2.284430861473083496e-01 3.877878785133361816e-01 3.132131397724151611e-01 1.467143651098012924e-02 -3.576411008834838867e-01
-1.957194507122039795e-01 2.022165507078170776e-01 -1.082418933510780334e-01 -3.486295938491821289e-01 2.699562013149261475e-01 5.287609100341796875e-01 -5.313155427575111389e-02 -6.574618220329284668e-01
5.023233890533447266e-01 1.162869781255722046e-01 -1.889297664165496826e-01 -3.261781111359596252e-02 2.836428880691528320e-01 7.459569573402404785e-01 7.060976326465606689e-02 -2.355833351612091064e-01
-5.201515555381774902e-01 4.944852888584136963e-01 1.010778322815895081e-01 -1.920057237148284912e-01 2.884284257888793945e-01 3.726688027381896973e-01 1.944885849952697754e-01 -4.218353033065795898e-01
7.319254428148269653e-02 -9.810760384425520897e-04 -2.262907028198242188e-01 2.260431200265884399e-01 8.643071055412292480e-01 2.956783771514892578e-01 7.524714618921279907e-02 -2.285266965627670288e-01
-1.203096285462379456e-01 -3.320854306221008301e-01 -4.891673326492309570e-01 -3.962848484516143799e-01 6.174144744873046875e-01 2.553325295448303223e-01 -1.653323918581008911e-01 -7.203049212694168091e-02
1.531349271535873413e-01 3.419873118400573730e-01 -4.723514139186590910e-04 -5.475471615791320801e-01 8.288420736789703369e-02 6.372614502906799316e-01 -3.825905919075012207e-01 2.095399424433708191e-02
-2.087188698351383209e-02 1.887139379978179932e-01 -3.866890668869018555e-01 -2.811273932456970215e-01 6.604447960853576660e-01 -1.231478229165077209e-01 1.039128601551055908e-01 5.227234959602355957e-01
-2.818471491336822510e-01 9.251485019922256470e-02 -7.685785293579101562e-01 -1.176691055297851562e-01 4.090014696121215820e-01 2.688081562519073486e-01 2.119573205709457397e-01 -1.515859663486480713e-01
3.158510895445942879e-03 4.450041055679321289e-01 -1.279407739639282227e-01 2.686814069747924805e-01 7.412752509117126465e-01 8.078377693891525269e-02 -3.965434134006500244e-01 -1.187571696937084198e-02
1.758448034524917603e-01 -1.523540169000625610e-01 2.600919902324676514e-01 -3.833105564117431641e-01 8.234115242958068848e-01 2.947334013879299164e-02 -1.739382743835449219e-01 -1.488697975873947144e-01
6.974251568317413330e-02 9.478722512722015381e-02 4.243150353431701660e-03 2.087588161230087280e-01 6.272740960121154785e-01 6.448119878768920898e-01 1.353594064712524414e-01 3.390806317329406738e-01
-1.791944354772567749e-01 6.631183028221130371e-01 3.588979691267013550e-02 -2.878192961215972900e-01 1.398100107908248901e-01 5.343374609947204590e-01 1.424990743398666382e-01 -3.444793224334716797e-01
-1.434581130743026733e-01 -1.159170717000961304e-01 4.209735393524169922e-01 -5.161715745925903320e-01 1.948922127485275269e-01 4.216318726539611816e-01 3.207479119300842285e-01 4.513266384601593018e-01
-4.273099601268768311e-01 -1.306015700101852417e-01 1.976918131113052368e-01 -7.590405642986297607e-02 7.371808290481567383e-01 3.754995167255401611e-01 -1.923482120037078857e-01 1.845876723527908325e-01
-3.580830395221710205e-01 7.956659048795700073e-02 -7.066264748573303223e-01 -3.183883130550384521e-01 3.343141973018646240e-01 2.383636236190795898e-01 2.077791094779968262e-02 3.094168603420257568e-01
-2.772438228130340576e-01 -1.922751963138580322e-01 -3.152240514755249023e-01 -2.028333693742752075e-01 7.630282044410705566e-01 1.468501389026641846e-01 2.558530271053314209e-01 2.764434516429901123e-01
-1.405311524868011475e-01 5.830240845680236816e-01 -4.472655355930328369e-01 2.311404235661029816e-02 1.418959349393844604e-01 4.236275255680084229e-01 4.834542870521545410e-01 8.019097149372100830e-02
-7.256010547280311584e-03 1.373739689588546753e-01 -2.352974861860275269e-01 -3.378134369850158691e-01 6.394570469856262207e-01 -5.899522453546524048e-03 8.269985020160675049e-02 6.291370391845703125e-01
-3.306934535503387451e-01 2.810858488082885742e-01 3.705979585647583008e-01 6.861986964941024780e-02 4.838765263557434082e-01 3.977570831775665283e-01 -4.610811546444892883e-02 5.245073437690734863e-01
2.183066010475158691e-01 2.470055818557739258e-01 1.997014582157135010e-01 2.600677311420440674e-01 7.343249320983886719e-01 4.782532453536987305e-01 -1.248005703091621399e-01 1.673550531268119812e-02
3.440769016742706299e-01 1.390068978071212769e-01 -1.153901219367980957e-01 -1.992295831441879272e-01 8.575545549392700195e-01 -9.797713160514831543e-02 2.168899588286876678e-02 2.526085972785949707e-01
2.837357297539710999e-02 -5.310010630637407303e-03 -5.243233442306518555e-01 -5.039645433425903320e-01 4.388942122459411621e-01 1.338657923042774200e-02 4.739747643470764160e-01 2.298088967800140381e-01
-5.221042037010192871e-01 4.399627819657325745e-02 -4.031728804111480713e-01 -4.972391724586486816e-01 4.045234024524688721e-01 8.462693542242050171e-02 -3.326047956943511963e-01 1.850658357143402100e-01
-3.034676015377044678e-01 4.750187322497367859e-02 -4.132859706878662109e-01 -9.670104086399078369e-02 7.142950892448425293e-01 6.937707308679819107e-03 4.565578997135162354e-01 -8.236408233642578125e-02
2.929214835166931152e-01 -2.770037949085235596e-01 4.655654728412628174e-01 -3.936159908771514893e-01 5.351365208625793457e-01 3.989921212196350098e-01 -9.956119954586029053e-02 1.015042737126350403e-01
-3.143002688884735107e-01 -8.944724500179290771e-02 -2.811401486396789551e-01 -7.201485633850097656e-01 5.203717350959777832e-01 -8.281766623258590698e-02 -5.903050303459167480e-02 1.201278120279312134e-01
-2.552042901515960693e-01 -1.552114635705947876e-01 8.278777450323104858e-02 9.280043840408325195e-02 6.746630072593688965e-01 5.812192559242248535e-01 -2.862948179244995117e-01 -1.427013874053955078e-01
-2.850927412509918213e-02 -1.510865986347198486e-01 -5.588980317115783691e-01 -3.623376488685607910e-01 5.457088947296142578e-01 5.936284363269805908e-02 4.295985698699951172e-01 -2.163964509963989258e-01
-3.809510171413421631e-01 2.453592270612716675e-01 -5.469382405281066895e-01 -4.676386117935180664e-01 4.560346603393554688e-01 -4.716899991035461426e-02 -1.867545098066329956e-01 1.782637685537338257e-01
5.536850541830062866e-03 -7.976135611534118652e-02 -6.038417220115661621e-01 -2.602831423282623291e-01 2.565469443798065186e-01 6.364191174507141113e-01 2.075750976800918579e-01 -2.174910008907318115e-01
1.875005215406417847e-01 3.099703043699264526e-02 -6.867040991783142090e-01 -2.974119484424591064e-01 5.934793949127197266e-01 -4.900848865509033203e-02 8.874070644378662109e-02 -2.034000456333160400e-01
3.287859261035919189e-02 7.038290500640869141e-01 6.255785375833511353e-02 -4.698302149772644043e-01 7.240808755159378052e-02 4.222251474857330322e-01 -7.354923337697982788e-02 2.999388873577117920e-01
-1.926918029785156250e-01 -3.758072853088378906e-01 -3.765132427215576172e-01 -4.400045871734619141e-01 6.527557969093322754e-01 1.880039572715759277e-01 -1.550778597593307495e-01 -2.806405164301395416e-02
-1.234487816691398621e-01 5.721694231033325195e-02 -8.201154470443725586e-01 -2.781839668750762939e-01 2.914148271083831787e-01 3.595317006111145020e-01 -4.356749355792999268e-02 1.242067888379096985e-01
-9.451858699321746826e-02 -1.469683498144149780e-01 -5.130884051322937012e-01 -3.613354563713073730e-01 6.156782507896423340e-01 4.433985427021980286e-02 4.366967380046844482e-01 -6.255905330181121826e-02
8.825355768203735352e-02 -4.158292114734649658e-01 1.980523914098739624e-01 -3.089966177940368652e-01 7.047225832939147949e-01 4.083259999752044678e-01 -8.632876724004745483e-02 -1.173761859536170959e-01
4.294576644897460938e-01 3.468233346939086914e-01 4.910395145416259766e-01 -6.766617298126220703e-02 5.706730484962463379e-01 2.957007288932800293e-01 -1.621163040399551392e-01 1.009596288204193115e-01
-3.405254185199737549e-01 -1.615565568208694458e-01 -6.776548027992248535e-01 -2.296697646379470825e-01 4.255315959453582764e-01 3.812939822673797607e-01 2.743532322347164154e-02 1.369768530130386353e-01
-2.846399843692779541e-01 4.841822683811187744e-01 8.501289784908294678e-02 -2.132017910480499268e-01 7.259677648544311523e-01 -2.853314876556396484e-01 -1.517551541328430176e-01 -1.981169730424880981e-02
-1.586255133152008057e-01 -1.049385219812393188e-02 -9.596909582614898682e-02 -2.005478888750076294e-01 8.919451832771301270e-01 9.425609558820724487e-02 1.627893000841140747e-01 3.071604073047637939e-01
1.995353847742080688e-01 6.254566907882690430e-01 -3.648821711540222168e-01 9.782563149929046631e-02 1.574698984622955322e-01 5.448660254478454590e-01 2.214390039443969727e-01 2.357326149940490723e-01
-2.977186255156993866e-02 -6.573231518268585205e-02 -4.788135588169097900e-01 -2.920218110084533691e-01 7.201579213142395020e-01 -3.452295204624533653e-04 2.199183553457260132e-01 3.365443050861358643e-01
-3.771364316344261169e-02 4.071995317935943604e-01 2.058120369911193848e-01 -2.983769774436950684e-01 2.493755817413330078e-01 6.677619814872741699e-01 -2.284481078386306763e-01 -3.756273984909057617e-01
-2.686098217964172363e-01 -3.700581490993499756e-01 1.299492567777633667e-01 -3.807063698768615723e-01 6.703162193298339844e-01 1.806332021951675415e-01 6.882279645651578903e-03 -3.835127651691436768e-01
1.119287461042404175e-01 6.631114482879638672e-01 3.425472080707550049e-01 -3.279819190502166748e-01 1.537484973669052124e-01 3.582549393177032471e-01 4.096056520938873291e-01 -5.552078038454055786e-02
-5.560799837112426758e-01 4.828707873821258545e-01 -3.213469311594963074e-02 -3.029688298702239990e-01 2.936555445194244385e-01 3.835012614727020264e-01 6.580635160207748413e-02 3.565821647644042969e-01
1.255754381418228149e-01 4.362038373947143555e-01 -2.139224708080291748e-01 1.621959805488586426e-01 6.502943038940429688e-01 -1.257678959518671036e-02 4.499584138393402100e-01 -3.104561567306518555e-01
-4.953614249825477600e-02 2.056027054786682129e-01 3.926048278808593750e-01 -5.336647629737854004e-01 1.192868649959564209e-01 5.550307035446166992e-01 4.405089020729064941e-01 6.682372186332941055e-04
4.000764489173889160e-01 2.576358914375305176e-01 1.296501159667968750e-01 9.655519574880599976e-02 7.172529101371765137e-01 4.357817471027374268e-01 -1.505120424553751945e-03 -2.075349539518356323e-01
9.433171898126602173e-02 -2.029685378074645996e-01 1.900890618562698364e-01 -8.987759798765182495e-02 3.547897636890411377e-01 8.644250631332397461e-01 -1.323063671588897705e-01 1.228091567754745483e-01
4.663072153925895691e-02 3.392041027545928955e-01 -3.726002871990203857e-01 -1.552782058715820312e-01 5.762878060340881348e-01 1.401059608906507492e-02 8.021531254053115845e-02 6.173211336135864258e-01
-3.153878152370452881e-01 6.131987646222114563e-02 3.313513472676277161e-02 -2.475581616163253784e-01 4.020552635192871094e-01 5.380712747573852539e-01 -5.160848423838615417e-02 6.168910861015319824e-01
3.103079274296760559e-02 -5.410279333591461182e-02 -3.828523159027099609e-01 -8.446414768695831299e-02 2.037773132324218750e-01 7.574952840805053711e-01 7.489873468875885010e-02 4.706014990806579590e-01
-5.696116089820861816e-01 4.984590709209442139e-01 -3.091671764850616455e-01 -4.758468270301818848e-01 4.504498466849327087e-02 1.143030598759651184e-01 1.121855899691581726e-01 2.781848013401031494e-01
-2.871340215206146240e-01 -3.811149895191192627e-01 1.923242956399917603e-02 -6.664019078016281128e-03 6.864895224571228027e-01 5.244993567466735840e-01 1.051785647869110107e-01 1.202545985579490662e-01
2.665494084358215332e-01 -1.539508849382400513e-01 1.319043040275573730e-01 -4.934909343719482422e-01 7.770309448242187500e-01 1.001741364598274231e-02 1.296204775571823120e-01 -1.537521928548812866e-01
-1.773836649954319000e-02 -1.580605655908584595e-01 -4.061955511569976807e-01 -5.771827697753906250e-01 6.464580297470092773e-01 -2.262370102107524872e-02 1.418101489543914795e-01 1.950322985649108887e-01
-5.167603492736816406e-01 5.343998074531555176e-01 1.566599458456039429e-01 -1.774335056543350220e-01 2.506507039070129395e-01 4.733394980430603027e-01 1.462235301733016968e-01 -2.882589697837829590e-01
3.400862216949462891e-01 1.390712559223175049e-01 -3.574166893959045410e-01 -2.844619452953338623e-01 7.531314492225646973e-01 -1.829942613840103149e-01 1.515148878097534180e-01 1.807885766029357910e-01
-1.603547185659408569e-01 -1.282540261745452881e-01 -7.452213764190673828e-01 -3.385803997516632080e-01 3.775319755077362061e-01 3.531797230243682861e-01 1.088852062821388245e-01 9.339841455221176147e-02
-4.210197329521179199e-01 5.969769507646560669e-02 -5.151639580726623535e-01 -5.438596606254577637e-01 4.650059044361114502e-01 -7.141024619340896606e-02 1.335675120353698730e-01 1.372267603874206543e-01
-2.385232225060462952e-02 -2.813244797289371490e-02 -7.005265355110168457e-01 -8.239984512329101562e-02 3.359445929527282715e-01 5.852493643760681152e-01 -1.920962631702423096e-01 -9.399940818548202515e-02
-4.204297661781311035e-01 2.949556522071361542e-02 2.540178969502449036e-02 -6.434985399246215820e-01 4.623200297355651855e-01 -2.059796266257762909e-02 3.486931622028350830e-01 2.681084871292114258e-01
-1.086591035127639771e-01 -1.533470749855041504e-01 1.393059790134429932e-01 -9.460534900426864624e-02 4.375483095645904541e-01 8.200288414955139160e-01 -2.522099912166595459e-01 9.389310330152511597e-02
-1.949329972267150879e-01 -1.736719161272048950e-01 -7.794679142534732819e-03 -2.659509889781475067e-02 4.281521439552307129e-01 6.330713033676147461e-01 5.282413959503173828e-01 2.606501579284667969e-01
-2.043854147195816040e-01 3.067014217376708984e-01 2.619951367378234863e-01 1.440601795911788940e-01 4.119655787944793701e-01 6.269493699073791504e-01 -9.084562957286834717e-02 4.513666331768035889e-01
-2.666412889957427979e-01 -1.839829236268997192e-01 6.927306205034255981e-02 -4.366561770439147949e-02 6.962453126907348633e-01 4.516856670379638672e-01 -4.000477194786071777e-01 -1.988254338502883911e-01
-5.956315994262695312e-01 4.937925338745117188e-01 7.399348914623260498e-02 -5.103414058685302734e-01 3.278510272502899170e-01 -8.531434088945388794e-02 9.112774580717086792e-02 1.113533601164817810e-01
1.183254420757293701e-01 -2.075597643852233887e-01 1.225176677107810974e-01 2.346666716039180756e-02 8.642323613166809082e-01 3.494036495685577393e-01 2.348708063364028931e-01 -5.667427182197570801e-02
-2.307704687118530273e-01 5.808230638504028320e-01 -6.821960806846618652e-01 -1.001098528504371643e-01 2.240754067897796631e-01 1.504310369491577148e-01 1.959304958581924438e-01 -1.508242636919021606e-01
-5.285679176449775696e-02 1.488871034234762192e-02 1.736309677362442017e-01 2.132345736026763916e-01 5.943967700004577637e-01 7.438527345657348633e-01 -4.708359017968177795e-02 1.119225174188613892e-01
3.594563901424407959e-01 6.020990610122680664e-01 6.269011646509170532e-02 8.091688156127929688e-02 5.261247754096984863e-01 3.558523058891296387e-01 -2.753174602985382080e-01 -1.362074613571166992e-01
6.468500941991806030e-02 -5.679187178611755371e-02 -4.030706286430358887e-01 -4.210891947150230408e-02 8.629835247993469238e-01 1.242012679576873779e-01 2.207086235284805298e-01 -1.395446807146072388e-01
1.273650676012039185e-01 8.901899307966232300e-02 1.955648660659790039e-01 -1.318687796592712402e-01 2.482919394969940186e-01 8.180818557739257812e-01 3.031163513660430908e-01 -3.121412992477416992e-01
2.266338020563125610e-01 4.606232345104217529e-01 -2.432446479797363281e-01 -2.079787254333496094e-01 6.356812119483947754e-01 -2.172143906354904175e-01 -3.050041496753692627e-01 -2.995665371417999268e-01
-5.556442737579345703e-01 -1.404397040605545044e-01 2.106643468141555786e-01 -9.363903850317001343e-02 7.180301547050476074e-01 3.082579970359802246e-01 -5.789121240377426147e-02 6.668405979871749878e-02
8.611611276865005493e-02 2.238670829683542252e-03 -6.153562664985656738e-01 -2.466091364622116089e-01 7.019444108009338379e-01 -5.528506636619567871e-02 2.367206215858459473e-01 -3.578607365489006042e-02
3.937774300575256348e-01 2.086923569440841675e-01 5.757015198469161987e-02 -1.259588636457920074e-02 8.513277173042297363e-01 9.498061612248420715e-03 1.324927508831024170e-01 2.356065362691879272e-01
2.364996969699859619e-01 5.400080084800720215e-01 2.375279814004898071e-01 -2.497074753046035767e-01 3.754822909832000732e-01 2.994647324085235596e-01 -5.317934751510620117e-01 1.421812474727630615e-01
2.458355948328971863e-02 3.672917187213897705e-01 -1.726231724023818970e-01 2.556295096874237061e-01 8.256125450134277344e-01 2.158226221799850464e-01 2.023033499717712402e-01 1.432211324572563171e-02
2.789303362369537354e-01 8.023725748062133789e-01 7.055227458477020264e-02 -2.088150382041931152e-01 2.159160673618316650e-01 3.747042715549468994e-01 1.914427876472473145e-01 -7.836758345365524292e-02
-2.199441641569137573e-01 -6.284161657094955444e-02 3.249183595180511475e-01 -3.295828998088836670e-01 8.414527177810668945e-01 2.817337028682231903e-02 6.992820650339126587e-02 1.405431181192398071e-01
-1.063880771398544312e-01 2.443866282701492310e-01 -8.042828440666198730e-01 -1.179423481225967407e-01 3.424916863441467285e-01 3.569269478321075439e-01 1.396053582429885864e-01 6.315337121486663818e-02
1.165133342146873474e-01 -2.537613511085510254e-01 -2.527636885643005371e-01 -2.534431777894496918e-02 8.097418546676635742e-01 3.511430025100708008e-01 5.090719088912010193e-02 -2.755415737628936768e-01
-1.426130980253219604e-01 -1.125175878405570984e-01 -5.561793446540832520e-01 -4.421169459819793701e-01 3.719499111175537109e-01 1.593372225761413574e-01 5.409881472587585449e-01 7.612711191177368164e-02
-4.476482272148132324e-01 -9.531295299530029297e-02 -4.000375568866729736e-01 -2.628964781761169434e-01 7.269827127456665039e-01 7.698374241590499878e-02 -4.198029637336730957e-02 1.587104350328445435e-01
6.203293427824974060e-02 -3.190554976463317871e-01 -1.712477058172225952e-01 -1.472517251968383789e-01 8.888704180717468262e-01 2.089328318834304810e-01 1.537466607987880707e-02 9.678202867507934570e-02
2.898918986320495605e-01 7.367509007453918457e-01 3.236106634140014648e-01 -1.155688613653182983e-01 4.032367467880249023e-01 2.728363275527954102e-01 7.006102055311203003e-02 -1.145986318588256836e-01
-3.055606186389923096e-01 6.957013010978698730e-01 -3.100623190402984619e-01 -4.491170644760131836e-01 3.034625351428985596e-01 -1.604778170585632324e-01 2.564091794192790985e-02 7.929296046495437622e-02
6.594596896320581436e-03 6.341841071844100952e-02 -6.422641873359680176e-01 -7.056736350059509277e-01 2.557706236839294434e-01 5.162972956895828247e-02 3.245529159903526306e-02 -1.277444511651992798e-01
-3.167648613452911377e-01 -1.640798002481460571e-01 2.702989578247070312e-01 7.849328964948654175e-02 7.076805233955383301e-01 5.248233675956726074e-01 -2.401576377451419830e-02 -1.291778087615966797e-01
-6.486220657825469971e-02 -1.307565718889236450e-01 -4.916377067565917969e-01 -4.140583872795104980e-01 4.882733821868896484e-01 1.197113841772079468e-01 4.950888752937316895e-01 -2.601709067821502686e-01
1.436567306518554688e-01 2.584250867366790771e-01 -8.085703849792480469e-01 -2.192139923572540283e-01 3.936412632465362549e-01 2.349626421928405762e-01 1.682280190289020538e-02 -1.716165617108345032e-02
-2.607292830944061279e-01 4.817214012145996094e-01 -1.275705397129058838e-01 -2.816874682903289795e-01 1.821118593215942383e-01 5.555064678192138672e-01 2.904471941292285919e-02 -5.116119384765625000e-01
3.603152334690093994e-01 -1.368403583765029907e-01 -1.752399653196334839e-02 -5.232340469956398010e-02 8.644789457321166992e-01 1.843762248754501343e-01 2.573105990886688232e-01 2.958846092224121094e-02
-5.512999892234802246e-01 4.335497915744781494e-01 -1.685212105512619019e-01 -3.035231828689575195e-01 4.621955454349517822e-01 9.420379996299743652e-02 -3.403824567794799805e-01 2.218510359525680542e-01
-2.999090552330017090e-01 -2.176946252584457397e-01 6.732599437236785889e-02 5.330670252442359924e-02 6.753883957862854004e-01 5.427950620651245117e-01 -2.412524968385696411e-01 2.151987850666046143e-01
6.504460703581571579e-03 5.456115305423736572e-02 -7.247141748666763306e-02 2.890197038650512695e-01 8.698388934135437012e-01 3.493821918964385986e-01 9.934534132480621338e-02 -1.401397734880447388e-01
2.903287298977375031e-03 2.459850013256072998e-01 2.777402102947235107e-01 -3.429400622844696045e-01 3.166632652282714844e-01 6.255835294723510742e-01 -2.183554023504257202e-01 -4.532394707202911377e-01
4.602053165435791016e-01 4.189425110816955566e-01 -1.561709046363830566e-01 -1.795070013031363487e-03 5.315957665443420410e-01 2.035422474145889282e-01 -5.993700772523880005e-02 -5.105777978897094727e-01
3.336662352085113525e-01 7.476705312728881836e-01 2.013005614280700684e-01 -2.138687223196029663e-01 2.451704293489456177e-01 2.977376580238342285e-01 3.022065162658691406e-01 5.752351880073547363e-02
-1.581651121377944946e-01 -1.098445281386375427e-01 -4.475243389606475830e-01 -2.946732640266418457e-01 5.806540250778198242e-01 1.213612034916877747e-01 5.686165094375610352e-01 2.440126799046993256e-02
1.151338890194892883e-01 -2.552559375762939453e-01 9.153496474027633667e-02 -4.375321567058563232e-01 8.437131047248840332e-01 4.219283536076545715e-02 -1.294769719243049622e-02 -8.930747956037521362e-02
4.637152701616287231e-02 4.893874749541282654e-02 -2.534666359424591064e-01 -1.292593926191329956e-01 6.749858856201171875e-01 9.515603631734848022e-02 5.798001959919929504e-02 6.681908369064331055e-01
-2.112512141466140747e-01 -1.135395392775535583e-01 -2.773533761501312256e-01 -3.805137872695922852e-01 7.812544703483581543e-01 4.634107276797294617e-02 2.923358678817749023e-01 1.509956419467926025e-01
4.856456816196441650e-01 8.824950456619262695e-02 -1.305364668369293213e-01 -8.450116962194442749e-02 2.728199064731597900e-01 6.940714716911315918e-01 4.086504876613616943e-01 -9.496871381998062134e-02
9.217806905508041382e-02 -3.182029724121093750e-01 2.274652570486068726e-01 -5.596440434455871582e-01 5.760050415992736816e-01 2.096599340438842773e-01 -1.847057342529296875e-01 -3.397837281227111816e-01
2.604267299175262451e-01 5.512057542800903320e-01 4.208855330944061279e-01 -3.172542750835418701e-01 2.664164304733276367e-01 3.123153746128082275e-01 4.134460389614105225e-01 -1.053516268730163574e-01
1.186903938651084900e-01 2.068188041448593140e-02 2.902402877807617188e-01 -2.366555929183959961e-01 7.472103238105773926e-01 1.125638931989669800e-01 4.992680847644805908e-01 1.580405384302139282e-01
-1.447420716285705566e-01 7.280232757329940796e-02 2.609936147928237915e-02 -3.491591513156890869e-01 7.181615233421325684e-01 3.418949618935585022e-02 5.119958147406578064e-02 5.758557915687561035e-01
1.112425997853279114e-01 -1.031254082918167114e-01 3.169877827167510986e-01 -7.213895916938781738e-01 4.236509501934051514e-01 1.239410936832427979e-01 3.542858958244323730e-01 -1.890667527914047241e-01
4.704667925834655762e-01 2.037840038537979126e-01 -1.461085081100463867e-01 -4.031719639897346497e-02 2.668702900409698486e-01 6.813657283782958984e-01 4.098169505596160889e-01 -1.035909503698348999e-01
3.412020504474639893e-01 6.195980310440063477e-01 1.324731260538101196e-01 -2.146970033645629883e-01 3.345530331134796143e-01 1.791065484285354614e-01 3.210549354553222656e-01 -4.346888661384582520e-01
3.076485395431518555e-01 2.395749986171722412e-01 -2.516529560089111328e-01 2.099739760160446167e-01 4.705539941787719727e-01 5.477092862129211426e-01 4.457872211933135986e-01 -1.428465396165847778e-01
-3.349658548831939697e-01 -3.850123286247253418e-02 -6.282677650451660156e-01 -1.447682976722717285e-01 5.234466791152954102e-01 2.972604632377624512e-01 -1.643915325403213501e-01 2.850486636161804199e-01
4.190407693386077881e-01 2.839874923229217529e-01 -5.379904508590698242e-01 7.526512444019317627e-02 5.835226178169250488e-01 2.614690661430358887e-01 -3.541003912687301636e-02 -1.963133811950683594e-01
6.141747534275054932e-02 2.797375619411468506e-01 -8.060715198516845703e-01 -4.232741892337799072e-01 1.602270007133483887e-01 1.854241937398910522e-01 3.751145675778388977e-03 1.702754050493240356e-01
-9.910666197538375854e-02 2.320889830589294434e-01 -8.157365322113037109e-01 -2.899436056613922119e-01 1.681249290704727173e-01 3.805896937847137451e-01 4.678176715970039368e-02 -1.073131114244461060e-01
-2.186715155839920044e-01 1.565611064434051514e-01 -7.713747620582580566e-01 -2.804016172885894775e-01 1.972856670618057251e-01 3.898167908191680908e-01 -2.196112833917140961e-02 2.503323853015899658e-01
-2.443447560071945190e-01 -4.754290357232093811e-02 -2.829090058803558350e-01 -2.545624673366546631e-01 8.065489530563354492e-01 4.939972423017024994e-03 3.555316925048828125e-01 1.274654120206832886e-01
4.705240130424499512e-01 6.863221526145935059e-01 1.321294158697128296e-01 -1.722415983676910400e-01 2.256769537925720215e-01 3.795299828052520752e-01 2.422713190317153931e-01 8.231123536825180054e-02
-4.158811867237091064e-01 3.432719111442565918e-01 -6.930843591690063477e-01 -3.246274590492248535e-01 1.812971234321594238e-01 2.792870402336120605e-01 -6.922076642513275146e-02 -8.829989284276962280e-02
-2.148711830377578735e-01 9.087468683719635010e-02 -6.971030831336975098e-01 -3.623239696025848389e-01 1.537728160619735718e-01 3.819688558578491211e-01 -1.201663762331008911e-01 3.799402415752410889e-01
3.479045033454895020e-01 7.710065841674804688e-01 5.631588771939277649e-02 -2.210413664579391479e-01 3.448227941989898682e-01 2.177534252405166626e-01 -2.458157092332839966e-01 -7.573551684617996216e-02
-4.769856333732604980e-01 4.184173047542572021e-02 -6.057671308517456055e-01 -2.685795724391937256e-01 3.746369779109954834e-01 2.674701213836669922e-01 1.992407068610191345e-02 3.454778492450714111e-01
-4.399582277983427048e-03 -4.656432941555976868e-02 -4.383441805839538574e-01 -2.426223158836364746e-01 5.315831303596496582e-01 3.489776551723480225e-01 3.659871816635131836e-01 -4.566054642200469971e-01
-4.407594203948974609e-01 -8.916123956441879272e-02 -5.229311585426330566e-01 -3.374435305595397949e-01 4.214614927768707275e-01 3.164514303207397461e-01 2.402221411466598511e-01 2.738218605518341064e-01
8.483787626028060913e-02 -1.241180524230003357e-01 -5.933697819709777832e-01 -3.600353002548217773e-01 2.522305548191070557e-01 6.226807832717895508e-01 -1.893785297870635986e-01 9.202299267053604126e-02
4.653178155422210693e-01 2.583841979503631592e-01 -1.812782734632492065e-01 4.372123628854751587e-02 3.767230808734893799e-01 5.328744053840637207e-01 5.056306719779968262e-01 2.015157043933868408e-02
2.040988653898239136e-01 -1.391968578100204468e-01 -4.774843156337738037e-01 -2.178334146738052368e-01 5.659813284873962402e-01 2.666534185409545898e-01 4.297626316547393799e-01 -2.956185340881347656e-01
4.198012948036193848e-01 -1.362938731908798218e-01 3.690814077854156494e-01 -3.714855909347534180e-01 6.926268935203552246e-01 1.670178920030593872e-01 2.839672565460205078e-02 -1.501165032386779785e-01
2.209053002297878265e-02 4.955593943595886230e-01 -7.141683101654052734e-01 -3.504351079463958740e-01 3.113414645195007324e-01 2.048596926033496857e-02 -8.598545938730239868e-02 -1.278479099273681641e-01
-5.299203991889953613e-01 3.442515432834625244e-02 -5.724480748176574707e-01 -3.764830529689788818e-01 4.213849306106567383e-01 1.493019312620162964e-01 -6.562438327819108963e-03 2.205979079008102417e-01
-1.300476044416427612e-01 1.640513688325881958e-01 -6.606066226959228516e-01 -6.165772080421447754e-01 3.733895719051361084e-01 4.221200011670589447e-03 9.258020669221878052e-03 9.107671678066253662e-03
-1.882430911064147949e-02 4.510854482650756836e-01 -1.744020581245422363e-01 1.067317500710487366e-01 7.558443546295166016e-01 -9.449722617864608765e-02 -3.767642378807067871e-01 1.793823242187500000e-01
2.028037905693054199e-01 1.726690977811813354e-01 -1.782171279191970825e-01 1.222655251622200012e-01 5.388294458389282227e-01 5.678603053092956543e-01 5.035815238952636719e-01 -1.262899637222290039e-01
-2.862964570522308350e-01 -3.540052846074104309e-02 -4.911012649536132812e-01 -1.658105701208114624e-01 6.733102798461914062e-01 1.507386863231658936e-01 -2.680403292179107666e-01 3.165327608585357666e-01
3.736176788806915283e-01 1.607807427644729614e-01 -6.196133419871330261e-02 7.358562946319580078e-02 4.433900117874145508e-01 5.854709148406982422e-01 5.219457745552062988e-01 -1.162197440862655640e-01
-3.280563056468963623e-01 -1.341672390699386597e-01 -4.845503866672515869e-01 -4.534665942192077637e-01 5.142886042594909668e-01 1.787306070327758789e-01 -1.938602626323699951e-01 3.161296248435974121e-01
-5.304726958274841309e-01 5.834258198738098145e-01 -2.459979653358459473e-01 -1.322623640298843384e-01 2.284294515848159790e-01 3.634838759899139404e-01 -8.047203719615936279e-02 -3.307995796203613281e-01
-5.466805696487426758e-01 5.824956297874450684e-01 4.862656444311141968e-02 -1.813018023967742920e-01 2.670533955097198486e-01 3.396691977977752686e-01 7.289697974920272827e-02 -3.668754398822784424e-01
3.758069872856140137e-02 1.912018805742263794e-01 9.471246041357517242e-03 2.102341502904891968e-01 8.922367691993713379e-01 1.542906761169433594e-01 1.418733745813369751e-01 2.787852585315704346e-01
-5.022335052490234375e-01 3.703459799289703369e-01 2.916925847530364990e-01 -2.734585702419281006e-01 1.727157831192016602e-01 5.598602890968322754e-01 2.841227650642395020e-01 -1.635274589061737061e-01
1.322881430387496948e-01 3.233782351016998291e-01 -5.214831233024597168e-01 -1.318084448575973511e-01 6.980603337287902832e-01 -1.771802641451358795e-02 -3.138085305690765381e-01 -5.030393972992897034e-02
-6.827794015407562256e-02 4.110147655010223389e-01 -2.141511738300323486e-01 1.634431481361389160e-01 7.513511776924133301e-01 7.830041646957397461e-02 -4.272844195365905762e-01 -2.447554282844066620e-02
-3.932622727006673813e-03 -9.457777440547943115e-02 -8.478207141160964966e-02 1.869745403528213501e-01 9.347108006477355957e-01 2.396431416273117065e-01 -1.101134419441223145e-01 -7.519350945949554443e-02
5.750320851802825928e-02 7.830612361431121826e-03 -8.187037706375122070e-02 -2.908814465627074242e-03 5.512414574623107910e-01 4.081327617168426514e-01 -2.243485301733016968e-03 7.207471132278442383e-01
-3.271852731704711914e-01 4.777501821517944336e-01 2.648235857486724854e-01 -2.093028873205184937e-01 3.133410811424255371e-01 5.037300586700439453e-01 -1.925228238105773926e-01 -4.022110700607299805e-01
-2.669711112976074219e-01 -1.092397123575210571e-01 -2.065069079399108887e-01 -3.404881060123443604e-01 8.261883854866027832e-01 2.282027900218963623e-02 2.139064520597457886e-01 1.713246256113052368e-01
-1.086409948766231537e-02 2.077325880527496338e-01 -7.030019760131835938e-01 -5.209270715713500977e-01 3.396833240985870361e-01 2.265392430126667023e-02 -2.309716790914535522e-01 -1.480078399181365967e-01
-1.620272696018218994e-01 5.102933570742607117e-02 -5.176866054534912109e-01 1.228772923350334167e-01 3.011586964130401611e-01 7.177130579948425293e-01 1.880618482828140259e-01 2.164925932884216309e-01
-3.500847220420837402e-01 -1.219688355922698975e-01 1.105839908123016357e-01 8.486337214708328247e-02 6.906068921089172363e-01 5.187245607376098633e-01 4.847332090139389038e-02 3.078490495681762695e-01
-4.647973477840423584e-01 3.020395934581756592e-01 1.319494694471359253e-01 -4.011709988117218018e-02 4.168474078178405762e-01 7.032591104507446289e-01 7.192596793174743652e-02 -1.439173426479101181e-02
9.561683982610702515e-02 7.648265957832336426e-01 -3.534412086009979248e-01 -2.302296012639999390e-01 1.305884122848510742e-01 4.045732021331787109e-01 -1.677733510732650757e-01 -1.381689012050628662e-01
-1.118754968047142029e-01 2.544269561767578125e-01 -6.837345659732818604e-02 -3.671653866767883301e-01 9.437743574380874634e-02 7.904629707336425781e-01 -6.497368216514587402e-02 -3.811890184879302979e-01
1.842035502195358276e-01 3.165658712387084961e-01 -1.599528193473815918e-01 -1.460668444633483887e-01 7.679037451744079590e-01 -1.118356063961982727e-01 3.081279098987579346e-01 3.490109145641326904e-01
3.000771068036556244e-02 3.319079577922821045e-01 -7.625138163566589355e-01 -3.930633664131164551e-01 3.449152410030364990e-01 -2.630580682307481766e-03 -6.528822332620620728e-02 -1.725531369447708130e-01
-1.853011846542358398e-01 3.618665933609008789e-01 -8.025645613670349121e-01 -2.098662406206130981e-01 2.092281132936477661e-01 2.954616248607635498e-01 6.803962588310241699e-02 -1.042063757777214050e-01
2.065314799547195435e-01 -2.784179449081420898e-01 -3.313314318656921387e-01 -5.528599619865417480e-01 6.512780189514160156e-01 3.742605447769165039e-02 -9.866156429052352905e-02 -1.705742329359054565e-01
-4.300196170806884766e-01 5.537989139556884766e-01 -3.531201183795928955e-02 -5.817751288414001465e-01 2.376730889081954956e-01 1.690106466412544250e-02 -2.184585481882095337e-02 3.338101208209991455e-01
-1.205868497490882874e-01 -1.298158466815948486e-01 -4.073807895183563232e-01 -8.943255245685577393e-02 4.979689121246337891e-01 4.499279260635375977e-01 -5.862352252006530762e-01 -2.386481314897537231e-02
3.258411958813667297e-02 -3.693224787712097168e-01 -1.724756509065628052e-01 -4.412277936935424805e-01 7.463746666908264160e-01 1.872644871473312378e-01 -2.058255970478057861e-01 6.001805886626243591e-02
9.970329701900482178e-02 3.439089059829711914e-01 2.558454275131225586e-01 -5.376504063606262207e-01 6.097084879875183105e-01 -8.574573695659637451e-02 9.641077369451522827e-02 3.589833676815032959e-01
3.389378488063812256e-01 4.517480134963989258e-01 -3.113794624805450439e-01 7.631392683833837509e-03 5.496543049812316895e-01 2.824409008026123047e-01 -3.012493252754211426e-01 -3.337446749210357666e-01
-5.687137246131896973e-01 -9.662897884845733643e-02 -1.053962260484695435e-01 -2.903019487857818604e-01 4.900379180908203125e-01 2.492814809083938599e-01 4.888026416301727295e-01 1.750361174345016479e-01
-2.378398925065994263e-01 3.658621311187744141e-01 -3.880588412284851074e-01 -3.927796483039855957e-01 4.266827106475830078e-01 -5.920925363898277283e-02 3.150996863842010498e-01 4.688921570777893066e-01
9.721999615430831909e-02 -1.143295094370841980e-01 9.690581262111663818e-02 1.047017574310302734e-01 8.080716729164123535e-01 4.159162640571594238e-01 2.579375803470611572e-01 2.542163133621215820e-01
-2.802386879920959473e-01 4.537450075149536133e-01 -7.186853885650634766e-01 -1.930289417505264282e-01 2.690155804157257080e-01 2.369379848241806030e-01 -4.016819968819618225e-02 -1.780179738998413086e-01
-1.624035239219665527e-01 1.526264548301696777e-01 -6.327119469642639160e-01 -8.689159527420997620e-03 6.023471951484680176e-01 2.377891391515731812e-01 -3.413603901863098145e-01 1.184807196259498596e-01
-6.062897667288780212e-02 -4.549629613757133484e-02 -2.137176692485809326e-01 2.718308568000793457e-01 7.067942619323730469e-01 6.017359495162963867e-01 1.039440557360649109e-01 4.730942845344543457e-02
-2.536629736423492432e-01 3.009498352184891701e-03 -6.602697372436523438e-01 -4.372129142284393311e-01 4.906734526157379150e-01 1.081516668200492859e-01 5.890572071075439453e-02 2.293636798858642578e-01
-3.108720779418945312e-01 8.005313277244567871e-01 -4.063642621040344238e-01 -2.165022939443588257e-01 2.082980424165725708e-01 -3.445872291922569275e-02 7.630571722984313965e-02 1.024278905242681503e-02
-2.794559299945831299e-02 5.188437104225158691e-01 -2.943508923053741455e-01 -6.394096016883850098e-01 2.954691648483276367e-01 -2.251156717538833618e-01 2.971119582653045654e-01 -9.098664671182632446e-02
1.361916959285736084e-01 2.365203350782394409e-01 -5.593094229698181152e-02 -6.733459234237670898e-01 5.725576356053352356e-02 5.702633857727050781e-01 -3.674715161323547363e-01 7.398118078708648682e-02
-1.578406989574432373e-01 4.192240536212921143e-01 -6.399916410446166992e-01 4.277816042304039001e-02 3.179857134819030762e-01 4.154595434665679932e-01 1.529265344142913818e-01 3.013477027416229248e-01
4.409657558426260948e-04 -1.636027246713638306e-01 -5.289388298988342285e-01 -3.398692905902862549e-01 7.256119251251220703e-01 7.365983724594116211e-02 -8.276400715112686157e-02 1.978842616081237793e-01
-2.171257287263870239e-01 1.759411990642547607e-01 -6.269382834434509277e-01 -1.298782676458358765e-01 4.950825572013854980e-01 2.351076304912567139e-01 -8.336421847343444824e-02 -4.523815810680389404e-01
1.751681603491306305e-02 -2.552500665187835693e-01 1.768559217453002930e-01 -7.560438662767410278e-02 5.602744221687316895e-01 7.507307529449462891e-01 5.388955399394035339e-02 -1.309137195348739624e-01
1.309310048818588257e-01 -2.033470757305622101e-02 -5.113502144813537598e-01 -4.516259580850601196e-02 6.278236508369445801e-01 1.747331768274307251e-01 4.962890148162841797e-01 -2.189243882894515991e-01
-2.302317321300506592e-01 3.867981433868408203e-01 -3.164470940828323364e-02 -3.183441758155822754e-01 2.064861059188842773e-01 6.314067244529724121e-01 5.201494786888360977e-03 -5.036845207214355469e-01
3.456585705280303955e-01 4.032597541809082031e-01 -7.334017753601074219e-02 -9.550271183252334595e-02 7.528316974639892578e-01 2.421025037765502930e-01 6.471855938434600830e-02 -2.717435956001281738e-01
-2.842912822961807251e-02 8.729546070098876953e-01 1.445445716381072998e-01 -3.158873021602630615e-01 1.392127126455307007e-01 2.175420969724655151e-01 2.229006439447402954e-01 -8.637076243758201599e-03
-1.596034467220306396e-01 1.279597282409667969e-01 -5.710074305534362793e-01 -7.142941951751708984e-01 2.812045216560363770e-01 5.794466286897659302e-02 -1.739259809255599976e-01 -9.593402594327926636e-02
3.504155278205871582e-01 5.336442589759826660e-01 1.035777628421783447e-01 1.688153599388897419e-03 7.011671662330627441e-01 1.798237115144729614e-01 1.375293284654617310e-01 -1.970161795616149902e-01
3.308854997158050537e-01 1.019620746374130249e-01 -1.925710141658782959e-01 -2.073669433593750000e-01 8.140375614166259766e-01 -1.185064017772674561e-02 3.489578366279602051e-01 1.243569627404212952e-01
2.070907056331634521e-01 -1.361910551786422729e-01 -2.111928761005401611e-01 1.577566266059875488e-01 8.113488554954528809e-01 4.044582247734069824e-01 1.025917381048202515e-01 -1.915138512849807739e-01
-2.573230117559432983e-02 1.911934167146682739e-01 1.191211193799972534e-01 -3.053379654884338379e-01 2.588654756546020508e-01 7.405585646629333496e-01 -3.962818980216979980e-01 -2.878962755203247070e-01
-2.947235107421875000e-01 4.950371980667114258e-01 -3.149103224277496338e-01 -3.782607018947601318e-01 -1.629753969609737396e-02 4.079741537570953369e-01 1.445364654064178467e-01 4.880853593349456787e-01
-6.390564143657684326e-02 -1.172154024243354797e-02 -6.658349037170410156e-01 -4.702790975570678711e-01 5.401808619499206543e-01 1.943566650152206421e-01 2.239467389881610870e-02 3.476598486304283142e-02
2.730115652084350586e-01 5.210129618644714355e-01 3.505740761756896973e-01 -4.685367047786712646e-01 4.578435420989990234e-01 2.755454927682876587e-02 -3.023929595947265625e-01 9.879093617200851440e-02
1.088104248046875000e-01 2.568492591381072998e-01 -4.082866311073303223e-01 -4.975803941488265991e-02 1.951133161783218384e-01 5.605044960975646973e-01 3.826697468757629395e-01 5.043257474899291992e-01
3.817748976871371269e-03 1.287045627832412720e-01 -3.718252480030059814e-01 -3.809825778007507324e-01 6.431440114974975586e-01 -8.397892862558364868e-02 2.862705290317535400e-01 4.442763924598693848e-01
8.962139487266540527e-02 4.017862975597381592e-01 -7.935559749603271484e-01 -1.060459762811660767e-01 3.532733619213104248e-01 2.427593618631362915e-01 6.730588525533676147e-02 3.598013147711753845e-02
1.990918256342411041e-02 -1.159740388393402100e-01 -6.078299880027770996e-01 -4.217321574687957764e-01 3.206727206707000732e-01 4.649721086025238037e-01 3.439138233661651611e-01 3.913664445281028748e-02
-5.800352990627288818e-02 4.418102204799652100e-01 -6.608823537826538086e-01 1.144174337387084961e-01 4.867463111877441406e-01 3.075037896633148193e-01 7.399205118417739868e-02 -1.209435611963272095e-01
-1.770247519016265869e-01 1.353821754455566406e-01 -7.589072585105895996e-01 -4.072246551513671875e-01 3.403389155864715576e-01 1.925840079784393311e-01 1.297753900289535522e-01 1.969792544841766357e-01
2.624596059322357178e-01 2.358865439891815186e-01 -1.956986486911773682e-01 4.203726351261138916e-02 3.973830044269561768e-01 5.207382440567016602e-01 6.277561783790588379e-01 1.106710284948348999e-01
-2.427382916212081909e-01 -1.290074586868286133e-01 -6.852738857269287109e-01 -5.410741567611694336e-01 2.805795371532440186e-01 2.714710533618927002e-01 5.676995962858200073e-03 -9.808219969272613525e-02
