# Supplementary material for: Where is your field going? A machine learning approach to study the relative motion of the domains of physics
Source: PLoS One. 2020 Jun 18;15(6):e0233997. doi: 10.1371/journal.pone.0233997 (PMC7302634; doi:10.1371/journal.pone.0233997)
Supplement: S4 Data — (ZIP) [file pone.0233997.s004.zip › 3/Pacs4Run_3_VS_500_embeddings1992-1996ED8.txt]

-2.273561358451843262e-01 1.759350150823593140e-01 -4.058863222599029541e-01 6.254158020019531250e-01 2.155324965715408325e-01 5.150272846221923828e-01 -3.995205461978912354e-02 2.194628864526748657e-01
9.799186140298843384e-02 -4.360778331756591797e-01 -2.193064391613006592e-01 5.392661094665527344e-01 3.772834539413452148e-01 3.772427737712860107e-01 3.952628672122955322e-01 1.429782211780548096e-01
-2.639414668083190918e-01 2.526333034038543701e-01 -1.568670272827148438e-01 4.396451711654663086e-01 -7.768771797418594360e-02 1.855722814798355103e-01 8.326914161443710327e-02 7.753773331642150879e-01
3.780983015894889832e-02 -1.076322570443153381e-01 -6.371865272521972656e-01 2.976267039775848389e-01 4.110172986984252930e-01 1.030868515372276306e-01 -5.508555769920349121e-01 9.691969305276870728e-02
2.169179916381835938e-01 9.046798944473266602e-02 1.759462803602218628e-01 3.789185285568237305e-01 3.034930527210235596e-01 4.904454052448272705e-01 -1.090926770120859146e-02 6.614090800285339355e-01
2.459326833486557007e-01 -2.873511016368865967e-01 -6.248889565467834473e-01 5.406561493873596191e-01 -2.393208891153335571e-01 2.253441661596298218e-01 -1.703432649374008179e-01 1.925612241029739380e-01
-3.857401907444000244e-01 3.113274835050106049e-02 -2.876032590866088867e-01 4.428263604640960693e-01 -2.565312087535858154e-01 5.405772924423217773e-01 -5.382375419139862061e-02 4.587976634502410889e-01
-4.330417811870574951e-01 9.770930558443069458e-02 -6.109946966171264648e-01 3.268435597419738770e-01 2.631510496139526367e-01 -1.918614953756332397e-01 5.608811601996421814e-02 4.621485173702239990e-01
-3.761457204818725586e-01 3.186689019203186035e-01 1.480998247861862183e-01 4.902476370334625244e-01 3.458264172077178955e-01 8.706686645746231079e-02 -5.131747573614120483e-02 6.040514707565307617e-01
1.195539906620979309e-01 -1.435301601886749268e-01 -6.317076086997985840e-01 2.687637805938720703e-01 2.757880389690399170e-01 4.644409418106079102e-01 2.034451961517333984e-01 4.008279144763946533e-01
8.957231789827346802e-02 -4.936515986919403076e-01 -3.062881827354431152e-01 7.197582721710205078e-01 6.239870935678482056e-02 2.073010653257369995e-01 -2.938858866691589355e-01 -5.643067508935928345e-02
-3.625930845737457275e-01 -1.315605938434600830e-01 -2.857831716537475586e-01 5.128031373023986816e-01 3.033746778964996338e-01 -5.092256469652056694e-04 5.287810564041137695e-01 3.673321604728698730e-01
-4.775729775428771973e-01 -1.285065114498138428e-01 -1.753957420587539673e-01 5.403267145156860352e-01 2.746492624282836914e-01 5.702326819300651550e-02 4.368802607059478760e-01 4.039125442504882812e-01
-3.216800987720489502e-01 1.974551379680633545e-01 -2.260551601648330688e-01 4.973135888576507568e-01 -2.904146313667297363e-01 1.935036480426788330e-01 8.151973038911819458e-02 6.562635302543640137e-01
1.530285626649856567e-01 6.033222749829292297e-02 -5.911152958869934082e-01 3.639085292816162109e-01 -1.570458412170410156e-01 4.659842550754547119e-01 -3.590501546859741211e-01 3.469496071338653564e-01
-4.305258765816688538e-02 3.069849312305450439e-01 -1.212017089128494263e-01 3.701571524143218994e-01 5.609767436981201172e-01 1.101401895284652710e-01 6.347330212593078613e-01 1.499631404876708984e-01
2.119739204645156860e-01 1.106158569455146790e-01 -2.790568172931671143e-01 7.967898845672607422e-01 -3.832504749298095703e-01 9.689757972955703735e-02 2.664653062820434570e-01 5.301624536514282227e-02
4.629051983356475830e-01 2.453497648239135742e-01 -4.984863400459289551e-01 6.229259371757507324e-01 -2.039111554622650146e-01 -1.069986000657081604e-01 1.744150668382644653e-01 7.448465377092361450e-02
2.477899491786956787e-01 -2.058042734861373901e-01 -2.093624770641326904e-01 3.438681066036224365e-01 4.938755631446838379e-01 5.734883546829223633e-01 -3.815304040908813477e-01 1.256954818964004517e-01
1.389539986848831177e-01 4.014633595943450928e-01 -1.693607717752456665e-01 3.115549683570861816e-01 4.296246170997619629e-01 1.642453968524932861e-01 5.719243288040161133e-01 3.938502967357635498e-01
1.956999674439430237e-02 6.113281846046447754e-01 -3.963916599750518799e-01 7.149945944547653198e-02 4.215017259120941162e-01 3.028948903083801270e-01 2.267123460769653320e-01 3.779536783695220947e-01
-1.609000116586685181e-01 -1.213717088103294373e-01 -5.909503698348999023e-01 3.323759138584136963e-01 3.638054430484771729e-01 2.281016260385513306e-01 3.512272834777832031e-01 4.381079971790313721e-01
1.073328107595443726e-01 9.221214801073074341e-02 -1.538785398006439209e-01 2.240427136421203613e-01 7.521275281906127930e-01 3.719348311424255371e-01 -9.109208732843399048e-02 4.401974081993103027e-01
5.397202819585800171e-02 3.186365962028503418e-01 -5.041658878326416016e-01 2.741863429546356201e-01 3.869422078132629395e-01 -2.791397832334041595e-02 4.897506833076477051e-01 4.193293452262878418e-01
-5.349877104163169861e-02 -2.902961969375610352e-01 -2.758597135543823242e-01 4.243781268596649170e-01 6.636078357696533203e-01 3.022749125957489014e-01 2.938916683197021484e-01 1.963484585285186768e-01
3.569125235080718994e-01 3.743196725845336914e-01 -5.416585803031921387e-01 5.132205486297607422e-01 -1.396695822477340698e-01 -2.026696950197219849e-01 8.774309605360031128e-02 3.277612626552581787e-01
-4.719885438680648804e-02 -1.362818181514739990e-01 2.410482019186019897e-01 5.406850576400756836e-01 3.179838657379150391e-01 5.040941834449768066e-01 1.549417972564697266e-01 4.995230734348297119e-01
3.021561726927757263e-02 -2.459674477577209473e-01 -3.263856470584869385e-01 5.489939451217651367e-01 3.914457857608795166e-01 -2.205372750759124756e-01 1.400096714496612549e-01 5.560538768768310547e-01
4.796797633171081543e-01 4.543202817440032959e-01 -4.340685606002807617e-01 3.861779272556304932e-01 -1.467414349317550659e-01 2.667032927274703979e-02 1.297020316123962402e-01 4.323014318943023682e-01
-1.958160847425460815e-01 -4.735569655895233154e-02 -8.644788712263107300e-02 8.986855149269104004e-01 9.597036987543106079e-02 -2.061427682638168335e-01 1.426920890808105469e-01 -2.687722444534301758e-01
7.264949381351470947e-02 -1.621367782354354858e-01 -5.491774082183837891e-01 2.644816339015960693e-01 3.947674930095672607e-01 5.663993954658508301e-01 2.143826484680175781e-01 2.725398242473602295e-01
-4.677275195717811584e-02 -1.993709951639175415e-01 -3.163043558597564697e-01 4.594223201274871826e-01 6.193441152572631836e-01 9.141673147678375244e-02 1.211118772625923157e-01 4.902389347553253174e-01
1.521833539009094238e-01 -2.653407156467437744e-01 -3.061011433601379395e-01 4.990134537220001221e-01 4.790588319301605225e-01 5.307478830218315125e-02 1.340705454349517822e-01 5.598509311676025391e-01
-2.114904224872589111e-01 -3.249235749244689941e-01 -3.116126060485839844e-01 4.123665392398834229e-01 6.193418502807617188e-01 2.781213819980621338e-01 -8.739332109689712524e-02 3.376013040542602539e-01
-3.520698100328445435e-02 -2.829111516475677490e-01 -2.526854574680328369e-01 3.771081864833831787e-01 5.967879891395568848e-01 4.640674293041229248e-01 -1.317281126976013184e-01 3.518443405628204346e-01
2.563880980014801025e-01 6.982406973838806152e-01 -5.744569301605224609e-01 3.168239593505859375e-01 1.079656183719635010e-01 4.065168648958206177e-02 1.279024872928857803e-02 -5.361206084489822388e-02
-4.329185560345649719e-02 7.724517583847045898e-02 -1.822986006736755371e-01 2.558747828006744385e-01 7.951364517211914062e-01 3.372977375984191895e-01 -9.021601639688014984e-03 3.838764131069183350e-01
-2.289499491453170776e-01 4.068875312805175781e-01 -2.069607824087142944e-01 7.085222005844116211e-01 2.451724857091903687e-01 -2.996824681758880615e-01 -1.878049075603485107e-01 -2.280309498310089111e-01
2.232225984334945679e-01 -3.183170855045318604e-01 -4.171553626656532288e-02 5.597503781318664551e-01 3.694831728935241699e-01 1.400879025459289551e-01 2.845763862133026123e-01 5.446642637252807617e-01
-5.561973899602890015e-02 2.452262789011001587e-01 -1.953116804361343384e-01 3.755488991737365723e-01 5.439377427101135254e-01 3.231876995414495468e-03 6.261637210845947266e-01 2.638697326183319092e-01
1.344601251184940338e-02 -1.640359163284301758e-01 -6.446049213409423828e-01 2.664568126201629639e-01 3.353154659271240234e-01 4.698326885700225830e-01 2.847907841205596924e-01 2.685364484786987305e-01
-4.243066310882568359e-01 1.330712884664535522e-01 -1.894255280494689941e-01 5.264807343482971191e-01 1.675861328840255737e-01 -6.946740299463272095e-02 4.421592354774475098e-01 5.106626152992248535e-01
1.265639513731002808e-01 -2.267622016370296478e-02 -6.795771121978759766e-01 4.299012422561645508e-01 -9.470870345830917358e-02 -5.152697116136550903e-02 6.043649092316627502e-02 5.670537352561950684e-01
3.173664510250091553e-01 9.440383315086364746e-02 -4.938780367374420166e-01 6.900554299354553223e-01 -1.444928497076034546e-01 1.218930408358573914e-01 2.867811620235443115e-01 -2.286809682846069336e-01
-3.388170385733246803e-03 -2.395442873239517212e-01 -2.105166018009185791e-01 5.515103340148925781e-01 5.454081296920776367e-01 -9.666195511817932129e-02 2.659936249256134033e-01 4.653600752353668213e-01
4.615921527147293091e-02 -1.136459559202194214e-01 1.378298401832580566e-01 5.102792382240295410e-01 1.810508072376251221e-01 5.903760194778442383e-01 3.594111502170562744e-01 4.416699409484863281e-01
9.349616616964340210e-02 -2.013588696718215942e-01 -2.681633532047271729e-01 3.350628614425659180e-01 7.442636489868164062e-01 4.206646978855133057e-01 -1.729727536439895630e-02 1.880106180906295776e-01
3.826639428734779358e-02 -1.918642222881317139e-01 -4.940435588359832764e-01 3.296632170677185059e-01 2.716290652751922607e-01 5.238020420074462891e-01 3.305868506431579590e-01 3.892663121223449707e-01
-2.614659816026687622e-02 7.075770944356918335e-02 1.272499561309814453e-01 4.620418250560760498e-01 3.828068673610687256e-01 1.798398345708847046e-01 -7.809643447399139404e-02 7.613487839698791504e-01
3.137437403202056885e-01 3.612197935581207275e-01 -4.400938749313354492e-01 5.459821820259094238e-01 3.406885638833045959e-02 5.539195612072944641e-02 4.937465190887451172e-01 -1.768940836191177368e-01
4.145167469978332520e-01 3.687252998352050781e-01 -4.101713299751281738e-01 9.773743152618408203e-02 2.510832250118255615e-01 4.442783594131469727e-01 3.118988573551177979e-01 3.958756029605865479e-01
-5.700005963444709778e-02 1.041399836540222168e-01 -4.217782318592071533e-01 3.999810814857482910e-01 -2.827965915203094482e-01 3.806755542755126953e-01 -2.119798362255096436e-01 6.149803996086120605e-01
-2.037036269903182983e-01 1.286204624921083450e-02 1.254338771104812622e-01 4.862797260284423828e-01 6.926763057708740234e-01 3.577303886413574219e-01 2.062125951051712036e-01 2.363108247518539429e-01
-4.169727116823196411e-02 -2.117615789175033569e-01 -5.225901007652282715e-01 4.258498847484588623e-01 4.550128579139709473e-01 8.691291511058807373e-02 3.620515763759613037e-01 3.915327787399291992e-01
4.408178478479385376e-02 -3.801002800464630127e-01 -2.870294451713562012e-01 4.500730633735656738e-01 6.179330348968505859e-01 3.818208277225494385e-01 -5.973441898822784424e-02 1.934741735458374023e-01
3.224968910217285156e-01 3.296473026275634766e-01 -8.689793944358825684e-02 6.727782487869262695e-01 -3.548611700534820557e-01 4.127911329269409180e-01 9.338047355413436890e-02 -1.486728489398956299e-01
-3.055725693702697754e-01 1.203089430928230286e-01 -2.266671210527420044e-01 5.334515571594238281e-01 -3.099722266197204590e-01 8.573480881750583649e-03 1.169687435030937195e-01 6.681051850318908691e-01
5.426825284957885742e-01 -9.374417364597320557e-02 1.999676227569580078e-01 6.699414253234863281e-01 1.878285408020019531e-01 1.245556324720382690e-01 -3.273415267467498779e-01 2.235017269849777222e-01
4.799585044384002686e-01 2.097360342741012573e-01 -1.431650817394256592e-01 7.918569445610046387e-01 -2.283682972192764282e-01 7.484788447618484497e-02 1.307403147220611572e-01 5.718053504824638367e-02
-3.970103338360786438e-03 -2.184002995491027832e-01 3.081918694078922272e-02 5.867453813552856445e-01 5.910198092460632324e-01 -1.941912062466144562e-02 3.519796431064605713e-01 3.653689026832580566e-01
-4.724617600440979004e-01 5.129094123840332031e-01 -3.497783094644546509e-02 6.980012059211730957e-01 -6.243051588535308838e-02 -4.587116092443466187e-02 7.027465850114822388e-02 -1.197265163064002991e-01
1.109702959656715393e-01 -2.092200219631195068e-01 2.008709758520126343e-01 6.076654791831970215e-01 2.583894319832324982e-02 3.779072165489196777e-01 -2.698073349893093109e-02 6.245770454406738281e-01
-1.960781663656234741e-01 3.027981147170066833e-02 2.456425130367279053e-01 5.343995690345764160e-01 4.889414906501770020e-01 2.454960793256759644e-01 1.323179602622985840e-01 5.457774996757507324e-01
1.980572193861007690e-02 7.164498418569564819e-02 -5.688589438796043396e-02 4.576342403888702393e-01 -1.702145785093307495e-01 4.532313048839569092e-01 -2.419702410697937012e-01 6.991913914680480957e-01
3.691605925559997559e-01 -3.552684783935546875e-01 1.554943025112152100e-01 6.382974982261657715e-01 2.837626934051513672e-01 2.635791301727294922e-01 1.322205811738967896e-01 3.720553219318389893e-01
-8.701238036155700684e-02 4.155089259147644043e-01 -8.291848897933959961e-01 3.409913778305053711e-01 1.188254430890083313e-01 -3.497765958309173584e-02 2.816443797200918198e-03 -2.465257607400417328e-02
6.155089475214481354e-03 -3.418000340461730957e-01 -3.147788047790527344e-01 3.902474939823150635e-01 5.565693974494934082e-01 5.350818634033203125e-01 -6.169022619724273682e-02 1.785171031951904297e-01
-1.179160401225090027e-01 2.336227446794509888e-01 1.397888176143169403e-02 8.973663449287414551e-01 -2.294346988201141357e-01 2.442339435219764709e-02 -2.372277528047561646e-01 -1.286110132932662964e-01
-4.241304695606231689e-01 -1.790349036455154419e-01 -1.775151640176773071e-01 4.880156517028808594e-01 3.123762309551239014e-01 3.440786004066467285e-01 4.018267691135406494e-01 3.754400908946990967e-01
-9.293863922357559204e-02 3.463848531246185303e-01 -5.570529401302337646e-02 3.949983119964599609e-01 -1.659539639949798584e-01 7.548593282699584961e-01 -2.678817510604858398e-01 2.076998353004455566e-01
-1.161227002739906311e-01 3.358556926250457764e-01 -1.536021977663040161e-01 3.574084937572479248e-01 2.893931269645690918e-01 4.253122806549072266e-01 -6.736470460891723633e-01 -6.279025226831436157e-02
-2.005817890167236328e-01 4.987374246120452881e-01 8.344019949436187744e-02 7.905931472778320312e-01 -9.359571151435375214e-03 -9.130550920963287354e-02 1.893072873353958130e-01 -1.864576488733291626e-01
-2.462754547595977783e-01 2.355900406837463379e-02 -4.200150072574615479e-01 5.710508823394775391e-01 -2.856505513191223145e-01 -3.975281119346618652e-02 -8.742653578519821167e-02 5.877598524093627930e-01
-1.595930755138397217e-01 2.931220829486846924e-01 2.688888907432556152e-01 5.200093388557434082e-01 -1.162742003798484802e-01 4.475218653678894043e-01 3.891444951295852661e-02 5.749683380126953125e-01
-3.345158398151397705e-01 1.490880995988845825e-01 1.235472336411476135e-01 4.283848702907562256e-01 5.434434413909912109e-01 3.504216969013214111e-01 -5.489969626069068909e-02 4.959378540515899658e-01
3.427931070327758789e-01 1.567632108926773071e-01 -5.044935941696166992e-01 6.115977168083190918e-01 -7.949230819940567017e-02 1.878529638051986694e-01 3.680978715419769287e-01 -2.285804897546768188e-01
-3.244047285988926888e-03 1.895700842142105103e-01 1.424284279346466064e-01 6.256551742553710938e-01 1.696547269821166992e-01 3.749544024467468262e-01 -6.035643219947814941e-01 -1.365984678268432617e-01
-2.913096845149993896e-01 2.472323626279830933e-01 1.406957805156707764e-01 5.784693956375122070e-01 2.562320232391357422e-01 -5.298430845141410828e-02 -2.298475056886672974e-01 6.150615811347961426e-01
-6.684546824544668198e-03 2.039321213960647583e-01 3.195878267288208008e-01 5.573504567146301270e-01 -3.053553635254502296e-03 3.052170574665069580e-01 -3.804276231676340103e-03 6.726141571998596191e-01
-4.435571730136871338e-01 2.787707149982452393e-01 1.625348925590515137e-01 4.797461330890655518e-01 9.093380719423294067e-02 3.605180978775024414e-01 -2.806845605373382568e-01 5.019401907920837402e-01
2.755880951881408691e-01 -2.772723734378814697e-01 -2.378483414649963379e-01 6.378380656242370605e-01 3.702152371406555176e-01 -3.169612288475036621e-01 -2.182417213916778564e-01 3.140203356742858887e-01
4.336093068122863770e-01 2.716531753540039062e-01 -1.658962666988372803e-01 7.736003398895263672e-01 -1.701528578996658325e-01 -1.254054456949234009e-01 2.254462242126464844e-01 1.292438209056854248e-01
-4.318915307521820068e-01 2.256487011909484863e-01 1.978030353784561157e-01 4.301007390022277832e-01 3.141392767429351807e-01 3.491617739200592041e-01 -3.236572742462158203e-01 4.616149365901947021e-01
-1.895402520895004272e-01 -2.711968719959259033e-01 -3.012694716453552246e-01 4.626759886741638184e-01 6.547343730926513672e-01 1.369590759277343750e-01 3.086767196655273438e-01 2.073117196559906006e-01
7.244165986776351929e-02 -8.349825441837310791e-02 -4.800855517387390137e-01 4.685248434543609619e-01 4.534910917282104492e-01 -1.679017990827560425e-01 4.095312654972076416e-01 3.690822422504425049e-01
-3.059329092502593994e-01 1.353560835123062134e-01 -2.636257410049438477e-01 7.843026518821716309e-01 1.762154102325439453e-01 -3.583923578262329102e-01 -1.222703829407691956e-01 -1.703161597251892090e-01
-1.081446856260299683e-01 2.585795223712921143e-01 -3.709263503551483154e-01 1.794620007276535034e-01 1.878750324249267578e-01 7.397848963737487793e-01 -3.305448591709136963e-01 2.445603460073471069e-01
-3.673665821552276611e-01 2.170457988977432251e-01 -3.729304969310760498e-01 4.593148827552795410e-01 -3.501753211021423340e-01 3.203347027301788330e-01 -1.943071484565734863e-01 4.526514410972595215e-01
-5.681988596916198730e-02 3.975007832050323486e-01 -7.835245728492736816e-01 4.403692185878753662e-01 -1.093302518129348755e-01 1.394096016883850098e-02 -1.310077011585235596e-01 4.022707790136337280e-02
5.097482800483703613e-01 3.314424455165863037e-01 -1.856279373168945312e-01 7.368859052658081055e-01 -9.768156707286834717e-02 2.424801141023635864e-02 1.867529451847076416e-01 -8.853117376565933228e-02
5.227550119161605835e-02 -1.822040975093841553e-01 -3.892901837825775146e-01 5.280251502990722656e-01 4.211747646331787109e-01 -1.537542045116424561e-01 5.016533136367797852e-01 2.846522927284240723e-01
-1.552658230066299438e-01 -1.787745356559753418e-01 -4.398328959941864014e-01 3.348648548126220703e-01 4.635691344738006592e-01 5.225812792778015137e-01 3.478892147541046143e-01 1.712607890367507935e-01
2.171947062015533447e-01 -2.618003785610198975e-01 2.020128769800066948e-03 6.263831853866577148e-01 2.869559824466705322e-01 -1.080147549510002136e-01 -1.888992041349411011e-01 6.018581390380859375e-01
-3.992036581039428711e-01 2.821591198444366455e-01 -3.552074357867240906e-02 3.100453913211822510e-01 4.641561210155487061e-01 3.952544927597045898e-01 1.406575785949826241e-03 5.403368473052978516e-01
2.321289479732513428e-01 1.918299794197082520e-01 -4.663256406784057617e-01 5.472178459167480469e-01 2.587349116802215576e-01 -5.346382781863212585e-02 3.814159929752349854e-01 -4.208683669567108154e-01
-4.453569948673248291e-01 2.277994304895401001e-01 -1.896792352199554443e-01 4.056888222694396973e-01 4.800143837928771973e-01 2.938067913055419922e-02 3.629427850246429443e-01 4.315072596073150635e-01
3.076785244047641754e-02 6.316575407981872559e-01 -6.060476899147033691e-01 3.985605239868164062e-01 5.311003699898719788e-02 -2.844807505607604980e-02 -2.428132146596908569e-01 -1.064401641488075256e-01
-1.127342805266380310e-01 1.353376060724258423e-01 -4.576824903488159180e-01 2.990599870681762695e-01 -1.910226792097091675e-01 5.666459798812866211e-01 -1.067245658487081528e-02 5.589039921760559082e-01
1.710710823535919189e-01 -7.169775664806365967e-02 -4.295225143432617188e-01 2.787956595420837402e-01 7.460713982582092285e-01 1.651473194360733032e-01 8.564150333404541016e-02 3.348833322525024414e-01
-1.058493182063102722e-01 4.873597621917724609e-01 -8.264333009719848633e-03 7.387541532516479492e-01 -3.752456903457641602e-01 1.160253435373306274e-01 2.020916789770126343e-01 1.016770675778388977e-01
1.793420165777206421e-01 4.265634715557098389e-01 -4.882690310478210449e-02 8.335142731666564941e-01 -1.480917483568191528e-01 -2.291061580181121826e-01 -1.112549528479576111e-01 4.417562112212181091e-02
-2.845646440982818604e-01 -1.095877438783645630e-01 -4.429860711097717285e-01 4.747606813907623291e-01 4.467243850231170654e-01 -1.319802701473236084e-01 4.167708754539489746e-01 3.077329099178314209e-01
2.350019663572311401e-01 -2.412666976451873779e-01 -2.086554318666458130e-01 6.575809121131896973e-01 3.785074055194854736e-01 4.887287318706512451e-02 -4.944006204605102539e-01 -1.432698667049407959e-01
2.668770551681518555e-01 3.745568990707397461e-01 -1.632708907127380371e-01 7.832211852073669434e-01 -2.046976983547210693e-01 -8.808774501085281372e-02 3.041248321533203125e-01 7.898451387882232666e-02
2.974685430526733398e-01 4.474232792854309082e-01 -1.231046691536903381e-01 8.013133406639099121e-01 -8.652664721012115479e-02 -1.023771762847900391e-01 1.589043289422988892e-01 -1.041556149721145630e-01
1.839532405138015747e-01 -1.690340787172317505e-01 -2.794714868068695068e-01 6.540614366531372070e-01 2.731190323829650879e-01 -3.783340752124786377e-01 -3.320815563201904297e-01 3.219922780990600586e-01
4.910843372344970703e-01 -1.430969685316085815e-01 6.111807748675346375e-02 7.100916504859924316e-01 2.520243525505065918e-01 3.572859615087509155e-02 -3.915141820907592773e-01 1.109859198331832886e-01
4.181638658046722412e-01 -1.865350157022476196e-01 -5.645129680633544922e-01 6.535751223564147949e-01 -1.563865691423416138e-01 -1.248193979263305664e-01 -9.624215774238109589e-03 6.617561727762222290e-02
-3.572914898395538330e-01 1.292676925659179688e-01 2.840681932866573334e-02 4.558946490287780762e-01 4.256685078144073486e-01 4.969770610332489014e-01 1.990386843681335449e-01 4.233076572418212891e-01
-3.139491751790046692e-02 -2.372932434082031250e-01 2.621118426322937012e-01 6.077063083648681641e-01 1.520586609840393066e-01 4.769547879695892334e-01 2.306036502122879028e-01 4.482311010360717773e-01
-3.559330701828002930e-01 -1.068003359250724316e-03 -3.839318752288818359e-01 4.645209312438964844e-01 -2.542536854743957520e-01 3.645508885383605957e-01 -2.220980525016784668e-01 5.130861401557922363e-01
3.619990944862365723e-01 4.568699598312377930e-01 1.643108725547790527e-01 7.200700640678405762e-01 -1.281409710645675659e-01 2.281591892242431641e-01 8.259343355894088745e-02 -1.985677033662796021e-01
1.485194563865661621e-01 -9.787321835756301880e-02 -1.658928245306015015e-01 6.365136504173278809e-01 4.926301240921020508e-01 -1.671317368745803833e-01 -4.905558824539184570e-01 -1.563020497560501099e-01
1.471868008375167847e-01 7.660564733669161797e-04 3.571603596210479736e-01 5.742072463035583496e-01 5.101184248924255371e-01 3.862939476966857910e-01 3.105444908142089844e-01 1.231918111443519592e-01
5.129700526595115662e-02 -1.476962715387344360e-01 -3.763075172901153564e-01 2.926640510559082031e-01 4.320831596851348877e-01 5.939088463783264160e-01 -4.191828072071075439e-01 1.820902973413467407e-01
-3.453812599182128906e-01 2.250107526779174805e-01 8.164432644844055176e-02 4.648500084877014160e-01 4.285210669040679932e-01 -2.650543116033077240e-02 1.316603571176528931e-01 6.369171142578125000e-01
-3.886582255363464355e-01 1.961677670478820801e-01 2.260857969522476196e-01 6.297388076782226562e-01 1.582219600677490234e-01 -5.465529114007949829e-02 -1.983292400836944580e-01 5.435268878936767578e-01
1.835838407278060913e-01 -2.390026748180389404e-01 -2.201243937015533447e-01 4.406709969043731689e-01 3.555400669574737549e-01 5.623337030410766602e-01 -4.706749022006988525e-01 -4.864191263914108276e-02
-2.095336019992828369e-01 1.165223345160484314e-01 3.136948868632316589e-02 3.487007021903991699e-01 7.112379670143127441e-01 4.821662977337837219e-02 -1.783203929662704468e-01 5.291118621826171875e-01
-2.015208592638373375e-03 1.550459302961826324e-02 1.046515703201293945e-01 5.720218420028686523e-01 2.035209983587265015e-01 5.729338526725769043e-01 -4.271221756935119629e-01 -3.308885693550109863e-01
7.812303304672241211e-02 5.109827518463134766e-01 -7.972393631935119629e-01 2.485695481300354004e-01 1.654303371906280518e-01 7.499435544013977051e-02 -4.830479249358177185e-02 9.551914408802986145e-03
5.917519330978393555e-01 4.744456708431243896e-01 -1.427384316921234131e-01 6.047559380531311035e-01 -1.817643828690052032e-02 1.288298070430755615e-01 1.441280692815780640e-01 3.043805249035358429e-02
-1.982094943523406982e-01 7.331679016351699829e-02 -3.285388350486755371e-01 7.625968456268310547e-01 5.572401732206344604e-02 2.360177040100097656e-02 -1.507386416196823120e-01 -4.893481135368347168e-01
-2.195969037711620331e-02 3.867888748645782471e-01 -6.105780228972434998e-02 8.214382529258728027e-01 -5.222776159644126892e-02 -3.986610174179077148e-01 -7.469666004180908203e-02 6.469467282295227051e-02
-1.463139709085226059e-02 5.008127689361572266e-01 -4.397079646587371826e-01 1.389237642288208008e-01 2.477277815341949463e-01 3.884220123291015625e-01 4.367293119430541992e-01 3.651800155639648438e-01
5.831057429313659668e-01 -2.225742042064666748e-01 -1.085265353322029114e-01 5.092288851737976074e-01 3.893935084342956543e-01 1.979733109474182129e-01 -3.236438930034637451e-01 2.092614024877548218e-01
-2.508883178234100342e-01 3.540808558464050293e-01 -1.196619421243667603e-01 3.396593630313873291e-01 -2.265820652246475220e-01 7.649742960929870605e-01 -1.203839927911758423e-01 1.760021895170211792e-01
3.717175498604774475e-02 -3.061658143997192383e-01 -1.790330260992050171e-01 4.386273622512817383e-01 4.569035470485687256e-01 5.395027399063110352e-01 2.857823669910430908e-01 3.145451843738555908e-01
6.404346227645874023e-02 5.336546301841735840e-01 -4.532070085406303406e-02 7.673834562301635742e-01 -3.321056962013244629e-01 9.088755398988723755e-02 2.933909557759761810e-02 -2.764316461980342865e-02
-8.851461112499237061e-02 -7.396066561341285706e-03 1.587830930948257446e-01 4.246129095554351807e-01 5.317239165306091309e-01 4.969602525234222412e-01 2.126013785600662231e-01 4.601119756698608398e-01
5.555887818336486816e-01 4.670935571193695068e-01 -8.030046522617340088e-02 5.896047949790954590e-01 9.441039524972438812e-03 3.633222542703151703e-03 3.028368353843688965e-01 1.650757938623428345e-01
-1.718857735395431519e-01 3.515309989452362061e-01 1.246493309736251831e-01 3.671647310256958008e-01 4.402944743633270264e-01 1.923614889383316040e-01 -3.198593854904174805e-02 6.816514134407043457e-01
-3.103762567043304443e-01 -3.817774727940559387e-02 -4.461669921875000000e-02 5.931251049041748047e-01 4.022607803344726562e-01 -5.649175867438316345e-02 4.763508141040802002e-01 3.956083655357360840e-01
-2.869845367968082428e-02 4.408976435661315918e-01 -2.134245783090591431e-01 2.827378809452056885e-01 5.774344205856323242e-01 1.404573768377304077e-01 4.832367002964019775e-01 3.043324947357177734e-01
1.089560911059379578e-01 5.088836550712585449e-01 -2.086239010095596313e-01 4.570426940917968750e-01 9.679206414148211479e-04 9.703494608402252197e-03 2.044875323772430420e-01 6.594269275665283203e-01
4.449855908751487732e-02 4.284220635890960693e-01 -1.677050739526748657e-01 2.362181991338729858e-01 4.561454951763153076e-01 4.031174778938293457e-01 5.218177437782287598e-01 2.961151003837585449e-01
4.587673582136631012e-03 -2.393493652343750000e-01 -1.414170116186141968e-01 4.494228363037109375e-01 7.856782078742980957e-01 3.106430470943450928e-01 5.450591817498207092e-02 6.285709142684936523e-02
-1.342543512582778931e-01 1.195950284600257874e-01 1.700329333543777466e-01 5.016280412673950195e-01 5.055111646652221680e-01 8.090390823781490326e-03 1.135397776961326599e-01 6.470183134078979492e-01
3.347518742084503174e-01 3.579481244087219238e-01 -6.153565049171447754e-01 5.020678043365478516e-01 -5.112114176154136658e-02 2.105581611394882202e-01 2.388691604137420654e-01 -1.583412140607833862e-01
-1.170985400676727295e-01 4.385442435741424561e-01 -5.132332444190979004e-01 5.853979587554931641e-01 -7.278148084878921509e-02 2.047316431999206543e-01 -6.626179814338684082e-02 -3.691407442092895508e-01
-5.847697854042053223e-01 -3.082595393061637878e-02 -2.787046432495117188e-01 4.504538476467132568e-01 1.192330047488212585e-01 2.212274372577667236e-01 2.739888429641723633e-01 4.881406426429748535e-01
6.291171312332153320e-01 -5.087498109787702560e-03 2.675555348396301270e-01 6.177706718444824219e-01 2.441988140344619751e-01 1.642051339149475098e-01 -1.865996718406677246e-01 1.718822717666625977e-01
7.904415018856525421e-03 4.002937674522399902e-01 -4.487358331680297852e-01 1.725470423698425293e-01 3.106226921081542969e-01 4.282995462417602539e-01 5.158836245536804199e-01 2.500066161155700684e-01
-3.057556152343750000e-01 -2.159633487462997437e-01 -1.983640491962432861e-01 5.010118484497070312e-01 6.330142021179199219e-01 1.311177760362625122e-01 3.886724412441253662e-01 2.339258231222629547e-02
1.001257672905921936e-01 -2.092026919126510620e-01 9.447409212589263916e-02 5.307545065879821777e-01 5.220760107040405273e-01 8.809673786163330078e-02 -1.018515229225158691e-01 6.040571928024291992e-01
-2.920223176479339600e-01 1.279180347919464111e-01 -1.675671786069869995e-01 8.256946206092834473e-01 -4.010695219039916992e-01 1.234224364161491394e-01 -6.770046055316925049e-02 -8.852275460958480835e-02
-2.012920379638671875e-01 3.786932229995727539e-01 -2.080458700656890869e-01 8.038195967674255371e-01 -2.723202705383300781e-01 -2.071113288402557373e-01 -9.297031909227371216e-02 3.109595924615859985e-02
1.039777472615242004e-01 2.452909201383590698e-01 2.306463569402694702e-02 8.883513808250427246e-01 5.083931982517242432e-02 -1.779049634933471680e-01 1.987278312444686890e-01 -2.561119198799133301e-01
-3.675805404782295227e-02 1.537710428237915039e-01 -6.532617211341857910e-01 2.368694096803665161e-01 1.983434520661830902e-02 4.267337024211883545e-01 -4.897139668464660645e-01 2.642546594142913818e-01
2.221952080726623535e-01 -2.960619926452636719e-01 -3.168695867061614990e-01 7.114652395248413086e-01 2.680712938308715820e-01 -3.478830456733703613e-01 -2.456192672252655029e-01 5.633613839745521545e-02
-1.965584419667720795e-02 -2.361657917499542236e-01 -2.228416949510574341e-01 3.683424592018127441e-01 6.186177730560302734e-01 4.910256862640380859e-01 -1.137410700321197510e-01 3.489608168601989746e-01
-1.662040054798126221e-01 -1.547818183898925781e-01 -7.566399127244949341e-02 5.033791661262512207e-01 1.832477152347564697e-01 1.231387779116630554e-01 -3.732712566852569580e-01 7.079752087593078613e-01
3.265724182128906250e-01 3.751777410507202148e-01 -1.060170978307723999e-01 7.387297153472900391e-01 -9.787715971469879150e-02 1.107359677553176880e-01 3.799092769622802734e-01 -1.716319024562835693e-01
-8.796332031488418579e-02 -2.838788032531738281e-01 -2.889009416103363037e-01 5.519945025444030762e-01 1.566721200942993164e-01 5.252934694290161133e-01 -4.583750069141387939e-01 -1.136949434876441956e-01
-2.596387863159179688e-01 3.017129935324192047e-02 -2.633833289146423340e-01 7.878127694129943848e-01 1.310943961143493652e-01 -2.207519486546516418e-02 -2.440444976091384888e-01 -4.054957032203674316e-01
-1.358789158985018730e-03 9.873951226472854614e-02 1.465697437524795532e-01 5.615223646163940430e-01 2.345350533723831177e-01 3.708915412425994873e-01 -6.786381006240844727e-01 -1.848876662552356720e-02
-1.662037968635559082e-01 2.219143658876419067e-01 -1.658720970153808594e-01 8.449026346206665039e-01 -1.007018983364105225e-02 -1.484984531998634338e-02 -1.774303168058395386e-01 -3.872376084327697754e-01
3.506694734096527100e-01 -2.947546243667602539e-01 -1.642237603664398193e-01 7.026931643486022949e-01 2.471807450056076050e-01 -2.208416759967803955e-01 -3.249098360538482666e-01 2.323097139596939087e-01
5.677793174982070923e-03 3.712334036827087402e-01 -8.476001620292663574e-01 3.171548545360565186e-01 -1.129925018176436424e-03 1.906082481145858765e-01 -1.009709760546684265e-02 -8.188883960247039795e-02
-4.181714057922363281e-01 -7.770780473947525024e-02 -7.426166534423828125e-02 5.141319036483764648e-01 6.015577912330627441e-01 7.015600055456161499e-02 3.169967532157897949e-01 2.862989306449890137e-01
-4.695471227169036865e-01 1.178719401359558105e-01 -3.597626090049743652e-02 2.948579490184783936e-01 5.175652503967285156e-01 5.243546366691589355e-01 1.365352272987365723e-01 3.404891490936279297e-01
2.729704417288303375e-02 5.987664312124252319e-02 -3.250186443328857422e-01 7.801081538200378418e-01 2.040784507989883423e-01 -2.161546200513839722e-01 7.315009087324142456e-02 -4.332921206951141357e-01
2.650577723979949951e-01 4.361031576991081238e-02 -8.113322257995605469e-01 3.783931136131286621e-01 -2.078129202127456665e-01 1.107329502701759338e-01 2.275160327553749084e-02 2.653968036174774170e-01
-2.020953744649887085e-01 4.065630435943603516e-01 -7.557003498077392578e-01 2.945174872875213623e-01 1.737112700939178467e-01 2.045946419239044189e-01 -2.509635686874389648e-02 -2.517465949058532715e-01
5.973928608000278473e-03 -1.779388822615146637e-02 1.715876460075378418e-01 3.848078250885009766e-01 2.638745009899139404e-01 7.055081725120544434e-01 2.791284024715423584e-02 5.039620399475097656e-01
-3.943139016628265381e-01 1.131514757871627808e-01 1.180830076336860657e-01 5.748481750488281250e-01 1.268019080162048340e-01 1.832187473773956299e-01 -1.981807202100753784e-01 6.311861276626586914e-01
3.080818057060241699e-01 -1.036253795027732849e-01 1.001572087407112122e-01 5.068631172180175781e-01 5.490607023239135742e-01 -4.172197543084621429e-03 -4.276731610298156738e-01 3.781749606132507324e-01
-1.971014589071273804e-01 3.479284942150115967e-01 -2.618857845664024353e-02 2.007814049720764160e-01 7.544967532157897949e-01 3.074330687522888184e-01 -1.795678436756134033e-01 3.210492730140686035e-01
3.724937513470649719e-02 2.818212807178497314e-01 2.185880690813064575e-01 8.948379158973693848e-01 -7.325534708797931671e-03 -1.822730898857116699e-02 -1.519854664802551270e-01 -2.172281444072723389e-01
5.125123262405395508e-01 -7.719989866018295288e-02 -1.378975510597229004e-01 7.881323695182800293e-01 1.270122081041336060e-01 -2.524129748344421387e-01 -6.690759211778640747e-02 8.295626193284988403e-02
9.917660802602767944e-02 6.322978734970092773e-01 -6.255664825439453125e-01 4.088811874389648438e-01 -8.368285000324249268e-02 1.442619878798723221e-02 1.032186076045036316e-01 1.182422637939453125e-01
-3.534790575504302979e-01 1.817164272069931030e-01 1.473857760429382324e-01 5.341898798942565918e-01 8.058010786771774292e-02 2.658038735389709473e-01 -2.439379505813121796e-02 6.761732697486877441e-01
3.107850551605224609e-01 1.176746562123298645e-01 -4.737122356891632080e-01 7.098435759544372559e-01 -3.029530048370361328e-01 2.144878171384334564e-02 2.081412589177489281e-03 2.627530097961425781e-01
1.746294647455215454e-01 3.469929993152618408e-01 1.928468346595764160e-01 8.597117662429809570e-01 3.063234686851501465e-02 -7.987625151872634888e-02 -1.989392340183258057e-01 -1.609686464071273804e-01
4.101492092013359070e-02 4.435639083385467529e-01 8.047466725111007690e-02 8.272179961204528809e-01 4.810599610209465027e-02 -2.795111835002899170e-01 1.657873094081878662e-01 -5.363689735531806946e-02
-3.187924623489379883e-01 4.381300806999206543e-01 5.569102242588996887e-02 4.361447095870971680e-01 -2.113496065139770508e-01 5.858929753303527832e-01 6.132597848773002625e-02 3.484100699424743652e-01
1.237602457404136658e-01 -2.354550361633300781e-01 -3.943714201450347900e-01 6.363657116889953613e-01 1.979550868272781372e-01 -3.928092718124389648e-01 -2.635580897331237793e-01 3.252786695957183838e-01
2.059699296951293945e-01 -1.916333585977554321e-01 -4.324105083942413330e-01 6.435866951942443848e-01 9.899996966123580933e-02 -6.350701302289962769e-02 -5.517955422401428223e-01 3.684823960065841675e-02
1.345696300268173218e-01 2.009692490100860596e-01 -4.968252480030059814e-01 3.910001516342163086e-01 2.846158146858215332e-01 -1.034973338246345520e-01 4.630938470363616943e-01 4.853990375995635986e-01
-4.931005835533142090e-02 -4.387230053544044495e-02 -5.833036899566650391e-01 5.432901978492736816e-01 -2.854681611061096191e-01 8.031493425369262695e-02 -2.491088658571243286e-01 4.585179686546325684e-01
1.991155184805393219e-02 4.563032984733581543e-01 -6.972521543502807617e-01 4.164999127388000488e-01 -1.993856430053710938e-01 1.455613225698471069e-01 2.501694560050964355e-01 9.072317183017730713e-02
-1.408925950527191162e-01 2.178235352039337158e-01 1.305904537439346313e-01 5.679201483726501465e-01 1.807619631290435791e-01 5.006105303764343262e-01 -5.030159950256347656e-01 -2.383362650871276855e-01
-4.647036194801330566e-01 1.299006491899490356e-01 -1.000331416726112366e-01 3.551879823207855225e-01 5.683122277259826660e-01 1.354759037494659424e-01 -2.300101667642593384e-01 4.865943789482116699e-01
-2.105196118354797363e-01 1.779682338237762451e-01 -1.102805808186531067e-01 9.067714810371398926e-01 -1.070828959345817566e-01 -9.724727272987365723e-02 -5.031348764896392822e-02 -2.572104036808013916e-01
2.255807816982269287e-01 3.652392625808715820e-01 -1.506703533232212067e-02 6.884781122207641602e-01 -2.871257662773132324e-01 3.897423446178436279e-01 3.258399069309234619e-01 -3.119006939232349396e-02
4.177866578102111816e-01 7.986581325531005859e-02 -4.313637614250183105e-01 6.781120896339416504e-01 1.188443973660469055e-02 1.631242781877517700e-01 2.089381217956542969e-01 -3.205606341361999512e-01
4.324530065059661865e-01 4.081941246986389160e-01 -7.476951926946640015e-02 2.804703712463378906e-01 4.044854342937469482e-01 4.808269739151000977e-01 -3.579923212528228760e-01 -1.978543996810913086e-01
-1.956870853900909424e-01 3.241026997566223145e-01 -5.648142099380493164e-01 4.356930255889892578e-01 -1.450234558433294296e-02 3.795066177845001221e-01 2.309634834527969360e-01 -3.876089453697204590e-01
1.043793112039566040e-01 2.634209990501403809e-01 2.261980436742305756e-02 8.572810888290405273e-01 5.566690117120742798e-02 -3.442472219467163086e-01 -2.484326809644699097e-01 -3.079150430858135223e-02
-1.132804974913597107e-01 4.833385944366455078e-01 -3.719343543052673340e-01 6.388372182846069336e-02 2.760179638862609863e-01 5.312163233757019043e-01 -3.054539859294891357e-01 3.993197977542877197e-01
3.460821695625782013e-03 -8.024053275585174561e-02 -6.497722268104553223e-01 3.163707256317138672e-01 3.610668182373046875e-01 4.457353055477142334e-01 -3.134288191795349121e-01 2.096856683492660522e-01
5.279224514961242676e-01 -8.716633170843124390e-02 1.283602714538574219e-01 7.565886378288269043e-01 5.740025267004966736e-02 5.729794874787330627e-02 -3.001450598239898682e-01 1.677272915840148926e-01
-3.660879135131835938e-01 -2.423805650323629379e-03 -3.339646458625793457e-01 3.572629988193511963e-01 5.696910023689270020e-01 7.413131743669509888e-02 -1.995479464530944824e-01 5.068944096565246582e-01
2.968973666429519653e-02 3.221671581268310547e-01 -8.153597712516784668e-01 4.222865402698516846e-01 -1.764872223138809204e-01 8.860793709754943848e-02 -8.229812979698181152e-02 8.010770380496978760e-02
1.337963789701461792e-01 4.725104272365570068e-01 -2.028352171182632446e-01 2.907322049140930176e-01 3.976370990276336670e-01 8.393553644418716431e-02 5.021070837974548340e-01 4.646429121494293213e-01
3.641073405742645264e-01 -1.831239312887191772e-01 1.565647721290588379e-01 7.012495994567871094e-01 2.620158195495605469e-01 1.221646647900342941e-02 -2.771693170070648193e-01 4.147332608699798584e-01
3.675505220890045166e-01 2.384282350540161133e-01 -1.983707994222640991e-01 3.684018850326538086e-01 3.919337391853332520e-01 5.092997550964355469e-01 -3.506839871406555176e-01 -3.114646971225738525e-01
3.300669193267822266e-01 3.540701270103454590e-01 -3.156501352787017822e-01 5.842825174331665039e-01 -3.276788070797920227e-02 2.096696048974990845e-01 5.159480571746826172e-01 -1.158957332372665405e-01
-3.323505166918039322e-03 2.577756941318511963e-01 1.230982244014739990e-01 8.730459809303283691e-01 1.204246431589126587e-01 -2.045077085494995117e-01 2.400581389665603638e-01 -2.054869532585144043e-01
1.044896896928548813e-02 -1.600738614797592163e-02 1.088323518633842468e-01 6.892659068107604980e-01 1.586218178272247314e-01 2.778690755367279053e-01 -6.294140815734863281e-01 -1.190309375524520874e-01
3.693878650665283203e-02 -3.351521193981170654e-01 -5.002363324165344238e-01 3.962439596652984619e-01 5.097469091415405273e-01 2.720870077610015869e-01 1.867749840021133423e-01 3.321216106414794922e-01
-1.563468128442764282e-01 4.328857641667127609e-03 1.014545336365699768e-01 4.733118116855621338e-01 7.270310521125793457e-01 3.061295747756958008e-01 2.821656763553619385e-01 1.982742100954055786e-01
1.362649053335189819e-01 3.770914375782012939e-01 -7.739548087120056152e-01 4.646629095077514648e-01 -1.061123684048652649e-01 -7.217219471931457520e-02 3.907183557748794556e-02 7.950455695390701294e-02
3.745901584625244141e-01 3.495681285858154297e-01 -2.885856032371520996e-01 6.146835088729858398e-01 -1.346841305494308472e-01 2.726515531539916992e-01 4.178341031074523926e-01 -9.645133465528488159e-02
3.269626796245574951e-01 2.312109917402267456e-01 -2.153229564428329468e-01 8.202900886535644531e-01 -2.205815166234970093e-01 -2.126972526311874390e-01 -1.295248977839946747e-02 1.622746735811233521e-01
-3.242159783840179443e-01 9.653146564960479736e-02 -1.650639921426773071e-01 8.238671422004699707e-01 9.339610487222671509e-02 -3.861349448561668396e-02 -2.224138081073760986e-01 -3.462378084659576416e-01
-4.947734475135803223e-01 1.434569954872131348e-01 1.044965088367462158e-01 3.541403710842132568e-01 4.840276837348937988e-01 4.269498884677886963e-01 -1.850928515195846558e-01 3.840000033378601074e-01
6.017549335956573486e-02 3.072377145290374756e-01 1.305062323808670044e-01 3.365976512432098389e-01 8.794108033180236816e-02 5.108085870742797852e-01 -1.300727725028991699e-01 6.971915960311889648e-01
-2.690340578556060791e-01 1.197664961218833923e-01 -2.436575740575790405e-01 4.321431219577789307e-01 -8.986521512269973755e-02 4.430356323719024658e-01 -3.053473830223083496e-01 6.079200506210327148e-01
2.893695607781410217e-02 8.222240209579467773e-02 -6.687379479408264160e-01 3.766196370124816895e-01 -1.114543676376342773e-01 2.957329154014587402e-01 -3.831034302711486816e-01 3.958548605442047119e-01
-9.359049797058105469e-02 1.160339191555976868e-01 1.226939931511878967e-01 4.000218212604522705e-01 1.535835415124893188e-01 5.646212697029113770e-01 -3.010278753936290741e-02 6.778011322021484375e-01
-3.580397367477416992e-01 -3.466378152370452881e-02 -1.094759851694107056e-01 5.004971623420715332e-01 1.049304902553558350e-01 1.881182342767715454e-01 -4.547016024589538574e-01 5.957944989204406738e-01
4.338110983371734619e-01 -1.064327582716941833e-01 -6.257755160331726074e-01 4.245267808437347412e-01 1.733305007219314575e-01 1.843978613615036011e-01 -3.460012078285217285e-01 2.118941247463226318e-01
3.628733456134796143e-01 3.209234476089477539e-01 -3.072723448276519775e-01 7.281525731086730957e-01 -2.807850241661071777e-01 -1.165802627801895142e-01 1.294392943382263184e-01 1.775466799736022949e-01
-2.596492767333984375e-01 2.420444041490554810e-01 3.541140854358673096e-01 5.488454699516296387e-01 -9.402864612638950348e-03 4.148115813732147217e-01 -1.273082941770553589e-01 5.089244842529296875e-01
-4.136050641536712646e-01 3.305894434452056885e-01 -1.059061214327812195e-01 5.222280025482177734e-01 -1.928144842386245728e-01 4.757117927074432373e-01 -3.265217244625091553e-01 2.561404705047607422e-01
4.548229277133941650e-01 2.773814201354980469e-01 -1.494322866201400757e-01 6.591824889183044434e-01 -2.869792878627777100e-01 2.950937747955322266e-01 2.992285192012786865e-01 1.920510083436965942e-02
-4.116869568824768066e-01 1.831044554710388184e-01 -3.446606397628784180e-01 2.894185781478881836e-01 6.199776530265808105e-01 -7.439726591110229492e-02 4.875647649168968201e-02 4.496089220046997070e-01
-1.750626862049102783e-01 -2.685170471668243408e-01 -7.585275918245315552e-02 4.303950369358062744e-01 5.585038065910339355e-01 5.397856831550598145e-01 -2.846132516860961914e-01 1.481833010911941528e-01
-1.467957645654678345e-01 1.453830301761627197e-01 -2.425282299518585205e-01 8.217879533767700195e-01 -3.475695848464965820e-02 1.873280294239521027e-02 -1.796454191207885742e-01 -4.351183176040649414e-01
-5.271639823913574219e-01 2.566790282726287842e-01 -4.264343157410621643e-02 2.572221457958221436e-01 1.798532754182815552e-01 6.960235834121704102e-01 2.267832495272159576e-02 2.663119435310363770e-01
-1.359419524669647217e-01 -5.292145535349845886e-02 -9.219204634428024292e-02 4.655694365501403809e-01 5.511723160743713379e-01 1.524611860513687134e-01 6.518943607807159424e-02 6.497535109519958496e-01
-5.049373507499694824e-01 2.758263945579528809e-01 5.182843282818794250e-02 5.287230610847473145e-01 6.633654981851577759e-02 3.782626390457153320e-01 -2.976423315703868866e-02 4.882158935070037842e-01
-1.104487758129835129e-02 2.588057219982147217e-01 -7.709075808525085449e-01 3.222785890102386475e-01 2.808085083961486816e-01 1.647888273000717163e-01 -7.067935913801193237e-02 -3.517546355724334717e-01
-2.358430176973342896e-01 5.088574066758155823e-02 1.081568077206611633e-01 4.128343760967254639e-01 3.089042603969573975e-01 5.931487679481506348e-01 1.835626810789108276e-01 5.279357433319091797e-01
-3.127198219299316406e-01 3.241796791553497314e-01 -6.936110556125640869e-02 8.295729756355285645e-01 -2.153168991208076477e-02 -4.954062402248382568e-02 2.588875964283943176e-02 -3.170542716979980469e-01
4.665733277797698975e-01 4.312995970249176025e-01 -1.693488508462905884e-01 7.206456661224365234e-01 1.311098458245396614e-04 -8.531700819730758667e-02 2.008622884750366211e-01 -2.561801858246326447e-02
3.344949483871459961e-01 -2.333253622055053711e-01 -3.458011522889137268e-02 4.853785932064056396e-01 2.898892462253570557e-01 3.803492486476898193e-01 3.531082868576049805e-01 4.934547245502471924e-01
1.554914414882659912e-01 2.297079265117645264e-01 -1.314391195774078369e-01 3.818342089653015137e-01 3.993238508701324463e-01 5.517709255218505859e-01 -4.122702479362487793e-01 -3.551134169101715088e-01
-7.013229280710220337e-02 2.856754362583160400e-01 1.599529683589935303e-01 5.313422083854675293e-01 2.513655722141265869e-01 4.638165533542633057e-01 -5.489693880081176758e-01 -1.608837693929672241e-01
5.218845009803771973e-01 -1.065501645207405090e-01 8.551850914955139160e-02 8.006730675697326660e-01 1.272315979003906250e-01 8.419808745384216309e-02 -2.110761851072311401e-01 -7.906710729002952576e-03
4.403086602687835693e-01 3.684037327766418457e-01 -2.122350335121154785e-01 5.492928028106689453e-01 -8.426386862993240356e-02 4.058952033519744873e-01 3.540689051151275635e-01 -1.625569313764572144e-01
-1.403675675392150879e-01 2.676278352737426758e-01 9.040705859661102295e-02 4.005497097969055176e-01 -2.005554288625717163e-01 7.964955568313598633e-01 -1.496957987546920776e-01 2.074184864759445190e-01
-8.126801997423171997e-02 -2.660952210426330566e-01 -1.097710356116294861e-01 4.544289410114288330e-01 7.832643985748291016e-01 1.815598011016845703e-01 -7.798624038696289062e-02 2.269021421670913696e-01
3.785420060157775879e-01 -1.770806163549423218e-01 1.051719412207603455e-01 5.287807583808898926e-01 5.284025669097900391e-01 5.339535325765609741e-02 -4.010326564311981201e-01 3.029695749282836914e-01
-2.934284508228302002e-01 6.038557291030883789e-01 -6.284293532371520996e-01 2.662813067436218262e-01 1.741711348295211792e-01 7.187981903553009033e-02 -1.904271245002746582e-01 -1.080016493797302246e-01
-1.233998164534568787e-01 6.612393856048583984e-01 -6.691165566444396973e-01 2.816765010356903076e-01 6.000676378607749939e-02 5.277045816183090210e-02 -1.183949485421180725e-01 8.568456396460533142e-03
2.640374004840850830e-01 3.400375545024871826e-01 -3.574849069118499756e-01 5.667662620544433594e-01 1.592611968517303467e-01 2.406048476696014404e-01 7.632789760828018188e-02 -5.258881449699401855e-01
6.464310735464096069e-02 3.857219517230987549e-01 -4.482389986515045166e-01 8.659266680479049683e-02 1.891188472509384155e-01 6.641118526458740234e-01 3.638280332088470459e-01 1.715876758098602295e-01
3.411764502525329590e-01 -2.254420965909957886e-01 -3.997489511966705322e-01 6.527095437049865723e-01 2.415490597486495972e-01 7.967280596494674683e-02 -3.731447756290435791e-01 -2.074000686407089233e-01
2.261213809251785278e-01 4.774834811687469482e-01 -6.827502250671386719e-01 4.424843192100524902e-01 -3.450983762741088867e-02 1.269897669553756714e-01 1.842786818742752075e-01 -8.753561228513717651e-02
1.497027575969696045e-01 -2.179538160562515259e-01 -3.957512080669403076e-01 4.937347769737243652e-01 5.566683411598205566e-01 3.774220645427703857e-01 -2.699925005435943604e-01 6.685196608304977417e-02
-3.225680291652679443e-01 7.232347130775451660e-02 -4.948937594890594482e-01 4.063101410865783691e-01 -2.061216384172439575e-01 2.857371866703033447e-01 -2.746000885963439941e-01 5.302587747573852539e-01
-1.441075503826141357e-01 3.151052594184875488e-01 -8.501783758401870728e-02 4.337412118911743164e-01 3.246546983718872070e-01 -9.653254598379135132e-02 -1.119549274444580078e-01 7.465447783470153809e-01
1.728307008743286133e-01 1.193001568317413330e-01 6.056759878993034363e-02 3.988251686096191406e-01 -8.430870622396469116e-02 6.217548251152038574e-01 -4.554305374622344971e-01 4.382500946521759033e-01
1.082761883735656738e-01 2.927952408790588379e-01 -7.330195903778076172e-01 3.397542238235473633e-01 -2.532856464385986328e-01 1.230512335896492004e-01 -1.793157011270523071e-01 3.719507455825805664e-01
-1.364951878786087036e-01 1.003474444150924683e-01 -3.072485327720642090e-01 7.859974503517150879e-01 9.899303317070007324e-02 -1.085271965712308884e-02 -1.487059593200683594e-01 -4.765238761901855469e-01
-1.922831833362579346e-01 1.332389414310455322e-01 1.906503140926361084e-01 4.373162686824798584e-01 7.140241265296936035e-01 1.828917562961578369e-01 6.370928138494491577e-02 4.127261042594909668e-01
-7.489959150552749634e-02 -1.249634698033332825e-01 -3.800721168518066406e-01 2.714942991733551025e-01 2.464359104633331299e-01 7.082734704017639160e-01 -4.432977735996246338e-01 4.141801595687866211e-02
-1.773438304662704468e-01 2.471123263239860535e-02 -6.023344993591308594e-01 1.770454943180084229e-01 6.283892691135406494e-02 5.872410535812377930e-01 1.798707395792007446e-01 4.388990402221679688e-01
-3.050509095191955566e-01 -2.087527364492416382e-01 -1.192488595843315125e-01 4.866059422492980957e-01 6.977706551551818848e-01 2.459875941276550293e-01 2.247139066457748413e-01 -1.202933713793754578e-01
3.108836710453033447e-01 3.356574177742004395e-01 -2.837971150875091553e-01 7.519634962081909180e-01 -1.104431599378585815e-01 -3.107368052005767822e-01 1.560213714838027954e-01 1.076928153634071350e-01
6.722674518823623657e-02 -2.735628932714462280e-02 -5.891780257225036621e-01 5.029537081718444824e-01 -1.770793646574020386e-01 1.321994662284851074e-01 -4.208840727806091309e-01 4.106847345829010010e-01
-1.031777113676071167e-01 3.005828857421875000e-01 7.728462666273117065e-02 3.793551623821258545e-01 5.737379789352416992e-01 -2.157850116491317749e-01 -2.823645472526550293e-01 5.418974161148071289e-01
-9.069772064685821533e-02 1.873522549867630005e-01 -2.447373569011688232e-01 3.197648525238037109e-01 -2.567014396190643311e-01 8.458896279335021973e-01 -1.074382141232490540e-01 3.948775678873062134e-02
6.839732080698013306e-02 4.922389388084411621e-01 3.500095903873443604e-01 5.405501127243041992e-01 1.527567952871322632e-01 4.880098998546600342e-02 2.448183894157409668e-01 5.026622414588928223e-01
5.011941194534301758e-01 5.549802184104919434e-01 -3.276858106255531311e-02 4.129207432270050049e-01 1.487715244293212891e-01 3.469104766845703125e-01 -3.319383263587951660e-01 -1.286903023719787598e-01
3.897034004330635071e-02 -3.007704615592956543e-01 -1.056193634867668152e-01 5.848221778869628906e-01 3.769772946834564209e-01 -8.337435871362686157e-02 3.674872964620590210e-02 6.359499692916870117e-01
2.998327016830444336e-01 -2.078864127397537231e-01 -2.835984826087951660e-01 7.547405362129211426e-01 2.785875499248504639e-01 -1.807997673749923706e-01 -2.290164679288864136e-01 -2.325377017259597778e-01
6.256309151649475098e-02 -3.769550025463104248e-01 -2.929222583770751953e-01 4.119865298271179199e-01 5.878422856330871582e-01 4.116136729717254639e-01 -2.259398698806762695e-01 1.800591796636581421e-01
1.084025353193283081e-01 -1.896582394838333130e-01 -3.054564297199249268e-01 6.303446888923645020e-01 3.398889005184173584e-01 -4.437492191791534424e-01 -3.021599054336547852e-01 2.406287789344787598e-01
4.817292094230651855e-01 3.464590907096862793e-01 -3.484692871570587158e-01 6.538533568382263184e-01 1.863768883049488068e-02 8.378836512565612793e-02 1.206978783011436462e-01 -2.775107622146606445e-01
3.068277537822723389e-01 -2.330967783927917480e-01 2.172392010688781738e-01 7.054302096366882324e-01 -4.212075844407081604e-02 1.726062744855880737e-01 -1.546661704778671265e-01 5.012076497077941895e-01
3.511742129921913147e-02 4.235916733741760254e-01 -3.854279965162277222e-02 3.897313773632049561e-01 -2.384106516838073730e-01 6.642691493034362793e-01 -3.406752943992614746e-01 2.276136130094528198e-01
2.218946069478988647e-01 -1.082492917776107788e-01 -6.383090466260910034e-02 2.858786880970001221e-01 5.325695276260375977e-01 7.542991042137145996e-01 -3.722045570611953735e-03 2.515140734612941742e-02
1.029567141085863113e-02 2.074680775403976440e-01 -8.015363812446594238e-01 2.839865088462829590e-01 1.204147338867187500e-01 3.519313931465148926e-01 -2.535737156867980957e-01 1.763154417276382446e-01
2.696704864501953125e-01 6.872989982366561890e-02 2.216475009918212891e-01 6.386780142784118652e-01 1.050189360976219177e-01 3.884577155113220215e-01 -5.505874752998352051e-01 2.101913653314113617e-02
-2.197143584489822388e-01 2.297116070985794067e-01 -1.832238733768463135e-01 4.027942717075347900e-01 5.774130225181579590e-01 -3.065323084592819214e-02 5.526051521301269531e-01 2.518452703952789307e-01
-2.049655914306640625e-01 5.147826075553894043e-01 1.718558073043823242e-01 4.424739480018615723e-01 -1.215768083930015564e-01 6.074613332748413086e-01 -1.214903667569160461e-01 2.629073262214660645e-01
1.134358569979667664e-01 3.519028425216674805e-01 1.163142919540405273e-01 8.481888175010681152e-01 1.326794028282165527e-01 -1.944179385900497437e-01 -1.910095512866973877e-01 -1.961035877466201782e-01
4.143683984875679016e-02 2.989631891250610352e-01 -5.555316209793090820e-01 4.363839924335479736e-01 -1.376293413341045380e-02 4.199609756469726562e-01 2.429186105728149414e-01 -4.174823760986328125e-01
-1.572846174240112305e-01 1.901253908872604370e-01 -1.680703312158584595e-01 8.479598760604858398e-01 -1.839135214686393738e-02 -1.749682426452636719e-02 -1.517485827207565308e-01 -4.100709855556488037e-01
2.278945408761501312e-02 -1.641391962766647339e-01 -6.949124932289123535e-01 4.064866006374359131e-01 -1.516762524843215942e-01 2.069514393806457520e-01 -4.335372149944305420e-01 2.657352387905120850e-01
4.263116419315338135e-01 4.765159189701080322e-01 -1.808357387781143188e-01 2.847683429718017578e-01 3.501234650611877441e-01 4.294528663158416748e-01 -3.968935906887054443e-01 -1.133817955851554871e-01
3.444625139236450195e-01 -1.184233054518699646e-01 -4.081069231033325195e-01 4.533967375755310059e-01 2.822398841381072998e-01 4.777813553810119629e-01 -3.418394923210144043e-01 -2.653543055057525635e-01
3.038400970399379730e-02 2.281314581632614136e-01 -2.025033086538314819e-01 8.857582211494445801e-01 -3.769888728857040405e-02 -2.355250418186187744e-01 -4.704489558935165405e-02 -2.497023344039916992e-01
7.297413796186447144e-02 -2.680575549602508545e-01 2.043620049953460693e-01 5.629706978797912598e-01 1.766262948513031006e-01 5.061066150665283203e-01 -7.361011579632759094e-03 5.260466933250427246e-01
-2.131436616182327271e-01 2.894480824470520020e-01 1.897110044956207275e-01 5.938932299613952637e-01 3.400610089302062988e-01 -1.309155672788619995e-01 3.144647479057312012e-01 5.004215836524963379e-01
1.718193888664245605e-01 3.506123721599578857e-01 -3.773401081562042236e-01 6.938412189483642578e-01 2.002538926899433136e-02 1.014365032315254211e-01 1.260187327861785889e-01 -4.440460205078125000e-01
-5.621537566184997559e-02 -1.311860233545303345e-01 -3.170536160469055176e-01 2.760918140411376953e-01 5.088517069816589355e-01 6.766249537467956543e-01 2.928772270679473877e-01 -1.875920593738555908e-02
3.270070254802703857e-01 -2.807880006730556488e-02 -6.497972607612609863e-01 4.090130925178527832e-01 -1.636582911014556885e-01 1.401183009147644043e-01 -2.493378669023513794e-01 4.406397640705108643e-01
3.351154625415802002e-01 -2.009953111410140991e-01 1.208082884550094604e-01 5.647048950195312500e-01 4.857821166515350342e-01 2.523122131824493408e-01 1.598692685365676880e-01 4.342907071113586426e-01
4.113593697547912598e-01 -2.282685041427612305e-01 -1.497981399297714233e-01 5.933090448379516602e-01 2.536600530147552490e-01 3.167735645547509193e-03 -3.543848693370819092e-01 4.629036784172058105e-01
2.938267961144447327e-02 1.311984062194824219e-01 1.563825905323028564e-01 6.010515093803405762e-01 3.943832218647003174e-02 4.587643444538116455e-01 -6.197469234466552734e-01 9.947140701115131378e-03
-5.878713726997375488e-02 4.458550214767456055e-01 -5.328132212162017822e-02 3.833075463771820068e-01 1.751574128866195679e-01 -5.126931145787239075e-02 -1.827479451894760132e-01 7.624226808547973633e-01
1.952967606484889984e-02 -4.416716098785400391e-01 -1.094840317964553833e-01 5.070066452026367188e-01 5.395070314407348633e-01 4.216997027397155762e-01 -1.645396649837493896e-01 1.988229900598526001e-01
2.159800380468368530e-02 -1.632772982120513916e-01 -5.804633498191833496e-01 2.780402004718780518e-01 6.483715027570724487e-02 6.563820838928222656e-01 2.413645386695861816e-01 2.556008696556091309e-01
-4.536821544170379639e-01 7.729181647300720215e-02 -2.969854176044464111e-01 7.366865277290344238e-01 1.030387636274099350e-02 9.106401354074478149e-02 -1.123852506279945374e-01 -3.691365122795104980e-01
2.039263993501663208e-01 -2.605323791503906250e-01 1.466601490974426270e-01 6.819227933883666992e-01 3.573782742023468018e-01 -8.754910528659820557e-02 -3.461970090866088867e-01 3.857100903987884521e-01
-1.447000056505203247e-01 -2.393694669008255005e-01 -5.513200163841247559e-01 3.879998624324798584e-01 1.823161989450454712e-01 4.706215560436248779e-01 -4.467206895351409912e-01 1.139440312981605530e-01
3.067958652973175049e-01 -3.827085345983505249e-02 -4.312781989574432373e-01 6.406253576278686523e-01 -2.820830941200256348e-01 1.004750728607177734e-01 -4.102257490158081055e-01 2.237380445003509521e-01
-3.389141559600830078e-01 3.156084120273590088e-01 -1.096758469939231873e-01 3.469953835010528564e-01 -1.570219397544860840e-01 7.564335465431213379e-01 -1.941468715667724609e-01 1.362105458974838257e-01
-4.855076372623443604e-01 -7.559127360582351685e-02 -1.221924126148223877e-01 4.100292921066284180e-01 5.941197872161865234e-01 1.544120758771896362e-01 -2.439964115619659424e-01 3.730385899543762207e-01
5.294647812843322754e-01 3.764702081680297852e-01 -1.403125077486038208e-01 4.435245990753173828e-01 8.789531141519546509e-02 4.268036782741546631e-01 -3.936147093772888184e-01 -1.292909085750579834e-01
-2.919403836131095886e-02 2.177773863077163696e-01 -2.272727191448211670e-01 3.864025473594665527e-01 6.052652001380920410e-01 -8.310549706220626831e-02 5.063581466674804688e-01 3.480086922645568848e-01
-2.173880487680435181e-01 2.444749325513839722e-01 -9.668711572885513306e-02 3.486020267009735107e-01 5.923935770988464355e-01 9.210102260112762451e-02 4.220625851303339005e-03 6.345645189285278320e-01
4.630094766616821289e-01 -2.534889876842498779e-01 4.031783714890480042e-02 5.388124585151672363e-01 3.662708997726440430e-01 2.026046998798847198e-02 -2.421103715896606445e-01 4.860439896583557129e-01
4.670675471425056458e-02 4.502425491809844971e-01 -2.272849529981613159e-01 5.853644609451293945e-01 4.418180510401725769e-02 2.694141566753387451e-01 3.093505203723907471e-01 -4.801628291606903076e-01
-1.643135994672775269e-01 1.459478288888931274e-01 2.145513147115707397e-01 4.741807281970977783e-01 5.264200568199157715e-01 2.545368485152721405e-02 -1.103192288428544998e-02 6.347699761390686035e-01
-4.986646175384521484e-01 6.868844479322433472e-02 -1.874472051858901978e-01 7.891175150871276855e-01 1.394597440958023071e-01 -1.316614449024200439e-01 -1.067872196435928345e-01 -2.014578133821487427e-01
-1.057004481554031372e-01 3.110158741474151611e-01 -2.521464228630065918e-01 2.181592285633087158e-01 5.156284570693969727e-01 1.634257473051548004e-02 -3.349737823009490967e-01 6.344904303550720215e-01
4.624914750456809998e-02 -2.303598672151565552e-01 -3.297533988952636719e-01 5.728454589843750000e-01 4.934641718864440918e-01 2.409207373857498169e-01 -3.959329426288604736e-01 -2.226961404085159302e-01
-1.616295427083969116e-01 3.693531155586242676e-01 -1.482063680887222290e-01 1.525289565324783325e-01 7.140219211578369141e-01 3.838306069374084473e-01 -7.008621096611022949e-02 3.607750535011291504e-01
-1.796458512544631958e-01 4.978739619255065918e-01 4.708592966198921204e-02 2.838335037231445312e-01 3.169592469930648804e-02 7.748882770538330078e-01 -1.447975635528564453e-01 1.210266500711441040e-01
-5.643876791000366211e-01 3.881343454122543335e-02 -1.603541076183319092e-01 7.855015397071838379e-01 -4.518023505806922913e-02 -1.214066147804260254e-01 -7.602220773696899414e-02 -1.211351454257965088e-01
-5.473450422286987305e-01 2.961515188217163086e-01 1.705943495035171509e-01 4.393111467361450195e-01 1.704093366861343384e-01 4.243862032890319824e-01 -2.793771028518676758e-01 3.215842247009277344e-01
1.666992455720901489e-01 3.868248462677001953e-01 -1.486458480358123779e-01 2.557403743267059326e-01 4.082654118537902832e-01 2.729398906230926514e-01 5.091804265975952148e-01 4.843943417072296143e-01
-7.153729349374771118e-02 2.493408620357513428e-01 2.654187381267547607e-01 8.455154299736022949e-01 2.016457170248031616e-01 -7.323520630598068237e-02 -7.826607674360275269e-03 -3.182490468025207520e-01
-2.928434014320373535e-01 -1.091869175434112549e-01 2.042029947042465210e-01 5.395182371139526367e-01 1.106925681233406067e-01 5.319069027900695801e-01 -1.987681239843368530e-01 4.846190810203552246e-01
-2.618081867694854736e-01 4.140379130840301514e-01 1.615187674760818481e-01 7.984398007392883301e-01 -6.296090781688690186e-02 1.030342429876327515e-01 -1.552237421274185181e-01 -2.403330951929092407e-01
1.373821347951889038e-01 -2.417961955070495605e-01 -2.934433817863464355e-01 7.475491166114807129e-01 2.930125892162322998e-01 -2.941125333309173584e-01 -3.231783211231231689e-01 -3.031960129737854004e-02
1.791106164455413818e-01 3.979699909687042236e-01 -2.721858918666839600e-01 2.889132499694824219e-01 3.953775465488433838e-01 1.161502748727798462e-01 5.364093780517578125e-01 4.409466385841369629e-01
-2.633742094039916992e-01 4.478540718555450439e-01 -1.835305243730545044e-01 4.117793738842010498e-01 9.382027387619018555e-02 5.023701786994934082e-01 -4.164811670780181885e-01 -3.036125004291534424e-01
-5.532377362251281738e-01 -8.119284361600875854e-02 -2.118091583251953125e-01 5.003149509429931641e-01 2.625868618488311768e-01 2.106195539236068726e-01 4.515027403831481934e-01 2.738437056541442871e-01
9.679280221462249756e-02 -1.581578999757766724e-01 -1.439540088176727295e-01 3.568625748157501221e-01 5.211607813835144043e-01 5.963801741600036621e-01 3.166731595993041992e-01 2.999729216098785400e-01
-6.011803150177001953e-01 -6.858961191028356552e-03 -2.630450427532196045e-01 4.312803447246551514e-01 2.712987661361694336e-01 2.363988459110260010e-01 3.154712617397308350e-01 3.928485214710235596e-01
-5.953133702278137207e-01 2.122652083635330200e-01 1.585870832204818726e-01 4.531073570251464844e-01 4.007419943809509277e-02 5.466369390487670898e-01 -1.620304882526397705e-01 2.083689272403717041e-01
3.699047863483428955e-01 -2.674404084682464600e-01 -1.391061842441558838e-01 4.441936612129211426e-01 2.886634171009063721e-01 4.960001409053802490e-01 1.846660524606704712e-01 4.599383473396301270e-01
-2.014481723308563232e-01 3.460795283317565918e-01 9.355543553829193115e-02 4.848147034645080566e-01 7.257663458585739136e-02 8.336482942104339600e-02 -1.896596252918243408e-01 7.400416731834411621e-01
-1.660021990537643433e-01 2.962152361869812012e-01 -4.670074284076690674e-01 7.269933223724365234e-01 4.916882142424583435e-02 -1.159266158938407898e-01 -1.391582489013671875e-01 -3.207225203514099121e-01
1.625478565692901611e-01 -2.957938909530639648e-01 -3.089518845081329346e-01 7.303863167762756348e-01 1.862277537584304810e-01 -3.767926692962646484e-01 -2.202406674623489380e-01 1.789111047983169556e-01
2.434597760438919067e-01 6.927114725112915039e-02 -4.882426261901855469e-01 1.960741877555847168e-01 4.319937229156494141e-01 5.793533921241760254e-01 -3.698350787162780762e-01 -7.481810171157121658e-03
-5.711708068847656250e-01 3.622318208217620850e-01 6.018192693591117859e-02 4.257371127605438232e-01 -1.010992228984832764e-01 5.291154384613037109e-01 -1.603573560714721680e-01 2.044003158807754517e-01
-1.738323271274566650e-01 1.893107146024703979e-01 1.546525061130523682e-01 4.502610862255096436e-01 -2.014200948178768158e-02 8.285647630691528320e-01 -1.348184645175933838e-01 -4.679758474230766296e-02
-5.711613893508911133e-01 4.296735525131225586e-01 9.383446723222732544e-02 4.314843416213989258e-01 1.116034537553787231e-01 3.363214135169982910e-01 -2.230011969804763794e-01 3.447822332382202148e-01
-4.295617341995239258e-01 3.283666074275970459e-01 -4.515788331627845764e-02 3.356835544109344482e-01 1.086924690753221512e-02 6.186252832412719727e-01 1.350375115871429443e-01 4.380398690700531006e-01
4.280200004577636719e-01 3.863658905029296875e-01 -8.758766204118728638e-02 7.474747300148010254e-01 -1.775058954954147339e-01 -2.954549901187419891e-02 2.448022365570068359e-01 9.391980618238449097e-02
4.236244782805442810e-02 3.212412595748901367e-01 -2.737985849380493164e-01 9.709835052490234375e-02 6.865133643150329590e-01 1.458331942558288574e-01 -3.250952064990997314e-01 4.608261585235595703e-01
1.908433288335800171e-01 -1.726879179477691650e-01 1.986376196146011353e-01 6.443382501602172852e-01 5.446417927742004395e-01 -1.002496182918548584e-01 3.890361189842224121e-01 1.452422589063644409e-01
3.160895109176635742e-01 -2.216351926326751709e-01 2.078025341033935547e-01 5.361003875732421875e-01 3.994676768779754639e-01 4.479349255561828613e-01 -2.393398582935333252e-01 3.207428157329559326e-01
3.718827366828918457e-01 -2.574960589408874512e-01 5.360924405977129936e-04 7.535245418548583984e-01 2.349703013896942139e-01 1.330078095197677612e-01 -3.738451004028320312e-01 -1.222182586789131165e-01
2.291770428419113159e-01 -1.898673027753829956e-01 1.325000524520874023e-01 5.975931882858276367e-01 4.190765917301177979e-01 -2.973497100174427032e-02 -4.369823932647705078e-01 4.114505648612976074e-01
2.195217832922935486e-02 3.251831829547882080e-01 -5.341472029685974121e-01 4.427210390567779541e-01 2.901435196399688721e-01 2.087563425302505493e-01 2.042944878339767456e-01 -4.929099678993225098e-01
2.307900339365005493e-01 -2.375687807798385620e-01 6.463225185871124268e-02 5.311393737792968750e-01 5.796461701393127441e-01 1.704088449478149414e-01 -4.298540651798248291e-01 2.328245639801025391e-01
3.275414109230041504e-01 -2.472110390663146973e-01 -5.967584252357482910e-01 5.778524875640869141e-01 2.612194120883941650e-01 -1.486514694988727570e-02 3.241085633635520935e-02 -2.684441208839416504e-01
-1.896511316299438477e-01 4.200572371482849121e-01 -1.070622801780700684e-01 1.171764582395553589e-01 4.818521142005920410e-01 6.416954398155212402e-01 -2.136593461036682129e-01 2.697903513908386230e-01
1.902751028537750244e-01 -2.177980244159698486e-01 -8.843018114566802979e-02 5.667876601219177246e-01 3.887715935707092285e-01 -2.736124955117702484e-02 -2.707731127738952637e-01 6.017317771911621094e-01
-3.748654127120971680e-01 2.885585725307464600e-01 -3.710673451423645020e-01 1.787599474191665649e-01 1.990129239857196808e-02 6.988247632980346680e-01 -1.083497256040573120e-01 3.256873488426208496e-01
1.857841201126575470e-02 2.573656477034091949e-02 -6.900023221969604492e-01 3.072059452533721924e-01 2.556406557559967041e-01 -7.870955392718315125e-03 -6.289597600698471069e-03 6.025446653366088867e-01
4.781676828861236572e-01 -3.217038214206695557e-01 1.596674770116806030e-01 6.096836328506469727e-01 2.794663012027740479e-01 2.875659465789794922e-01 3.031499087810516357e-01 1.340112090110778809e-01
-2.443701773881912231e-02 4.193725883960723877e-01 -3.557453453540802002e-01 4.834795296192169189e-01 -8.808137476444244385e-02 3.325057327747344971e-01 -5.471836924552917480e-01 -2.132925838232040405e-01
9.618816524744033813e-02 -8.290539681911468506e-02 -1.009840294718742371e-01 7.098425030708312988e-01 1.798688620328903198e-01 2.874508500099182129e-01 4.321480989456176758e-01 -4.099602699279785156e-01
-3.944606184959411621e-01 3.230390250682830811e-01 -3.256023675203323364e-02 8.016485571861267090e-01 -1.133270189166069031e-01 5.152278393507003784e-02 -1.012846976518630981e-01 -2.656874954700469971e-01
-5.009622573852539062e-01 3.071740865707397461e-01 3.592546656727790833e-02 2.941851019859313965e-01 4.847829639911651611e-01 4.178654551506042480e-01 2.690848708152770996e-01 2.912261784076690674e-01
-5.892101526260375977e-01 1.904170811176300049e-01 9.165221452713012695e-02 5.423498153686523438e-01 -5.300924181938171387e-03 2.805083394050598145e-01 -3.434046506881713867e-01 3.426218032836914062e-01
-2.015889286994934082e-01 5.373503565788269043e-01 -5.230421423912048340e-01 3.642305135726928711e-01 -8.304617553949356079e-02 4.111628234386444092e-01 1.556702405214309692e-01 -2.533668577671051025e-01
3.545614182949066162e-01 -2.987895607948303223e-01 -1.446094810962677002e-01 5.960572361946105957e-01 2.220016717910766602e-01 1.980468332767486572e-01 -4.666458666324615479e-01 3.202328383922576904e-01
-2.710080333054065704e-02 6.044913530349731445e-01 -8.933854103088378906e-02 3.176853358745574951e-01 -1.150742843747138977e-01 6.949758529663085938e-01 -9.613306075334548950e-02 1.395540684461593628e-01
-1.136408820748329163e-01 1.695167124271392822e-01 1.229760050773620605e-01 5.121609568595886230e-01 -2.038936614990234375e-01 6.821901798248291016e-01 -3.629981875419616699e-01 2.054123878479003906e-01
-2.083467245101928711e-01 -6.648384779691696167e-02 1.640358567237854004e-01 4.812938272953033447e-01 1.867764890193939209e-01 5.501561164855957031e-01 -1.347316894680261612e-02 5.965577960014343262e-01
2.175656259059906006e-01 -2.213800847530364990e-01 1.877440810203552246e-01 4.462601840496063232e-01 4.149151444435119629e-01 5.590816736221313477e-01 -1.820089817047119141e-01 3.891092240810394287e-01
-2.621938288211822510e-01 4.240818619728088379e-01 1.058515161275863647e-02 4.080838859081268311e-01 -2.027409709990024567e-02 7.100349068641662598e-01 -2.668251693248748779e-01 9.491259604692459106e-02
-2.951790094375610352e-01 3.202617764472961426e-01 -6.806578487157821655e-02 1.723629087209701538e-01 6.675682663917541504e-01 4.967491328716278076e-01 -5.029869452118873596e-02 2.846449613571166992e-01
4.812752306461334229e-01 -1.927784085273742676e-01 1.412400156259536743e-01 7.656243443489074707e-01 -4.781129583716392517e-02 1.797669082880020142e-01 -2.932368516921997070e-01 6.701864302158355713e-02
-2.199080400168895721e-02 -2.435556501150131226e-01 -5.941234230995178223e-01 3.608553707599639893e-01 2.911650240421295166e-01 4.300095736980438232e-01 2.307969629764556885e-01 3.661217987537384033e-01
-6.082692742347717285e-01 5.659579858183860779e-02 -5.224075913429260254e-01 3.969568610191345215e-01 2.580313682556152344e-01 4.144322127103805542e-02 1.889297366142272949e-01 3.038564026355743408e-01
2.184457778930664062e-01 -5.515488237142562866e-02 -6.183950901031494141e-01 4.843162596225738525e-01 4.068172872066497803e-01 2.151572257280349731e-01 -2.988499402999877930e-01 -1.765232086181640625e-01
5.819854512810707092e-02 3.408593833446502686e-01 -1.371894925832748413e-01 8.315123319625854492e-01 -1.479002274572849274e-02 -3.587758541107177734e-01 -1.847733408212661743e-01 -8.434414118528366089e-02
-6.614106148481369019e-02 -2.243987768888473511e-01 -3.752144873142242432e-01 4.759157598018646240e-01 5.711724758148193359e-01 9.336980432271957397e-02 -9.479568153619766235e-02 4.837836027145385742e-01
4.198981523513793945e-01 1.703469902276992798e-01 -5.369238257408142090e-01 6.042616367340087891e-01 -1.100500002503395081e-01 1.573077440261840820e-01 3.078654408454895020e-01 -9.803153574466705322e-02
3.892717659473419189e-01 -1.724834591150283813e-01 -7.283132523298263550e-02 5.902154445648193359e-01 7.838668674230575562e-02 1.794451475143432617e-01 -4.043641388416290283e-01 5.130330920219421387e-01
-3.513002097606658936e-01 4.378037154674530029e-01 -5.659588798880577087e-02 3.757628202438354492e-01 8.048709481954574585e-02 1.435898989439010620e-01 -1.964713335037231445e-01 6.890704035758972168e-01
-2.504156529903411865e-01 2.683813273906707764e-01 -2.007234096527099609e-01 3.658406138420104980e-01 -2.299936413764953613e-01 7.639645338058471680e-01 -4.947267100214958191e-02 2.283590435981750488e-01
-2.927587330341339111e-01 2.392775416374206543e-01 2.548354864120483398e-02 4.095667302608489990e-01 3.190075159072875977e-01 2.425559759140014648e-01 1.991808563470840454e-01 6.988362073898315430e-01
-3.689939081668853760e-01 -1.684607355855405331e-03 -5.106289386749267578e-01 4.668054580688476562e-01 -2.886330783367156982e-01 3.595241308212280273e-01 -2.169827073812484741e-01 3.543210625648498535e-01
-1.840374767780303955e-01 -2.151699811220169067e-01 1.802223771810531616e-01 6.248742341995239258e-01 5.598390102386474609e-01 2.826902866363525391e-01 -3.088095784187316895e-01 -9.048379957675933838e-02
3.753885924816131592e-01 -2.732202410697937012e-01 -1.680108606815338135e-01 5.935222506523132324e-01 4.194340705871582031e-01 2.144911736249923706e-01 -4.183370769023895264e-01 -8.366805315017700195e-02
-1.268341541290283203e-01 -3.073931336402893066e-01 -5.593163371086120605e-01 3.615434467792510986e-01 4.007027745246887207e-01 3.496892750263214111e-01 1.750303953886032104e-01 3.638586997985839844e-01
-1.080732196569442749e-01 -2.982885241508483887e-01 -6.126296520233154297e-01 3.203669786453247070e-01 3.300423026084899902e-01 5.116121768951416016e-01 2.017786353826522827e-01 1.000223159790039062e-01
-3.618931472301483154e-01 6.847737822681665421e-03 -5.845007300376892090e-01 1.799918413162231445e-01 3.039194345474243164e-01 5.006570219993591309e-01 1.437215805053710938e-01 3.623093962669372559e-01
-2.258729748427867889e-02 -4.500239193439483643e-01 -2.196099907159805298e-01 4.711696803569793701e-01 4.708513319492340088e-01 5.133683085441589355e-01 -1.855845600366592407e-01 8.396012336015701294e-02
-4.557570070028305054e-02 4.580816328525543213e-01 -6.148466467857360840e-01 3.921123743057250977e-01 -1.623195712454617023e-03 3.762460052967071533e-01 1.604745835065841675e-01 -2.982944846153259277e-01
-2.661279169842600822e-03 6.474953293800354004e-01 1.986788958311080933e-01 4.884858727455139160e-01 1.483969986438751221e-01 -1.270326524972915649e-01 2.125999331474304199e-01 4.682876169681549072e-01
-5.319970101118087769e-02 1.761016845703125000e-01 -6.742782592773437500e-01 3.833638131618499756e-01 3.409254252910614014e-01 1.842163056135177612e-01 1.382350772619247437e-01 -4.418871402740478516e-01
1.829101294279098511e-01 2.142495363950729370e-01 -7.096645832061767578e-01 4.507724940776824951e-01 -1.191749125719070435e-01 2.975338399410247803e-01 -3.267147839069366455e-01 -6.595250219106674194e-02
3.228222131729125977e-01 -1.089466661214828491e-01 -1.386610120534896851e-01 3.113838732242584229e-01 4.318723380565643311e-01 6.437624692916870117e-01 2.949759066104888916e-01 2.824445068836212158e-01
-9.526880830526351929e-02 -1.065150927752256393e-02 -1.059140488505363464e-01 7.636571526527404785e-01 4.470724761486053467e-01 -2.746249139308929443e-01 -1.367824673652648926e-01 3.200283646583557129e-01
1.699588149785995483e-01 2.057324945926666260e-01 2.613108158111572266e-01 6.079969406127929688e-01 7.465410977602005005e-02 2.681009769439697266e-01 -6.210694313049316406e-01 1.663307398557662964e-01
-3.927409350872039795e-01 8.999755978584289551e-02 -2.191908657550811768e-02 3.889601528644561768e-01 4.493597745895385742e-01 4.493924677371978760e-01 1.602011620998382568e-01 5.063027739524841309e-01
3.299229145050048828e-01 3.195123672485351562e-01 -3.268602490425109863e-02 6.458017826080322266e-01 3.909017145633697510e-01 -7.630902528762817383e-02 -3.261781334877014160e-01 -3.254459202289581299e-01
5.201081633567810059e-01 4.063152372837066650e-01 4.752685874700546265e-02 5.398496389389038086e-01 2.019808739423751831e-01 6.588926911354064941e-02 -1.725020259618759155e-01 4.424976110458374023e-01
-3.936282992362976074e-01 -5.892693623900413513e-02 3.726422414183616638e-02 5.776735544204711914e-01 3.606814146041870117e-02 1.128160953521728516e-01 -3.125256597995758057e-01 6.283218264579772949e-01
-4.918759465217590332e-01 6.047926470637321472e-02 1.718712411820888519e-02 4.052380919456481934e-01 2.064743340015411377e-01 5.944451093673706055e-01 4.001500830054283142e-02 4.385079145431518555e-01
3.065586276352405548e-02 6.362295746803283691e-01 -2.407283186912536621e-01 3.527190387248992920e-01 4.726395010948181152e-02 2.268040776252746582e-01 2.239062637090682983e-01 5.550704598426818848e-01
1.608250476419925690e-02 -6.196014583110809326e-02 -6.628381013870239258e-01 3.776205778121948242e-01 -3.164109215140342712e-02 6.057999655604362488e-02 -5.359352827072143555e-01 3.493607342243194580e-01
2.224649190902709961e-01 -2.916609346866607666e-01 -6.584510207176208496e-02 6.059545278549194336e-01 4.538860619068145752e-01 -9.125836938619613647e-02 -2.055108845233917236e-01 4.871870279312133789e-01
8.667290210723876953e-02 1.633097976446151733e-01 -7.457637190818786621e-01 2.527498602867126465e-01 7.287739217281341553e-02 4.428796470165252686e-01 -3.627897500991821289e-01 -1.127028390765190125e-01
-1.008562967181205750e-01 5.528064370155334473e-01 8.541119843721389771e-02 4.375244677066802979e-01 -2.592577934265136719e-01 5.428917407989501953e-01 -2.068340629339218140e-01 2.842246890068054199e-01
-5.544211268424987793e-01 3.085911571979522705e-01 1.691718697547912598e-01 5.740111470222473145e-01 -5.003155767917633057e-02 2.857950031757354736e-01 -2.602929770946502686e-01 2.955442368984222412e-01
-1.983217447996139526e-01 -2.438530027866363525e-01 -1.892839744687080383e-02 4.784506857395172119e-01 5.680194497108459473e-01 4.914735257625579834e-01 -1.864162981510162354e-01 2.701615989208221436e-01
-1.686486750841140747e-01 4.184321165084838867e-01 -2.794898301362991333e-02 2.588349580764770508e-01 4.720550477504730225e-01 1.650655567646026611e-01 -1.007809117436408997e-01 6.844386458396911621e-01
1.029389649629592896e-01 -1.468316316604614258e-01 -6.859820485115051270e-01 2.379534691572189331e-01 9.291315823793411255e-02 6.044909954071044922e-01 1.893926113843917847e-01 1.753252446651458740e-01
7.924862951040267944e-02 -2.798667848110198975e-01 -2.919400930404663086e-01 4.833571314811706543e-01 5.848112702369689941e-01 1.014456748962402344e-01 3.260251879692077637e-01 3.714070022106170654e-01
-6.269054412841796875e-01 2.067669183015823364e-01 1.257968097925186157e-01 5.726762413978576660e-01 5.290305241942405701e-02 1.428059488534927368e-01 -2.029700279235839844e-01 3.950505554676055908e-01
3.641384243965148926e-01 -2.605857849121093750e-01 -3.603855147957801819e-02 5.518470406532287598e-01 4.925868511199951172e-01 7.889516651630401611e-02 -4.187390506267547607e-01 2.635444998741149902e-01
-1.438395380973815918e-01 -2.515860795974731445e-01 -3.020303882658481598e-02 4.475632011890411377e-01 2.865160703659057617e-01 7.558952569961547852e-01 -2.086846232414245605e-01 1.333091259002685547e-01
-9.350081905722618103e-03 3.084740638732910156e-01 -1.601798534393310547e-01 5.239678025245666504e-01 1.201054602861404419e-01 -3.140525519847869873e-01 -5.704482644796371460e-02 6.987474560737609863e-01
-2.112937122583389282e-01 3.811520040035247803e-01 -7.103659510612487793e-01 2.624410688877105713e-01 3.766073584556579590e-01 9.955083578824996948e-02 -4.414989054203033447e-02 -2.879069149494171143e-01
-1.603496670722961426e-01 6.957190036773681641e-01 6.034854333847761154e-03 3.323459923267364502e-01 9.050043672323226929e-02 3.128309547901153564e-01 -2.814364731311798096e-01 4.410358369350433350e-01
-4.245658591389656067e-02 5.834466218948364258e-01 9.046372026205062866e-02 2.334534078836441040e-01 1.540351957082748413e-01 5.353686809539794922e-01 7.117798924446105957e-02 5.288577675819396973e-01
-4.427364096045494080e-02 2.508408427238464355e-01 -2.420092932879924774e-02 2.482058405876159668e-01 2.799137830734252930e-01 8.868364095687866211e-01 -8.514331281185150146e-02 -2.910207398235797882e-02
1.197222322225570679e-01 -2.366522103548049927e-01 -4.519060552120208740e-01 2.793768644332885742e-01 5.282800197601318359e-01 6.053003668785095215e-01 -4.371410608291625977e-02 -3.521517617627978325e-03
-2.788223326206207275e-01 2.057432532310485840e-01 -6.365615129470825195e-02 3.550158143043518066e-01 4.223513305187225342e-01 9.453961253166198730e-02 -3.381114006042480469e-01 6.694787144660949707e-01
-2.078270912170410156e-01 2.290581017732620239e-01 -6.856555938720703125e-01 2.017487436532974243e-01 -8.968534320592880249e-02 5.292369723320007324e-01 -6.778976321220397949e-02 3.174637556076049805e-01
8.079518377780914307e-02 -3.052519261837005615e-01 -2.378171682357788086e-01 4.873336553573608398e-01 5.074121356010437012e-01 1.632906347513198853e-01 1.159162223339080811e-01 5.555852055549621582e-01
3.695406615734100342e-01 4.811841249465942383e-01 -1.108285486698150635e-01 3.715803623199462891e-01 3.913318216800689697e-01 3.395814597606658936e-01 -3.579619228839874268e-01 -2.914684116840362549e-01
-6.369725614786148071e-02 8.618774265050888062e-02 -4.929070174694061279e-01 2.678879201412200928e-01 -1.389018446207046509e-01 7.971487045288085938e-01 -1.379749178886413574e-01 4.029573872685432434e-03
-2.094710618257522583e-01 3.121929466724395752e-01 -7.745297998189926147e-02 1.634615510702133179e-01 6.720368266105651855e-01 4.465124309062957764e-01 -1.882001310586929321e-01 3.735139071941375732e-01
-3.445874750614166260e-01 6.560866534709930420e-02 -2.441747337579727173e-01 2.374315857887268066e-01 2.967675626277923584e-01 7.310673594474792480e-01 -1.923526972532272339e-01 3.184802830219268799e-01
4.076044261455535889e-01 1.110924780368804932e-01 -5.597642660140991211e-01 6.091929078102111816e-01 -3.016680777072906494e-01 -1.227346528321504593e-02 8.498839288949966431e-02 1.966919153928756714e-01
-3.510585129261016846e-01 1.253884136676788330e-01 -3.525808751583099365e-01 7.190961837768554688e-01 1.828803867101669312e-01 -2.090578377246856689e-01 -2.004106938838958740e-01 -3.198569416999816895e-01
1.776128448545932770e-02 -2.340927422046661377e-01 -2.746824324131011963e-01 4.063555300235748291e-01 6.969680190086364746e-01 3.253812789916992188e-01 2.928951680660247803e-01 1.639662981033325195e-01
-2.359493672847747803e-01 4.300055205821990967e-01 1.730217784643173218e-01 5.435800552368164062e-01 -1.284858137369155884e-01 3.079206943511962891e-01 -4.112917482852935791e-01 3.918198049068450928e-01
-6.295815706253051758e-01 4.531936347484588623e-02 -1.441365927457809448e-01 7.288910746574401855e-01 -1.438590586185455322e-01 9.508912265300750732e-02 1.159953605383634567e-02 -1.401557922363281250e-01
-5.818226337432861328e-01 -2.068585455417633057e-01 -2.498667389154434204e-01 5.670191645622253418e-01 3.085205554962158203e-01 4.712992906570434570e-02 3.244314193725585938e-01 1.791259795427322388e-01
-1.608842313289642334e-01 4.376454055309295654e-01 -7.142079994082450867e-04 1.830288916826248169e-01 5.020862221717834473e-01 6.708011627197265625e-01 -4.999063536524772644e-02 2.109949439764022827e-01
6.181820631027221680e-01 -1.576091721653938293e-02 7.649755477905273438e-02 6.194555759429931641e-01 1.960409581661224365e-01 8.360470831394195557e-02 -3.360041975975036621e-01 2.640171349048614502e-01
6.044801697134971619e-02 -2.737128436565399170e-01 -1.265722215175628662e-01 3.998650908470153809e-01 4.061140716075897217e-01 6.497719287872314453e-01 1.477942615747451782e-01 3.695123493671417236e-01
3.846511542797088623e-01 4.579599499702453613e-01 -6.809548288583755493e-02 3.827446997165679932e-01 4.446692168712615967e-01 2.654771208763122559e-01 -3.990625441074371338e-01 -2.524403035640716553e-01
4.632561206817626953e-01 -1.025205403566360474e-01 1.697567999362945557e-01 4.888192713260650635e-01 2.694522738456726074e-01 5.042318105697631836e-01 1.807622760534286499e-01 3.841775953769683838e-01
9.580011665821075439e-02 8.351743221282958984e-02 -8.140708804130554199e-01 4.344606697559356689e-01 1.119066849350929260e-01 1.639949828386306763e-01 -5.815635249018669128e-02 -2.992992699146270752e-01
-4.628332853317260742e-01 4.130791127681732178e-01 1.202764511108398438e-01 4.607135951519012451e-01 2.352080792188644409e-01 1.488353163003921509e-01 -2.018011361360549927e-01 5.198357105255126953e-01
-3.897550702095031738e-01 2.015929073095321655e-01 -1.668108552694320679e-01 3.116457462310791016e-01 6.274428963661193848e-01 3.709223568439483643e-01 7.234393805265426636e-02 3.821005821228027344e-01
-1.335517019033432007e-01 4.696316123008728027e-01 1.399427950382232666e-01 4.016397297382354736e-01 -1.623423248529434204e-01 7.264919281005859375e-01 -7.200310379266738892e-02 1.462255120277404785e-01
-2.813872694969177246e-01 3.981947898864746094e-01 1.053525805473327637e-01 2.397159337997436523e-01 6.362649798393249512e-01 4.430084824562072754e-01 2.095942571759223938e-02 3.035957813262939453e-01
-4.122023284435272217e-02 -2.779007703065872192e-02 -1.635471284389495850e-01 3.191343545913696289e-01 3.057514727115631104e-01 6.950758099555969238e-01 8.504481613636016846e-02 5.339354872703552246e-01
-1.512744873762130737e-01 1.041699573397636414e-01 -2.268468439579010010e-01 7.593503594398498535e-01 3.142936229705810547e-01 -1.301022917032241821e-01 2.873419784009456635e-02 -4.708071649074554443e-01
-3.594958186149597168e-01 -1.415343433618545532e-01 -5.793328955769538879e-02 5.804766416549682617e-01 4.039601087570190430e-01 -6.004106625914573669e-02 3.835804462432861328e-01 4.432818889617919922e-01
6.949219107627868652e-02 5.023790001869201660e-01 -1.027907282114028931e-01 2.115432620048522949e-01 4.406031668186187744e-01 6.413491964340209961e-01 -2.010873109102249146e-01 2.038967609405517578e-01
1.411303132772445679e-01 3.231530189514160156e-01 -4.446496441960334778e-02 6.030265092849731445e-01 6.046076864004135132e-02 -1.799985468387603760e-01 3.206762373447418213e-01 6.092193126678466797e-01
-4.662648737430572510e-01 4.301801919937133789e-01 -6.969732791185379028e-02 3.433257639408111572e-01 -3.326069191098213196e-02 5.394421815872192383e-01 1.131527721881866455e-01 4.121941626071929932e-01
-1.392291486263275146e-02 -3.708667457103729248e-01 5.154177919030189514e-02 6.174652576446533203e-01 2.065101861953735352e-01 3.374852836132049561e-01 -1.221938803791999817e-01 5.539585947990417480e-01
8.264710754156112671e-02 4.012390375137329102e-01 -7.094058394432067871e-02 2.767707705497741699e-01 4.514987021684646606e-02 3.792085349559783936e-01 -3.731596469879150391e-01 6.822435259819030762e-01
1.756863892078399658e-01 2.435850948095321655e-01 -3.388623297214508057e-01 6.407123804092407227e-01 1.832440495491027832e-01 1.637671738862991333e-01 1.241619661450386047e-01 -5.555594563484191895e-01
2.743027508258819580e-01 4.171694815158843994e-01 -1.608707904815673828e-01 3.934429883956909180e-01 1.723480373620986938e-01 -1.399168819189071655e-01 2.316146939992904663e-01 6.834653615951538086e-01
-2.916980683803558350e-01 2.352095395326614380e-01 -5.058345943689346313e-02 4.360764920711517334e-01 -1.564386337995529175e-01 5.451481938362121582e-01 -3.373156487941741943e-01 4.810673594474792480e-01
-5.424813628196716309e-01 4.176136851310729980e-02 -1.965540796518325806e-01 7.799409627914428711e-01 3.271215036511421204e-02 -4.606450721621513367e-02 -3.328189626336097717e-02 -2.296276986598968506e-01
-3.872962901368737221e-03 -5.849818885326385498e-02 -7.489285469055175781e-01 2.929201722145080566e-01 -7.883244752883911133e-02 1.813893914222717285e-01 -2.921705543994903564e-01 4.747491180896759033e-01
-9.587155655026435852e-03 3.546047508716583252e-01 5.468245595693588257e-02 8.788353204727172852e-01 -7.911283522844314575e-02 -2.867349088191986084e-01 1.012914925813674927e-01 9.280580095946788788e-03
-1.367530226707458496e-01 5.522612333297729492e-01 -1.959553062915802002e-01 3.176753818988800049e-01 -1.171966418623924255e-01 4.322017133235931396e-01 -3.430815339088439941e-01 4.677090048789978027e-01
3.006148338317871094e-01 4.163460433483123779e-01 -7.773730158805847168e-01 3.538943231105804443e-01 6.626056879758834839e-02 9.542951360344886780e-03 -4.491056129336357117e-02 -1.543277967721223831e-02
-2.274645119905471802e-02 1.576889753341674805e-01 2.942901253700256348e-01 6.003957986831665039e-01 -2.243251949548721313e-01 6.601315140724182129e-01 -1.236640959978103638e-01 1.616992950439453125e-01
-5.395380854606628418e-01 4.672400653362274170e-01 -5.922781303524971008e-02 3.893392682075500488e-01 3.130100369453430176e-01 1.213218420743942261e-01 3.259319663047790527e-01 3.414180576801300049e-01
-2.869843244552612305e-01 6.073519587516784668e-01 -3.079968988895416260e-01 5.270588994026184082e-01 -3.453897535800933838e-01 2.330797314643859863e-01 4.988402873277664185e-02 -1.333256950601935387e-03
-1.883232295513153076e-01 5.709582567214965820e-01 -1.714390516281127930e-01 4.153186976909637451e-01 -2.493922412395477295e-01 4.612739086151123047e-01 -2.269438505172729492e-01 3.319433629512786865e-01
-4.237007498741149902e-01 -2.007878124713897705e-01 -1.627526432275772095e-01 3.990063369274139404e-01 4.773833453655242920e-01 4.786238670349121094e-01 9.485299885272979736e-02 3.584614992141723633e-01
-4.436692297458648682e-01 2.606771588325500488e-01 1.697121709585189819e-01 5.349542498588562012e-01 1.187806725502014160e-01 2.645686566829681396e-01 -7.323631644248962402e-02 5.751155018806457520e-01
6.393601894378662109e-01 1.753080822527408600e-02 1.702345162630081177e-01 5.310025215148925781e-01 4.402783215045928955e-01 2.790116965770721436e-01 2.853326685726642609e-02 8.637803047895431519e-02
-1.924158930778503418e-01 7.062047719955444336e-02 2.540217638015747070e-01 6.073113083839416504e-01 1.870006918907165527e-01 4.979081749916076660e-01 -4.902925193309783936e-01 -3.696257248520851135e-02
1.287124007940292358e-01 2.039493769407272339e-01 -4.112550616264343262e-01 3.743584454059600830e-01 2.864681780338287354e-01 4.222840368747711182e-01 -5.217505097389221191e-01 -3.161509335041046143e-01
-4.896124824881553650e-02 2.310527563095092773e-01 -2.038093470036983490e-02 4.082685410976409912e-01 7.049205303192138672e-01 -2.205524221062660217e-02 2.741309106349945068e-01 4.522962272167205811e-01
-8.716680109500885010e-02 4.677860736846923828e-01 -5.559326410293579102e-01 4.090495705604553223e-01 2.650628089904785156e-01 1.519826948642730713e-01 2.898185849189758301e-01 -3.461844623088836670e-01
1.934058666229248047e-01 -2.465000450611114502e-01 -4.520148634910583496e-01 3.694102764129638672e-01 5.217557549476623535e-01 4.166063368320465088e-01 -2.665534615516662598e-01 2.102616876363754272e-01
-5.753038525581359863e-01 3.935930430889129639e-01 9.094427525997161865e-02 4.203672111034393311e-01 4.066547751426696777e-01 1.068298295140266418e-01 -1.739553511142730713e-01 3.494133055210113525e-01
5.443316698074340820e-01 -1.431392431259155273e-01 5.538396909832954407e-02 6.508109569549560547e-01 3.014638423919677734e-01 1.619014441967010498e-01 -3.605545163154602051e-01 9.746605157852172852e-02
3.881674259901046753e-02 7.802817821502685547e-01 -3.374998271465301514e-01 3.170434534549713135e-01 -6.553591042757034302e-02 2.273695617914199829e-01 9.749327600002288818e-02 3.312613964080810547e-01
2.254211008548736572e-01 1.468174755573272705e-01 -2.670615315437316895e-01 3.952375054359436035e-01 5.035878419876098633e-01 3.907639086246490479e-01 -4.365128874778747559e-01 -3.213328421115875244e-01
1.408544331789016724e-01 -1.407893151044845581e-01 2.933419346809387207e-01 5.096733570098876953e-01 2.262538075447082520e-01 6.443647742271423340e-01 3.055134415626525879e-02 3.836558759212493896e-01
-1.168954893946647644e-01 1.807693988084793091e-01 -6.576852202415466309e-01 3.826569020748138428e-01 -2.140919119119644165e-01 2.412942647933959961e-01 -5.026279687881469727e-01 1.341216564178466797e-01
-1.715389639139175415e-01 1.396606266498565674e-01 -3.320399299263954163e-02 8.753327131271362305e-01 -1.637113392353057861e-01 1.586013287305831909e-01 -1.274930834770202637e-01 -3.399249613285064697e-01
5.684991180896759033e-02 9.633631259202957153e-02 -2.633115053176879883e-01 7.040593028068542480e-01 4.329720437526702881e-01 -1.954614967107772827e-01 -4.215044975280761719e-01 -1.382721662521362305e-01
4.045609831809997559e-01 1.781853735446929932e-01 -4.683240130543708801e-02 2.615678608417510986e-01 4.087866544723510742e-01 5.171710252761840820e-01 3.484919965267181396e-01 4.218415617942810059e-01
-4.346707463264465332e-01 -1.822369405999779701e-03 -5.281282067298889160e-01 2.585226893424987793e-01 3.119293749332427979e-01 4.399636685848236084e-01 3.728259503841400146e-01 1.882483959197998047e-01
-6.060172244906425476e-02 1.965690553188323975e-01 -6.258302330970764160e-01 5.266242623329162598e-01 -2.135522216558456421e-01 3.927848041057586670e-01 5.390706285834312439e-02 -2.930887341499328613e-01
9.084697067737579346e-02 -2.636077105998992920e-01 -1.791425049304962158e-01 6.281635165214538574e-01 5.854168534278869629e-01 -1.344885081052780151e-01 -3.517765998840332031e-01 1.050216481089591980e-01
1.070786789059638977e-01 1.680993437767028809e-01 -5.618354678153991699e-01 3.958801031112670898e-01 2.016088515520095825e-01 4.915654659271240234e-01 -3.383496701717376709e-01 3.018833994865417480e-01
-2.094169408082962036e-01 2.349996864795684814e-01 9.506328031420707703e-03 3.854133188724517822e-01 7.015791535377502441e-01 -2.735200338065624237e-02 -9.450429677963256836e-02 5.003932118415832520e-01
1.219532787799835205e-01 -4.964176565408706665e-02 1.565667800605297089e-02 4.819026291370391846e-01 -1.984165459871292114e-01 5.345173478126525879e-01 -3.559679090976715088e-01 5.462571978569030762e-01
-1.874060332775115967e-01 5.053767189383506775e-02 -2.487574368715286255e-01 8.667176961898803711e-01 7.517696917057037354e-02 -3.363710343837738037e-01 -1.142249554395675659e-01 -1.319120824337005615e-01
-2.311353832483291626e-01 4.529034495353698730e-01 -1.219753995537757874e-01 2.947556972503662109e-01 1.488183140754699707e-01 3.662737309932708740e-01 5.701469779014587402e-01 3.979009091854095459e-01
3.548673167824745178e-02 5.007293820381164551e-01 -4.344842396676540375e-03 7.901797890663146973e-01 -6.259189546108245850e-02 2.165794745087623596e-02 -1.924145072698593140e-01 -2.867015302181243896e-01
-3.098036944866180420e-01 -1.971359699964523315e-01 -4.089761972427368164e-01 5.119053721427917480e-01 2.470034807920455933e-01 2.455662935972213745e-01 5.565055608749389648e-01 6.955863535404205322e-02
-3.256414830684661865e-01 -3.314222395420074463e-02 -1.523763090372085571e-01 3.758864402770996094e-01 7.121137380599975586e-01 4.103840589523315430e-01 -7.317195832729339600e-02 2.178873270750045776e-01
1.490876525640487671e-01 -2.230818718671798706e-01 -2.603798508644104004e-01 3.747773468494415283e-01 4.360361695289611816e-01 5.757967233657836914e-01 -4.414739012718200684e-01 5.641772970557212830e-02
-9.179095178842544556e-02 -1.635449230670928955e-01 -2.596651315689086914e-01 5.235602259635925293e-01 7.216020226478576660e-01 -2.055517882108688354e-01 -2.440447956323623657e-01 2.770203910768032074e-02
6.697227805852890015e-02 4.016465842723846436e-01 -4.378176480531692505e-02 3.583322763442993164e-01 -1.947884261608123779e-01 7.408073544502258301e-01 -1.987407207489013672e-01 2.786393165588378906e-01
4.264447987079620361e-01 4.499238431453704834e-01 -4.429681226611137390e-02 7.242324948310852051e-01 -1.535475999116897583e-01 -4.947148729115724564e-03 2.216193526983261108e-01 1.285392045974731445e-01
-6.464758515357971191e-02 -1.488137990236282349e-02 3.296056091785430908e-01 5.824921727180480957e-01 1.504447162151336670e-01 3.061292767524719238e-01 -7.584314793348312378e-02 6.523504853248596191e-01
4.217573404312133789e-01 -3.067376017570495605e-01 -7.928306609392166138e-02 6.660241484642028809e-01 3.557012975215911865e-01 2.026843726634979248e-01 -3.271899819374084473e-01 -5.917080491781234741e-02
-4.460393190383911133e-01 3.751383721828460693e-02 -1.749355792999267578e-01 3.964309692382812500e-01 2.361910790205001831e-01 3.714721798896789551e-01 -7.114294171333312988e-02 6.426839828491210938e-01
-1.188782788813114166e-02 4.121992886066436768e-01 -9.938881546258926392e-02 4.013742208480834961e-01 -1.938792616128921509e-01 6.678708791732788086e-01 -3.030162155628204346e-01 2.889836132526397705e-01
-2.746319770812988281e-01 4.522508680820465088e-01 -1.945524960756301880e-01 7.073572874069213867e-01 1.319646239280700684e-01 -7.884471118450164795e-02 -3.836607187986373901e-02 -3.959018588066101074e-01
1.974162459373474121e-01 -2.604007124900817871e-01 -1.612135618925094604e-01 5.341056585311889648e-01 6.420040130615234375e-01 3.329997360706329346e-01 -2.127906084060668945e-01 -1.167122870683670044e-01
-8.619036525487899780e-02 3.593342900276184082e-01 1.088481843471527100e-01 4.432658255100250244e-01 -2.165302038192749023e-01 7.279527783393859863e-01 -1.912733316421508789e-01 2.042830884456634521e-01
4.423759877681732178e-01 -2.757644355297088623e-01 -2.189035415649414062e-01 4.381799399852752686e-01 2.018651962280273438e-01 5.835848450660705566e-01 2.751922905445098877e-01 1.768774539232254028e-01
-2.215477675199508667e-01 2.012157887220382690e-01 2.372922152280807495e-01 5.836017131805419922e-01 2.640364766120910645e-01 4.082887470722198486e-01 -4.566457271575927734e-01 -2.618966698646545410e-01
-1.429610252380371094e-01 3.154283165931701660e-01 -1.645864732563495636e-02 5.717633962631225586e-01 -4.244456999003887177e-03 4.397394061088562012e-01 -5.727279782295227051e-01 1.774168759584426880e-01
6.514909863471984863e-02 4.444908350706100464e-02 2.478159070014953613e-01 5.569549798965454102e-01 4.480222463607788086e-01 3.682630136609077454e-02 3.802729025483131409e-02 6.470256447792053223e-01
-2.135377079248428345e-01 5.539919734001159668e-01 5.039946734905242920e-02 3.832077383995056152e-01 1.704293936491012573e-01 6.025317907333374023e-01 -9.903009235858917236e-02 3.101750016212463379e-01
-1.352362930774688721e-01 2.866464853286743164e-01 -3.486382365226745605e-01 8.228535205125808716e-02 5.281904935836791992e-01 6.083373427391052246e-01 -2.979324758052825928e-01 1.827627420425415039e-01
-6.385062634944915771e-02 -2.718477547168731689e-01 7.152809202671051025e-02 4.597820043563842773e-01 2.061719447374343872e-01 6.611047983169555664e-01 -6.769809126853942871e-02 4.704853594303131104e-01
-2.296703896718099713e-04 2.421883195638656616e-01 -4.447541236877441406e-01 7.121870517730712891e-01 -1.637973040342330933e-01 1.654328107833862305e-01 -4.355184361338615417e-02 -4.245396256446838379e-01
-4.002445340156555176e-01 5.053296089172363281e-01 -3.581707477569580078e-01 3.022906780242919922e-01 5.088383704423904419e-02 4.783466756343841553e-01 -1.610643416643142700e-01 3.277712166309356689e-01
2.348074018955230713e-01 6.974271964281797409e-03 -6.250601410865783691e-01 5.218255519866943359e-01 -2.935357689857482910e-01 8.892222493886947632e-02 3.046029806137084961e-01 3.081583380699157715e-01
-4.540388286113739014e-02 6.493872404098510742e-02 -7.234117984771728516e-01 2.468356937170028687e-01 3.997260034084320068e-01 4.278253018856048584e-01 -2.431007325649261475e-01 -8.692430704832077026e-02
-1.203547045588493347e-01 -1.171090006828308105e-01 -4.384031891822814941e-01 3.825589120388031006e-01 4.838697910308837891e-01 5.031962990760803223e-01 3.270812928676605225e-01 1.973144710063934326e-01
-2.408231943845748901e-01 6.923183053731918335e-02 -2.872056066989898682e-01 3.315478265285491943e-01 6.616163849830627441e-01 3.655804097652435303e-01 1.625036746263504028e-01 3.834154605865478516e-01
-4.131472408771514893e-01 5.781311988830566406e-01 -1.100899353623390198e-01 4.283186197280883789e-01 -4.181554075330495834e-03 3.242729008197784424e-01 -1.199448853731155396e-01 4.241930544376373291e-01
-1.015741899609565735e-01 6.515382528305053711e-01 -3.656657934188842773e-01 4.429266154766082764e-01 2.595962285995483398e-01 -4.038068950176239014e-01 6.741142272949218750e-02 -1.705405861139297485e-02
-3.615822494029998779e-01 2.345137298107147217e-01 -2.222973406314849854e-01 7.626473903656005859e-01 1.621308326721191406e-01 -1.417340636253356934e-01 -1.664265096187591553e-01 -3.303657770156860352e-01
