# Supplementary material for: Where is your field going? A machine learning approach to study the relative motion of the domains of physics
Source: PLoS One. 2020 Jun 18;15(6):e0233997. doi: 10.1371/journal.pone.0233997 (PMC7302634; doi:10.1371/journal.pone.0233997)
Supplement: S4 Data — (ZIP) [file pone.0233997.s004.zip › 3/Pacs4Run_3_VS_500_embeddings1993-1997ED8.txt]

5.057837963104248047e-01 -4.535867869853973389e-01 3.691680133342742920e-01 1.428477168083190918e-01 -4.651539623737335205e-01 5.750555172562599182e-02 -3.721942305564880371e-01 1.534520685672760010e-01
-9.749682992696762085e-02 -9.463522583246231079e-02 7.343634963035583496e-02 -1.669910550117492676e-01 -5.101055502891540527e-01 2.183757126331329346e-01 -5.094017982482910156e-01 6.171497106552124023e-01
4.817396104335784912e-01 -4.117597639560699463e-01 -3.972860798239707947e-02 -3.970598429441452026e-02 -3.877070844173431396e-01 2.660246752202510834e-02 3.535008132457733154e-01 5.650121569633483887e-01
-4.459387157112360001e-03 1.378578990697860718e-01 2.671371400356292725e-01 1.475232839584350586e-01 -8.596708774566650391e-01 8.881815522909164429e-02 -3.710156977176666260e-01 5.722600594162940979e-02
2.777894139289855957e-01 1.035763919353485107e-01 1.802489310503005981e-01 -1.439366489648818970e-01 -8.485382199287414551e-01 -3.179994523525238037e-01 -8.253464102745056152e-02 1.759115755558013916e-01
1.637522131204605103e-01 -1.290864348411560059e-01 3.172797560691833496e-01 1.216070055961608887e-01 -2.611819207668304443e-01 3.692124485969543457e-01 1.213353574275970459e-01 7.885498404502868652e-01
6.215575337409973145e-01 1.478989049792289734e-02 -1.645391583442687988e-01 1.073773130774497986e-01 -4.729588627815246582e-01 6.063507869839668274e-03 -1.003032177686691284e-01 5.840006470680236816e-01
2.956778705120086670e-01 -5.969288945198059082e-01 -2.262562066316604614e-01 -4.203117489814758301e-01 -3.998421430587768555e-01 -1.441995352506637573e-01 -7.972744852304458618e-02 3.759959340095520020e-01
2.390562295913696289e-01 -5.196422338485717773e-01 2.867805063724517822e-01 -2.830711305141448975e-01 1.824264526367187500e-01 -1.289734840393066406e-01 -3.086292147636413574e-01 6.043890714645385742e-01
-5.768704414367675781e-02 -1.688372641801834106e-01 3.202140033245086670e-01 -7.989770919084548950e-02 -5.465046763420104980e-01 -2.892881929874420166e-01 -2.557317018508911133e-01 6.414762735366821289e-01
3.139557242393493652e-01 -6.153824925422668457e-01 -7.920537143945693970e-02 -4.645400494337081909e-02 -1.773632317781448364e-01 5.576606988906860352e-01 1.320606619119644165e-01 3.929651975631713867e-01
7.318943273276090622e-03 8.048889786005020142e-02 7.132126092910766602e-01 -9.935991466045379639e-02 -6.799196004867553711e-01 1.122892424464225769e-01 3.842831589281558990e-03 -2.983798505738377571e-03
-9.377472102642059326e-02 -6.651648879051208496e-01 1.708501279354095459e-01 -3.651543259620666504e-01 -5.181911587715148926e-01 1.401548180729150772e-02 5.562193691730499268e-02 3.382633924484252930e-01
3.481163084506988525e-01 7.849481701850891113e-02 4.898413270711898804e-02 1.539227217435836792e-01 -7.041322588920593262e-01 -3.590165674686431885e-01 -2.745884656906127930e-01 3.827115595340728760e-01
4.360940679907798767e-02 -6.561556458473205566e-01 4.576668515801429749e-02 -2.829277813434600830e-01 -4.312551915645599365e-01 1.440748423337936401e-01 9.269289672374725342e-02 5.196968913078308105e-01
6.837263107299804688e-01 -2.372570037841796875e-01 -2.049161046743392944e-01 -8.643164485692977905e-02 -4.092666506767272949e-01 3.178973495960235596e-02 1.943111568689346313e-01 4.695742726325988770e-01
1.607666015625000000e-01 -6.828138828277587891e-01 4.525659680366516113e-01 -1.280840039253234863e-01 -6.533491611480712891e-02 -3.825078308582305908e-01 -5.942695960402488708e-02 3.641229569911956787e-01
7.407421469688415527e-01 -4.270539581775665283e-01 1.582538932561874390e-01 -3.319705426692962646e-01 -2.309942394495010376e-01 1.847439408302307129e-01 1.209942549467086792e-01 -1.776199340820312500e-01
6.885442137718200684e-01 -1.390382796525955200e-01 4.093666672706604004e-01 -3.041195571422576904e-01 -4.267854988574981689e-01 -6.983014941215515137e-02 9.971071034669876099e-02 -2.225784361362457275e-01
-8.341960608959197998e-02 1.810795627534389496e-02 5.113876461982727051e-01 3.501869738101959229e-01 -7.154259085655212402e-01 9.674400836229324341e-02 -1.184904947876930237e-01 2.707977890968322754e-01
-2.453241497278213501e-01 -2.810556590557098389e-01 5.763158798217773438e-01 1.329879760742187500e-01 -4.910777211189270020e-01 1.578912734985351562e-01 -1.026585921645164490e-01 4.841198027133941650e-01
5.144688114523887634e-02 -4.195356070995330811e-01 1.701247543096542358e-01 -2.819164693355560303e-01 -3.868528008460998535e-01 -2.783259153366088867e-01 -2.558994293212890625e-01 6.483200192451477051e-01
4.394949376583099365e-01 -2.140844464302062988e-01 4.430439770221710205e-01 -2.458959519863128662e-01 3.693175036460161209e-03 -2.948002219200134277e-01 1.354470700025558472e-01 6.316585540771484375e-01
3.132151663303375244e-01 -2.443919032812118530e-01 3.026846051216125488e-01 -4.787848889827728271e-01 -2.446907609701156616e-01 -4.288643896579742432e-01 6.118561327457427979e-02 5.232340693473815918e-01
6.125538349151611328e-01 -1.642083376646041870e-01 1.480978429317474365e-01 -4.515259861946105957e-01 -5.326317548751831055e-01 -2.914094030857086182e-01 2.343430183827877045e-02 -5.328680947422981262e-02
3.761352002620697021e-01 -7.328376919031143188e-02 2.172589600086212158e-01 -3.347335755825042725e-01 -8.349613100290298462e-02 2.334982752799987793e-01 -7.951256036758422852e-01 1.363587472587823868e-02
-8.778566122055053711e-02 -6.143293380737304688e-01 4.709447920322418213e-01 1.000862792134284973e-01 -1.911040246486663818e-01 9.844854474067687988e-02 -1.032824590802192688e-01 5.711450576782226562e-01
-1.640083342790603638e-01 -3.592805564403533936e-01 4.022889435291290283e-01 -1.868436932563781738e-01 -2.482273280620574951e-01 1.630933210253715515e-02 -4.866818189620971680e-01 5.903642177581787109e-01
6.244055628776550293e-01 -3.666376471519470215e-01 1.775823831558227539e-01 1.267636567354202271e-01 -3.669703006744384766e-01 -4.264317452907562256e-01 -3.060506582260131836e-01 -1.338346451520919800e-01
1.659436076879501343e-01 -1.477117240428924561e-01 1.813759356737136841e-01 6.053426861763000488e-02 -1.915224641561508179e-01 5.190009474754333496e-01 -6.917113810777664185e-02 7.766948342323303223e-01
6.502646207809448242e-01 -1.183091029524803162e-01 1.754851192235946655e-01 -3.568864464759826660e-01 -4.461876153945922852e-01 -4.439635276794433594e-01 -5.015573464334011078e-03 9.372171759605407715e-02
-3.449251502752304077e-02 -2.697239518165588379e-01 2.678045928478240967e-01 -6.580391526222229004e-01 -4.494267106056213379e-01 7.184716314077377319e-02 -6.030904501676559448e-02 4.588473439216613770e-01
-2.682537138462066650e-01 -4.993094801902770996e-01 3.910783231258392334e-01 -5.925929546356201172e-02 -5.481144189834594727e-01 2.479181289672851562e-01 -1.232941374182701111e-01 3.810272812843322754e-01
2.910683453083038330e-01 -4.238407015800476074e-01 7.856628298759460449e-02 -2.017204165458679199e-01 -3.107943236827850342e-01 3.031425774097442627e-01 -6.624599695205688477e-01 -2.478562593460083008e-01
-7.035150378942489624e-02 -1.682174205780029297e-01 3.576856851577758789e-01 -1.398769393563270569e-02 -3.515014350414276123e-01 -2.352115064859390259e-01 -4.391480684280395508e-01 6.832936406135559082e-01
-1.731989085674285889e-01 -5.788787007331848145e-01 5.822542309761047363e-01 6.081800162792205811e-02 -1.666982173919677734e-01 1.597262918949127197e-01 -4.170619696378707886e-02 4.869727790355682373e-01
-1.037133708596229553e-01 -2.639692723751068115e-01 4.131505787372589111e-01 -3.917582333087921143e-01 -3.926764428615570068e-01 1.544649805873632431e-02 -1.466179043054580688e-01 6.476616263389587402e-01
-6.013333424925804138e-02 -1.472886502742767334e-01 3.964193761348724365e-01 -3.932051956653594971e-01 -3.382777869701385498e-01 2.397133260965347290e-01 2.417677454650402069e-02 7.003232240676879883e-01
2.478265166282653809e-01 -5.965110063552856445e-01 -1.540395896881818771e-02 -3.978478312492370605e-01 -4.179841578006744385e-01 3.849494084715843201e-02 1.632864028215408325e-01 4.705119431018829346e-01
3.106299228966236115e-02 -4.105254709720611572e-01 3.028892576694488525e-01 -3.831015899777412415e-02 9.470073133707046509e-02 3.715791106224060059e-01 -3.909195661544799805e-01 6.613902449607849121e-01
2.958529889583587646e-01 1.494168676435947418e-02 4.434626549482345581e-02 -4.107174575328826904e-01 -6.987833380699157715e-01 -3.185243010520935059e-01 3.947949782013893127e-02 3.876570463180541992e-01
-1.046349331736564636e-01 -3.213980197906494141e-01 3.002327978610992432e-01 -5.158265233039855957e-01 -2.814047932624816895e-01 2.742288112640380859e-01 -2.079769521951675415e-01 5.761021375656127930e-01
1.623790562152862549e-01 -5.239018797874450684e-02 3.081689178943634033e-01 2.626520581543445587e-02 -1.388567239046096802e-01 2.676495909690856934e-01 -1.246071532368659973e-01 8.768043518066406250e-01
2.007948700338602066e-03 -2.408950179815292358e-01 2.381672263145446777e-01 -1.398127973079681396e-01 -4.404705464839935303e-01 -3.511269390583038330e-01 -3.880465924739837646e-01 6.307216882705688477e-01
-2.865941226482391357e-01 -2.877551019191741943e-01 5.554571747779846191e-01 7.993672043085098267e-02 -4.030103683471679688e-01 2.114384919404983521e-01 -2.659111022949218750e-01 4.922458529472351074e-01
-1.319137066602706909e-01 -3.430409431457519531e-01 4.096913933753967285e-01 -3.877782821655273438e-01 -3.577736020088195801e-01 2.494201958179473877e-01 -8.145523816347122192e-02 5.914857387542724609e-01
-1.405520271509885788e-02 -3.838678300380706787e-01 2.034182101488113403e-01 -4.708770513534545898e-01 -3.724823594093322754e-01 -1.245358288288116455e-01 -3.016752898693084717e-01 5.865862965583801270e-01
3.115788996219635010e-01 -2.159634232521057129e-01 4.313513934612274170e-01 -1.646278351545333862e-01 -1.114112213253974915e-01 -4.909318685531616211e-01 -1.196826919913291931e-01 6.126676797866821289e-01
-1.488989405333995819e-02 -1.338008195161819458e-01 2.611662149429321289e-01 -3.702755644917488098e-02 -5.113174915313720703e-01 -2.171667963266372681e-01 -3.004215657711029053e-01 7.165449261665344238e-01
5.268942713737487793e-01 -1.594046950340270996e-01 -2.171846777200698853e-01 1.796546429395675659e-01 -6.288160085678100586e-01 -1.715913414955139160e-01 -5.336565151810646057e-02 4.356908798217773438e-01
4.929669797420501709e-01 -5.039721131324768066e-01 4.357716143131256104e-01 -3.615965247154235840e-01 -1.120025441050529480e-01 -2.798760533332824707e-01 -2.247955799102783203e-01 -2.023326605558395386e-01
5.572193264961242676e-01 -5.002898573875427246e-01 5.763416886329650879e-01 -2.164227813482284546e-01 -6.703507155179977417e-02 -1.281107366085052490e-01 3.219163045287132263e-02 -1.956166625022888184e-01
4.678794741630554199e-02 -3.318475782871246338e-01 2.542841136455535889e-01 -6.545253992080688477e-01 -3.465636670589447021e-01 -8.238334208726882935e-02 -1.286072283983230591e-01 5.011897683143615723e-01
-3.270238041877746582e-01 -2.940644025802612305e-01 5.157890915870666504e-01 4.684159532189369202e-02 -5.808227658271789551e-01 1.474710255861282349e-01 -2.141850739717483521e-01 3.652000427246093750e-01
6.771655082702636719e-01 -2.070258259773254395e-01 2.872258126735687256e-01 -5.222177505493164062e-01 -3.112795352935791016e-01 1.493687927722930908e-01 1.120951958000659943e-02 -1.550664901733398438e-01
5.639000535011291504e-01 -3.634226024150848389e-01 6.134858727455139160e-01 -2.592045366764068604e-01 -1.784974485635757446e-01 -8.276858180761337280e-02 3.060297667980194092e-02 -2.583415806293487549e-01
4.305669367313385010e-01 -4.995516836643218994e-01 -2.129263579845428467e-01 -1.316666603088378906e-01 -2.512992024421691895e-01 3.286275267601013184e-01 -5.723795294761657715e-01 -6.017410382628440857e-02
9.178550243377685547e-01 -1.062194034457206726e-01 2.697497904300689697e-01 -1.479921936988830566e-01 7.172451168298721313e-02 1.677860468626022339e-01 -1.285503804683685303e-01 -4.208654165267944336e-02
5.289380550384521484e-01 -2.055838555097579956e-01 -2.271113246679306030e-01 -3.045885860919952393e-01 -4.995761811733245850e-01 9.217833727598190308e-02 2.666063010692596436e-01 4.521658718585968018e-01
2.466329634189605713e-01 4.140439629554748535e-01 4.634875953197479248e-01 -1.237851008772850037e-01 -2.261980921030044556e-01 4.967317581176757812e-01 -3.509649634361267090e-01 3.413383066654205322e-01
7.192416787147521973e-01 -3.002075105905532837e-02 -1.316663064062595367e-02 -1.236366927623748779e-01 -2.559568285942077637e-01 4.319178462028503418e-01 -4.516474604606628418e-01 -1.013824865221977234e-01
2.584412693977355957e-01 -5.573359727859497070e-01 8.646715432405471802e-02 1.943149119615554810e-01 -6.995580345392227173e-02 3.428719937801361084e-01 -1.842769682407379150e-01 6.487966179847717285e-01
-1.545629580505192280e-03 -5.998756289482116699e-01 -1.797411940060555935e-03 -1.280285120010375977e-01 -4.198304712772369385e-01 1.596605479717254639e-01 -1.235562786459922791e-01 6.377593278884887695e-01
2.470728904008865356e-01 1.026731282472610474e-01 2.182388007640838623e-01 -2.347110584378242493e-02 -3.618603050708770752e-01 4.504396319389343262e-01 1.471957862377166748e-01 7.243816852569580078e-01
5.797728300094604492e-01 -1.109907776117324829e-01 -2.708763480186462402e-01 -2.476754486560821533e-01 -6.426442265510559082e-01 1.184358745813369751e-01 -1.006296202540397644e-01 2.822805941104888916e-01
-1.153401434421539307e-01 -3.705349862575531006e-01 4.219370186328887939e-01 -3.799831867218017578e-01 -1.862965673208236694e-01 3.516364395618438721e-01 -9.061967581510543823e-02 6.003464460372924805e-01
2.560414969921112061e-01 -3.680425286293029785e-01 2.308275550603866577e-01 -5.755030363798141479e-02 -5.256674066185951233e-02 4.723554253578186035e-01 1.518175005912780762e-01 7.024689912796020508e-01
6.246551871299743652e-02 -3.932411968708038330e-01 3.176959455013275146e-01 -6.652069091796875000e-02 -1.533532738685607910e-01 5.090850591659545898e-01 1.621919423341751099e-01 6.535385847091674805e-01
5.157120823860168457e-01 1.082914918661117554e-01 -9.130473248660564423e-03 2.171756923198699951e-01 -4.825640618801116943e-01 1.690314263105392456e-01 6.936830282211303711e-02 6.393854618072509766e-01
5.932878851890563965e-01 -1.836085915565490723e-01 4.016282856464385986e-01 -6.515426635742187500e-01 -1.198985725641250610e-01 1.185383573174476624e-01 -4.884187132120132446e-03 5.779942497611045837e-03
5.974185466766357422e-01 3.394600003957748413e-02 1.705061942338943481e-01 6.141556501388549805e-01 -3.471662402153015137e-01 2.463005781173706055e-01 -1.519941817969083786e-02 2.329374104738235474e-01
-2.735882401466369629e-01 -2.949230372905731201e-01 4.883062243461608887e-01 1.850127726793289185e-01 -6.027736663818359375e-01 1.221518367528915405e-01 -1.811306923627853394e-01 3.929778337478637695e-01
2.921194434165954590e-01 -5.140458345413208008e-01 2.657490670680999756e-01 9.144116193056106567e-02 -6.537341475486755371e-01 -3.060870170593261719e-01 -5.964871123433113098e-02 -2.163874208927154541e-01
4.109931290149688721e-01 6.476853042840957642e-02 6.558573842048645020e-01 4.326313436031341553e-01 -1.988715976476669312e-01 -2.705024480819702148e-01 -1.221662089228630066e-01 2.862250208854675293e-01
3.354634344577789307e-01 -1.820464581251144409e-01 2.195271700620651245e-01 1.263694167137145996e-01 -1.727009564638137817e-01 3.287475407123565674e-01 -8.005408644676208496e-01 -1.067501455545425415e-01
5.061642527580261230e-01 -3.588052093982696533e-01 2.097165137529373169e-01 4.776006191968917847e-02 -1.907202899456024170e-01 4.102401435375213623e-01 4.346443116664886475e-01 4.185780882835388184e-01
4.591188728809356689e-01 -4.308195412158966064e-01 2.596589364111423492e-02 3.823469579219818115e-01 -2.147753387689590454e-01 4.840802252292633057e-01 1.460747122764587402e-01 3.936254084110260010e-01
7.721965909004211426e-01 -8.937913179397583008e-02 -2.027113437652587891e-01 3.677948564291000366e-02 -4.044123888015747070e-01 -1.482603847980499268e-01 -1.456533279269933701e-02 4.093123376369476318e-01
9.300270676612854004e-02 2.682725191116333008e-01 5.602559447288513184e-01 -1.481436789035797119e-01 -1.911341100931167603e-01 3.155562281608581543e-01 -8.654224872589111328e-02 6.632869839668273926e-01
4.685722589492797852e-01 -3.914733529090881348e-01 3.280726820230484009e-02 -3.670223653316497803e-01 -2.275116145610809326e-01 4.432702362537384033e-01 -4.497910439968109131e-01 -2.021013796329498291e-01
2.090140581130981445e-01 -4.811980724334716797e-01 2.631264626979827881e-01 3.539657294750213623e-01 -3.566410243511199951e-01 3.559474050998687744e-01 4.315990209579467773e-01 3.001087605953216553e-01
4.247308671474456787e-01 -1.313849538564682007e-01 1.771612316370010376e-01 2.294342815876007080e-01 -3.299111127853393555e-01 3.912108540534973145e-01 3.972466886043548584e-01 5.464645028114318848e-01
4.699657559394836426e-01 2.086501419544219971e-01 7.838335633277893066e-01 2.289102822542190552e-01 -6.086670607328414917e-02 -4.353441670536994934e-02 -7.940591126680374146e-02 2.385312467813491821e-01
-2.455809861421585083e-01 -5.341452360153198242e-01 3.744342625141143799e-01 -2.440894842147827148e-01 -3.929562568664550781e-01 1.613930016756057739e-01 -2.266735136508941650e-01 4.719692766666412354e-01
1.985688060522079468e-01 -3.125309944152832031e-01 3.306682705879211426e-01 5.734226703643798828e-01 -3.690756261348724365e-01 -2.411765903234481812e-01 -6.968313455581665039e-02 4.748693108558654785e-01
9.308938682079315186e-02 2.125313431024551392e-01 3.881410956382751465e-01 -5.928506255149841309e-01 -5.630171895027160645e-01 1.779135316610336304e-01 -2.236840575933456421e-01 2.129864394664764404e-01
2.078057676553726196e-01 -5.757825970649719238e-01 2.654765844345092773e-01 -4.013813436031341553e-01 1.298072338104248047e-01 -1.090094074606895447e-01 -2.724908292293548584e-01 5.391866564750671387e-01
2.331372946500778198e-01 -5.895143747329711914e-01 4.249309748411178589e-02 2.796925902366638184e-01 -8.688856661319732666e-02 3.363544940948486328e-01 -2.156898677349090576e-01 5.923514962196350098e-01
7.351725697517395020e-01 -1.614295989274978638e-01 -7.525026053190231323e-02 -4.781688749790191650e-01 -1.667055636644363403e-01 -2.215022966265678406e-02 -4.017770290374755859e-01 9.719763696193695068e-02
3.425137996673583984e-01 -6.487079709768295288e-02 2.551650404930114746e-01 1.127383559942245483e-01 -2.384198009967803955e-01 4.802117645740509033e-01 3.209234178066253662e-01 6.404826045036315918e-01
4.882123172283172607e-01 -2.700888216495513916e-01 3.650279343128204346e-01 2.822540998458862305e-01 -6.108112335205078125e-01 -2.509588301181793213e-01 -1.006651204079389572e-02 -1.990378797054290771e-01
2.204123288393020630e-01 -6.346851587295532227e-01 2.374939173460006714e-01 -2.742163240909576416e-01 -1.582569330930709839e-01 3.534174337983131409e-02 1.754498779773712158e-01 5.999320149421691895e-01
4.445929229259490967e-01 -3.439792096614837646e-01 2.141313552856445312e-01 4.717997461557388306e-02 -7.293071746826171875e-01 -1.222136057913303375e-02 1.667533814907073975e-01 -2.758480608463287354e-01
6.265180110931396484e-01 -1.849259585142135620e-01 -1.459748446941375732e-01 2.129186987876892090e-01 -2.557132244110107422e-01 -2.671203017234802246e-01 -2.465575486421585083e-01 5.559689402580261230e-01
-8.734390139579772949e-02 -4.013303220272064209e-01 2.552913427352905273e-01 -2.859799936413764954e-02 -2.944075465202331543e-01 -8.747050166130065918e-02 -5.001024007797241211e-01 6.487558484077453613e-01
6.261905431747436523e-01 -5.309673771262168884e-02 1.755608022212982178e-01 -3.906575739383697510e-01 -4.347090721130371094e-01 3.941271305084228516e-01 -1.111034303903579712e-01 -2.549099922180175781e-01
6.780524253845214844e-01 -1.141561791300773621e-01 5.120615363121032715e-01 -3.665806353092193604e-01 -2.015860080718994141e-01 1.730652004480361938e-01 -2.462869137525558472e-02 -2.437824457883834839e-01
6.488347649574279785e-01 -2.122507989406585693e-01 3.669472336769104004e-01 -4.597929418087005615e-01 -1.914387047290802002e-01 2.858871817588806152e-01 -1.580112725496292114e-01 -2.110816687345504761e-01
4.678345918655395508e-01 -1.845343261957168579e-01 -3.659271597862243652e-01 2.423722743988037109e-01 -6.188306808471679688e-01 1.158326193690299988e-01 -1.930339634418487549e-01 3.475630879402160645e-01
-1.808791160583496094e-01 -4.860002696514129639e-01 4.629488289356231689e-01 -2.015506178140640259e-01 -2.887519299983978271e-01 -1.223186925053596497e-01 -3.147607445716857910e-01 5.279472470283508301e-01
-8.973747491836547852e-02 -4.267994165420532227e-01 3.012319207191467285e-01 -5.985656976699829102e-01 -3.234344720840454102e-01 2.504046820104122162e-02 -2.362081557512283325e-01 4.469191730022430420e-01
1.931892335414886475e-01 -4.753441810607910156e-01 6.850061416625976562e-01 -2.653203606605529785e-01 -1.530952155590057373e-01 -6.774255633354187012e-02 -2.084150016307830811e-01 -3.544485569000244141e-01
4.248777404427528381e-02 6.964276731014251709e-02 2.816542387008666992e-01 -4.498204886913299561e-01 -4.777928292751312256e-01 5.238699316978454590e-01 3.378242254257202148e-02 4.558622241020202637e-01
3.999637812376022339e-02 -5.542301535606384277e-01 8.160723000764846802e-02 -5.515050292015075684e-01 -2.913443148136138916e-01 -1.115471776574850082e-02 -2.531598806381225586e-01 4.809533357620239258e-01
6.486265063285827637e-01 -5.602519214153289795e-02 1.196354627609252930e-01 6.072558164596557617e-01 -2.146647870540618896e-01 -1.526706269942224026e-03 -2.329870611429214478e-01 3.044773340225219727e-01
2.735245823860168457e-01 4.437327980995178223e-01 5.242798328399658203e-01 -2.214509695768356323e-01 -3.574602007865905762e-01 3.847285509109497070e-01 -2.564074993133544922e-01 2.506730258464813232e-01
6.959732770919799805e-01 -2.242157235741615295e-02 4.266707003116607666e-01 -4.527330994606018066e-01 5.180443823337554932e-02 2.376436293125152588e-01 -2.593243122100830078e-01 -4.118116199970245361e-02
-9.018936753273010254e-02 -1.995890140533447266e-01 2.441733777523040771e-01 -2.310818992555141449e-02 -4.318358004093170166e-01 8.866262435913085938e-02 -3.666729629039764404e-01 7.503886818885803223e-01
5.958191156387329102e-01 -3.817533552646636963e-01 1.395963430404663086e-01 1.351263821125030518e-01 -5.311304330825805664e-01 -2.867082692682743073e-02 -2.228711545467376709e-01 -3.590607047080993652e-01
5.936534330248832703e-02 2.724370360374450684e-01 7.640261054039001465e-01 -1.611820012331008911e-01 -4.825813472270965576e-01 6.125918030738830566e-02 -2.578525543212890625e-01 9.702012687921524048e-02
3.379777371883392334e-01 1.218306459486484528e-02 4.903503358364105225e-01 -4.805561900138854980e-01 -5.879355669021606445e-01 -2.265254855155944824e-01 1.576030999422073364e-02 -1.304396986961364746e-01
2.907160520553588867e-01 -4.981002807617187500e-01 1.580929309129714966e-01 2.038564085960388184e-01 1.124942079186439514e-01 2.319549620151519775e-01 -2.980527877807617188e-01 6.674847602844238281e-01
2.081771790981292725e-01 -6.446484923362731934e-01 2.767434716224670410e-01 -2.118004262447357178e-01 -1.035612523555755615e-01 2.251645773649215698e-01 2.796970307826995850e-01 5.291406512260437012e-01
-8.674061298370361328e-02 -2.172776013612747192e-01 3.859290182590484619e-01 4.564213752746582031e-01 -6.804673075675964355e-01 5.094764009118080139e-02 -2.142406851053237915e-01 2.765398025512695312e-01
4.771934449672698975e-01 -4.308455288410186768e-01 4.197419807314872742e-02 -3.169309347867965698e-03 -1.090732887387275696e-01 6.409357786178588867e-01 2.529695034027099609e-01 3.133648037910461426e-01
2.278172075748443604e-01 -4.671269059181213379e-01 5.503901839256286621e-01 -3.328140676021575928e-01 8.684266358613967896e-02 -1.183176040649414062e-01 -5.634217523038387299e-03 5.427935123443603516e-01
3.219903111457824707e-01 -2.613346874713897705e-01 3.447370827198028564e-01 -1.165927499532699585e-01 -1.367085278034210205e-01 -4.018936157226562500e-01 -1.134968921542167664e-01 7.088722586631774902e-01
1.285835634917020798e-02 -6.521934866905212402e-01 4.581727087497711182e-01 1.549479179084300995e-02 -2.418349124491214752e-02 3.963573575019836426e-01 1.357116252183914185e-01 4.338368177413940430e-01
4.236012324690818787e-02 1.663752794265747070e-01 6.415304541587829590e-01 3.528323471546173096e-01 -5.636857748031616211e-01 -2.107547828927636147e-03 -1.914965063333511353e-01 2.829414010047912598e-01
1.957117319107055664e-01 -1.573382876813411713e-02 2.984845042228698730e-01 -1.209661290049552917e-01 -1.287010163068771362e-01 4.620492160320281982e-01 -7.079988718032836914e-02 7.890864610671997070e-01
-9.646629542112350464e-02 -2.986956834793090820e-01 4.447911679744720459e-01 -2.653948664665222168e-01 -2.945224344730377197e-01 5.386240482330322266e-01 9.154755622148513794e-02 4.979572594165802002e-01
7.046400308609008789e-01 -2.222160808742046356e-02 5.423334836959838867e-01 -3.969833850860595703e-01 -1.693347692489624023e-01 1.047749221324920654e-01 -3.312118118628859520e-03 -1.077241525053977966e-01
2.611119151115417480e-01 -1.984696537256240845e-01 2.440277189016342163e-01 -1.497512906789779663e-01 -3.967855870723724365e-01 1.261389702558517456e-01 -7.635822296142578125e-01 -2.324818074703216553e-01
2.917448282241821289e-01 -3.909240365028381348e-01 3.915178775787353516e-01 -5.127182230353355408e-02 8.238765597343444824e-02 -1.815616786479949951e-01 -9.444824606180191040e-02 7.466428875923156738e-01
4.131561145186424255e-02 2.877310514450073242e-01 7.222487926483154297e-01 -1.782301813364028931e-01 -4.260156154632568359e-01 5.494441464543342590e-02 -4.072552919387817383e-01 1.083030775189399719e-01
8.264648318290710449e-01 -1.535166651010513306e-01 8.274900913238525391e-02 -3.674623966217041016e-01 -1.816569119691848755e-01 2.429413050413131714e-01 -2.383567988872528076e-01 -5.175856873393058777e-02
-1.883398555219173431e-02 -6.920389533042907715e-01 2.000049948692321777e-01 -3.972958028316497803e-01 -3.084679245948791504e-01 2.260574549436569214e-01 8.670800179243087769e-02 4.112283587455749512e-01
2.695267796516418457e-01 3.961060196161270142e-02 8.125765919685363770e-01 4.263385832309722900e-01 -1.095493361353874207e-01 1.211236193776130676e-01 -2.324580550193786621e-01 5.506623536348342896e-02
7.087366580963134766e-01 -3.075944781303405762e-01 2.210833579301834106e-01 -5.024628043174743652e-01 -2.212453484535217285e-01 1.781720966100692749e-01 -4.049340263009071350e-02 -1.392727196216583252e-01
4.548612236976623535e-02 2.130795121192932129e-01 3.953720927238464355e-01 -5.886477828025817871e-01 -4.537844657897949219e-01 2.835815548896789551e-01 -2.347257882356643677e-01 3.290405273437500000e-01
1.092783808708190918e-01 -5.052202939987182617e-01 2.670205533504486084e-01 -2.810160815715789795e-01 -1.788853667676448822e-02 4.841734468936920166e-01 9.662460535764694214e-02 5.817734599113464355e-01
4.703462123870849609e-01 -2.048631012439727783e-01 8.298880606889724731e-02 -4.496906995773315430e-01 -3.999365568161010742e-01 3.423764109611511230e-01 -4.599689245223999023e-01 -1.973689794540405273e-01
1.906600809888914227e-04 1.827236115932464600e-01 4.658649861812591553e-01 -7.623486220836639404e-02 -6.955565810203552246e-01 4.346354901790618896e-01 1.727426350116729736e-01 2.030348777770996094e-01
5.407125502824783325e-02 -9.991508722305297852e-02 5.906875133514404297e-01 4.751181975007057190e-02 1.212162971496582031e-01 3.874561786651611328e-01 -2.638733088970184326e-01 6.336241364479064941e-01
4.357164204120635986e-01 -2.682849168777465820e-01 2.872624099254608154e-01 -8.491187542676925659e-02 -1.019745543599128723e-01 -4.559636414051055908e-01 -4.777912423014640808e-02 6.541100740432739258e-01
6.024285554885864258e-01 -5.312675237655639648e-01 4.566365852952003479e-02 -1.214556470513343811e-01 -4.749616682529449463e-01 -3.004152476787567139e-01 -9.945622086524963379e-02 -1.107636913657188416e-01
7.495546936988830566e-01 -4.369894787669181824e-02 4.818484783172607422e-01 -3.576710820198059082e-01 -2.026528865098953247e-01 1.441291421651840210e-01 9.568504989147186279e-03 -1.192418038845062256e-01
1.185667142271995544e-01 -6.048948168754577637e-01 -2.270552366971969604e-01 -1.114309355616569519e-01 -5.446002483367919922e-01 7.775570452213287354e-02 -8.845058828592300415e-02 4.955951273441314697e-01
6.469101309776306152e-01 -2.048854380846023560e-01 -9.100534766912460327e-02 -2.524816095829010010e-01 -5.062169432640075684e-01 1.799781620502471924e-01 -3.662303388118743896e-01 -2.114899307489395142e-01
-7.704936899244785309e-03 -2.457612603902816772e-01 2.825407683849334717e-01 -4.689704775810241699e-01 -3.296898305416107178e-01 3.745997250080108643e-01 -5.035461485385894775e-02 6.230759620666503906e-01
-1.649924181401729584e-02 -4.811112284660339355e-01 2.454904019832611084e-01 1.121259927749633789e-01 -1.890811622142791748e-01 3.845768868923187256e-01 -9.424158185720443726e-02 7.091470956802368164e-01
3.797199130058288574e-01 -5.435107946395874023e-01 1.445828378200531006e-01 -4.322962462902069092e-02 4.150485247373580933e-02 3.512794673442840576e-01 2.101842761039733887e-01 6.069089770317077637e-01
5.462524294853210449e-01 3.400205401703715324e-03 2.759298086166381836e-01 -2.324395924806594849e-01 -3.594071865081787109e-01 -1.959483325481414795e-01 3.863503336906433105e-01 5.045745372772216797e-01
7.118099331855773926e-01 -7.955651730298995972e-02 -1.721057444810867310e-01 -7.308516651391983032e-03 -2.714054286479949951e-01 1.356341093778610229e-01 -6.043695807456970215e-01 -1.903759548440575600e-03
4.359911680221557617e-01 -4.986846446990966797e-01 3.251235485076904297e-01 1.912891864776611328e-01 -5.711597204208374023e-01 -1.472268253564834595e-01 1.110344231128692627e-01 -2.422821521759033203e-01
3.264720737934112549e-01 3.408172726631164551e-01 3.317798674106597900e-01 -1.933531761169433594e-01 -6.927536129951477051e-01 -2.665690146386623383e-02 2.840008735656738281e-01 2.617662549018859863e-01
3.478373587131500244e-01 3.856808543205261230e-01 4.913130104541778564e-01 -2.453802078962326050e-01 -1.568180024623870850e-01 5.193700194358825684e-01 -7.527714967727661133e-02 3.586861789226531982e-01
5.799248814582824707e-01 -2.827570438385009766e-01 3.903576731681823730e-01 2.509863972663879395e-01 -3.838913738727569580e-01 3.345105424523353577e-02 -1.982589513063430786e-01 -4.249284267425537109e-01
-2.090650498867034912e-01 -6.587289571762084961e-01 4.789934754371643066e-01 -2.391399890184402466e-01 -1.791380792856216431e-01 9.316130727529525757e-02 -2.133867442607879639e-01 3.865770995616912842e-01
5.786176919937133789e-01 -5.112736821174621582e-01 2.766714692115783691e-01 -6.031552329659461975e-02 -4.380589723587036133e-01 -2.789359092712402344e-01 1.840197294950485229e-01 -1.416041404008865356e-01
6.133795380592346191e-01 -3.554838299751281738e-01 5.542530417442321777e-01 -9.669657051563262939e-02 -2.564842104911804199e-01 -2.466154545545578003e-01 -2.493489300832152367e-03 -2.328959256410598755e-01
1.751229763031005859e-01 -1.495217233896255493e-01 2.556538879871368408e-01 3.061286807060241699e-01 -1.646962165832519531e-01 3.603935539722442627e-01 -9.537457674741744995e-02 7.885408997535705566e-01
2.605384886264801025e-01 -5.915889739990234375e-01 3.271753489971160889e-01 3.259488344192504883e-01 -5.088126659393310547e-01 -1.740496009588241577e-01 -1.028613001108169556e-01 -2.628531157970428467e-01
5.021885037422180176e-01 -1.669484078884124756e-01 2.810157239437103271e-01 -6.431014537811279297e-01 -3.760850131511688232e-01 -2.472555786371231079e-01 -5.578764155507087708e-02 1.473031342029571533e-01
6.195200085639953613e-01 -2.724551856517791748e-01 4.605554640293121338e-01 -4.952892363071441650e-01 6.050711497664451599e-03 1.352694779634475708e-01 -2.022856175899505615e-01 -1.590166836977005005e-01
-6.769128888845443726e-02 -6.519237160682678223e-02 6.255744695663452148e-01 -5.774267911911010742e-01 -4.671379923820495605e-01 1.236483082175254822e-01 -1.571553349494934082e-01 -9.054265916347503662e-02
4.000450670719146729e-01 -9.160306304693222046e-02 2.145664989948272705e-01 -2.666467987000942230e-02 -3.706192374229431152e-01 4.568033516407012939e-01 -5.991539955139160156e-01 -2.825062572956085205e-01
4.204426705837249756e-01 9.554739296436309814e-02 6.935346405953168869e-03 2.018784135580062866e-01 -6.225950717926025391e-01 -2.907363474369049072e-01 -4.609873294830322266e-01 2.977145016193389893e-01
5.338324308395385742e-01 -3.689328134059906006e-01 -6.421382725238800049e-02 9.104155749082565308e-02 -2.057133167982101440e-01 4.047104716300964355e-01 2.231522500514984131e-01 5.573095679283142090e-01
4.792500436305999756e-01 -2.759940326213836670e-01 3.237333893775939941e-01 -4.119078516960144043e-01 -1.540257334709167480e-01 3.942148983478546143e-01 -3.966132998466491699e-01 -2.885201573371887207e-01
1.381437927484512329e-01 -6.460784077644348145e-01 -1.112720184028148651e-02 3.079697489738464355e-01 -1.356764286756515503e-01 2.336331009864807129e-01 -2.271987050771713257e-01 5.864451527595520020e-01
1.625817120075225830e-01 -1.295320689678192139e-01 2.597635090351104736e-01 -1.426255553960800171e-01 -3.606485128402709961e-01 2.378760576248168945e-01 -8.151264786720275879e-01 -1.337382197380065918e-01
3.684540465474128723e-02 -5.332547239959239960e-03 6.508502364158630371e-01 4.150260090827941895e-01 -5.941675901412963867e-01 -1.112093701958656311e-01 -1.785362213850021362e-01 7.405178248882293701e-02
4.308608472347259521e-01 -7.329697608947753906e-01 3.706878125667572021e-01 2.111549824476242065e-01 -1.301079243421554565e-01 -5.137167405337095261e-03 1.734362170100212097e-02 -2.790395915508270264e-01
3.629775345325469971e-01 -4.566678702831268311e-01 -8.161982521414756775e-03 5.857150554656982422e-01 -2.169742584228515625e-01 -1.379464417695999146e-01 -3.323860168457031250e-01 3.741466104984283447e-01
3.054341971874237061e-01 2.650464773178100586e-01 7.447409629821777344e-01 3.449250757694244385e-01 -1.630533486604690552e-01 3.318150714039802551e-02 -2.141684889793395996e-01 2.988184392452239990e-01
4.516188204288482666e-01 -3.452401459217071533e-01 1.452262401580810547e-01 -1.829607971012592316e-02 -7.477374672889709473e-01 -2.309457659721374512e-01 1.194213107228279114e-01 -1.694564670324325562e-01
-3.814787790179252625e-02 -7.539264559745788574e-01 2.412103712558746338e-01 -2.555149495601654053e-01 -1.864159703254699707e-01 2.853761613368988037e-01 -4.848525673151016235e-02 4.337372779846191406e-01
-5.020366609096527100e-02 -6.697167754173278809e-01 2.150185853242874146e-01 7.151452451944351196e-02 -5.162386894226074219e-01 3.310652077198028564e-01 4.629489779472351074e-02 3.454880714416503906e-01
3.330454528331756592e-01 -5.039688944816589355e-01 -7.401986420154571533e-02 1.330831348896026611e-01 -3.317814469337463379e-01 5.469018220901489258e-01 2.322434186935424805e-01 3.857312500476837158e-01
2.542957365512847900e-01 -2.532366514205932617e-01 -9.100488573312759399e-02 -1.437504682689905167e-02 -6.085125803947448730e-01 5.571968555450439453e-01 1.781834512948989868e-01 3.875705301761627197e-01
7.290430665016174316e-01 -3.042727112770080566e-01 4.441597759723663330e-01 -3.685026466846466064e-01 4.085460677742958069e-02 -1.329343169927597046e-01 -1.429847776889801025e-01 -5.528940632939338684e-02
4.129324555397033691e-01 -1.495283395051956177e-01 4.713647663593292236e-01 -1.646272987127304077e-01 -1.279307752847671509e-01 1.470948159694671631e-01 -6.640955805778503418e-01 -2.807399928569793701e-01
8.639985322952270508e-02 -7.482834458351135254e-01 3.725295364856719971e-01 2.971954941749572754e-01 9.923153370618820190e-02 1.784422397613525391e-01 -1.364251226186752319e-01 3.810553848743438721e-01
-5.586336553096771240e-02 -8.741880767047405243e-03 5.520142912864685059e-01 -7.498653978109359741e-02 -4.761281907558441162e-01 6.630736589431762695e-01 7.930018752813339233e-02 1.175032854080200195e-01
6.967708468437194824e-01 -2.467543184757232666e-01 6.227833032608032227e-02 3.502112627029418945e-01 -8.924657851457595825e-02 1.687777042388916016e-01 5.190424621105194092e-02 5.366108417510986328e-01
-2.026595361530780792e-02 -2.620877623558044434e-01 2.886272072792053223e-01 3.419418931007385254e-01 -6.697174906730651855e-01 -2.428071387112140656e-02 -4.462384283542633057e-01 2.871056199073791504e-01
5.875867605209350586e-01 -1.252838075160980225e-01 1.143675595521926880e-01 -1.491805613040924072e-01 -1.628187447786331177e-01 3.781601190567016602e-01 -6.504031419754028320e-01 -1.056975945830345154e-01
-3.050852119922637939e-01 -3.703220486640930176e-01 6.593756675720214844e-01 1.066657342016696930e-02 -1.628151684999465942e-01 2.013796120882034302e-01 -3.964465856552124023e-01 3.326590955257415771e-01
3.382655084133148193e-01 -6.136768311262130737e-02 2.174601107835769653e-01 -4.157788455486297607e-01 -4.458377063274383545e-01 5.246304273605346680e-01 -3.490535616874694824e-01 -2.565203607082366943e-01
7.063875347375869751e-02 3.203637599945068359e-01 5.052862167358398438e-01 -4.479834139347076416e-01 -5.102986097335815430e-01 2.933842241764068604e-01 -2.186904400587081909e-01 2.051080316305160522e-01
5.405368804931640625e-01 -2.694545127451419830e-02 2.114670425653457642e-01 -2.452160418033599854e-01 -2.777062952518463135e-01 6.028856039047241211e-01 -3.474544882774353027e-01 -2.023074924945831299e-01
3.708278834819793701e-01 -1.287761032581329346e-01 -2.033006697893142700e-01 -1.077233031392097473e-01 -7.274335622787475586e-01 -1.345338821411132812e-01 -2.547333836555480957e-01 4.252293705940246582e-01
4.038104116916656494e-01 -2.527604699134826660e-01 1.642108410596847534e-01 -5.875842571258544922e-01 -2.201089709997177124e-01 4.446118175983428955e-01 -3.736524581909179688e-01 -1.228224933147430420e-01
8.560501337051391602e-01 -2.906695306301116943e-01 2.241330146789550781e-01 -2.956632375717163086e-01 1.005140617489814758e-01 7.418243587017059326e-02 -1.715536862611770630e-01 -6.416751421056687832e-04
1.833323389291763306e-01 3.593598008155822754e-01 5.201690196990966797e-01 -1.895370483398437500e-01 -6.413182616233825684e-01 8.517274260520935059e-02 -3.219138085842132568e-01 9.261543303728103638e-02
4.595827162265777588e-01 5.734424293041229248e-02 2.704185247421264648e-01 -3.352435529232025146e-01 -2.713462114334106445e-01 6.306810975074768066e-01 -3.276730477809906006e-01 -1.456843912601470947e-01
3.984592258930206299e-01 2.285369187593460083e-01 5.756824612617492676e-01 -5.348078012466430664e-01 -1.663410514593124390e-01 2.881132960319519043e-01 -2.456543594598770142e-01 -2.338391169905662537e-02
-2.098648250102996826e-02 -7.435390353202819824e-01 1.269782930612564087e-01 1.216000840067863464e-01 -3.322716355323791504e-01 4.589580297470092773e-01 1.024683788418769836e-01 2.902628779411315918e-01
4.129917025566101074e-01 4.002247452735900879e-01 4.750065207481384277e-01 -2.536197602748870850e-01 -2.793767750263214111e-01 5.054805278778076172e-01 -4.920174926519393921e-02 2.081372886896133423e-01
5.298536419868469238e-01 -3.000570833683013916e-01 5.929546952247619629e-01 -3.920364677906036377e-01 8.226063102483749390e-02 -1.952818334102630615e-01 -2.754200994968414307e-01 -5.634651333093643188e-02
-2.069145888090133667e-01 -3.406200706958770752e-01 4.386534094810485840e-01 4.003983139991760254e-01 -5.707234144210815430e-01 3.135751485824584961e-01 -1.481888890266418457e-01 2.059472948312759399e-01
3.691578507423400879e-01 -2.116619348526000977e-01 1.702055782079696655e-01 2.083745151758193970e-01 -1.171353608369827271e-01 3.030198514461517334e-01 1.363783627748489380e-01 7.889176607131958008e-01
5.164391994476318359e-01 -6.560014188289642334e-02 1.613615304231643677e-01 6.690120100975036621e-01 -2.605158984661102295e-01 1.876573711633682251e-01 -5.524871125817298889e-02 3.863111734390258789e-01
8.346916735172271729e-02 1.623398065567016602e-01 3.760256469249725342e-01 -6.688475012779235840e-01 -5.358157753944396973e-01 1.569827347993850708e-01 -2.173956930637359619e-01 1.375615298748016357e-01
4.722197353839874268e-01 1.189072355628013611e-01 7.080339789390563965e-01 4.651491045951843262e-01 -1.348225474357604980e-01 1.480403244495391846e-01 -7.112446427345275879e-02 6.485176738351583481e-03
2.650985419750213623e-01 2.744967639446258545e-01 5.250960588455200195e-01 -3.620639741420745850e-01 -3.457715213298797607e-01 4.567949473857879639e-01 8.560150861740112305e-02 3.346806764602661133e-01
3.463882505893707275e-01 -1.991591453552246094e-01 -1.579957604408264160e-01 3.019523024559020996e-01 -6.772919297218322754e-01 2.717214822769165039e-01 9.797152876853942871e-02 4.266820549964904785e-01
3.457750678062438965e-01 -6.522739678621292114e-02 -1.352015230804681778e-02 2.760523557662963867e-01 -8.088306784629821777e-01 -1.158331930637359619e-01 -1.536362916231155396e-01 3.294977247714996338e-01
6.827659606933593750e-01 -1.590327024459838867e-01 2.508324980735778809e-01 -5.338129997253417969e-01 -3.758914172649383545e-01 2.730220742523670197e-02 -3.537149354815483093e-02 -1.318152397871017456e-01
4.107222855091094971e-01 -5.928291678428649902e-01 3.993770852684974670e-02 3.392954468727111816e-01 -5.135002732276916504e-01 3.093964606523513794e-02 -1.811480522155761719e-01 -2.563005983829498291e-01
3.050485551357269287e-01 9.361722320318222046e-02 5.985878705978393555e-01 1.447679996490478516e-01 -1.391664296388626099e-01 -3.262425959110260010e-01 -6.099196076393127441e-01 1.453007608652114868e-01
3.906925618648529053e-01 -1.669859737157821655e-01 1.935247033834457397e-01 -1.803616732358932495e-01 -7.329912185668945312e-01 -4.230192899703979492e-01 1.757225096225738525e-01 4.891929402947425842e-02
2.587422430515289307e-01 -1.255919486284255981e-01 1.304735839366912842e-01 -1.016605421900749207e-01 -4.203648269176483154e-01 3.117830455303192139e-01 -7.760522961616516113e-01 -1.172545403242111206e-01
3.075405955314636230e-01 -2.962093353271484375e-01 -2.232687324285507202e-01 1.969531625509262085e-01 -6.372892856597900391e-01 4.452683031558990479e-01 1.109951287508010864e-01 3.351386189460754395e-01
5.796599388122558594e-01 -1.675609499216079712e-01 7.306259274482727051e-01 -1.969290524721145630e-01 -3.519395366311073303e-02 -7.695970684289932251e-02 -1.001724675297737122e-01 -2.147708237171173096e-01
9.821014851331710815e-02 -4.896156787872314453e-01 1.154960095882415771e-01 -2.353069782257080078e-01 -2.097423821687698364e-01 2.496146559715270996e-01 -2.192114740610122681e-01 7.263397574424743652e-01
4.924372136592864990e-01 -4.990880787372589111e-01 1.134573146700859070e-01 3.232782483100891113e-01 -5.551762580871582031e-01 -1.144664287567138672e-01 -6.501054763793945312e-02 -2.559015750885009766e-01
4.262849986553192139e-01 -3.725495040416717529e-01 1.974201947450637817e-01 -4.590433537960052490e-01 -9.141467511653900146e-02 4.747391045093536377e-01 -4.040428400039672852e-01 -1.811294704675674438e-01
5.595498085021972656e-01 -4.655762761831283569e-02 2.597769498825073242e-01 -5.718700885772705078e-01 -4.647503495216369629e-01 1.469171643257141113e-01 -1.286573559045791626e-01 -1.899650692939758301e-01
2.877071499824523926e-01 1.939060539007186890e-01 8.760088086128234863e-01 2.222452461719512939e-01 -9.232008457183837891e-02 5.123950168490409851e-02 -1.665694266557693481e-01 1.547476649284362793e-01
1.140882745385169983e-01 3.467097133398056030e-02 6.694766879081726074e-01 2.745259106159210205e-01 -2.450249493122100830e-01 -2.362878769636154175e-01 -5.680758953094482422e-01 1.537490934133529663e-01
2.235726714134216309e-01 4.845996946096420288e-02 2.880142303183674812e-03 5.503012984991073608e-02 -9.480627775192260742e-01 -1.079073846340179443e-01 -7.828501984477043152e-03 1.846668869256973267e-01
4.967736303806304932e-01 1.046157777309417725e-01 7.295687794685363770e-01 3.931479156017303467e-01 1.121216453611850739e-02 -6.051737442612648010e-02 -1.520993262529373169e-01 1.688589006662368774e-01
4.242880642414093018e-02 2.095159590244293213e-01 4.858988225460052490e-01 -5.935864448547363281e-01 -4.840961694717407227e-01 2.134236842393875122e-01 -2.568597793579101562e-01 1.413666307926177979e-01
6.397086381912231445e-02 -5.350292325019836426e-01 2.187911719083786011e-01 3.387186527252197266e-01 -3.606269061565399170e-01 4.354462027549743652e-01 2.133392840623855591e-01 4.264656007289886475e-01
8.608881831169128418e-01 6.047595664858818054e-02 1.519618630409240723e-01 2.047200649976730347e-01 -3.158959746360778809e-02 -5.865975469350814819e-02 9.925236925482749939e-03 4.308991730213165283e-01
5.712538957595825195e-01 9.805226325988769531e-02 9.771954268217086792e-02 5.729869604110717773e-01 -3.851868510246276855e-01 -5.592269077897071838e-02 -3.013419806957244873e-01 2.896349430084228516e-01
-2.859220802783966064e-01 -5.393611192703247070e-01 4.628279209136962891e-01 1.631241105496883392e-02 -3.262332677841186523e-01 2.893566489219665527e-01 -2.176440358161926270e-01 4.187337160110473633e-01
5.413966774940490723e-01 -2.603907287120819092e-01 4.840293228626251221e-01 -5.046770572662353516e-01 -2.137072235345840454e-01 1.283051520586013794e-01 -1.361561268568038940e-01 -2.634986042976379395e-01
5.159619450569152832e-01 2.288793474435806274e-01 1.706322133541107178e-01 4.498213827610015869e-01 -4.008948206901550293e-01 2.477185428142547607e-01 -6.604053080081939697e-02 4.727582633495330811e-01
6.129056811332702637e-01 -4.085104763507843018e-01 5.052644386887550354e-02 2.164690643548965454e-01 8.735004067420959473e-02 3.372386693954467773e-01 -2.159781567752361298e-02 5.350024700164794922e-01
1.570361703634262085e-01 2.577246911823749542e-02 1.980988979339599609e-01 -1.465031951665878296e-01 -5.119569897651672363e-01 -3.629280328750610352e-01 -3.102206289768218994e-01 6.510879993438720703e-01
6.194516420364379883e-01 -5.284712910652160645e-01 3.474684953689575195e-01 -5.531252920627593994e-02 -3.280963301658630371e-01 -1.684198230504989624e-01 9.904077742248773575e-04 -2.778323292732238770e-01
2.775816619396209717e-01 -4.757406711578369141e-01 -1.429678499698638916e-01 4.833488762378692627e-01 -1.183660775423049927e-01 2.582495808601379395e-01 -4.191121459007263184e-01 4.315031170845031738e-01
7.952544093132019043e-01 -1.254156678915023804e-01 4.729578495025634766e-01 -3.553478419780731201e-01 3.511362150311470032e-02 2.040380239486694336e-02 -1.439743582159280777e-02 -4.849624354392290115e-03
3.208163082599639893e-01 -1.820853054523468018e-01 1.783756911754608154e-01 3.127402067184448242e-01 -3.984274268150329590e-01 4.838104546070098877e-01 4.021319448947906494e-01 4.239933490753173828e-01
4.623489677906036377e-01 -8.040226995944976807e-02 1.901860684156417847e-01 -6.326984614133834839e-02 -3.779475390911102295e-01 3.352983593940734863e-01 -6.462990641593933105e-01 -2.581147551536560059e-01
2.810009419918060303e-01 -3.863540291786193848e-01 4.634532928466796875e-01 3.394346237182617188e-01 -4.770220220088958740e-01 -7.491893135011196136e-03 -2.604671418666839600e-01 -3.825115561485290527e-01
-5.978932604193687439e-02 -7.169761657714843750e-01 2.013919949531555176e-01 1.586897224187850952e-01 -3.888227641582489014e-01 4.555144011974334717e-01 1.439533848315477371e-02 2.403031736612319946e-01
1.509004738181829453e-02 -2.193690240383148193e-01 4.785747528076171875e-01 5.780424475669860840e-01 -6.085539460182189941e-01 8.318059891462326050e-02 6.354688107967376709e-02 8.477988839149475098e-02
5.423318147659301758e-01 -2.469301521778106689e-01 8.633139729499816895e-02 1.639138907194137573e-01 -4.784063994884490967e-02 2.953343987464904785e-01 1.290747076272964478e-01 7.102178931236267090e-01
5.195654630661010742e-01 -5.401804447174072266e-01 5.541363954544067383e-01 1.405659914016723633e-01 -3.852983191609382629e-02 -2.192755490541458130e-01 -1.234779134392738342e-01 -2.159118354320526123e-01
4.142948687076568604e-01 -3.348582386970520020e-01 3.400146588683128357e-02 -1.575702279806137085e-01 -2.397158294916152954e-01 4.147855341434478760e-01 -6.411746144294738770e-01 -2.227769792079925537e-01
1.218393892049789429e-01 -3.432883024215698242e-01 1.949434280395507812e-01 2.545174062252044678e-01 -2.189748436212539673e-01 4.135132431983947754e-01 7.005113363265991211e-02 7.353067994117736816e-01
-7.888389378786087036e-02 -1.509148161858320236e-02 5.539397597312927246e-01 -4.263921454548835754e-02 -4.643221199512481689e-01 6.793500781059265137e-01 1.080052554607391357e-02 8.748763054609298706e-02
1.795889735221862793e-01 -8.290258236229419708e-03 7.232846021652221680e-01 3.923181593418121338e-01 -1.733760535717010498e-01 -2.612578570842742920e-01 -4.043515622615814209e-01 1.697341054677963257e-01
7.114527225494384766e-01 -2.336544394493103027e-01 5.545733571052551270e-01 -2.672595679759979248e-01 1.337131410837173462e-01 -1.237012818455696106e-01 -1.637556701898574829e-01 -1.625747978687286377e-02
4.780251085758209229e-01 3.396829068660736084e-01 5.420823693275451660e-01 -1.885275840759277344e-01 -2.760926783084869385e-01 4.993776381015777588e-01 2.536850795149803162e-02 2.151424810290336609e-02
4.794470369815826416e-01 1.073678284883499146e-01 4.926440417766571045e-01 1.367971599102020264e-01 6.360052525997161865e-02 -2.362828850746154785e-01 -6.446686387062072754e-01 1.473724544048309326e-01
5.689902976155281067e-02 -8.069028258323669434e-01 2.049331963062286377e-01 -2.875114679336547852e-01 -1.767924427986145020e-01 8.774017542600631714e-02 4.571152385324239731e-03 4.266558587551116943e-01
3.657047748565673828e-01 -5.294072031974792480e-01 1.558464765548706055e-02 5.131568312644958496e-01 -2.371884286403656006e-01 4.503572285175323486e-01 2.221606671810150146e-02 2.506825625896453857e-01
4.678417444229125977e-01 -1.749840527772903442e-01 -2.391099780797958374e-01 1.856052279472351074e-01 -7.026273012161254883e-01 1.031433203024789691e-04 -4.428938403725624084e-02 4.040235877037048340e-01
3.105741441249847412e-01 -1.055561453104019165e-01 3.192423880100250244e-01 -1.630520224571228027e-01 -3.531026244163513184e-01 1.924979686737060547e-01 -7.412095069885253906e-01 -2.297202646732330322e-01
4.051216840744018555e-01 -5.484092831611633301e-01 4.937052354216575623e-02 -3.314189314842224121e-01 -1.468899548053741455e-01 3.351953625679016113e-01 1.954329013824462891e-01 5.007207989692687988e-01
5.491009354591369629e-01 -1.989698112010955811e-01 -6.490219384431838989e-02 9.035171568393707275e-02 -7.622613310813903809e-01 -1.950965374708175659e-01 1.489369571208953857e-01 7.236392796039581299e-02
-1.053851172327995300e-01 -1.670818179845809937e-01 4.942279458045959473e-01 4.037625491619110107e-01 -4.400001168251037598e-01 5.827227979898452759e-02 -3.288410902023315430e-01 4.985577762126922607e-01
-2.066375166177749634e-01 -2.919729351997375488e-01 4.940426349639892578e-01 -1.901686787605285645e-01 -3.408402502536773682e-01 -3.663064166903495789e-02 -3.780975341796875000e-01 5.756205320358276367e-01
1.784508079290390015e-01 -3.246284723281860352e-01 -4.285296797752380371e-02 1.511511951684951782e-01 -5.167682170867919922e-01 -3.673208951950073242e-01 -2.260503172874450684e-01 6.204964518547058105e-01
-3.123638629913330078e-01 -3.204831779003143311e-01 4.467256069183349609e-01 1.322630643844604492e-01 -7.014079093933105469e-01 1.026980727910995483e-01 -9.012573957443237305e-02 2.683645784854888916e-01
2.433379888534545898e-01 -2.795630991458892822e-01 3.603931367397308350e-01 2.057806402444839478e-01 -2.682628631591796875e-01 -5.890586972236633301e-01 -1.499610692262649536e-01 4.989578425884246826e-01
1.968558877706527710e-01 -6.325187087059020996e-01 3.910825550556182861e-01 -1.268386393785476685e-01 9.668192267417907715e-02 5.064091086387634277e-01 2.496075034141540527e-01 2.530468106269836426e-01
-8.574723452329635620e-02 -2.055448591709136963e-01 5.781235098838806152e-01 1.135300248861312866e-01 -7.334911227226257324e-01 1.838760524988174438e-01 -4.280368238687515259e-02 1.721369028091430664e-01
1.562268286943435669e-01 -6.710867285728454590e-01 3.117571771144866943e-01 -3.575039207935333252e-01 9.085184335708618164e-02 -4.544005170464515686e-02 -1.219868808984756470e-01 5.244374871253967285e-01
8.270940929651260376e-02 1.062444075942039490e-01 3.305595517158508301e-01 -2.007947117090225220e-01 -3.114136755466461182e-01 1.833752840757369995e-01 -1.745308339595794678e-01 8.192783594131469727e-01
1.113351657986640930e-01 2.291009724140167236e-01 6.404883861541748047e-01 -4.288152605295181274e-02 -7.007577419281005859e-01 1.231406852602958679e-01 -9.075681865215301514e-02 -9.268920123577117920e-02
-2.769621014595031738e-01 -6.730663776397705078e-01 3.933836817741394043e-01 -5.878675437998026609e-05 -1.974183619022369385e-01 2.176270782947540283e-01 -4.057413339614868164e-01 2.540891170501708984e-01
6.152594089508056641e-01 -1.738394349813461304e-01 6.157554984092712402e-01 -1.577375233173370361e-01 -1.907731741666793823e-01 4.792658239603042603e-02 -1.548810154199600220e-01 -3.528743386268615723e-01
6.665837168693542480e-01 -8.120071887969970703e-02 2.288157045841217041e-01 5.171634554862976074e-01 -1.478820145130157471e-01 2.686575353145599365e-01 1.514205038547515869e-01 3.350877463817596436e-01
3.045803904533386230e-01 -3.697777986526489258e-01 9.480217844247817993e-02 3.097569644451141357e-01 -4.913324490189552307e-02 3.823398351669311523e-01 -2.143829315900802612e-01 6.862947344779968262e-01
-7.127832621335983276e-02 -2.503600418567657471e-01 1.201416477560997009e-01 -2.433250993490219116e-01 -5.249268412590026855e-01 -3.280206397175788879e-02 -4.805084764957427979e-01 5.925248265266418457e-01
6.835913062095642090e-01 5.386666953563690186e-02 2.365746349096298218e-01 5.061145424842834473e-01 -3.250491321086883545e-01 -5.314110592007637024e-02 1.264921724796295166e-01 3.052880764007568359e-01
9.834062308073043823e-03 8.193881809711456299e-02 5.688352584838867188e-01 -2.748437821865081787e-01 -1.567282378673553467e-01 3.547574579715728760e-01 -1.367121934890747070e-01 6.518970131874084473e-01
5.295121669769287109e-01 -1.511864066123962402e-01 6.602386236190795898e-01 1.835487037897109985e-01 -1.045098006725311279e-01 1.663109846413135529e-02 -3.223073184490203857e-01 -3.347738683223724365e-01
3.716617226600646973e-01 6.907161325216293335e-02 -7.243846356868743896e-02 -8.465359359979629517e-02 -8.699507117271423340e-01 -1.024117544293403625e-01 -1.073783487081527710e-01 2.566135525703430176e-01
5.087499618530273438e-01 -3.042598962783813477e-01 5.627013444900512695e-01 -6.857558339834213257e-02 -1.807501316070556641e-01 1.867434084415435791e-01 -2.360769212245941162e-01 -4.516503512859344482e-01
3.785055577754974365e-01 -1.671449244022369385e-01 2.447000294923782349e-01 -1.148664280772209167e-01 -3.171101808547973633e-01 3.138943016529083252e-01 -7.037275433540344238e-01 -2.477956712245941162e-01
3.462468981742858887e-01 3.439016640186309814e-01 4.081950187683105469e-01 -2.277075350284576416e-01 -1.077600121498107910e-01 5.070403814315795898e-01 -7.503943890333175659e-02 5.186886191368103027e-01
3.675707280635833740e-01 -4.637204855680465698e-02 4.017862975597381592e-01 -2.064335048198699951e-01 -2.486159652471542358e-01 2.108016610145568848e-01 5.314086675643920898e-01 5.196653604507446289e-01
8.840140700340270996e-02 -4.937604442238807678e-02 1.012541949748992920e-01 1.004229485988616943e-02 -5.837609767913818359e-01 -1.958976686000823975e-01 -3.452686965465545654e-01 6.935638189315795898e-01
-1.247212588787078857e-01 -3.011676669120788574e-01 3.575975596904754639e-01 2.137386947870254517e-01 -2.815951704978942871e-01 -1.309190988540649414e-01 -5.629486441612243652e-01 5.539274215698242188e-01
2.188478857278823853e-01 -2.457590401172637939e-01 2.557201087474822998e-01 2.895005941390991211e-01 -6.849976778030395508e-01 -4.382958412170410156e-01 -2.835574746131896973e-01 2.783264406025409698e-02
-2.307613193988800049e-02 7.306572794914245605e-02 7.519927620887756348e-01 6.373439729213714600e-02 -5.205623507499694824e-01 6.278210878372192383e-02 -3.749811351299285889e-01 -9.505908936262130737e-02
-4.297958686947822571e-02 7.683485746383666992e-02 6.735424995422363281e-01 -3.920359313488006592e-01 -4.668863117694854736e-01 1.247778311371803284e-01 -3.808668255805969238e-01 -7.928238809108734131e-02
4.810444116592407227e-01 -4.462123513221740723e-01 -3.516021650284528732e-03 5.643919110298156738e-01 -1.021806225180625916e-01 4.163559973239898682e-01 -1.250429451465606689e-01 2.269610017538070679e-01
3.628953397274017334e-01 9.614370763301849365e-02 4.850252568721771240e-01 1.986434757709503174e-01 -1.037123873829841614e-01 -2.929031550884246826e-01 -6.660956144332885742e-01 2.100542187690734863e-01
-5.871664360165596008e-02 -1.558570563793182373e-01 2.483251988887786865e-01 3.700641989707946777e-01 -8.433350324630737305e-01 1.051249075680971146e-02 -2.235596179962158203e-01 1.111064404249191284e-01
4.840774834156036377e-01 -3.443005084991455078e-01 2.908006012439727783e-01 -8.538907021284103394e-02 -6.437744498252868652e-01 -2.053902894258499146e-01 -3.882807865738868713e-02 -3.116592764854431152e-01
3.085846006870269775e-01 -1.405222713947296143e-01 2.645642757415771484e-01 -3.315601646900177002e-01 -3.907020688056945801e-01 5.796614885330200195e-01 -3.716042637825012207e-01 -2.799240648746490479e-01
3.260304927825927734e-01 3.584907576441764832e-02 3.747928515076637268e-02 -2.145476937294006348e-01 -8.554367423057556152e-01 -2.662958800792694092e-01 -8.436432480812072754e-02 1.875652819871902466e-01
2.645588815212249756e-01 -4.111151099205017090e-01 2.488099187612533569e-01 -3.211183547973632812e-01 -2.495849579572677612e-01 2.795087695121765137e-01 3.627693355083465576e-01 5.691663026809692383e-01
3.022534549236297607e-01 -1.754424721002578735e-01 4.759378731250762939e-02 -5.499255657196044922e-02 -2.032350450754165649e-01 1.854549795389175415e-01 -8.922642469406127930e-01 2.720306813716888428e-02
4.711953103542327881e-01 -1.979798376560211182e-01 2.292494773864746094e-01 -3.890701234340667725e-01 -3.548873662948608398e-01 2.498725801706314087e-01 -5.091251730918884277e-01 -2.953950166702270508e-01
1.774262636899948120e-02 7.217460870742797852e-02 5.022848248481750488e-01 -1.571281105279922485e-01 -5.270011425018310547e-01 6.615789532661437988e-01 -3.847989952191710472e-03 4.544095695018768311e-02
4.356069266796112061e-01 -1.543986052274703979e-01 1.924491971731185913e-01 7.303623557090759277e-01 -3.053317964076995850e-01 1.990612596273422241e-01 -1.429666727781295776e-01 2.502984106540679932e-01
6.118843555450439453e-01 -4.413892030715942383e-01 9.208356589078903198e-02 -1.650768071413040161e-01 -5.958665907382965088e-02 2.899576127529144287e-01 3.097667694091796875e-01 4.598499238491058350e-01
4.865107238292694092e-01 4.098618030548095703e-01 6.916714310646057129e-01 1.124631538987159729e-01 -1.394639015197753906e-01 5.544144660234451294e-02 -9.703520685434341431e-02 2.689306139945983887e-01
5.429123640060424805e-01 3.504196703433990479e-01 5.250424146652221680e-01 3.205575644969940186e-01 -9.303977340459823608e-02 -5.359263345599174500e-02 -2.342990040779113770e-01 3.709461092948913574e-01
4.624919295310974121e-01 -3.114793896675109863e-01 3.101035654544830322e-01 -6.100807785987854004e-01 -3.592515587806701660e-01 1.269402951002120972e-01 -8.742145448923110962e-02 -2.605779767036437988e-01
2.657123506069183350e-01 -2.136426568031311035e-01 -1.384689472615718842e-02 -1.436505615711212158e-01 -4.198555648326873779e-01 6.392162293195724487e-02 -8.248298168182373047e-01 -4.709342494606971741e-02
4.970878362655639648e-01 1.939710527658462524e-01 4.253951311111450195e-01 1.008641943335533142e-01 -1.377974003553390503e-01 -2.787821590900421143e-01 -6.307849287986755371e-01 1.718923896551132202e-01
1.808606088161468506e-01 -6.555246114730834961e-01 2.855640649795532227e-01 -1.351006925106048584e-01 -5.970614403486251831e-02 2.712824940681457520e-01 1.756178736686706543e-01 5.742622613906860352e-01
4.992048144340515137e-01 -5.555135011672973633e-01 4.113495945930480957e-01 -6.085367128252983093e-02 1.908988459035754204e-03 -6.638788431882858276e-02 -4.321231842041015625e-01 -2.795466184616088867e-01
7.092531025409698486e-02 -7.426361441612243652e-01 -8.134307712316513062e-02 -4.254727065563201904e-02 -3.719102740287780762e-01 1.395595371723175049e-01 -6.042369455099105835e-02 5.230574011802673340e-01
2.780023813247680664e-01 -7.210015654563903809e-01 1.238634809851646423e-01 -1.655086502432823181e-02 -2.369524091482162476e-01 2.466238290071487427e-01 1.728279739618301392e-01 4.903225302696228027e-01
4.641542434692382812e-01 -1.937642991542816162e-01 -1.645113974809646606e-01 -9.632248431444168091e-02 -2.019382864236831665e-01 2.068916559219360352e-01 -7.863897681236267090e-01 9.317785501480102539e-02
4.452555179595947266e-01 -3.850922882556915283e-01 -1.638877764344215393e-02 4.797407388687133789e-01 -3.458204865455627441e-01 4.846298992633819580e-01 1.270678490400314331e-01 2.289706468582153320e-01
5.690556168556213379e-01 -8.815069496631622314e-02 3.754019141197204590e-01 4.892588257789611816e-01 -3.393573164939880371e-01 -1.581904888153076172e-01 2.417803704738616943e-01 2.990969419479370117e-01
-7.521068304777145386e-02 1.080128327012062073e-01 2.183780521154403687e-01 -3.247174918651580811e-01 -5.836225152015686035e-01 6.170880794525146484e-01 -6.441982835531234741e-02 3.224644958972930908e-01
-2.026031464338302612e-01 -8.901560679078102112e-03 4.944583177566528320e-01 1.014713719487190247e-01 -4.961155354976654053e-01 3.475214838981628418e-01 -2.542668282985687256e-01 5.220477581024169922e-01
4.258821532130241394e-02 1.238491684198379517e-01 6.837986111640930176e-01 -3.081514835357666016e-01 -4.745851755142211914e-01 1.067155599594116211e-01 -3.841159641742706299e-01 -1.901194304227828979e-01
-3.511752933263778687e-02 -7.638272643089294434e-01 -1.195538789033889771e-02 -2.714489120990037918e-03 -4.435144662857055664e-01 4.043845832347869873e-02 -9.836356341838836670e-02 4.551578164100646973e-01
6.867212653160095215e-01 -3.794117271900177002e-01 3.307733312249183655e-02 4.952061474323272705e-01 4.233714193105697632e-02 2.432621121406555176e-01 -3.995613008737564087e-02 2.749037742614746094e-01
3.866893947124481201e-01 -1.284633129835128784e-01 2.582735614851117134e-03 3.627811968326568604e-01 -2.456164062023162842e-01 5.402897596359252930e-01 -1.064156070351600647e-01 5.820540189743041992e-01
1.018647402524948120e-01 -1.208542659878730774e-01 1.283208429813385010e-01 1.053551062941551208e-01 -2.914665639400482178e-01 5.238402485847473145e-01 -1.822818070650100708e-01 7.448919415473937988e-01
9.389769285917282104e-02 8.650174736976623535e-02 6.173829436302185059e-01 1.836289465427398682e-01 -6.133146286010742188e-01 -3.516550660133361816e-01 -2.506666183471679688e-01 7.854623347520828247e-02
5.002950429916381836e-01 -1.516015529632568359e-01 6.636992096900939941e-01 5.001647472381591797e-01 -1.007370185106992722e-02 -1.629931926727294922e-01 -6.459618359804153442e-02 7.224604487419128418e-02
3.916051089763641357e-01 2.269487231969833374e-01 2.874910458922386169e-02 -1.469534039497375488e-01 -8.212126493453979492e-01 -6.572862714529037476e-02 -2.674700319766998291e-01 1.498908996582031250e-01
1.518870294094085693e-01 -6.908462047576904297e-01 3.647902607917785645e-01 2.319848239421844482e-01 4.351523518562316895e-02 -1.069655343890190125e-01 -1.952516287565231323e-01 5.111895203590393066e-01
1.429868787527084351e-01 -7.257403433322906494e-02 2.670511007308959961e-01 -3.138802349567413330e-01 -7.549223899841308594e-01 -7.667036354541778564e-02 3.033783733844757080e-01 3.696296513080596924e-01
4.390849769115447998e-01 -2.120893746614456177e-01 3.348350524902343750e-01 8.993180841207504272e-02 -4.297055304050445557e-01 2.994181811809539795e-01 -3.967334330081939697e-01 -4.586119949817657471e-01
4.172524213790893555e-01 -2.124413251876831055e-01 -3.306094110012054443e-01 2.170890122652053833e-01 -6.816259026527404785e-01 1.135045588016510010e-01 -2.904015183448791504e-01 2.500171959400177002e-01
4.765115976333618164e-01 -1.652263700962066650e-01 -6.440883874893188477e-02 -7.205598056316375732e-02 -3.141601979732513428e-01 4.997343719005584717e-01 -6.059679985046386719e-01 -1.437638700008392334e-01
4.859482645988464355e-01 -6.488943099975585938e-01 3.666411340236663818e-01 1.796470135450363159e-01 -1.855400949716567993e-01 -2.745281755924224854e-01 -1.287458837032318115e-01 -2.229919582605361938e-01
1.115441396832466125e-01 -5.579481124877929688e-01 4.421522617340087891e-01 -5.087663531303405762e-01 -2.476163394749164581e-02 -1.276368349790573120e-01 -8.312308043241500854e-02 4.450797438621520996e-01
8.914246410131454468e-02 -1.990979304537177086e-03 5.464988946914672852e-01 3.307331800460815430e-01 -4.956488609313964844e-01 -4.025020003318786621e-01 -3.575639128684997559e-01 2.201736569404602051e-01
-1.243852749466896057e-01 -3.827592432498931885e-01 3.862452805042266846e-01 -4.709407985210418701e-01 -2.747070193290710449e-01 1.048147305846214294e-01 -1.924707144498825073e-01 5.861381292343139648e-01
3.040612041950225830e-01 -2.857266962528228760e-01 2.002319991588592529e-01 -1.839384436607360840e-01 -2.697672843933105469e-01 5.884684920310974121e-01 -5.160305500030517578e-01 -2.581162750720977783e-01
5.931684970855712891e-01 -3.196234703063964844e-01 -5.000527948141098022e-03 -3.214041516184806824e-02 -2.032340317964553833e-01 4.249091744422912598e-01 3.661789298057556152e-01 4.347355365753173828e-01
2.742029428482055664e-01 6.383012235164642334e-02 -2.114602774381637573e-01 -3.320541605353355408e-02 -9.034807085990905762e-01 1.405342221260070801e-01 -1.588783413171768188e-01 1.168370991945266724e-01
4.468915462493896484e-01 -1.606275886297225952e-01 -9.828818589448928833e-02 -7.523703575134277344e-02 -3.890086412429809570e-01 6.222752332687377930e-01 -4.513694047927856445e-01 -1.299120783805847168e-01
-4.491150751709938049e-02 8.901610225439071655e-02 3.257035911083221436e-01 -5.073520541191101074e-02 -4.409851729869842529e-01 1.824733316898345947e-01 -3.038014471530914307e-01 7.492280006408691406e-01
1.001042686402797699e-02 -1.068295687437057495e-01 6.556959152221679688e-01 -4.574547111988067627e-01 1.372285187244415283e-01 3.571427464485168457e-01 -1.845156699419021606e-01 4.109219610691070557e-01
5.418290942907333374e-02 1.318123340606689453e-01 4.732567965984344482e-01 -2.906862795352935791e-01 -5.988652110099792480e-01 4.435924291610717773e-01 7.270087301731109619e-02 3.324454426765441895e-01
-3.611772507429122925e-02 5.678670108318328857e-02 4.651457369327545166e-01 -3.787490427494049072e-01 -6.471186876296997070e-01 4.429606199264526367e-01 -1.048129349946975708e-01 9.847249835729598999e-02
-1.538244485855102539e-01 -1.306864060461521149e-02 5.673084855079650879e-01 4.840718582272529602e-02 -4.576154649257659912e-01 6.402043104171752930e-01 -7.116113603115081787e-02 1.662761718034744263e-01
6.977066993713378906e-01 -1.145404130220413208e-01 6.018817424774169922e-02 4.777553379535675049e-01 -8.666921406984329224e-02 3.727139160037040710e-02 -2.359890937805175781e-01 4.512446820735931396e-01
6.237204074859619141e-01 -4.611875712871551514e-01 1.965860575437545776e-01 3.011142015457153320e-01 -5.889113061130046844e-03 3.339805305004119873e-01 3.043480217456817627e-01 2.544752061367034912e-01
2.771402895450592041e-01 -6.061652898788452148e-01 5.244640111923217773e-01 1.227214038372039795e-01 -2.020003646612167358e-01 -6.341568380594253540e-02 -3.149025142192840576e-01 -3.487756848335266113e-01
8.876641094684600830e-02 -6.847926974296569824e-01 4.479704797267913818e-01 2.154850214719772339e-01 2.212840318679809570e-02 6.936182826757431030e-02 -1.410172879695892334e-01 5.008805990219116211e-01
5.926525592803955078e-01 -1.202847287058830261e-01 2.916499674320220947e-01 6.445204019546508789e-01 -2.564255595207214355e-01 1.809031218290328979e-01 5.510926246643066406e-03 1.879304647445678711e-01
4.024770259857177734e-01 -1.154616251587867737e-01 5.017893910408020020e-01 6.493541002273559570e-01 -1.055866628885269165e-01 2.676160335540771484e-01 3.472081618383526802e-03 2.616268396377563477e-01
-4.417646303772926331e-02 1.876528561115264893e-02 5.709692239761352539e-01 -2.970492243766784668e-01 -3.498677313327789307e-01 6.668152213096618652e-01 -2.078069001436233521e-02 1.263743191957473755e-01
8.208249509334564209e-02 -1.240033842623233795e-02 6.015301346778869629e-01 -3.940425813198089600e-01 -5.392658710479736328e-01 -2.377278208732604980e-01 -3.453171551227569580e-01 -9.713091701269149780e-02
-1.282321289181709290e-02 -2.739863097667694092e-01 3.353381454944610596e-01 4.644183441996574402e-02 -3.953033685684204102e-01 -4.108656048774719238e-01 -3.711397647857666016e-01 5.893543958663940430e-01
6.789487600326538086e-01 8.159759640693664551e-02 5.627510547637939453e-01 1.404198855161666870e-01 -2.060792595148086548e-01 -3.862849771976470947e-01 -3.630365431308746338e-02 5.441673099994659424e-02
5.983471274375915527e-01 1.164999902248382568e-01 2.352139651775360107e-01 4.996876120567321777e-01 -2.152010649442672729e-01 1.833487898111343384e-01 -6.773906946182250977e-02 4.887518584728240967e-01
2.329761832952499390e-01 -4.928753674030303955e-01 4.567966163158416748e-01 -2.652201056480407715e-01 -8.007965981960296631e-02 -4.176242947578430176e-01 -2.501816861331462860e-02 4.922828972339630127e-01
1.723243743181228638e-01 -4.942731261253356934e-01 3.003408014774322510e-01 6.276656389236450195e-01 -1.722499132156372070e-01 1.166341006755828857e-01 -1.709042191505432129e-01 4.115192592144012451e-01
7.390333712100982666e-02 -2.854082584381103516e-01 7.379589974880218506e-02 -4.563695564866065979e-02 -3.888876140117645264e-01 -1.696502715349197388e-01 -5.037086606025695801e-01 6.868877410888671875e-01
3.892464190721511841e-02 1.080639809370040894e-01 3.056606650352478027e-01 2.114031016826629639e-01 -1.955379396677017212e-01 6.455681324005126953e-01 -3.870954215526580811e-01 4.938129186630249023e-01
3.952651917934417725e-01 -3.944350481033325195e-01 -2.828676104545593262e-01 4.421124458312988281e-01 -2.954246699810028076e-01 1.262185815721750259e-02 -4.345009922981262207e-01 3.694358766078948975e-01
5.764746069908142090e-01 -9.697228670120239258e-02 2.975104749202728271e-01 -1.699077785015106201e-01 -2.690530419349670410e-01 -3.449375927448272705e-01 3.743246197700500488e-01 4.576045572757720947e-01
8.261832594871520996e-02 -7.668610215187072754e-01 -1.205435544252395630e-01 -5.018642172217369080e-02 -5.375031828880310059e-01 -9.339396655559539795e-02 -6.709948927164077759e-02 2.931118011474609375e-01
1.613143831491470337e-01 -5.883525609970092773e-01 5.757053494453430176e-01 2.157036662101745605e-01 -2.494789063930511475e-01 -5.804752930998802185e-02 -2.462970763444900513e-01 -3.515436053276062012e-01
4.237578511238098145e-01 -6.325091123580932617e-01 4.176345467567443848e-01 2.697482705116271973e-01 -2.127184718847274780e-01 -3.049698472023010254e-01 -8.187171071767807007e-02 -1.679880619049072266e-01
1.811535954475402832e-01 -7.418269515037536621e-01 1.563926041126251221e-01 2.501779794692993164e-01 7.130201905965805054e-02 8.622194826602935791e-02 -9.910636395215988159e-02 5.545161962509155273e-01
-7.662373781204223633e-02 -9.380235522985458374e-02 2.937571108341217041e-01 2.539967000484466553e-01 -5.970475077629089355e-01 4.626455605030059814e-01 5.930330604314804077e-02 5.103908777236938477e-01
5.077113509178161621e-01 -4.999142587184906006e-01 -5.847807601094245911e-02 3.356264233589172363e-01 -2.020897269248962402e-01 5.383852124214172363e-01 1.519079506397247314e-01 1.499177962541580200e-01
3.871215283870697021e-01 -1.060941517353057861e-01 2.408511489629745483e-01 -4.456373751163482666e-01 -4.060822427272796631e-01 4.078365564346313477e-01 -4.158269464969635010e-01 -2.795237898826599121e-01
5.724286660552024841e-02 3.115378916263580322e-01 5.281068086624145508e-01 -1.979201436042785645e-01 -1.552731245756149292e-01 3.057556748390197754e-01 -3.617276847362518311e-01 5.771958827972412109e-01
7.631316184997558594e-01 -7.224156707525253296e-02 1.186764985322952271e-01 4.670051336288452148e-01 -2.499986737966537476e-01 1.697098910808563232e-01 1.520674973726272583e-01 2.565308809280395508e-01
5.928388833999633789e-01 -3.622430860996246338e-01 -2.648719958961009979e-02 4.593864083290100098e-01 -1.540251374244689941e-01 5.047317743301391602e-01 2.991075254976749420e-02 1.619009822607040405e-01
8.815328590571880341e-03 -5.873150229454040527e-01 3.686806857585906982e-01 2.982888221740722656e-01 -1.407769918441772461e-01 2.552874088287353516e-01 -9.534964710474014282e-02 5.796554088592529297e-01
1.008054018020629883e-01 2.364101111888885498e-01 4.125674962997436523e-01 -6.242672801017761230e-01 -5.060741305351257324e-01 2.412387281656265259e-01 -1.440289318561553955e-01 1.974219083786010742e-01
3.738457858562469482e-01 -3.537791669368743896e-01 5.581404566764831543e-01 -2.582057118415832520e-01 1.130838394165039062e-01 7.417825609445571899e-02 -5.803064107894897461e-01 -4.292822629213333130e-02
3.673910498619079590e-01 3.899399936199188232e-01 6.376183032989501953e-01 -2.099668532609939575e-01 -7.692104578018188477e-02 4.233863353729248047e-01 -2.025533467531204224e-01 1.900708377361297607e-01
5.432412773370742798e-02 1.351013183593750000e-01 4.697450697422027588e-01 -2.351450733840465546e-02 -7.002907991409301758e-01 5.155052542686462402e-01 -1.848331280052661896e-02 -3.299405425786972046e-02
1.701185852289199829e-01 2.851152122020721436e-01 7.353186011314392090e-01 -1.034888178110122681e-01 -4.508225917816162109e-01 3.669988811016082764e-01 -1.940644532442092896e-02 -7.753096055239439011e-03
-2.137303650379180908e-01 -1.763305217027664185e-01 4.787855148315429688e-01 3.162428438663482666e-01 -5.956919789314270020e-01 1.479223072528839111e-01 -2.736186385154724121e-01 3.773385584354400635e-01
5.557234883308410645e-01 -2.176890522241592407e-02 4.084104001522064209e-01 -2.633421123027801514e-01 -2.124648168683052063e-02 1.076570823788642883e-01 4.796217083930969238e-01 4.609456658363342285e-01
4.264398217201232910e-01 -4.388000965118408203e-01 9.112330008065328002e-05 3.759535253047943115e-01 -1.722719073295593262e-01 1.357783526182174683e-01 -5.083230882883071899e-02 6.584566831588745117e-01
-1.144756451249122620e-01 -2.474439293146133423e-01 8.388104438781738281e-01 1.187503486871719360e-01 -8.817078173160552979e-02 2.949983775615692139e-01 -7.884900085628032684e-03 3.363063037395477295e-01
1.641341149806976318e-01 1.082147136330604553e-01 6.323462128639221191e-01 6.057461351156234741e-02 -6.941927671432495117e-01 4.378490895032882690e-02 -2.480240166187286377e-01 -1.117236316204071045e-01
4.627152681350708008e-01 -3.054290413856506348e-01 5.865330100059509277e-01 1.601177006959915161e-01 -1.102918088436126709e-01 2.013417482376098633e-01 -3.262366056442260742e-01 -4.047419428825378418e-01
1.721484065055847168e-01 -3.124887049198150635e-01 8.850370347499847412e-02 2.169540673494338989e-01 -3.432559669017791748e-01 4.811483621597290039e-01 8.688849210739135742e-02 6.789224743843078613e-01
1.672488600015640259e-01 3.080149292945861816e-01 2.535683810710906982e-01 -2.709678187966346741e-02 -6.269561648368835449e-01 5.838360190391540527e-01 -2.671436965465545654e-02 2.783364653587341309e-01
3.450327217578887939e-01 -3.036783039569854736e-01 -1.443103253841400146e-01 1.605578213930130005e-01 -5.705248713493347168e-01 5.250427126884460449e-01 2.877060472965240479e-01 2.412141859531402588e-01
-1.417076289653778076e-01 -5.012905597686767578e-01 2.153769433498382568e-01 -2.269157022237777710e-01 -6.299840807914733887e-01 3.655221164226531982e-01 -1.869356632232666016e-01 2.555730342864990234e-01
3.967503607273101807e-01 1.603464633226394653e-01 5.528860688209533691e-01 7.018888834863901138e-03 -1.694138050079345703e-01 3.793128132820129395e-01 -5.522825717926025391e-01 -1.831686496734619141e-01
1.448684632778167725e-01 -6.462237238883972168e-01 8.532153815031051636e-02 1.552862226963043213e-01 -7.537586987018585205e-02 2.217672914266586304e-01 -1.770712137222290039e-01 6.661816239356994629e-01
3.025249391794204712e-02 2.272962182760238647e-01 6.760088205337524414e-01 4.911850020289421082e-02 -6.473847627639770508e-01 2.371453046798706055e-01 -1.068907603621482849e-01 3.535613045096397400e-02
-1.898598521947860718e-01 -4.717728495597839355e-01 2.890918850898742676e-01 2.053503990173339844e-01 -5.482911467552185059e-01 4.595406651496887207e-01 5.921367555856704712e-02 3.167546689510345459e-01
4.036776423454284668e-01 -5.109766125679016113e-01 7.009011460468173027e-04 8.575599640607833862e-02 -4.546478390693664551e-01 2.181593626737594604e-01 3.491581976413726807e-01 4.386147856712341309e-01
1.250516325235366821e-01 2.094521969556808472e-01 7.817149162292480469e-01 -1.777754276990890503e-01 -3.587453067302703857e-02 2.809077501296997070e-01 -5.761622264981269836e-02 4.629187583923339844e-01
4.028332233428955078e-01 4.089603945612907410e-02 2.842809557914733887e-01 1.144894212484359741e-01 -7.810196876525878906e-01 -1.647098213434219360e-01 -2.818067073822021484e-01 -1.599790900945663452e-01
1.605070531368255615e-01 -1.396975964307785034e-01 2.722482085227966309e-01 1.312988400459289551e-01 -1.940035074949264526e-01 5.921588093042373657e-02 -2.785309255123138428e-01 8.629253506660461426e-01
3.444914221763610840e-01 -1.185066476464271545e-01 1.907526850700378418e-01 4.143934845924377441e-01 -7.302315235137939453e-01 -1.740459948778152466e-01 -2.848088145256042480e-01 -1.205285340547561646e-01
1.561310738325119019e-01 -3.082585334777832031e-01 2.378563135862350464e-01 -1.695044338703155518e-01 -5.744151398539543152e-02 5.820194482803344727e-01 7.243780046701431274e-02 6.693273186683654785e-01
7.217751145362854004e-01 -2.443650215864181519e-01 3.016493022441864014e-01 -5.065317749977111816e-01 -1.596670746803283691e-01 1.755475848913192749e-01 1.622506044805049896e-02 -1.232313141226768494e-01
3.445985317230224609e-01 -1.558425873517990112e-01 2.523772418498992920e-01 -5.146597623825073242e-01 -4.601382017135620117e-01 -3.601132333278656006e-02 3.565440475940704346e-01 4.338760077953338623e-01
6.835927814245223999e-02 -4.317154586315155029e-01 5.391288399696350098e-01 5.788256525993347168e-01 -1.633073687553405762e-01 8.772656321525573730e-02 -4.151296988129615784e-02 3.836158215999603271e-01
8.603503555059432983e-02 -5.159485936164855957e-01 -3.892687335610389709e-02 1.064175292849540710e-01 -3.495203256607055664e-01 -2.269793748855590820e-01 -4.218582510948181152e-01 6.015867590904235840e-01
4.984115436673164368e-02 -5.193241685628890991e-02 3.047941029071807861e-01 4.160328581929206848e-02 -3.464330136775970459e-01 3.725592978298664093e-03 -2.877115011215209961e-01 8.350935578346252441e-01
4.701428115367889404e-01 2.344406545162200928e-01 5.506371259689331055e-01 -2.736686468124389648e-01 -2.819063365459442139e-01 4.092202056199312210e-03 3.391370475292205811e-01 3.891088068485260010e-01
-4.551441594958305359e-02 -1.980151236057281494e-01 3.166184723377227783e-01 4.619210660457611084e-01 -6.411085724830627441e-01 3.279075622558593750e-01 1.250476483255624771e-02 3.555281162261962891e-01
6.163691282272338867e-01 3.272778689861297607e-01 5.639813542366027832e-01 1.906750351190567017e-01 -1.566846296191215515e-02 2.517457008361816406e-01 -3.969244286417961121e-02 3.055315911769866943e-01
1.130878254771232605e-01 -2.178273499011993408e-01 3.891900777816772461e-01 -2.751261889934539795e-01 -6.258507370948791504e-01 5.550763010978698730e-01 -2.851095423102378845e-02 1.094869151711463928e-01
1.709845662117004395e-01 -5.531008243560791016e-01 3.419067859649658203e-01 3.661988973617553711e-01 -4.933634698390960693e-01 5.538948252797126770e-02 -2.519415616989135742e-01 -3.223221600055694580e-01
1.398966461420059204e-01 3.223298862576484680e-02 2.618022263050079346e-01 2.040706723928451538e-01 -1.954487413167953491e-01 5.347356200218200684e-01 -2.000843882560729980e-01 7.106537818908691406e-01
3.484629094600677490e-01 7.713185995817184448e-02 1.526148170232772827e-01 3.629333078861236572e-01 -4.411107897758483887e-01 -4.156904816627502441e-01 -4.165224432945251465e-01 4.204095005989074707e-01
2.004795074462890625e-01 -2.168687283992767334e-01 5.314200520515441895e-01 6.726559996604919434e-01 -2.232156544923782349e-01 7.556478679180145264e-02 6.979731842875480652e-03 3.497405648231506348e-01
3.338066339492797852e-01 -2.057468444108963013e-01 -2.871607542037963867e-01 -2.098764032125473022e-01 -4.618149697780609131e-01 1.189187094569206238e-01 -6.951068639755249023e-01 9.562290459871292114e-02
1.692524403333663940e-01 -1.553152948617935181e-01 3.313605785369873047e-01 -1.651629805564880371e-01 -1.316618025302886963e-01 3.558771610260009766e-01 -8.138012290000915527e-01 -6.242115050554275513e-02
5.456449985504150391e-01 -3.014293015003204346e-01 2.085065394639968872e-01 2.583942115306854248e-01 1.007990539073944092e-01 7.973836362361907959e-02 8.246452361345291138e-02 6.912672519683837891e-01
3.285278081893920898e-01 5.557204410433769226e-02 6.197621822357177734e-01 1.804317384958267212e-01 -3.690268099308013916e-02 -2.788540720939636230e-01 -6.199954748153686523e-01 9.383399039506912231e-02
4.922325536608695984e-02 -1.932343542575836182e-01 4.097122699022293091e-03 -8.802466094493865967e-02 -5.849130153656005859e-01 4.225486218929290771e-01 -2.058417163789272308e-02 6.567938923835754395e-01
7.638629078865051270e-01 -1.386316716670989990e-01 1.825396418571472168e-01 2.189830541610717773e-01 7.334288209676742554e-02 -1.083991155028343201e-01 9.551881253719329834e-02 5.383000969886779785e-01
3.342769145965576172e-01 -5.141590237617492676e-01 3.164257854223251343e-02 -1.186981946229934692e-01 -6.177590787410736084e-02 3.905266821384429932e-01 9.552953392267227173e-02 6.658496856689453125e-01
3.971809446811676025e-01 1.016508415341377258e-02 4.194234609603881836e-01 -3.569734096527099609e-01 -2.930990159511566162e-01 -8.311358094215393066e-02 4.586374163627624512e-01 4.854223728179931641e-01
-1.140158344060182571e-02 -6.796925067901611328e-01 3.391408324241638184e-01 1.892607361078262329e-01 -1.440329849720001221e-01 2.022533714771270752e-01 -1.502242982387542725e-01 5.503024458885192871e-01
-1.651575118303298950e-01 -2.162972837686538696e-01 3.220745623111724854e-01 2.096782624721527100e-01 -6.780191063880920410e-01 -1.473988443613052368e-01 -3.372101485729217529e-01 4.278952777385711670e-01
-1.839367300271987915e-01 -9.251235425472259521e-02 1.912923157215118408e-01 -4.202126264572143555e-01 -5.220288038253784180e-01 4.181183278560638428e-01 -2.744025886058807373e-01 4.709601402282714844e-01
8.226606845855712891e-01 -8.332169800996780396e-02 -1.816906966269016266e-02 3.971943855285644531e-01 -1.666481345891952515e-01 3.074484691023826599e-02 -2.606663107872009277e-02 3.588832318782806396e-01
-2.599465847015380859e-01 -4.488525688648223877e-01 4.844447970390319824e-01 -2.356830053031444550e-02 -3.526823520660400391e-01 -4.081081226468086243e-02 -3.350014090538024902e-01 5.073860883712768555e-01
1.457972079515457153e-02 -5.198255926370620728e-02 3.061029911041259766e-01 3.103450238704681396e-01 -4.366695880889892578e-01 3.650623261928558350e-01 -4.832799732685089111e-02 6.933870911598205566e-01
3.533605337142944336e-01 -3.227695450186729431e-02 -1.458077877759933472e-01 3.828317299485206604e-02 -8.598151206970214844e-01 -1.753989756107330322e-01 -2.170135676860809326e-01 1.850058138370513916e-01
3.921950757503509521e-01 -5.228539109230041504e-01 1.451534479856491089e-01 7.899884134531021118e-02 -2.478368282318115234e-01 4.255200326442718506e-01 5.001425743103027344e-01 2.299204617738723755e-01
-1.657636314630508423e-01 2.592735551297664642e-02 3.267215490341186523e-01 -5.542058125138282776e-02 -7.011663317680358887e-01 5.659302473068237305e-01 -1.652299314737319946e-01 1.510622352361679077e-01
-1.518906801939010620e-01 -6.317183971405029297e-01 1.402111947536468506e-01 1.949053257703781128e-01 -5.302701592445373535e-01 2.508127689361572266e-01 -1.623930633068084717e-01 3.869740366935729980e-01
6.925334930419921875e-01 -2.554111480712890625e-01 -2.295468002557754517e-01 2.120299935340881348e-01 -4.835248738527297974e-02 2.773550450801849365e-01 -1.423539370298385620e-01 5.079228878021240234e-01
8.155584931373596191e-01 -5.080380663275718689e-02 3.077827394008636475e-01 3.070324063301086426e-01 -7.648417726159095764e-03 1.774885207414627075e-01 1.153944805264472961e-01 3.137000799179077148e-01
-1.146809831261634827e-01 -7.735409736633300781e-01 3.349293395876884460e-02 -1.677042245864868164e-01 -5.411173701286315918e-01 1.848576404154300690e-02 -1.231268569827079773e-01 2.256684750318527222e-01
-1.820688843727111816e-01 -1.039213091135025024e-01 5.441604256629943848e-01 -3.499192595481872559e-01 -5.440469384193420410e-01 4.442018568515777588e-01 -5.260445922613143921e-02 2.035382091999053955e-01
4.420175552368164062e-01 -6.200294494628906250e-01 1.202751621603965759e-01 3.294108062982559204e-02 6.042796000838279724e-02 2.682690918445587158e-01 2.022824436426162720e-01 5.367445945739746094e-01
1.677671968936920166e-01 -3.523271977901458740e-01 5.147888064384460449e-01 6.066754460334777832e-01 -3.092737197875976562e-01 4.629850760102272034e-02 9.232805110514163971e-03 3.417283296585083008e-01
-5.816521123051643372e-02 -1.143223717808723450e-01 2.515148818492889404e-01 1.180912330746650696e-01 -4.704261124134063721e-01 2.103116065263748169e-01 -2.638724744319915771e-01 7.557654976844787598e-01
1.276387926191091537e-02 -5.426774024963378906e-01 9.750484023243188858e-04 -3.095491416752338409e-02 -5.416907072067260742e-01 -1.344284713268280029e-01 -9.026624262332916260e-02 6.202671527862548828e-01
-8.422700315713882446e-02 -6.471667289733886719e-01 1.518893539905548096e-01 -4.486213624477386475e-01 -2.822744250297546387e-01 2.478663474321365356e-01 -2.072014659643173218e-01 4.070633053779602051e-01
4.277735948562622070e-01 -1.043164730072021484e-01 -6.645734608173370361e-02 4.575399160385131836e-01 -6.050764322280883789e-01 2.873204946517944336e-01 5.462285503745079041e-02 3.751190006732940674e-01
6.476611495018005371e-01 -1.258020699024200439e-01 1.874347776174545288e-01 5.843020677566528320e-01 -7.391653209924697876e-02 8.561520278453826904e-02 -7.331768423318862915e-02 4.123093187808990479e-01
1.089625805616378784e-01 -4.780889451503753662e-01 1.317472457885742188e-01 4.640921354293823242e-01 -4.572764933109283447e-01 -1.456720530986785889e-01 -1.495827436447143555e-01 5.235671997070312500e-01
2.801737487316131592e-01 -1.650108247995376587e-01 -3.040722571313381195e-02 -1.497680395841598511e-01 -3.186412751674652100e-01 1.124033331871032715e-01 -8.697585463523864746e-01 1.650798507034778595e-02
4.115529656410217285e-01 -2.479693889617919922e-01 -1.970993280410766602e-01 2.891465425491333008e-01 -6.089069843292236328e-01 -2.689190506935119629e-01 -2.796566188335418701e-01 3.541025221347808838e-01
5.690941214561462402e-01 -7.586878538131713867e-02 4.138976633548736572e-01 2.802729420363903046e-02 -3.173869550228118896e-01 -2.996252775192260742e-01 4.884425699710845947e-01 2.630456089973449707e-01
3.325276374816894531e-01 -6.426468491554260254e-01 3.926240801811218262e-01 9.544972330331802368e-02 -7.792697101831436157e-02 -3.038113117218017578e-01 -4.178205132484436035e-01 -2.005450278520584106e-01
5.601556897163391113e-01 -3.999380767345428467e-01 -8.543884009122848511e-02 2.934774160385131836e-01 2.819210290908813477e-02 3.515205085277557373e-01 -2.084362655878067017e-01 5.148197412490844727e-01
2.000357359647750854e-01 -7.727010846138000488e-01 -4.462172742933034897e-03 2.264599651098251343e-01 -3.001417219638824463e-01 3.190604448318481445e-01 8.446133881807327271e-02 3.355537056922912598e-01
4.521963596343994141e-01 1.927945576608181000e-02 6.541131138801574707e-01 9.972590208053588867e-02 9.500595927238464355e-02 -2.140582501888275146e-01 -5.427388548851013184e-01 8.902334421873092651e-02
4.092149436473846436e-01 -1.493263691663742065e-01 9.976501762866973877e-02 -6.290566325187683105e-01 -4.408386349678039551e-01 2.406766265630722046e-01 -3.493936359882354736e-01 -1.738954037427902222e-01
2.719959616661071777e-01 3.362288177013397217e-01 6.089961528778076172e-01 -4.093807190656661987e-02 -3.901110589504241943e-01 5.319316983222961426e-01 -5.947465542703866959e-03 7.240733504295349121e-02
1.910285204648971558e-01 -3.760793507099151611e-01 5.012897253036499023e-01 1.612568087875843048e-02 -5.526170730590820312e-01 -3.218095600605010986e-01 -2.260423004627227783e-01 -3.323835730552673340e-01
3.102826178073883057e-01 -1.254991739988327026e-01 7.585243880748748779e-02 1.137286238372325897e-02 -3.133439719676971436e-01 2.005279511213302612e-01 -8.601385951042175293e-01 -6.210766732692718506e-02
1.083827540278434753e-01 -2.115555256605148315e-01 8.183714002370834351e-02 1.933829784393310547e-01 -4.447716474533081055e-01 5.677791833877563477e-01 4.435316845774650574e-02 6.141995191574096680e-01
1.693560779094696045e-01 -6.474232077598571777e-01 4.481294155120849609e-01 2.398074865341186523e-01 1.985321342945098877e-01 2.559858858585357666e-01 1.042764913290739059e-02 4.344901442527770996e-01
4.327855110168457031e-01 -6.056772470474243164e-01 1.040855944156646729e-01 3.547224402427673340e-01 -1.380316913127899170e-01 3.793810606002807617e-01 5.557733029127120972e-02 3.783096075057983398e-01
3.401352167129516602e-01 -5.125259160995483398e-01 5.265981703996658325e-02 -3.750612139701843262e-01 -4.976741671562194824e-01 4.966416209936141968e-02 -3.533348143100738525e-01 -3.212314546108245850e-01
3.259038925170898438e-01 -7.501027584075927734e-01 2.075764536857604980e-01 -2.014653086662292480e-01 -1.587863713502883911e-01 -1.123727411031723022e-01 1.459069401025772095e-01 4.339663386344909668e-01
1.096271350979804993e-01 1.387172192335128784e-01 3.565298616886138916e-01 -2.825953811407089233e-02 -2.310755848884582520e-01 3.505510985851287842e-01 -2.365063577890396118e-01 7.801346182823181152e-01
8.420518636703491211e-01 -8.003243058919906616e-02 6.046996638178825378e-02 3.300385773181915283e-01 -3.360528647899627686e-01 6.546923425048589706e-03 4.778895154595375061e-02 2.381245344877243042e-01
4.862079620361328125e-01 -2.779539227485656738e-01 1.716253347694873810e-02 3.053729236125946045e-02 -3.361696302890777588e-01 5.437896847724914551e-01 -4.744992256164550781e-01 -2.263838946819305420e-01
3.258269429206848145e-01 -2.770914435386657715e-01 1.173048689961433411e-01 4.243934899568557739e-02 -2.442850768566131592e-01 3.777054250240325928e-01 -7.578452825546264648e-01 -1.575737148523330688e-01
6.714032292366027832e-01 -3.096053898334503174e-01 4.709696471691131592e-01 -2.771102786064147949e-01 -2.201661169528961182e-01 -2.898604869842529297e-01 1.281619369983673096e-01 -7.643233984708786011e-02
3.186650872230529785e-01 4.292491078376770020e-01 4.467831552028656006e-01 -1.837011277675628662e-01 -4.735374450683593750e-01 4.454573094844818115e-01 -5.064345896244049072e-02 2.358005195856094360e-01
-1.180902272462844849e-01 -2.948461472988128662e-01 2.474651634693145752e-01 -2.725371718406677246e-01 -6.198408603668212891e-01 2.772048413753509521e-01 -1.115883216261863708e-01 5.386167764663696289e-01
8.015984892845153809e-01 -4.173840582370758057e-01 1.685919314622879028e-01 2.041498124599456787e-01 -2.531628012657165527e-01 -1.020494922995567322e-01 -5.208959802985191345e-02 -1.895024627447128296e-01
4.632537961006164551e-01 -8.534014225006103516e-02 2.045155614614486694e-01 6.522830724716186523e-01 -4.486315548419952393e-01 9.617064148187637329e-02 3.306913375854492188e-02 3.149615228176116943e-01
7.956628687679767609e-03 2.622739970684051514e-01 6.507015824317932129e-01 -5.450744554400444031e-02 -4.953092336654663086e-01 3.998996913433074951e-01 -3.138110637664794922e-01 3.220028057694435120e-02
6.551682949066162109e-01 1.535770744085311890e-01 4.173521697521209717e-01 2.085511684417724609e-01 -1.351799964904785156e-01 2.069836854934692383e-01 2.019754946231842041e-01 4.770558178424835205e-01
5.904274582862854004e-01 -2.274029850959777832e-01 1.977055221796035767e-01 -4.214096367359161377e-01 -5.108265280723571777e-01 -3.415043950080871582e-01 -3.989964257925748825e-03 -7.365308701992034912e-02
4.982022047042846680e-01 -3.971467912197113037e-01 4.483885765075683594e-01 7.981505244970321655e-02 -2.793747484683990479e-01 2.717748284339904785e-01 -1.716800332069396973e-01 -4.530568420886993408e-01
6.211988329887390137e-01 8.117982745170593262e-02 1.772678792476654053e-01 5.452352166175842285e-01 -3.935230076313018799e-01 7.221295684576034546e-02 2.495204657316207886e-02 3.436840176582336426e-01
1.612540781497955322e-01 -6.256088018417358398e-01 -7.429823279380798340e-02 -2.893286645412445068e-01 -5.045172572135925293e-01 7.204881403595209122e-03 3.076926991343498230e-02 4.876914918422698975e-01
5.105459094047546387e-01 -2.989867329597473145e-01 2.281886190176010132e-01 6.946310400962829590e-02 -1.445906758308410645e-01 4.114342331886291504e-01 -5.636235475540161133e-01 -2.918879687786102295e-01
1.852932423353195190e-01 6.273334473371505737e-02 5.221085548400878906e-01 3.139875233173370361e-01 -3.681786656379699707e-01 -2.989769577980041504e-01 -5.973930358886718750e-01 9.340361505746841431e-02
-2.305533140897750854e-01 -3.874728381633758545e-01 6.338830590248107910e-01 1.324332952499389648e-01 -5.744326114654541016e-01 3.918311744928359985e-02 -1.653752028942108154e-01 1.360385268926620483e-01
2.846899628639221191e-01 -3.957656323909759521e-01 3.512594997882843018e-01 3.235179483890533447e-01 -8.611823618412017822e-02 6.517234444618225098e-01 1.732823699712753296e-01 2.684911489486694336e-01
6.934008598327636719e-01 1.679820418357849121e-01 3.484414815902709961e-01 2.861602306365966797e-01 -2.124245166778564453e-01 -8.823435753583908081e-02 5.430178344249725342e-02 4.814767837524414062e-01
-1.071628928184509277e-01 -1.850083172321319580e-01 4.342602193355560303e-01 4.102205634117126465e-01 -7.055464982986450195e-01 6.855957210063934326e-02 -2.920663654804229736e-01 9.811359643936157227e-02
5.402136445045471191e-01 -2.833642661571502686e-01 3.281096518039703369e-01 5.455686450004577637e-01 2.396315895020961761e-02 1.815688014030456543e-01 -2.339511811733245850e-01 3.664675354957580566e-01
7.909286767244338989e-02 -3.385117948055267334e-01 3.340150713920593262e-01 4.736633002758026123e-01 -6.613649129867553711e-01 1.442839950323104858e-01 -2.737582921981811523e-01 1.003301590681076050e-01
5.157115459442138672e-01 -3.242549598217010498e-01 1.482037156820297241e-01 -6.273067742586135864e-02 -1.877545863389968872e-01 -2.629128098487854004e-01 2.481971234083175659e-01 6.610780954360961914e-01
5.450783967971801758e-01 -1.234233938157558441e-02 -1.202451717108488083e-02 2.789495885372161865e-01 -7.103810906410217285e-01 -2.195170819759368896e-01 -2.652247250080108643e-01 4.008212313055992126e-02
7.297928631305694580e-02 -2.898268401622772217e-01 3.988437056541442871e-01 1.965762227773666382e-01 4.163134470582008362e-02 5.318356752395629883e-01 -2.286866605281829834e-01 6.132503747940063477e-01
5.451666116714477539e-01 -2.547662556171417236e-01 1.632551848888397217e-01 5.263675376772880554e-02 -2.216127067804336548e-01 3.539096117019653320e-01 -5.839745402336120605e-01 -3.050805330276489258e-01
5.715948343276977539e-01 1.879464238882064819e-01 2.642503008246421814e-02 3.003530800342559814e-01 -4.842803478240966797e-01 -2.447951883077621460e-01 -3.795017004013061523e-01 3.295018374919891357e-01
6.282293796539306641e-01 -1.072604134678840637e-01 2.395637184381484985e-01 6.037674546241760254e-01 -2.520392835140228271e-01 -4.543642327189445496e-02 -4.358532838523387909e-03 3.260213136672973633e-01
4.818672239780426025e-01 2.655968666076660156e-01 7.689239382743835449e-01 2.213655263185501099e-01 -5.970589444041252136e-02 1.542716193944215775e-02 5.393934622406959534e-02 2.242846190929412842e-01
1.345567852258682251e-01 7.231830805540084839e-02 6.739214658737182617e-01 2.765324711799621582e-01 -3.228046000003814697e-01 -1.692943423986434937e-01 -5.534942150115966797e-01 8.249248564243316650e-02
-1.596569418907165527e-01 -1.720394939184188843e-01 4.451834261417388916e-01 -2.447913289070129395e-01 -3.861945569515228271e-01 4.106287658214569092e-01 -5.428292751312255859e-01 2.727176845073699951e-01
-1.480427086353302002e-01 -5.200299620628356934e-01 3.607599735260009766e-01 2.175502032041549683e-01 -3.180775642395019531e-01 1.842933744192123413e-01 -2.174549251794815063e-01 5.897054076194763184e-01
7.214876413345336914e-01 2.478114813566207886e-01 5.285502672195434570e-01 1.031356956809759140e-02 -1.266085356473922729e-01 7.895420491695404053e-02 1.995110809803009033e-01 2.765956819057464600e-01
2.941080033779144287e-01 2.744090184569358826e-02 7.975518107414245605e-01 4.045099020004272461e-01 -1.626770198345184326e-01 2.189189642667770386e-01 1.511382460594177246e-01 1.256914585828781128e-01
3.019984960556030273e-01 2.763399481773376465e-01 6.116009950637817383e-01 2.385373413562774658e-02 -3.589517176151275635e-01 3.441020548343658447e-01 -4.487273395061492920e-01 -9.591567516326904297e-02
-4.086793214082717896e-02 -4.853503704071044922e-01 1.626166850328445435e-01 1.477513760328292847e-01 -2.494729459285736084e-01 3.666377365589141846e-01 -2.818918824195861816e-01 6.620928645133972168e-01
1.508826166391372681e-01 -1.997347176074981689e-01 4.989163875579833984e-01 5.102042574435472488e-03 5.476652085781097412e-02 1.314871162176132202e-01 -3.628641739487648010e-02 8.165733814239501953e-01
6.456918120384216309e-01 -5.725078657269477844e-02 3.621910512447357178e-02 4.608041793107986450e-02 -4.145081341266632080e-01 1.509499102830886841e-01 3.876039981842041016e-01 4.811751246452331543e-01
4.148331005126237869e-03 -6.215454936027526855e-01 5.627292394638061523e-01 -1.521475911140441895e-01 -1.408152165822684765e-03 3.546250462532043457e-01 2.659829854965209961e-01 2.781062722206115723e-01
4.523968398571014404e-01 -2.714242637157440186e-01 7.339192032814025879e-01 3.837639689445495605e-01 7.447075098752975464e-02 4.419557750225067139e-02 -1.020899936556816101e-01 -1.335380822420120239e-01
9.359840303659439087e-02 2.357139885425567627e-01 3.974508047103881836e-01 -3.207705914974212646e-01 -7.187284827232360840e-01 3.587209284305572510e-01 -9.275510907173156738e-02 1.447845250368118286e-01
2.640102803707122803e-02 -1.753869354724884033e-01 3.605748116970062256e-01 -1.863767206668853760e-01 -2.614410817623138428e-01 -3.596510365605354309e-02 -3.511897027492523193e-01 7.815451025962829590e-01
2.420311570167541504e-01 1.471662544645369053e-03 3.337406218051910400e-01 6.289597749710083008e-01 -5.948634743690490723e-01 -3.259131312370300293e-02 -2.667119801044464111e-01 9.157247096300125122e-02
1.012775227427482605e-01 -2.311604321002960205e-01 3.509414196014404297e-01 6.398677229881286621e-01 -3.965615034103393555e-01 6.423231214284896851e-02 -3.853652477264404297e-01 3.063070774078369141e-01
5.660495162010192871e-01 -4.251604974269866943e-01 -8.981467038393020630e-02 3.264446556568145752e-01 -2.962658703327178955e-01 -1.414326429367065430e-01 -1.371061205863952637e-01 5.075619220733642578e-01
1.172297000885009766e-01 1.907500475645065308e-01 5.503864288330078125e-01 3.300361037254333496e-01 -5.645664334297180176e-01 1.764847040176391602e-01 -4.334551692008972168e-01 -1.603829674422740936e-02
5.140752792358398438e-01 1.515891999006271362e-01 7.932384610176086426e-01 1.475759595632553101e-01 1.814233697950839996e-02 7.593618333339691162e-02 8.541912585496902466e-02 2.198849618434906006e-01
5.563402175903320312e-01 -4.579947292804718018e-01 5.095110535621643066e-01 -8.297615498304367065e-02 -7.626997679471969604e-02 -9.640941023826599121e-02 -3.421232402324676514e-01 -2.864954173564910889e-01
4.985008239746093750e-01 -2.723170220851898193e-01 2.616363167762756348e-01 -1.557801617309451103e-03 -6.725297570228576660e-01 -1.937306374311447144e-01 -1.053340360522270203e-01 -3.285747766494750977e-01
4.938508868217468262e-01 8.666856586933135986e-02 -1.612605899572372437e-01 3.245457410812377930e-01 -4.592290818691253662e-01 4.249759912490844727e-01 -2.177538275718688965e-01 4.223178029060363770e-01
7.787964344024658203e-01 -1.803107708692550659e-01 1.602663695812225342e-01 1.072383224964141846e-01 -7.747459411621093750e-02 1.754367351531982422e-01 2.766123116016387939e-01 4.587853848934173584e-01
4.623727202415466309e-01 1.634179055690765381e-01 -3.198410198092460632e-02 4.144796729087829590e-01 -4.770729243755340576e-01 -3.187535703182220459e-02 -5.040097832679748535e-01 3.225666880607604980e-01
4.808019101619720459e-01 -1.934301704168319702e-01 -1.485676690936088562e-02 -3.660643696784973145e-01 -4.732849895954132080e-01 2.792539596557617188e-01 -5.153807997703552246e-01 -1.720222532749176025e-01
6.176264286041259766e-01 -1.121305376291275024e-01 1.542492210865020752e-02 5.419630408287048340e-01 -2.248032242059707642e-01 -9.837547689676284790e-02 -3.004739284515380859e-01 4.018751382827758789e-01
-1.688010804355144501e-02 -1.815721690654754639e-01 6.523886322975158691e-02 1.699985861778259277e-01 -3.814725279808044434e-01 3.585685417056083679e-02 -6.760295033454895020e-01 5.742543935775756836e-01
-9.401906281709671021e-02 1.130177974700927734e-01 5.164011120796203613e-01 6.920452415943145752e-02 -7.163140177726745605e-01 1.124140769243240356e-01 -2.535642981529235840e-01 3.418923318386077881e-01
6.691662669181823730e-01 -1.151513606309890747e-01 3.160884380340576172e-01 -5.591424703598022461e-01 -2.822926342487335205e-01 1.663228273391723633e-01 8.100876957178115845e-02 -1.117569953203201294e-01
-5.807642638683319092e-02 -4.984989762306213379e-01 1.516998112201690674e-01 7.795880734920501709e-02 -2.906948029994964600e-01 -1.955974847078323364e-01 -5.908924937248229980e-01 4.971113801002502441e-01
4.153656065464019775e-01 -3.939654231071472168e-01 2.275031059980392456e-02 6.915345042943954468e-02 -3.373448252677917480e-01 1.241384223103523254e-01 3.405372798442840576e-02 7.325241565704345703e-01
5.528952553868293762e-02 -4.290683865547180176e-01 5.220712423324584961e-01 5.761461257934570312e-01 -3.135042786598205566e-01 -1.599004305899143219e-02 -5.859405174851417542e-02 3.261392712593078613e-01
2.873561680316925049e-01 1.384638901799917221e-02 -3.063822984695434570e-01 3.852948173880577087e-02 -5.372571349143981934e-01 1.151903420686721802e-01 -4.384676516056060791e-01 5.724614262580871582e-01
