# Supplementary material for: Where is your field going? A machine learning approach to study the relative motion of the domains of physics
Source: PLoS One. 2020 Jun 18;15(6):e0233997. doi: 10.1371/journal.pone.0233997 (PMC7302634; doi:10.1371/journal.pone.0233997)
Supplement: S4 Data — (ZIP) [file pone.0233997.s004.zip › 3/Pacs4Run_3_VS_500_embeddings1994-1998ED8.txt]

-1.432738304138183594e-01 3.024333417415618896e-01 3.158438205718994141e-01 7.500759791582822800e-03 -6.479880809783935547e-01 -5.519027709960937500e-01 -2.145801037549972534e-01 1.329028755426406860e-01
-2.346183359622955322e-01 -2.815827131271362305e-01 -5.940717831254005432e-02 -2.031929194927215576e-01 -4.394454360008239746e-01 -5.228830575942993164e-01 4.409514069557189941e-01 3.998646438121795654e-01
1.544386148452758789e-02 1.116184331476688385e-02 -1.783377677202224731e-01 -9.809658676385879517e-02 -5.597295165061950684e-01 -6.935251355171203613e-01 1.029175296425819397e-01 -3.915907442569732666e-01
-1.434932053089141846e-01 2.624522335827350616e-02 9.957870841026306152e-02 1.041965708136558533e-01 -5.771153569221496582e-01 -1.788953095674514771e-01 1.002772804349660873e-02 7.699232101440429688e-01
2.293735891580581665e-01 9.962148964405059814e-02 -6.606740504503250122e-02 -2.047838643193244934e-03 -3.197951912879943848e-01 -7.517237067222595215e-01 -3.803028538823127747e-02 5.140918493270874023e-01
-6.502916216850280762e-01 -1.403681337833404541e-01 1.459241211414337158e-01 3.492991905659437180e-03 -6.209332942962646484e-01 -8.727972209453582764e-02 3.365259468555450439e-01 -1.722961962223052979e-01
6.537724286317825317e-03 -7.002610713243484497e-02 -1.650909930467605591e-01 1.136114522814750671e-01 -7.763897180557250977e-01 -5.727092027664184570e-01 -2.117535844445228577e-02 -1.538368165493011475e-01
-1.722039729356765747e-01 -4.041126742959022522e-02 3.289063572883605957e-01 2.283761948347091675e-01 -1.597243994474411011e-01 -5.876258015632629395e-01 -8.683921396732330322e-02 6.557595133781433105e-01
-2.023784369230270386e-01 -1.227444852702319622e-03 -1.972932666540145874e-01 -3.437606394290924072e-01 -7.689740657806396484e-01 -1.118909716606140137e-01 2.022208869457244873e-01 3.964990973472595215e-01
3.041471838951110840e-01 1.694394648075103760e-01 -1.126224026083946228e-01 -3.951062560081481934e-01 -3.801542222499847412e-01 -6.578181385993957520e-01 3.453220725059509277e-01 -1.162013933062553406e-01
-8.122649788856506348e-02 4.295119345188140869e-01 -1.256514620035886765e-02 -4.752002954483032227e-01 -5.127075314521789551e-01 -1.345291733741760254e-01 5.397706627845764160e-01 -1.030971109867095947e-01
2.423914708197116852e-02 9.486798942089080811e-02 -1.923685967922210693e-01 1.327386647462844849e-01 -7.967241406440734863e-01 -3.789665102958679199e-01 -2.078200280666351318e-01 3.379542529582977295e-01
-2.293399721384048462e-01 9.579124301671981812e-02 3.043416142463684082e-01 -1.247460022568702698e-01 -3.407614827156066895e-01 -4.454749822616577148e-01 4.778035283088684082e-01 -5.358910560607910156e-01
3.000262565910816193e-02 8.867631852626800537e-02 -2.237036079168319702e-01 -3.358859941363334656e-02 -5.915873646736145020e-01 -6.802372336387634277e-01 5.640108603984117508e-03 -3.568399846553802490e-01
-4.561957716941833496e-01 1.149704903364181519e-01 -1.294897496700286865e-01 -7.324730157852172852e-01 -4.289312362670898438e-01 -1.546719819307327271e-01 7.512020319700241089e-02 -1.087851524353027344e-01
-5.258498787879943848e-01 -7.520640641450881958e-02 -2.106021344661712646e-01 -5.190031528472900391e-01 -1.968416869640350342e-01 -5.588688850402832031e-01 2.297942042350769043e-01 1.489645708352327347e-02
-1.471877098083496094e-01 3.044162094593048096e-01 -1.377935558557510376e-01 -2.781611680984497070e-01 -4.397493004798889160e-01 -4.082027375698089600e-01 6.472079157829284668e-01 -1.020733267068862915e-01
-6.616794317960739136e-02 2.743945717811584473e-01 1.446737647056579590e-01 -4.538505077362060547e-01 -1.157917603850364685e-01 -7.229548096656799316e-01 -3.922337889671325684e-01 -5.916085839271545410e-02
4.091024026274681091e-02 2.682714760303497314e-01 1.305785924196243286e-01 -4.309604465961456299e-01 -2.644259929656982422e-01 -5.624993443489074707e-01 -4.764433205127716064e-01 3.320455253124237061e-01
6.020163744688034058e-02 1.137111112475395203e-01 2.250357270240783691e-01 3.749004602432250977e-01 -3.672303557395935059e-01 -4.811494648456573486e-01 4.891232848167419434e-01 4.320294559001922607e-01
-2.069068700075149536e-01 -1.496808081865310669e-01 3.983980417251586914e-01 -1.867180317640304565e-01 -5.331315994262695312e-01 -1.065637916326522827e-01 5.454834103584289551e-01 3.847901225090026855e-01
-1.219909638166427612e-02 5.845174193382263184e-01 5.245128273963928223e-01 -8.971244841814041138e-02 9.538419544696807861e-02 -5.663484334945678711e-01 1.904897093772888184e-01 9.430454671382904053e-02
7.303264737129211426e-02 -4.224602133035659790e-02 -1.073163673281669617e-01 -4.956389069557189941e-01 -6.236205697059631348e-01 -4.005662500858306885e-01 3.829784691333770752e-01 1.991941630840301514e-01
8.471697568893432617e-02 4.782327711582183838e-01 -1.534845083951950073e-01 -4.589039683341979980e-01 -4.470205605030059814e-01 -4.049152433872222900e-01 -3.331895172595977783e-01 2.348763644695281982e-01
-1.837195456027984619e-01 -2.409410029649734497e-01 -1.026690229773521423e-01 -6.036320924758911133e-01 -4.632572233676910400e-01 -5.351086854934692383e-01 -7.101137936115264893e-02 -1.651996076107025146e-01
-2.340440452098846436e-02 3.647063672542572021e-01 -2.154672890901565552e-01 -3.842134773731231689e-01 -5.733793973922729492e-01 -3.955053389072418213e-01 -4.055548310279846191e-01 1.507722288370132446e-01
-1.889282763004302979e-01 1.055153757333755493e-01 -1.574611365795135498e-01 -5.138885974884033203e-01 -2.191610932350158691e-01 -5.673604607582092285e-01 4.426594078540802002e-01 3.137201666831970215e-01
-3.708009421825408936e-01 5.555667877197265625e-01 5.894995331764221191e-01 1.252388805150985718e-01 7.241172250360250473e-03 -4.280109107494354248e-01 -5.414918065071105957e-02 6.693168729543685913e-02
-2.559304982423782349e-02 4.562102854251861572e-01 1.802060306072235107e-01 -3.383887410163879395e-01 -7.255457043647766113e-01 2.257530577480792999e-02 -3.410958349704742432e-01 -3.103711083531379700e-02
-2.048435956239700317e-01 -2.869891468435525894e-03 -2.810991704463958740e-01 -6.465940475463867188e-01 -2.909472286701202393e-01 -6.046342253684997559e-01 9.706248342990875244e-02 3.572559356689453125e-02
2.950267400592565536e-03 -3.289901018142700195e-01 3.775042593479156494e-01 -4.404156208038330078e-01 -2.882264256477355957e-01 -5.490883588790893555e-01 4.127657413482666016e-01 1.825725100934505463e-02
4.279445484280586243e-02 5.379329249262809753e-02 3.476381897926330566e-01 -2.321288138628005981e-01 -4.422693550586700439e-01 -2.886412441730499268e-01 6.826648116111755371e-01 2.749388813972473145e-01
-6.664498895406723022e-02 3.790352642536163330e-01 -2.812565863132476807e-01 -3.079082071781158447e-01 -4.848111867904663086e-01 -4.847705960273742676e-01 3.813185691833496094e-01 -2.500595748424530029e-01
-2.287390530109405518e-01 -1.953282654285430908e-01 2.953752577304840088e-01 -5.258188247680664062e-01 -4.191196560859680176e-01 -2.293894439935684204e-01 4.322663843631744385e-01 3.614671230316162109e-01
-5.770793557167053223e-01 -2.194590568542480469e-01 5.052235722541809082e-02 3.564772382378578186e-02 -5.836623311042785645e-01 -2.846143841743469238e-01 4.315158724784851074e-01 -8.438415825366973877e-02
5.160728469491004944e-03 1.565953046083450317e-01 -4.765084981918334961e-01 -8.380241692066192627e-02 -3.798367083072662354e-01 -7.005804181098937988e-01 -6.576581299304962158e-02 3.193026185035705566e-01
-3.628280758857727051e-01 3.465140983462333679e-02 5.806053057312965393e-02 -4.033019542694091797e-01 -3.280949294567108154e-01 -3.554714322090148926e-01 6.506699323654174805e-01 2.091749012470245361e-01
-1.444787532091140747e-01 1.082987859845161438e-01 4.019305109977722168e-01 -6.928985714912414551e-01 -2.652759552001953125e-01 -3.219292461872100830e-01 -3.877169191837310791e-01 3.750742599368095398e-02
-5.049037337303161621e-01 2.710748463869094849e-03 -1.046565920114517212e-01 -3.579433560371398926e-01 -4.367344677448272705e-01 -2.841453254222869873e-01 5.453764796257019043e-01 1.925549805164337158e-01
-1.036687418818473816e-01 -3.985198438167572021e-01 3.699475526809692383e-01 -4.353169202804565430e-01 -2.341018468141555786e-01 -5.146038532257080078e-01 4.211515188217163086e-01 8.416230976581573486e-02
-2.130652368068695068e-01 3.631995022296905518e-01 1.134635731577873230e-01 -3.558091223239898682e-01 -4.704288020730018616e-02 -6.723533272743225098e-01 -4.155303537845611572e-01 2.372287660837173462e-01
-5.036292076110839844e-01 -3.447515666484832764e-01 4.501070082187652588e-01 -3.367754817008972168e-01 -3.454031944274902344e-01 -2.732122540473937988e-01 3.393985331058502197e-01 -4.847874864935874939e-02
2.362309396266937256e-02 -2.444014698266983032e-01 9.544559568166732788e-02 -4.188463389873504639e-01 -7.160667181015014648e-01 -2.254066318273544312e-01 2.012371271848678589e-01 3.887309730052947998e-01
-5.227252840995788574e-01 -3.249881267547607422e-01 -7.639150135219097137e-03 -4.902823641896247864e-02 -5.994958281517028809e-01 -3.498396277427673340e-01 3.672595620155334473e-01 4.490031301975250244e-02
-1.264644861221313477e-01 1.815707981586456299e-01 -2.020818889141082764e-01 -5.725257396697998047e-01 -2.435892224311828613e-01 -5.296605229377746582e-01 4.228394031524658203e-01 2.524810433387756348e-01
-3.013915717601776123e-01 7.049243431538343430e-03 -6.478813290596008301e-02 -4.504151940345764160e-01 -3.746255636215209961e-01 -3.884458541870117188e-01 4.919257462024688721e-01 4.108730256557464600e-01
-9.603532403707504272e-02 2.027519233524799347e-02 -1.048486530780792236e-01 -5.029452443122863770e-01 -4.452390670776367188e-01 -4.845616817474365234e-01 4.867169857025146484e-01 2.376715391874313354e-01
-9.038827568292617798e-02 -7.651836425065994263e-02 -1.375300288200378418e-01 -4.754063487052917480e-01 -6.856027841567993164e-01 -2.739995121955871582e-01 2.223341912031173706e-01 3.827397823333740234e-01
-1.286572813987731934e-01 1.768446117639541626e-01 -7.685250788927078247e-02 -1.437750607728958130e-01 -5.927506685256958008e-01 -3.490039706230163574e-01 6.725167632102966309e-01 -1.264084689319133759e-02
-1.628548502922058105e-01 -2.048665434122085571e-01 4.560106992721557617e-01 -2.678902149200439453e-01 -4.516864717006683350e-01 -1.447718143463134766e-01 5.200535058975219727e-01 3.954261243343353271e-01
-2.316348403692245483e-01 -2.695236802101135254e-01 -2.042646557092666626e-01 -5.723125338554382324e-01 -5.094226598739624023e-01 -4.737200736999511719e-01 -1.096742004156112671e-01 9.212042391300201416e-02
-3.030844032764434814e-01 6.051816344261169434e-01 1.470625549554824829e-01 -7.553095463663339615e-03 8.634440600872039795e-03 -6.849848628044128418e-01 -9.491104632616043091e-02 -2.047524899244308472e-01
-2.718827128410339355e-01 -2.664097249507904053e-01 2.780304551124572754e-01 -2.419530600309371948e-01 -5.303210020065307617e-01 -4.850227832794189453e-01 3.270078301429748535e-01 -3.095835447311401367e-01
-6.682060956954956055e-01 8.495078980922698975e-02 -1.524457614868879318e-02 2.940855026245117188e-01 -5.855508148670196533e-02 -5.225251317024230957e-01 1.620914191007614136e-01 3.960181772708892822e-01
-1.115603148937225342e-01 -2.040495723485946655e-01 -8.044961839914321899e-02 -3.467302918434143066e-01 -7.828968763351440430e-01 -2.495195865631103516e-01 2.314554154872894287e-01 3.007737994194030762e-01
-1.635857671499252319e-01 4.665868580341339111e-01 4.866427481174468994e-01 3.234860897064208984e-01 -7.625767588615417480e-02 -6.036161184310913086e-01 -1.698758304119110107e-01 -1.226648539304733276e-01
-1.510717812925577164e-02 -5.636158958077430725e-02 -1.513979732990264893e-01 8.847785741090774536e-02 -7.765997648239135742e-01 -5.260053873062133789e-01 -2.712604105472564697e-01 -1.116894185543060303e-01
5.427218601107597351e-02 2.293777018785476685e-01 -1.819273531436920166e-01 3.186054527759552002e-02 -4.562834501266479492e-01 -8.253414630889892578e-01 -9.213283658027648926e-02 -1.116079166531562805e-01
-1.348049491643905640e-01 1.925357580184936523e-01 3.684700429439544678e-01 -4.497696757316589355e-01 -3.805014491081237793e-01 -3.662187755107879639e-01 -5.721675157546997070e-01 2.052702941000461578e-02
-3.456423282623291016e-01 1.131020635366439819e-01 1.938866525888442993e-01 -1.861376464366912842e-01 -1.380536705255508423e-01 -6.530854105949401855e-01 -5.891959071159362793e-01 5.261921137571334839e-02
-8.940894901752471924e-02 -2.247803658246994019e-01 4.138993322849273682e-01 -2.662509083747863770e-01 -3.612292706966400146e-01 -3.096460700035095215e-01 5.000483393669128418e-01 4.720827341079711914e-01
-4.073750972747802734e-01 -3.084846436977386475e-01 -2.852007932960987091e-02 1.552513241767883301e-01 -6.292626857757568359e-01 -5.254550576210021973e-01 -1.500329673290252686e-01 -1.392197161912918091e-01
-4.492064118385314941e-01 -9.723780304193496704e-02 2.290914952754974365e-01 -2.104102373123168945e-01 -3.264428079128265381e-01 -4.248818755149841309e-01 5.798320174217224121e-01 -2.621228992938995361e-01
4.287415742874145508e-02 2.066317200660705566e-01 -3.171358406543731689e-01 -8.389554917812347412e-02 -5.795325040817260742e-01 -6.234990358352661133e-01 4.365195706486701965e-02 -3.483349382877349854e-01
-4.822374135255813599e-02 1.717296391725540161e-01 2.546259760856628418e-01 4.986476004123687744e-01 -7.065306305885314941e-01 -3.386176824569702148e-01 9.075184911489486694e-02 -1.805994361639022827e-01
-5.926391482353210449e-01 -1.928839683532714844e-01 8.522091666236519814e-04 2.150111496448516846e-01 -5.191384553909301758e-01 -3.977728188037872314e-01 3.696168959140777588e-01 -3.161326050758361816e-02
-1.105760708451271057e-01 1.470908075571060181e-01 3.946280479431152344e-01 -5.282204747200012207e-01 -1.634537130594253540e-01 -4.650974571704864502e-01 -4.510682523250579834e-01 2.913654446601867676e-01
-4.801635444164276123e-01 1.421362459659576416e-01 1.056346371769905090e-01 -4.010021686553955078e-01 -2.285439521074295044e-01 -3.219202756881713867e-01 6.472401022911071777e-01 4.994028061628341675e-02
2.260003387928009033e-01 2.430523335933685303e-01 3.304562568664550781e-01 -4.551937282085418701e-01 -7.180818915367126465e-01 -2.031055465340614319e-02 -1.370098739862442017e-01 1.965228021144866943e-01
-3.984146118164062500e-01 4.594811201095581055e-01 5.571764707565307617e-01 -9.686503559350967407e-02 1.254287809133529663e-01 -4.531419575214385986e-01 2.487221509218215942e-01 -1.654741764068603516e-01
-1.521973777562379837e-02 -3.171655535697937012e-01 4.382814168930053711e-01 -1.808722168207168579e-01 -3.909430801868438721e-01 -3.809041976928710938e-01 4.245995283126831055e-01 4.428996443748474121e-01
-2.401340156793594360e-01 4.806108176708221436e-01 2.369858771562576294e-01 4.797588884830474854e-01 -6.024201512336730957e-01 -1.597298681735992432e-01 1.252527236938476562e-01 1.445891857147216797e-01
-4.420086145401000977e-01 1.461622118949890137e-01 -6.550559308379888535e-03 -2.079900950193405151e-01 -3.479013592004776001e-02 -5.563129782676696777e-01 1.953255236148834229e-01 6.253924369812011719e-01
-4.062011539936065674e-01 3.361204862594604492e-01 2.445668680593371391e-03 -5.056762099266052246e-01 -1.067171692848205566e-01 -5.395635366439819336e-01 -3.765998780727386475e-01 1.482039093971252441e-01
-9.376543760299682617e-02 4.887308925390243530e-02 -2.344940304756164551e-01 1.633919477462768555e-01 -6.976628303527832031e-01 -5.839659571647644043e-01 -1.961213648319244385e-01 -2.022914588451385498e-01
3.582597672939300537e-01 4.011861979961395264e-01 4.449990093708038330e-01 -3.627581000328063965e-01 -5.619585514068603516e-01 -2.166834324598312378e-01 -7.644048333168029785e-02 1.117582321166992188e-01
-1.928518414497375488e-01 -1.461360156536102295e-01 3.935263156890869141e-01 1.665127128362655640e-01 -4.105815887451171875e-01 -6.152657270431518555e-01 1.291107237339019775e-01 -4.416609406471252441e-01
-2.130820304155349731e-01 -9.306656569242477417e-02 1.819768697023391724e-01 -2.074994705617427826e-02 -2.369889765977859497e-01 -7.663255333900451660e-01 1.685872375965118408e-01 -4.904572665691375732e-01
-4.660795927047729492e-01 3.982611000537872314e-02 1.810827292501926422e-03 -2.978018522262573242e-01 -3.195660114288330078e-01 -4.514929652214050293e-01 5.989742875099182129e-01 1.666014343500137329e-01
4.234442859888076782e-02 -1.331711411476135254e-01 4.062731862068176270e-01 2.273475974798202515e-01 -2.966082394123077393e-01 -6.774824857711791992e-01 3.846754729747772217e-01 -2.622845172882080078e-01
-4.826548993587493896e-01 5.081377029418945312e-01 6.775764375925064087e-02 3.114798367023468018e-01 -5.954015851020812988e-01 -2.711339667439460754e-02 1.028532758355140686e-01 2.035007774829864502e-01
-2.898309528827667236e-01 5.571914315223693848e-01 1.047420967370271683e-02 -2.859222292900085449e-01 4.185129329562187195e-02 -6.832805275917053223e-01 -2.020792663097381592e-01 1.192253604531288147e-01
1.156233325600624084e-01 2.197332680225372314e-02 1.930467635393142700e-01 2.472181320190429688e-01 -8.578594923019409180e-01 -2.678262591361999512e-01 1.511092931032180786e-01 2.393258213996887207e-01
-3.971239328384399414e-01 -7.402867823839187622e-02 1.539244651794433594e-01 3.447620570659637451e-01 -4.646389484405517578e-01 -5.383465290069580078e-01 2.556008398532867432e-01 -3.510279357433319092e-01
-2.798806428909301758e-01 5.343888998031616211e-01 4.459818303585052490e-01 1.112200990319252014e-01 3.749918937683105469e-02 -5.877972841262817383e-01 -2.713479101657867432e-01 6.545384973287582397e-02
1.292378827929496765e-02 -3.396298587322235107e-01 1.026256754994392395e-01 7.133565843105316162e-02 -5.729875564575195312e-01 -6.482551693916320801e-01 -3.272902369499206543e-01 -1.148710548877716064e-01
-4.593873322010040283e-01 -8.259129524230957031e-02 1.980774551630020142e-01 -2.085243761539459229e-01 -3.412249386310577393e-01 -4.617753326892852783e-01 4.318351149559020996e-01 -4.281032383441925049e-01
-3.151393234729766846e-01 6.399165391921997070e-01 1.020086091011762619e-02 -6.428164988756179810e-02 -2.718380689620971680e-01 -4.761163592338562012e-01 -3.587402403354644775e-01 -2.401678711175918579e-01
-1.689557135105133057e-01 -1.720893830060958862e-01 4.569364786148071289e-01 -1.954995840787887573e-01 -6.352213621139526367e-01 -2.792809903621673584e-01 3.177847266197204590e-01 -3.351671099662780762e-01
-2.330008745193481445e-01 2.088111080229282379e-02 1.062472835183143616e-01 -5.123707056045532227e-01 -2.878069281578063965e-01 -4.123169779777526855e-01 6.090465784072875977e-01 2.183725833892822266e-01
-1.537040770053863525e-01 2.781415730714797974e-02 1.495143473148345947e-01 -4.216312468051910400e-01 -3.773097097873687744e-01 -3.367594778537750244e-01 6.842927336692810059e-01 2.268209606409072876e-01
-8.084262013435363770e-01 -1.702879518270492554e-01 1.742976158857345581e-02 -8.134288364090025425e-04 -3.673128783702850342e-01 -1.512719094753265381e-01 2.067504227161407471e-01 3.414629399776458740e-01
-4.871419817209243774e-02 5.332292243838310242e-02 2.382914099143818021e-04 -5.380319356918334961e-01 -2.734620571136474609e-01 -6.272587776184082031e-01 4.118374288082122803e-01 -2.597304880619049072e-01
-5.849908590316772461e-01 3.839355707168579102e-01 1.250342428684234619e-01 -2.829427421092987061e-01 -1.087279841303825378e-01 -4.426029920578002930e-01 -4.475762844085693359e-01 8.151879906654357910e-02
-1.928609162569046021e-01 -7.542079687118530273e-02 -1.677863448858261108e-01 2.597601525485515594e-02 -8.487415909767150879e-01 -3.505068123340606689e-01 -2.762179374694824219e-01 -9.367929399013519287e-02
-4.173367321491241455e-01 5.148883461952209473e-01 1.197854503989219666e-01 -4.914065301418304443e-01 -1.185862068086862564e-02 -4.880510866641998291e-01 -2.576498091220855713e-01 1.316719502210617065e-02
-4.901232719421386719e-01 9.789395146071910858e-03 -2.324283272027969360e-01 -5.124120116233825684e-01 -1.373771280050277710e-01 -5.721381902694702148e-01 3.111480474472045898e-01 8.172695524990558624e-03
-1.020680069923400879e-01 6.596772372722625732e-02 2.659224271774291992e-01 5.246788859367370605e-01 -6.470868587493896484e-01 -3.969599902629852295e-01 -2.413936108350753784e-01 -6.825200468301773071e-02
-2.956158220767974854e-01 -2.805874943733215332e-01 3.576725721359252930e-02 -2.530868053436279297e-01 -6.555989384651184082e-01 -2.775377035140991211e-01 3.991695642471313477e-01 3.199627399444580078e-01
-4.688833057880401611e-01 -1.422268301248550415e-01 6.895364075899124146e-02 2.430880367755889893e-01 -4.098198115825653076e-01 -5.894366502761840820e-01 2.744558155536651611e-01 -3.245917260646820068e-01
-2.112918496131896973e-01 2.703414559364318848e-01 6.669584512710571289e-01 -4.119943082332611084e-01 -1.589309871196746826e-01 -1.624429672956466675e-01 -3.527526259422302246e-01 3.026831746101379395e-01
-3.311982452869415283e-01 3.408420979976654053e-01 2.302317023277282715e-01 -4.231909811496734619e-01 -5.567437410354614258e-02 -5.466676354408264160e-01 -4.250581562519073486e-01 2.437574714422225952e-01
-4.788307473063468933e-02 2.016090601682662964e-01 -2.175547778606414795e-01 2.130649983882904053e-01 -1.015985161066055298e-01 -7.942345738410949707e-01 1.604846119880676270e-01 4.443511962890625000e-01
-1.415262520313262939e-01 -2.661689817905426025e-01 1.207040473818778992e-01 -5.025880336761474609e-01 -6.556087732315063477e-01 -2.394521683454513550e-01 3.144782781600952148e-01 2.364390939474105835e-01
-1.243258416652679443e-01 2.798013091087341309e-01 -1.968293040990829468e-01 -4.609224498271942139e-01 -2.595241367816925049e-01 -5.012801289558410645e-01 5.590317845344543457e-01 1.546352654695510864e-01
-4.014180973172187805e-02 -1.796132028102874756e-01 1.381476372480392456e-01 -5.791665315628051758e-01 -3.088518977165222168e-01 -4.476938247680664062e-01 4.431052505970001221e-01 3.456117212772369385e-01
1.928824037313461304e-01 4.084622561931610107e-01 1.667860001325607300e-01 -4.020382165908813477e-01 -5.879277586936950684e-01 -3.543768525123596191e-01 -3.677077591419219971e-01 -7.189342752099037170e-03
-5.990852713584899902e-01 -1.270820796489715576e-01 -6.786182522773742676e-03 -3.894396871328353882e-02 -3.974452614784240723e-02 -6.523917317390441895e-01 3.125549852848052979e-01 3.138453066349029541e-01
3.643369376659393311e-01 2.962097823619842529e-01 3.232831358909606934e-01 -2.751082777976989746e-01 -5.486760735511779785e-01 -3.680737614631652832e-01 -2.868041396141052246e-01 2.837982475757598877e-01
8.237364143133163452e-02 7.012434303760528564e-02 2.499772757291793823e-01 1.856116056442260742e-01 -5.983045697212219238e-01 -3.473183512687683105e-01 4.963977336883544922e-01 4.078575074672698975e-01
1.125404089689254761e-01 2.734851539134979248e-01 1.745128333568572998e-01 -3.641276061534881592e-01 -1.455929130315780640e-01 -5.229026079177856445e-01 -2.244092226028442383e-01 6.360133290290832520e-01
-1.816900968551635742e-01 -6.443313509225845337e-02 1.280193775892257690e-01 -3.166753053665161133e-01 -2.879337370395660400e-01 -6.565274000167846680e-01 4.141531586647033691e-01 -4.008842706680297852e-01
-3.376305401325225830e-01 -9.320086240768432617e-02 2.699837982654571533e-01 2.947130799293518066e-02 -2.132163196802139282e-01 -6.430368423461914062e-01 1.256445944309234619e-01 -5.734242200851440430e-01
-3.156075775623321533e-01 2.710865736007690430e-01 2.814117074012756348e-01 1.500506699085235596e-01 -1.245852783322334290e-01 -3.506049215793609619e-01 1.909687668085098267e-01 7.418097853660583496e-01
-4.114404320716857910e-01 -5.231323838233947754e-02 -2.824470214545726776e-02 -7.345477938652038574e-01 -2.662036120891571045e-01 -4.282528162002563477e-01 1.371874958276748657e-01 -1.205670833587646484e-01
-3.429465591907501221e-01 -1.442204564809799194e-01 -2.436554431915283203e-01 -5.396639704704284668e-01 -6.095682978630065918e-01 -3.608829677104949951e-01 6.843749433755874634e-02 6.700131297111511230e-02
-2.760632038116455078e-01 8.078320622444152832e-01 4.251205921173095703e-01 -1.657882630825042725e-01 -1.505965292453765869e-01 -1.640061438083648682e-01 1.124264970421791077e-01 -2.767826989293098450e-02
-7.012674808502197266e-01 1.797966957092285156e-01 -7.060937583446502686e-02 1.143545061349868774e-01 -1.721529364585876465e-01 -3.384867310523986816e-01 2.401375025510787964e-02 5.595069527626037598e-01
5.609189346432685852e-02 5.652197003364562988e-01 4.647871851921081543e-01 -7.758105546236038208e-02 -5.361141562461853027e-01 -1.254478991031646729e-01 -3.609866201877593994e-01 1.478771567344665527e-01
-6.675552725791931152e-01 -1.257194429636001587e-01 1.999717652797698975e-01 -1.854779869318008423e-01 -1.887071132659912109e-01 -3.926967978477478027e-01 5.201529264450073242e-01 6.159236654639244080e-02
-5.071274638175964355e-01 -3.089898526668548584e-01 2.680994272232055664e-01 -3.210774660110473633e-01 -5.066879987716674805e-01 -3.372982144355773926e-01 1.796644032001495361e-01 -2.638124227523803711e-01
-3.228094279766082764e-01 3.266623914241790771e-01 -1.438767760992050171e-01 -4.855228662490844727e-01 -2.444910407066345215e-01 -2.864245176315307617e-01 5.570782423019409180e-01 2.837280631065368652e-01
-3.632194176316261292e-02 1.310227066278457642e-01 3.330048620700836182e-01 4.459723830223083496e-01 -4.009355008602142334e-01 -3.925628364086151123e-01 3.234152197837829590e-01 5.022727847099304199e-01
-3.839332461357116699e-01 4.368356466293334961e-01 2.223480194807052612e-01 2.287865728139877319e-01 -6.332879066467285156e-01 1.613783240318298340e-01 7.560689747333526611e-02 3.566164970397949219e-01
-2.585375010967254639e-01 3.224029839038848877e-01 -5.706556513905525208e-02 -3.870597481727600098e-01 -3.711336553096771240e-01 -3.340336084365844727e-01 6.297006607055664062e-01 -1.740732938051223755e-01
-4.359498023986816406e-01 3.591694235801696777e-01 1.049543023109436035e-01 -5.217059254646301270e-01 -2.092424333095550537e-01 -3.633134663105010986e-01 -4.196386337280273438e-01 2.141889780759811401e-01
-3.265934288501739502e-01 4.683921337127685547e-01 -4.481243900954723358e-03 -1.850216388702392578e-01 -1.167467162013053894e-01 -6.852957010269165039e-01 -3.910616934299468994e-01 -5.918823182582855225e-02
-4.041552245616912842e-01 -2.049376964569091797e-01 2.256898730993270874e-01 1.678038388490676880e-01 -5.472405627369880676e-02 -6.089898347854614258e-01 1.049631834030151367e-01 5.750517845153808594e-01
-3.480606079101562500e-01 3.781492710113525391e-01 1.952082216739654541e-01 -4.379959106445312500e-01 -1.928333640098571777e-01 -4.601398706436157227e-01 -4.496619999408721924e-01 2.340961396694183350e-01
-2.161814272403717041e-01 -1.353179812431335449e-01 4.449218511581420898e-01 -3.107867538928985596e-01 -5.659616366028785706e-02 -5.661419034004211426e-01 4.975378513336181641e-01 -2.629584372043609619e-01
-2.034772336483001709e-01 7.225609421730041504e-01 2.901471853256225586e-01 -1.610699445009231567e-01 -7.007116917520761490e-03 -5.344374775886535645e-01 -1.516840457916259766e-01 1.330166161060333252e-01
2.629000842571258545e-01 1.379730850458145142e-01 3.573242127895355225e-01 -3.795885145664215088e-01 -4.909892082214355469e-01 -4.654308259487152100e-01 -4.232621788978576660e-01 5.684987455606460571e-02
-4.763289690017700195e-01 3.381711542606353760e-01 2.364222556352615356e-01 8.899296075105667114e-02 -1.494141817092895508e-01 -2.178319990634918213e-01 2.147329747676849365e-01 6.921344399452209473e-01
-5.911307930946350098e-01 -1.231010779738426208e-01 1.893477141857147217e-02 1.050684452056884766e-01 -4.625851213932037354e-01 -3.512183129787445068e-01 5.346860289573669434e-01 2.800191007554531097e-02
5.187506228685379028e-02 2.557378113269805908e-01 -1.097750961780548096e-01 -1.814015060663223267e-01 -6.702769398689270020e-01 -3.557570278644561768e-01 5.095645189285278320e-01 -2.268471717834472656e-01
-5.412181466817855835e-02 7.065041661262512207e-01 1.668237745761871338e-01 -1.021737009286880493e-01 -1.678346842527389526e-01 -5.869348645210266113e-01 -2.271812409162521362e-01 -1.880976110696792603e-01
-7.934480905532836914e-02 1.364029496908187866e-01 -4.271711409091949463e-02 -4.314604997634887695e-01 -4.488573670387268066e-01 -6.152170300483703613e-01 -3.507707118988037109e-01 2.900184392929077148e-01
-4.994909167289733887e-01 -2.246673405170440674e-01 -1.701573282480239868e-01 -4.843864142894744873e-01 -4.903314113616943359e-01 -4.152996838092803955e-01 9.924389421939849854e-02 -1.170540973544120789e-01
-6.656275689601898193e-02 -1.391840875148773193e-01 -1.805593371391296387e-01 -2.867231965065002441e-01 -7.821066379547119141e-01 -2.836209535598754883e-01 8.717384934425354004e-02 4.020627737045288086e-01
2.826343774795532227e-01 1.299585700035095215e-01 5.405620336532592773e-01 -3.750649094581604004e-01 -5.332689881324768066e-01 -2.471188753843307495e-01 -2.579537630081176758e-01 2.415862083435058594e-01
-1.563345640897750854e-01 1.682777553796768188e-01 -4.494791328907012939e-01 1.493160128593444824e-01 -1.934884637594223022e-01 -8.249531388282775879e-01 5.789037048816680908e-02 3.973171487450599670e-02
-2.708632349967956543e-01 -1.903257071971893311e-01 -3.040491342544555664e-01 -4.639537930488586426e-01 -5.244717001914978027e-01 -5.436011552810668945e-01 -7.497254014015197754e-02 -8.072453737258911133e-02
-5.503912568092346191e-01 -2.877281308174133301e-01 1.391223073005676270e-01 2.093008533120155334e-02 -6.355838775634765625e-01 -2.382964342832565308e-01 3.399505019187927246e-01 -1.347980648279190063e-01
3.740284740924835205e-01 3.051800727844238281e-01 2.226687967777252197e-01 -2.114920169115066528e-01 -5.564336180686950684e-01 -4.520470499992370605e-01 -3.021396100521087646e-01 2.596239149570465088e-01
-7.972507476806640625e-01 -2.620974779129028320e-01 2.971653640270233154e-01 -2.477305531501770020e-01 -2.859063446521759033e-01 -1.568810343742370605e-01 1.989157497882843018e-01 9.842661209404468536e-03
-4.400956332683563232e-01 -5.401949957013130188e-02 1.821964234113693237e-01 -3.779061138629913330e-01 -2.074223160743713379e-01 -4.582156240940093994e-01 5.483364462852478027e-01 -2.715338766574859619e-01
-2.033214271068572998e-01 -6.387749314308166504e-02 3.488565683364868164e-01 4.615491628646850586e-01 -7.417475581169128418e-01 -2.396061420440673828e-01 4.117190837860107422e-02 -1.027412638068199158e-01
-3.737192749977111816e-01 1.272055059671401978e-01 2.303922176361083984e-01 -4.451913237571716309e-01 -2.832998037338256836e-01 -4.314692318439483643e-01 -5.708760619163513184e-01 2.351129241287708282e-02
-4.014093279838562012e-01 -2.892949879169464111e-01 2.277575284242630005e-01 -1.338279396295547485e-01 -5.213351249694824219e-01 -3.294683098793029785e-01 5.457000136375427246e-01 -8.524949103593826294e-02
2.258697003126144409e-01 2.602589428424835205e-01 6.866322159767150879e-01 -2.284288704395294189e-01 -5.703875422477722168e-01 -1.113043278455734253e-01 -1.402057558298110962e-01 -1.470899954438209534e-02
-4.879074990749359131e-01 2.260521501302719116e-01 3.020874261856079102e-01 -3.152089118957519531e-01 -5.788863450288772583e-02 -5.053845047950744629e-01 -5.040223002433776855e-01 8.619806915521621704e-02
2.050545299425721169e-03 5.027300119400024414e-01 5.728757381439208984e-01 -4.095905274152755737e-02 -5.049963593482971191e-01 -1.714606434106826782e-01 -3.597404360771179199e-01 5.967213585972785950e-02
-3.541356325149536133e-01 -1.137252300977706909e-01 1.476910710334777832e-01 -2.405327111482620239e-01 -3.820461332798004150e-01 -5.171797871589660645e-01 2.905763089656829834e-01 -5.330264568328857422e-01
-3.735952675342559814e-01 7.362858653068542480e-01 3.537121713161468506e-01 -1.843464374542236328e-01 2.416823059320449829e-03 -3.928697705268859863e-01 7.925248704850673676e-03 -6.927139312028884888e-02
9.491135925054550171e-02 7.052426934242248535e-01 1.103900745511054993e-01 2.341582030057907104e-01 -4.536241292953491211e-01 -2.726849019527435303e-01 2.324026226997375488e-01 3.040814697742462158e-01
-8.395592123270034790e-02 6.278829574584960938e-01 1.845230460166931152e-01 1.180098280310630798e-01 -1.511711329221725464e-01 -6.657416820526123047e-01 -6.703566014766693115e-02 -2.831623554229736328e-01
2.914825975894927979e-01 2.936562597751617432e-01 2.503935396671295166e-01 7.718594372272491455e-02 -6.559895873069763184e-01 -3.198885619640350342e-01 3.131724894046783447e-01 3.597520887851715088e-01
-3.703041467815637589e-03 -2.142388671636581421e-01 3.637004494667053223e-01 6.209284439682960510e-02 -8.337589502334594727e-01 -2.852711677551269531e-01 -8.647555112838745117e-02 -1.842361390590667725e-01
-2.653740942478179932e-01 -7.533550262451171875e-02 1.329039931297302246e-01 2.541742287576198578e-02 -5.266072154045104980e-01 -5.234928131103515625e-01 1.966410577297210693e-01 -5.617510080337524414e-01
6.943887472152709961e-02 7.890819758176803589e-02 7.635667324066162109e-01 -1.061691418290138245e-01 -2.922280132770538330e-01 -3.692300915718078613e-01 -4.028014242649078369e-01 -1.032883971929550171e-01
5.549460276961326599e-02 7.874383926391601562e-01 5.828830972313880920e-02 -3.018580377101898193e-02 -4.577933549880981445e-01 -1.587909162044525146e-01 2.368665486574172974e-01 2.857574820518493652e-01
1.950226873159408569e-01 4.484781622886657715e-01 6.324344277381896973e-01 -8.400020748376846313e-02 -5.514699816703796387e-01 -9.636597335338592529e-02 -1.355480253696441650e-01 1.484099924564361572e-01
-8.566734194755554199e-01 -8.799374103546142578e-03 -4.599246894940733910e-04 3.840652108192443848e-02 -5.994667857885360718e-02 -3.429095745086669922e-01 -2.855050005018711090e-02 3.775740861892700195e-01
-5.000244379043579102e-01 3.339970111846923828e-01 2.075962126255035400e-01 -2.849972248077392578e-01 -6.835225224494934082e-02 -1.596180200576782227e-01 5.966597050428390503e-02 6.931033730506896973e-01
-5.158110857009887695e-01 4.246835708618164062e-01 1.913119405508041382e-01 3.717882931232452393e-01 -4.911871254444122314e-01 -6.033991277217864990e-02 2.543689310550689697e-01 2.629575133323669434e-01
-4.316138029098510742e-01 -2.755067348480224609e-01 1.224143132567405701e-01 4.094580933451652527e-02 -6.200968027114868164e-01 -4.077441990375518799e-01 3.145775198936462402e-01 -2.672251462936401367e-01
-6.346691399812698364e-02 2.550447173416614532e-02 3.684881031513214111e-01 -5.584449172019958496e-01 -2.847762405872344971e-01 -3.037274181842803955e-01 6.094928979873657227e-01 5.336507037281990051e-02
-3.342815637588500977e-01 3.741190731525421143e-01 1.670479178428649902e-01 -4.108531177043914795e-01 -1.080008745193481445e-01 -6.024495959281921387e-01 -4.204861819744110107e-01 -1.293048448860645294e-02
-1.293644160032272339e-01 -2.333738803863525391e-01 3.999564051628112793e-01 -2.910453379154205322e-01 -6.683268547058105469e-01 -2.048002630472183228e-01 3.131169378757476807e-01 -3.122225999832153320e-01
-3.191445171833038330e-01 7.790130972862243652e-01 3.934598267078399658e-01 -1.281669288873672485e-01 -7.329524308443069458e-02 -1.978423297405242920e-01 2.713064849376678467e-01 4.389932006597518921e-02
3.202743362635374069e-03 -8.285264670848846436e-02 5.887694954872131348e-01 5.736806616187095642e-02 -4.171486794948577881e-01 -2.174165546894073486e-01 5.847600698471069336e-01 2.827667593955993652e-01
-3.250278234481811523e-01 1.720922254025936127e-02 1.501535177230834961e-01 2.241660654544830322e-01 -7.072311639785766602e-01 -3.588367998600006104e-01 -9.765614569187164307e-02 -4.275368154048919678e-01
-3.524903953075408936e-01 4.634809792041778564e-01 4.357984066009521484e-01 -1.668796837329864502e-01 8.695761114358901978e-02 -5.434088706970214844e-01 -3.213110566139221191e-01 1.925384253263473511e-01
2.644227147102355957e-01 1.731365025043487549e-01 -5.071016028523445129e-02 1.584940552711486816e-01 -7.993423342704772949e-01 -4.164917171001434326e-01 -3.710682317614555359e-02 2.421197444200515747e-01
-1.498176008462905884e-01 3.827588260173797607e-01 -2.160519547760486603e-02 -3.954987525939941406e-01 -1.934763789176940918e-01 -6.194134950637817383e-01 -4.315466582775115967e-01 2.585066258907318115e-01
2.780985645949840546e-02 1.752098649740219116e-01 5.766212344169616699e-01 4.277120232582092285e-01 -3.952284753322601318e-01 -2.669266462326049805e-01 1.672268062829971313e-01 4.446104168891906738e-01
1.537668704986572266e-01 -2.054266184568405151e-01 3.969922661781311035e-01 -2.189988791942596436e-01 -2.273802459239959717e-01 -6.642777919769287109e-01 4.810797274112701416e-01 -6.471411138772964478e-02
-4.309420287609100342e-01 9.301764518022537231e-02 2.660392820835113525e-01 -4.416232705116271973e-01 -2.816355824470520020e-01 -3.659274578094482422e-01 -5.707364678382873535e-01 2.944529987871646881e-02
-1.973126828670501709e-01 -2.812480032444000244e-01 3.088877499103546143e-01 1.657787337899208069e-02 -3.584885001182556152e-01 -6.617605686187744141e-01 1.699189841747283936e-01 -4.369980394840240479e-01
-1.462386641651391983e-02 -4.416339099407196045e-01 2.705820798873901367e-01 7.644144445657730103e-02 -3.547071814537048340e-01 -7.391893267631530762e-01 -9.230969101190567017e-02 -2.120114564895629883e-01
-3.266443014144897461e-01 6.466308832168579102e-01 1.969812810420989990e-01 -9.428468346595764160e-02 1.024892404675483704e-01 -5.833877325057983398e-01 -5.148849263787269592e-02 2.720007300376892090e-01
-1.914065182209014893e-01 5.541304945945739746e-01 4.096307754516601562e-01 -3.435380384325981140e-02 8.149314671754837036e-02 -6.801073551177978516e-01 -8.531395345926284790e-03 -1.344076693058013916e-01
2.177841067314147949e-01 4.558437466621398926e-01 4.302406311035156250e-01 -9.017357975244522095e-02 -6.751689910888671875e-01 -1.536502540111541748e-01 -2.664965093135833740e-01 3.250272944569587708e-02
-3.611666709184646606e-02 -3.455730974674224854e-01 2.182022780179977417e-01 2.072140127420425415e-01 -5.406249165534973145e-01 -6.730428338050842285e-01 4.294352605938911438e-03 -2.084334492683410645e-01
-4.478702247142791748e-01 -2.165039479732513428e-01 3.502316474914550781e-01 1.536474376916885376e-01 7.478664815425872803e-02 -6.023178100585937500e-01 2.055550068616867065e-01 4.423074424266815186e-01
1.466107666492462158e-01 2.118781358003616333e-01 -2.062588185071945190e-01 4.720046371221542358e-02 -7.027489542961120605e-01 -6.180975437164306641e-01 6.895933300256729126e-03 1.135534197092056274e-01
-1.604802459478378296e-01 2.016149461269378662e-01 1.852080523967742920e-01 -3.860464692115783691e-01 -2.927822470664978027e-01 -3.290280997753143311e-01 7.272387742996215820e-01 -1.655490994453430176e-01
-6.887144446372985840e-01 -6.357033550739288330e-02 7.375819236040115356e-02 1.620627194643020630e-01 -6.386094540357589722e-02 -4.833611547946929932e-01 -2.768600285053253174e-01 4.189976751804351807e-01
-1.891624554991722107e-02 1.494335085153579712e-01 3.948939442634582520e-01 -5.010291934013366699e-01 -4.137824773788452148e-01 -2.777786254882812500e-01 -4.755235910415649414e-01 3.095815181732177734e-01
2.234322279691696167e-01 8.039246499538421631e-02 -1.282914262264966965e-02 2.037188857793807983e-01 -7.577536702156066895e-01 -5.201727151870727539e-01 -2.684743143618106842e-02 2.376093566417694092e-01
-2.086331695318222046e-01 -4.198424816131591797e-01 3.089633285999298096e-01 8.626005053520202637e-02 -2.954013645648956299e-01 -7.565772533416748047e-01 8.629031479358673096e-02 -1.009365916252136230e-01
-1.724689751863479614e-01 5.529906153678894043e-01 6.431139111518859863e-01 -2.755720019340515137e-01 2.232719026505947113e-02 -3.282398879528045654e-01 -8.511561900377273560e-02 2.437947541475296021e-01
-1.078652516007423401e-01 -3.343513309955596924e-01 5.625488758087158203e-01 -4.381145238876342773e-01 -1.965139508247375488e-01 -4.701589047908782959e-01 2.277905344963073730e-01 -2.379353493452072144e-01
-7.341779470443725586e-01 2.676417231559753418e-01 -2.595854923129081726e-02 -2.139844298362731934e-01 -8.154349029064178467e-02 -2.965119779109954834e-01 -1.978199928998947144e-01 4.573685526847839355e-01
-4.817785024642944336e-01 1.181389912962913513e-01 1.828260272741317749e-01 -1.837172061204910278e-01 -1.303869783878326416e-01 -5.923771858215332031e-01 -5.642018914222717285e-01 -2.280952036380767822e-02
5.730243399739265442e-02 -1.621307283639907837e-01 -7.826779037714004517e-03 1.654037982225418091e-01 -5.367434024810791016e-01 -5.663282871246337891e-01 -3.188303411006927490e-01 4.822202920913696289e-01
-2.743747532367706299e-01 2.976405918598175049e-01 1.601119041442871094e-01 8.371098339557647705e-02 -2.070882022380828857e-01 -3.411248624324798584e-01 -5.236422270536422729e-02 8.009316921234130859e-01
-3.847157955169677734e-01 5.794515609741210938e-01 1.230905503034591675e-01 -3.896792232990264893e-02 1.463130861520767212e-01 -6.726265549659729004e-01 1.380706485360860825e-02 1.597976237535476685e-01
1.452783942222595215e-01 -1.388111710548400879e-01 4.857783019542694092e-01 -1.297431141138076782e-01 -2.555585503578186035e-01 -5.568532943725585938e-01 5.342514514923095703e-01 -2.144564837217330933e-01
-4.808076322078704834e-01 5.430222749710083008e-01 8.613120019435882568e-02 -4.526401311159133911e-02 1.666918396949768066e-01 -6.361967325210571289e-01 -2.422011457383632660e-02 1.770993471145629883e-01
-3.312517702579498291e-01 5.743598937988281250e-01 2.656412720680236816e-01 -5.774723738431930542e-02 4.938548803329467773e-02 -6.027470231056213379e-01 -2.437585592269897461e-01 2.476322650909423828e-01
-3.063497543334960938e-01 -1.926433444023132324e-01 2.506894171237945557e-01 -6.935970485210418701e-02 -7.527160644531250000e-01 -2.375759035348892212e-01 2.627616524696350098e-01 -3.306279778480529785e-01
-6.892316341400146484e-01 -1.176848188042640686e-01 -7.080059964209794998e-03 2.160834334790706635e-02 -1.210549697279930115e-01 -5.816211104393005371e-01 7.198368757963180542e-02 3.904792070388793945e-01
-4.840277731418609619e-01 4.299468696117401123e-01 1.642049700021743774e-01 3.059169054031372070e-01 -6.387238502502441406e-01 6.940200924873352051e-02 -5.643264576792716980e-02 2.105820477008819580e-01
-3.864033520221710205e-01 5.625949501991271973e-01 7.466956973075866699e-02 3.392081260681152344e-01 -6.247521042823791504e-01 -1.905860938131809235e-02 3.321862593293190002e-02 1.475119888782501221e-01
-2.644420266151428223e-01 3.865066468715667725e-01 4.253465533256530762e-01 -5.130372941493988037e-02 1.515404284000396729e-01 -6.937451958656311035e-01 -2.366717606782913208e-01 1.920176148414611816e-01
-4.763105511665344238e-01 2.927095890045166016e-01 1.815793216228485107e-01 -2.499824315309524536e-01 1.014379877597093582e-02 -2.869446575641632080e-01 2.037994563579559326e-01 6.841146349906921387e-01
-5.266987681388854980e-01 1.447743475437164307e-01 6.832886487245559692e-02 -4.477739334106445312e-02 -6.947392970323562622e-02 -4.323442280292510986e-01 1.026436835527420044e-01 7.019051909446716309e-01
-2.970445156097412109e-01 -4.808611795306205750e-02 8.738914132118225098e-02 -3.248931467533111572e-01 -4.817762672901153564e-01 -5.161869525909423828e-01 5.179422497749328613e-01 -1.715762317180633545e-01
-3.989577591419219971e-01 2.231021374464035034e-01 6.025617197155952454e-02 -3.650902509689331055e-01 -8.258686400949954987e-03 -3.853644728660583496e-01 1.031464338302612305e-01 7.035077214241027832e-01
-3.066063225269317627e-01 7.765681743621826172e-01 3.870918750762939453e-01 -5.439036339521408081e-02 -4.363581910729408264e-02 -2.865071892738342285e-01 2.565543651580810547e-01 1.803860813379287720e-02
6.854456663131713867e-02 6.129761338233947754e-01 1.456335186958312988e-01 5.517740547657012939e-02 -5.170812010765075684e-01 -1.106409952044487000e-01 2.875455617904663086e-01 4.827127158641815186e-01
-2.353291362524032593e-01 -4.309242218732833862e-02 8.845136314630508423e-02 5.350081324577331543e-01 -6.918728947639465332e-01 -4.118323028087615967e-01 -5.445594433695077896e-03 -1.954995840787887573e-02
-2.084857970476150513e-01 5.064118504524230957e-01 4.542905837297439575e-02 -2.680329084396362305e-01 -2.366509102284908295e-02 -6.542680859565734863e-01 -3.244770169258117676e-01 3.037483692169189453e-01
1.264110356569290161e-01 -1.060582622885704041e-01 5.499147772789001465e-01 -1.531502008438110352e-01 -2.847807705402374268e-01 -5.016881823539733887e-01 5.404265522956848145e-01 -1.485211104154586792e-01
-5.521546006202697754e-01 4.304218590259552002e-01 2.505017817020416260e-01 3.579487800598144531e-01 -4.389815628528594971e-01 1.991963572800159454e-02 1.153401583433151245e-01 3.355278968811035156e-01
-1.531136780977249146e-01 -1.619078814983367920e-01 4.743429124355316162e-01 -2.704353630542755127e-01 -2.986770272254943848e-01 -2.930691540241241455e-01 6.138631105422973633e-01 3.166705369949340820e-01
1.237362250685691833e-01 1.974195390939712524e-01 4.409594237804412842e-01 -4.926050901412963867e-01 -4.692040383815765381e-01 -2.789064943790435791e-01 -4.086723029613494873e-01 2.089390754699707031e-01
-4.225445911288261414e-03 -1.117218062281608582e-01 5.666155219078063965e-01 1.653377711772918701e-01 -5.492652654647827148e-01 -3.359341025352478027e-01 1.404716968536376953e-01 -4.525863230228424072e-01
-3.038070499897003174e-01 1.600071042776107788e-02 4.133586883544921875e-01 -4.769707024097442627e-01 -2.173475921154022217e-01 -3.048004209995269775e-01 -4.786694943904876709e-01 3.739132285118103027e-01
-1.701495237648487091e-02 -1.281651407480239868e-01 4.550915583968162537e-02 -4.296325445175170898e-01 -6.222988963127136230e-01 -3.428865373134613037e-01 4.473223984241485596e-01 3.028275072574615479e-01
-5.098266601562500000e-01 1.593703925609588623e-01 -5.329589918255805969e-02 -2.160782963037490845e-01 -4.470195621252059937e-02 -4.559511244297027588e-01 2.543213665485382080e-01 6.249628663063049316e-01
-2.940942645072937012e-01 -1.733297407627105713e-01 2.699581086635589600e-01 -1.569294556975364685e-02 -4.941836893558502197e-01 -5.782780051231384277e-01 2.852294780313968658e-02 -4.805260002613067627e-01
1.066483110189437866e-01 1.408948749303817749e-01 1.863331198692321777e-01 4.664522111415863037e-01 -7.463169097900390625e-01 -3.860377371311187744e-01 -8.008854836225509644e-02 6.362994760274887085e-02
-3.271935880184173584e-01 1.951692551374435425e-01 -8.032448589801788330e-02 2.564236819744110107e-01 -6.965748071670532227e-01 -3.984486460685729980e-01 -2.923562824726104736e-01 -2.306476533412933350e-01
-4.484861791133880615e-01 7.872723042964935303e-02 7.973634451627731323e-02 -3.297384977340698242e-01 -1.684601753950119019e-01 -5.731893777847290039e-01 -5.555260181427001953e-01 1.097391918301582336e-01
-1.045920625329017639e-01 -2.904388308525085449e-01 4.216663837432861328e-01 -8.868733793497085571e-02 -7.832145094871520996e-01 -1.727661341428756714e-01 1.083835586905479431e-01 -2.530174851417541504e-01
-9.642574936151504517e-02 5.909113958477973938e-02 6.719666719436645508e-01 -3.045748770236968994e-01 -3.941800892353057861e-01 -2.520952522754669189e-01 -4.730775952339172363e-01 -1.314740534871816635e-02
6.411694921553134918e-03 -1.755451261997222900e-01 3.993036448955535889e-01 3.024296090006828308e-02 -4.140581190586090088e-01 -5.044202804565429688e-01 5.822947621345520020e-01 -2.093648612499237061e-01
4.137530028820037842e-01 1.579594910144805908e-01 -1.132207270711660385e-02 -3.197888135910034180e-01 -4.140442013740539551e-01 -5.763880610466003418e-01 -9.740202128887176514e-02 4.339599013328552246e-01
2.511979043483734131e-01 -1.406212802976369858e-02 5.009429454803466797e-01 2.476028650999069214e-01 -6.217306852340698242e-01 -2.657846808433532715e-01 2.171224653720855713e-01 3.465806841850280762e-01
-5.965397134423255920e-02 5.578681230545043945e-01 1.930596679449081421e-01 3.202577531337738037e-01 -5.282791852951049805e-01 -1.306184381246566772e-01 3.811179995536804199e-01 3.224848210811614990e-01
-2.846573591232299805e-01 4.592120051383972168e-01 2.649103105068206787e-01 -4.260361492633819580e-01 -5.493917316198348999e-02 -4.777219891548156738e-01 -3.841876387596130371e-01 2.785199284553527832e-01
-2.134337872266769409e-01 -4.333539307117462158e-02 2.708227634429931641e-01 3.985327780246734619e-01 -3.986266553401947021e-01 -6.094096302986145020e-01 2.944568693637847900e-01 -3.215689361095428467e-01
1.594259738922119141e-01 6.969171166419982910e-01 5.860526114702224731e-02 2.123261839151382446e-01 -4.954958856105804443e-01 -3.301464319229125977e-01 2.123655527830123901e-01 2.018935829401016235e-01
-4.193010181188583374e-02 -2.281276881694793701e-01 5.001561045646667480e-01 5.684714764356613159e-02 -6.104412674903869629e-01 -2.548219859600067139e-01 3.374677896499633789e-01 3.759717345237731934e-01
-4.106175005435943604e-01 3.843566179275512695e-01 2.962899804115295410e-01 -4.877380281686782837e-02 -2.534146420657634735e-02 -2.723198235034942627e-01 1.287743598222732544e-01 7.085998654365539551e-01
9.114586561918258667e-02 1.826913654804229736e-01 7.470403313636779785e-01 -2.053689509630203247e-01 -4.910928905010223389e-01 -1.865282282233238220e-02 -1.755908578634262085e-01 2.927770018577575684e-01
-4.888327717781066895e-01 -3.332245945930480957e-01 3.656634390354156494e-01 3.222988173365592957e-02 2.504248730838298798e-02 -5.575532913208007812e-01 1.624461710453033447e-01 4.211576581001281738e-01
-3.203201293945312500e-01 7.605546116828918457e-01 3.669048845767974854e-01 -1.882988363504409790e-01 -2.355806902050971985e-02 -3.545268476009368896e-01 8.423221111297607422e-02 -1.246466711163520813e-01
-6.069430708885192871e-01 -2.645366452634334564e-02 2.291784882545471191e-01 2.882157266139984131e-01 -6.048338115215301514e-02 -5.206639170646667480e-01 -2.791233360767364502e-01 3.777169585227966309e-01
-3.402819633483886719e-01 -2.414032667875289917e-01 2.778220772743225098e-01 4.617498442530632019e-02 -5.779637098312377930e-01 -3.484429419040679932e-01 4.731012582778930664e-01 -2.594922780990600586e-01
-2.568288147449493408e-01 7.661967277526855469e-01 4.558843076229095459e-01 -1.806851774454116821e-01 -6.614714115858078003e-02 -3.141826689243316650e-01 1.375702861696481705e-02 -5.681905522942543030e-02
-1.852178573608398438e-01 -3.043105006217956543e-01 6.003909707069396973e-01 -4.384547770023345947e-01 -1.903690695762634277e-01 -2.104816138744354248e-01 3.352267742156982422e-01 3.570123016834259033e-01
-4.763210117816925049e-01 -6.924322340637445450e-03 2.188584208488464355e-01 -4.326323568820953369e-01 -3.354982137680053711e-01 -3.140080571174621582e-01 -5.663619637489318848e-01 7.794056087732315063e-02
-2.035711109638214111e-01 6.236426830291748047e-01 5.060142874717712402e-01 1.190550103783607483e-01 -4.697139374911785126e-03 -5.387812256813049316e-01 -9.421448409557342529e-02 1.484625693410634995e-02
-8.630896359682083130e-02 -2.766340076923370361e-01 -9.366463869810104370e-02 -2.018177211284637451e-01 -8.144100904464721680e-01 -2.781128585338592529e-01 1.539262235164642334e-01 3.197136223316192627e-01
2.271264493465423584e-01 -2.507159411907196045e-01 6.582945585250854492e-03 5.926623474806547165e-03 -6.343051195144653320e-01 -6.855242252349853516e-01 -7.612521946430206299e-02 -8.599483221769332886e-02
1.478001177310943604e-01 7.214091420173645020e-01 6.776434928178787231e-02 2.390406578779220581e-01 -3.496456146240234375e-01 -4.253253340721130371e-01 1.288870722055435181e-01 2.760906219482421875e-01
-1.295237094163894653e-01 -1.423550695180892944e-01 5.619735717773437500e-01 1.698980480432510376e-01 -6.133693456649780273e-01 -2.867604494094848633e-01 6.329230219125747681e-02 -3.947400450706481934e-01
-2.498789578676223755e-01 8.144984841346740723e-01 4.192335605621337891e-01 -1.892061680555343628e-01 -1.279517114162445068e-01 -1.470484286546707153e-01 1.567716598510742188e-01 4.968673456460237503e-03
5.457179248332977295e-02 -1.094355210661888123e-01 4.289824366569519043e-01 -1.240997090935707092e-01 -4.383850693702697754e-01 -2.598201334476470947e-01 5.140216350555419922e-01 5.115788578987121582e-01
-2.461054772138595581e-01 4.021301865577697754e-01 6.290677785873413086e-01 -3.900708854198455811e-01 -1.675384342670440674e-01 -1.974820941686630249e-01 -3.584399819374084473e-01 1.851875036954879761e-01
-5.868071913719177246e-01 -1.082852408289909363e-01 7.251039892435073853e-02 6.429797410964965820e-02 -5.998415946960449219e-01 -2.876090407371520996e-01 1.372673362493515015e-01 -4.161350429058074951e-01
-7.235398292541503906e-01 -1.181357130408287048e-01 1.296062301844358444e-02 -1.459794044494628906e-01 -3.825784325599670410e-01 -2.673434913158416748e-01 4.523925781250000000e-01 1.362290680408477783e-01
3.109596073627471924e-01 4.870323464274406433e-02 -2.053275704383850098e-02 -1.322181671857833862e-01 -6.947509050369262695e-01 -4.897177517414093018e-01 -3.555374741554260254e-01 1.847152113914489746e-01
-1.515280902385711670e-01 -3.191650211811065674e-01 5.116524696350097656e-01 1.987610310316085815e-01 -4.284006059169769287e-01 -5.230661034584045410e-01 -4.656055197119712830e-02 -3.385046720504760742e-01
1.622831821441650391e-01 -6.569491326808929443e-02 1.808920502662658691e-01 -5.247542262077331543e-01 -2.342895865440368652e-01 -6.458541154861450195e-01 4.033488929271697998e-01 -1.629420071840286255e-01
-4.761246740818023682e-01 -2.070285081863403320e-01 3.787694871425628662e-01 2.696726471185684204e-02 1.915076375007629395e-02 -6.321910023689270020e-01 1.422795355319976807e-01 4.074006378650665283e-01
-2.268493026494979858e-01 1.319031417369842529e-01 2.697812914848327637e-01 5.105598568916320801e-01 -5.854249596595764160e-01 -3.966148197650909424e-01 1.427862886339426041e-02 -3.121832311153411865e-01
-5.513406824320554733e-03 -2.454013675451278687e-01 -1.599579602479934692e-01 -3.058240115642547607e-01 -8.366837501525878906e-01 -2.992484867572784424e-01 1.795174926519393921e-02 1.752751618623733521e-01
-2.691256403923034668e-01 -8.770947903394699097e-02 -3.505263626575469971e-01 -3.376284837722778320e-01 -7.574490308761596680e-01 -2.611294686794281006e-01 -1.420507729053497314e-01 1.446400284767150879e-01
-9.509512037038803101e-02 -1.261066496372222900e-01 9.406305849552154541e-02 -2.992039322853088379e-01 -2.171657830476760864e-01 -8.129736185073852539e-01 2.488128393888473511e-01 -3.266315758228302002e-01
-2.772406935691833496e-01 3.716951012611389160e-01 4.388993680477142334e-01 -4.842851459980010986e-01 -2.426461577415466309e-01 -2.299772799015045166e-01 -4.381168186664581299e-01 2.325993776321411133e-01
-5.798078775405883789e-01 -2.379210144281387329e-01 -5.697029083967208862e-02 -1.785891205072402954e-01 -5.435021519660949707e-01 -2.311261892318725586e-01 3.621256947517395020e-01 3.035255074501037598e-01
-7.802811264991760254e-02 2.248298376798629761e-01 1.283111572265625000e-01 4.097012877464294434e-01 -8.040403127670288086e-01 -2.905268669128417969e-01 -1.021888032555580139e-01 -1.330977976322174072e-01
1.593117862939834595e-01 -8.406472951173782349e-02 7.923867553472518921e-02 1.627468615770339966e-01 -6.606547832489013672e-01 -6.996556520462036133e-01 -9.064105153083801270e-02 2.427194826304912567e-02
-2.306609898805618286e-01 4.286715015769004822e-02 4.304284751415252686e-01 -3.562233448028564453e-01 -1.268836855888366699e-02 -5.321714878082275391e-01 4.104048013687133789e-01 -4.254346787929534912e-01
-4.574382677674293518e-02 1.261488944292068481e-01 3.105095028877258301e-01 2.434171140193939209e-01 -4.267281591892242432e-01 -4.651360809803009033e-01 2.986678183078765869e-01 5.819579362869262695e-01
-2.877160906791687012e-01 8.235689252614974976e-02 -7.356274127960205078e-02 -6.417002677917480469e-01 -2.650536298751831055e-01 -5.005394816398620605e-01 3.702768981456756592e-01 -1.880108267068862915e-01
2.003163248300552368e-01 5.414813384413719177e-02 2.956919372081756592e-01 2.046819925308227539e-01 -6.236991286277770996e-01 -3.307591974735260010e-01 2.163768559694290161e-01 5.314052104949951172e-01
-1.060591340065002441e-01 1.814637631177902222e-01 4.668170213699340820e-01 2.491004914045333862e-01 -2.280342280864715576e-01 -3.880695998668670654e-01 2.501037418842315674e-01 6.408618688583374023e-01
-1.608007401227951050e-01 -2.326692193746566772e-01 4.454929232597351074e-01 -3.975769877433776855e-01 -1.642443537712097168e-01 -4.322539269924163818e-01 5.462965369224548340e-01 2.263119816780090332e-01
-3.578678071498870850e-01 5.704817175865173340e-02 -3.205272927880287170e-02 -5.952630639076232910e-01 -3.869332373142242432e-01 -2.347628623247146606e-01 5.067218542098999023e-01 2.274038791656494141e-01
-1.794633865356445312e-01 2.330863624811172485e-01 3.293514251708984375e-01 1.678713113069534302e-01 -1.241415143013000488e-01 -4.198448359966278076e-01 -4.759167879819869995e-02 7.634558677673339844e-01
-7.894302010536193848e-01 -2.144810855388641357e-01 -2.272413298487663269e-02 1.555403918027877808e-01 -1.514522284269332886e-01 -5.112223029136657715e-01 -9.089848399162292480e-02 1.163620874285697937e-01
-3.087323307991027832e-01 7.549276947975158691e-01 4.199935197830200195e-01 8.764114230871200562e-03 -9.624478965997695923e-02 -2.534574866294860840e-01 2.594157457351684570e-01 -1.322754770517349243e-01
4.092149436473846436e-01 3.735322654247283936e-01 1.090988591313362122e-01 -4.214953631162643433e-02 -6.799315810203552246e-01 -2.730087041854858398e-01 1.607273519039154053e-01 3.415607810020446777e-01
-3.106411695480346680e-01 1.713656336069107056e-01 -2.190467417240142822e-01 2.904593944549560547e-01 -1.423529386520385742e-01 -7.515484690666198730e-01 3.651331067085266113e-01 -1.528928577899932861e-01
-2.628688216209411621e-01 7.235619425773620605e-01 3.242496848106384277e-01 -2.614893317222595215e-01 -5.300375446677207947e-02 -3.992234170436859131e-01 -1.393460482358932495e-01 2.285554707050323486e-01
-5.137801766395568848e-01 2.474954873323440552e-01 5.241252779960632324e-01 -3.505172133445739746e-01 -2.795005738735198975e-01 -8.917414397001266479e-02 -3.801414072513580322e-01 -2.159308642148971558e-01
1.076269745826721191e-01 2.712074816226959229e-01 -3.419221937656402588e-02 -1.672638803720474243e-01 -5.502350926399230957e-01 -4.535303115844726562e-01 5.988187193870544434e-01 -1.366909742355346680e-01
-5.012107491493225098e-01 4.092367291450500488e-01 5.361284613609313965e-01 -2.122347205877304077e-01 -3.277267515659332275e-01 3.344139084219932556e-02 -3.490762710571289062e-01 1.358625590801239014e-01
1.971539109945297241e-02 3.405277431011199951e-01 2.316732890903949738e-03 4.620629549026489258e-01 -7.123556137084960938e-01 -3.896175026893615723e-01 9.459725022315979004e-02 -4.408828541636466980e-02
-5.326160788536071777e-01 2.724376022815704346e-01 -2.558874897658824921e-02 4.582260847091674805e-01 -4.903485774993896484e-01 -2.448896914720535278e-01 -1.442279964685440063e-01 3.320501148700714111e-01
-3.221246004104614258e-01 6.057360172271728516e-01 3.889479339122772217e-01 2.834980748593807220e-02 1.819220744073390961e-02 -5.777211785316467285e-01 -4.035638645291328430e-02 -2.037504464387893677e-01
-3.896096721291542053e-02 5.597214028239250183e-02 4.409649670124053955e-01 4.769102632999420166e-01 -7.031825184822082520e-01 -2.362956106662750244e-01 9.379194676876068115e-02 -1.198219954967498779e-01
-1.575598567724227905e-01 8.152271038852632046e-05 3.852746915072202682e-03 -1.471087932586669922e-01 -2.663745582103729248e-01 -7.723403573036193848e-01 5.587683618068695068e-02 -5.319133400917053223e-01
-2.023387253284454346e-01 6.348359584808349609e-01 4.845410287380218506e-01 1.151796802878379822e-01 5.689010955393314362e-03 -4.268931150436401367e-01 3.497779369354248047e-01 -5.814707651734352112e-02
6.479743868112564087e-03 -3.670391738414764404e-01 2.061284929513931274e-01 -4.316541850566864014e-01 -5.921258330345153809e-01 -3.090440630912780762e-01 2.455548793077468872e-01 3.605657219886779785e-01
-4.640720486640930176e-01 6.212198138236999512e-01 1.966960132122039795e-01 -9.065616875886917114e-02 1.126837059855461121e-01 -5.432249307632446289e-01 -2.651190012693405151e-02 2.081378102302551270e-01
-7.252053618431091309e-01 -1.564137190580368042e-01 1.964287012815475464e-01 -1.957873106002807617e-01 -2.063901275396347046e-01 -3.825686573982238770e-01 4.107467234134674072e-01 -1.225828677415847778e-01
-2.533619105815887451e-01 -1.981379697099328041e-03 4.224048852920532227e-01 2.477469295263290405e-01 -5.768250226974487305e-01 -3.211260437965393066e-01 -2.057182639837265015e-01 -4.667230248451232910e-01
1.891900040209293365e-02 2.446504533290863037e-01 -2.882481738924980164e-02 -2.433705925941467285e-01 -6.424356698989868164e-01 -2.877188026905059814e-01 6.137179136276245117e-01 -8.702075481414794922e-02
1.325839012861251831e-01 3.361248970031738281e-01 1.049390714615583420e-02 2.314226776361465454e-01 -6.261594891548156738e-01 -3.155083954334259033e-01 2.980053126811981201e-01 4.851253926753997803e-01
5.482404306530952454e-02 -9.252413362264633179e-02 -8.240590989589691162e-02 1.507609784603118896e-01 -6.014618873596191406e-01 -5.336675047874450684e-01 -2.877270579338073730e-01 4.791345298290252686e-01
-2.450544536113739014e-01 -2.404383718967437744e-01 2.414340078830718994e-01 -5.195298194885253906e-01 -4.443325996398925781e-01 -2.256532311439514160e-01 4.106018543243408203e-01 3.701234459877014160e-01
-4.357698261737823486e-01 3.703590035438537598e-01 -1.202279105782508850e-01 4.492778480052947998e-01 -6.236439943313598633e-01 -2.126684933900833130e-01 -7.372504100203514099e-03 1.497311443090438843e-01
-2.527390420436859131e-01 6.007748246192932129e-01 4.315020143985748291e-01 2.593177855014801025e-01 -3.209530189633369446e-02 -5.096435546875000000e-01 1.837149560451507568e-01 -1.650305092334747314e-01
-2.792354822158813477e-01 2.561338245868682861e-01 -8.279555290937423706e-02 4.359915852546691895e-02 -2.285915911197662354e-01 -6.343073844909667969e-01 5.989480614662170410e-01 -1.852791160345077515e-01
1.214077994227409363e-01 1.503191739320755005e-01 -2.856026887893676758e-01 5.234540253877639771e-02 -6.502911448478698730e-01 -5.738373398780822754e-01 -1.385589316487312317e-02 3.549582660198211670e-01
2.201927006244659424e-01 1.404676288366317749e-01 -1.079380661249160767e-01 -6.463827192783355713e-02 -6.078642606735229492e-01 -5.506061911582946777e-01 -2.188195139169692993e-01 4.420488178730010986e-01
-1.150163635611534119e-01 -2.873154170811176300e-02 1.105873212218284607e-01 -4.705679714679718018e-01 -2.725431323051452637e-01 -6.135563254356384277e-01 4.350402653217315674e-01 -3.350979387760162354e-01
-8.124092966318130493e-02 4.337172582745552063e-02 9.834155440330505371e-02 2.558286488056182861e-01 -8.588286042213439941e-01 -3.579446971416473389e-01 -1.059907749295234680e-01 -1.986312717199325562e-01
-7.322968542575836182e-02 1.775848716497421265e-01 -1.755066514015197754e-01 7.015307247638702393e-02 -4.611310064792633057e-01 -6.035134792327880859e-01 -2.475667148828506470e-01 5.377892851829528809e-01
-3.821689486503601074e-01 -2.398236542940139771e-01 1.370432823896408081e-01 4.231930896639823914e-02 -1.243535950779914856e-01 -7.384321689605712891e-01 1.081184819340705872e-01 4.510257542133331299e-01
-3.605527877807617188e-01 -4.995374083518981934e-01 3.063834309577941895e-01 1.201029941439628601e-01 -5.111467838287353516e-01 -4.729559421539306641e-01 -5.673407763242721558e-02 -1.548917144536972046e-01
-5.331800580024719238e-01 -2.621980905532836914e-01 1.086882352828979492e-01 3.989891335368156433e-02 -6.173001229763031006e-02 -5.264024734497070312e-01 2.759612798690795898e-01 5.258338451385498047e-01
-7.605060189962387085e-02 5.613471865653991699e-01 4.097609221935272217e-02 -4.985383749008178711e-01 -7.040987908840179443e-02 -5.404974818229675293e-01 -2.281756401062011719e-01 2.823592722415924072e-01
-2.384274080395698547e-02 7.414249330759048462e-02 8.209758996963500977e-01 -2.816692590713500977e-01 -3.372796475887298584e-01 -7.075822353363037109e-02 -2.064317166805267334e-01 2.814552187919616699e-01
-1.358963996171951294e-01 3.342781364917755127e-01 3.651923239231109619e-01 3.283677995204925537e-01 -7.423716783523559570e-01 -3.328245505690574646e-02 5.555815249681472778e-02 -2.707199454307556152e-01
-2.805581986904144287e-01 2.479242347180843353e-02 7.899497449398040771e-02 7.851099222898483276e-02 -3.486193120479583740e-01 -6.847142577171325684e-01 1.601495146751403809e-01 -5.406026840209960938e-01
-9.847304970026016235e-02 7.883983850479125977e-02 -3.951984643936157227e-01 8.319272100925445557e-02 -2.275192737579345703e-01 -7.728911042213439941e-01 2.164993137121200562e-01 3.535348176956176758e-01
-4.289183020591735840e-01 4.633686840534210205e-01 2.838066220283508301e-01 2.957286536693572998e-01 -6.383088231086730957e-01 2.150453627109527588e-02 -1.566752791404724121e-01 -2.948184870183467865e-02
-5.524028539657592773e-01 -5.211752653121948242e-02 1.782078742980957031e-01 -1.816774755716323853e-01 -2.189231663942337036e-01 -3.136335313320159912e-01 5.978615880012512207e-01 3.516226112842559814e-01
3.839705511927604675e-02 2.155770808458328247e-01 6.296564340591430664e-01 -1.247064173221588135e-01 -5.034142732620239258e-01 -2.651655972003936768e-01 -4.426872432231903076e-01 -1.425577104091644287e-01
-1.877156049013137817e-01 2.048192471265792847e-01 1.844393461942672729e-01 4.433473944664001465e-01 -5.958342552185058594e-01 -4.120962023735046387e-01 -2.221496105194091797e-01 -3.435767889022827148e-01
7.030446082353591919e-02 -2.553159296512603760e-01 1.880915462970733643e-01 -3.116074800491333008e-01 -1.724954843521118164e-01 -8.285294771194458008e-01 1.591889560222625732e-01 -2.362980395555496216e-01
-3.741593658924102783e-01 -3.268215954303741455e-01 4.600883126258850098e-01 1.250236332416534424e-01 -2.103358320891857147e-02 -5.564834475517272949e-01 2.878665626049041748e-01 3.645501434803009033e-01
-3.349234461784362793e-01 -1.930837780237197876e-01 2.971886396408081055e-01 -6.275530904531478882e-02 -4.042529463768005371e-01 -3.102042078971862793e-01 5.209528803825378418e-01 4.767041206359863281e-01
-9.247377514839172363e-02 6.761491894721984863e-01 5.889174342155456543e-01 -2.485973536968231201e-01 -3.055515885353088379e-01 -1.182115003466606140e-01 -1.067235246300697327e-01 8.319173008203506470e-02
-2.934807538986206055e-01 -7.271768152713775635e-02 5.125129818916320801e-01 1.675807833671569824e-01 -4.114781916141510010e-01 -4.131794273853302002e-01 -1.842352598905563354e-01 -4.938158988952636719e-01
-4.051597714424133301e-01 3.273694813251495361e-01 7.175934314727783203e-01 -2.548772394657135010e-01 -1.093751713633537292e-01 -1.670517027378082275e-01 -3.033103942871093750e-01 1.300219744443893433e-01
1.176233589649200439e-01 -8.789474517107009888e-02 8.563526719808578491e-02 6.814789772033691406e-02 -4.658794701099395752e-01 -5.274856090545654297e-01 -2.146327495574951172e-01 6.520045399665832520e-01
-3.588029742240905762e-01 2.584910020232200623e-02 5.283910036087036133e-01 3.972542881965637207e-01 -6.556807756423950195e-01 -1.766769774258136749e-02 -5.413362383842468262e-02 -2.060044929385185242e-02
-1.090898662805557251e-01 6.813531517982482910e-01 -1.470455783419311047e-03 2.089496403932571411e-01 -6.033441424369812012e-01 -1.853130906820297241e-01 -2.554093301296234131e-01 1.288266927003860474e-01
-2.029616683721542358e-01 -2.922707237303256989e-02 3.865275681018829346e-01 1.194834560155868530e-01 -2.822061479091644287e-01 -6.414972543716430664e-01 -3.017059527337551117e-02 -5.497300624847412109e-01
-4.340967535972595215e-01 5.178886055946350098e-01 4.234936833381652832e-01 1.313493549823760986e-01 9.702268242835998535e-02 -5.622271299362182617e-01 -1.133683323860168457e-01 9.157792478799819946e-02
-4.907644987106323242e-01 -3.605932295322418213e-01 2.506343834102153778e-02 -1.153445765376091003e-01 -5.355808734893798828e-01 -3.367574512958526611e-01 3.074151277542114258e-01 3.470354974269866943e-01
7.124141603708267212e-02 -3.255654573440551758e-01 2.621088624000549316e-01 -5.243881940841674805e-01 -4.149394929409027100e-01 -5.690848231315612793e-01 1.609904468059539795e-01 -1.526355892419815063e-01
-7.538197636604309082e-01 7.690640538930892944e-02 1.546624302864074707e-01 -4.514954090118408203e-01 -3.339678794145584106e-02 -1.634276360273361206e-01 3.701070845127105713e-01 1.823994666337966919e-01
-1.419959664344787598e-01 -9.864438325166702271e-02 5.364800095558166504e-01 8.718845993280410767e-02 -3.512235581874847412e-01 -4.898869693279266357e-01 4.908882826566696167e-02 -5.558207631111145020e-01
-4.064521193504333496e-01 6.245832443237304688e-01 2.469443082809448242e-01 7.437123358249664307e-02 6.526225805282592773e-02 -6.042281985282897949e-01 -5.367074161767959595e-02 -7.712635397911071777e-02
-4.134111106395721436e-01 1.655613332986831665e-01 -1.276362091302871704e-01 -7.011632323265075684e-01 -1.785216033458709717e-01 -3.896171450614929199e-01 3.317826092243194580e-01 2.969952998682856560e-03
7.433833181858062744e-02 9.895089268684387207e-02 6.523838043212890625e-01 -1.616651713848114014e-01 -5.388222336769104004e-01 -2.317104041576385498e-01 -3.994340002536773682e-01 -1.713939309120178223e-01
-9.800006449222564697e-02 2.423425763845443726e-01 -4.552857577800750732e-01 -7.298121694475412369e-03 -3.124745786190032959e-01 -7.860599160194396973e-01 -3.411218523979187012e-02 -8.737018704414367676e-02
-1.505851447582244873e-01 1.722594052553176880e-01 7.488290071487426758e-01 -3.903133273124694824e-01 -3.306505382061004639e-01 -9.721241891384124756e-02 -3.397150337696075439e-01 1.937244646251201630e-02
-1.425232142210006714e-01 -1.280375272035598755e-01 -1.463508158922195435e-01 -4.584546685218811035e-01 -7.379898428916931152e-01 -2.227202653884887695e-01 1.702789217233657837e-01 3.293419778347015381e-01
9.182626008987426758e-02 -2.969206869602203369e-01 4.324475526809692383e-01 -3.889832198619842529e-01 -2.623267471790313721e-01 -6.216681003570556641e-01 3.297643065452575684e-01 -3.250105306506156921e-02
-3.527555167675018311e-01 -6.132951006293296814e-02 2.285252362489700317e-01 4.917304217815399170e-01 -6.961359381675720215e-01 -2.668192982673645020e-01 -1.392380148172378540e-01 -5.093741416931152344e-02
-1.336903274059295654e-01 2.478654682636260986e-01 3.402936756610870361e-01 -1.929311156272888184e-01 -2.080326378345489502e-01 -3.176461458206176758e-01 -2.136501669883728027e-01 7.601608037948608398e-01
-5.678530335426330566e-01 -4.752174019813537598e-01 2.212927043437957764e-01 1.079721152782440186e-01 -3.103502988815307617e-01 -4.147009849548339844e-01 1.200560405850410461e-01 3.292039930820465088e-01
1.702767014503479004e-01 2.557914853096008301e-01 -2.080435752868652344e-01 -2.963277697563171387e-01 -6.615895628929138184e-01 -4.557519853115081787e-01 3.368444442749023438e-01 -1.249374449253082275e-01
-3.245393335819244385e-01 6.719698309898376465e-01 2.814539372920989990e-01 -2.314014285802841187e-01 9.440985321998596191e-02 -4.987332820892333984e-01 -7.904755324125289917e-02 2.155723422765731812e-01
-6.807349920272827148e-01 -2.962864339351654053e-01 2.192428857088088989e-01 1.727340817451477051e-01 -4.691357910633087158e-01 -2.420828491449356079e-01 3.035704791545867920e-01 -7.897393777966499329e-03
-6.082651615142822266e-01 -3.387353420257568359e-01 1.879259794950485229e-01 3.723574057221412659e-02 -4.872274994850158691e-01 -3.169446587562561035e-01 3.744448125362396240e-01 -2.270541898906230927e-02
1.559056621044874191e-02 -1.359345763921737671e-01 -4.109525587409734726e-03 -4.228330552577972412e-01 -7.802525758743286133e-01 -2.272639572620391846e-01 2.603925168514251709e-01 2.724458575248718262e-01
-8.863821029663085938e-01 4.839662835001945496e-02 6.762943416833877563e-02 6.321515887975692749e-02 -2.962770760059356689e-01 -1.409602910280227661e-01 1.282510608434677124e-01 2.816318869590759277e-01
-3.140367269515991211e-01 -4.381196796894073486e-01 2.335754781961441040e-01 1.149180531501770020e-01 -4.903260767459869385e-01 -6.010634303092956543e-01 1.998675912618637085e-01 4.946015309542417526e-03
-5.069689750671386719e-01 -4.038349390029907227e-01 8.792436867952346802e-02 -1.464610397815704346e-01 -7.006654739379882812e-01 -2.088382393121719360e-01 1.167394816875457764e-01 5.044443160295486450e-02
-5.282211676239967346e-02 -3.528482913970947266e-01 4.471102654933929443e-01 -2.270368933677673340e-01 -4.088873267173767090e-01 -4.859043061733245850e-01 4.431938529014587402e-01 -1.467715650796890259e-01
1.428123712539672852e-01 -7.081345468759536743e-02 5.435848236083984375e-01 5.548814311623573303e-02 -7.085341811180114746e-01 -2.471298426389694214e-01 3.247384130954742432e-01 -8.647377043962478638e-02
-2.775888144969940186e-01 4.900084063410758972e-02 2.524791061878204346e-01 3.259112536907196045e-01 -4.941731989383697510e-01 -2.254279553890228271e-01 6.289593577384948730e-01 2.448769509792327881e-01
-1.682546883821487427e-01 -2.431174814701080322e-01 2.677619457244873047e-01 -5.083685517311096191e-01 -4.580542147159576416e-01 -4.016274511814117432e-01 2.323563992977142334e-01 -3.966629505157470703e-01
6.688218563795089722e-02 7.033492922782897949e-01 3.422750532627105713e-01 -2.719231247901916504e-01 -2.335657477378845215e-01 -4.273024797439575195e-01 -2.077899873256683350e-01 -1.715075075626373291e-01
-3.278549313545227051e-01 -3.214152157306671143e-01 2.967746257781982422e-01 8.783512562513351440e-02 -6.487799882888793945e-01 -2.336223870515823364e-01 4.490135312080383301e-01 1.276914477348327637e-01
-6.565560102462768555e-01 -1.597197027876973152e-03 1.372660547494888306e-01 2.440398633480072021e-01 -3.210084885358810425e-02 -5.222864151000976562e-01 -1.643698811531066895e-01 4.355494976043701172e-01
-8.234652876853942871e-02 -3.232096508145332336e-02 4.076924622058868408e-01 9.412598609924316406e-02 -4.949899911880493164e-01 -2.115156352519989014e-01 5.555818676948547363e-01 4.676284492015838623e-01
-2.660658061504364014e-01 7.539381384849548340e-01 2.233780175447463989e-01 1.419474482536315918e-01 -1.075082868337631226e-01 -2.851029336452484131e-01 1.256549209356307983e-01 4.267417490482330322e-01
-1.541013866662979126e-01 -3.231309354305267334e-02 5.769127011299133301e-01 3.299295306205749512e-01 -7.039270401000976562e-01 -8.557390421628952026e-02 1.557282656431198120e-01 8.024612069129943848e-02
-2.558617293834686279e-01 4.647314250469207764e-01 2.356553375720977783e-01 1.069888100028038025e-01 -2.293688654899597168e-01 -2.400420457124710083e-01 7.257549166679382324e-01 1.209500953555107117e-01
9.358286112546920776e-02 7.621083259582519531e-01 9.293366968631744385e-02 8.429104089736938477e-02 -4.058555066585540771e-01 -2.308198064565658569e-01 2.742648124694824219e-01 3.185495138168334961e-01
-3.504958152770996094e-01 3.649348616600036621e-01 5.595253109931945801e-01 -1.626124680042266846e-01 -9.227995574474334717e-02 -5.393126010894775391e-01 -3.239992260932922363e-01 1.070794183760881424e-02
-8.436398953199386597e-02 2.773519158363342285e-01 2.748642563819885254e-01 1.911750584840774536e-01 -3.965924084186553955e-01 -4.123506247997283936e-01 -3.748263418674468994e-02 6.893015503883361816e-01
1.445750147104263306e-01 -1.914628893136978149e-01 2.425828874111175537e-01 -6.935410201549530029e-02 -8.569870591163635254e-01 -3.070966303348541260e-01 -1.590409278869628906e-01 -1.573350429534912109e-01
-3.893908858299255371e-01 6.922773122787475586e-01 3.946546316146850586e-01 -8.020067960023880005e-02 -6.373327691107988358e-03 -2.591237723827362061e-01 3.649019598960876465e-01 8.126010000705718994e-02
1.131745725870132446e-01 -2.804761230945587158e-01 4.799902439117431641e-01 -6.165426224470138550e-02 -3.456850945949554443e-01 -5.237336754798889160e-01 5.284488201141357422e-01 3.576984256505966187e-02
-1.778715401887893677e-01 -4.191879630088806152e-01 3.253563940525054932e-01 4.232482984662055969e-02 -3.262292742729187012e-01 -7.051285505294799805e-01 -5.099457129836082458e-02 -2.806471884250640869e-01
-3.631927073001861572e-01 -2.523069977760314941e-01 3.044744431972503662e-01 1.510842144489288330e-01 -1.117462813854217529e-01 -5.778238773345947266e-01 -9.596315771341323853e-02 5.773426890373229980e-01
-4.368719458580017090e-01 4.042288959026336670e-01 3.488043546676635742e-01 -4.674782231450080872e-02 -7.217396795749664307e-02 -2.079441100358963013e-01 -1.158156082965433598e-03 6.880702972412109375e-01
1.970343440771102905e-01 6.972378492355346680e-02 4.370053410530090332e-01 2.376138418912887573e-01 -6.284353733062744141e-01 -3.075642883777618408e-01 -2.627217173576354980e-01 3.877275884151458740e-01
-3.594632446765899658e-01 2.404225766658782959e-01 -3.466280996799468994e-01 2.032453119754791260e-01 -1.130961328744888306e-01 -7.580830454826354980e-01 1.543287336826324463e-01 -2.005633562803268433e-01
1.498137041926383972e-02 -1.126215532422065735e-01 7.123160958290100098e-01 1.618542820215225220e-01 -5.550094842910766602e-01 -2.868629693984985352e-01 2.474197894334793091e-01 4.425525665283203125e-02
1.688254177570343018e-01 4.219495356082916260e-01 2.361060827970504761e-01 2.764235436916351318e-01 -3.085657656192779541e-01 -4.450017809867858887e-01 2.215216755867004395e-01 5.647912621498107910e-01
-2.733772397041320801e-01 2.811620011925697327e-02 2.646758034825325012e-02 2.634578347206115723e-01 -7.138642668724060059e-01 -3.736236691474914551e-01 -3.553525209426879883e-01 -2.808764874935150146e-01
9.245940297842025757e-02 2.938647009432315826e-02 -8.427684754133224487e-02 2.711482048034667969e-01 -8.331503272056579590e-01 -3.328772485256195068e-01 -5.926119163632392883e-02 3.185987472534179688e-01
-4.409845918416976929e-02 -4.325456172227859497e-02 4.458770751953125000e-01 3.576232492923736572e-01 -4.500432014465332031e-01 -4.033303558826446533e-01 4.646918773651123047e-01 2.972049415111541748e-01
5.957331880927085876e-02 3.392547965049743652e-01 -2.057441622018814087e-01 -2.630127668380737305e-01 -5.933457612991333008e-01 -4.350366592407226562e-01 4.578109979629516602e-01 -1.376364231109619141e-01
-5.149243026971817017e-02 -2.484621405601501465e-01 3.776175081729888916e-01 3.629081845283508301e-01 -5.354311466217041016e-01 -5.546107292175292969e-01 -9.817229211330413818e-02 -2.395835816860198975e-01
-4.039557278156280518e-02 -1.925568282604217529e-01 3.777741491794586182e-01 -4.036639332771301270e-01 -1.687036156654357910e-01 -7.030827999114990234e-01 3.636734783649444580e-01 -2.423779293894767761e-02
-6.657276153564453125e-01 -3.291507065296173096e-01 3.867011368274688721e-01 -2.137609124183654785e-01 -1.774988621473312378e-01 -3.157194256782531738e-01 3.394694030284881592e-01 -8.252932131290435791e-02
-3.344642519950866699e-01 -2.860668003559112549e-01 2.005940526723861694e-01 -1.630073785781860352e-01 -8.034407347440719604e-02 -5.752916932106018066e-01 -6.345736980438232422e-02 6.309100985527038574e-01
2.186944633722305298e-01 -3.219984471797943115e-01 1.415927112102508545e-01 -4.594069719314575195e-01 -6.861526370048522949e-01 -3.566980957984924316e-01 1.377656757831573486e-01 1.918319612741470337e-02
-2.535598874092102051e-01 1.393471658229827881e-01 3.385386466979980469e-01 2.735568881034851074e-01 -1.556447893381118774e-01 -4.479140043258666992e-01 7.656774949282407761e-03 7.084752917289733887e-01
-2.500581145286560059e-01 4.114020243287086487e-02 3.664078190922737122e-02 2.694788947701454163e-02 -7.784634232521057129e-01 -4.443569779396057129e-01 -1.511381119489669800e-01 -3.277323842048645020e-01
-4.486975669860839844e-01 -3.708828389644622803e-01 1.225134208798408508e-01 1.501786112785339355e-01 -2.030701637268066406e-01 -5.905362367630004883e-01 -7.079578191041946411e-02 4.780905544757843018e-01
-4.188476800918579102e-01 8.573461323976516724e-03 -1.942788213491439819e-01 -7.167453765869140625e-01 -3.947749435901641846e-01 -3.377036750316619873e-01 5.383383855223655701e-02 -1.536280568689107895e-02
-3.283249735832214355e-01 -3.141034841537475586e-01 2.897632420063018799e-01 4.225137457251548767e-02 -6.513039469718933105e-01 -3.033933639526367188e-01 3.797875642776489258e-01 -2.175106555223464966e-01
-5.090557336807250977e-01 1.182214170694351196e-01 2.753899805247783661e-02 -3.253250122070312500e-01 -1.110480260103940964e-02 -3.180305361747741699e-01 3.955994546413421631e-02 7.193465232849121094e-01
-2.536627054214477539e-01 3.294420838356018066e-01 -3.356885612010955811e-01 2.685324847698211670e-01 -1.448912173509597778e-01 -7.443064451217651367e-01 2.464338690042495728e-01 -8.131069689989089966e-02
1.418974250555038452e-01 2.345552295446395874e-01 7.527676224708557129e-01 -2.572001218795776367e-01 -5.311619043350219727e-01 4.732361808419227600e-02 4.260999150574207306e-03 8.744972944259643555e-02
-1.557889133691787720e-01 -3.569605350494384766e-01 3.163527548313140869e-01 -2.013010382652282715e-01 -6.093417406082153320e-01 -4.015690088272094727e-01 3.505240082740783691e-01 -2.286607474088668823e-01
1.795761138200759888e-01 2.916824221611022949e-01 2.501189708709716797e-01 1.357665359973907471e-01 -5.739754438400268555e-01 -3.762781620025634766e-01 -3.221259713172912598e-01 4.763230383396148682e-01
5.247596651315689087e-02 3.583206608891487122e-02 2.684783041477203369e-01 1.041784957051277161e-01 -2.003756910562515259e-01 -7.672446370124816895e-01 2.652597129344940186e-01 -4.624404311180114746e-01
-1.565466076135635376e-02 2.059985548257827759e-01 -2.331521958112716675e-01 -6.085992604494094849e-02 -7.510877847671508789e-01 -2.763024270534515381e-01 5.023260116577148438e-01 8.030168712139129639e-02
-1.924412399530410767e-01 6.851620078086853027e-01 2.846223711967468262e-01 2.310631424188613892e-01 -2.325742393732070923e-01 -4.165084958076477051e-01 1.233090460300445557e-01 -3.410925865173339844e-01
-2.781433761119842529e-01 1.734588593244552612e-01 2.522319853305816650e-01 2.006531953811645508e-01 -5.647831037640571594e-02 -7.632323503494262695e-01 3.976325392723083496e-01 2.117562294006347656e-01
-1.536784227937459946e-02 1.662372648715972900e-01 -3.525503277778625488e-01 -7.721501588821411133e-02 -4.984195530414581299e-02 -8.927631378173828125e-01 1.828110516071319580e-01 9.457799047231674194e-02
-2.732178568840026855e-01 1.384375244379043579e-01 -3.085316717624664307e-01 2.713244557380676270e-01 -8.072383701801300049e-02 -7.843901515007019043e-01 7.629185169935226440e-02 3.313209712505340576e-01
-2.749878168106079102e-01 -4.644776582717895508e-01 3.300267755985260010e-01 -2.817685604095458984e-01 -3.385005295276641846e-01 -4.555217623710632324e-01 4.034501314163208008e-01 1.883516013622283936e-01
-4.905182123184204102e-01 2.498624771833419800e-01 3.927556797862052917e-02 3.807453513145446777e-01 -4.675197601318359375e-01 -4.392943084239959717e-01 -1.875693202018737793e-01 -3.220475316047668457e-01
-4.041757583618164062e-01 -3.698076605796813965e-01 3.000298980623483658e-03 -2.373222708702087402e-01 -6.797711253166198730e-01 -2.453561127185821533e-01 2.711223363876342773e-01 2.185351550579071045e-01
-6.435098648071289062e-01 2.465749233961105347e-01 -1.685402840375900269e-01 3.480897545814514160e-01 -5.570691227912902832e-01 -1.784573346376419067e-01 -1.564358323812484741e-01 9.422562271356582642e-02
-3.080472350120544434e-01 -2.111640423536300659e-01 4.831716418266296387e-02 -9.228140860795974731e-02 -7.334488034248352051e-01 -3.791554570198059082e-01 -2.174456603825092316e-02 -4.092524051666259766e-01
3.327941754832863808e-03 -4.320292919874191284e-02 2.067949324846267700e-01 -1.014544963836669922e-01 -5.505284667015075684e-01 -5.820155739784240723e-01 2.812775969505310059e-01 -4.734179079532623291e-01
1.070189252495765686e-01 -1.296726707369089127e-02 3.661750853061676025e-01 -3.112152814865112305e-01 -2.581759691238403320e-01 -5.714637041091918945e-01 5.855255722999572754e-01 1.461980193853378296e-01
-2.892032861709594727e-01 3.215614259243011475e-01 -1.684545539319515228e-02 -4.079414904117584229e-01 -2.461989372968673706e-01 -3.425229787826538086e-01 6.839870810508728027e-01 -2.203579619526863098e-02
-4.461318254470825195e-01 4.671376049518585205e-01 6.528297066688537598e-01 5.241881124675273895e-03 1.326695550233125687e-02 -3.642763495445251465e-01 -6.890444085001945496e-03 -1.536685526371002197e-01
2.309626936912536621e-01 1.017388477921485901e-01 -9.985879808664321899e-02 1.206038799136877060e-02 -7.779778242111206055e-01 -4.937434792518615723e-01 -1.127068474888801575e-01 2.538768947124481201e-01
-2.975218892097473145e-01 -1.894331276416778564e-01 2.307095974683761597e-01 1.571548730134963989e-01 -2.487927824258804321e-01 -4.770339131355285645e-01 2.208127677440643311e-01 6.778302788734436035e-01
-4.818874895572662354e-01 -7.911547087132930756e-03 1.716271936893463135e-01 2.923566699028015137e-01 -6.822405755519866943e-02 -5.995626449584960938e-01 -8.293569833040237427e-02 5.308346152305603027e-01
-8.094064593315124512e-01 -1.465989202260971069e-01 9.977260231971740723e-02 -2.301904931664466858e-02 -1.531304419040679932e-01 -2.823342382907867432e-01 2.682991921901702881e-01 3.711328506469726562e-01
1.257853806018829346e-01 1.550054252147674561e-01 4.803206324577331543e-01 3.952909111976623535e-01 -6.068038940429687500e-01 -3.675335049629211426e-01 2.630842030048370361e-01 2.613821253180503845e-02
-1.709277033805847168e-01 -1.645835489034652710e-01 1.082854419946670532e-01 -4.103093147277832031e-01 -4.087615311145782471e-01 -4.334600567817687988e-01 5.275788307189941406e-01 3.609759509563446045e-01
-7.699788212776184082e-01 -1.881426125764846802e-01 3.405832499265670776e-02 -1.194805949926376343e-01 -3.303220570087432861e-01 -3.387440741062164307e-01 3.466849923133850098e-01 -1.106739491224288940e-01
-3.424279987812042236e-01 -6.401197612285614014e-02 4.454219937324523926e-01 2.583774328231811523e-01 -9.076783061027526855e-02 -4.685094356536865234e-01 -5.538746342062950134e-02 6.186099052429199219e-01
1.358118206262588501e-01 -2.325535565614700317e-01 2.688404023647308350e-01 -2.140848785638809204e-01 -6.237693428993225098e-01 -2.802268862724304199e-01 3.608828485012054443e-01 4.599073827266693115e-01
-4.124557971954345703e-01 1.019949838519096375e-01 3.233677148818969727e-01 3.521890938282012939e-01 -1.222834214568138123e-01 -4.633590579032897949e-01 -1.182162389159202576e-01 5.892735719680786133e-01
9.067624807357788086e-03 3.201350569725036621e-01 6.705801486968994141e-01 -2.850626707077026367e-01 -1.066923439502716064e-01 -4.759529531002044678e-01 -3.493499755859375000e-01 -8.082756400108337402e-02
-3.655444085597991943e-01 5.652419328689575195e-01 6.174287199974060059e-01 -1.718185544013977051e-01 -5.310356244444847107e-02 -3.033978641033172607e-01 -1.608821004629135132e-01 -1.240402832627296448e-01
-1.987699568271636963e-01 -1.433468051254749298e-02 4.455564171075820923e-02 2.623396180570125580e-02 -7.929857969284057617e-01 -2.699543535709381104e-01 3.334082961082458496e-01 -3.804583549499511719e-01
1.415308713912963867e-01 -2.105552703142166138e-01 4.159785807132720947e-01 -1.361215263605117798e-01 -4.533556699752807617e-01 -4.301920533180236816e-01 5.915800929069519043e-01 5.920043587684631348e-02
2.315178513526916504e-02 2.919533252716064453e-01 -3.335449397563934326e-01 1.986551582813262939e-01 -2.557382881641387939e-01 -8.298925757408142090e-01 -6.301069259643554688e-02 -7.360050082206726074e-02
1.199223399162292480e-01 2.439679503440856934e-01 3.344630002975463867e-01 4.412046968936920166e-01 -7.087712883949279785e-01 -3.287870883941650391e-01 8.994781225919723511e-02 -3.198219463229179382e-02
1.243047863245010376e-01 2.179474234580993652e-01 1.891931146383285522e-01 -3.082178235054016113e-01 -5.414758324623107910e-01 -3.002412021160125732e-01 6.441906094551086426e-01 -8.906491845846176147e-02
-3.239086270332336426e-01 -3.741038143634796143e-01 3.127335011959075928e-01 9.248176217079162598e-02 -5.272717475891113281e-01 -4.272455871105194092e-01 3.990811407566070557e-01 -1.701596826314926147e-01
-6.563688516616821289e-01 -3.883543238043785095e-02 2.385569214820861816e-01 1.176373958587646484e-01 -3.596105426549911499e-02 -4.871259927749633789e-01 2.413363903760910034e-01 4.473204016685485840e-01
-9.880125522613525391e-02 6.126223206520080566e-01 5.666176676750183105e-01 8.730034530162811279e-02 -1.341397166252136230e-01 -3.845164477825164795e-01 2.291594445705413818e-01 -2.605661749839782715e-01
-3.071956634521484375e-01 -1.325714588165283203e-01 3.438961803913116455e-01 -2.207546681165695190e-01 -6.087756752967834473e-01 -2.195764631032943726e-01 -2.086097560822963715e-02 -5.493648648262023926e-01
-2.083009779453277588e-01 -1.280760318040847778e-01 1.233128309249877930e-01 -6.642778217792510986e-02 -7.433331608772277832e-01 -3.519683778285980225e-01 -1.317295730113983154e-01 -4.762457609176635742e-01
-1.046693548560142517e-01 1.461785733699798584e-01 7.137143611907958984e-01 -2.838033437728881836e-01 -4.352956116199493408e-01 -1.328054815530776978e-01 -3.667803108692169189e-01 -1.899906247854232788e-01
-2.824359945952892303e-02 7.717561125755310059e-01 4.967615008354187012e-02 1.355469524860382080e-01 -4.204627871513366699e-01 -2.253492325544357300e-01 4.866173863410949707e-02 3.909154832363128662e-01
-4.253552854061126709e-01 6.923858523368835449e-01 7.938694953918457031e-02 -7.471302896738052368e-02 -1.122228577733039856e-01 -4.734692275524139404e-01 -2.813154757022857666e-01 1.090180426836013794e-01
-3.514844477176666260e-01 -3.565658926963806152e-01 1.677990108728408813e-01 -1.024235412478446960e-01 -6.053991913795471191e-01 -2.520848810672760010e-01 4.465119540691375732e-01 2.850344181060791016e-01
-1.807436197996139526e-01 1.835588961839675903e-01 3.154315948486328125e-01 3.968486487865447998e-01 -7.253871560096740723e-01 -2.446283847093582153e-01 -8.301622234284877777e-03 -3.009210824966430664e-01
6.287089735269546509e-02 -3.423988819122314453e-01 2.821507751941680908e-01 -2.317198663949966431e-01 -2.758549153804779053e-01 -7.473170161247253418e-01 2.318619936704635620e-01 -2.390992492437362671e-01
9.122512303292751312e-03 -1.928148865699768066e-01 1.607865542173385620e-01 -5.497459322214126587e-02 -8.415994048118591309e-01 -4.478401243686676025e-01 1.570852100849151611e-01 -1.839889027178287506e-02
-3.014943599700927734e-01 5.760039091110229492e-01 6.269374489784240723e-01 -1.600611060857772827e-01 -1.987627893686294556e-02 -3.636945188045501709e-01 -1.069169417023658752e-01 -1.206256076693534851e-01
-4.943561255931854248e-01 -2.963341176509857178e-01 2.467575222253799438e-01 -1.455036997795104980e-01 -2.607372961938381195e-02 -5.993641614913940430e-01 6.295865029096603394e-02 4.710167050361633301e-01
4.604067280888557434e-02 -6.702960468828678131e-03 1.049486268311738968e-02 2.458749860525131226e-01 -7.643188238143920898e-01 -3.725344538688659668e-01 -3.220012784004211426e-01 3.325970768928527832e-01
-5.441030859947204590e-01 4.903433918952941895e-01 1.626761853694915771e-01 4.288796484470367432e-01 -4.433579146862030029e-01 -1.237495988607406616e-01 5.550832673907279968e-02 1.953267604112625122e-01
-1.143833920359611511e-01 2.666370570659637451e-02 4.354583323001861572e-01 7.242052257061004639e-02 -2.849912941455841064e-01 -6.400155425071716309e-01 2.931960821151733398e-01 -4.631768465042114258e-01
-2.305173575878143311e-01 -1.521327495574951172e-01 5.648617744445800781e-01 -1.811100170016288757e-02 -4.196214079856872559e-01 -4.187127947807312012e-01 2.138160467147827148e-01 -4.551928937435150146e-01
4.606335610151290894e-02 2.295158654451370239e-01 2.906442992389202118e-02 -4.147010147571563721e-01 -4.950761198997497559e-01 -6.078174114227294922e-01 2.338389307260513306e-01 -3.211792111396789551e-01
-7.477702498435974121e-01 -2.688913643360137939e-01 7.045398652553558350e-02 -8.771765232086181641e-02 -5.004355311393737793e-01 -1.315807253122329712e-01 2.607025206089019775e-01 1.419993042945861816e-01
-1.671528518199920654e-01 2.514984607696533203e-01 -2.123795300722122192e-01 4.090160727500915527e-01 -5.652192234992980957e-01 -6.016422510147094727e-01 -6.664560735225677490e-02 1.025737673044204712e-01
1.430123001337051392e-01 7.309875637292861938e-02 2.961418330669403076e-01 1.787529140710830688e-01 -4.880271852016448975e-01 -3.672769963741302490e-01 5.051239132881164551e-01 4.757504463195800781e-01
-1.521058678627014160e-01 2.248537093400955200e-01 2.472263872623443604e-01 2.075999826192855835e-01 -7.176852822303771973e-01 -4.442056715488433838e-01 2.705551683902740479e-01 -1.910371631383895874e-01
-2.463812381029129028e-01 6.115813255310058594e-01 1.628867834806442261e-01 -1.661295890808105469e-01 4.843955487012863159e-02 -6.534968018531799316e-01 1.370052099227905273e-01 -2.509152293205261230e-01
1.461359858512878418e-01 3.706249296665191650e-01 4.393013417720794678e-01 8.763477951288223267e-02 -4.317765235900878906e-01 -5.046841502189636230e-01 -4.235726892948150635e-01 -1.416509598493576050e-01
-2.348660528659820557e-01 3.242513397708535194e-03 -3.804748058319091797e-01 -2.496539354324340820e-01 -5.265206098556518555e-01 -5.965458750724792480e-01 1.070655360817909241e-01 -3.052625656127929688e-01
6.611231714487075806e-02 -2.479078471660614014e-01 4.817290604114532471e-01 -3.110457658767700195e-01 -2.150105386972427368e-01 -6.075314283370971680e-01 3.231480717658996582e-01 -2.925912737846374512e-01
-2.793695628643035889e-01 -1.111656278371810913e-01 1.025934666395187378e-01 -2.333262711763381958e-01 -3.253955543041229248e-01 -6.136760711669921875e-01 3.564692139625549316e-01 -4.848477542400360107e-01
-3.422293663024902344e-01 -2.769471108913421631e-01 1.925328969955444336e-01 -2.714343667030334473e-01 -4.452619850635528564e-01 -4.606230854988098145e-01 3.267548382282257080e-01 -4.221768677234649658e-01
1.220501363277435303e-01 8.989136666059494019e-02 6.088362932205200195e-01 2.743030190467834473e-01 -5.928802490234375000e-01 -2.484997510910034180e-01 2.164645045995712280e-01 2.664273977279663086e-01
-2.286679595708847046e-01 1.620008945465087891e-01 2.110076546669006348e-01 2.622547745704650879e-01 -7.592020034790039062e-01 -3.305813968181610107e-01 -2.883551716804504395e-01 -1.983541250228881836e-01
6.798349320888519287e-03 -4.536301642656326294e-02 2.191883027553558350e-01 2.397965639829635620e-01 -6.915156245231628418e-01 -3.599679470062255859e-01 -4.721195101737976074e-01 2.483597397804260254e-01
-8.554801344871520996e-03 6.755603104829788208e-02 2.717187404632568359e-01 4.956604540348052979e-01 -7.394701838493347168e-01 -3.586373329162597656e-01 -1.457699202001094818e-02 -1.426314096897840500e-02
-1.838938742876052856e-01 -2.796237766742706299e-01 2.195559628307819366e-02 3.073194921016693115e-01 -6.370761394500732422e-01 -5.747137069702148438e-01 -2.173529714345932007e-01 9.829495847225189209e-02
-2.879968881607055664e-01 6.287859678268432617e-01 5.659701824188232422e-01 -4.373569786548614502e-02 -2.802542038261890411e-02 -3.485108613967895508e-01 2.603166997432708740e-01 -9.716431796550750732e-02
-3.748256713151931763e-02 3.147593513131141663e-02 3.264345824718475342e-01 -4.477922990918159485e-02 -7.830739021301269531e-01 -1.603475958108901978e-01 5.529532209038734436e-02 4.970573484897613525e-01
-4.914229810237884521e-01 1.016882732510566711e-01 3.363407403230667114e-02 3.864089846611022949e-01 -6.580867767333984375e-01 -3.316498696804046631e-01 -1.600074917078018188e-01 -1.704338043928146362e-01
-7.516424357891082764e-02 7.445915788412094116e-02 -3.022670559585094452e-02 9.426379203796386719e-02 -7.835589647293090820e-01 -5.004742145538330078e-01 9.648910909891128540e-02 -3.244346678256988525e-01
-2.838538885116577148e-01 4.030405730009078979e-02 1.438544541597366333e-01 -6.352145075798034668e-01 -3.497179150581359863e-01 -3.635615408420562744e-01 4.775643646717071533e-01 1.051842868328094482e-01
1.786681860685348511e-01 2.954470217227935791e-01 3.114194571971893311e-01 4.924251437187194824e-01 -5.093551278114318848e-01 -4.305345416069030762e-01 1.623573303222656250e-01 2.648806273937225342e-01
-7.472769916057586670e-02 3.018699586391448975e-01 2.200283557176589966e-01 4.851133823394775391e-01 -6.930302977561950684e-01 -3.078223466873168945e-01 5.001249909400939941e-02 -2.049290388822555542e-01
-2.143493741750717163e-01 9.414481371641159058e-02 3.361592069268226624e-02 3.674507513642311096e-02 -8.182901144027709961e-01 -3.283258974552154541e-01 -1.387613266706466675e-01 -3.821774423122406006e-01
-3.299094438552856445e-01 6.056780219078063965e-01 1.541168093681335449e-01 1.854429543018341064e-01 -6.682960391044616699e-01 7.017638534307479858e-02 1.146542876958847046e-01 3.850860521197319031e-02
-3.716654330492019653e-02 9.091191738843917847e-02 -1.913434863090515137e-01 -1.639523059129714966e-01 -7.876560091972351074e-01 -4.316085875034332275e-01 1.632857173681259155e-01 3.057953119277954102e-01
-1.244401466101408005e-02 -4.096610844135284424e-01 1.513138860464096069e-01 -2.875473201274871826e-01 -6.431120634078979492e-01 -3.596031963825225830e-01 2.392071038484573364e-01 3.554093539714813232e-01
-2.724510133266448975e-01 4.462191760540008545e-01 5.494033098220825195e-01 2.356835752725601196e-01 -4.745581746101379395e-01 -1.934769898653030396e-01 -2.075345367193222046e-01 2.521087527275085449e-01
-6.869954522699117661e-03 -2.324942499399185181e-01 1.769152730703353882e-01 -5.135379359126091003e-02 -8.587793111801147461e-01 -2.413624972105026245e-01 -3.098744153976440430e-01 1.420672535896301270e-01
5.430215969681739807e-03 -4.318420588970184326e-01 9.646337479352951050e-02 1.165571063756942749e-01 -6.402871012687683105e-01 -6.081886887550354004e-01 -6.659352034330368042e-02 7.935015112161636353e-02
-3.990967869758605957e-01 1.937133446335792542e-02 2.281013429164886475e-01 6.209157779812812805e-02 3.685673931613564491e-03 -6.004580259323120117e-01 1.699422597885131836e-01 6.285039782524108887e-01
-2.015150338411331177e-01 -9.024909883737564087e-02 2.893041968345642090e-01 5.636098608374595642e-02 -3.716561496257781982e-01 -4.902349114418029785e-01 6.963140368461608887e-01 -3.257963806390762329e-02
1.244068592786788940e-01 1.619044095277786255e-01 3.605006039142608643e-01 2.038579992949962616e-02 -3.148640692234039307e-01 -4.596411287784576416e-01 5.844918489456176758e-01 4.193967282772064209e-01
8.746394515037536621e-02 5.600612144917249680e-03 3.564766645431518555e-01 -1.030753329396247864e-01 -5.536166429519653320e-01 -5.478476285934448242e-01 2.112331092357635498e-01 -4.509662687778472900e-01
-6.010302901268005371e-01 5.753991603851318359e-01 1.536456644535064697e-01 3.580787777900695801e-01 -3.628044724464416504e-01 -1.471615582704544067e-01 2.279479615390300751e-02 4.525341093540191650e-02
-4.875753521919250488e-01 4.664810895919799805e-01 2.645441591739654541e-01 4.357148110866546631e-01 -4.536415338516235352e-01 -1.488840281963348389e-01 1.742352843284606934e-01 1.628487855195999146e-01
-7.697883993387222290e-03 5.344896912574768066e-01 1.095502451062202454e-01 8.706209808588027954e-02 -6.133146286010742188e-01 -2.198605099692940712e-03 1.756001710891723633e-01 5.363634228706359863e-01
-3.279085457324981689e-01 4.489562511444091797e-01 3.403800129890441895e-01 1.026620194315910339e-01 -2.820103764533996582e-01 -2.195542305707931519e-01 1.683993339538574219e-01 6.390804648399353027e-01
-6.005296111106872559e-02 8.976250886917114258e-02 5.481494069099426270e-01 2.055494636297225952e-01 -4.798131287097930908e-01 -4.058960080146789551e-01 2.497367709875106812e-01 -4.339094460010528564e-01
2.463094294071197510e-01 2.696006000041961670e-01 2.206182926893234253e-01 -1.113771870732307434e-01 -5.823174118995666504e-01 -3.800188004970550537e-01 -3.760930299758911133e-01 4.249896705150604248e-01
-3.782398998737335205e-01 2.992277741432189941e-01 4.711453318595886230e-01 -2.078584730625152588e-01 -3.989476859569549561e-01 -1.868100017309188843e-01 -5.544037222862243652e-01 2.817295305430889130e-02
-3.526875376701354980e-01 7.096584141254425049e-02 3.127126395702362061e-01 -2.297171652317047119e-01 -7.495699077844619751e-02 -4.470904469490051270e-01 4.719407856464385986e-01 5.401664972305297852e-01
-6.307365298271179199e-01 2.617254555225372314e-01 6.883088499307632446e-02 4.053299725055694580e-01 -3.918870091438293457e-01 -4.121587276458740234e-01 -2.019766718149185181e-01 1.990569755434989929e-02
-4.849838614463806152e-01 3.795739263296127319e-03 2.269906848669052124e-01 -5.446358919143676758e-01 -2.309399396181106567e-01 -4.014036059379577637e-01 4.128540456295013428e-01 -1.780919730663299561e-01
-1.155563294887542725e-01 1.529267281293869019e-01 3.388480246067047119e-01 -2.414336055517196655e-01 -1.618936657905578613e-01 -5.319786667823791504e-01 6.584106683731079102e-01 -2.177993208169937134e-01
-5.281688272953033447e-02 2.827868163585662842e-01 6.362779736518859863e-01 -6.013185903429985046e-02 -6.613182425498962402e-01 8.199529349803924561e-02 -1.309885978698730469e-01 2.180675715208053589e-01
-9.712146967649459839e-02 1.204010397195816040e-01 -1.294706463813781738e-01 3.139185011386871338e-01 -3.874641954898834229e-01 -7.856617569923400879e-01 1.064226999878883362e-01 -2.864347696304321289e-01
1.345004737377166748e-01 -7.640996575355529785e-02 -1.392977684736251831e-01 2.005260139703750610e-01 -7.063821554183959961e-01 -6.396164894104003906e-01 -9.057941287755966187e-02 1.292792707681655884e-02
-3.501606583595275879e-01 1.049021184444427490e-01 3.074034750461578369e-01 -4.993330314755439758e-02 -6.905549764633178711e-01 -2.654681801795959473e-01 1.948371827602386475e-01 -4.290592968463897705e-01
-3.077560961246490479e-01 5.257206559181213379e-01 2.129604965448379517e-01 2.389895021915435791e-01 -7.046354413032531738e-01 5.502123385667800903e-02 -1.286691427230834961e-01 1.016937643289566040e-01
1.139143705368041992e-01 5.718306899070739746e-01 1.416804045438766479e-01 2.171278893947601318e-01 -3.175144791603088379e-01 -3.760583400726318359e-01 3.847875297069549561e-01 4.500204026699066162e-01
-3.021681606769561768e-01 4.635157287120819092e-01 5.071112513542175293e-01 -1.777830533683300018e-02 -5.853884220123291016e-01 -1.342986673116683960e-01 -2.715780735015869141e-01 4.358359426259994507e-02
-5.982575416564941406e-01 3.003471158444881439e-02 -6.472955644130706787e-02 2.096933126449584961e-01 -1.807546615600585938e-01 -5.669581294059753418e-01 -5.425744503736495972e-02 4.857645034790039062e-01
2.735353447496891022e-02 -8.142752945423126221e-02 1.515492349863052368e-01 3.332280516624450684e-01 -7.704856395721435547e-01 -3.682896494865417480e-01 -2.589174509048461914e-01 2.495789229869842529e-01
-6.024343967437744141e-01 1.517558395862579346e-01 1.140654012560844421e-01 2.132869660854339600e-01 -1.763395816087722778e-01 -3.785182535648345947e-01 -1.359768509864807129e-01 6.022287011146545410e-01
-1.964907944202423096e-01 6.598734855651855469e-01 1.584444791078567505e-01 -4.662932455539703369e-02 -3.040546365082263947e-02 -6.985935568809509277e-01 -9.133518487215042114e-02 3.714855760335922241e-02
3.897919505834579468e-02 1.836127489805221558e-01 -3.387935757637023926e-01 -1.287234872579574585e-01 -5.336986184120178223e-01 -5.593788027763366699e-01 3.540570735931396484e-01 3.321458697319030762e-01
