# Supplementary material for: Where is your field going? A machine learning approach to study the relative motion of the domains of physics
Source: PLoS One. 2020 Jun 18;15(6):e0233997. doi: 10.1371/journal.pone.0233997 (PMC7302634; doi:10.1371/journal.pone.0233997)
Supplement: S4 Data — (ZIP) [file pone.0233997.s004.zip › 3/Pacs4Run_3_VS_500_embeddings1995-1999ED8.txt]

-1.270861923694610596e-01 -3.550765812397003174e-01 2.938486337661743164e-01 4.361579120159149170e-01 -5.288376212120056152e-01 3.127841651439666748e-01 3.560448288917541504e-01 2.773410081863403320e-01
-1.269431263208389282e-01 6.171651557087898254e-02 3.727564513683319092e-01 5.486587285995483398e-01 6.805424392223358154e-02 3.529147207736968994e-01 -8.816407993435859680e-03 6.409717798233032227e-01
-6.733954697847366333e-02 -6.057152524590492249e-03 -1.465431451797485352e-01 3.771699965000152588e-01 -6.569669395685195923e-02 1.226903572678565979e-01 5.887859463691711426e-01 6.823920607566833496e-01
-5.335759520530700684e-01 -2.967415750026702881e-01 1.289987266063690186e-01 2.960701286792755127e-01 -6.912143528461456299e-02 6.530942916870117188e-01 1.088384836912155151e-01 -2.824661731719970703e-01
-3.869668841361999512e-01 2.914789617061614990e-01 8.676749467849731445e-02 6.418830752372741699e-01 -1.693404167890548706e-01 8.194422721862792969e-02 5.511021614074707031e-01 8.154421299695968628e-02
-6.567874550819396973e-02 -9.986976534128189087e-02 7.859644293785095215e-02 6.014924123883247375e-02 -2.064049430191516876e-02 9.206970334053039551e-01 -1.483103726059198380e-02 3.571945726871490479e-01
-1.843491345643997192e-01 -2.237032055854797363e-01 3.296134236734360456e-04 7.148522734642028809e-01 -1.950978487730026245e-01 5.590164065361022949e-01 1.177883222699165344e-01 -2.013003528118133545e-01
-2.733304798603057861e-01 1.359369456768035889e-01 8.947641402482986450e-02 -1.483786292374134064e-02 -3.564891964197158813e-02 1.274819672107696533e-01 8.762507438659667969e-01 3.365229070186614990e-01
-4.953686296939849854e-01 -1.624258905649185181e-01 7.072877883911132812e-01 3.180722892284393311e-01 1.802010536193847656e-01 2.650310993194580078e-01 -4.188385233283042908e-02 1.494446694850921631e-01
-2.466804534196853638e-01 -1.305962502956390381e-01 -3.014806509017944336e-01 6.652579903602600098e-01 -1.401652693748474121e-01 4.445073008537292480e-01 3.914810121059417725e-01 1.347005516290664673e-01
-5.116953253746032715e-01 -2.167349904775619507e-01 4.075653553009033203e-01 4.408747255802154541e-01 2.786341011524200439e-01 2.444429695606231689e-01 3.774965703487396240e-01 -2.254349589347839355e-01
-3.446024954319000244e-01 -4.531957954168319702e-02 6.094762310385704041e-02 6.271136403083801270e-01 1.592042148113250732e-01 4.628286659717559814e-01 1.898714303970336914e-01 4.545343518257141113e-01
-1.400936245918273926e-01 -1.355693191289901733e-01 5.231788158416748047e-01 3.886940702795982361e-02 1.082996055483818054e-01 7.736876606941223145e-01 1.829584389925003052e-01 -2.072988599538803101e-01
-4.874686300754547119e-01 -6.030899286270141602e-01 2.442032247781753540e-01 -8.621255867183208466e-03 1.126585751771926880e-01 2.286676615476608276e-01 5.149107426404953003e-02 5.208792090415954590e-01
-3.847740888595581055e-01 -2.267791777849197388e-01 8.026536554098129272e-02 5.330767035484313965e-01 -1.802810877561569214e-01 5.655658245086669922e-01 1.650937348604202271e-01 -3.609499633312225342e-01
-4.405786991119384766e-01 -2.901785373687744141e-01 6.209388375282287598e-01 3.667675852775573730e-01 1.954237669706344604e-01 4.013647735118865967e-01 -3.086456842720508575e-02 3.696724027395248413e-02
-5.390858054161071777e-01 -4.066224098205566406e-01 1.486874967813491821e-01 -8.988647162914276123e-02 1.337177157402038574e-01 5.263854265213012695e-01 8.439630270004272461e-02 4.601872563362121582e-01
-4.140178263187408447e-01 -2.192227840423583984e-01 5.544700026512145996e-01 4.510251283645629883e-01 -5.138128995895385742e-01 3.581535071134567261e-02 -6.132688373327255249e-02 -2.495089545845985413e-02
-5.804018974304199219e-01 -2.976184785366058350e-01 2.668736279010772705e-01 4.447523951530456543e-01 -4.366742074489593506e-01 -1.276743412017822266e-01 1.704062670469284058e-01 2.636421918869018555e-01
3.486741185188293457e-01 2.050758004188537598e-01 2.103072702884674072e-01 5.521655082702636719e-01 -1.188500672578811646e-01 3.045563697814941406e-01 5.175122022628784180e-01 3.354930579662322998e-01
2.081168740987777710e-01 4.520245268940925598e-02 3.810721039772033691e-01 3.906112313270568848e-01 2.692313492298126221e-01 4.934231638908386230e-01 3.773628175258636475e-01 4.455294013023376465e-01
-6.336743384599685669e-02 9.886307269334793091e-02 8.848758339881896973e-01 7.295511662960052490e-02 -3.321516215801239014e-01 8.317014575004577637e-02 2.809982001781463623e-01 -4.099968075752258301e-02
-6.314268708229064941e-01 -1.642918139696121216e-01 1.237206608057022095e-01 5.739746689796447754e-01 -3.675816655158996582e-01 -7.257863134145736694e-02 2.929223477840423584e-01 5.802734941244125366e-02
-4.233076572418212891e-01 -1.840278357267379761e-01 2.266241163015365601e-01 5.615840554237365723e-01 3.253686726093292236e-01 3.820467889308929443e-01 2.856014966964721680e-01 2.946466207504272461e-01
-6.720438599586486816e-01 5.210843309760093689e-02 3.138850629329681396e-01 3.012655973434448242e-01 2.215990126132965088e-01 3.294320404529571533e-01 2.438967227935791016e-01 3.731485903263092041e-01
-7.635271549224853516e-01 -1.723010540008544922e-01 -3.261168301105499268e-02 3.770971596240997314e-01 -4.206286370754241943e-01 1.154517456889152527e-01 2.256705313920974731e-01 5.374277010560035706e-02
-5.952432751655578613e-01 -2.677287161350250244e-01 5.115126371383666992e-01 2.613469362258911133e-01 1.419928818941116333e-01 4.698589146137237549e-01 -2.592088654637336731e-02 -4.957856610417366028e-02
-2.725301384925842285e-01 -7.309069037437438965e-01 9.276751370634883642e-05 1.221256479620933533e-01 2.382397800683975220e-01 3.706278800964355469e-01 3.610812127590179443e-01 2.282208353281021118e-01
-3.926409184932708740e-01 1.396173387765884399e-01 5.798852443695068359e-01 -2.401808500289916992e-01 -4.689509868621826172e-01 2.024746388196945190e-01 4.092215299606323242e-01 -6.335033476352691650e-02
-4.065221548080444336e-02 3.415334597229957581e-02 5.646424293518066406e-01 3.789781332015991211e-01 3.727005124092102051e-01 3.459876775741577148e-01 4.101723432540893555e-01 3.284522593021392822e-01
-3.709744215011596680e-01 1.002520024776458740e-01 5.378767848014831543e-01 1.390449404716491699e-01 2.311618030071258545e-01 5.418321490287780762e-01 8.193558454513549805e-02 4.358341097831726074e-01
-5.884415507316589355e-01 -4.303651750087738037e-01 1.679086536169052124e-01 5.521568655967712402e-02 -2.826361954212188721e-01 -6.028763204813003540e-02 5.846158266067504883e-01 -1.094845309853553772e-01
-9.758010506629943848e-02 -2.613121867179870605e-01 3.883771002292633057e-01 1.790694594383239746e-01 3.930628299713134766e-01 5.486624240875244141e-01 3.785861134529113770e-01 3.747467696666717529e-01
-4.943361878395080566e-01 -5.079418420791625977e-01 5.133404135704040527e-01 1.096483021974563599e-01 -4.249707460403442383e-01 -1.024239510297775269e-01 1.054377257823944092e-01 1.409889608621597290e-01
-7.051518559455871582e-01 -3.928905129432678223e-01 7.937780022621154785e-02 1.237361803650856018e-01 1.995582431554794312e-01 2.617140114307403564e-01 3.095031380653381348e-01 3.502520620822906494e-01
-7.611143589019775391e-01 5.827714130282402039e-02 -1.788310110569000244e-01 3.014634549617767334e-01 -3.751006722450256348e-02 3.218371570110321045e-01 3.689688444137573242e-01 2.309190034866333008e-01
-3.365627229213714600e-01 -1.495169475674629211e-02 4.618468582630157471e-01 5.114306807518005371e-01 -5.819765329360961914e-01 -1.196796819567680359e-02 3.041429631412029266e-02 2.680915594100952148e-01
6.003683432936668396e-02 -9.635929763317108154e-02 3.488564193248748779e-01 1.864244341850280762e-01 -1.139957234263420105e-01 8.529615402221679688e-01 -1.803037524223327637e-01 2.400159686803817749e-01
-6.752655506134033203e-01 -1.274322271347045898e-01 3.900151252746582031e-01 1.552421152591705322e-01 2.824671566486358643e-01 3.594802021980285645e-01 1.966715604066848755e-01 3.222921490669250488e-01
-2.255869358777999878e-01 -3.661219179630279541e-01 5.115525722503662109e-01 4.253455102443695068e-01 2.221016734838485718e-01 5.056061744689941406e-01 -1.210890039801597595e-01 2.298505753278732300e-01
-2.202520379796624184e-03 -2.510265707969665527e-01 4.590412378311157227e-01 6.991768628358840942e-02 4.187342226505279541e-01 4.797378182411193848e-01 4.391044676303863525e-01 3.508187830448150635e-01
-1.121769770979881287e-01 -5.391192063689231873e-02 4.341484904289245605e-01 1.807564795017242432e-01 2.940921783447265625e-01 4.379242360591888428e-01 2.113432288169860840e-01 6.636401414871215820e-01
2.111280709505081177e-02 -6.577215343713760376e-02 3.161442875862121582e-01 3.702220916748046875e-01 -1.033522337675094604e-01 7.397304177284240723e-01 -2.112231254577636719e-01 3.946123123168945312e-01
1.366705168038606644e-02 -3.087247312068939209e-01 5.536754727363586426e-01 1.579321175813674927e-02 8.616750687360763550e-02 6.028014421463012695e-01 -3.573035588487982750e-03 4.763286113739013672e-01
-3.324503302574157715e-01 1.228758767247200012e-01 3.922402858734130859e-01 1.855796426534652710e-01 2.002090513706207275e-01 6.628828048706054688e-01 7.510557025671005249e-02 4.482721090316772461e-01
-5.307304859161376953e-01 -8.669535815715789795e-02 4.193238019943237305e-01 3.310667574405670166e-01 3.072703480720520020e-01 3.893498778343200684e-01 1.971424371004104614e-01 3.748303055763244629e-01
-4.192962944507598877e-01 2.438559830188751221e-01 4.800658226013183594e-01 1.752680391073226929e-01 1.863830983638763428e-01 6.098971366882324219e-01 1.317092329263687134e-01 2.819260358810424805e-01
-5.867833644151687622e-02 1.292853653430938721e-01 5.078535079956054688e-01 2.730692327022552490e-01 -7.036778330802917480e-01 2.687875330448150635e-01 2.010803222656250000e-01 -1.987910568714141846e-01
-1.531792879104614258e-01 3.832340836524963379e-01 4.886081069707870483e-02 9.968231618404388428e-02 -4.700802564620971680e-01 4.497172534465789795e-01 1.706476062536239624e-01 6.041540503501892090e-01
-2.980841137468814850e-02 -2.990655899047851562e-01 2.951436936855316162e-01 9.205555915832519531e-02 1.562626361846923828e-01 8.606488108634948730e-01 2.117227762937545776e-01 6.423682719469070435e-02
-5.151069760322570801e-01 4.834937863051891327e-03 7.034293562173843384e-02 4.066347181797027588e-01 -1.904119402170181274e-01 5.566043853759765625e-01 3.256399035453796387e-01 -3.350150883197784424e-01
-1.378772556781768799e-01 -1.730342805385589600e-01 2.422356903553009033e-01 6.562949419021606445e-01 2.658844292163848877e-01 3.755632936954498291e-01 2.282132208347320557e-01 4.447744190692901611e-01
-3.997241556644439697e-01 -6.074438691139221191e-01 -9.414520114660263062e-02 3.697515726089477539e-01 1.374926418066024780e-01 2.928263843059539795e-01 2.423712760210037231e-01 4.028122425079345703e-01
1.682302504777908325e-01 3.777988255023956299e-02 4.951859414577484131e-01 3.152050971984863281e-01 2.709049582481384277e-01 4.034696519374847412e-01 3.178237974643707275e-01 5.371392965316772461e-01
-4.171117544174194336e-01 8.159621804952621460e-02 4.870407879352569580e-01 -1.900470703840255737e-01 -5.381200909614562988e-01 4.209152758121490479e-01 1.516091227531433105e-01 -2.372870743274688721e-01
-3.112336099147796631e-01 -1.206965893507003784e-01 1.387898474931716919e-01 6.074948310852050781e-01 1.760509610176086426e-01 3.616074621677398682e-01 1.657441854476928711e-01 5.576991438865661621e-01
-2.553738057613372803e-01 -5.657588243484497070e-01 3.767790794372558594e-01 2.492582350969314575e-01 -5.066622495651245117e-01 -1.553311794996261597e-01 1.556260436773300171e-01 3.248925507068634033e-01
-3.250515162944793701e-01 -1.716726571321487427e-01 -2.859580516815185547e-01 4.679604470729827881e-01 -2.309673875570297241e-01 5.973485112190246582e-01 3.708172142505645752e-01 -1.281963437795639038e-01
-5.533992052078247070e-01 4.838783740997314453e-01 2.983810305595397949e-01 1.082782819867134094e-01 -1.127299144864082336e-01 2.630645632743835449e-01 4.072324931621551514e-01 3.333262503147125244e-01
-1.446549594402313232e-01 -2.804002463817596436e-01 1.310385763645172119e-01 6.657108068466186523e-01 1.728881895542144775e-01 4.011555016040802002e-01 1.136034354567527771e-01 4.861961901187896729e-01
4.804636910557746887e-02 1.144660711288452148e-01 4.896280169486999512e-01 3.810232877731323242e-01 3.040882945060729980e-01 2.862142622470855713e-01 4.612168669700622559e-01 4.610481262207031250e-01
-2.853823825716972351e-02 -1.862602680921554565e-01 6.084037423133850098e-01 -1.713071018457412720e-02 1.146841123700141907e-01 7.459846138954162598e-01 -3.006212040781974792e-02 1.532805711030960083e-01
-1.658310592174530029e-01 -1.822557672858238220e-02 -1.212087869644165039e-01 3.233363926410675049e-01 -2.626578211784362793e-01 8.764723539352416992e-01 1.242894455790519714e-01 1.700168848037719727e-02
-4.235192835330963135e-01 2.637500129640102386e-02 3.294678926467895508e-01 1.688943803310394287e-01 2.859372198581695557e-01 4.904124736785888672e-01 2.518425583839416504e-01 5.451350212097167969e-01
-4.406780600547790527e-01 -3.129630386829376221e-01 2.786068320274353027e-01 4.715338349342346191e-02 -7.095927596092224121e-01 2.086354047060012817e-01 -1.558558195829391479e-01 2.380546480417251587e-01
-3.061325550079345703e-01 -5.192580223083496094e-01 3.022331893444061279e-01 3.518322706222534180e-01 -6.945213675498962402e-02 -1.486295908689498901e-01 6.131750345230102539e-01 -1.364738494157791138e-01
-5.466242432594299316e-01 -1.853203177452087402e-01 1.841173321008682251e-01 4.702519774436950684e-01 -9.415575861930847168e-02 4.973765313625335693e-01 7.455334067344665527e-02 -3.873178362846374512e-01
-3.700817525386810303e-01 -2.007039785385131836e-01 -1.605888456106185913e-01 3.659730851650238037e-01 -3.322825431823730469e-01 6.398162841796875000e-01 2.823537886142730713e-01 -2.520552277565002441e-01
-1.132882609963417053e-01 5.221635475754737854e-02 5.942067503929138184e-01 -1.246176138520240784e-01 -3.327331840991973877e-01 8.310476690530776978e-02 6.828842163085937500e-01 -1.785477697849273682e-01
-6.355963647365570068e-02 1.830749660730361938e-01 1.162070631980895996e-01 1.068181693553924561e-01 -1.806330531835556030e-01 9.344782233238220215e-01 -2.798447012901306152e-02 1.756950020790100098e-01
-3.124908804893493652e-01 -8.278594911098480225e-02 6.388673186302185059e-01 -4.962322860956192017e-02 2.003541290760040283e-01 4.382408857345581055e-01 6.597663462162017822e-02 4.983295202255249023e-01
4.017228782176971436e-01 -2.772585749626159668e-01 4.473774693906307220e-03 4.711784124374389648e-01 -3.832431137561798096e-01 5.466864705085754395e-01 2.914404869079589844e-01 -9.507100284099578857e-02
-3.838228285312652588e-01 1.814011782407760620e-01 -1.711289584636688232e-01 2.539262548089027405e-02 -1.299210637807846069e-01 3.055250942707061768e-01 8.211859464645385742e-01 7.261160761117935181e-02
1.039109230041503906e-01 -3.355833292007446289e-01 1.708783507347106934e-01 -3.199061006307601929e-02 -7.273761183023452759e-02 8.266382813453674316e-01 3.580411672592163086e-01 -1.718966811895370483e-01
1.282056272029876709e-01 7.608180493116378784e-02 4.427713155746459961e-01 4.297037720680236816e-01 2.892769873142242432e-01 3.528399765491485596e-01 4.531653821468353271e-01 4.284238815307617188e-01
-1.983989924192428589e-01 -1.229132786393165588e-01 4.608643352985382080e-01 5.058690905570983887e-01 -6.087824106216430664e-01 -4.843958839774131775e-02 1.168232224881649017e-02 3.226948678493499756e-01
2.768365442752838135e-01 -3.971895873546600342e-01 -1.991940140724182129e-01 -7.581036537885665894e-02 -3.825484514236450195e-01 3.428764045238494873e-01 5.869731903076171875e-01 3.342623710632324219e-01
-5.486589670181274414e-01 -3.089669942855834961e-01 4.141617417335510254e-01 1.703338027000427246e-01 -4.588695466518402100e-01 -1.431589871644973755e-01 7.326015830039978027e-02 4.081010222434997559e-01
-2.066765427589416504e-01 -1.969167143106460571e-01 3.283117711544036865e-01 -1.272658258676528931e-01 6.859924644231796265e-02 7.666271924972534180e-01 3.997051715850830078e-01 -2.057573497295379639e-01
-1.915813684463500977e-01 5.945307388901710510e-02 -7.914214581251144409e-02 5.468426942825317383e-01 -2.600371837615966797e-01 5.926516056060791016e-01 3.878298401832580566e-01 -2.918805181980133057e-01
-1.672098934650421143e-01 -6.656113266944885254e-01 1.179386824369430542e-01 3.503068685531616211e-01 -1.984243839979171753e-01 -1.373075693845748901e-01 5.763586163520812988e-01 4.430726915597915649e-02
2.139303088188171387e-01 -3.172097504138946533e-01 3.161369860172271729e-01 -8.466306328773498535e-02 8.266312628984451294e-02 6.607211828231811523e-01 5.328312516212463379e-01 -1.385878771543502808e-01
-2.396617978811264038e-01 2.074457556009292603e-01 5.281759500503540039e-01 3.924165368080139160e-01 -6.516776680946350098e-01 6.610105186700820923e-02 1.035209596157073975e-01 1.637013703584671021e-01
-1.312379837036132812e-01 -3.445018082857131958e-02 2.678793370723724365e-01 5.358520150184631348e-01 1.364751458168029785e-01 4.890607297420501709e-01 1.624992676079273224e-02 6.038404703140258789e-01
-2.259350270032882690e-01 -1.665669679641723633e-01 2.131382822990417480e-01 2.210251539945602417e-01 -8.191368579864501953e-01 2.816703319549560547e-01 1.828440129756927490e-01 -2.077823430299758911e-01
-2.321970313787460327e-01 -4.399183392524719238e-01 4.559091627597808838e-01 -2.622638642787933350e-02 -5.002755522727966309e-01 -2.346038520336151123e-01 3.514375686645507812e-01 3.394002616405487061e-01
1.938809156417846680e-01 -1.058879196643829346e-01 -1.524549871683120728e-01 -4.246418550610542297e-02 -6.467803120613098145e-01 3.514081239700317383e-01 5.060790777206420898e-01 3.580833375453948975e-01
6.054379045963287354e-02 -1.562469899654388428e-01 1.468541920185089111e-01 7.726633548736572266e-02 -2.710322737693786621e-01 9.320492744445800781e-01 -1.189771108329296112e-02 -4.548570141196250916e-02
-3.044384419918060303e-01 -2.255664020776748657e-01 -6.661343574523925781e-02 6.918658614158630371e-01 1.111532077193260193e-01 3.685823380947113037e-01 2.300879657268524170e-01 4.149372577667236328e-01
-5.473337769508361816e-01 -5.390617847442626953e-01 5.271927639842033386e-02 4.332284331321716309e-01 -2.534841299057006836e-01 -6.329491734504699707e-02 3.659424483776092529e-01 1.311401724815368652e-01
-6.328645348548889160e-02 -1.578014045953750610e-01 3.486860990524291992e-01 2.526981532573699951e-01 -8.147788643836975098e-01 4.765491932630538940e-02 2.584342099726200104e-02 3.447489142417907715e-01
-4.941156208515167236e-01 -3.052048981189727783e-01 5.910817384719848633e-01 1.597308367490768433e-01 3.350370228290557861e-01 3.232896327972412109e-01 2.665355503559112549e-01 -1.082989037968218327e-03
5.835207551717758179e-02 -5.350084304809570312e-01 3.787432610988616943e-01 2.246593385934829712e-01 1.142676621675491333e-01 6.942241191864013672e-01 7.945657521486282349e-02 1.229844912886619568e-01
-2.336216717958450317e-01 4.535728320479393005e-02 5.854188799858093262e-01 -2.276352420449256897e-02 -7.303417921066284180e-01 1.897885799407958984e-01 1.745674163103103638e-01 -1.541738398373126984e-02
-9.327068179845809937e-02 -7.444893568754196167e-02 4.911066591739654541e-01 3.365612924098968506e-01 -7.284821867942810059e-01 -3.892887383699417114e-02 1.255925446748733521e-01 2.886580526828765869e-01
-2.880610525608062744e-01 -3.303621411323547363e-01 -3.124405145645141602e-01 4.963491857051849365e-01 -2.284854948520660400e-01 6.184661388397216797e-01 1.512391567230224609e-01 7.950446754693984985e-02
-2.180496007204055786e-01 -5.379384011030197144e-02 6.218608021736145020e-01 3.502445816993713379e-01 3.363460004329681396e-01 3.605447113513946533e-01 1.514868736267089844e-01 4.172638654708862305e-01
-4.623004794120788574e-01 -1.131336912512779236e-01 4.518088996410369873e-01 1.582589298486709595e-01 -6.176261901855468750e-01 -3.898962959647178650e-02 2.852346748113632202e-02 4.006316959857940674e-01
-2.539642155170440674e-02 -1.273356527090072632e-01 1.214675903320312500e-01 -7.252267748117446899e-02 -2.335950434207916260e-01 9.520373344421386719e-01 3.242939943447709084e-03 4.663025587797164917e-02
1.552298665046691895e-01 -4.077844917774200439e-01 -1.716065704822540283e-01 3.252864480018615723e-01 -4.002259671688079834e-01 4.744170010089874268e-01 5.124757885932922363e-01 -1.627017110586166382e-01
-1.564696878194808960e-01 -1.719754785299301147e-01 5.641373991966247559e-01 -2.150195389986038208e-01 1.449076086282730103e-01 7.309120297431945801e-01 1.369633972644805908e-01 8.641531318426132202e-02
-2.115484327077865601e-01 -1.567991077899932861e-01 2.732386291027069092e-01 5.416633486747741699e-01 2.961311042308807373e-01 4.772518873214721680e-01 1.833792775869369507e-01 4.620735645294189453e-01
2.697599828243255615e-01 -1.042402386665344238e-01 2.566543221473693848e-01 5.465318560600280762e-01 1.093558222055435181e-01 2.419102042913436890e-01 5.428502559661865234e-01 4.320063591003417969e-01
2.339117377996444702e-01 -4.452606439590454102e-01 -1.312014162540435791e-01 4.482342898845672607e-01 4.259265959262847900e-03 4.011110663414001465e-01 5.809155106544494629e-01 1.747270971536636353e-01
-2.369842827320098877e-01 4.906602203845977783e-01 2.049953490495681763e-01 6.931372731924057007e-02 -1.472643017768859863e-01 6.559922099113464355e-01 2.880164384841918945e-01 3.482779562473297119e-01
-1.899680048227310181e-01 2.352311611175537109e-01 8.538420498371124268e-02 1.328078843653202057e-02 -1.710993498563766479e-01 6.764306426048278809e-01 -3.024961613118648529e-02 6.429333686828613281e-01
-5.853980779647827148e-01 -1.469549834728240967e-01 5.306499004364013672e-01 3.044842779636383057e-01 2.878647148609161377e-01 3.099540174007415771e-01 1.304226815700531006e-01 2.558625340461730957e-01
-3.166100978851318359e-01 -3.764153122901916504e-01 4.602885246276855469e-01 -2.607411704957485199e-02 2.947264909744262695e-01 6.394837498664855957e-01 2.228139638900756836e-01 8.648613467812538147e-03
-4.900020658969879150e-01 1.346837282180786133e-01 3.277589678764343262e-01 4.051993489265441895e-01 -2.573650777339935303e-01 -2.505505383014678955e-01 5.037528276443481445e-01 2.955783605575561523e-01
-3.307410478591918945e-01 -5.141780376434326172e-01 -7.658702135086059570e-02 2.201175093650817871e-01 1.214580759406089783e-01 3.634559214115142822e-01 2.292354255914688110e-01 6.103383898735046387e-01
-5.635823607444763184e-01 -3.316936790943145752e-01 3.002969026565551758e-01 -9.841370582580566406e-02 1.867338120937347412e-01 4.962604641914367676e-01 3.492469340562820435e-02 4.360355436801910400e-01
-3.675801455974578857e-01 -6.363729238510131836e-01 2.808707356452941895e-01 -5.412434786558151245e-02 2.336371392011642456e-01 3.020388484001159668e-01 2.192852199077606201e-01 4.291815459728240967e-01
-3.137791752815246582e-01 -5.840601921081542969e-01 4.190168157219886780e-02 5.646812915802001953e-01 -2.510130703449249268e-01 -4.946376755833625793e-02 4.143161475658416748e-01 5.180229619145393372e-02
-1.444758027791976929e-01 -1.016353890299797058e-01 2.519918382167816162e-01 -2.083529084920883179e-01 2.784715592861175537e-02 8.167455792427062988e-01 3.893502056598663330e-01 -2.060189396142959595e-01
-3.195551633834838867e-01 -1.387022584676742554e-01 3.831768631935119629e-01 2.478936165571212769e-01 4.162032902240753174e-01 3.632277548313140869e-01 4.041030406951904297e-01 4.493459165096282959e-01
7.667798548936843872e-02 2.837678045034408569e-02 6.198224425315856934e-01 -2.043502032756805420e-01 -5.070701837539672852e-01 1.956709474325180054e-01 5.193470716476440430e-01 4.740897193551063538e-02
5.576311051845550537e-02 5.060878396034240723e-01 1.650844663381576538e-01 1.402286440134048462e-01 -1.902992278337478638e-01 4.874764978885650635e-01 5.689876079559326172e-01 3.102489411830902100e-01
-4.030031561851501465e-01 -1.139721199870109558e-01 2.748082578182220459e-01 2.867871820926666260e-01 -5.858162641525268555e-01 3.087630867958068848e-02 -8.831522427499294281e-03 5.679967999458312988e-01
-1.205999180674552917e-01 -3.601321578025817871e-01 1.800403445959091187e-01 8.092543482780456543e-02 2.637905627489089966e-02 8.610150814056396484e-01 6.104059889912605286e-02 2.665110528469085693e-01
-3.248676061630249023e-01 1.016095862723886967e-03 3.191623389720916748e-01 3.314890861511230469e-01 -7.751044631004333496e-01 2.834582030773162842e-01 -2.652063593268394470e-02 2.952356450259685516e-02
-1.938031315803527832e-01 3.081824183464050293e-01 8.507178165018558502e-03 2.532828226685523987e-02 -4.262595176696777344e-01 3.821616768836975098e-01 3.353299796581268311e-01 6.531149148941040039e-01
-7.026908397674560547e-01 -1.268462985754013062e-01 2.211866676807403564e-01 5.027494430541992188e-01 -3.423464298248291016e-01 5.459453165531158447e-02 1.455778330564498901e-01 2.169805467128753662e-01
-4.718293547630310059e-01 -2.584815323352813721e-01 7.146904468536376953e-01 1.138740703463554382e-01 1.686585992574691772e-01 3.566826283931732178e-01 -1.003728359937667847e-01 1.451611518859863281e-01
-8.401086926460266113e-02 1.937186270952224731e-01 4.704130887985229492e-01 1.777445152401924133e-02 1.278593093156814575e-01 7.673531770706176758e-01 1.726614236831665039e-01 3.143569529056549072e-01
3.574921190738677979e-01 -1.230922490358352661e-01 -5.287311971187591553e-02 8.129955828189849854e-02 -5.265443325042724609e-01 3.074653148651123047e-01 4.539132118225097656e-01 5.194435119628906250e-01
-3.928644657135009766e-01 -1.477382630109786987e-01 3.161135911941528320e-01 2.721598744392395020e-01 -6.219076514244079590e-01 -8.213526569306850433e-03 1.003923360258340836e-02 5.127326250076293945e-01
4.038238525390625000e-01 1.797908991575241089e-01 1.395286470651626587e-01 4.055732488632202148e-01 -2.110556513071060181e-01 2.857770919799804688e-01 5.611449480056762695e-01 4.237296581268310547e-01
-3.375595808029174805e-01 -3.596545159816741943e-01 7.882627844810485840e-02 1.280225906521081924e-02 -5.742191076278686523e-01 -7.608939893543720245e-03 6.428303718566894531e-01 -8.548755943775177002e-02
1.361931562423706055e-01 -2.309588789939880371e-01 2.412662804126739502e-01 2.604932785034179688e-01 -9.458060562610626221e-02 7.995777726173400879e-01 -1.628633290529251099e-01 3.567191064357757568e-01
-2.188764810562133789e-01 1.850836277008056641e-01 5.091030001640319824e-01 1.384657621383666992e-01 -6.933813095092773438e-01 3.593871369957923889e-02 3.952502906322479248e-01 -3.444421663880348206e-02
-6.300906091928482056e-02 2.521117031574249268e-01 1.941131204366683960e-01 8.387674577534198761e-03 -2.950503528118133545e-01 4.361773282289505005e-02 7.091021537780761719e-01 5.503965020179748535e-01
-1.199905052781105042e-01 -2.182586640119552612e-01 6.057435274124145508e-01 -3.103031516075134277e-01 2.277354300022125244e-01 5.525419116020202637e-01 3.205896317958831787e-01 1.216908618807792664e-01
-3.492261767387390137e-01 -3.213354945182800293e-01 5.019044280052185059e-01 5.684012174606323242e-01 1.508992761373519897e-01 3.958395123481750488e-01 -6.158020719885826111e-02 -1.286264657974243164e-01
-4.591898918151855469e-01 -6.230772137641906738e-01 1.135559827089309692e-01 4.599962830543518066e-01 -3.331390321254730225e-01 6.197734922170639038e-02 2.295133620500564575e-01 -9.449160099029541016e-02
-6.510817408561706543e-01 -2.152219265699386597e-01 -2.039208859205245972e-01 -2.163066342473030090e-02 -4.133180901408195496e-02 4.062100052833557129e-01 5.664374828338623047e-01 1.240667607635259628e-02
3.739252686500549316e-01 -2.939178943634033203e-01 -6.820174306631088257e-02 4.432380497455596924e-01 -2.062621414661407471e-01 6.324734091758728027e-01 3.607020080089569092e-01 -2.869989722967147827e-03
-1.601148694753646851e-01 -7.154891490936279297e-01 2.367556542158126831e-01 3.917934298515319824e-01 -2.822777628898620605e-01 -1.031554713845252991e-01 4.020733237266540527e-01 -2.997527271509170532e-02
6.124872341752052307e-02 -4.493474662303924561e-01 2.466203272342681885e-01 3.196198940277099609e-01 2.670015022158622742e-02 7.909329533576965332e-01 2.651759795844554901e-02 6.607706844806671143e-02
-6.888356059789657593e-02 3.771605715155601501e-02 3.959467709064483643e-01 2.322303056716918945e-01 -1.748649477958679199e-01 7.545262575149536133e-01 -2.542065978050231934e-01 3.444117605686187744e-01
3.657257854938507080e-01 -3.848043829202651978e-02 3.942234218120574951e-01 2.671588957309722900e-01 2.380559891462326050e-01 4.235902130603790283e-01 5.626951456069946289e-01 2.919807136058807373e-01
-6.155767440795898438e-01 -2.078310586512088776e-03 5.225932598114013672e-01 1.256458759307861328e-01 2.227561473846435547e-01 3.203891813755035400e-01 1.026259362697601318e-01 4.115445017814636230e-01
-3.638442456722259521e-01 -4.918557703495025635e-01 -8.234881609678268433e-02 4.816141426563262939e-01 -3.204151988029479980e-01 -2.265889942646026611e-02 5.289378166198730469e-01 6.330078840255737305e-02
-3.732595443725585938e-01 4.660450667142868042e-02 3.391337394714355469e-01 3.298113644123077393e-01 -6.505723595619201660e-01 2.091449797153472900e-01 2.809522449970245361e-01 -2.979896962642669678e-01
1.392968595027923584e-01 -3.417003452777862549e-01 1.121738553047180176e-01 5.716055631637573242e-01 -2.957334741950035095e-03 1.810357719659805298e-01 4.583095312118530273e-01 5.307458639144897461e-01
-2.254987880587577820e-02 -2.388150691986083984e-01 2.237742841243743896e-01 2.297397702932357788e-01 -1.317574679851531982e-01 8.871725201606750488e-01 -1.797968000173568726e-01 5.330633372068405151e-02
-7.447210699319839478e-02 2.979480922222137451e-01 2.689611613750457764e-01 -3.480691835284233093e-02 -3.405243456363677979e-01 7.436147332191467285e-02 5.780886411666870117e-01 6.135603785514831543e-01
-2.082865983247756958e-01 -7.641674280166625977e-01 2.209709882736206055e-01 -2.182243391871452332e-02 -5.067833662033081055e-01 3.835157677531242371e-02 2.443875819444656372e-01 -7.304076850414276123e-02
-7.368357479572296143e-02 -6.793028712272644043e-01 8.249495923519134521e-02 7.371172308921813965e-02 -2.311929613351821899e-01 -1.481074839830398560e-02 6.832897663116455078e-01 -1.802755892276763916e-02
-3.497882187366485596e-01 -6.536072492599487305e-01 -1.319988816976547241e-01 2.655901312828063965e-01 1.117838770151138306e-01 4.286206960678100586e-01 2.578472495079040527e-01 3.158915638923645020e-01
-3.059950768947601318e-01 -4.781895279884338379e-01 2.820119857788085938e-01 2.356439381837844849e-01 -6.270282864570617676e-01 3.458022698760032654e-02 -7.472799718379974365e-02 3.777544200420379639e-01
1.105973944067955017e-01 3.053667023777961731e-02 5.047125220298767090e-01 -6.713160872459411621e-02 -6.998785734176635742e-01 1.678846329450607300e-01 4.574414789676666260e-01 1.807082258164882660e-02
-1.862559169530868530e-01 -2.954764068126678467e-01 4.286100268363952637e-01 1.433617919683456421e-01 -7.261478304862976074e-01 3.008888103067874908e-02 -6.187597289681434631e-02 3.764554858207702637e-01
-4.300250858068466187e-02 -3.101290464401245117e-01 2.638936042785644531e-01 1.080820038914680481e-01 -1.487492173910140991e-01 8.523510694503784180e-01 3.640234842896461487e-02 -2.658860981464385986e-01
-2.428127825260162354e-01 -1.206944882869720459e-01 5.720686316490173340e-01 -1.760229319334030151e-01 1.925720125436782837e-01 6.960366964340209961e-01 5.807041376829147339e-02 2.080990076065063477e-01
-1.741348356008529663e-01 -3.958689868450164795e-01 1.747479289770126343e-01 5.526201426982879639e-02 -6.070173382759094238e-01 -7.280517369508743286e-02 6.368678212165832520e-01 -1.685340190306305885e-03
-4.310264810919761658e-02 -6.183822751045227051e-01 2.267955839633941650e-01 2.188947498798370361e-01 -3.381100893020629883e-01 -1.215980499982833862e-01 6.212425231933593750e-01 -3.670865669846534729e-02
-2.814148068428039551e-01 -6.273332238197326660e-01 1.797787472605705261e-02 7.595841586589813232e-02 1.071985661983489990e-01 5.332412719726562500e-01 7.965358346700668335e-02 4.679566919803619385e-01
-1.309318542480468750e-01 8.916798233985900879e-02 8.108434826135635376e-02 1.144711151719093323e-01 5.013260059058666229e-03 8.095014691352844238e-01 5.101282596588134766e-01 -1.991953253746032715e-01
1.306938230991363525e-01 -1.684542447328567505e-01 4.583633244037628174e-01 2.365664690732955933e-01 1.497586816549301147e-01 7.207394838333129883e-01 -3.757651895284652710e-02 3.810206651687622070e-01
5.022481083869934082e-02 -5.319723486900329590e-01 5.501030944287776947e-03 2.375700026750564575e-01 -3.423279225826263428e-01 7.112585902214050293e-01 9.682828187942504883e-02 -1.598756164312362671e-01
-2.302879244089126587e-01 -1.073562130331993103e-01 4.838641881942749023e-01 4.547341465950012207e-01 -6.693048477172851562e-01 7.025202363729476929e-02 -6.297630071640014648e-02 1.940726637840270996e-01
-1.717569679021835327e-01 -3.993073999881744385e-01 4.955652058124542236e-01 -7.375361025333404541e-02 3.713483735918998718e-02 7.350272536277770996e-01 2.814926393330097198e-02 -1.326359510421752930e-01
2.792242169380187988e-01 -4.075529277324676514e-01 2.067982554435729980e-01 -6.375940144062042236e-02 -3.234476447105407715e-01 4.121248796582221985e-02 3.315705955028533936e-01 7.020311951637268066e-01
-1.463297456502914429e-01 1.101269125938415527e-01 3.310324251651763916e-01 3.062527775764465332e-01 -5.758424401283264160e-01 3.013458251953125000e-01 4.466174840927124023e-01 -3.757864236831665039e-01
-8.095830678939819336e-02 -2.638646066188812256e-01 2.450908422470092773e-01 -1.784437298774719238e-01 -7.954563945531845093e-02 5.836516022682189941e-01 -7.079137116670608521e-02 6.927635669708251953e-01
1.458053737878799438e-01 4.310918599367141724e-02 6.160019040107727051e-01 -2.458428740501403809e-01 -4.214740395545959473e-01 1.626537144184112549e-01 5.697876811027526855e-01 9.072370082139968872e-02
-5.746160149574279785e-01 3.141569793224334717e-01 3.044329583644866943e-01 -6.713163852691650391e-02 -2.029533237218856812e-01 -3.360964730381965637e-02 4.872847199440002441e-01 4.406469166278839111e-01
1.253805756568908691e-01 -4.731342494487762451e-01 5.761512741446495056e-02 8.045747876167297363e-02 -4.689567983150482178e-01 1.315643936395645142e-01 4.879468679428100586e-02 7.148569226264953613e-01
-8.110409229993820190e-02 3.146683275699615479e-01 1.737899035215377808e-01 -1.881154626607894897e-01 -3.330178558826446533e-02 5.944759249687194824e-01 5.839287638664245605e-01 3.651470541954040527e-01
-2.036540657281875610e-01 -3.154807537794113159e-02 5.867407321929931641e-01 1.188885886222124100e-02 -7.349531054496765137e-01 6.497792899608612061e-03 2.382858395576477051e-01 1.270643919706344604e-01
1.240971758961677551e-01 -6.061049699783325195e-01 3.420916795730590820e-01 2.422271519899368286e-01 1.434560418128967285e-01 6.434973478317260742e-01 3.441397845745086670e-02 7.538700848817825317e-02
-2.168266773223876953e-01 -5.542063713073730469e-01 2.439957484602928162e-02 1.529123485088348389e-01 -3.705334067344665527e-01 3.096922114491462708e-02 6.772828698158264160e-01 -1.577910333871841431e-01
3.730233013629913330e-01 3.012988902628421783e-02 -4.087226931005716324e-03 -1.708419807255268097e-02 -5.601732134819030762e-01 4.239893555641174316e-01 4.178556501865386963e-01 4.375761747360229492e-01
-3.821172714233398438e-01 5.260742083191871643e-02 4.234871268272399902e-01 2.209295779466629028e-01 3.155856430530548096e-01 4.686349332332611084e-01 2.699581980705261230e-01 4.806009232997894287e-01
-3.750088065862655640e-02 2.651240229606628418e-01 5.158182382583618164e-01 2.004219144582748413e-01 -6.879817247390747070e-01 1.074457392096519470e-01 3.316703140735626221e-01 1.649145781993865967e-01
-3.156551420688629150e-01 2.522280216217041016e-01 -2.742865681648254395e-02 -1.361676603555679321e-01 -4.717127978801727295e-01 5.300393700599670410e-01 4.438764601945877075e-02 5.585911273956298828e-01
-2.564258575439453125e-01 -2.300581037998199463e-01 7.574740052223205566e-01 2.172071635723114014e-01 2.932535111904144287e-01 1.691244542598724365e-01 1.159750968217849731e-01 3.637613952159881592e-01
-3.004102408885955811e-01 3.647483885288238525e-02 -1.747520416975021362e-01 5.857386589050292969e-01 -1.212021410465240479e-01 2.536969184875488281e-01 6.750826835632324219e-01 -2.556266728788614273e-03
-3.575206995010375977e-01 -3.248330578207969666e-02 3.634687960147857666e-01 4.626319110393524170e-01 -6.783290505409240723e-01 -1.931897364556789398e-02 8.911877125501632690e-02 2.377817630767822266e-01
-3.480772376060485840e-01 5.820646509528160095e-02 4.075648486614227295e-01 4.665004909038543701e-01 2.631709575653076172e-01 4.743122756481170654e-01 2.026504725217819214e-01 3.955050110816955566e-01
-7.456377614289522171e-03 -1.395507007837295532e-01 2.887151539325714111e-01 -4.676830023527145386e-02 5.092596635222434998e-02 8.775386810302734375e-01 3.031634688377380371e-01 -1.742137372493743896e-01
1.233828440308570862e-01 -6.142539978027343750e-01 -7.844584435224533081e-02 4.108039736747741699e-01 -6.652162410318851471e-03 5.532324910163879395e-01 3.546717464923858643e-01 -2.554930187761783600e-02
-1.997933164238929749e-02 -1.672455519437789917e-01 5.709878802299499512e-01 1.865025907754898071e-01 2.986270785331726074e-01 4.949779212474822998e-01 5.194000005722045898e-01 -8.283702284097671509e-02
-4.253336787223815918e-01 4.696148335933685303e-01 3.261241912841796875e-01 2.942601963877677917e-02 -1.329124122858047485e-01 1.573459953069686890e-01 4.674741923809051514e-01 4.799737036228179932e-01
-3.834871351718902588e-01 1.092400103807449341e-01 3.476101532578468323e-02 6.819584965705871582e-01 -2.313692569732666016e-01 3.693203330039978027e-01 4.242968261241912842e-01 -6.907611340284347534e-02
-6.049815192818641663e-02 6.143764033913612366e-02 6.594039797782897949e-01 1.092501431703567505e-01 -5.918850898742675781e-01 1.852760612964630127e-01 3.358274698257446289e-01 -2.199570387601852417e-01
-2.166862487792968750e-01 -9.694585949182510376e-02 -3.918548673391342163e-02 7.609106898307800293e-01 -2.143740952014923096e-01 2.515469789505004883e-01 5.029078125953674316e-01 -3.129288554191589355e-02
-3.840565383434295654e-01 3.322663605213165283e-01 -5.580760538578033447e-02 -6.665090471506118774e-02 -4.900670051574707031e-01 4.700495898723602295e-01 2.435032576322555542e-01 4.627490639686584473e-01
1.221188828349113464e-01 -3.967983648180961609e-02 5.581713318824768066e-01 2.519332468509674072e-01 3.094572722911834717e-01 3.987428247928619385e-01 3.151617348194122314e-01 5.043812990188598633e-01
3.859043717384338379e-01 3.473735414445400238e-04 8.668442070484161377e-02 2.075991332530975342e-01 -1.279746592044830322e-01 2.903485596179962158e-01 7.700687646865844727e-01 3.267729282379150391e-01
-4.353921711444854736e-01 -5.768424868583679199e-01 2.334942072629928589e-01 1.988551467657089233e-01 -4.024731218814849854e-01 -1.562692373991012573e-01 2.263882458209991455e-01 3.820563852787017822e-01
2.730480134487152100e-01 -4.910709261894226074e-01 3.069131076335906982e-01 1.619250774383544922e-01 -6.369756907224655151e-02 6.233347058296203613e-01 3.037762939929962158e-01 -2.810606956481933594e-01
-2.675397396087646484e-01 -3.474519401788711548e-02 6.809872388839721680e-01 -4.587370157241821289e-02 -4.410823881626129150e-01 -1.626190543174743652e-01 4.633482694625854492e-01 1.602408736944198608e-01
1.305442303419113159e-01 -4.590362608432769775e-01 3.675204217433929443e-01 -1.467821151018142700e-01 2.808496057987213135e-01 6.073352694511413574e-01 3.801240921020507812e-01 1.529731750488281250e-01
1.551660895347595215e-01 -5.196500197052955627e-02 6.240854859352111816e-01 2.185990214347839355e-01 3.061501383781433105e-01 5.116956233978271484e-01 4.224218428134918213e-01 -4.421013221144676208e-02
2.485437542200088501e-01 -2.685948908329010010e-01 -1.224265471100807190e-01 3.148318501189351082e-03 -6.408047080039978027e-01 3.765927553176879883e-01 4.259248375892639160e-01 3.423737585544586182e-01
-5.847966074943542480e-01 3.022540211677551270e-01 2.236152589321136475e-01 -4.398541152477264404e-02 -4.193730354309082031e-01 1.176779121160507202e-01 2.223302870988845825e-01 5.249422788619995117e-01
-5.190837755799293518e-02 1.875957548618316650e-01 1.479215919971466064e-01 8.369284868240356445e-02 3.402870148420333862e-02 8.218372464179992676e-01 5.026136040687561035e-01 -6.350715458393096924e-02
-2.723501622676849365e-01 7.248272746801376343e-02 6.863385438919067383e-01 -3.156526014208793640e-02 -6.369820833206176758e-01 1.369762271642684937e-01 3.435684740543365479e-02 1.510819494724273682e-01
4.284436255693435669e-02 1.690364629030227661e-01 4.052712917327880859e-01 7.816898822784423828e-02 -8.077207803726196289e-01 1.873289346694946289e-01 2.221445441246032715e-01 2.497653812170028687e-01
-3.340687453746795654e-01 3.311564624309539795e-01 9.512227028608322144e-02 -1.451160013675689697e-01 -2.541694641113281250e-01 5.977339744567871094e-01 3.377786576747894287e-01 4.611335396766662598e-01
-2.690728604793548584e-01 -2.105311900377273560e-01 8.302622437477111816e-01 1.336513906717300415e-01 2.662321031093597412e-01 3.015706539154052734e-01 6.164978817105293274e-02 1.022406667470932007e-01
-2.856381237506866455e-01 1.726731359958648682e-01 3.862600922584533691e-01 4.956445395946502686e-01 -6.313336491584777832e-01 -2.842415310442447662e-02 2.416891157627105713e-01 1.895539760589599609e-01
-2.480849921703338623e-01 3.300837278366088867e-01 4.605437070131301880e-02 2.347994297742843628e-01 -3.538347780704498291e-01 1.032854765653610229e-01 6.531015634536743164e-01 4.580812156200408936e-01
2.105622142553329468e-01 4.084285721182823181e-02 -1.099682524800300598e-01 4.385038316249847412e-01 -3.630327880382537842e-01 7.370503544807434082e-01 2.726028263568878174e-01 1.638533733785152435e-02
-1.942382603883743286e-01 -5.338891148567199707e-01 3.216525018215179443e-01 2.265418022871017456e-01 -5.656310915946960449e-01 -8.659300953149795532e-02 2.591984532773494720e-02 4.408443272113800049e-01
1.439897418022155762e-01 -1.557966023683547974e-01 6.448173522949218750e-01 9.625674039125442505e-02 3.296126723289489746e-01 5.056897401809692383e-01 4.059385359287261963e-01 -2.805291675031185150e-02
3.223781660199165344e-02 6.057711318135261536e-02 5.398388504981994629e-01 1.273209415376186371e-02 -7.860482931137084961e-01 1.798653155565261841e-01 1.596343815326690674e-01 1.673222184181213379e-01
-2.166907340288162231e-01 -3.890147209167480469e-01 2.546059787273406982e-01 2.562268972396850586e-01 -7.010489106178283691e-01 2.366456985473632812e-01 -2.315290868282318115e-01 2.648767232894897461e-01
2.593897283077239990e-01 -1.156276017427444458e-01 -7.979255914688110352e-02 6.947489082813262939e-02 -6.828149557113647461e-01 3.076704442501068115e-01 5.258749127388000488e-01 2.659167945384979248e-01
1.683014631271362305e-02 -3.722010180354118347e-02 -4.834944382309913635e-02 3.907558619976043701e-01 -5.940349772572517395e-02 8.010444045066833496e-01 4.264516830444335938e-01 -1.274432092905044556e-01
-3.918620347976684570e-01 -6.319532990455627441e-01 2.429360002279281616e-01 3.605018556118011475e-01 -3.010238111019134521e-01 -1.731477975845336914e-01 2.872213721275329590e-01 2.345372736454010010e-01
-2.562819123268127441e-01 1.466780155897140503e-01 -1.170880198478698730e-01 5.978490114212036133e-01 -1.094186827540397644e-01 1.599089801311492920e-01 6.864979267120361328e-01 1.812436580657958984e-01
-3.940797150135040283e-01 2.991343140602111816e-01 2.911649644374847412e-01 -9.059469401836395264e-02 -2.542870342731475830e-01 1.538121420890092850e-02 6.187995076179504395e-01 4.630597233772277832e-01
-1.075963079929351807e-01 -1.618482768535614014e-01 -1.694556325674057007e-01 7.533261775970458984e-01 -2.189418822526931763e-01 2.580860853195190430e-01 4.690079689025878906e-01 1.774831861257553101e-01
-1.242945268750190735e-01 2.497706115245819092e-01 5.133274197578430176e-01 2.295856326818466187e-01 -7.320466637611389160e-01 1.120990961790084839e-01 1.952940076589584351e-01 1.391136646270751953e-01
-3.502885699272155762e-01 -1.761090606451034546e-01 4.257789850234985352e-01 3.687826171517372131e-02 1.760556399822235107e-01 7.614282965660095215e-01 4.959693551063537598e-02 2.245156317949295044e-01
-4.859344959259033203e-01 -6.354119777679443359e-01 1.491538286209106445e-01 -1.226163953542709351e-01 -4.876258373260498047e-01 4.275769367814064026e-02 2.833855748176574707e-01 5.406448990106582642e-02
2.357214391231536865e-01 -2.169451713562011719e-01 2.164217829704284668e-01 2.076507955789566040e-01 -2.882640063762664795e-01 -1.518152467906475067e-02 3.523493409156799316e-01 7.745555639266967773e-01
-6.050606966018676758e-01 4.435136020183563232e-01 2.946676611900329590e-01 4.212759085930883884e-04 -1.201158314943313599e-01 1.570866256952285767e-01 4.884086847305297852e-01 2.696681022644042969e-01
9.967421740293502808e-02 1.767033338546752930e-01 6.045948266983032227e-01 -1.196895837783813477e-01 -4.400922060012817383e-01 2.342627048492431641e-01 5.746846199035644531e-01 1.256965380162000656e-02
-3.315737470984458923e-02 -4.024178385734558105e-01 1.329009681940078735e-01 1.707619428634643555e-02 -2.512043528258800507e-02 8.366020321846008301e-01 3.369457423686981201e-01 -7.028266042470932007e-02
-6.395823508501052856e-02 -1.243673488497734070e-01 1.142456457018852234e-01 7.783871293067932129e-01 7.787559926509857178e-02 3.625383377075195312e-01 6.833934783935546875e-02 4.683321118354797363e-01
-3.407136797904968262e-01 4.937485158443450928e-01 2.586681246757507324e-01 6.460502743721008301e-02 -1.963500529527664185e-01 2.427665591239929199e-01 4.779876768589019775e-01 4.930340349674224854e-01
2.883199155330657959e-01 8.310257457196712494e-03 8.746016025543212891e-02 -9.643764793872833252e-02 -5.394117832183837891e-01 2.800841629505157471e-01 5.711681842803955078e-01 4.518936574459075928e-01
-5.618712306022644043e-01 -3.251405954360961914e-01 4.004591703414916992e-01 -6.931595504283905029e-02 -4.731124341487884521e-01 -9.865097701549530029e-02 1.285901516675949097e-01 4.041153490543365479e-01
2.834206223487854004e-01 -2.227588146924972534e-01 -1.076575834304094315e-02 6.494534015655517578e-01 -3.773363530635833740e-01 3.782674074172973633e-01 3.715596199035644531e-01 -1.569083034992218018e-01
2.111225873231887817e-01 -3.028921782970428467e-01 6.026909947395324707e-01 1.329127848148345947e-01 2.785401642322540283e-01 5.337707996368408203e-01 3.440049886703491211e-01 -4.411238059401512146e-02
-1.775475740432739258e-01 -5.046033263206481934e-01 1.587076485157012939e-01 -8.004418760538101196e-02 -1.840811222791671753e-01 -1.366460025310516357e-01 7.828718423843383789e-01 1.296563893556594849e-01
-3.214775919914245605e-01 -4.701144620776176453e-02 4.945452511310577393e-01 1.742625832557678223e-01 -6.695148944854736328e-01 -1.013070195913314819e-01 1.489710062742233276e-01 3.725506663322448730e-01
-4.449273645877838135e-01 -1.188678070902824402e-01 4.888637065887451172e-01 1.233485937118530273e-01 2.642084956169128418e-01 3.445514142513275146e-01 9.025742113590240479e-02 5.805509090423583984e-01
4.132432043552398682e-01 -2.646174728870391846e-01 -2.416064497083425522e-03 9.959640353918075562e-02 -3.761934340000152588e-01 1.680096834897994995e-01 4.709502458572387695e-01 5.981132984161376953e-01
2.599054872989654541e-01 -3.201646804809570312e-01 8.176813274621963501e-02 3.448058962821960449e-01 1.535992026329040527e-01 2.140991091728210449e-01 7.748402357101440430e-01 1.858980953693389893e-01
1.059183478355407715e-01 -1.728854179382324219e-01 1.078544184565544128e-01 -5.637271329760551453e-02 -1.978922188282012939e-01 9.265792369842529297e-01 2.018243074417114258e-01 -7.508714497089385986e-02
-1.184861063957214355e-01 3.945633769035339355e-01 2.690986096858978271e-01 -1.608550995588302612e-01 -8.089198172092437744e-02 5.224390029907226562e-01 5.989436507225036621e-01 3.062233626842498779e-01
-1.999735385179519653e-01 -3.506578505039215088e-01 -3.148887157440185547e-01 7.874879240989685059e-02 -4.682715833187103271e-01 6.296298503875732422e-01 3.388338088989257812e-01 -3.424996882677078247e-02
3.054768741130828857e-01 -1.098163574934005737e-01 3.864498734474182129e-01 7.113176584243774414e-01 -2.119391039013862610e-02 1.567111909389495850e-01 1.396160125732421875e-01 4.413702189922332764e-01
-1.054036542773246765e-01 -1.199210584163665771e-01 3.748047351837158203e-02 6.288180947303771973e-01 -1.426143646240234375e-01 4.545951187610626221e-01 5.043370723724365234e-01 -3.103876113891601562e-01
2.759148180484771729e-01 -4.332225918769836426e-01 2.485940754413604736e-01 3.604091005399823189e-03 -1.628150343894958496e-01 6.730312108993530273e-01 3.406602740287780762e-01 -2.807987332344055176e-01
-1.935217231512069702e-01 -4.261622130870819092e-01 3.961335420608520508e-01 -1.245535090565681458e-01 -6.291118860244750977e-01 -1.347090303897857666e-01 3.745378851890563965e-01 2.330085188150405884e-01
2.201610058546066284e-01 -3.052330017089843750e-01 1.256633251905441284e-01 3.825451061129570007e-02 -1.303700804710388184e-01 7.854614853858947754e-01 4.139416217803955078e-01 -1.892449706792831421e-01
-3.696072399616241455e-01 -2.804782390594482422e-01 2.374432086944580078e-01 3.010067641735076904e-01 -6.163187026977539062e-01 1.356839090585708618e-01 -2.197321504354476929e-01 4.372606277465820312e-01
1.783627718687057495e-01 1.496654748916625977e-01 4.442178308963775635e-01 4.431879818439483643e-01 2.299573570489883423e-01 2.782426476478576660e-01 4.942501187324523926e-01 4.212594032287597656e-01
2.489702403545379639e-01 -6.499716639518737793e-01 2.669765651226043701e-01 3.617399632930755615e-01 -1.734749414026737213e-02 5.581374168395996094e-01 3.542891144752502441e-02 1.857314817607402802e-02
7.657297700643539429e-02 -6.450813263654708862e-02 6.266791820526123047e-01 -2.409913092851638794e-01 -5.067129135131835938e-01 1.225470006465911865e-01 5.125957727432250977e-01 6.812890619039535522e-02
-1.394423097372055054e-01 1.044113095849752426e-02 4.610993266105651855e-01 -1.672808825969696045e-01 1.055538281798362732e-01 7.907685041427612305e-01 6.053372845053672791e-02 3.158014118671417236e-01
1.497674919664859772e-02 -5.255620181560516357e-02 6.147139668464660645e-01 -1.638282090425491333e-01 -6.041756868362426758e-01 7.585816085338592529e-02 4.702772498130798340e-01 1.890356466174125671e-02
9.994898736476898193e-02 -1.131898313760757446e-01 5.806970596313476562e-01 -1.798325181007385254e-01 -6.265507340431213379e-01 1.599988192319869995e-01 4.350466430187225342e-01 -1.477817539125680923e-02
-5.039864778518676758e-01 4.359421506524085999e-02 1.244962662458419800e-01 5.939828157424926758e-01 -1.421237438917160034e-01 -1.129239350557327271e-01 5.795726776123046875e-01 8.322776854038238525e-02
2.652297914028167725e-02 3.170193433761596680e-01 2.181665748357772827e-01 -2.098619788885116577e-01 -3.180736303329467773e-02 5.523497462272644043e-01 5.749182105064392090e-01 4.129452705383300781e-01
2.289575338363647461e-01 -6.020034551620483398e-01 1.103749424219131470e-01 -1.038303505629301071e-02 -2.650607228279113770e-01 1.058250442147254944e-01 2.109339237213134766e-01 6.685289144515991211e-01
1.550066024065017700e-01 -3.235781490802764893e-01 3.833233714103698730e-01 1.292445212602615356e-01 -4.979675635695457458e-02 8.261865973472595215e-01 -1.150270625948905945e-01 9.661247581243515015e-02
-2.607663273811340332e-01 9.131526947021484375e-02 3.715600669384002686e-01 1.045665889978408813e-02 2.676975913345813751e-02 6.613020896911621094e-01 -1.390971802175045013e-02 5.892925262451171875e-01
-1.596510410308837891e-01 -1.876058429479598999e-01 -5.150639638304710388e-02 6.451466083526611328e-01 -4.588034376502037048e-02 5.492154955863952637e-01 4.135521054267883301e-01 -2.137304842472076416e-01
1.357201635837554932e-01 -9.216579794883728027e-02 9.130176901817321777e-02 5.946219563484191895e-01 9.231634438037872314e-02 1.722068637609481812e-01 6.919531226158142090e-01 3.069163858890533447e-01
-3.242145180702209473e-01 -4.680606424808502197e-01 2.411037981510162354e-01 1.571823209524154663e-01 -5.894392728805541992e-01 6.797919422388076782e-02 -1.364914178848266602e-01 4.714628458023071289e-01
2.296817898750305176e-01 -4.826367199420928955e-01 -5.578866973519325256e-02 1.030815839767456055e-01 -3.665767014026641846e-01 6.366961002349853516e-01 3.494971394538879395e-01 -1.966246962547302246e-01
-2.808554172515869141e-01 -3.138744533061981201e-01 -1.424931138753890991e-01 6.876810193061828613e-01 4.316926747560501099e-02 4.532777070999145508e-01 1.203642562031745911e-01 3.279965817928314209e-01
9.944198280572891235e-02 1.789467334747314453e-01 3.038554191589355469e-01 1.286013424396514893e-02 -1.324726194143295288e-01 1.359484940767288208e-01 7.977855205535888672e-01 4.394349455833435059e-01
1.219992786645889282e-01 -5.080218315124511719e-01 -2.017810642719268799e-01 3.544962406158447266e-01 -4.458371698856353760e-01 4.913175404071807861e-01 3.344504535198211670e-01 -9.287548810243606567e-02
-5.129847526550292969e-01 -1.595539599657058716e-01 3.970018625259399414e-01 1.027653664350509644e-01 1.951058357954025269e-01 5.781119465827941895e-01 3.701967000961303711e-01 -1.840999871492385864e-01
-2.036309838294982910e-01 -2.558082528412342072e-02 5.938974022865295410e-01 -1.466424018144607544e-01 -6.488409042358398438e-01 2.375444024801254272e-01 2.869735956192016602e-01 -1.545516401529312134e-01
1.395590789616107941e-02 -1.995975971221923828e-01 5.277764201164245605e-01 -2.050069272518157959e-01 -7.161195874214172363e-01 2.444622963666915894e-01 2.277841120958328247e-01 -1.221296191215515137e-01
2.762830257415771484e-01 -3.735913932323455811e-01 3.064812123775482178e-01 4.581584781408309937e-02 -4.408105313777923584e-01 -2.084064064547419548e-03 2.270765155553817749e-01 6.649701595306396484e-01
-3.487023711204528809e-01 -2.205315381288528442e-01 1.987241581082344055e-02 7.267714142799377441e-01 -1.400353908538818359e-01 1.888614743947982788e-01 4.141339659690856934e-01 -2.727550566196441650e-01
-1.654321104288101196e-01 -5.689234137535095215e-01 4.332548677921295166e-01 -1.426348537206649780e-01 -5.915234684944152832e-01 -5.916136875748634338e-02 2.726363539695739746e-01 1.147749945521354675e-01
-3.098967075347900391e-01 2.935898900032043457e-01 -3.054361976683139801e-02 -1.341294944286346436e-01 -5.683891177177429199e-01 5.127696990966796875e-01 3.081205785274505615e-01 3.433777689933776855e-01
-2.310926169157028198e-01 -2.219669222831726074e-01 6.216292381286621094e-01 -3.441779613494873047e-01 9.192690998315811157e-02 5.570089817047119141e-01 2.607023417949676514e-01 -7.596223801374435425e-02
1.198782920837402344e-01 -5.862282514572143555e-01 -2.970960140228271484e-01 2.532959878444671631e-01 -1.639562398195266724e-01 4.450954198837280273e-01 5.014355182647705078e-01 1.145057901740074158e-01
2.964741922914981842e-02 -3.806889057159423828e-01 2.119265794754028320e-01 1.402873247861862183e-01 -2.504881918430328369e-01 8.331633210182189941e-01 -1.608418673276901245e-01 -8.263272792100906372e-02
-1.568828821182250977e-01 3.930445909500122070e-01 5.619768500328063965e-01 2.003795206546783447e-01 1.157373189926147461e-01 5.350492000579833984e-01 1.666321158409118652e-01 3.708030581474304199e-01
-4.942489564418792725e-01 -2.771689593791961670e-01 3.519178926944732666e-01 5.730635952204465866e-03 -6.064726114273071289e-01 -1.144599542021751404e-01 2.499776929616928101e-01 3.340915739536285400e-01
9.071939438581466675e-02 2.779698073863983154e-01 5.900440812110900879e-01 -9.029451012611389160e-02 -4.003490209579467773e-01 3.041423261165618896e-01 5.498341321945190430e-01 -5.566156283020973206e-02
-5.040915608406066895e-01 -5.505355596542358398e-01 3.942944705486297607e-01 2.442705072462558746e-02 2.498528361320495605e-01 4.006283879280090332e-01 9.727013856172561646e-02 2.331235855817794800e-01
-3.530478179454803467e-01 -2.796249389648437500e-01 4.673608541488647461e-01 1.216881051659584045e-01 4.187855124473571777e-01 4.417763352394104004e-01 4.366293549537658691e-01 -5.234635621309280396e-02
-2.250858992338180542e-01 -3.398749232292175293e-01 3.478415608406066895e-01 -3.153200447559356689e-01 -6.808530092239379883e-01 7.096395641565322876e-02 3.482224345207214355e-01 1.534445434808731079e-01
-1.177773699164390564e-01 -5.690608620643615723e-01 -2.853671014308929443e-01 3.538289070129394531e-01 3.884759545326232910e-02 3.586565256118774414e-01 2.936210036277770996e-01 4.891952276229858398e-01
-4.171645641326904297e-01 -2.063211649656295776e-01 -3.851775079965591431e-02 -3.419627249240875244e-01 -1.164744570851325989e-01 7.792227268218994141e-01 1.955030858516693115e-01 7.750781625509262085e-02
4.767305850982666016e-01 -3.425631821155548096e-01 2.706205658614635468e-02 4.342775046825408936e-01 -2.613021731376647949e-01 4.711037576198577881e-01 4.059895575046539307e-01 -1.049003228545188904e-01
-3.112674951553344727e-01 1.007341742515563965e-01 -1.715137809514999390e-01 6.591246724128723145e-01 -1.503514051437377930e-01 2.878812551498413086e-01 5.682895183563232422e-01 -2.585651725530624390e-02
-4.179036617279052734e-02 2.157389372587203979e-01 6.356865167617797852e-01 -9.622352570295333862e-02 -4.272087216377258301e-01 4.260022938251495361e-01 3.634701967239379883e-01 -2.055682539939880371e-01
4.507760051637887955e-03 -1.596001237630844116e-01 5.810210108757019043e-01 7.755247503519058228e-02 3.111195564270019531e-01 2.768368124961853027e-01 3.282386362552642822e-01 5.913825631141662598e-01
9.457681328058242798e-02 1.233470365405082703e-01 -1.708912998437881470e-01 -1.842521131038665771e-02 -6.176130771636962891e-01 4.965547621250152588e-01 4.442709684371948242e-01 3.477185368537902832e-01
-3.045892119407653809e-01 1.412746906280517578e-01 5.680345296859741211e-01 6.824945658445358276e-02 -6.123955249786376953e-01 -7.405575364828109741e-02 3.895292282104492188e-01 1.664330065250396729e-01
-1.389580667018890381e-01 1.992253363132476807e-01 2.152316719293594360e-01 4.235292375087738037e-01 -1.535163223743438721e-01 5.530761480331420898e-01 -2.233060151338577271e-01 5.796311497688293457e-01
1.690390706062316895e-01 8.975983597338199615e-03 1.941365599632263184e-01 3.529259860515594482e-01 9.146509692072868347e-03 7.158525586128234863e-01 4.717258363962173462e-02 5.425366163253784180e-01
-3.028627634048461914e-01 3.271782100200653076e-01 -2.787606790661811829e-02 -5.848984792828559875e-02 -3.585124313831329346e-01 7.943052053451538086e-01 4.545753449201583862e-02 1.884465515613555908e-01
-7.939026504755020142e-02 -8.704951405525207520e-02 1.399823874235153198e-01 1.680833846330642700e-01 -7.785711437463760376e-02 2.001696266233921051e-02 8.042537569999694824e-01 5.338406562805175781e-01
-1.316624581813812256e-01 -4.928692281246185303e-01 5.909004211425781250e-01 5.229526162147521973e-01 1.944002360105514526e-01 2.623072862625122070e-01 -5.843356251716613770e-02 8.420895040035247803e-02
-6.971794366836547852e-02 -5.564220547676086426e-01 3.991948664188385010e-01 -1.290840059518814087e-01 -2.085015624761581421e-01 -2.003978937864303589e-01 6.081325411796569824e-01 2.367643713951110840e-01
2.374091297388076782e-01 -3.327438831329345703e-01 -1.048785224556922913e-01 3.879027962684631348e-01 -1.546207219362258911e-01 1.266690939664840698e-01 5.437445640563964844e-01 5.795167684555053711e-01
-3.170821666717529297e-01 -4.125444293022155762e-01 5.621591210365295410e-01 -3.705146536231040955e-02 3.122866451740264893e-01 5.153265595436096191e-01 2.148948907852172852e-01 5.104986578226089478e-02
-3.993001282215118408e-01 -2.153630107641220093e-01 2.701481878757476807e-01 -3.651561215519905090e-02 -9.502710402011871338e-02 6.505195498466491699e-01 3.088598549365997314e-01 -4.384799003601074219e-01
-2.961528003215789795e-01 -3.069835901260375977e-01 6.588823199272155762e-01 4.001630544662475586e-01 2.280153781175613403e-01 4.111683070659637451e-01 -1.540431752800941467e-02 -5.010402947664260864e-02
1.968977600336074829e-01 -5.526129007339477539e-01 -4.938696324825286865e-02 1.213060598820447922e-02 -2.837275564670562744e-01 6.402078270912170410e-01 3.552119135856628418e-01 -1.916273385286331177e-01
4.952989891171455383e-02 -5.082550644874572754e-01 -7.987950742244720459e-02 1.022701188921928406e-01 -4.211897850036621094e-01 6.036946177482604980e-01 3.302195966243743896e-01 -2.673772871494293213e-01
1.603518873453140259e-01 -3.731040060520172119e-01 9.649235755205154419e-02 -8.873761445283889771e-02 -2.409885227680206299e-01 6.891847848892211914e-01 4.506221413612365723e-01 -2.859792113304138184e-01
1.101228520274162292e-01 -4.487150609493255615e-01 1.359775215387344360e-01 6.054614782333374023e-01 -4.057786986231803894e-02 -1.325120627880096436e-01 4.505681693553924561e-01 4.233634769916534424e-01
8.244845271110534668e-02 7.660565525293350220e-02 6.814617514610290527e-01 -1.520046591758728027e-01 -2.828881442546844482e-01 1.631205976009368896e-01 6.195698380470275879e-01 -9.663047641515731812e-02
2.368511259555816650e-01 -7.974240928888320923e-02 -2.566821873188018799e-01 1.038804873824119568e-01 -6.040324568748474121e-01 5.376076698303222656e-01 2.782127261161804199e-01 3.599808216094970703e-01
6.238748505711555481e-02 -3.762168586254119873e-01 -1.077451109886169434e-01 5.953596234321594238e-01 -2.854831814765930176e-01 5.836604833602905273e-01 2.120392024517059326e-01 -1.462390273809432983e-01
-1.954070329666137695e-01 -7.156026959419250488e-01 1.859224587678909302e-01 1.662064343690872192e-03 -4.575108885765075684e-01 2.958647441118955612e-03 4.492908716201782227e-01 -6.302116066217422485e-02
3.670483529567718506e-01 -4.224381446838378906e-01 8.199967443943023682e-02 1.918093860149383545e-01 -5.207295417785644531e-01 4.589361846446990967e-01 3.663870990276336670e-01 -1.651831567287445068e-01
-1.250472515821456909e-01 3.271021544933319092e-01 1.364958286285400391e-01 9.174546599388122559e-02 5.174768622964620590e-03 6.749962568283081055e-01 5.285860896110534668e-01 3.395131826400756836e-01
-2.123277485370635986e-01 3.845589458942413330e-01 2.037345021963119507e-01 -1.159023717045783997e-01 -8.641437627375125885e-03 5.826650261878967285e-01 3.492852151393890381e-01 5.389962792396545410e-01
-2.436061203479766846e-01 -6.276158690452575684e-01 2.821528315544128418e-01 -2.457076311111450195e-01 -4.106469750404357910e-01 -6.886251270771026611e-02 4.635129570960998535e-01 1.362157613039016724e-01
-4.024144262075424194e-02 1.658207625150680542e-01 4.879173338413238525e-01 8.318880200386047363e-02 -7.494565844535827637e-01 7.501344382762908936e-02 3.699665367603302002e-01 1.473539769649505615e-01
-6.188582181930541992e-01 -4.070556759834289551e-01 -2.328366041183471680e-01 -4.580092802643775940e-02 -5.062741786241531372e-02 4.275105595588684082e-01 4.532678425312042236e-01 6.503542512655258179e-02
-4.960659444332122803e-01 -2.935256063938140869e-01 5.452335476875305176e-01 5.137388110160827637e-01 1.590094715356826782e-01 2.812074124813079834e-01 3.266471624374389648e-02 -3.354667499661445618e-02
-3.786011934280395508e-01 4.863817617297172546e-02 4.604880232363939285e-03 7.653812170028686523e-01 -1.789362430572509766e-01 1.208082139492034912e-01 4.590047001838684082e-01 1.056769862771034241e-01
-1.901564151048660278e-01 -4.379482567310333252e-01 1.162334531545639038e-01 -2.427403628826141357e-01 -6.755867600440979004e-01 1.251044776290655136e-02 4.353401958942413330e-01 2.313302457332611084e-01
-1.503057032823562622e-01 2.021789550781250000e-01 1.350075155496597290e-01 1.250330507755279541e-01 -3.199736177921295166e-01 -4.568277299404144287e-02 7.565132975578308105e-01 4.752780199050903320e-01
-3.634655475616455078e-01 -1.061272919178009033e-01 2.000805139541625977e-01 -5.773875163868069649e-04 -2.326266020536422729e-01 8.063026666641235352e-01 1.097184866666793823e-01 -3.167336583137512207e-01
-5.335644483566284180e-01 2.869038097560405731e-02 -1.296319663524627686e-01 -1.198675390332937241e-02 1.252427697181701660e-01 3.742569386959075928e-01 6.996319890022277832e-01 2.286895960569381714e-01
-3.729720599949359894e-03 -2.702955603599548340e-01 4.234264492988586426e-01 4.041112959384918213e-02 -5.596432089805603027e-01 -1.535030454397201538e-01 6.395409107208251953e-01 -1.507676392793655396e-02
1.978585124015808105e-01 -4.209616780281066895e-01 -1.029335260391235352e-01 -1.001708880066871643e-01 -6.593885421752929688e-01 2.629516124725341797e-01 4.967972636222839355e-01 1.107679158449172974e-01
-2.935199141502380371e-01 -8.192878216505050659e-02 3.455944359302520752e-01 -7.167894858866930008e-03 2.731458842754364014e-01 6.224858760833740234e-01 5.365508794784545898e-01 -1.940688192844390869e-01
-7.522239536046981812e-02 -1.994331628084182739e-01 2.043563872575759888e-01 5.349822640419006348e-01 2.983397841453552246e-01 3.469204604625701904e-01 3.192570209503173828e-01 5.615291595458984375e-01
-3.495365977287292480e-01 1.144525632262229919e-01 2.689719796180725098e-01 1.531453728675842285e-01 -2.917868793010711670e-01 -1.976124793291091919e-01 6.387601494789123535e-01 4.865395128726959229e-01
1.670753359794616699e-01 -4.915474727749824524e-02 6.653961539268493652e-02 1.711170822381973267e-01 -5.164472758769989014e-02 9.371597766876220703e-01 2.055135071277618408e-01 1.130917742848396301e-01
1.595920175313949585e-01 -3.072231775149703026e-03 1.854388564825057983e-01 7.207006961107254028e-02 -1.892282664775848389e-01 8.227369189262390137e-01 -7.469721883535385132e-02 4.654638469219207764e-01
-5.003724694252014160e-01 -3.139957487583160400e-01 3.994772732257843018e-01 -1.510729193687438965e-01 5.798764526844024658e-02 6.654794812202453613e-01 2.426604181528091431e-02 1.476973593235015869e-01
8.111645281314849854e-02 -3.615476787090301514e-01 3.454686403274536133e-01 -5.945651233196258545e-02 -8.170073479413986206e-02 7.268652915954589844e-01 3.349673748016357422e-01 -3.043166399002075195e-01
1.773207038640975952e-01 3.322345018386840820e-01 2.452404946088790894e-01 -8.597751706838607788e-02 -2.980661578476428986e-02 5.471351146697998047e-01 5.371018648147583008e-01 4.493540227413177490e-01
-4.690243601799011230e-01 4.791173618286848068e-03 5.209406614303588867e-01 3.143683671951293945e-01 -5.617489814758300781e-01 -1.307784616947174072e-01 2.557804584503173828e-01 1.081567555665969849e-01
-3.845207765698432922e-02 -2.862007915973663330e-01 1.428720057010650635e-01 -1.721543222665786743e-01 -7.288477569818496704e-02 7.056419849395751953e-01 5.237455368041992188e-01 -2.983436286449432373e-01
-1.612448692321777344e-01 2.637305110692977905e-02 5.618575215339660645e-01 -1.931594014167785645e-01 -6.842465996742248535e-01 2.641558051109313965e-01 2.819134891033172607e-01 -5.350831523537635803e-02
-4.114266037940979004e-01 -1.668130308389663696e-01 3.738340139389038086e-01 1.794555783271789551e-01 -6.188599467277526855e-01 3.505635540932416916e-03 4.197064340114593506e-01 -2.679404616355895996e-01
1.567593514919281006e-01 -6.821987032890319824e-02 3.810773789882659912e-01 2.949045002460479736e-01 2.122910469770431519e-01 6.444053649902343750e-01 2.320421785116195679e-01 4.737242758274078369e-01
-3.186489269137382507e-02 -1.402468979358673096e-01 5.090685486793518066e-01 -2.211344838142395020e-01 3.386524692177772522e-02 6.152053475379943848e-01 5.708106979727745056e-02 5.370116233825683594e-01
4.366999492049217224e-03 -1.078864485025405884e-01 2.007520198822021484e-01 4.337621033191680908e-01 -5.946087837219238281e-02 6.991054415702819824e-01 -1.236191764473915100e-01 5.023194551467895508e-01
-3.452869355678558350e-01 1.840017288923263550e-01 -5.532784387469291687e-02 7.084442973136901855e-01 -3.412243425846099854e-01 1.972545534372329712e-01 3.404306173324584961e-01 2.659500539302825928e-01
9.021759778261184692e-02 -3.080616593360900879e-01 -1.520394533872604370e-01 2.624104321002960205e-01 -6.752594113349914551e-01 9.508170932531356812e-02 4.438242614269256592e-01 3.781374096870422363e-01
-1.918539702892303467e-01 7.614462636411190033e-03 6.838925927877426147e-02 -3.026273846626281738e-01 -2.935397326946258545e-01 4.707948267459869385e-01 9.086575359106063843e-02 7.421614527702331543e-01
-6.255179643630981445e-02 2.349741607904434204e-01 1.707064807415008545e-01 2.751263082027435303e-01 3.601010143756866455e-02 8.300843238830566406e-01 3.658033609390258789e-01 1.090434938669204712e-01
1.458997130393981934e-01 -1.167680993676185608e-01 -2.186414897441864014e-01 3.437477648258209229e-01 -3.967219591140747070e-01 7.431173920631408691e-01 2.990790307521820068e-01 -7.208720315247774124e-03
8.736012130975723267e-02 7.028158009052276611e-02 2.620316743850708008e-01 1.924377530813217163e-01 1.510542929172515869e-01 4.386254549026489258e-01 4.436717331409454346e-01 6.853331327438354492e-01
4.511350989341735840e-01 -3.081819713115692139e-01 -1.776951481588184834e-03 2.419947087764739990e-01 -4.024886190891265869e-01 5.177862048149108887e-01 4.236658215522766113e-01 1.826035827398300171e-01
-2.135443538427352905e-01 -7.607954740524291992e-01 2.119787931442260742e-01 -9.010856039822101593e-03 -3.959150910377502441e-01 4.405751451849937439e-02 3.664596974849700928e-01 -1.938827633857727051e-01
-1.664969623088836670e-01 2.301541268825531006e-01 5.402905344963073730e-01 1.243358775973320007e-01 -6.867361664772033691e-01 6.834465265274047852e-02 3.065575361251831055e-01 2.041553258895874023e-01
1.516047865152359009e-01 -1.389922201633453369e-01 5.426108241081237793e-01 8.512662351131439209e-02 2.863915562629699707e-01 3.278125524520874023e-01 3.285892903804779053e-01 5.988087654113769531e-01
-1.230984181165695190e-01 1.966390162706375122e-01 1.109583899378776550e-01 3.633662760257720947e-01 -3.121209703385829926e-02 6.857648491859436035e-01 5.528602749109268188e-02 5.723015069961547852e-01
4.078710377216339111e-01 -5.579435229301452637e-01 2.894964218139648438e-01 4.419964253902435303e-01 3.975507989525794983e-02 2.660030424594879150e-01 4.097523987293243408e-01 5.418439954519271851e-02
1.055550277233123779e-01 1.645546108484268188e-01 8.161845058202743530e-02 -8.714742725715041161e-04 -8.268473297357559204e-02 7.106267809867858887e-01 2.457271814346313477e-01 6.187959313392639160e-01
-2.100701928138732910e-01 -3.411609530448913574e-01 -3.062120266258716583e-02 4.179513454437255859e-01 2.348786145448684692e-01 3.683271110057830811e-01 2.920167148113250732e-01 6.226974129676818848e-01
-1.708387881517410278e-01 -4.532648921012878418e-01 2.675809860229492188e-01 2.470166981220245361e-01 4.137483239173889160e-01 5.088870525360107422e-01 4.066234230995178223e-01 1.930075585842132568e-01
-2.549245059490203857e-01 -1.861628144979476929e-01 4.916109740734100342e-01 -3.868850693106651306e-02 -1.058181077241897583e-01 6.835010647773742676e-01 -2.098544836044311523e-01 3.671084940433502197e-01
9.964210540056228638e-02 -4.066298604011535645e-01 5.885311961174011230e-01 2.942498028278350830e-01 2.729448378086090088e-01 4.938255548477172852e-01 2.374944388866424561e-01 1.304054856300354004e-01
4.050408303737640381e-02 -4.364276677370071411e-02 4.507280886173248291e-01 -1.143484488129615784e-01 -7.764394879341125488e-01 2.922860085964202881e-01 2.991811037063598633e-01 -4.924105480313301086e-02
-3.396206498146057129e-01 1.025715246796607971e-01 -1.382493823766708374e-01 6.246187686920166016e-01 -1.613171696662902832e-01 3.375293016433715820e-01 5.684146285057067871e-01 4.278978332877159119e-02
1.120374053716659546e-01 -5.742707848548889160e-01 2.012514136731624603e-02 3.376599252223968506e-01 -2.678928673267364502e-01 5.937835574150085449e-01 2.194146066904067993e-01 -2.659946978092193604e-01
-2.293582856655120850e-01 -3.332004547119140625e-01 -2.270001620054244995e-01 2.392623722553253174e-01 -4.809521734714508057e-01 6.388889551162719727e-01 1.886278390884399414e-01 -2.291769087314605713e-01
1.814123541116714478e-01 -3.490764796733856201e-01 5.039901137351989746e-01 -3.548327982425689697e-01 -8.551996201276779175e-02 3.122702538967132568e-01 1.929565668106079102e-01 5.685631632804870605e-01
-4.586003720760345459e-01 -3.688686192035675049e-01 4.484944939613342285e-01 5.382401347160339355e-01 2.452910989522933960e-01 2.395299375057220459e-01 2.086025327444076538e-01 -4.140731319785118103e-02
4.939298033714294434e-01 -5.112009644508361816e-01 1.816798895597457886e-01 4.512794911861419678e-01 -1.183162108063697815e-01 3.482894301414489746e-01 2.886879444122314453e-01 1.984971612691879272e-01
3.214255869388580322e-01 -7.746352255344390869e-02 1.873535364866256714e-01 2.262090891599655151e-01 6.795486807823181152e-02 6.444335579872131348e-01 2.961580455303192139e-01 5.447852611541748047e-01
3.342177271842956543e-01 -6.581926345825195312e-02 3.359390199184417725e-01 4.840803444385528564e-01 1.677973419427871704e-01 2.398698776960372925e-01 4.133641719818115234e-01 5.293524861335754395e-01
1.382387429475784302e-01 5.076510086655616760e-02 4.458912909030914307e-01 -2.098722010850906372e-01 -5.903587341308593750e-01 1.000396460294723511e-01 3.700082600116729736e-01 4.899082481861114502e-01
1.716814190149307251e-01 -5.615161061286926270e-01 -8.205804228782653809e-02 3.073590099811553955e-01 -1.388619542121887207e-01 5.893578529357910156e-01 4.324178695678710938e-01 2.028282359242439270e-02
-3.869875073432922363e-01 4.324558377265930176e-02 4.832942187786102295e-01 -1.904216259717941284e-01 -1.004684567451477051e-01 2.379594743251800537e-01 -5.501589179039001465e-02 7.132961750030517578e-01
-6.122139692306518555e-01 -3.076249957084655762e-01 3.680855631828308105e-01 -1.319562941789627075e-01 2.162425965070724487e-01 3.291250169277191162e-01 1.890401244163513184e-01 4.322513937950134277e-01
-3.942637145519256592e-01 -2.257032990455627441e-01 5.191612839698791504e-01 -3.011614084243774414e-01 -5.842410326004028320e-01 2.125020623207092285e-01 1.466032564640045166e-01 1.593746393918991089e-01
-1.096216402947902679e-02 -2.875307202339172363e-01 2.815436106175184250e-03 3.016710877418518066e-01 -3.581913113594055176e-01 -1.827267371118068695e-02 8.341073989868164062e-01 4.268868267536163330e-02
-1.388039290904998779e-01 9.459950029850006104e-03 2.737117372453212738e-02 2.627219557762145996e-01 -2.708822488784790039e-01 -6.297616660594940186e-02 8.035283088684082031e-01 4.334412813186645508e-01
-4.889150261878967285e-01 -1.940032094717025757e-01 1.125656627118587494e-02 -4.712424874305725098e-01 -1.950202882289886475e-01 6.081443428993225098e-01 3.047994971275329590e-01 -1.880540698766708374e-02
3.691036701202392578e-01 -5.104024410247802734e-01 3.602104485034942627e-01 4.658454954624176025e-01 7.090154290199279785e-02 2.548261582851409912e-01 4.146507382392883301e-01 1.207878068089485168e-01
-4.945075884461402893e-02 -1.850609779357910156e-01 4.813201427459716797e-01 -1.749478653073310852e-02 3.088840842247009277e-01 6.712332963943481445e-01 3.594613373279571533e-01 2.369722872972488403e-01
-7.060825079679489136e-02 -5.723555088043212891e-01 -7.039459422230720520e-03 5.736395716667175293e-01 -9.494496136903762817e-02 4.692525267601013184e-01 2.742002904415130615e-01 -1.841562837362289429e-01
-1.952809989452362061e-01 -1.058656945824623108e-01 5.964758992195129395e-01 -3.226123750209808350e-01 -4.422973096370697021e-01 1.922383308410644531e-01 4.856034815311431885e-01 -1.496744006872177124e-01
-1.269794106483459473e-01 -6.058017611503601074e-01 -7.820368558168411255e-02 2.871659696102142334e-01 -2.152252495288848877e-01 6.434622406959533691e-01 2.552343308925628662e-01 -5.282141640782356262e-02
-1.994864046573638916e-01 4.075227975845336914e-01 -2.201176993548870087e-02 -4.386590421199798584e-02 -5.111752748489379883e-01 4.721639752388000488e-01 2.319536060094833374e-01 5.036668181419372559e-01
-1.631041765213012695e-01 -4.836597144603729248e-01 -2.619841396808624268e-01 5.343784689903259277e-01 -3.028646111488342285e-01 5.252868533134460449e-01 1.245207041501998901e-01 -4.599635303020477295e-02
1.170873865485191345e-01 2.805925011634826660e-01 5.226200222969055176e-01 8.692319691181182861e-02 -4.373472034931182861e-01 4.567147791385650635e-01 3.970673382282257080e-01 -2.633395791053771973e-01
-5.958550795912742615e-02 2.418758720159530640e-02 7.079795002937316895e-01 -3.681910336017608643e-01 -3.875138461589813232e-01 1.821658313274383545e-01 4.049696028232574463e-01 1.082282662391662598e-01
-2.549965977668762207e-01 -1.976698935031890869e-01 2.088010311126708984e-01 6.431951522827148438e-01 2.140192985534667969e-01 4.254131615161895752e-01 1.308496594429016113e-01 4.412520229816436768e-01
1.023402735590934753e-01 -6.168840527534484863e-01 4.633487164974212646e-01 1.747501641511917114e-01 1.914802491664886475e-01 5.595782995223999023e-01 1.125523149967193604e-01 3.592275083065032959e-02
1.827360540628433228e-01 -4.689399898052215576e-01 2.107163667678833008e-01 -2.284169010818004608e-02 -3.372062146663665771e-01 -4.019386693835258484e-02 3.056568205356597900e-01 7.021609544754028320e-01
2.573428452014923096e-01 1.338536292314529419e-01 6.223775148391723633e-01 4.088898599147796631e-01 1.499303430318832397e-01 5.078032016754150391e-01 2.700231671333312988e-01 8.976405858993530273e-02
-2.195772975683212280e-01 -4.942952096462249756e-01 2.554779052734375000e-01 -1.326767057180404663e-01 -7.175601720809936523e-01 9.032359719276428223e-02 2.904867231845855713e-01 -1.309668421745300293e-01
-5.021453499794006348e-01 -1.833537817001342773e-01 -1.177969127893447876e-01 5.186502337455749512e-01 -2.769905924797058105e-01 5.301461219787597656e-01 1.309575885534286499e-01 -2.375472187995910645e-01
-2.973743975162506104e-01 2.141630798578262329e-01 -1.013222709298133850e-01 -6.928217411041259766e-02 -3.414428234100341797e-01 2.887267768383026123e-01 5.798940658569335938e-01 5.607254505157470703e-01
-2.554253041744232178e-01 -1.840504109859466553e-01 4.577280282974243164e-01 -2.907766103744506836e-01 2.149871289730072021e-01 4.816474616527557373e-01 4.406369924545288086e-01 3.666782081127166748e-01
-4.909215569496154785e-01 2.534099481999874115e-02 3.408136591315269470e-02 6.790964007377624512e-01 -8.704135566949844360e-02 2.043011635541915894e-01 4.440267086029052734e-01 -2.225883305072784424e-01
-5.182934403419494629e-01 -2.317466884851455688e-01 4.124751091003417969e-01 2.528878152370452881e-01 -4.131911396980285645e-01 -1.826445572078227997e-02 4.829968810081481934e-01 1.980677694082260132e-01
-1.044229269027709961e-01 3.063320517539978027e-01 7.179270684719085693e-02 9.279699623584747314e-02 -2.925796210765838623e-01 1.756713986396789551e-01 7.253458499908447266e-01 4.887749850749969482e-01
-5.930249392986297607e-02 -2.685520052909851074e-01 4.799128770828247070e-01 -2.153831869363784790e-01 -6.730737090110778809e-01 8.407590538263320923e-02 4.253452718257904053e-01 -8.149322867393493652e-02
-9.492332488298416138e-02 -1.293944846838712692e-02 2.036476880311965942e-01 9.196433424949645996e-02 -3.709246590733528137e-02 8.392274379730224609e-01 3.948154747486114502e-01 -2.816634476184844971e-01
-7.375516742467880249e-02 2.918288111686706543e-01 8.970852941274642944e-02 1.282249689102172852e-01 -1.383818034082651138e-02 3.574875891208648682e-01 6.083314418792724609e-01 6.219733357429504395e-01
-6.121037006378173828e-01 -3.496099030598998070e-03 6.477185338735580444e-02 -1.133445277810096741e-01 1.363225728273391724e-01 4.208218455314636230e-01 6.415102481842041016e-01 -3.261883184313774109e-02
-1.387086212635040283e-01 -1.320543736219406128e-01 -2.630744278430938721e-01 4.312091469764709473e-01 -2.770287394523620605e-01 6.543095707893371582e-01 4.282888472080230713e-01 -1.409786939620971680e-01
-1.842250674962997437e-01 -2.108817547559738159e-01 -5.677560344338417053e-03 4.701783657073974609e-01 -3.396160900592803955e-01 -1.633851677179336548e-01 6.853788495063781738e-01 2.978459000587463379e-01
2.560841143131256104e-01 3.644983808044344187e-04 5.755118727684020996e-01 5.373843908309936523e-01 2.339339554309844971e-01 3.923909962177276611e-01 2.804843187332153320e-01 1.644921153783798218e-01
-4.279697239398956299e-01 -1.991591155529022217e-01 7.345191240310668945e-01 2.010417282581329346e-01 2.107945680618286133e-01 3.129005730152130127e-01 -3.673115745186805725e-02 2.314112037420272827e-01
3.189436197280883789e-01 -1.125085428357124329e-01 8.333021402359008789e-02 3.525086045265197754e-01 2.356364391744136810e-02 4.676333665847778320e-01 6.345551013946533203e-01 3.640248775482177734e-01
1.207674816250801086e-01 -1.781331151723861694e-01 -1.710886657238006592e-01 7.479979991912841797e-01 -1.642636805772781372e-01 2.999327480792999268e-01 4.487095177173614502e-01 2.159376740455627441e-01
-1.507367193698883057e-01 2.532759606838226318e-01 3.815927729010581970e-02 -1.017488390207290649e-01 -2.052075266838073730e-01 2.665857374668121338e-01 7.367430925369262695e-01 4.953304827213287354e-01
3.447351232171058655e-02 -2.701425850391387939e-01 5.346902608871459961e-01 -2.181208729743957520e-01 -6.456966400146484375e-01 1.605775803327560425e-01 3.645380437374114990e-01 -1.294874995946884155e-01
8.258854597806930542e-02 -5.947104692459106445e-01 3.134855329990386963e-01 7.830623537302017212e-02 -1.747686415910720825e-01 -1.462976485490798950e-01 6.945188045501708984e-01 2.810909226536750793e-02
-1.606247425079345703e-01 2.588565945625305176e-01 -1.550588104873895645e-02 -5.305384472012519836e-02 -8.732215315103530884e-02 4.400394558906555176e-01 7.058957219123840332e-01 4.523152112960815430e-01
-7.717885822057723999e-02 -2.797780036926269531e-01 4.898002147674560547e-01 -4.802336916327476501e-02 6.848952174186706543e-02 5.751993656158447266e-01 3.849263489246368408e-01 -4.357107281684875488e-01
-1.333473175764083862e-01 -5.646265745162963867e-01 3.624847829341888428e-01 6.102885603904724121e-01 1.139487922191619873e-01 1.723699569702148438e-01 -1.127640381455421448e-01 3.227326869964599609e-01
3.625195622444152832e-01 -5.704875588417053223e-01 2.306744456291198730e-01 2.612539827823638916e-01 6.196083873510360718e-02 2.785306572914123535e-01 5.774601697921752930e-01 8.234395086765289307e-02
1.969005167484283447e-01 -2.497687786817550659e-01 -6.394878774881362915e-02 3.446959853172302246e-01 -1.861387491226196289e-01 7.474554181098937988e-01 3.849532604217529297e-01 -1.855119466781616211e-01
-1.288223713636398315e-01 -4.705753922462463379e-02 1.060852333903312683e-01 4.964194297790527344e-01 4.962009191513061523e-02 6.371812224388122559e-01 -1.888650096952915192e-02 5.609682798385620117e-01
-5.599829554557800293e-01 -2.362818866968154907e-01 -6.564967334270477295e-02 -2.426736354827880859e-01 -5.648163333535194397e-02 5.163872241973876953e-01 5.402622818946838379e-01 -7.523548603057861328e-02
1.841111630201339722e-01 -1.850569099187850952e-01 3.889802992343902588e-01 2.847575843334197998e-01 3.863628208637237549e-02 8.272101283073425293e-01 -6.497494876384735107e-02 9.733074158430099487e-02
-1.836704462766647339e-01 -2.298503518104553223e-01 -2.050078064203262329e-01 -1.251156330108642578e-01 -4.493465721607208252e-01 6.631985902786254883e-01 4.453691542148590088e-01 -1.251133680343627930e-01
-1.489775627851486206e-01 -3.049182295799255371e-01 1.746760010719299316e-01 6.281788945198059082e-01 3.481430411338806152e-01 4.839201867580413818e-01 2.962948977947235107e-01 1.285977065563201904e-01
-3.241008222103118896e-01 -4.146820679306983948e-02 3.556788265705108643e-01 8.899705484509468079e-03 1.333553493022918701e-01 6.926947832107543945e-01 4.575528800487518311e-01 -2.443111538887023926e-01
-1.250599622726440430e-01 4.175006449222564697e-01 -2.425917610526084900e-02 7.766444981098175049e-02 -1.396040469408035278e-01 6.999740004539489746e-01 4.523743093013763428e-01 2.988936603069305420e-01
-3.607436269521713257e-02 -2.067826688289642334e-02 4.283998310565948486e-01 3.425240218639373779e-01 3.025018274784088135e-01 5.193549990653991699e-01 2.683745324611663818e-01 5.139651298522949219e-01
9.447519667446613312e-03 -6.834061443805694580e-02 -2.836485207080841064e-01 -6.306195259094238281e-02 -5.645960569381713867e-01 6.474474668502807617e-01 2.944268286228179932e-01 2.935350835323333740e-01
-8.416590094566345215e-02 -3.217200562357902527e-02 2.679590135812759399e-02 7.972498983144760132e-02 -1.873219162225723267e-01 9.085531234741210938e-01 3.091709315776824951e-01 -1.692987829446792603e-01
1.017828956246376038e-01 -1.317713111639022827e-01 2.242593020200729370e-01 1.684646010398864746e-01 5.220761056989431381e-03 9.156188964843750000e-01 3.199152648448944092e-02 2.327988743782043457e-01
2.750096321105957031e-01 -4.868273138999938965e-01 -6.074933335185050964e-02 5.164899826049804688e-01 -2.741991877555847168e-01 4.244989454746246338e-01 4.016633033752441406e-01 -1.409008074551820755e-02
-2.115840613842010498e-01 2.675313949584960938e-01 4.486776292324066162e-01 -9.226296097040176392e-02 -6.315314024686813354e-02 4.730870425701141357e-01 6.657860279083251953e-01 5.257802084088325500e-02
1.349252928048372269e-02 1.610068529844284058e-01 6.894527673721313477e-01 5.655510723590850830e-02 -3.496993184089660645e-01 2.626781761646270752e-01 4.964497387409210205e-01 -2.399984002113342285e-01
9.965657442808151245e-02 -4.304734766483306885e-01 4.026428461074829102e-01 3.570875227451324463e-01 1.412465423345565796e-01 6.990576386451721191e-01 8.035649359226226807e-02 -6.263877265155315399e-03
-2.660205662250518799e-01 -7.421258687973022461e-01 4.382332563400268555e-01 -1.299999952316284180e-01 -2.484429478645324707e-01 -5.367236956954002380e-02 3.233155906200408936e-01 -1.990412361919879913e-02
-1.702225357294082642e-01 -2.457026094198226929e-01 6.712526679039001465e-01 4.965659081935882568e-01 3.240406811237335205e-01 2.531666755676269531e-01 1.964891999959945679e-01 7.611174136400222778e-02
1.585955619812011719e-01 2.913699671626091003e-02 2.661075294017791748e-01 7.350778579711914062e-01 1.492414623498916626e-01 2.931481897830963135e-01 3.173413872718811035e-01 3.923410177230834961e-01
-1.033338829874992371e-01 -4.650760591030120850e-01 1.639310419559478760e-01 3.348767161369323730e-01 -2.395503222942352295e-01 6.949363946914672852e-01 -4.643317312002182007e-03 -3.060527443885803223e-01
-1.386289298534393311e-01 -1.614972651004791260e-01 4.023721516132354736e-01 3.267209827899932861e-01 3.547940552234649658e-01 3.474443554878234863e-01 2.819995284080505371e-01 5.999420881271362305e-01
-2.610551193356513977e-02 -5.615775585174560547e-01 4.284766018390655518e-01 1.378372311592102051e-01 -9.649249166250228882e-02 6.707670688629150391e-01 4.733461886644363403e-02 -1.409891694784164429e-01
-5.302884578704833984e-01 3.170978277921676636e-02 -2.576124370098114014e-01 -1.102160289883613586e-01 -1.654851138591766357e-01 3.967256844043731689e-01 5.664551854133605957e-01 3.655529320240020752e-01
-3.400687873363494873e-01 -4.921258091926574707e-01 -2.018289119005203247e-01 -1.343764960765838623e-01 -1.115478351712226868e-01 2.869680225849151611e-01 6.966589093208312988e-01 -5.697472020983695984e-02
-1.498673856258392334e-01 1.452391147613525391e-01 1.568233817815780640e-01 -1.940716989338397980e-02 -2.377375960350036621e-01 4.535877704620361328e-01 -7.457359880208969116e-02 8.146489262580871582e-01
-2.499464005231857300e-01 2.747944593429565430e-01 3.843108415603637695e-01 2.511190772056579590e-01 -7.451410293579101562e-01 2.288930118083953857e-01 2.025140225887298584e-01 5.118649825453758240e-02
2.773613631725311279e-01 -5.746528133749961853e-02 -4.781560227274894714e-02 1.393685088260099292e-04 -6.493942141532897949e-01 4.063029885292053223e-01 4.357767701148986816e-01 3.752141892910003662e-01
2.878353558480739594e-02 -1.509531289339065552e-01 -1.338684260845184326e-01 8.090964555740356445e-01 -2.924151122570037842e-01 2.364578992128372192e-01 3.974667191505432129e-01 6.654389202594757080e-02
1.822386831045150757e-01 4.614200815558433533e-02 1.797027736902236938e-01 2.787262797355651855e-01 -1.765701621770858765e-01 8.345776796340942383e-01 -7.351862639188766479e-02 3.486781418323516846e-01
8.774718642234802246e-02 -5.978661179542541504e-01 -2.325600944459438324e-02 2.513234317302703857e-01 -8.497475832700729370e-02 7.408084273338317871e-01 8.770451694726943970e-02 8.626814931631088257e-02
-1.970869004726409912e-01 -9.788811206817626953e-03 6.969922780990600586e-01 3.552921414375305176e-01 3.046783804893493652e-01 3.164451122283935547e-01 3.439082503318786621e-01 1.943988800048828125e-01
-4.992331266403198242e-01 2.292485684156417847e-01 1.046579778194427490e-01 -1.638368368148803711e-01 -4.548880085349082947e-02 3.878854513168334961e-01 5.485240221023559570e-01 4.549865126609802246e-01
-2.463330626487731934e-01 3.874445706605911255e-02 5.206722021102905273e-01 -5.130762699991464615e-03 2.876891493797302246e-01 6.759531497955322266e-01 3.527121245861053467e-01 5.108313262462615967e-02
-2.486923485994338989e-01 -6.420974433422088623e-02 -2.336245775222778320e-01 6.235296130180358887e-01 -2.083842158317565918e-01 4.846927225589752197e-01 4.321327507495880127e-01 -1.599059998989105225e-01
1.855261325836181641e-01 -4.019154310226440430e-01 -8.192982524633407593e-02 2.189440429210662842e-01 -5.212787389755249023e-01 6.571164131164550781e-01 1.724485158920288086e-01 -1.269766837358474731e-01
-5.758851766586303711e-01 4.378606379032135010e-01 1.927487254142761230e-01 -2.248410880565643311e-02 -1.392841935157775879e-01 2.385624051094055176e-01 4.833109676837921143e-01 3.592703640460968018e-01
-1.554948687553405762e-01 -4.284504335373640060e-03 6.788705587387084961e-01 -8.128031343221664429e-02 -5.869420170783996582e-01 3.383120596408843994e-01 2.069687545299530029e-01 -8.086489140987396240e-02
2.323555946350097656e-01 3.045901842415332794e-02 1.069197356700897217e-01 3.212437927722930908e-01 -2.564691305160522461e-01 3.641528636217117310e-02 7.439197897911071777e-01 4.581861495971679688e-01
4.296539425849914551e-01 -2.370683997869491577e-01 2.254176586866378784e-01 2.612589895725250244e-01 -1.066559553146362305e-02 2.713392376899719238e-01 7.219319939613342285e-01 2.126079499721527100e-01
-2.981907725334167480e-01 -8.248543739318847656e-02 -2.418299913406372070e-01 1.241300180554389954e-01 -4.239770174026489258e-01 5.001826286315917969e-01 6.279996633529663086e-01 -7.788178324699401855e-02
-9.941241890192031860e-02 -4.713239073753356934e-01 1.929270289838314056e-02 2.256701439619064331e-01 2.130638360977172852e-01 5.725129246711730957e-01 5.775896310806274414e-01 9.947250783443450928e-02
-4.274356737732887268e-02 2.054152339696884155e-01 -8.424954116344451904e-02 5.545290708541870117e-01 -2.187836617231369019e-01 6.965521574020385742e-01 3.274349570274353027e-01 -3.334835171699523926e-02
-3.772274851799011230e-01 -5.178577899932861328e-01 5.002343654632568359e-01 2.830474823713302612e-02 1.032482311129570007e-01 4.840393662452697754e-01 2.658112943172454834e-01 -1.512525230646133423e-01
-6.466946750879287720e-02 -2.944877743721008301e-01 3.677231669425964355e-01 -1.494751721620559692e-01 2.038917690515518188e-01 5.581052303314208984e-01 6.165471673011779785e-01 -1.354542076587677002e-01
-4.974361658096313477e-01 -5.737645030021667480e-01 -4.743765667080879211e-02 2.042598873376846313e-01 1.562512069940567017e-01 2.360585927963256836e-01 2.673758268356323242e-01 4.772329628467559814e-01
1.018630489706993103e-01 -4.592686295509338379e-01 3.942322432994842529e-01 -6.317135691642761230e-02 5.075462395325303078e-04 6.909017562866210938e-01 3.224212527275085449e-01 -1.948988735675811768e-01
2.640106081962585449e-01 -9.082374721765518188e-02 2.517938315868377686e-01 2.979565262794494629e-01 1.516715139150619507e-01 2.409722506999969482e-01 6.603012084960937500e-01 5.027937889099121094e-01
4.328562319278717041e-02 -3.919938206672668457e-01 1.589837819337844849e-01 -1.894976049661636353e-01 -4.586551487445831299e-01 5.660172924399375916e-02 2.704537212848663330e-01 7.046761512756347656e-01
-1.345244348049163818e-01 -5.924354195594787598e-01 9.817101061344146729e-02 2.636162340641021729e-01 -5.890389084815979004e-01 8.683665096759796143e-02 4.029753804206848145e-01 -1.868041008710861206e-01
-7.508925348520278931e-02 1.189121231436729431e-01 2.839770615100860596e-01 2.422171980142593384e-01 -1.579429060220718384e-01 6.073693633079528809e-01 -1.272631585597991943e-01 6.564069390296936035e-01
-1.438239961862564087e-01 -3.631796240806579590e-01 4.645273983478546143e-01 5.876203626394271851e-02 3.284620344638824463e-01 5.236517190933227539e-01 4.790097475051879883e-01 -1.289484947919845581e-01
-1.103112623095512390e-01 1.461465507745742798e-01 -1.742765009403228760e-01 5.086161494255065918e-01 -2.965011000633239746e-01 7.140191793441772461e-01 2.822484374046325684e-01 -3.099931171163916588e-03
7.104076445102691650e-02 -5.399757027626037598e-01 2.343778014183044434e-01 2.667414546012878418e-01 -2.713532745838165283e-01 6.525520682334899902e-01 2.570109069347381592e-01 1.085540875792503357e-01
3.294230103492736816e-01 -4.230608940124511719e-01 -3.209289908409118652e-02 4.351120591163635254e-01 -3.896095454692840576e-01 5.232301354408264160e-01 3.046317994594573975e-01 -6.149459630250930786e-02
-2.325942218303680420e-01 -8.435671776533126831e-02 -2.568351328372955322e-01 5.459753274917602539e-01 -2.959752082824707031e-01 6.197886466979980469e-01 2.812875807285308838e-01 -1.544941216707229614e-01
1.591471582651138306e-01 -5.456730723381042480e-01 9.433674067258834839e-02 -3.867447376251220703e-02 -6.816406250000000000e-01 1.710534691810607910e-01 1.668382138013839722e-01 3.805125951766967773e-01
-1.085759177803993225e-01 -3.575905459001660347e-03 -2.289445251226425171e-01 6.054586768150329590e-01 -3.332115709781646729e-01 5.786138772964477539e-01 3.346020579338073730e-01 -1.068653687834739685e-01
1.330130398273468018e-01 -4.111328423023223877e-01 4.506026506423950195e-01 1.581355482339859009e-01 2.807317674160003662e-02 7.162131071090698242e-01 -6.363497115671634674e-03 2.672786116600036621e-01
-3.885809779167175293e-01 -6.090762019157409668e-01 -8.458340913057327271e-02 2.515433430671691895e-01 7.011570036411285400e-02 6.248582005500793457e-01 5.979668349027633667e-02 9.307403862476348877e-02
-1.525281816720962524e-01 -4.472859799861907959e-01 -3.186822235584259033e-01 1.410588026046752930e-01 -5.608012676239013672e-01 5.259290933609008789e-01 2.524859011173248291e-01 -1.912713050842285156e-02
3.518643081188201904e-01 -3.083693087100982666e-01 -2.714776247739791870e-02 1.803536564111709595e-01 -6.619229316711425781e-01 1.822844743728637695e-01 4.534291326999664307e-01 2.662103474140167236e-01
2.851184904575347900e-01 -6.156175732612609863e-01 2.982395887374877930e-02 3.986992835998535156e-01 -3.056956231594085693e-01 4.283309280872344971e-01 2.926739156246185303e-01 -1.315166056156158447e-01
1.115226075053215027e-01 1.122685894370079041e-01 4.675816297531127930e-01 5.574119687080383301e-01 6.321872025728225708e-02 5.382601618766784668e-01 -5.269466433674097061e-03 3.897046744823455811e-01
7.898025214672088623e-02 -4.571363329887390137e-01 2.184610217809677124e-01 3.994008600711822510e-01 -1.835526525974273682e-01 6.924118399620056152e-01 1.799114397726953030e-03 -2.537974715232849121e-01
-4.416854381561279297e-01 7.652921229600906372e-02 -9.831860661506652832e-02 1.021670699119567871e-01 -8.413881063461303711e-02 4.103460907936096191e-02 7.991951107978820801e-01 3.625967800617218018e-01
-1.919635534286499023e-01 9.059787727892398834e-03 1.002503260970115662e-01 3.539513051509857178e-02 1.187072787433862686e-02 7.833406925201416016e-01 5.280963778495788574e-01 -2.431368827819824219e-01
-4.772804677486419678e-01 3.179148212075233459e-02 6.536766290664672852e-01 2.495989054441452026e-01 1.800497770309448242e-01 3.128546476364135742e-01 3.968906775116920471e-02 3.869476318359375000e-01
5.866292864084243774e-02 -5.516125559806823730e-01 3.934957385063171387e-01 -2.591156866401433945e-03 2.525878511369228363e-02 5.808579921722412109e-01 3.759753108024597168e-01 -2.409261465072631836e-01
2.903722822666168213e-01 -4.256781935691833496e-01 -6.786069273948669434e-02 5.443432331085205078e-01 -1.983677148818969727e-01 1.598267704248428345e-01 5.213782191276550293e-01 3.111875057220458984e-01
7.261556107550859451e-03 -6.573937535285949707e-01 -6.389835476875305176e-02 3.442940413951873779e-01 3.541044518351554871e-02 2.720428705215454102e-01 3.173364698886871338e-01 5.188406109809875488e-01
-2.053269594907760620e-01 -3.538848161697387695e-01 3.847461640834808350e-01 -6.189328059554100037e-02 -6.421526074409484863e-01 1.327829658985137939e-01 4.912407100200653076e-01 9.714557230472564697e-02
5.570040643215179443e-02 -2.687411308288574219e-01 1.751694828271865845e-01 6.811400651931762695e-01 2.968926914036273956e-02 3.444781303405761719e-01 -7.573015987873077393e-02 5.520490407943725586e-01
4.664105176925659180e-02 -1.338987648487091064e-01 -1.941781938076019287e-01 1.161198168992996216e-01 -5.369118452072143555e-01 7.268965244293212891e-01 3.341511785984039307e-01 1.992163248360157013e-02
4.757700487971305847e-02 1.494381483644247055e-02 -1.145567446947097778e-01 7.243335843086242676e-01 -3.728027641773223877e-01 3.381305336952209473e-01 4.430889785289764404e-01 -1.004420518875122070e-01
-2.090299576520919800e-01 3.774657845497131348e-01 1.458508372306823730e-01 -9.870326519012451172e-02 -1.083081811666488647e-01 3.717544972896575928e-01 6.686474680900573730e-01 4.310332536697387695e-01
3.379484415054321289e-01 -2.636635005474090576e-01 3.186359703540802002e-01 1.175222843885421753e-01 -9.908165782690048218e-02 7.353137731552124023e-01 3.535147011280059814e-01 -1.595490276813507080e-01
-3.176555633544921875e-01 -8.519723266363143921e-02 2.691675424575805664e-01 -6.225055083632469177e-02 2.456340938806533813e-01 6.328583359718322754e-01 4.467480182647705078e-01 3.938023746013641357e-01
-2.999139428138732910e-01 -3.401697874069213867e-01 1.368379890918731689e-01 2.928214371204376221e-01 -1.338527053594589233e-01 7.281502485275268555e-01 2.436734884977340698e-01 -2.870033681392669678e-01
1.474540084600448608e-01 -5.733657479286193848e-01 3.780274987220764160e-01 8.119418472051620483e-02 2.627749741077423096e-01 5.848832130432128906e-01 2.933059632778167725e-01 5.333328247070312500e-02
2.882382087409496307e-02 -5.096897482872009277e-01 3.376103043556213379e-01 3.270443156361579895e-02 -2.712240815162658691e-01 -1.634792387485504150e-01 7.214179039001464844e-01 6.002826616168022156e-02
1.642815917730331421e-01 -4.896124005317687988e-01 1.716289669275283813e-01 2.542035579681396484e-01 -2.607825994491577148e-01 7.501795887947082520e-01 -5.185215920209884644e-02 7.582809031009674072e-02
-2.683945596218109131e-01 2.855371534824371338e-01 5.505483597517013550e-02 -4.111648723483085632e-02 -3.735595345497131348e-01 2.301914691925048828e-01 6.003398299217224121e-01 5.373718142509460449e-01
2.249614149332046509e-01 -6.234670281410217285e-01 4.680817127227783203e-01 2.144559919834136963e-01 -2.491795085370540619e-02 4.926849901676177979e-01 1.898519992828369141e-01 -1.272258609533309937e-01
1.787911057472229004e-01 -2.479180246591567993e-01 3.048430979251861572e-01 5.834054350852966309e-01 1.054798960685729980e-01 2.878828048706054688e-01 5.375539064407348633e-01 3.005202412605285645e-01
-1.564731597900390625e-01 -4.427114129066467285e-01 -3.562933579087257385e-02 4.122741222381591797e-01 -7.713253051042556763e-02 6.235373616218566895e-01 4.256735444068908691e-01 -1.798254251480102539e-01
2.426715195178985596e-01 -8.787973970174789429e-02 7.055764645338058472e-02 -1.160677373409271240e-01 -7.755591869354248047e-01 3.412833511829376221e-01 3.169523775577545166e-01 3.106648325920104980e-01
-5.047469735145568848e-01 -4.356836378574371338e-01 -1.540168188512325287e-02 2.762635350227355957e-01 -2.145579308271408081e-01 -1.405442357063293457e-01 6.157879233360290527e-01 1.840351670980453491e-01
-6.308036297559738159e-02 -1.067453250288963318e-01 -2.156042754650115967e-01 5.083663463592529297e-01 -1.905317902565002441e-01 6.406449675559997559e-01 4.807730019092559814e-01 -4.282434284687042236e-02
-1.591439098119735718e-01 -3.655492663383483887e-01 7.031427025794982910e-01 -9.956215322017669678e-02 2.048021703958511353e-01 5.131049156188964844e-01 1.692252010107040405e-01 -5.354341864585876465e-02
-3.297643661499023438e-01 -2.278952747583389282e-01 4.865742288529872894e-03 -3.419489413499832153e-02 -1.256625056266784668e-01 6.995882987976074219e-01 4.834247529506683350e-01 -3.149791955947875977e-01
-4.001499116420745850e-01 -2.935568690299987793e-01 3.851852566003799438e-02 3.855527341365814209e-01 6.106055900454521179e-02 7.068777829408645630e-02 3.314823806285858154e-01 6.963937282562255859e-01
2.499742060899734497e-01 -4.360421374440193176e-02 4.544100165367126465e-01 2.946938872337341309e-01 6.494019180536270142e-02 2.039889544248580933e-01 5.587691068649291992e-01 5.331295132637023926e-01
-4.492516517639160156e-01 -5.280222296714782715e-01 2.758872509002685547e-01 -1.042831987142562866e-01 -6.064109802246093750e-01 3.940853103995323181e-02 2.404382973909378052e-01 7.265517860651016235e-02
2.473240494728088379e-01 -5.575883388519287109e-01 1.282451897859573364e-01 1.081175953149795532e-01 -5.544660091400146484e-01 1.739116907119750977e-01 4.998469650745391846e-01 -1.107469201087951660e-01
-2.903085649013519287e-01 -3.522037863731384277e-01 -2.831566035747528076e-01 3.286261558532714844e-01 -3.078833818435668945e-01 2.781826555728912354e-01 6.543469429016113281e-01 -5.615127831697463989e-02
-6.104452908039093018e-02 -2.119340598583221436e-01 5.564330220222473145e-01 8.324715890921652317e-04 -5.823358297348022461e-01 -1.540711969137191772e-01 5.218716859817504883e-01 8.084794133901596069e-02
-2.024175226688385010e-01 1.667112410068511963e-01 3.152067363262176514e-01 1.112096756696701050e-01 -3.533003926277160645e-01 1.558812335133552551e-02 7.082872986793518066e-01 4.390631020069122314e-01
-2.512180209159851074e-01 -2.135698348283767700e-01 -4.565518721938133240e-02 1.013913378119468689e-01 -4.629280865192413330e-01 2.163682132959365845e-01 7.559413909912109375e-01 -2.152854949235916138e-01
