# Supplementary material for: Where is your field going? A machine learning approach to study the relative motion of the domains of physics
Source: PLoS One. 2020 Jun 18;15(6):e0233997. doi: 10.1371/journal.pone.0233997 (PMC7302634; doi:10.1371/journal.pone.0233997)
Supplement: S4 Data — (ZIP) [file pone.0233997.s004.zip › 3/Pacs4Run_3_VS_500_embeddings1996-2000ED8.txt]

-1.501079350709915161e-01 -8.993843942880630493e-02 -3.236844241619110107e-01 -1.528826057910919189e-01 -5.700181126594543457e-01 -6.396497488021850586e-01 2.600762844085693359e-01 -1.988008916378021240e-01
-7.175661921501159668e-01 2.594443857669830322e-01 -1.215660870075225830e-01 1.450962200760841370e-02 -4.740173220634460449e-01 -7.739160209894180298e-02 3.799914717674255371e-01 1.665028780698776245e-01
-3.534390926361083984e-01 1.876976341009140015e-01 -1.454374194145202637e-01 1.397043764591217041e-01 -1.905701160430908203e-01 -7.505513429641723633e-01 2.077279686927795410e-01 3.954562246799468994e-01
-1.676069647073745728e-01 -3.007860481739044189e-01 -1.296203881502151489e-01 -7.213848084211349487e-02 -3.457016646862030029e-01 -4.676780104637145996e-01 6.192733049392700195e-01 3.710773587226867676e-01
2.338808923959732056e-01 -2.542360424995422363e-01 -2.265073210000991821e-01 -6.406619399785995483e-02 -9.025724530220031738e-01 -8.030995726585388184e-03 6.650381535291671753e-02 7.829184085130691528e-02
-3.743231892585754395e-01 -2.567485272884368896e-01 -5.408725887537002563e-02 1.377585530281066895e-01 -7.292087078094482422e-01 1.049391403794288635e-01 2.566875815391540527e-01 -4.042442739009857178e-01
-1.633372753858566284e-01 -3.696649670600891113e-01 -5.052904486656188965e-01 -1.164483204483985901e-01 -4.061506986618041992e-01 -5.846911668777465820e-01 1.405871212482452393e-01 2.029855698347091675e-01
-2.227246463298797607e-01 3.779062330722808838e-01 -1.369385272264480591e-01 1.403652578592300415e-01 -7.264986634254455566e-01 4.363666847348213196e-02 1.807657480239868164e-01 4.546922743320465088e-01
-5.369041487574577332e-02 -1.843104213476181030e-01 -3.207282423973083496e-01 -3.825712502002716064e-01 -7.767454981803894043e-01 -3.144784271717071533e-01 -5.649095773696899414e-02 9.218597412109375000e-02
-5.050655081868171692e-02 -2.088524699211120605e-01 2.106163054704666138e-01 2.839470505714416504e-01 -3.630175292491912842e-01 -6.970716118812561035e-01 4.354372322559356689e-01 1.467942148447036743e-01
1.412728279829025269e-01 -6.920296698808670044e-02 -2.401790022850036621e-01 7.641198486089706421e-02 -8.321099877357482910e-01 1.508827209472656250e-01 2.847158610820770264e-01 3.398416340351104736e-01
-4.421670138835906982e-01 -2.217227965593338013e-01 -4.936640560626983643e-01 4.449626803398132324e-02 -5.140234231948852539e-01 -4.122494533658027649e-02 4.401837289333343506e-01 2.235215306282043457e-01
-3.932714089751243591e-02 1.094696521759033203e-01 -6.963368058204650879e-01 5.382033586502075195e-01 -3.990614414215087891e-01 1.075263470411300659e-01 2.006043940782546997e-01 2.945964038372039795e-02
1.723449081182479858e-01 -2.805393934249877930e-01 -2.162199318408966064e-01 -2.355900257825851440e-01 -8.818511962890625000e-01 -5.308552831411361694e-02 9.413252770900726318e-02 -7.191735203377902508e-04
1.125630214810371399e-01 -1.687406301498413086e-01 -2.107805758714675903e-01 4.841717183589935303e-01 -7.753890156745910645e-01 -1.386705902405083179e-03 -8.550656586885452271e-02 -2.673276066780090332e-01
-1.255608499050140381e-01 2.042812407016754150e-01 -2.273774296045303345e-01 2.058300971984863281e-01 -8.381497263908386230e-01 2.313608303666114807e-02 5.049008503556251526e-02 3.779653906822204590e-01
2.983272373676300049e-01 2.829207777976989746e-01 -1.390587240457534790e-01 -1.304651349782943726e-01 -5.173128247261047363e-01 1.496382504701614380e-01 7.092649936676025391e-01 -3.920817375183105469e-02
1.917881220579147339e-01 1.453753709793090820e-01 -3.033140301704406738e-01 -2.403700053691864014e-01 -2.668524384498596191e-01 -1.974913626909255981e-01 8.258240818977355957e-01 1.037410460412502289e-02
-6.582862883806228638e-02 2.476724684238433838e-01 -6.065243482589721680e-01 2.271264791488647461e-01 -5.250346064567565918e-01 3.942930996417999268e-01 2.664285302162170410e-01 -1.129345968365669250e-01
-4.808524549007415771e-01 -2.185260206460952759e-01 -2.730635404586791992e-01 2.869293093681335449e-01 -2.278782725334167480e-01 -6.851553320884704590e-01 2.027641981840133667e-01 -4.068901389837265015e-02
2.560490667819976807e-01 -5.870576202869415283e-02 -4.043020904064178467e-01 -3.171612620353698730e-01 -3.983558416366577148e-01 -1.210623160004615784e-01 6.793413758277893066e-01 1.791448146104812622e-01
-6.518061757087707520e-01 -7.649097591638565063e-02 -2.583438158035278320e-01 4.571322798728942871e-01 -3.911894559860229492e-01 -2.857410311698913574e-01 2.021830528974533081e-01 -1.342808306217193604e-01
-3.245961964130401611e-01 -3.868415951728820801e-03 -5.086943507194519043e-01 2.075959891080856323e-01 -5.747345685958862305e-01 -7.683713920414447784e-03 3.291105926036834717e-01 3.925094902515411377e-01
2.579702138900756836e-01 7.623295783996582031e-01 -2.354170680046081543e-01 2.413325458765029907e-01 -3.234742581844329834e-01 -3.633139729499816895e-01 -1.172782853245735168e-02 -4.326893389225006104e-02
-9.202387183904647827e-02 3.576977178454399109e-02 -3.137275278568267822e-01 3.684083223342895508e-01 -5.382124781608581543e-01 1.141901090741157532e-01 5.457140803337097168e-01 3.944445252418518066e-01
5.732489749789237976e-02 4.226596280932426453e-02 -3.371397554874420166e-01 2.273860722780227661e-01 -8.317746520042419434e-01 -4.404420778155326843e-02 -1.703047007322311401e-02 3.680772185325622559e-01
-3.465352356433868408e-01 1.697381138801574707e-01 -1.080454587936401367e-01 5.139396786689758301e-01 -6.390277147293090820e-01 1.595630198717117310e-01 3.711354434490203857e-01 6.112451851367950439e-02
1.700514256954193115e-01 -8.125588297843933105e-02 -2.785661816596984863e-01 -4.175215363502502441e-01 -4.804678261280059814e-01 -1.878162920475006104e-01 6.267379522323608398e-01 2.315856516361236572e-01
-5.134678483009338379e-01 6.437492370605468750e-02 -1.843769252300262451e-01 4.981276392936706543e-01 -5.628191232681274414e-01 -2.878446280956268311e-01 7.408550381660461426e-02 2.120663225650787354e-01
-2.989618778228759766e-01 3.883318230509757996e-02 2.474784851074218750e-02 4.054647684097290039e-01 -7.398496270179748535e-01 1.819584667682647705e-01 4.029667973518371582e-01 -3.508846834301948547e-02
4.954728782176971436e-01 -1.299269795417785645e-01 -4.849513769149780273e-01 -1.439246833324432373e-01 -2.473853230476379395e-01 -4.021812677383422852e-01 4.464691579341888428e-01 -2.438227385282516479e-01
4.569824934005737305e-01 4.347249865531921387e-01 -3.362813889980316162e-01 2.303534597158432007e-01 -1.663567125797271729e-01 -5.847373008728027344e-01 2.461933046579360962e-01 7.635325193405151367e-02
3.007882274687290192e-02 2.358250766992568970e-01 -4.643324911594390869e-01 -4.085045456886291504e-01 -3.313856124877929688e-01 -3.461242467164993286e-02 4.808329045772552490e-01 -4.677461981773376465e-01
1.802167296409606934e-01 -2.056481093168258667e-01 -2.667001783847808838e-01 1.808983981609344482e-01 -3.797755539417266846e-01 -4.309919178485870361e-01 4.178580343723297119e-01 5.628399848937988281e-01
-3.859147429466247559e-01 1.128866150975227356e-01 -4.587673544883728027e-01 5.572673082351684570e-01 -5.403288602828979492e-01 -1.487470269203186035e-01 -4.114465042948722839e-02 -3.921717032790184021e-02
4.902176931500434875e-02 2.508906424045562744e-01 -8.706277012825012207e-01 9.871672838926315308e-02 -3.860274553298950195e-01 -1.624697633087635040e-02 -3.621568903326988220e-02 1.277517080307006836e-01
-4.144863784313201904e-01 1.047614440321922302e-01 -3.057906925678253174e-01 6.650746613740921021e-02 -8.247008919715881348e-01 6.076054647564888000e-02 5.505906790494918823e-02 1.801106631755828857e-01
9.839108586311340332e-02 4.490959942340850830e-01 -2.849783003330230713e-01 -3.002234697341918945e-01 -3.866889774799346924e-01 -6.164178252220153809e-02 6.582104563713073730e-01 1.752603352069854736e-01
-1.132856085896492004e-01 1.395723670721054077e-01 -3.327817618846893311e-01 4.919052422046661377e-01 -5.623614788055419922e-01 9.425880014896392822e-02 4.062205255031585693e-01 3.533005714416503906e-01
-3.980365991592407227e-01 2.191240638494491577e-01 -4.281733632087707520e-01 6.039927005767822266e-01 -4.766065478324890137e-01 -1.167242303490638733e-01 4.468611441552639008e-03 6.792305409908294678e-02
-5.566356778144836426e-01 -1.436972292140126228e-03 -2.092493325471878052e-02 -1.172109767794609070e-01 -7.531466484069824219e-01 7.330177724361419678e-02 2.230789214372634888e-01 -2.315409928560256958e-01
1.293452084064483643e-01 1.399334818124771118e-01 -7.186787128448486328e-01 2.913880944252014160e-01 -3.755263984203338623e-01 1.240564063191413879e-01 3.663830757141113281e-01 2.676481604576110840e-01
-4.515081644058227539e-01 3.735100626945495605e-01 -2.932839095592498779e-01 3.821483850479125977e-01 -5.064854025840759277e-01 1.392822563648223877e-01 8.466453105211257935e-02 -3.761416077613830566e-01
-3.392696082592010498e-01 1.709365993738174438e-01 -3.118140101432800293e-01 3.090703189373016357e-01 -6.340815424919128418e-01 1.002656444907188416e-01 3.770877420902252197e-01 3.295702934265136719e-01
-4.853561520576477051e-01 1.160058751702308655e-01 -8.018857240676879883e-02 -1.279509216547012329e-01 -7.838652133941650391e-01 8.732137084007263184e-02 7.959595322608947754e-02 -3.158562183380126953e-01
-5.993118286132812500e-01 2.109582424163818359e-01 -2.976033687591552734e-01 4.472563564777374268e-01 -4.942103624343872070e-01 -1.821845420636236668e-03 2.472681552171707153e-01 -4.824069514870643616e-02
4.976823031902313232e-01 4.250882565975189209e-01 1.155110448598861694e-01 5.787150934338569641e-02 -5.365189313888549805e-01 -2.761429250240325928e-01 3.979368507862091064e-01 1.801643371582031250e-01
-4.567941427230834961e-01 9.606710076332092285e-02 -1.045400425791740417e-01 1.904796659946441650e-01 -6.450711488723754883e-01 2.396873235702514648e-01 5.036480426788330078e-01 8.758331090211868286e-02
1.032913997769355774e-01 -2.294391542673110962e-01 -3.754546344280242920e-01 4.463965892791748047e-01 -8.350865542888641357e-02 -5.157332420349121094e-01 4.983076155185699463e-01 2.742037177085876465e-01
-4.110658764839172363e-01 2.886212766170501709e-01 3.302677571773529053e-01 8.343297243118286133e-02 -3.148239850997924805e-01 -4.856297373771667480e-01 5.444319844245910645e-01 1.811769418418407440e-02
-2.220510840415954590e-01 9.497640281915664673e-02 -2.746587097644805908e-01 3.510062694549560547e-01 -8.102696537971496582e-01 -2.840392105281352997e-02 -2.235453724861145020e-01 -1.889813095331192017e-01
-5.971251130104064941e-01 -1.454292330890893936e-03 -4.838554859161376953e-01 -6.263563036918640137e-02 -4.862007498741149902e-01 -7.391172647476196289e-02 3.415543437004089355e-01 2.165333330631256104e-01
2.762492299079895020e-01 -2.714663147926330566e-01 -1.191132664680480957e-01 -1.364866644144058228e-01 -8.159660696983337402e-01 -1.700781136751174927e-01 2.867281138896942139e-01 2.005883306264877319e-01
-2.118869870901107788e-02 -6.457319948822259903e-03 2.632573843002319336e-01 4.140449166297912598e-01 -4.559884965419769287e-01 -2.193449735641479492e-01 6.870629787445068359e-01 1.751526147127151489e-01
2.721183001995086670e-01 1.937752515077590942e-01 -1.384718418121337891e-01 -2.642398476600646973e-01 -3.727706372737884521e-01 -1.444914638996124268e-01 7.155666947364807129e-01 -3.571191728115081787e-01
4.066814854741096497e-02 -4.349135458469390869e-01 -3.397021591663360596e-01 -2.494275271892547607e-01 -6.783406138420104980e-01 -3.810936212539672852e-01 1.125279814004898071e-01 1.163776665925979614e-01
-1.432141512632369995e-01 3.094396553933620453e-03 -8.941747546195983887e-01 1.102630645036697388e-01 -2.283812612295150757e-01 -1.299415826797485352e-01 2.200293987989425659e-01 2.243162989616394043e-01
-4.724738895893096924e-01 -1.335481107234954834e-01 -5.515297651290893555e-01 -1.381883770227432251e-01 -4.473270773887634277e-01 -1.314603835344314575e-01 3.713366091251373291e-01 2.835101485252380371e-01
-6.761786341667175293e-01 9.915031492710113525e-02 -1.365639716386795044e-01 4.525461196899414062e-01 -4.599453806877136230e-01 -2.658267617225646973e-01 1.651929318904876709e-01 -1.276826602406799793e-03
-5.380694866180419922e-01 -1.182640716433525085e-02 -1.234170049428939819e-01 4.972354173660278320e-01 -4.957937300205230713e-01 -3.565723598003387451e-01 1.899153739213943481e-01 1.970876008272171021e-01
6.489924192428588867e-01 3.518196344375610352e-01 -3.021919727325439453e-01 1.192224994301795959e-01 -3.507581055164337158e-01 -4.555037319660186768e-01 1.204715371131896973e-01 6.685427576303482056e-02
-3.052432835102081299e-01 2.117155641317367554e-01 -3.431537770666182041e-04 2.948444783687591553e-01 -8.684841394424438477e-01 5.363011360168457031e-02 -3.711975738406181335e-02 -1.286501288414001465e-01
-6.116728186607360840e-01 3.817071020603179932e-02 -5.173513889312744141e-01 1.232041344046592712e-01 -4.691675901412963867e-01 -1.197792664170265198e-01 2.718573212623596191e-01 1.821976006031036377e-01
-1.445433348417282104e-01 -4.238825142383575439e-01 3.037837892770767212e-02 -1.639149039983749390e-01 -8.048135638236999512e-01 -2.960946559906005859e-01 1.128004714846611023e-01 -1.533591151237487793e-01
2.836588621139526367e-01 -2.482843101024627686e-01 -5.507405996322631836e-01 4.547206312417984009e-02 -1.653585880994796753e-01 -3.577319383621215820e-01 5.548920035362243652e-01 -2.988126277923583984e-01
8.807709068059921265e-02 4.271360635757446289e-01 1.329357922077178955e-01 -4.234190285205841064e-01 -4.912841916084289551e-01 -1.634842753410339355e-01 5.628389716148376465e-01 -1.672320663928985596e-01
-5.550960898399353027e-01 5.352639034390449524e-02 -4.863546192646026611e-01 1.213785931468009949e-01 -4.516624212265014648e-01 -4.861189424991607666e-02 3.875460028648376465e-01 2.849134802818298340e-01
3.337002098560333252e-01 -2.616602182388305664e-01 -3.462053537368774414e-01 -1.331005841493606567e-01 -6.826893091201782227e-01 -4.644666314125061035e-01 9.681614115834236145e-03 2.676557376980781555e-02
-4.046873450279235840e-01 -3.206757456064224243e-02 -2.591410577297210693e-01 4.935457110404968262e-01 -4.882392883300781250e-01 3.322423622012138367e-02 5.159887075424194336e-01 1.368668973445892334e-01
2.034977972507476807e-01 -1.116309165954589844e-01 -2.004039734601974487e-01 -2.891792654991149902e-01 -8.646681308746337891e-01 -7.429028302431106567e-02 3.231022879481315613e-02 2.610111236572265625e-01
-7.093150019645690918e-01 4.724322259426116943e-02 -2.523214817047119141e-01 4.991411790251731873e-02 -5.442855954170227051e-01 -2.643644995987415314e-02 3.603003025054931641e-01 4.148224741220474243e-02
-3.252130746841430664e-01 4.047319591045379639e-01 -5.021087452769279480e-02 4.033089876174926758e-01 -6.925877332687377930e-01 1.425429582595825195e-01 2.072060555219650269e-01 1.493949294090270996e-01
-1.413600742816925049e-01 -2.090348899364471436e-01 -3.263487815856933594e-01 -1.526550054550170898e-01 -5.044583082199096680e-01 -4.895681142807006836e-01 -1.265201866626739502e-01 -5.443823933601379395e-01
1.888731420040130615e-01 6.081392765045166016e-01 8.464355766773223877e-02 3.636505901813507080e-01 -2.980974912643432617e-01 -5.813320279121398926e-01 1.163460612297058105e-01 -1.214161962270736694e-01
-6.110810637474060059e-01 -4.179238900542259216e-02 -2.017464935779571533e-01 4.464020133018493652e-01 -4.235260784626007080e-01 -4.169041514396667480e-01 1.439919024705886841e-01 1.045937687158584595e-01
1.050497964024543762e-02 1.989139989018440247e-02 -4.035855531692504883e-01 3.259299993515014648e-01 -4.674217104911804199e-02 -7.480304241180419922e-01 5.522010847926139832e-02 -4.069384932518005371e-01
-3.449260294437408447e-01 -2.432869821786880493e-01 1.765337884426116943e-01 1.992926746606826782e-02 -8.142326474189758301e-01 -3.125319257378578186e-02 2.172847390174865723e-01 -2.812680602073669434e-01
-6.919857859611511230e-02 3.163519203662872314e-01 -3.213580548763275146e-01 -2.636623382568359375e-01 -1.943186223506927490e-01 -1.098864898085594177e-01 7.655600309371948242e-01 -2.939848601818084717e-01
1.502347290515899658e-01 -6.029276922345161438e-02 3.053431585431098938e-02 3.782053887844085693e-01 -8.496484160423278809e-01 -1.412662714719772339e-01 -1.824204176664352417e-01 -2.338518947362899780e-01
2.139895856380462646e-01 3.124108910560607910e-01 -1.328635662794113159e-01 6.762207020074129105e-03 -9.789370745420455933e-02 -2.703891098499298096e-01 7.044363617897033691e-01 -5.098877549171447754e-01
1.642945855855941772e-01 -2.229359596967697144e-01 -2.519091963768005371e-01 -3.207919895648956299e-01 -4.212101101875305176e-01 -1.534344404935836792e-01 7.435840964317321777e-01 -5.535115301609039307e-02
-1.452422793954610825e-02 -7.369958609342575073e-02 -4.566112533211708069e-02 1.955572962760925293e-01 -7.963985800743103027e-01 -3.519008457660675049e-01 -3.018404841423034668e-01 -3.237857818603515625e-01
-1.695909351110458374e-01 -1.356644276529550552e-02 -4.592639952898025513e-02 3.274343907833099365e-01 -7.029481530189514160e-01 -4.149072170257568359e-01 -3.774814903736114502e-01 -2.301213890314102173e-01
2.304248362779617310e-01 -3.763288855552673340e-01 -2.400853037834167480e-01 -2.748477086424827576e-02 -2.784135341644287109e-01 -3.425478339195251465e-01 6.950866580009460449e-01 -2.624617815017700195e-01
9.590972214937210083e-02 -3.478924334049224854e-01 3.933564573526382446e-02 -3.157283067703247070e-01 -7.136638164520263672e-01 -5.019198060035705566e-01 8.368626981973648071e-02 -1.725919544696807861e-02
1.033914536237716675e-01 5.449783205986022949e-01 -4.390379190444946289e-01 -3.457769155502319336e-01 -3.893933594226837158e-01 -7.734490558505058289e-03 4.746160805225372314e-01 -5.518521368503570557e-02
5.055294036865234375e-01 3.901754617691040039e-01 -1.604311913251876831e-01 -3.316065669059753418e-01 -5.764861702919006348e-01 -2.202652096748352051e-01 2.475434988737106323e-01 1.198796778917312622e-01
3.610901534557342529e-01 5.214040875434875488e-01 -1.207231134176254272e-01 4.520562663674354553e-02 -3.879908621311187744e-01 -9.153835475444793701e-02 6.107653379440307617e-01 2.217735201120376587e-01
-1.302185356616973877e-01 -2.157565057277679443e-01 1.233416609466075897e-03 5.951220914721488953e-02 -7.916988134384155273e-01 -1.343389451503753662e-01 -8.166133612394332886e-02 -5.305152535438537598e-01
-2.199216634035110474e-01 2.908883802592754364e-02 -3.837630152702331543e-01 2.813506424427032471e-01 -7.031044960021972656e-01 1.614384204149246216e-01 1.349232718348503113e-02 -4.513932466506958008e-01
3.369351848959922791e-02 6.690328121185302734e-01 -2.442917600274085999e-02 -3.309284150600433350e-01 -4.091014862060546875e-01 -2.078505009412765503e-01 4.794119298458099365e-01 -2.734551392495632172e-02
6.058759614825248718e-02 -1.239943355321884155e-01 -1.837675869464874268e-01 4.393759667873382568e-01 -1.405952423810958862e-01 -6.437960863113403320e-01 2.699035704135894775e-01 -4.970356523990631104e-01
-3.233813121914863586e-02 2.643949687480926514e-01 -3.295833766460418701e-01 3.309142589569091797e-01 -7.422958016395568848e-01 7.273508701473474503e-03 -9.748526848852634430e-03 3.997114300727844238e-01
2.260407954454421997e-01 6.450436711311340332e-01 -3.515928983688354492e-01 -1.944113969802856445e-01 -3.462245464324951172e-01 -6.046343222260475159e-02 4.971770942211151123e-01 -2.642962150275707245e-02
-5.071637630462646484e-01 1.493195742368698120e-01 -2.375824153423309326e-01 4.174640178680419922e-01 -5.671657919883728027e-01 -1.572628468275070190e-01 2.118118852376937866e-01 3.138376176357269287e-01
-5.564633607864379883e-01 9.024500846862792969e-02 -4.454095661640167236e-01 2.176350653171539307e-01 -5.450952649116516113e-01 -2.408367581665515900e-02 3.060892224311828613e-01 2.122501432895660400e-01
4.231966733932495117e-01 6.374588608741760254e-01 -2.529135942459106445e-01 1.004871353507041931e-01 -3.067445158958435059e-01 -2.892455756664276123e-01 3.989248573780059814e-01 5.992991104722023010e-02
8.565301075577735901e-03 -3.069224357604980469e-01 -6.486752033233642578e-01 -1.594382673501968384e-01 -5.974163413047790527e-01 -3.061069548130035400e-01 1.188829634338617325e-02 9.367965161800384521e-02
1.519410312175750732e-01 -2.504495978355407715e-01 -4.642206728458404541e-01 -6.935101002454757690e-02 -3.662512302398681641e-01 -6.708455085754394531e-01 -1.272616386413574219e-01 -3.057926297187805176e-01
-5.679759383201599121e-01 -1.307392567396163940e-01 -3.212161362171173096e-01 2.064578682184219360e-01 -2.870064377784729004e-01 -6.517712473869323730e-01 6.604051589965820312e-02 -5.446368083357810974e-02
-4.860838353633880615e-01 3.687261790037155151e-02 -2.513213157653808594e-01 2.760327979922294617e-02 -7.849386930465698242e-01 -2.413484267890453339e-02 -4.967474192380905151e-02 -2.815311253070831299e-01
9.607037901878356934e-02 5.171350836753845215e-01 -2.523296177387237549e-01 -1.458121985197067261e-01 -2.583347558975219727e-01 -1.600921601057052612e-01 7.360709905624389648e-01 -6.514299660921096802e-02
-1.039795279502868652e-01 -1.608098447322845459e-01 1.056793704628944397e-01 1.102152466773986816e-01 -8.464396595954895020e-01 -8.351255208253860474e-02 1.219583116471767426e-02 -4.652201831340789795e-01
-1.429774761199951172e-01 9.312789887189865112e-02 -3.361943662166595459e-01 2.786386609077453613e-01 -7.147518992424011230e-01 1.573698818683624268e-01 3.444985449314117432e-01 3.548294305801391602e-01
-2.850093245506286621e-01 1.184807345271110535e-01 4.018374383449554443e-01 3.406285047531127930e-01 -6.566184759140014648e-01 -2.549378573894500732e-01 3.476038873195648193e-01 1.012986004352569580e-01
-2.596884369850158691e-01 7.607375085353851318e-02 -8.513212203979492188e-01 4.326651990413665771e-02 -4.201226234436035156e-01 6.353057920932769775e-02 1.339832693338394165e-01 4.079665243625640869e-02
-8.147829025983810425e-02 4.229489564895629883e-01 -7.095575332641601562e-01 2.910289168357849121e-01 -4.387971162796020508e-01 1.696807146072387695e-01 6.906048208475112915e-02 1.422064471989870071e-02
-2.720148861408233643e-01 -1.815991550683975220e-01 -2.343370467424392700e-01 -1.060422733426094055e-01 -2.716925442218780518e-01 -6.020941138267517090e-01 4.414819478988647461e-01 4.423011839389801025e-01
-1.371270418167114258e-01 3.258640170097351074e-01 -1.780889034271240234e-01 2.961874306201934814e-01 -8.107231855392456055e-01 1.240692734718322754e-01 7.699514180421829224e-02 2.774396240711212158e-01
4.388348013162612915e-02 2.634262442588806152e-01 -1.932948082685470581e-01 3.684994578361511230e-01 -8.417590260505676270e-01 -4.219297785311937332e-03 -1.719883233308792114e-01 1.317960470914840698e-01
-5.777121782302856445e-01 7.809060811996459961e-02 -4.954288899898529053e-02 -6.266026198863983154e-02 -7.203710079193115234e-01 -5.148781463503837585e-02 3.664684668183326721e-02 -3.617197573184967041e-01
1.634812653064727783e-01 -3.431974723935127258e-02 3.745973110198974609e-02 3.661972880363464355e-01 -8.111880421638488770e-01 -2.841860055923461914e-01 -2.298150211572647095e-01 -2.121075242757797241e-01
-8.169066160917282104e-02 2.595160156488418579e-02 -2.463598996400833130e-01 -2.460335642099380493e-01 -4.467267394065856934e-01 -1.381884366273880005e-01 7.734544277191162109e-01 2.335272431373596191e-01
-3.345021903514862061e-01 6.009410694241523743e-02 -4.647552967071533203e-01 5.347779393196105957e-01 -5.067880749702453613e-01 -2.084178477525711060e-02 2.715760767459869385e-01 2.269137054681777954e-01
-2.303331792354583740e-01 -6.042414903640747070e-02 -2.538229525089263916e-01 -2.261878848075866699e-01 -5.051380991935729980e-01 -6.222013235092163086e-01 -2.736731469631195068e-01 -3.324343264102935791e-01
-8.824874646961688995e-03 5.326475501060485840e-01 -3.950534462928771973e-01 -3.452352285385131836e-01 -2.545028924942016602e-01 -2.752294540405273438e-01 5.418520569801330566e-01 -8.262882381677627563e-02
-1.122109517455101013e-01 6.918532773852348328e-03 -1.452334076166152954e-01 2.883630245923995972e-02 -1.100069582462310791e-01 -2.197554856538772583e-01 9.426543712615966797e-01 1.282389312982559204e-01
7.496894337236881256e-03 -1.290790736675262451e-01 -3.630710542201995850e-01 -1.168977320194244385e-01 -2.639922797679901123e-01 -6.343335658311843872e-02 7.289549708366394043e-01 -4.823957085609436035e-01
-6.482996046543121338e-02 1.642080396413803101e-01 -6.236070394515991211e-02 5.354995131492614746e-01 -7.397254109382629395e-01 2.077012509107589722e-01 1.064575985074043274e-01 -2.766178250312805176e-01
-5.106321573257446289e-01 -1.359858810901641846e-01 -1.944553256034851074e-01 4.611297845840454102e-01 -4.005735516548156738e-01 -5.412975549697875977e-01 4.560370929539203644e-03 -1.297148466110229492e-01
2.037843018770217896e-01 6.253419518470764160e-01 -3.894532099366188049e-02 -8.780355751514434814e-02 -3.208172619342803955e-01 -6.513730287551879883e-01 5.339980497956275940e-02 -1.677239239215850830e-01
-3.362618088722229004e-01 -6.703284382820129395e-02 -1.733277291059494019e-01 2.813099026679992676e-01 -4.655149579048156738e-02 -5.402116179466247559e-01 3.296591043472290039e-01 -6.087576150894165039e-01
-2.882605195045471191e-01 -4.066726192831993103e-02 2.423429340124130249e-01 4.097552895545959473e-01 -3.222393691539764404e-01 -6.165333390235900879e-01 4.428398609161376953e-01 9.254116564989089966e-02
-6.971637159585952759e-02 2.107191830873489380e-01 -5.403845906257629395e-01 3.470686376094818115e-01 -5.638742446899414062e-01 3.657589256763458252e-01 2.939938306808471680e-01 -9.931074455380439758e-03
-5.904723405838012695e-01 8.575988560914993286e-02 2.900349497795104980e-01 5.366638302803039551e-02 -4.748285412788391113e-01 -8.860825002193450928e-02 5.387363433837890625e-01 -1.828575581312179565e-01
1.364740431308746338e-01 5.132483839988708496e-01 -4.993387460708618164e-01 -3.059883415699005127e-01 -2.484991550445556641e-01 -2.081096619367599487e-01 5.018668174743652344e-01 -1.343544125556945801e-01
-5.617485046386718750e-01 -6.792091578245162964e-02 -1.740728616714477539e-01 1.566439867019653320e-01 -2.180114835500717163e-01 -7.418881058692932129e-01 1.560609638690948486e-01 -5.200510844588279724e-02
5.279681682586669922e-01 -2.294499194249510765e-03 -3.214517235755920410e-01 1.473233252763748169e-01 -2.192616313695907593e-01 -1.656535416841506958e-01 6.608113050460815430e-01 -2.898632287979125977e-01
3.982148468494415283e-01 4.548986554145812988e-01 -1.357730478048324585e-01 -1.706907153129577637e-01 -5.079053640365600586e-01 -1.525191962718963623e-01 5.104959607124328613e-01 2.123360484838485718e-01
-2.955816090106964111e-01 2.195885032415390015e-01 -2.721420526504516602e-01 1.420474946498870850e-01 -8.495112061500549316e-01 5.495435371994972229e-02 -1.038925573229789734e-01 -1.862539798021316528e-01
-3.672514557838439941e-01 -6.890150904655456543e-02 2.567963004112243652e-01 4.067130386829376221e-01 -7.207717299461364746e-01 -5.532720685005187988e-02 2.967234551906585693e-01 -1.356509625911712646e-01
6.408844143152236938e-02 -3.130977451801300049e-01 -3.291433453559875488e-01 -7.453916221857070923e-02 -3.107181787490844727e-01 -1.684435009956359863e-01 7.852220535278320312e-01 -2.061032652854919434e-01
-3.871285915374755859e-02 1.780115514993667603e-01 -1.205381974577903748e-01 7.303894162178039551e-01 -6.085456013679504395e-01 2.737275790423154831e-03 -1.606249995529651642e-02 -2.195946425199508667e-01
4.200577735900878906e-01 6.631609797477722168e-01 -2.424645274877548218e-01 1.325767785310745239e-01 -3.327433168888092041e-01 -2.708842158317565918e-01 3.316652178764343262e-01 1.153471171855926514e-01
-3.183424472808837891e-01 2.601847350597381592e-01 2.672236859798431396e-01 1.916705071926116943e-01 -2.134390026330947876e-01 -5.808910727500915527e-01 5.819840431213378906e-01 -3.346392512321472168e-02
-2.189577668905258179e-01 1.246828362345695496e-01 -2.793006002902984619e-01 -6.603351980447769165e-02 -8.521749973297119141e-01 -4.271505400538444519e-02 -3.054628707468509674e-02 3.538114428520202637e-01
3.699487149715423584e-01 -3.214303851127624512e-01 -3.741585612297058105e-01 4.799905419349670410e-01 -3.640060722827911377e-01 -3.847456276416778564e-01 1.640200465917587280e-01 2.863611876964569092e-01
3.604790866374969482e-01 -2.903600335121154785e-01 -6.579197198152542114e-02 2.318484336137771606e-01 -3.033567965030670166e-01 -3.154375553131103516e-01 6.108491420745849609e-01 -4.037333428859710693e-01
-3.347870707511901855e-01 -2.354780137538909912e-01 -6.156189441680908203e-01 4.887196421623229980e-02 -3.028911352157592773e-01 -5.740774869918823242e-01 -1.217016354203224182e-01 -1.223647594451904297e-01
3.590458333492279053e-01 -2.905322983860969543e-02 1.052864342927932739e-01 -1.396302878856658936e-01 -4.494816958904266357e-01 -2.487193495035171509e-01 5.265854001045227051e-01 -5.463267564773559570e-01
-2.920513153076171875e-01 -1.201442778110504150e-01 -9.611233323812484741e-02 -6.355917453765869141e-02 -8.539655208587646484e-01 5.304070189595222473e-02 1.283352542668581009e-02 -3.933940529823303223e-01
-5.939176082611083984e-01 -1.308083832263946533e-01 -5.129004120826721191e-01 5.079277232289314270e-02 -2.403872162103652954e-01 -4.863947331905364990e-01 2.295287400484085083e-01 -1.321181058883666992e-01
2.249564081430435181e-01 -2.332671582698822021e-01 -2.922567129135131836e-01 -2.801095247268676758e-01 -4.517417550086975098e-01 -9.050938487052917480e-02 6.810821294784545898e-01 -2.344572246074676514e-01
8.938988298177719116e-02 -3.932890295982360840e-01 -1.842168271541595459e-01 -1.326235383749008179e-01 -3.700185120105743408e-01 -2.374785095453262329e-01 7.636330127716064453e-01 -9.676232933998107910e-02
-1.213550493121147156e-01 3.257503733038902283e-02 1.237082257866859436e-01 5.136604905128479004e-01 -1.034521460533142090e-01 -6.331605911254882812e-01 5.358014702796936035e-01 -7.989475131034851074e-02
-4.712538123130798340e-01 6.975577026605606079e-02 -3.130986690521240234e-01 3.412517607212066650e-01 -5.916532874107360840e-01 -1.108534447848796844e-02 3.783552348613739014e-01 2.554236352443695068e-01
6.225319504737854004e-01 3.611953258514404297e-01 -1.787736266851425171e-01 -2.933707321062684059e-03 -5.306417942047119141e-01 -1.781346499919891357e-01 3.427304923534393311e-01 1.387320309877395630e-01
-2.467195317149162292e-02 -3.339763730764389038e-02 1.773732602596282959e-01 -6.668645888566970825e-03 -8.003787398338317871e-01 -5.178069472312927246e-01 -2.386264652013778687e-01 3.312564641237258911e-02
-5.250387191772460938e-01 1.756202280521392822e-01 1.083209440112113953e-01 -6.674762070178985596e-02 -7.382827997207641602e-01 1.158256307244300842e-01 2.554713487625122070e-01 -2.314315140247344971e-01
2.186618000268936157e-01 -2.511056363582611084e-01 -3.119570016860961914e-01 1.062750518321990967e-01 -2.741398811340332031e-01 -1.493503451347351074e-01 5.377790331840515137e-01 -6.275801658630371094e-01
1.137192621827125549e-01 -4.858281929045915604e-03 -1.196848228573799133e-01 2.748238295316696167e-02 -9.170855283737182617e-01 -6.801544874906539917e-02 -2.119577527046203613e-01 -2.852483093738555908e-01
-2.044728994369506836e-01 1.817663311958312988e-01 -1.354602575302124023e-01 4.989052414894104004e-01 -6.100037097930908203e-01 1.010332033038139343e-01 4.234741628170013428e-01 3.102471530437469482e-01
-3.042394109070301056e-02 4.013608023524284363e-02 -9.022281169891357422e-01 3.691131621599197388e-02 -3.733929991722106934e-01 -2.847737632691860199e-02 9.960412979125976562e-02 1.786926388740539551e-01
-9.660597890615463257e-02 -2.851120829582214355e-01 -8.015659451484680176e-02 -2.186470627784729004e-01 -4.817708432674407959e-01 -6.312336921691894531e-01 2.845217585563659668e-01 3.789921998977661133e-01
3.749915957450866699e-01 -8.100548386573791504e-02 -2.292055785655975342e-01 1.597348302602767944e-01 -1.686252355575561523e-01 -4.011336565017700195e-01 5.621656775474548340e-01 -5.190338492393493652e-01
-1.113326475024223328e-01 1.814123392105102539e-01 1.310019344091415405e-01 5.112565159797668457e-01 -9.946570545434951782e-02 -6.227155327796936035e-01 5.177816152572631836e-01 -1.019014790654182434e-01
1.040157377719879150e-01 4.131397306919097900e-01 -1.152808591723442078e-01 -4.700986444950103760e-01 -4.250557124614715576e-01 -1.826356053352355957e-01 5.093373656272888184e-01 -3.328084051609039307e-01
3.387548625469207764e-01 6.463483572006225586e-01 1.010839641094207764e-01 1.330229341983795166e-01 -3.521855175495147705e-01 -4.627712368965148926e-01 3.022171258926391602e-01 -1.001941338181495667e-01
-6.410297751426696777e-01 7.022929191589355469e-02 -1.750498712062835693e-01 9.022215753793716431e-02 -7.106686830520629883e-01 -1.600678265094757080e-02 4.659263789653778076e-02 -1.946513354778289795e-01
3.531045913696289062e-01 -3.065583109855651855e-01 -3.276115655899047852e-01 9.871438145637512207e-02 -3.336389660835266113e-01 -2.290222942829132080e-01 5.757393240928649902e-01 -4.111243486404418945e-01
7.165875285863876343e-02 6.063440442085266113e-01 -4.042970761656761169e-02 -2.725979685783386230e-01 -3.743949830532073975e-01 -1.687720715999603271e-01 5.805936455726623535e-01 -2.133613824844360352e-01
5.204862356185913086e-02 -1.038810089230537415e-01 -4.441839754581451416e-01 -2.088424116373062134e-01 -6.981793642044067383e-01 -3.004671633243560791e-01 -2.149390578269958496e-01 -3.487856388092041016e-01
-5.976986289024353027e-01 1.549948155879974365e-01 -1.515603661537170410e-01 5.170313715934753418e-01 -5.194321870803833008e-01 -2.117660045623779297e-01 1.174131408333778381e-01 6.915419362485408783e-04
-3.832356631755828857e-01 1.410952806472778320e-01 -4.776467978954315186e-01 1.126906350255012512e-01 -6.485970616340637207e-01 4.599384218454360962e-02 -1.587209701538085938e-01 -3.799881637096405029e-01
2.853527069091796875e-01 5.746135115623474121e-01 -1.986648142337799072e-01 -2.231923192739486694e-01 -4.671081602573394775e-01 -5.441972985863685608e-02 5.256551504135131836e-01 -4.056906700134277344e-02
-2.573314011096954346e-01 -1.841205656528472900e-01 -1.816735118627548218e-01 6.356334686279296875e-01 -6.226488351821899414e-01 -1.855694949626922607e-01 -6.651256233453750610e-02 -1.905083358287811279e-01
-1.173591315746307373e-01 1.517666131258010864e-01 -8.334134817123413086e-01 1.473031640052795410e-01 -4.406630396842956543e-01 1.679939776659011841e-01 9.949196130037307739e-02 -1.208834275603294373e-01
-1.087930947542190552e-01 1.871831417083740234e-01 -4.035380482673645020e-02 4.736497998237609863e-01 -7.570966482162475586e-01 2.740188241004943848e-01 1.620474308729171753e-01 -2.293748259544372559e-01
-1.945316791534423828e-01 -1.245648562908172607e-01 -1.254537850618362427e-01 6.034801006317138672e-01 -6.852518916130065918e-01 -2.966817617416381836e-01 -9.507720917463302612e-02 -9.183596819639205933e-03
9.074410796165466309e-02 1.229745522141456604e-01 2.264166176319122314e-01 3.321691155433654785e-01 -2.487628459930419922e-01 -3.827087581157684326e-01 7.621905803680419922e-01 1.604952812194824219e-01
-7.995523512363433838e-02 9.258532524108886719e-02 -3.233258426189422607e-01 6.076886877417564392e-02 -6.525084972381591797e-01 -3.554279506206512451e-01 -4.493659734725952148e-01 -3.503947854042053223e-01
-4.033517241477966309e-01 4.333405196666717529e-01 -2.516542673110961914e-01 3.939597308635711670e-01 -6.075713634490966797e-01 -4.747184365987777710e-02 9.778238832950592041e-03 2.439207285642623901e-01
-4.150485992431640625e-01 3.357013463973999023e-01 -3.402947783470153809e-01 -9.662474691867828369e-02 7.493465393781661987e-02 -5.438466072082519531e-01 3.443150222301483154e-01 -4.122683405876159668e-01
5.686323046684265137e-01 2.691364586353302002e-01 5.008918046951293945e-02 -8.715397864580154419e-02 -5.353505611419677734e-01 -5.217386484146118164e-01 8.537995070219039917e-02 1.673830002546310425e-01
9.482806175947189331e-02 6.473878026008605957e-01 3.502479195594787598e-02 1.336973998695611954e-02 -2.945417761802673340e-01 -6.896098852157592773e-01 6.571970134973526001e-02 -6.209399178624153137e-02
-1.585321724414825439e-01 1.410604268312454224e-01 3.471550643444061279e-01 5.170787572860717773e-01 -4.717290997505187988e-01 -5.469879508018493652e-01 1.901333332061767578e-01 9.595610201358795166e-02
-2.599118053913116455e-01 4.562865197658538818e-01 -5.852866172790527344e-01 1.534510701894760132e-01 1.133586540818214417e-01 -2.843252420425415039e-01 3.844762444496154785e-01 -3.415080606937408447e-01
-2.757272124290466309e-01 2.094130963087081909e-01 4.224566817283630371e-01 -6.746661663055419922e-02 -3.467779159545898438e-01 -4.967004656791687012e-01 5.718634128570556641e-01 5.572681128978729248e-02
-1.615625917911529541e-01 2.313901484012603760e-02 -1.215758249163627625e-01 5.147677063941955566e-01 -8.768555521965026855e-02 -6.015684008598327637e-01 2.076691985130310059e-01 -5.299959182739257812e-01
2.735873460769653320e-01 6.322510838508605957e-01 -5.379319190979003906e-02 2.003258913755416870e-01 -3.247576355934143066e-01 -3.030065894126892090e-01 4.954320490360260010e-01 1.991255432367324829e-01
4.180086031556129456e-02 7.577018439769744873e-02 -1.743242293596267700e-01 2.892471551895141602e-01 -8.452019095420837402e-01 2.296321243047714233e-01 -3.932351991534233093e-02 -3.313838839530944824e-01
3.161101341247558594e-01 7.302755117416381836e-01 -2.315443754196166992e-01 6.840638071298599243e-02 -2.500474452972412109e-01 -2.070061266422271729e-01 4.207946956157684326e-01 -1.613579094409942627e-01
-4.402539730072021484e-01 2.743937969207763672e-01 3.519544601440429688e-01 7.834054529666900635e-02 -2.831318378448486328e-01 -3.346572220325469971e-01 6.200188994407653809e-01 -1.558612287044525146e-01
9.464636445045471191e-02 -2.481419742107391357e-01 -2.885889410972595215e-01 -2.186958640813827515e-01 -6.523427367210388184e-01 -3.420989215373992920e-01 4.212029874324798584e-01 2.799314856529235840e-01
-6.765325069427490234e-01 -8.310184627771377563e-02 -3.477350771427154541e-01 -1.359833180904388428e-01 -4.852062463760375977e-01 -2.205563485622406006e-01 2.957172989845275879e-01 1.564216762781143188e-01
-5.666903257369995117e-01 4.798178970813751221e-01 -1.011658087372779846e-01 3.063048124313354492e-01 -4.475779533386230469e-01 3.859604895114898682e-02 2.217196822166442871e-01 -3.059482574462890625e-01
-1.271883677691221237e-02 -6.023749709129333496e-02 2.288838289678096771e-02 2.245794385671615601e-01 -8.999658226966857910e-01 -1.796191036701202393e-01 -2.422527223825454712e-01 -2.106229513883590698e-01
-1.258676946163177490e-01 -3.957903087139129639e-01 -4.695138633251190186e-01 -2.113972455263137817e-01 -4.650484919548034668e-01 -4.633948802947998047e-01 3.269439637660980225e-01 1.564538478851318359e-01
-2.160787284374237061e-01 2.287257611751556396e-01 -3.292936682701110840e-01 5.636459589004516602e-01 -5.838029384613037109e-01 -8.159073442220687866e-02 -2.346492260694503784e-01 -2.689242362976074219e-01
-3.412377834320068359e-02 3.224453330039978027e-01 3.167939782142639160e-01 2.393233776092529297e-02 -3.298218846321105957e-01 -2.846629321575164795e-01 7.701321840286254883e-01 1.049497351050376892e-01
3.077098540961742401e-02 -4.550531879067420959e-02 -4.103320538997650146e-01 3.778373897075653076e-01 -3.824546560645103455e-02 -6.116767525672912598e-01 1.981109678745269775e-01 -5.205669403076171875e-01
1.114692538976669312e-01 3.455920815467834473e-01 -1.984984576702117920e-01 -3.024559617042541504e-01 -4.239614903926849365e-01 -1.187969967722892761e-01 7.216919660568237305e-01 1.502132117748260498e-01
-4.174267947673797607e-01 -1.393572688102722168e-01 -1.681416034698486328e-01 2.105616331100463867e-01 -2.026185095310211182e-01 -8.062313795089721680e-01 1.371427774429321289e-01 -1.544513404369354248e-01
-2.196065038442611694e-01 -2.785044312477111816e-01 -1.164595335721969604e-01 -2.858034968376159668e-01 -5.758913755416870117e-01 -5.878672599792480469e-01 -5.066386237740516663e-02 -3.148908019065856934e-01
-2.909851260483264923e-02 1.219506487250328064e-01 1.374275684356689453e-01 6.225353479385375977e-01 -1.860001981258392334e-01 -2.609734237194061279e-01 6.875876188278198242e-01 4.862891137599945068e-02
4.250902235507965088e-01 6.091945767402648926e-01 -5.224772542715072632e-02 1.358249038457870483e-01 -4.294923841953277588e-01 -4.532633423805236816e-01 1.712893843650817871e-01 8.803774416446685791e-02
-2.328148931264877319e-01 9.313052520155906677e-03 4.348744750022888184e-01 3.224970698356628418e-01 -5.695659518241882324e-01 -3.673951923847198486e-01 4.384080171585083008e-01 -3.168825060129165649e-02
1.846335083246231079e-02 -1.205375865101814270e-01 -3.115635514259338379e-01 -2.233251780271530151e-01 -2.749157249927520752e-01 -1.753065288066864014e-01 8.039771318435668945e-01 -2.923928201198577881e-01
-3.618758916854858398e-01 2.984892763197422028e-02 6.830298155546188354e-02 4.398501217365264893e-01 -6.955487728118896484e-01 1.145815625786781311e-01 3.259402215480804443e-01 -2.585876882076263428e-01
-1.771521866321563721e-01 -1.019021868705749512e-01 -1.499039977788925171e-01 6.093205809593200684e-01 -6.899834275245666504e-01 -2.500994503498077393e-01 -1.507461220026016235e-01 -5.602703988552093506e-02
8.117187023162841797e-02 1.706072241067886353e-01 -3.589026033878326416e-01 -2.372443377971649170e-01 -1.895538568496704102e-01 -2.581363916397094727e-01 7.505843043327331543e-01 -3.365509510040283203e-01
2.577607929706573486e-01 6.773896217346191406e-01 -2.383682876825332642e-01 2.124841697514057159e-02 -1.072067618370056152e-01 -4.835198521614074707e-01 2.800034880638122559e-01 -3.061782121658325195e-01
2.001003175973892212e-01 7.996282577514648438e-01 -2.625954747200012207e-01 1.207046303898096085e-02 -2.377108782529830933e-01 -2.489626705646514893e-01 3.645111024379730225e-01 -9.757682681083679199e-03
6.580181419849395752e-02 -1.741057336330413818e-01 -2.928082346916198730e-01 3.759857118129730225e-01 -9.191435575485229492e-02 -6.318084597587585449e-01 2.355283051729202271e-01 -5.245488882064819336e-01
1.106369644403457642e-01 4.546239972114562988e-01 3.215124830603599548e-02 -4.553171396255493164e-01 -5.612755417823791504e-01 -1.386135667562484741e-01 4.556053578853607178e-01 -1.758092194795608521e-01
-4.214877635240554810e-02 1.378134638071060181e-02 2.348545379936695099e-02 2.855757176876068115e-01 -1.364246755838394165e-01 -6.762930154800415039e-01 6.382285356521606445e-01 1.805794388055801392e-01
1.916401386260986328e-01 7.048735022544860840e-01 -2.337323874235153198e-02 1.730477213859558105e-01 -2.601700425148010254e-01 -3.031396865844726562e-01 5.081607699394226074e-01 1.346333622932434082e-01
1.902873367071151733e-01 4.326058626174926758e-01 -7.614959031343460083e-02 -1.939069479703903198e-01 -3.864019513130187988e-01 -2.129951417446136475e-01 6.952874660491943359e-01 2.348323911428451538e-01
-1.177483350038528442e-01 -1.192785054445266724e-01 -6.646398901939392090e-01 -4.039835929870605469e-02 -5.716868638992309570e-01 -2.736867964267730713e-01 -2.982141375541687012e-01 -1.945958584547042847e-01
2.917830944061279297e-01 3.619463415816426277e-03 -5.300887301564216614e-02 -3.154270350933074951e-01 -3.780221343040466309e-01 -4.249659776687622070e-01 4.688125252723693848e-01 -5.189061164855957031e-01
2.541616857051849365e-01 7.432446479797363281e-01 -7.163497060537338257e-02 1.722497045993804932e-01 -2.999330461025238037e-01 -2.038283050060272217e-01 4.654787778854370117e-01 3.387348027899861336e-03
-3.546730875968933105e-01 3.151851296424865723e-01 -3.626887500286102295e-01 3.840405344963073730e-01 -4.920696914196014404e-01 1.893580108880996704e-01 4.321512877941131592e-01 1.763273924589157104e-01
1.781066693365573883e-02 -1.809984296560287476e-01 2.833239734172821045e-01 2.490479052066802979e-01 -8.010680675506591797e-01 -4.158065915107727051e-01 -9.412552416324615479e-02 -3.406271710991859436e-02
-1.885197758674621582e-01 4.380367398262023926e-01 -6.201028078794479370e-02 3.256866931915283203e-01 -7.532104849815368652e-01 5.679924413561820984e-02 2.621659636497497559e-02 3.023698925971984863e-01
-4.952943883836269379e-03 1.299095749855041504e-01 1.759111136198043823e-01 4.913262128829956055e-01 -1.391952037811279297e-01 -4.723376631736755371e-01 6.838808655738830566e-01 -2.411692216992378235e-02
-2.012225985527038574e-01 5.534327402710914612e-02 -1.739205867052078247e-01 2.947573065757751465e-01 -8.547688722610473633e-01 2.251601517200469971e-01 2.200157940387725830e-01 -9.788924455642700195e-02
-4.510630667209625244e-01 2.532922029495239258e-01 -4.861725568771362305e-01 -4.973466694355010986e-02 6.936205923557281494e-02 -5.422120690345764160e-01 4.144736528396606445e-01 -1.515073180198669434e-01
7.460433989763259888e-02 3.657142519950866699e-01 -1.205978915095329285e-01 -3.216588795185089111e-01 -4.011842310428619385e-01 -1.382877528667449951e-01 6.542663574218750000e-01 -3.667999804019927979e-01
1.355433315038681030e-01 -4.764476791024208069e-02 2.358932048082351685e-01 5.394412279129028320e-01 -3.730187416076660156e-01 -1.993229985237121582e-01 6.695785522460937500e-01 7.421249151229858398e-02
-1.150849834084510803e-01 6.658648699522018433e-02 -3.424252197146415710e-02 5.023919939994812012e-01 -7.370873540639877319e-02 -6.569534540176391602e-01 2.587285637855529785e-01 -4.741203188896179199e-01
-7.007736712694168091e-02 -6.922341883182525635e-02 -2.787025570869445801e-01 1.430801004171371460e-01 -8.460022211074829102e-01 -2.407333403825759888e-01 -2.824151515960693359e-01 -1.967731267213821411e-01
-1.061082258820533752e-01 -2.911458313465118408e-01 9.408003650605678558e-03 -3.589521944522857666e-01 -7.399706244468688965e-01 -4.200494587421417236e-01 2.256489992141723633e-01 1.115021482110023499e-02
2.299480736255645752e-01 6.984885334968566895e-01 -1.739982664585113525e-01 4.082727432250976562e-02 -3.482699692249298096e-01 -2.093524336814880371e-01 4.508523344993591309e-01 2.427079379558563232e-01
1.369663029909133911e-01 6.481825113296508789e-01 6.585749238729476929e-02 6.236753240227699280e-02 -3.174622058868408203e-01 -6.612402200698852539e-01 8.026590943336486816e-02 9.170140326023101807e-02
2.468630224466323853e-01 -1.951087713241577148e-01 -1.267160326242446899e-01 1.402457058429718018e-01 -2.249168008565902710e-01 -3.281613290309906006e-01 6.494304537773132324e-01 -5.340674519538879395e-01
4.087738692760467529e-02 8.110816776752471924e-02 -2.127269841730594635e-02 -7.598119974136352539e-02 -7.362119555473327637e-01 -4.941093325614929199e-01 -3.880539536476135254e-01 -2.208773791790008545e-01
6.263285875320434570e-02 5.906600952148437500e-01 -3.482196927070617676e-01 -1.753118038177490234e-01 -1.564683616161346436e-01 -2.446380704641342163e-01 6.398251056671142578e-01 -3.873351216316223145e-02
2.409930974245071411e-01 4.510889053344726562e-01 -2.232145816087722778e-01 4.031597450375556946e-02 -1.152794286608695984e-01 -1.714230328798294067e-01 5.795447826385498047e-01 -5.553770065307617188e-01
-1.428110003471374512e-01 -3.217538595199584961e-01 -2.762042172253131866e-02 -1.327523589134216309e-01 -7.636629939079284668e-01 -5.053884983062744141e-01 -1.026174277067184448e-01 -9.254435449838638306e-02
-4.042485952377319336e-01 -3.263450041413307190e-02 1.645244359970092773e-01 4.631163775920867920e-01 -6.536462903022766113e-01 -8.978309482336044312e-02 3.904843032360076904e-01 7.861782610416412354e-02
1.319361943751573563e-02 1.398443132638931274e-01 -2.337010353803634644e-01 2.287288010120391846e-02 -6.604024767875671387e-01 -3.657558858394622803e-01 -4.104776382446289062e-01 -4.321219623088836670e-01
-7.197725772857666016e-01 -5.007338896393775940e-02 -3.625829815864562988e-01 8.945372700691223145e-02 -2.932740449905395508e-01 -4.113544821739196777e-01 1.609999835491180420e-01 -2.425042539834976196e-01
-9.804604202508926392e-02 -2.262318730354309082e-01 2.561751380562782288e-02 1.443443298339843750e-01 -7.725749015808105469e-01 -2.960757315158843994e-01 -1.629039049148559570e-01 -4.545811712741851807e-01
-1.725616306066513062e-01 1.802280247211456299e-01 3.026618361473083496e-01 4.138719439506530762e-01 -2.759090065956115723e-01 -4.428402781486511230e-01 6.253124475479125977e-01 1.076899692416191101e-01
1.932927519083023071e-01 -3.305638432502746582e-01 -2.703940570354461670e-01 -2.809014022350311279e-01 -7.803924679756164551e-01 -1.881806701421737671e-01 1.722434759140014648e-01 1.650899350643157959e-01
-3.754796087741851807e-01 -1.673430949449539185e-01 -4.502006471157073975e-01 1.446486562490463257e-01 -2.325028181076049805e-01 -7.433748841285705566e-01 1.106824539601802826e-02 2.492177858948707581e-02
1.014011912047863007e-02 3.408310413360595703e-01 -1.121011674404144287e-01 -1.809888780117034912e-01 -1.581651121377944946e-01 -2.830128073692321777e-01 7.628449797630310059e-01 -3.890536725521087646e-01
-4.738524556159973145e-02 1.011269986629486084e-01 4.332444965839385986e-01 4.582093656063079834e-01 -5.313756465911865234e-01 -4.649951457977294922e-01 2.707384526729583740e-01 1.341328769922256470e-01
-4.289945065975189209e-01 6.597367674112319946e-02 -4.177932441234588623e-01 2.561490237712860107e-01 6.591548770666122437e-02 -5.045943260192871094e-01 3.907923102378845215e-01 -3.997107446193695068e-01
1.721405088901519775e-01 6.282485127449035645e-01 -2.251392975449562073e-02 -7.110218703746795654e-02 -2.865243852138519287e-01 -6.620578765869140625e-01 6.074237078428268433e-02 -2.144826203584671021e-01
5.554258823394775391e-01 4.579149186611175537e-01 1.693125255405902863e-02 2.714426219463348389e-01 -3.805292546749114990e-01 -3.640076220035552979e-01 3.506328165531158447e-01 -8.718265593051910400e-02
-1.566972732543945312e-01 -6.461168080568313599e-02 -3.076811432838439941e-01 -4.168412387371063232e-01 -3.453619778156280518e-01 -7.088306546211242676e-01 -7.328104972839355469e-02 -2.752473950386047363e-01
3.703044950962066650e-01 -1.697725653648376465e-01 -4.186671674251556396e-01 1.207014545798301697e-01 -3.950082659721374512e-01 -6.817768812179565430e-01 -1.195333749055862427e-01 -9.519220143556594849e-02
-5.706599354743957520e-01 -6.137513741850852966e-02 -1.894139647483825684e-01 5.110158324241638184e-01 -3.297590017318725586e-01 -4.773045182228088379e-01 1.865234076976776123e-01 4.705348610877990723e-02
-3.012598156929016113e-01 1.371755748987197876e-01 -1.761220842599868774e-01 3.858924210071563721e-01 -6.998344063758850098e-01 -2.906646728515625000e-01 -3.671994209289550781e-01 -3.746936097741127014e-02
-1.795241087675094604e-01 -1.110037639737129211e-01 -5.693479180335998535e-01 -3.264292478561401367e-01 -3.158666491508483887e-01 -5.894443988800048828e-01 1.868169754743576050e-01 2.064442485570907593e-01
-5.365394949913024902e-01 -6.993019580841064453e-02 -1.594648063182830811e-01 3.091003745794296265e-02 -3.237670660018920898e-01 -7.336156964302062988e-01 1.242312043905258179e-01 1.496669948101043701e-01
3.188287615776062012e-01 6.493080258369445801e-01 -7.530295103788375854e-02 -4.166014865040779114e-02 -3.280762732028961182e-01 -5.407246351242065430e-01 8.391182124614715576e-02 -2.495653182268142700e-01
-3.685405850410461426e-01 2.436201833188533783e-02 3.082898072898387909e-02 3.249810039997100830e-01 -2.142485976219177246e-01 -7.549919486045837402e-01 3.754997253417968750e-01 -1.029188744723796844e-02
-2.101138047873973846e-02 -2.680796757340431213e-02 -5.602428913116455078e-01 -2.040847986936569214e-01 -6.231191754341125488e-01 -2.550933659076690674e-01 -3.007054328918457031e-01 -3.155052065849304199e-01
-4.199286699295043945e-01 -2.709839344024658203e-01 -5.874086022377014160e-01 -1.735046505928039551e-01 -4.973505139350891113e-01 -1.902917176485061646e-01 1.952127963304519653e-01 2.310810089111328125e-01
-3.676532208919525146e-01 6.563918665051460266e-03 -6.305047124624252319e-02 1.335982382297515869e-01 -8.246424198150634766e-01 -4.836314916610717773e-02 -1.567650139331817627e-01 -3.688020110130310059e-01
-1.057370472699403763e-02 4.295413196086883545e-01 2.512838318943977356e-02 -4.370935261249542236e-01 -4.964409470558166504e-01 -9.645930677652359009e-02 6.009044051170349121e-01 -8.280169218778610229e-02
2.832655012607574463e-01 4.479005634784698486e-01 -9.903611242771148682e-02 4.195303842425346375e-02 -1.983730942010879517e-01 -3.058217465877532959e-01 3.840759098529815674e-01 -6.535934805870056152e-01
-5.278380513191223145e-01 7.354903966188430786e-02 1.291485428810119629e-01 2.177451550960540771e-01 -6.703956723213195801e-01 8.907058835029602051e-02 3.798480331897735596e-01 -2.241359204053878784e-01
-7.232024073600769043e-01 -9.349025040864944458e-02 -1.343899518251419067e-01 -5.657143518328666687e-02 -5.809184908866882324e-01 -1.590944826602935791e-01 2.267834693193435669e-01 -1.810212284326553345e-01
2.687046229839324951e-01 5.060977935791015625e-01 6.152263656258583069e-02 1.149663254618644714e-01 -3.658272325992584229e-01 -7.175945043563842773e-01 3.138443455100059509e-02 7.002968341112136841e-02
-2.531110346317291260e-01 2.411550730466842651e-01 3.847100138664245605e-01 4.902417361736297607e-01 -4.281243681907653809e-01 -5.091555714607238770e-01 2.074001133441925049e-01 6.241531670093536377e-02
3.537100553512573242e-01 3.566324114799499512e-01 -2.559222280979156494e-01 -1.847639381885528564e-01 -3.255017995834350586e-01 -1.684561669826507568e-01 2.491419762372970581e-01 -6.720624566078186035e-01
-5.792212858796119690e-02 -2.924795448780059814e-01 -3.420253694057464600e-01 -9.778586775064468384e-02 -1.498457640409469604e-01 -4.140193462371826172e-01 7.327089905738830566e-01 2.320114970207214355e-01
3.453132808208465576e-01 6.147874593734741211e-01 3.494741767644882202e-02 7.758841663599014282e-02 -3.515658974647521973e-01 -5.315113067626953125e-01 1.769938617944717407e-01 -2.410899549722671509e-01
4.060884192585945129e-02 -2.922050952911376953e-01 -6.608636975288391113e-01 -3.874166309833526611e-02 -3.155253231525421143e-01 -5.723035335540771484e-01 -8.913668245077133179e-02 -1.992298662662506104e-01
1.288564503192901611e-01 -2.951460145413875580e-02 -2.092848718166351318e-01 4.734642803668975830e-01 -8.317621946334838867e-01 4.431559517979621887e-02 6.259015947580337524e-02 1.297943294048309326e-01
1.906925290822982788e-01 4.152700901031494141e-01 -3.796866536140441895e-01 -2.919391989707946777e-01 -1.518963724374771118e-01 -2.729311883449554443e-01 5.434164404869079590e-01 -4.110123217105865479e-01
1.702950894832611084e-01 -2.331908941268920898e-01 -6.325758099555969238e-01 -1.956996917724609375e-01 -4.002833962440490723e-01 -4.351541399955749512e-01 -6.515572965145111084e-02 -3.526188433170318604e-01
5.421922802925109863e-01 5.072531700134277344e-01 -1.846712529659271240e-01 1.685345172882080078e-01 -3.360799551010131836e-01 -4.597948491573333740e-01 2.326499521732330322e-01 -8.790635317564010620e-02
2.360271215438842773e-01 1.299782842397689819e-01 -1.275300830602645874e-01 6.600797772407531738e-01 -5.582945942878723145e-01 1.405045539140701294e-01 1.041541099548339844e-01 -3.648906946182250977e-01
1.096227541565895081e-01 -4.087984859943389893e-01 -3.880480527877807617e-01 -3.252303004264831543e-01 -5.081876516342163086e-01 -2.205856442451477051e-01 5.049722194671630859e-01 5.100097879767417908e-02
-5.347451567649841309e-02 -1.450500339269638062e-01 -3.760755062103271484e-01 -5.106853842735290527e-01 -6.918562054634094238e-01 -2.912841439247131348e-01 -6.215219572186470032e-02 -8.058784157037734985e-02
-2.270657755434513092e-02 -2.151808142662048340e-01 -2.988864481449127197e-01 -2.933074533939361572e-01 -7.224213480949401855e-01 -4.670358300209045410e-01 -9.851603955030441284e-02 1.676268726587295532e-01
1.442825496196746826e-01 -6.989505141973495483e-02 -3.588575720787048340e-01 -9.847909212112426758e-02 -4.992020428180694580e-01 -5.627201199531555176e-01 -2.739373743534088135e-01 -4.414997696876525879e-01
-1.064906567335128784e-01 1.024146080017089844e-01 -1.927710324525833130e-01 3.946567699313163757e-02 -7.876898646354675293e-01 -1.532541215419769287e-01 9.656786918640136719e-02 5.349627733230590820e-01
1.881122216582298279e-02 1.193312741816043854e-02 -3.166254460811614990e-01 5.191695094108581543e-01 -7.809961438179016113e-01 5.302642658352851868e-02 5.676161870360374451e-02 1.171589419245719910e-01
-3.706857562065124512e-01 5.248802304267883301e-01 -3.269666731357574463e-01 -1.512736380100250244e-01 -6.483471370302140713e-04 -5.495883822441101074e-01 3.323984742164611816e-01 -2.115783095359802246e-01
-5.079848170280456543e-01 4.339880347251892090e-01 -4.487366676330566406e-01 -2.191280722618103027e-01 -2.538029104471206665e-02 -4.285983741283416748e-01 1.483769267797470093e-01 -3.128380775451660156e-01
-5.918828248977661133e-01 7.376980781555175781e-02 -2.910715341567993164e-01 4.338377714157104492e-01 -5.600685477256774902e-01 -1.954522430896759033e-01 2.119251713156700134e-02 -1.377222836017608643e-01
-2.499348521232604980e-01 8.456753194332122803e-02 -5.578117370605468750e-01 -1.806920915842056274e-01 -5.560686588287353516e-01 -8.571163564920425415e-02 -2.188583761453628540e-01 -4.712955057621002197e-01
-7.734640687704086304e-02 3.703859448432922363e-01 -4.604956507682800293e-01 2.827052772045135498e-01 -6.861398220062255859e-01 1.832619011402130127e-01 5.364938825368881226e-02 2.400044798851013184e-01
-8.339258842170238495e-03 4.346903562545776367e-01 -7.472731918096542358e-02 -4.708451032638549805e-01 -4.151779115200042725e-01 -2.319604456424713135e-01 4.727750420570373535e-01 -3.660615384578704834e-01
-8.430685102939605713e-02 -1.698355972766876221e-01 -6.975241005420684814e-02 -2.765401601791381836e-01 -4.811541736125946045e-01 -6.008745431900024414e-01 3.011620342731475830e-01 4.465985298156738281e-01
-3.183107376098632812e-01 -2.160626947879791260e-01 -6.413027048110961914e-01 -7.344661653041839600e-02 -3.328441083431243896e-02 -2.933263182640075684e-01 5.665733218193054199e-01 -1.648575514554977417e-01
-1.172544434666633606e-01 1.380102932453155518e-01 4.607137143611907959e-01 -8.725574240088462830e-03 -4.228278696537017822e-01 -6.125684976577758789e-01 4.467232227325439453e-01 -3.586399182677268982e-02
-5.111272335052490234e-01 3.889417052268981934e-01 -2.863576076924800873e-02 3.564261198043823242e-01 -5.819602608680725098e-01 4.147428646683692932e-02 9.111991524696350098e-02 -3.330360949039459229e-01
2.294953167438507080e-01 -3.134061694145202637e-01 -5.316321551799774170e-02 4.041762053966522217e-01 -7.829695343971252441e-01 -5.187460780143737793e-02 1.882944107055664062e-01 -1.781478971242904663e-01
-3.383062183856964111e-01 2.052204906940460205e-01 -4.133829176425933838e-01 1.102032139897346497e-01 -7.340583205223083496e-01 -8.895044028759002686e-02 -1.790356785058975220e-01 2.856493592262268066e-01
-1.596176624298095703e-01 -8.286382257938385010e-02 -4.155117273330688477e-01 -1.164988279342651367e-01 -4.025921821594238281e-01 -6.101265549659729004e-01 -2.712444961071014404e-01 -4.165636301040649414e-01
-4.407541751861572266e-01 -7.893651723861694336e-02 -4.849269390106201172e-01 -2.096466347575187683e-02 5.598532035946846008e-03 -6.115931868553161621e-01 4.161781072616577148e-01 -1.289550811052322388e-01
3.283149302005767822e-01 4.662500023841857910e-01 -7.059413008391857147e-03 2.712800204753875732e-01 -3.847266435623168945e-01 -6.611244678497314453e-01 -6.927068531513214111e-02 1.062025278806686401e-01
-1.748958826065063477e-01 -1.049012988805770874e-01 -8.976387977600097656e-01 -1.833036094903945923e-01 -2.068424671888351440e-01 -2.411690503358840942e-01 1.056199669837951660e-01 8.336400985717773438e-02
-1.651812195777893066e-01 -1.107878386974334717e-01 4.457239806652069092e-01 7.112052291631698608e-02 -7.142576575279235840e-01 -1.951470971107482910e-01 3.085944354534149170e-01 -3.365059196949005127e-01
4.012101590633392334e-01 -3.691602051258087158e-01 -5.304892063140869141e-01 3.774088621139526367e-01 -3.898462653160095215e-01 -2.211360782384872437e-01 2.372129261493682861e-01 1.474577188491821289e-01
3.367764949798583984e-01 -1.616703867912292480e-01 -4.236085414886474609e-01 -1.833411008119583130e-01 -5.271316766738891602e-01 -4.158196151256561279e-01 -1.652493774890899658e-01 -4.114669859409332275e-01
6.439254283905029297e-01 2.718168199062347412e-01 -4.698812663555145264e-01 1.636604517698287964e-01 -3.495166301727294922e-01 -5.257035419344902039e-02 3.710519075393676758e-01 -3.602343425154685974e-02
1.547076851129531860e-01 1.419973839074373245e-02 -6.286550313234329224e-02 2.307939529418945312e-01 -2.040309906005859375e-01 -1.501480937004089355e-01 6.528124213218688965e-01 -6.544530391693115234e-01
1.246343180537223816e-01 -1.653855890035629272e-01 -3.988505601882934570e-01 2.588832937180995941e-02 -3.087647259235382080e-01 -5.107552409172058105e-01 -9.588142484426498413e-02 -6.572383046150207520e-01
2.738622128963470459e-01 -1.382685452699661255e-01 -1.173204556107521057e-01 -1.342588514089584351e-01 -3.058868050575256348e-01 -4.252740144729614258e-01 4.500304460525512695e-01 -6.301899552345275879e-01
-6.357251852750778198e-02 -1.451531350612640381e-01 -2.822526916861534119e-02 -4.262804090976715088e-01 -6.246348619461059570e-01 -6.254384517669677734e-01 -1.041495054960250854e-01 -1.372390519827604294e-02
-1.045283973217010498e-01 -1.904235631227493286e-01 -2.231873422861099243e-01 -4.902654513716697693e-02 -7.753779292106628418e-01 7.209351658821105957e-02 -1.669662259519100189e-02 -5.421344041824340820e-01
2.943597920238971710e-02 -1.790764480829238892e-01 2.239983230829238892e-01 -1.359154880046844482e-01 -7.712184786796569824e-01 -5.012552738189697266e-01 -1.187328994274139404e-01 -1.956646293401718140e-01
5.793158710002899170e-02 3.487372696399688721e-01 -2.556583881378173828e-01 5.382642745971679688e-01 -6.991534233093261719e-01 1.439598649740219116e-01 -5.963621661067008972e-02 -8.270651102066040039e-02
1.784757524728775024e-01 5.802739784121513367e-02 -3.854466378688812256e-01 -5.183098465204238892e-02 -5.609333515167236328e-01 -4.682064950466156006e-01 -4.071067273616790771e-01 -3.375267088413238525e-01
2.051476091146469116e-01 5.329941958189010620e-02 -1.940882802009582520e-01 -2.262671478092670441e-02 -6.814323663711547852e-01 -3.673107028007507324e-01 -3.782386481761932373e-01 -4.178033173084259033e-01
-1.153012141585350037e-01 -9.733209758996963501e-02 2.002158612012863159e-01 2.196938991546630859e-01 -2.060113549232482910e-01 -6.884420514106750488e-01 3.163036406040191650e-01 -5.219572782516479492e-01
-1.305277496576309204e-01 -8.061370253562927246e-02 1.913183805299922824e-04 1.175291761755943298e-01 -1.777958869934082031e-01 -7.416751980781555176e-01 1.083271428942680359e-01 -6.076369285583496094e-01
1.875445544719696045e-01 -5.300609022378921509e-02 -2.851649224758148193e-01 2.199939191341400146e-01 -1.283615976572036743e-01 -6.348589062690734863e-01 9.944791346788406372e-02 -6.347351670265197754e-01
4.053032100200653076e-01 -1.741630584001541138e-01 -9.099722653627395630e-02 2.808645963668823242e-01 -8.272738456726074219e-01 -4.212411120533943176e-02 -1.881588622927665710e-02 -1.781029850244522095e-01
-5.523229241371154785e-01 4.220219701528549194e-02 1.032544448971748352e-01 2.657147869467735291e-02 -6.421588659286499023e-01 -5.687401443719863892e-02 1.771479994058609009e-01 -4.845686852931976318e-01
-1.974825114011764526e-01 1.954313665628433228e-01 -2.134962379932403564e-01 1.729262769222259521e-01 -8.877424001693725586e-01 6.529174745082855225e-02 -6.415105611085891724e-02 2.255177050828933716e-01
2.776591777801513672e-01 1.468863785266876221e-01 -4.715536162257194519e-02 -5.024357140064239502e-02 -2.815255522727966309e-01 -2.645566761493682861e-01 4.679017066955566406e-01 -7.269131541252136230e-01
-3.398117423057556152e-01 -1.936372518539428711e-01 2.077430039644241333e-01 7.978159934282302856e-02 -8.137852549552917480e-01 -3.650081455707550049e-01 4.304127395153045654e-02 -1.342768222093582153e-02
-4.621323943138122559e-01 5.680802464485168457e-01 -1.798293739557266235e-01 4.762917757034301758e-01 -4.079636037349700928e-01 -1.575077027082443237e-01 4.607607051730155945e-02 1.056415140628814697e-01
2.574200928211212158e-01 5.253174304962158203e-01 -2.776815928518772125e-02 2.795034646987915039e-01 -3.509619235992431641e-01 -6.683431863784790039e-01 -3.059363737702369690e-02 8.994677662849426270e-02
-3.066345453262329102e-01 -6.444804370403289795e-02 2.527361810207366943e-01 4.313063919544219971e-01 -5.710139274597167969e-01 -4.802343249320983887e-01 2.783897519111633301e-01 1.331847161054611206e-01
-3.410043567419052124e-02 -1.657001078128814697e-01 -4.443663358688354492e-01 -2.854797542095184326e-01 -3.287049829959869385e-01 -4.284911453723907471e-01 5.016421675682067871e-01 3.861660361289978027e-01
2.467639893293380737e-01 -2.045899629592895508e-01 5.613934248685836792e-02 1.035978943109512329e-01 -8.773813247680664062e-01 3.641529381275177002e-02 4.549027606844902039e-02 -3.319231867790222168e-01
2.969611883163452148e-01 6.401506662368774414e-01 -1.316774636507034302e-01 -1.303782593458890915e-02 -2.161486893892288208e-01 -4.634488224983215332e-01 4.651454389095306396e-01 -8.152880519628524780e-02
-2.650596797466278076e-01 2.809030115604400635e-01 4.058436751365661621e-01 3.697089552879333496e-01 -5.735789537429809570e-01 -2.664033770561218262e-01 2.874354720115661621e-01 2.585734724998474121e-01
-2.906694710254669189e-01 -2.804357409477233887e-01 -1.144950985908508301e-01 2.443276941776275635e-01 -3.010605871677398682e-01 -5.973747372627258301e-01 5.597992539405822754e-01 -5.650428682565689087e-02
3.744418267160654068e-03 6.776234507560729980e-02 2.327265404164791107e-02 9.169608354568481445e-02 -1.175387054681777954e-01 -5.253954529762268066e-01 8.332531452178955078e-01 -4.772660508751869202e-02
1.493379622697830200e-01 -2.086251676082611084e-01 -3.275158703327178955e-01 5.731346607208251953e-01 -3.110761046409606934e-01 -4.198832809925079346e-01 2.466058433055877686e-01 4.056341946125030518e-01
-6.374905109405517578e-01 7.784444093704223633e-02 -2.859701402485370636e-02 -1.239203065633773804e-01 -5.079216957092285156e-01 8.926869928836822510e-02 5.466008782386779785e-01 -8.152402192354202271e-02
-5.968045592308044434e-01 -5.616523325443267822e-02 -2.113842219114303589e-01 -1.385907381772994995e-01 -6.822408437728881836e-01 3.238529339432716370e-02 2.391906380653381348e-01 -2.303598374128341675e-01
-1.707159131765365601e-01 -3.483024239540100098e-02 -5.670885443687438965e-01 -1.238895878195762634e-01 -5.630370974540710449e-01 -4.443137347698211670e-01 -2.150140553712844849e-01 -2.684186697006225586e-01
-8.336167782545089722e-02 -2.226856201887130737e-01 -5.546725988388061523e-01 -2.820111215114593506e-01 -6.017411351203918457e-01 -3.987927138805389404e-01 -1.428866982460021973e-01 -1.213485151529312134e-01
-5.675616264343261719e-01 2.923912107944488525e-01 2.745320498943328857e-01 7.073893398046493530e-02 -2.941714227199554443e-01 -2.543940842151641846e-01 5.382053256034851074e-01 -2.666294872760772705e-01
-2.019060850143432617e-01 -1.412935554981231689e-01 3.551964461803436279e-02 3.397742286324501038e-03 -7.785748243331909180e-01 -3.691033124923706055e-01 -2.015442401170730591e-01 -3.936505019664764404e-01
-1.325826998800039291e-02 1.218656376004219055e-01 -1.333032846450805664e-01 9.515640139579772949e-02 -8.187032341957092285e-01 -2.414033710956573486e-01 -3.985612392425537109e-01 -2.659830451011657715e-01
9.446326643228530884e-02 -1.187716424465179443e-02 -1.450612097978591919e-01 5.997831225395202637e-01 -7.683427929878234863e-01 -1.166479848325252533e-02 3.060017339885234833e-02 1.368584781885147095e-01
1.831245273351669312e-01 -2.027491480112075806e-01 -2.520340979099273682e-01 4.950890839099884033e-01 -7.803885340690612793e-01 -8.431358635425567627e-02 3.387409029528498650e-03 2.443496882915496826e-02
-3.178189694881439209e-01 1.072827205061912537e-01 3.293876051902770996e-01 4.287253916263580322e-01 -4.945267438888549805e-01 -5.833085179328918457e-01 9.991708397865295410e-02 1.976677402853965759e-02
-6.145451664924621582e-01 -1.744631119072437286e-02 -5.426273345947265625e-01 2.670678496360778809e-01 -3.897207677364349365e-01 -2.110419720411300659e-01 2.067529112100601196e-01 1.307380795478820801e-01
-1.844967342913150787e-02 -1.242451667785644531e-01 -3.042563796043395996e-01 1.540670394897460938e-01 -3.915772736072540283e-01 -6.870211958885192871e-01 -1.794610321521759033e-01 -4.586689174175262451e-01
2.042871266603469849e-01 7.382379770278930664e-01 -9.913690388202667236e-02 1.392593085765838623e-01 -2.627756297588348389e-01 -3.358479738235473633e-01 4.242044687271118164e-01 1.491842120885848999e-01
-4.208385646343231201e-01 3.334152102470397949e-01 8.952276408672332764e-02 8.024619519710540771e-02 -7.864168286323547363e-01 1.019162312150001526e-01 1.602973788976669312e-01 -2.067413479089736938e-01
-1.744800657033920288e-01 6.597276031970977783e-02 -5.361635684967041016e-01 4.377398788928985596e-01 -6.793003678321838379e-01 4.704978317022323608e-02 9.385576844215393066e-02 1.168128401041030884e-01
4.489201605319976807e-01 5.562770366668701172e-01 -7.512112706899642944e-02 2.792547047138214111e-01 -2.867856621742248535e-01 -3.907128870487213135e-01 4.129121601581573486e-01 1.071067410521209240e-03
1.938117742538452148e-01 2.121890150010585785e-02 -5.306952595710754395e-01 2.764647305011749268e-01 8.081693947315216064e-02 -5.712666511535644531e-01 4.639095962047576904e-01 -2.362784892320632935e-01
-6.643227934837341309e-01 -1.519323699176311493e-02 2.395654655992984772e-02 3.592321872711181641e-01 -3.805028200149536133e-01 -4.579637050628662109e-01 2.318545430898666382e-01 -1.433635503053665161e-01
5.086770057678222656e-01 8.108645677566528320e-02 -1.191687211394309998e-01 4.018402099609375000e-01 -1.678277552127838135e-01 -2.401185929775238037e-01 5.842400789260864258e-01 -3.630928397178649902e-01
2.357167452573776245e-01 3.861116170883178711e-01 -5.175377130508422852e-01 -1.136772036552429199e-01 -1.911778450012207031e-01 -1.911132186651229858e-01 6.579644680023193359e-01 9.272034466266632080e-02
-2.674265503883361816e-01 2.107589840888977051e-01 -5.937806963920593262e-01 7.267072051763534546e-02 -2.245283126831054688e-01 -5.538448691368103027e-01 -3.547759950160980225e-01 -2.078073769807815552e-01
2.584649026393890381e-01 2.707400619983673096e-01 -3.312634825706481934e-01 -1.120913866907358170e-02 -1.080432906746864319e-01 -4.101208746433258057e-01 3.364965915679931641e-01 -6.759674549102783203e-01
8.370502293109893799e-02 -2.182234227657318115e-01 -2.175189703702926636e-01 -4.629827439785003662e-01 -6.993961334228515625e-01 -4.329855740070343018e-01 -5.089152976870536804e-02 6.695523113012313843e-02
1.893650889396667480e-01 6.895119547843933105e-01 -2.603450715541839600e-01 4.493307322263717651e-02 -2.592557072639465332e-01 -3.485099673271179199e-01 3.750400841236114502e-01 2.993125319480895996e-01
-2.425448298454284668e-01 8.959686756134033203e-02 3.000128082931041718e-02 2.818008959293365479e-01 -1.017312854528427124e-01 -6.963483691215515137e-01 5.867220163345336914e-01 1.154974102973937988e-01
2.490803450345993042e-01 -2.136452943086624146e-01 -4.535362720489501953e-01 -3.124200701713562012e-01 -6.162731647491455078e-01 -4.187545180320739746e-01 -1.253925561904907227e-01 -1.346922665834426880e-01
-8.265678584575653076e-02 -2.755654752254486084e-01 -1.896935552358627319e-01 -2.360971868038177490e-01 -5.594820976257324219e-01 -6.288340091705322266e-01 -7.535563409328460693e-02 -3.337287604808807373e-01
-6.310068368911743164e-01 1.796216145157814026e-02 1.890653511509299278e-03 2.209050655364990234e-01 -4.952624440193176270e-01 -5.493326783180236816e-01 2.597718313336372375e-02 -7.056270539760589600e-02
-2.438857220113277435e-02 5.265526473522186279e-02 -1.774890720844268799e-01 -3.398579657077789307e-01 -5.999641418457031250e-01 -1.936621218919754028e-01 6.561948657035827637e-01 -1.468786001205444336e-01
-2.512477636337280273e-01 3.258525133132934570e-01 -4.133621156215667725e-01 3.294436037540435791e-01 -6.847242712974548340e-01 1.074127503670752048e-03 -2.228755801916122437e-01 -1.810285896062850952e-01
-3.215856254100799561e-01 4.860723391175270081e-02 -6.451368331909179688e-01 2.849725484848022461e-01 -3.270424306392669678e-01 -3.241945207118988037e-01 -9.306342899799346924e-02 -4.196300804615020752e-01
-6.362734436988830566e-01 1.878624223172664642e-02 -3.517563641071319580e-01 3.822451233863830566e-01 -2.865585982799530029e-01 -4.878342747688293457e-01 6.967622041702270508e-02 -2.528075594455003738e-03
3.546159863471984863e-01 5.440253019332885742e-01 -8.937049657106399536e-02 2.585174739360809326e-01 -2.440505474805831909e-01 -6.314905285835266113e-01 1.673791110515594482e-01 -1.308001279830932617e-01
2.940822839736938477e-01 -9.567746892571449280e-03 -1.866663396358489990e-01 3.494071662425994873e-01 -6.758913397789001465e-01 -3.350393176078796387e-01 -3.270833790302276611e-01 -2.836028337478637695e-01
-9.366352856159210205e-02 -1.134875714778900146e-01 5.282409256324172020e-04 1.148343086242675781e-01 -1.533211022615432739e-01 -7.652192711830139160e-01 5.886546373367309570e-01 9.786979854106903076e-02
1.135949641466140747e-01 6.905108690261840820e-01 -1.086206957697868347e-01 2.326481491327285767e-01 -2.034606635570526123e-01 -6.333354115486145020e-01 4.003591090440750122e-02 -1.595149748027324677e-02
-1.363455057144165039e-01 1.540273725986480713e-01 -3.356506824493408203e-01 7.649777084589004517e-02 -7.052865624427795410e-01 -2.374596446752548218e-01 -1.096412912011146545e-01 5.228143334388732910e-01
5.184672474861145020e-01 4.512667059898376465e-01 -5.685911048203706741e-03 2.573363780975341797e-01 -2.556293308734893799e-01 -3.806243240833282471e-01 3.895020186901092529e-01 -3.152185976505279541e-01
-5.737785100936889648e-01 2.175561934709548950e-01 2.745421826839447021e-01 1.179980486631393433e-01 -5.523697733879089355e-01 -4.666512608528137207e-01 8.813329786062240601e-02 -5.922166630625724792e-02
5.010638236999511719e-01 5.063360333442687988e-01 2.297260239720344543e-02 2.859320342540740967e-01 -3.802840113639831543e-01 -3.277318179607391357e-01 3.965451121330261230e-01 -3.165504708886146545e-02
-3.498788177967071533e-01 -9.418704360723495483e-02 -7.494561672210693359e-01 3.201979994773864746e-01 -3.618955910205841064e-01 -7.488752156496047974e-02 2.337995618581771851e-01 1.151680350303649902e-01
5.324338078498840332e-01 1.232428029179573059e-01 1.302499771118164062e-01 -4.775667935609817505e-02 -4.055014252662658691e-01 -3.130108118057250977e-01 5.554349422454833984e-01 -3.334134519100189209e-01
2.664133608341217041e-01 -1.708119958639144897e-01 -1.415624469518661499e-01 -2.427217066287994385e-01 -3.813356161117553711e-01 -3.948202133178710938e-01 3.640024662017822266e-01 -6.221702694892883301e-01
-3.144290149211883545e-01 1.177581474184989929e-01 -7.016396522521972656e-01 2.876688838005065918e-01 -3.042900264263153076e-01 -3.136284649372100830e-01 -1.889286935329437256e-01 -2.925175726413726807e-01
-1.069811284542083740e-01 6.744271516799926758e-01 -1.632149070501327515e-01 2.600542902946472168e-01 5.800132825970649719e-02 -4.408692419528961182e-01 4.522712826728820801e-01 -1.927610039710998535e-01
1.507865637540817261e-01 -3.490732908248901367e-01 -3.087830841541290283e-01 -2.731920480728149414e-01 -5.468640327453613281e-01 -3.487262725830078125e-01 3.714018464088439941e-01 3.561193645000457764e-01
-2.793490588665008545e-01 2.015255857259035110e-03 1.076405588537454605e-02 3.342574536800384521e-01 -1.005573198199272156e-01 -7.171502709388732910e-01 5.323108434677124023e-01 4.842563346028327942e-02
-2.689335346221923828e-01 1.317120194435119629e-01 -6.665814667940139771e-02 -2.561594247817993164e-01 -3.189590275287628174e-01 -5.534909367561340332e-01 4.959744215011596680e-01 4.314950406551361084e-01
-6.555289626121520996e-01 -7.502422481775283813e-02 -8.806607127189636230e-02 1.789780706167221069e-01 -5.106592774391174316e-01 -4.391017369925975800e-03 4.914405345916748047e-01 -1.501946449279785156e-01
-5.175015330314636230e-01 5.630702376365661621e-01 -1.661794036626815796e-01 2.994175255298614502e-01 -2.499223500490188599e-01 -2.634794414043426514e-01 8.301367610692977905e-02 -3.988779783248901367e-01
-4.369291365146636963e-01 1.207107231020927429e-01 -4.621780514717102051e-01 -7.430264353752136230e-02 -6.375954151153564453e-01 -1.663193553686141968e-01 -6.963433325290679932e-02 3.692605793476104736e-01
-2.952308952808380127e-01 2.240635603666305542e-01 2.305925786495208740e-01 3.149772882461547852e-01 -3.522045612335205078e-01 -6.936582326889038086e-01 1.951924562454223633e-01 2.587284445762634277e-01
-4.445749521255493164e-01 6.137124896049499512e-01 1.098476275801658630e-01 2.822335660457611084e-01 -3.592934906482696533e-01 8.645576983690261841e-02 4.406927227973937988e-01 -5.666978657245635986e-02
7.787363231182098389e-02 -2.816811800003051758e-01 -4.853510111570358276e-02 -4.239839315414428711e-01 -6.713092923164367676e-01 -5.138567686080932617e-01 8.355648815631866455e-02 1.038591563701629639e-01
6.314448080956935883e-03 -4.404003731906414032e-03 -6.927556395530700684e-01 8.798740059137344360e-02 -5.665085911750793457e-01 -3.818222582340240479e-01 -1.828602105379104614e-01 -1.101377531886100769e-01
-1.754148751497268677e-01 7.731324434280395508e-02 2.298527956008911133e-01 3.099461793899536133e-01 -1.838371604681015015e-01 -7.498627305030822754e-01 4.651357829570770264e-01 4.372458532452583313e-02
-2.222068309783935547e-01 1.977157294750213623e-01 -3.086974918842315674e-01 6.707835793495178223e-01 -5.841892361640930176e-01 1.690734550356864929e-02 1.734112575650215149e-02 -1.562831550836563110e-01
9.699908643960952759e-02 -1.953141093254089355e-01 -2.824533730745315552e-02 -3.780133724212646484e-01 -6.481403112411499023e-01 -6.161868572235107422e-01 -6.711787730455398560e-02 6.689234077930450439e-02
2.240209728479385376e-01 4.837493002414703369e-01 -8.096084743738174438e-02 -3.361777216196060181e-02 -3.881728947162628174e-01 -1.766655445098876953e-01 6.061903238296508789e-01 -3.984479308128356934e-01
-4.361898005008697510e-01 -2.285336703062057495e-01 -2.061246931552886963e-01 5.687579512596130371e-01 -5.604063272476196289e-01 -2.632519304752349854e-01 3.181540966033935547e-02 -8.466782420873641968e-02
-2.639347910881042480e-01 3.380303978919982910e-01 -6.657867878675460815e-02 2.813446521759033203e-01 -7.586487531661987305e-01 5.902221053838729858e-02 1.696532070636749268e-01 3.530901074409484863e-01
2.243044227361679077e-02 -3.045313656330108643e-01 -8.424000442028045654e-02 -1.010692343115806580e-01 -2.732174694538116455e-01 -4.996924698352813721e-01 5.460664629936218262e-01 -5.166403651237487793e-01
1.618647128343582153e-01 -2.163428962230682373e-01 2.553621828556060791e-01 1.257454752922058105e-01 -7.902853488922119141e-01 -4.581365883350372314e-01 -1.073241308331489563e-01 3.921959549188613892e-03
4.055754840373992920e-01 3.397285640239715576e-01 5.161169916391372681e-02 6.392290443181991577e-02 -4.538132548332214355e-01 -7.006087899208068848e-01 -8.570925146341323853e-02 9.590607136487960815e-02
4.607429206371307373e-01 4.599792659282684326e-01 7.744527608156204224e-02 3.189132511615753174e-01 -2.876098752021789551e-01 -3.937147259712219238e-01 3.506239950656890869e-01 -3.282735347747802734e-01
4.448452591896057129e-01 -2.579363882541656494e-01 -2.270413339138031006e-01 6.202683448791503906e-01 -5.140482783317565918e-01 -1.757347434759140015e-01 6.333857029676437378e-02 1.267960667610168457e-02
2.556966543197631836e-01 -2.036586999893188477e-01 -7.346019148826599121e-02 3.020765185356140137e-01 -3.360939323902130127e-01 -1.618456095457077026e-01 4.957146942615509033e-01 -6.415680646896362305e-01
-2.108007967472076416e-01 2.785956561565399170e-01 -5.142996311187744141e-01 1.933340132236480713e-01 -6.601113677024841309e-01 3.344366326928138733e-02 -3.023920357227325439e-01 -2.185379713773727417e-01
2.307110130786895752e-01 -1.078945100307464600e-01 -2.410673648118972778e-01 5.208851099014282227e-01 -6.886748075485229492e-01 -1.755353510379791260e-01 -2.281388640403747559e-01 -2.203709483146667480e-01
-2.640731930732727051e-01 1.934126615524291992e-01 3.832648694515228271e-01 3.021247312426567078e-02 -2.548083364963531494e-01 -6.133537888526916504e-01 5.447725057601928711e-01 -8.452838659286499023e-02
3.774944245815277100e-01 -2.103318870067596436e-01 -4.486154317855834961e-01 5.685834288597106934e-01 -3.942976295948028564e-01 -3.438981175422668457e-01 1.353309396654367447e-02 1.216380372643470764e-01
-4.910558164119720459e-01 -2.114998549222946167e-01 -1.217608079314231873e-01 4.754047691822052002e-01 -6.086548566818237305e-01 -2.406548857688903809e-01 3.567348467186093330e-03 -2.119160592555999756e-01
-2.821039557456970215e-01 9.158433973789215088e-02 -7.106099724769592285e-01 1.460432857275009155e-01 -1.899431347846984863e-01 -4.653890430927276611e-01 -7.999334484338760376e-02 -3.559077978134155273e-01
-3.629577159881591797e-01 3.867195248603820801e-01 -4.539278447628021240e-01 -6.544476374983787537e-03 6.111099198460578918e-02 -4.098823964595794678e-01 3.956938385963439941e-01 -4.293072223663330078e-01
-4.725606739521026611e-01 3.733612224459648132e-02 -4.361099600791931152e-01 2.398325502872467041e-01 -4.927156865596771240e-01 -4.687852039933204651e-02 4.375082552433013916e-01 3.019953072071075439e-01
-1.268920153379440308e-01 1.121546924114227295e-01 -1.825882345438003540e-01 5.585436224937438965e-01 -7.345428466796875000e-01 -1.082915663719177246e-01 2.585012316703796387e-01 8.892330527305603027e-02
-5.886713862419128418e-01 -4.418698698282241821e-02 -3.609278425574302673e-02 3.822588548064231873e-02 -4.780898094177246094e-01 -6.467444896697998047e-01 -4.360218718647956848e-02 -2.282947243656963110e-04
-1.158663704991340637e-01 -3.659612834453582764e-01 -2.873145937919616699e-01 -1.250405162572860718e-01 -3.782362937927246094e-01 -6.911998987197875977e-01 2.664379179477691650e-01 2.503064572811126709e-01
1.716569438576698303e-02 -2.268204241991043091e-01 7.666248828172683716e-02 -3.319124877452850342e-01 -6.618275046348571777e-01 -6.240472197532653809e-01 -4.011683911085128784e-02 -5.616735666990280151e-02
-1.018902212381362915e-01 -2.931515574455261230e-01 -5.532270073890686035e-01 -3.362045884132385254e-01 -6.071196794509887695e-01 -2.493716031312942505e-01 4.546997323632240295e-02 -2.274620234966278076e-01
-9.288267046213150024e-02 6.676582247018814087e-02 2.413078695535659790e-01 2.665342390537261963e-01 -2.936484217643737793e-01 -6.664781570434570312e-01 5.258318781852722168e-01 2.252187877893447876e-01
-4.562016427516937256e-01 -1.145599260926246643e-01 -6.872273981571197510e-02 3.979371488094329834e-02 -8.303540945053100586e-01 -9.103526175022125244e-02 -7.873062789440155029e-02 -2.616790533065795898e-01
3.123162686824798584e-01 -1.201511844992637634e-01 -3.631355464458465576e-01 6.155017018318176270e-01 -4.693171679973602295e-01 -2.568363249301910400e-01 9.004909545183181763e-02 2.880628407001495361e-01
1.422146558761596680e-01 -2.355936169624328613e-01 1.444582343101501465e-01 8.077906072139739990e-02 -8.940825462341308594e-01 -2.626029551029205322e-01 -6.555120646953582764e-02 -1.556797027587890625e-01
3.263559639453887939e-01 -1.783163100481033325e-01 -3.051064908504486084e-01 2.282216772437095642e-02 -6.430220603942871094e-01 -5.136917829513549805e-01 -1.297090202569961548e-01 -2.718514204025268555e-01
-2.419828474521636963e-01 2.707283012568950653e-02 3.063199520111083984e-01 2.103330492973327637e-01 -3.860667645931243896e-01 -7.313159704208374023e-01 3.074726760387420654e-01 1.556583791971206665e-01
-1.991166621446609497e-01 3.982438892126083374e-02 8.298887871205806732e-03 6.756363511085510254e-01 -6.913280487060546875e-01 -1.369171869009733200e-02 9.807602316141128540e-02 -1.203012689948081970e-01
-1.552168577909469604e-01 -9.130496531724929810e-02 -4.700375795364379883e-01 -1.996787339448928833e-01 -4.932987093925476074e-01 -6.242233514785766602e-01 -1.233976632356643677e-01 -2.419480085372924805e-01
1.544928401708602905e-01 1.720992326736450195e-01 -3.704952597618103027e-01 2.773075103759765625e-01 -6.608578562736511230e-01 1.606895178556442261e-01 -3.453075140714645386e-02 -5.182675123214721680e-01
-2.554743178188800812e-02 -1.814628690481185913e-01 -3.463513553142547607e-01 -1.837537288665771484e-01 -5.324575304985046387e-02 -6.234151124954223633e-01 6.488515138626098633e-01 -1.428861264139413834e-02
1.897408664226531982e-01 -1.828387826681137085e-01 1.009546127170324326e-02 4.720467925071716309e-01 -8.296388387680053711e-01 -1.084315180778503418e-01 5.512228235602378845e-02 6.739455461502075195e-02
-6.162638068199157715e-01 -3.396643325686454773e-02 -4.074960350990295410e-01 9.636203944683074951e-02 -4.676458239555358887e-01 1.539455056190490723e-01 4.288700520992279053e-01 -1.319288760423660278e-01
-7.011562585830688477e-01 -1.212105602025985718e-01 -3.337853848934173584e-01 2.217704206705093384e-01 -4.023625552654266357e-01 -2.401210665702819824e-01 3.356153070926666260e-01 3.002984076738357544e-02
-3.609490692615509033e-01 -2.026773244142532349e-01 -5.462976694107055664e-01 -2.767185270786285400e-01 -2.496972382068634033e-01 -6.151996850967407227e-01 9.801590442657470703e-02 5.654214322566986084e-02
-2.530893981456756592e-01 -6.309475749731063843e-02 4.802024960517883301e-01 2.010602205991744995e-01 -6.152523756027221680e-01 -4.498124718666076660e-01 2.823085486888885498e-01 -1.950512826442718506e-02
3.779067397117614746e-01 2.718315646052360535e-02 -8.236497640609741211e-02 -1.672659218311309814e-01 -3.873209655284881592e-01 -3.486846983432769775e-01 3.928779959678649902e-01 -6.290739774703979492e-01
-4.037937223911285400e-01 1.119923591613769531e-01 -3.468274176120758057e-01 1.087567303329706192e-02 -7.618386149406433105e-01 -1.125103309750556946e-01 -3.023050725460052490e-01 -1.398422122001647949e-01
-5.227356776595115662e-02 2.781699299812316895e-01 -5.441456437110900879e-01 4.796847701072692871e-01 -5.072138309478759766e-01 2.171429544687271118e-01 2.511851191520690918e-01 1.618210673332214355e-01
-5.905827283859252930e-01 7.539933919906616211e-02 -3.966205716133117676e-01 3.863272964954376221e-01 -4.420762360095977783e-01 -1.394252926111221313e-01 3.006494939327239990e-01 1.836007535457611084e-01
-1.672038226388394833e-03 -1.021750122308731079e-01 5.642509832978248596e-02 2.610936760902404785e-01 -3.450389206409454346e-01 -6.758042573928833008e-01 1.106012240052223206e-01 -5.746371150016784668e-01
2.318190038204193115e-01 3.953742086887359619e-01 1.132841408252716064e-01 -1.594346612691879272e-01 -3.762103915214538574e-01 -4.476300776004791260e-01 5.846369266510009766e-01 2.607281804084777832e-01
-5.791074633598327637e-01 -3.151391074061393738e-02 -4.250923544168472290e-02 -3.164871409535408020e-02 -7.768774032592773438e-01 -1.432909071445465088e-01 -3.162301704287528992e-02 -1.891081035137176514e-01
-2.013747394084930420e-02 -8.351555466651916504e-02 -1.822396963834762573e-01 -2.991583049297332764e-01 -6.928127408027648926e-01 -4.539262354373931885e-01 -2.583933472633361816e-01 -3.422088921070098877e-01
-3.474946916103363037e-01 -1.034957766532897949e-01 -5.617275834083557129e-01 2.233151942491531372e-01 -6.397656202316284180e-01 -4.976242780685424805e-02 1.427542567253112793e-01 2.664085924625396729e-01
-2.681085765361785889e-01 -1.243786290287971497e-01 -3.263341486454010010e-01 -5.522565245628356934e-01 -3.277611136436462402e-01 -6.049984097480773926e-01 1.653513461351394653e-01 1.936678588390350342e-02
1.962288022041320801e-01 -5.791150406002998352e-02 -3.953856974840164185e-02 4.620746970176696777e-01 -3.929845094680786133e-01 -6.429800391197204590e-01 2.222552448511123657e-01 3.546921610832214355e-01
-5.456972122192382812e-01 -1.253193020820617676e-01 -2.703346014022827148e-01 3.298335671424865723e-01 -3.546313345432281494e-01 -6.113801598548889160e-01 5.817509815096855164e-02 4.129390046000480652e-02
2.605518102645874023e-01 -9.423660486936569214e-02 -4.678209424018859863e-01 -1.161976829171180725e-01 -7.491156458854675293e-01 3.044175170361995697e-02 -9.127808362245559692e-02 -3.470466136932373047e-01
4.643269479274749756e-01 -2.174284309148788452e-01 -6.918496489524841309e-01 3.021229505538940430e-01 -1.665271967649459839e-01 -3.602281510829925537e-01 9.503871202468872070e-02 2.575518935918807983e-02
-4.050193428993225098e-01 -2.356097996234893799e-01 -2.727896869182586670e-01 2.386200129985809326e-01 -2.542943656444549561e-01 -7.330946326255798340e-01 1.026792898774147034e-01 -1.909373551607131958e-01
-1.117943599820137024e-01 -2.352908700704574585e-01 1.861699521541595459e-01 -2.657838165760040283e-01 -6.832810044288635254e-01 -5.956040024757385254e-01 4.907301813364028931e-02 -5.305339768528938293e-02
-4.165275990962982178e-01 1.199240162968635559e-01 -3.556844592094421387e-01 -3.018999099731445312e-01 -5.810098648071289062e-01 -1.295330524444580078e-01 -9.699710458517074585e-02 -4.803209304809570312e-01
-2.785715162754058838e-01 2.673122286796569824e-01 -1.312387287616729736e-01 1.339320838451385498e-01 -7.742456793785095215e-01 -1.385481953620910645e-01 -1.101685035973787308e-02 4.438549578189849854e-01
-2.376079745590686798e-02 3.545669838786125183e-02 -2.654518783092498779e-01 5.278446674346923828e-01 -4.319097474217414856e-02 -5.946086049079895020e-01 2.264880537986755371e-01 -4.923128187656402588e-01
-4.079320132732391357e-01 1.964698582887649536e-01 -1.482396274805068970e-01 1.740263700485229492e-01 -7.686287760734558105e-01 4.389571025967597961e-02 -2.195892855525016785e-02 -3.866933286190032959e-01
6.950917188078165054e-03 1.447575688362121582e-01 1.433321982622146606e-01 3.777372837066650391e-01 -5.074950456619262695e-01 -6.799029111862182617e-01 1.607420444488525391e-01 2.647832930088043213e-01
-7.265602946281433105e-01 7.557980716228485107e-02 -2.249262928962707520e-01 -1.393181830644607544e-01 -4.641904830932617188e-01 -8.068069815635681152e-02 4.031493067741394043e-01 1.090186312794685364e-01
1.117817163467407227e-01 -1.432801634073257446e-01 -1.704822480678558350e-02 2.155722081661224365e-01 -2.416645288467407227e-01 -6.965741515159606934e-01 4.917473793029785156e-01 3.671253621578216553e-01
-8.450084179639816284e-02 2.344103008508682251e-01 -5.029979944229125977e-01 -1.553430557250976562e-01 -5.452890992164611816e-01 6.408979743719100952e-02 -1.349285840988159180e-01 -5.840545296669006348e-01
3.920323215425014496e-03 -2.693593269214034081e-03 3.225603699684143066e-01 2.881325483322143555e-01 -5.332077741622924805e-01 -4.401755928993225098e-01 4.505121111869812012e-01 3.631609380245208740e-01
2.963970303535461426e-01 5.279622077941894531e-01 1.798697561025619507e-02 8.745290338993072510e-02 -4.533711075782775879e-01 -6.408700942993164062e-01 -8.838240057229995728e-02 -3.690287470817565918e-02
-2.600664198398590088e-01 8.252132683992385864e-02 -2.630717158317565918e-01 5.753219127655029297e-01 -6.697155237197875977e-01 -2.350477129220962524e-01 7.516077160835266113e-02 1.262469887733459473e-01
4.559274017810821533e-01 5.077557563781738281e-01 9.372518211603164673e-02 1.809240877628326416e-01 -4.499289989471435547e-01 -3.675833046436309814e-01 3.863650262355804443e-01 7.723310589790344238e-02
-6.132839918136596680e-01 3.881894983351230621e-03 -7.942058891057968140e-02 1.308581680059432983e-01 -4.473830163478851318e-01 4.902425408363342285e-02 5.936006307601928711e-01 -2.133526951074600220e-01
2.984377369284629822e-02 -1.718769520521163940e-01 -2.998100221157073975e-01 -3.047588765621185303e-01 -5.503187179565429688e-01 -4.928107559680938721e-01 -9.706892073154449463e-02 -4.813191294670104980e-01
-1.428239885717630386e-02 -2.194447964429855347e-01 -5.263887643814086914e-01 3.811884298920631409e-02 -6.765303015708923340e-01 -1.254633516073226929e-01 -5.999742075800895691e-02 -4.427956938743591309e-01
2.362817674875259399e-01 -1.067895293235778809e-01 -7.632469385862350464e-02 9.734269976615905762e-02 -2.671612799167633057e-01 -2.426735460758209229e-01 5.116519927978515625e-01 -7.248533368110656738e-01
-5.460789799690246582e-02 2.356086969375610352e-01 -8.485488891601562500e-01 7.025982439517974854e-02 -3.678558468818664551e-01 1.028548330068588257e-01 2.380713671445846558e-01 1.181521341204643250e-01
5.737618729472160339e-02 -4.439487159252166748e-01 -2.871846854686737061e-01 -1.355150938034057617e-01 -6.967016458511352539e-01 -4.216566979885101318e-01 7.914706319570541382e-02 1.712495833635330200e-01
-1.562525331974029541e-01 6.973142176866531372e-02 -2.605136334896087646e-01 -2.765927650034427643e-02 -1.132467910647392273e-01 -4.612793624401092529e-01 3.875577747821807861e-01 -7.254555821418762207e-01
-9.795811772346496582e-02 1.249570697546005249e-01 2.987933456897735596e-01 2.962727546691894531e-01 -2.244400829076766968e-01 -7.053902149200439453e-01 4.992436766624450684e-01 2.328282594680786133e-02
1.642661094665527344e-01 2.420689016580581665e-01 -1.646355241537094116e-01 1.050540208816528320e-01 -9.227933287620544434e-01 -1.239615008234977722e-01 -7.261900603771209717e-02 6.395716965198516846e-02
5.443610548973083496e-01 -1.811781823635101318e-01 -3.766790032386779785e-01 -9.284602105617523193e-02 -4.187065660953521729e-01 -1.870515197515487671e-01 4.896988868713378906e-01 -2.650090157985687256e-01
1.369590312242507935e-01 3.030053153634071350e-02 -3.773798942565917969e-01 4.924118220806121826e-01 -6.467624902725219727e-01 -2.136286348104476929e-01 -2.421459406614303589e-01 -2.699361443519592285e-01
3.618010878562927246e-01 -2.495965212583541870e-01 -4.179437756538391113e-01 2.439330071210861206e-01 -4.613246023654937744e-01 -5.985388159751892090e-01 3.647083044052124023e-02 -1.490181870758533478e-02
-1.775644347071647644e-02 9.714002907276153564e-02 -2.677637338638305664e-01 1.803630590438842773e-01 -8.135549426078796387e-01 -1.542556732892990112e-01 -2.638065516948699951e-01 -3.616074621677398682e-01
-5.863925814628601074e-01 2.886601090431213379e-01 1.950353682041168213e-01 9.302444756031036377e-02 -3.278588950634002686e-01 -1.167689189314842224e-01 5.696175694465637207e-01 -2.837889790534973145e-01
1.080327332019805908e-01 1.124462764710187912e-02 -4.475149214267730713e-01 -3.090221881866455078e-01 -4.005331993103027344e-01 -5.902821421623229980e-01 -1.834468245506286621e-01 -3.872021436691284180e-01
-2.782533131539821625e-02 -1.109170988202095032e-01 -4.678024947643280029e-01 -2.924915552139282227e-01 -4.169192016124725342e-01 -5.600976347923278809e-01 -1.758937239646911621e-01 -4.050471186637878418e-01
-6.306685507297515869e-02 1.354992538690567017e-01 2.367754429578781128e-01 4.973529279232025146e-01 -2.823220193386077881e-01 -3.957178294658660889e-01 6.395662426948547363e-01 1.699902862310409546e-01
-2.909438014030456543e-01 3.645267784595489502e-01 -3.429491221904754639e-01 4.791221618652343750e-01 -6.412411332130432129e-01 -9.409166127443313599e-02 4.532296676188707352e-03 1.234335526823997498e-01
4.934372380375862122e-02 -5.956401303410530090e-02 -6.645849347114562988e-01 -7.428596168756484985e-02 -7.165762782096862793e-01 1.806247532367706299e-01 4.706183448433876038e-03 2.639757841825485229e-02
4.734320193529129028e-02 -1.996144950389862061e-01 -3.913734853267669678e-01 3.659500181674957275e-01 -8.442848920822143555e-02 -5.485464334487915039e-01 2.834283113479614258e-01 -5.314671397209167480e-01
5.372361540794372559e-01 4.352544248104095459e-01 -5.885845050215721130e-02 2.215811312198638916e-01 -2.694996893405914307e-01 -2.806664109230041504e-01 4.206871390342712402e-01 -3.754822611808776855e-01
-1.783232241868972778e-01 3.961552083492279053e-01 -1.369476020336151123e-01 4.798090457916259766e-01 -5.918470621109008789e-01 2.038713544607162476e-01 3.659070134162902832e-01 1.911969035863876343e-01
-5.436965450644493103e-02 -1.446631997823715210e-01 -5.892122983932495117e-01 2.080035805702209473e-01 -6.459692120552062988e-01 -3.733484148979187012e-01 -1.232630386948585510e-01 1.175612658262252808e-01
-3.265005052089691162e-01 1.912094056606292725e-01 -4.964746236801147461e-01 -1.610208302736282349e-01 -3.507472276687622070e-01 -6.726362109184265137e-01 -8.205287903547286987e-02 4.717806726694107056e-02
2.456764578819274902e-01 1.132283955812454224e-01 -3.002032339572906494e-01 3.282966017723083496e-01 -7.613670825958251953e-01 -5.785638839006423950e-02 -1.652561724185943604e-01 -3.443617224693298340e-01
-3.013291656970977783e-01 1.311317235231399536e-01 -4.119224250316619873e-01 -1.498987227678298950e-01 -1.976868808269500732e-01 -3.221386373043060303e-01 6.503181457519531250e-01 3.661807179450988770e-01
-2.437220960855484009e-01 3.350028991699218750e-01 -2.082558870315551758e-01 -2.568986080586910248e-02 -5.278535172692500055e-05 -4.598298072814941406e-01 5.699108242988586426e-01 -4.980967640876770020e-01
8.399169892072677612e-02 -6.256828457117080688e-02 -2.131482809782028198e-01 1.817992776632308960e-01 -6.830119490623474121e-01 -3.293127417564392090e-01 -2.726186811923980713e-01 -5.111501812934875488e-01
2.086149752140045166e-01 2.550456225872039795e-01 -3.085225075483322144e-02 -4.760810136795043945e-01 -4.297849237918853760e-01 -3.122605383396148682e-01 5.922402143478393555e-01 -1.756593137979507446e-01
-8.683358877897262573e-02 4.076000675559043884e-02 -4.050649106502532959e-01 3.609154224395751953e-01 -7.634262442588806152e-01 -4.349844530224800110e-03 -2.235412001609802246e-01 -2.522934377193450928e-01
1.324587911367416382e-01 3.387891873717308044e-02 2.028365880250930786e-01 1.125023886561393738e-01 -3.749851584434509277e-01 -4.928302466869354248e-01 5.474855303764343262e-01 -4.942381083965301514e-01
-2.349254190921783447e-01 -1.646924167871475220e-01 2.160041593015193939e-02 -3.729394078254699707e-01 -6.329335570335388184e-01 -6.095368266105651855e-01 -8.997274562716484070e-03 -7.690920680761337280e-02
-7.676654309034347534e-02 -1.583473086357116699e-01 -2.680703401565551758e-01 -4.325582981109619141e-01 -3.986991643905639648e-01 -7.328624725341796875e-01 6.139744818210601807e-02 1.012249141931533813e-01
6.269214302301406860e-02 -7.789410650730133057e-02 -7.328717112541198730e-01 -9.579300135374069214e-02 -5.698837041854858398e-01 -3.063821494579315186e-01 -1.451312303543090820e-01 -6.343866139650344849e-02
-6.006859540939331055e-01 1.194092482328414917e-01 -4.317997395992279053e-01 1.630824059247970581e-01 -4.712929576635360718e-02 -4.665730297565460205e-01 3.961407840251922607e-01 -1.871677041053771973e-01
2.602682411670684814e-01 3.489748761057853699e-02 -2.598468065261840820e-01 -1.191706582903862000e-01 -2.793054580688476562e-01 -6.083856225013732910e-01 5.890107154846191406e-02 -6.306399106979370117e-01
-2.909013330936431885e-01 9.000936150550842285e-02 3.250129520893096924e-01 1.837841868400573730e-01 -3.659466505050659180e-01 -6.822251081466674805e-01 3.973247408866882324e-01 1.031962186098098755e-01
-4.534837901592254639e-01 -3.499584496021270752e-01 -1.262234449386596680e-01 -1.579853333532810211e-02 -5.642259120941162109e-01 -5.523961782455444336e-01 8.550757914781570435e-02 -1.577829718589782715e-01
1.832486540079116821e-01 8.891963213682174683e-02 -2.659990787506103516e-01 5.588057041168212891e-01 -5.505731701850891113e-02 -5.611792206764221191e-01 1.830718219280242920e-01 -4.733130633831024170e-01
-3.989031016826629639e-01 6.404876708984375000e-02 -5.515687465667724609e-01 -2.441197484731674194e-01 -3.501576483249664307e-01 -4.863882064819335938e-01 -7.586885988712310791e-02 -3.286513388156890869e-01
1.284756213426589966e-01 -8.280063420534133911e-02 -1.391202956438064575e-01 1.708401441574096680e-01 -4.597656130790710449e-01 -7.892416119575500488e-01 -1.284337490797042847e-01 -2.780563533306121826e-01
-1.617383956909179688e-02 -3.940979391336441040e-02 -3.817855119705200195e-01 4.966530203819274902e-01 -7.721123099327087402e-01 -7.116381824016571045e-02 -5.982958152890205383e-02 3.097499161958694458e-02
3.500855267047882080e-01 -4.430568516254425049e-01 -9.458981454372406006e-02 4.016577452421188354e-02 -4.812545776367187500e-01 -5.543832778930664062e-01 2.691743671894073486e-01 -2.432665079832077026e-01
-2.774728834629058838e-01 -2.705726623535156250e-01 -5.434361696243286133e-01 -2.023377120494842529e-01 -1.510864794254302979e-01 -6.214533448219299316e-01 2.870787978172302246e-01 -1.486278474330902100e-01
-6.525559350848197937e-03 -3.187418282032012939e-01 -2.299686670303344727e-01 1.794440150260925293e-01 -1.842383444309234619e-01 -5.123730301856994629e-01 3.924772441387176514e-01 -6.023015379905700684e-01
-6.385820508003234863e-01 -1.113371625542640686e-01 -8.792439103126525879e-02 3.660600259900093079e-02 -3.006648421287536621e-01 -5.622797608375549316e-01 3.355182707309722900e-01 -2.271917164325714111e-01
2.111107856035232544e-01 5.557424426078796387e-01 -1.540429294109344482e-01 2.424321919679641724e-01 -3.996430635452270508e-01 -6.153374910354614258e-01 -3.232166171073913574e-02 1.570997536182403564e-01
1.987525075674057007e-01 8.231939375400543213e-02 -4.836819469928741455e-01 3.685171604156494141e-01 -5.963869690895080566e-01 -6.895899027585983276e-02 -1.105391606688499451e-01 -4.596914052963256836e-01
1.020937040448188782e-01 9.101056307554244995e-02 -2.047123312950134277e-01 -2.116330564022064209e-01 -6.005003452301025391e-01 -6.608082652091979980e-01 -8.037404716014862061e-02 -3.014467358589172363e-01
-6.165013909339904785e-01 3.582540154457092285e-02 -5.426144599914550781e-01 2.093889117240905762e-01 -4.417430162429809570e-01 2.065780758857727051e-02 2.869494557380676270e-01 -4.964472725987434387e-02
4.227431714534759521e-01 5.325153470039367676e-01 -6.255315989255905151e-02 -2.894462272524833679e-02 -3.114963173866271973e-01 -5.641323328018188477e-01 1.432261765003204346e-01 -3.117308318614959717e-01
3.633069992065429688e-01 1.215402036905288696e-01 -1.344939023256301880e-01 -1.293865591287612915e-01 -2.950486540794372559e-01 -3.337793052196502686e-01 5.256224274635314941e-01 -5.862297415733337402e-01
2.242086380720138550e-01 2.223208546638488770e-01 -4.701374471187591553e-02 -1.887861788272857666e-01 -4.396037757396697998e-01 -4.811378021258860826e-04 7.961565852165222168e-01 -1.879794895648956299e-01
3.208835124969482422e-01 4.075824916362762451e-01 -2.964078187942504883e-01 1.412185579538345337e-01 -3.425033688545227051e-01 -6.161835044622421265e-02 3.625386655330657959e-01 -6.087449193000793457e-01
-6.108631193637847900e-02 -2.823033332824707031e-01 -4.677522480487823486e-01 3.491159975528717041e-01 -2.467260956764221191e-01 -4.061061143875122070e-01 1.808447092771530151e-01 -5.633812546730041504e-01
3.852659165859222412e-01 6.703100204467773438e-01 -1.381048262119293213e-01 1.448990404605865479e-01 -3.152113556861877441e-01 -4.078276455402374268e-01 2.901268899440765381e-01 1.110438257455825806e-01
-2.898582816123962402e-01 -1.067419070750474930e-02 -5.129040479660034180e-01 -1.044051945209503174e-01 -6.908143758773803711e-01 -2.675750851631164551e-01 -1.941192001104354858e-01 -2.353590130805969238e-01
