# Supplementary material for: Where is your field going? A machine learning approach to study the relative motion of the domains of physics
Source: PLoS One. 2020 Jun 18;15(6):e0233997. doi: 10.1371/journal.pone.0233997 (PMC7302634; doi:10.1371/journal.pone.0233997)
Supplement: S4 Data — (ZIP) [file pone.0233997.s004.zip › 3/Pacs4Run_3_VS_500_embeddings1997-2001ED8.txt]

3.194146156311035156e-01 -4.903320670127868652e-01 -3.395131528377532959e-01 7.280476391315460205e-02 -2.541518807411193848e-01 2.412760555744171143e-01 -5.563194751739501953e-01 -3.235440254211425781e-01
5.696408152580261230e-01 1.198813468217849731e-01 1.185510754585266113e-01 -1.900321692228317261e-01 -8.988147974014282227e-02 -3.725668787956237793e-02 -7.755506634712219238e-01 5.077764857560396194e-03
5.102142691612243652e-01 -3.320068418979644775e-01 -2.355414927005767822e-01 -3.198406472802162170e-02 5.816782116889953613e-01 -1.931076496839523315e-01 -3.178024291992187500e-01 -3.103412389755249023e-01
4.741688072681427002e-01 -2.531619071960449219e-01 2.770911753177642822e-01 -5.133020281791687012e-01 3.133429586887359619e-01 -4.975221306085586548e-02 -4.925274252891540527e-01 -1.660484522581100464e-01
1.549059152603149414e-01 -6.907249689102172852e-01 -1.223890036344528198e-01 -1.191683486104011536e-01 3.508149087429046631e-01 -1.879953891038894653e-01 -5.561453700065612793e-01 -4.485629126429557800e-02
-5.013644695281982422e-02 -1.392315924167633057e-01 -1.280450820922851562e-01 -4.327042773365974426e-02 2.232393622398376465e-02 3.200275301933288574e-01 -9.181155562400817871e-01 1.182408407330513000e-01
6.396930217742919922e-01 9.460080415010452271e-02 -4.155783057212829590e-01 3.006796240806579590e-01 -2.584030628204345703e-01 1.572413183748722076e-02 -4.990808963775634766e-01 5.127219855785369873e-02
6.361909955739974976e-02 -4.203499853610992432e-01 -4.308996200561523438e-01 5.343864560127258301e-01 -2.747848443686962128e-02 5.666896700859069824e-02 -5.863312482833862305e-01 -1.625886932015419006e-02
2.703444957733154297e-01 -7.564808428287506104e-02 -2.016128897666931152e-01 -3.017992973327636719e-01 5.858936905860900879e-01 8.677426725625991821e-02 -2.920984923839569092e-01 -5.944225192070007324e-01
4.091237112879753113e-02 -7.125104069709777832e-01 -2.008259743452072144e-01 1.938270330429077148e-01 1.446149051189422607e-01 -7.971344888210296631e-02 -6.125243306159973145e-01 1.014951914548873901e-01
3.543645739555358887e-01 -8.217214047908782959e-02 -2.126530408859252930e-01 6.104564070701599121e-01 2.052597999572753906e-01 -1.239586994051933289e-02 -6.296712160110473633e-01 -1.049957573413848877e-01
3.104133307933807373e-01 1.167279779911041260e-01 -3.732575774192810059e-01 1.070377975702285767e-01 -5.123443603515625000e-01 -2.524049282073974609e-01 -5.654237866401672363e-01 -3.055011630058288574e-01
6.395642161369323730e-01 -2.580119110643863678e-02 -3.416857719421386719e-01 3.852340281009674072e-01 -9.629835933446884155e-02 8.029415458440780640e-02 -5.330983400344848633e-01 1.588184684514999390e-01
-1.730912923812866211e-02 -5.662927627563476562e-01 -2.839624583721160889e-01 4.978096783161163330e-01 -5.389968398958444595e-03 -4.365134984254837036e-02 -5.754086971282958984e-01 -1.324155777692794800e-01
3.777018785476684570e-01 -8.122064173221588135e-02 -2.432137429714202881e-01 -1.768764108419418335e-01 1.897736638784408569e-01 -1.785715520381927490e-01 -8.318394422531127930e-01 2.115713618695735931e-02
2.401391863822937012e-01 -1.494672149419784546e-01 -4.000922739505767822e-01 4.321751594543457031e-01 -2.367873191833496094e-01 5.608927607536315918e-01 -4.408310949802398682e-01 9.023643285036087036e-02
5.271812081336975098e-01 -3.496962785720825195e-01 -4.666225016117095947e-01 3.229140937328338623e-01 5.997678264975547791e-02 -5.785106122493743896e-02 3.749308735132217407e-02 -5.190692543983459473e-01
6.109008193016052246e-01 -1.585095822811126709e-01 -1.064819246530532837e-01 3.034255504608154297e-01 -1.076548844575881958e-01 -1.851288825273513794e-01 -1.794410347938537598e-01 -6.482345461845397949e-01
5.193445459008216858e-02 1.424571573734283447e-01 -2.437733560800552368e-01 2.372369170188903809e-01 -3.181876242160797119e-01 -8.356876671314239502e-02 -8.141996860504150391e-01 -3.002561330795288086e-01
6.296018958091735840e-01 -2.723491489887237549e-01 -1.486396193504333496e-01 -4.760374426841735840e-01 3.286411762237548828e-01 2.775608599185943604e-01 -3.037594258785247803e-01 5.836963653564453125e-02
4.516677856445312500e-01 -3.965192139148712158e-01 -7.713142037391662598e-02 4.402556419372558594e-01 7.577542215585708618e-02 -3.068497180938720703e-01 -2.910540699958801270e-01 -5.043643712997436523e-01
5.274374485015869141e-01 2.161629498004913330e-01 -3.147242665290832520e-01 1.397402882575988770e-01 1.771627515554428101e-01 -1.657183170318603516e-01 -6.119762659072875977e-01 -3.509136140346527100e-01
4.000775218009948730e-01 2.682368159294128418e-01 -2.528195381164550781e-01 1.257312148809432983e-01 1.567536741495132446e-01 3.393782973289489746e-01 -7.298550605773925781e-01 -1.257900744676589966e-01
4.782077074050903320e-01 -1.790272444486618042e-02 -4.922732412815093994e-01 2.386182174086570740e-02 1.655495166778564453e-01 -1.845895797014236450e-01 -6.823375821113586426e-01 -3.209374099969863892e-02
5.097147226333618164e-01 3.339026868343353271e-01 -2.800400853157043457e-01 -1.716582477092742920e-02 -1.031067967414855957e-02 2.567548155784606934e-01 -6.884975433349609375e-01 -9.962264448404312134e-02
4.404173195362091064e-01 3.644012287259101868e-02 -2.801750004291534424e-01 -4.917820394039154053e-01 1.548803746700286865e-01 3.081815242767333984e-01 -5.954633951187133789e-01 1.040032133460044861e-01
1.375904679298400879e-01 -7.199888676404953003e-02 7.389022409915924072e-02 1.872056126594543457e-01 -3.520371317863464355e-01 5.547662973403930664e-01 -1.880545616149902344e-01 -6.843384504318237305e-01
5.056402087211608887e-01 -1.341125518083572388e-01 -5.615005493164062500e-01 4.525557756423950195e-01 3.702519461512565613e-02 5.108128488063812256e-02 -4.480009675025939941e-01 3.958972543478012085e-02
5.327392816543579102e-01 -5.754913091659545898e-01 -6.492287665605545044e-02 4.915272891521453857e-01 -3.464165329933166504e-01 6.692828983068466187e-02 -1.000860705971717834e-01 -6.843570619821548462e-02
2.848830521106719971e-01 -4.682098329067230225e-01 -6.380328536033630371e-02 3.711311519145965576e-01 3.070633113384246826e-02 -3.700343668460845947e-01 -3.622289896011352539e-01 -5.373396873474121094e-01
6.167601346969604492e-01 1.271195709705352783e-01 -4.406953155994415283e-01 -1.917466074228286743e-01 1.971115171909332275e-01 2.863609194755554199e-01 -4.937832355499267578e-01 8.826676011085510254e-02
4.462062194943428040e-02 -2.129701077938079834e-01 -1.054429709911346436e-01 1.425388604402542114e-01 4.660103917121887207e-01 -2.889819443225860596e-01 -6.369102597236633301e-01 -4.635582566261291504e-01
7.276440858840942383e-01 -3.702540099620819092e-01 -1.292652487754821777e-01 -1.542347967624664307e-01 -2.661058902740478516e-01 -2.609693109989166260e-01 -4.592622816562652588e-02 -3.897712230682373047e-01
5.623531937599182129e-01 -3.209795430302619934e-02 -6.578404456377029419e-02 2.501602172851562500e-01 7.948015816509723663e-03 6.526082009077072144e-02 -7.486192584037780762e-01 2.259824573993682861e-01
3.349619209766387939e-01 -2.302869111299514771e-01 -1.183831691741943359e-01 2.105116695165634155e-01 1.090677157044410706e-01 6.928977370262145996e-01 1.422458328306674957e-02 -5.331354141235351562e-01
-9.922427684068679810e-02 -1.109275892376899719e-01 -6.151275634765625000e-01 1.595020480453968048e-02 -1.790731400251388550e-01 -2.273456454277038574e-01 -6.116471290588378906e-01 -3.759626150131225586e-01
3.446170091629028320e-01 1.440193206071853638e-01 -6.790792346000671387e-01 -2.069413959980010986e-01 -8.307783305644989014e-02 3.149277865886688232e-01 -4.956367611885070801e-01 -6.918985396623611450e-02
1.894936561584472656e-01 -2.622617781162261963e-01 1.094692870974540710e-01 2.053379118442535400e-01 6.936187148094177246e-01 2.196920365095138550e-01 -4.343696534633636475e-01 -3.508777618408203125e-01
5.072803497314453125e-01 2.590990662574768066e-01 -4.771125614643096924e-01 2.121411561965942383e-01 1.471906155347824097e-01 1.951586455106735229e-02 -5.596686005592346191e-01 -2.600368559360504150e-01
1.058171764016151428e-01 7.155714929103851318e-02 -4.161560237407684326e-01 2.508851587772369385e-01 -6.923342496156692505e-02 -2.784414291381835938e-01 -6.454969048500061035e-01 -4.985616207122802734e-01
3.456489443778991699e-01 -2.795823216438293457e-01 -1.949059665203094482e-01 1.366415172815322876e-01 3.315422311425209045e-02 -1.605792492628097534e-01 -1.638925969600677490e-01 -8.318385481834411621e-01
5.680285096168518066e-01 2.330467998981475830e-01 -3.560864925384521484e-01 7.969337701797485352e-02 6.164725869894027710e-03 -5.618654191493988037e-02 -6.853190064430236816e-01 -1.304882317781448364e-01
4.187557995319366455e-01 2.087320834398269653e-01 -6.322227716445922852e-01 -2.740667760372161865e-01 -5.728170648217201233e-02 2.816265821456909180e-01 -4.698331952095031738e-01 -5.402379482984542847e-02
2.954771518707275391e-01 -2.190288901329040527e-01 -1.860537379980087280e-01 -1.936952918767929077e-01 1.383077055215835571e-01 -3.855542838573455811e-01 -7.899772524833679199e-01 -2.721269801259040833e-02
1.643713265657424927e-01 1.321541815996170044e-01 -3.159246444702148438e-01 -2.146039754152297974e-01 -4.445394873619079590e-01 3.158558011054992676e-01 -7.157320380210876465e-01 -1.237518037669360638e-03
2.552164494991302490e-01 2.227688580751419067e-01 -1.244740560650825500e-01 3.703254461288452148e-02 3.532140702009201050e-02 1.577514559030532837e-01 -9.119802117347717285e-01 -1.026265993714332581e-01
2.087338715791702271e-01 -1.545458436012268066e-01 1.133572384715080261e-01 -5.818671546876430511e-03 -2.424312829971313477e-01 2.569189667701721191e-01 -8.589084148406982422e-01 2.390772849321365356e-01
8.226848393678665161e-02 -5.824408531188964844e-01 -5.602425336837768555e-02 3.562044203281402588e-01 -1.176855526864528656e-02 3.969725072383880615e-01 -1.043855771422386169e-01 -5.961142182350158691e-01
4.968908727169036865e-01 -6.031660363078117371e-02 -1.743752211332321167e-01 -2.085854262113571167e-01 -1.877964474260807037e-02 -2.822417616844177246e-01 -7.705408930778503418e-01 4.243340715765953064e-02
7.826437056064605713e-02 -1.172661632299423218e-01 -5.302604436874389648e-01 4.646620899438858032e-02 -2.491660714149475098e-01 5.129896402359008789e-01 -5.980460643768310547e-01 1.178420558571815491e-01
1.087663620710372925e-01 1.502596866339445114e-02 4.016910195350646973e-01 -3.009068071842193604e-01 1.020727455615997314e-01 2.176407128572463989e-01 -6.706169247627258301e-01 -4.780482053756713867e-01
3.006865978240966797e-01 6.308613717555999756e-02 -2.790073752403259277e-01 1.815768629312515259e-01 -2.439685761928558350e-01 5.414185523986816406e-01 -6.476982235908508301e-01 1.504153013229370117e-01
4.218286275863647461e-01 2.102609872817993164e-01 -4.252484738826751709e-01 -3.116832673549652100e-01 -1.183164119720458984e-01 1.637018918991088867e-01 -6.749130487442016602e-01 -5.969711020588874817e-02
3.422876819968223572e-02 -1.612313389778137207e-01 -3.700914382934570312e-01 -7.728502154350280762e-02 -6.495404988527297974e-02 -4.893620908260345459e-01 -6.622060537338256836e-01 -3.842930197715759277e-01
4.535224735736846924e-01 2.009223550558090210e-01 3.614887595176696777e-02 5.266802012920379639e-02 3.528304398059844971e-01 3.021448552608489990e-01 -5.106848478317260742e-01 -5.227687954902648926e-01
1.671412140130996704e-01 -7.183142751455307007e-02 9.296508878469467163e-02 -6.017938628792762756e-02 -1.762498915195465088e-01 1.307457983493804932e-01 -9.420177936553955078e-01 1.381447613239288330e-01
5.879331231117248535e-01 1.357799917459487915e-01 -2.733418643474578857e-01 -4.048409163951873779e-01 2.898192405700683594e-01 1.474113017320632935e-01 -5.383799076080322266e-01 -4.133046045899391174e-02
5.818872526288032532e-02 -4.136961698532104492e-01 -2.707769274711608887e-01 4.281411468982696533e-01 3.104455769062042236e-01 1.519340276718139648e-01 -6.282933950424194336e-01 -2.337338626384735107e-01
-3.345712088048458099e-03 -7.251984477043151855e-01 -3.608246445655822754e-01 1.677947491407394409e-01 2.226372063159942627e-01 -9.948777407407760620e-02 -5.062136054039001465e-01 -3.043687203899025917e-03
5.248327255249023438e-01 -3.214384913444519043e-01 -1.220758035778999329e-01 1.872251629829406738e-01 -5.009399056434631348e-01 -1.648249924182891846e-01 -1.204665377736091614e-01 -5.278748273849487305e-01
5.765433311462402344e-01 -3.504626452922821045e-01 1.982780247926712036e-01 1.620018668472766876e-02 5.675793886184692383e-01 2.967569977045059204e-02 -4.236502051353454590e-01 5.186991393566131592e-02
5.978780388832092285e-01 1.337687224149703979e-01 -1.877672374248504639e-01 -4.244030416011810303e-01 4.826115071773529053e-02 2.878265380859375000e-01 -5.628882050514221191e-01 8.518784493207931519e-02
4.353016614913940430e-01 2.900115214288234711e-03 -1.124266311526298523e-01 -2.697879374027252197e-01 -1.589591428637504578e-02 -1.061792820692062378e-01 -8.402205109596252441e-01 8.707190304994583130e-02
2.248658239841461182e-02 -3.127676546573638916e-01 -3.600870072841644287e-01 2.613033950328826904e-01 1.413471344858407974e-02 6.305683851242065430e-01 -2.063371241092681885e-02 -5.527085065841674805e-01
6.144512295722961426e-01 -6.312376260757446289e-01 1.335491240024566650e-01 4.173719584941864014e-01 -4.636104404926300049e-02 8.442006260156631470e-02 -1.412042826414108276e-01 -5.233801156282424927e-02
-5.565274134278297424e-02 -7.140803337097167969e-01 -4.658263027667999268e-01 2.256246209144592285e-01 4.813000932335853577e-02 3.996309638023376465e-02 -4.538691937923431396e-01 -9.581650048494338989e-02
4.557388722896575928e-01 3.651070296764373779e-01 -3.221619427204132080e-01 4.112213104963302612e-02 -2.103711068630218506e-01 3.001329302787780762e-01 -6.349213719367980957e-01 -1.267234981060028076e-01
4.721714258193969727e-01 -6.491138041019439697e-02 -4.789158999919891357e-01 -2.798305451869964600e-01 -6.945122149772942066e-04 -1.792744845151901245e-01 -6.554676294326782227e-01 5.828610062599182129e-02
4.774772226810455322e-01 1.632841676473617554e-02 -3.625306487083435059e-01 -2.038516998291015625e-01 5.459980666637420654e-02 -2.953020632266998291e-01 -7.082061767578125000e-01 -8.381242305040359497e-02
2.309290766716003418e-01 -5.092679858207702637e-01 -4.444696605205535889e-01 5.641286373138427734e-01 1.506994105875492096e-02 -2.691105194389820099e-02 -4.002867043018341064e-01 1.017014086246490479e-01
2.796275019645690918e-01 -5.655788779258728027e-01 -2.750861346721649170e-01 1.161911338567733765e-01 -3.258207738399505615e-01 -5.021227523684501648e-02 -3.026652894914150238e-02 -6.349485516548156738e-01
4.194288551807403564e-01 2.927851974964141846e-01 -3.727455139160156250e-01 -6.653866171836853027e-02 1.664483547210693359e-01 4.413036257028579712e-02 -7.015899419784545898e-01 -2.703863084316253662e-01
5.799992680549621582e-01 -3.210809528827667236e-01 2.199979126453399658e-01 -1.462955772876739502e-01 -4.343067109584808350e-01 5.718762800097465515e-02 -5.700767040252685547e-02 -5.436576604843139648e-01
6.574625968933105469e-01 -4.474694728851318359e-01 -3.312621964141726494e-03 3.230602443218231201e-01 -1.892355978488922119e-01 -3.513368666172027588e-01 -2.710170745849609375e-01 -1.744622737169265747e-01
-1.761170029640197754e-01 -4.527818560600280762e-01 -1.288470923900604248e-01 4.663651809096336365e-02 2.310858964920043945e-01 2.421726435422897339e-01 -7.957022190093994141e-01 -2.114159986376762390e-03
6.043267846107482910e-01 1.234598830342292786e-01 -4.196175932884216309e-01 -4.084798395633697510e-01 2.367833852767944336e-01 2.390642762184143066e-01 -4.035676121711730957e-01 -2.296287752687931061e-02
-2.679971605539321899e-02 -1.947665959596633911e-01 -5.428293347358703613e-01 1.951684653759002686e-01 2.908142283558845520e-02 6.794512867927551270e-01 -4.061114788055419922e-01 -3.416186198592185974e-02
3.292127326130867004e-02 -4.809499680995941162e-01 -2.853403687477111816e-01 -6.432935595512390137e-01 -1.306020468473434448e-01 3.385620117187500000e-01 -1.744661927223205566e-01 -3.320214152336120605e-01
2.209430038928985596e-01 -2.267179936170578003e-01 3.050302267074584961e-01 1.946682929992675781e-01 -1.325140595436096191e-01 7.149327993392944336e-01 -2.380245625972747803e-01 -4.283682703971862793e-01
7.138136774301528931e-02 -3.756673932075500488e-01 -4.343637526035308838e-01 1.095552965998649597e-01 2.627922920510172844e-03 6.989100575447082520e-01 -3.849755525588989258e-01 1.281247586011886597e-01
6.545143723487854004e-01 -1.543737053871154785e-01 -1.553708314895629883e-01 1.982601359486579895e-02 -2.805866599082946777e-01 -2.001644074916839600e-01 -1.052921488881111145e-01 -6.271886229515075684e-01
1.851086691021919250e-02 -3.006770312786102295e-01 -4.345063567161560059e-01 -1.742781102657318115e-01 3.875320404767990112e-02 6.999886631965637207e-01 -4.168118536472320557e-01 1.576830297708511353e-01
4.865521192550659180e-02 -7.518327832221984863e-01 -9.709727019071578979e-04 -2.209273129701614380e-01 -8.393366634845733643e-02 4.320704340934753418e-01 -4.137132167816162109e-01 1.366825103759765625e-01
3.455675244331359863e-01 -2.621780633926391602e-01 -2.789297997951507568e-01 2.685290388762950897e-02 6.230459734797477722e-02 -1.078708469867706299e-01 -1.184753924608230591e-01 -8.389091491699218750e-01
1.734368354082107544e-01 -7.144070863723754883e-01 -4.663754403591156006e-01 7.881851494312286377e-02 3.500150144100189209e-01 2.061113417148590088e-01 -2.537850737571716309e-01 8.015272021293640137e-02
6.780009269714355469e-01 -6.122645139694213867e-01 2.161485552787780762e-01 1.567675769329071045e-01 -1.543324738740921021e-01 -9.040915220975875854e-02 -2.481316179037094116e-01 2.426845021545886993e-02
2.646564841270446777e-01 -5.769683122634887695e-01 -1.392747163772583008e-01 -1.192209124565124512e-01 -6.177730485796928406e-02 -3.700355812907218933e-02 -2.561266720294952393e-02 -7.467340230941772461e-01
-1.051649525761604309e-01 -2.953388988971710205e-01 -3.337907791137695312e-01 2.218617796897888184e-01 -9.081207960844039917e-02 6.481917109340429306e-03 -2.633284926414489746e-01 -8.145217299461364746e-01
6.061065196990966797e-02 -2.804521918296813965e-01 -2.986905574798583984e-01 -1.462363153696060181e-01 -3.387237191200256348e-01 2.501277923583984375e-01 -7.781846523284912109e-01 1.555723100900650024e-01
3.945980966091156006e-01 1.198152080178260803e-01 -5.923102498054504395e-01 3.634749650955200195e-01 -2.796561643481254578e-02 1.241266727447509766e-01 -5.450960397720336914e-01 -1.834995448589324951e-01
5.119109749794006348e-01 2.199750579893589020e-02 -4.956783056259155273e-01 -1.596769839525222778e-01 -3.095690160989761353e-02 -3.500264603644609451e-03 -6.729233264923095703e-01 1.116840466856956482e-01
6.654601097106933594e-01 -3.270606994628906250e-01 -8.281875401735305786e-02 -5.132642984390258789e-01 1.373000591993331909e-01 8.044146746397018433e-02 -3.719593584537506104e-01 1.273543983697891235e-01
3.764448761940002441e-01 -3.825200796127319336e-01 -5.607981979846954346e-02 2.601570785045623779e-01 1.875435560941696167e-01 2.002685070037841797e-01 -2.594567090272903442e-02 -7.517897486686706543e-01
-2.079981612041592598e-03 -1.761705577373504639e-01 1.044110059738159180e-01 5.982160195708274841e-02 1.294979751110076904e-01 4.401899874210357666e-01 -8.572263717651367188e-01 9.542313963174819946e-02
4.426984116435050964e-02 -3.200311362743377686e-01 -4.278714358806610107e-01 -5.128028392791748047e-01 1.453768610954284668e-01 3.198352754116058350e-01 -1.887984126806259155e-01 -5.389857292175292969e-01
1.797946989536285400e-01 -1.710956692695617676e-01 -3.894849419593811035e-01 6.938090175390243530e-02 -5.410647988319396973e-01 3.264131546020507812e-01 -6.057541966438293457e-01 1.251123398542404175e-01
4.511913657188415527e-01 -4.806096553802490234e-01 -1.594768613576889038e-01 3.066849522292613983e-02 1.279255002737045288e-01 4.643209278583526611e-02 2.019865252077579498e-02 -7.212061285972595215e-01
-1.053022295236587524e-01 -5.748831629753112793e-01 -5.253587961196899414e-01 -6.095007434487342834e-02 8.079958707094192505e-02 -2.100317478179931641e-01 -5.669431090354919434e-01 -8.147133141756057739e-02
6.924757361412048340e-01 2.210400402545928955e-01 -2.618930041790008545e-01 -8.223682641983032227e-02 4.244601726531982422e-02 4.581567645072937012e-02 -6.262067556381225586e-01 -1.523762661963701248e-02
-1.937891691923141479e-01 -8.428710699081420898e-01 -1.579099446535110474e-01 -1.409026235342025757e-01 -2.442572452127933502e-02 1.266761720180511475e-01 -4.206680357456207275e-01 -1.167048588395118713e-01
1.316294074058532715e-01 -1.554555445909500122e-01 -4.070388376712799072e-01 -4.502873495221138000e-02 -2.326558530330657959e-01 -3.489868938922882080e-01 -7.549886703491210938e-01 -2.118268460035324097e-01
5.738980174064636230e-01 1.376695185899734497e-01 -3.680005669593811035e-01 3.821698725223541260e-01 -1.683494448661804199e-01 1.363436728715896606e-01 -5.672742128372192383e-01 3.845659643411636353e-02
5.509524345397949219e-01 -2.735323309898376465e-01 -1.141655892133712769e-01 8.650188148021697998e-02 -1.253125816583633423e-01 -4.103125538676977158e-03 8.667200803756713867e-03 -7.650620937347412109e-01
5.744739770889282227e-01 1.808248907327651978e-01 -2.592232525348663330e-01 3.760278820991516113e-01 -1.096536405384540558e-02 -4.029423370957374573e-02 -6.397543549537658691e-01 -1.328864395618438721e-01
4.477649331092834473e-01 -1.056937053799629211e-01 -2.498083114624023438e-01 2.673964500427246094e-01 1.060954644344747066e-03 -2.361959069967269897e-01 -3.236685693264007568e-01 -7.027655839920043945e-01
5.379660725593566895e-01 -4.757104218006134033e-01 1.820795834064483643e-01 3.910838067531585693e-01 -3.146047294139862061e-01 -1.435649394989013672e-01 -3.574888408184051514e-01 -2.254049181938171387e-01
1.913484334945678711e-01 2.002249807119369507e-01 -2.497817128896713257e-01 2.568346560001373291e-01 -2.647863924503326416e-01 -7.466614991426467896e-02 -7.822138667106628418e-01 -3.277123272418975830e-01
2.197526246309280396e-01 1.608131825923919678e-01 1.951587386429309845e-02 -1.727089658379554749e-02 2.747308909893035889e-01 5.051192045211791992e-01 -7.353302240371704102e-01 -2.320253401994705200e-01
5.592951774597167969e-01 -1.851260662078857422e-01 -2.307579666376113892e-01 -4.871467053890228271e-01 1.928980350494384766e-01 4.459600746631622314e-01 -3.135459125041961670e-01 1.671972721815109253e-01
1.696757972240447998e-01 -1.738009750843048096e-01 7.050987333059310913e-02 -1.225887164473533630e-01 -2.110996544361114502e-01 2.751280367374420166e-01 -8.543615341186523438e-01 2.661047577857971191e-01
2.103409171104431152e-01 -3.245412707328796387e-01 -2.426173239946365356e-01 1.287887990474700928e-01 -1.856647729873657227e-01 4.580828845500946045e-01 3.582976758480072021e-02 -7.275882959365844727e-01
1.969433873891830444e-01 6.057824194431304932e-02 -5.665516853332519531e-01 3.500222563743591309e-01 -9.711857140064239502e-02 4.701812267303466797e-01 -5.292183756828308105e-01 -5.892935767769813538e-02
4.039962291717529297e-01 -2.240669578313827515e-01 -1.071887463331222534e-01 7.052244991064071655e-02 -2.128100395202636719e-01 -1.574136614799499512e-01 -2.198952287435531616e-01 -8.072776198387145996e-01
7.772612571716308594e-02 1.365117877721786499e-01 -5.045918226242065430e-01 1.089302822947502136e-01 -3.915443420410156250e-01 -5.954878032207489014e-02 -6.710030436515808105e-01 -3.189770877361297607e-01
1.997042447328567505e-01 1.655949950218200684e-01 -1.330488920211791992e-01 -1.094969809055328369e-01 1.193071007728576660e-01 5.517805814743041992e-01 -7.643005847930908203e-01 -1.239257492125034332e-02
-4.844889789819717407e-02 -7.083504796028137207e-01 -1.236619129776954651e-01 -3.710568845272064209e-01 2.027540095150470734e-02 2.722128331661224365e-01 -4.943642914295196533e-01 1.549513936042785645e-01
2.687408216297626495e-02 -2.627058923244476318e-01 -4.243972599506378174e-01 2.316059917211532593e-01 8.882938325405120850e-02 7.208751440048217773e-01 -4.104938209056854248e-01 2.126540429890155792e-02
-1.073207240551710129e-03 -3.663575053215026855e-01 5.730995908379554749e-02 1.045552864670753479e-01 6.312069017440080643e-03 5.850672721862792969e-01 -6.805532574653625488e-01 2.146362960338592529e-01
5.648353099822998047e-01 1.597646176815032959e-01 -5.653170943260192871e-01 -1.064837202429771423e-01 4.680179059505462646e-02 8.972152322530746460e-02 -5.603103637695312500e-01 -1.806525699794292450e-02
1.251702606678009033e-01 2.109254002571105957e-01 -4.158089458942413330e-01 2.265411466360092163e-01 -2.697738111019134521e-01 5.805312991142272949e-01 -5.445532202720642090e-01 -9.639652818441390991e-02
3.455043733119964600e-01 -5.288211256265640259e-02 1.654675155878067017e-01 -1.897625476121902466e-01 5.765722990036010742e-01 5.304314494132995605e-01 -3.699238896369934082e-01 -2.525944411754608154e-01
5.930942893028259277e-01 -2.517616152763366699e-01 -2.592159807682037354e-01 3.585937917232513428e-01 -4.349020123481750488e-02 -2.043225802481174469e-02 -5.367875695228576660e-01 3.140430152416229248e-01
7.645074129104614258e-01 -1.050495207309722900e-01 9.169215708971023560e-02 5.185267701745033264e-02 2.045201212167739868e-01 -1.364924311637878418e-01 -1.707690954208374023e-01 -5.511588454246520996e-01
1.732329875230789185e-01 2.531150281429290771e-01 -5.837492346763610840e-01 2.833426930010318756e-02 -1.235959157347679138e-01 5.983048081398010254e-01 -4.048836231231689453e-01 -1.648683845996856689e-01
-1.231136023998260498e-01 -2.375710904598236084e-01 5.684861913323402405e-02 3.292581439018249512e-01 3.258785903453826904e-01 -1.534629762172698975e-01 -7.131393551826477051e-01 -4.224272072315216064e-01
6.085428595542907715e-01 -4.760150611400604248e-01 2.686000466346740723e-01 3.778529167175292969e-01 -2.522420585155487061e-01 2.478572726249694824e-01 -8.910993486642837524e-02 -2.348758280277252197e-01
-3.030665032565593719e-02 1.316244006156921387e-01 1.353376954793930054e-01 -3.076263070106506348e-01 -1.347517315298318863e-02 2.369922250509262085e-01 -8.493459820747375488e-01 -3.017793893814086914e-01
3.984610736370086670e-01 -3.255194127559661865e-01 -2.314479649066925049e-01 -6.561797261238098145e-01 3.528237938880920410e-01 1.690132319927215576e-01 -2.621883749961853027e-01 -1.712688356637954712e-01
2.362562566995620728e-01 -6.018308997154235840e-01 -2.071918696165084839e-01 2.669861912727355957e-01 3.046514093875885010e-02 7.948750257492065430e-02 -5.866510048508644104e-02 -6.760802268981933594e-01
4.463279843330383301e-01 -5.074696540832519531e-01 1.925816237926483154e-01 -7.435134798288345337e-02 -6.400137543678283691e-01 -3.459851443767547607e-02 -1.815037578344345093e-01 -2.385203391313552856e-01
-4.984251409769058228e-02 -5.530670657753944397e-02 -3.604418635368347168e-01 -3.876350447535514832e-02 -4.038337767124176025e-01 2.615811526775360107e-01 -7.940762042999267578e-01 -3.119030408561229706e-02
4.431711733341217041e-01 -2.203565388917922974e-01 -1.087443158030509949e-01 1.056882441043853760e-01 -1.495137363672256470e-01 -1.120579764246940613e-01 -1.914651840925216675e-01 -8.126971721649169922e-01
2.183362543582916260e-01 -4.495340585708618164e-01 -2.126881629228591919e-01 2.721385955810546875e-01 3.882015347480773926e-01 5.311119556427001953e-01 -4.115076065063476562e-01 1.698057353496551514e-01
5.558035373687744141e-01 -3.999053835868835449e-01 -2.261445522308349609e-01 -5.455132722854614258e-01 -6.817272305488586426e-02 -9.915556758642196655e-02 -4.078258275985717773e-01 -4.038281366229057312e-02
1.335335373878479004e-01 -2.888989150524139404e-01 1.989033818244934082e-01 -1.976183652877807617e-01 -2.375980019569396973e-01 6.070854067802429199e-01 -1.942014992237091064e-01 -5.978052616119384766e-01
5.280233621597290039e-01 1.448830068111419678e-01 -4.665368199348449707e-01 -9.172311425209045410e-02 6.447838246822357178e-02 6.845944374799728394e-02 -6.812328696250915527e-01 -3.475757315754890442e-02
-9.264355152845382690e-02 -2.797095179557800293e-01 -4.240083973854780197e-03 1.421893537044525146e-01 -1.770272478461265564e-02 6.077676415443420410e-01 -7.165700793266296387e-01 9.887550771236419678e-02
1.135881841182708740e-01 -4.060759022831916809e-02 2.673513293266296387e-01 -3.739322423934936523e-01 1.651301383972167969e-01 2.767884135246276855e-01 -5.510261654853820801e-01 -6.055054664611816406e-01
2.325312942266464233e-01 -2.459741383790969849e-01 4.321187362074851990e-02 2.612621784210205078e-01 7.984958589076995850e-02 3.950899243354797363e-01 -1.468894481658935547e-01 -7.945138812065124512e-01
5.936725139617919922e-01 -4.166985154151916504e-01 4.462756216526031494e-01 2.100409120321273804e-01 -3.192477822303771973e-01 2.127961665391921997e-01 -2.871224284172058105e-01 3.155264258384704590e-02
4.266743659973144531e-01 -5.410762429237365723e-01 7.176492363214492798e-02 3.974048197269439697e-01 -2.757827937602996826e-01 -2.792678475379943848e-01 -3.726823329925537109e-01 -2.629939913749694824e-01
1.445766240358352661e-01 -2.641723752021789551e-01 -4.848154783248901367e-01 -6.572943925857543945e-01 -1.364888902753591537e-02 8.618220686912536621e-02 -1.022394523024559021e-01 -4.734575152397155762e-01
-6.915505230426788330e-02 -2.413541525602340698e-01 -1.107014492154121399e-01 9.145323932170867920e-02 -2.129870504140853882e-01 2.782243788242340088e-01 -8.733256459236145020e-01 1.757194697856903076e-01
5.662388205528259277e-01 -7.258390784263610840e-01 2.878816127777099609e-01 -3.141562640666961670e-02 -1.902127116918563843e-01 8.033610880374908447e-02 -1.608471721410751343e-01 1.272831019014120102e-02
5.693538188934326172e-01 -4.453905224800109863e-01 2.945205271244049072e-01 4.408862888813018799e-01 -7.205122709274291992e-02 -1.301290541887283325e-01 -3.836260139942169189e-01 -1.644584834575653076e-01
4.769986569881439209e-01 -4.002210870385169983e-02 -5.069740414619445801e-01 -6.188994646072387695e-02 -7.024113833904266357e-02 5.459471344947814941e-01 -3.444926142692565918e-01 2.972376644611358643e-01
1.793971806764602661e-01 -3.839898407459259033e-01 -5.544175580143928528e-02 5.601885318756103516e-01 3.846275806427001953e-02 2.829922139644622803e-01 -1.526000499725341797e-01 -6.313735842704772949e-01
-1.540386211127042770e-02 -1.571493595838546753e-01 -4.796939194202423096e-01 6.008608266711235046e-02 -9.573271870613098145e-02 -3.782491087913513184e-01 -6.949077844619750977e-01 -3.259085118770599365e-01
4.434874653816223145e-01 -1.230339170433580875e-03 6.949952989816665649e-02 -4.175720214843750000e-01 3.523665070533752441e-01 3.361825346946716309e-01 -2.562520503997802734e-01 -5.668111443519592285e-01
2.163503617048263550e-01 -2.191615849733352661e-02 2.338138967752456665e-01 4.975060001015663147e-02 -1.779430359601974487e-01 2.457440793514251709e-01 -8.874254822731018066e-01 1.264531463384628296e-01
5.938072204589843750e-01 -5.440953373908996582e-01 2.575938999652862549e-01 2.352034151554107666e-01 -2.074279822409152985e-02 -2.574902474880218506e-01 -3.693400621414184570e-01 -1.628944277763366699e-01
4.697383046150207520e-01 -5.902042388916015625e-01 -3.688102960586547852e-02 1.854015327990055084e-02 5.330054759979248047e-01 -1.769472658634185791e-01 -3.374458849430084229e-01 -5.112892948091030121e-03
5.517623424530029297e-01 -5.712470412254333496e-01 3.364619910717010498e-01 5.784463882446289062e-02 -2.749345600605010986e-01 1.596314907073974609e-01 -1.076486557722091675e-01 -3.741964995861053467e-01
4.900887310504913330e-01 -6.427108645439147949e-01 3.395531475543975830e-01 2.870309352874755859e-01 -2.702347338199615479e-01 1.472947299480438232e-01 -2.274887561798095703e-01 -5.078500509262084961e-02
-4.421680048108100891e-02 -3.831804096698760986e-01 -3.145188987255096436e-01 3.076125383377075195e-01 -9.865298867225646973e-02 5.007050037384033203e-01 -6.220470070838928223e-01 1.014384627342224121e-01
2.867391705513000488e-01 -4.946007579565048218e-02 -1.154631376266479492e-01 -1.224609538912773132e-01 -1.636073738336563110e-01 2.759074568748474121e-01 -8.432934880256652832e-01 2.701291739940643311e-01
7.218109965324401855e-01 1.289095431566238403e-01 -3.950646147131919861e-02 -2.529277503490447998e-01 1.228271052241325378e-01 -1.631015092134475708e-01 -5.915557146072387695e-01 -7.218816131353378296e-02
3.753864765167236328e-02 -6.484818458557128906e-01 -3.771398961544036865e-01 3.860014677047729492e-01 2.249240726232528687e-01 -3.579184412956237793e-02 -4.763557612895965576e-01 -8.968787640333175659e-02
1.813634783029556274e-01 2.261186838150024414e-01 -3.884482681751251221e-01 2.246456295251846313e-01 -2.327953428030014038e-01 5.178472399711608887e-01 -6.211781501770019531e-01 -7.998810708522796631e-02
1.515857577323913574e-01 -5.478989481925964355e-01 9.053637832403182983e-02 -5.834286659955978394e-02 -1.914948672056198120e-01 4.748427271842956543e-01 -4.626344144344329834e-02 -6.331994533538818359e-01
5.819901823997497559e-01 3.640671074390411377e-01 -2.552297711372375488e-01 1.997754871845245361e-01 7.228250801563262939e-02 1.264084428548812866e-01 -6.004006862640380859e-01 -2.049527317285537720e-01
-1.790051013231277466e-01 -7.047434449195861816e-01 -1.843549907207489014e-01 -7.826086878776550293e-02 -2.807706892490386963e-01 2.738796472549438477e-01 -5.223361849784851074e-01 6.711848825216293335e-02
5.718213319778442383e-01 2.093068659305572510e-01 -3.159178793430328369e-01 -3.686457276344299316e-01 1.872492022812366486e-02 3.450902402400970459e-01 -5.232027769088745117e-01 1.811897568404674530e-02
5.908045172691345215e-01 2.550134062767028809e-01 2.587633430957794189e-01 3.892653062939643860e-02 1.491881012916564941e-01 1.668563783168792725e-01 -3.032016754150390625e-01 -6.127112507820129395e-01
3.002782166004180908e-01 -6.419601291418075562e-02 -6.935783624649047852e-01 -1.343558728694915771e-01 9.856198728084564209e-02 4.752524197101593018e-01 -3.850594460964202881e-01 1.508623659610748291e-01
1.832828819751739502e-01 -1.824104338884353638e-01 -2.612275183200836182e-01 -4.902192205190658569e-02 -5.805045962333679199e-01 3.414317071437835693e-01 -6.022456288337707520e-01 2.150110006332397461e-01
6.315715727396309376e-04 -6.296814233064651489e-02 -3.610877692699432373e-01 2.274631522595882416e-02 -3.656542301177978516e-01 -2.455347180366516113e-01 -7.882845997810363770e-01 -2.230472564697265625e-01
1.631624847650527954e-01 2.161807864904403687e-01 -1.684592068195343018e-01 -7.329724729061126709e-02 -1.940385997295379639e-02 4.138751327991485596e-01 -8.451192975044250488e-01 -8.364824205636978149e-02
6.114236116409301758e-01 1.934183835983276367e-01 -5.252773761749267578e-01 -2.855401858687400818e-02 -2.498795688152313232e-01 1.246260553598403931e-01 -4.833405315876007080e-01 2.072259970009326935e-02
-2.300899848341941833e-02 -7.526994347572326660e-01 -3.259453177452087402e-02 -1.688098609447479248e-01 1.175883784890174866e-01 2.122707664966583252e-01 -5.701543092727661133e-01 1.392592936754226685e-01
3.612884879112243652e-01 -4.105415046215057373e-01 -2.646595835685729980e-01 -4.535688087344169617e-02 -3.887152671813964844e-01 -1.830136030912399292e-01 -9.342779964208602905e-02 -6.599257588386535645e-01
-1.272672116756439209e-01 -1.104319021105766296e-01 -3.682513833045959473e-01 2.315356433391571045e-01 -2.914516627788543701e-01 4.379663765430450439e-01 -7.110561132431030273e-01 -5.538046825677156448e-03
-2.843061089515686035e-02 -2.581722289323806763e-02 1.716240495443344116e-01 -2.042810916900634766e-01 2.529885172843933105e-01 2.701242268085479736e-01 -6.204576492309570312e-01 -6.367115378379821777e-01
4.185934662818908691e-01 1.376751717180013657e-02 1.847815811634063721e-01 -4.577073752880096436e-01 1.685325801372528076e-01 4.334427416324615479e-01 -2.435614019632339478e-01 -5.525863170623779297e-01
3.555691838264465332e-01 -3.942531049251556396e-01 -3.540337085723876953e-01 1.298685520887374878e-01 2.114819735288619995e-02 4.309699684381484985e-02 -1.038448791950941086e-02 -7.573089599609375000e-01
1.738558411598205566e-01 -3.066859543323516846e-01 -3.915917128324508667e-02 -6.507235765457153320e-01 -3.472326397895812988e-01 -6.772550195455551147e-02 -3.171952366828918457e-01 -4.743134379386901855e-01
3.970959782600402832e-01 -9.854011237621307373e-02 -6.362641453742980957e-01 -1.918541640043258667e-02 -1.156107056885957718e-02 4.823924005031585693e-01 -3.562167286872863770e-01 2.601499259471893311e-01
3.150213658809661865e-01 -2.884096205234527588e-01 -1.229351311922073364e-01 2.717408584430813789e-03 -2.119389921426773071e-01 3.276990354061126709e-01 1.537535898387432098e-02 -8.061760067939758301e-01
3.042374253273010254e-01 -4.839843213558197021e-01 -2.598834335803985596e-01 -1.005261540412902832e-01 -2.226499468088150024e-01 4.006327316164970398e-02 3.253481537103652954e-02 -7.371006011962890625e-01
3.248246610164642334e-01 -6.137045621871948242e-01 -2.550348639488220215e-01 2.501662671566009521e-01 3.131380379199981689e-01 -1.049277111887931824e-01 -4.789748191833496094e-01 -2.274807840585708618e-01
2.989704012870788574e-01 -7.042994499206542969e-01 -2.417391836643218994e-01 4.811571910977363586e-02 3.116633594036102295e-01 -1.698568314313888550e-01 -4.675151109695434570e-01 -9.628245979547500610e-02
2.319455444812774658e-01 -4.399144351482391357e-01 1.043684706091880798e-01 9.257658571004867554e-02 1.489617824554443359e-01 3.422792255878448486e-01 -1.117334812879562378e-01 -7.624856233596801758e-01
4.767101109027862549e-01 -1.975103467702865601e-01 -1.273693889379501343e-01 -3.485872745513916016e-01 3.675203397870063782e-02 -2.424135804176330566e-01 -7.188628315925598145e-01 1.382828503847122192e-01
1.604825258255004883e-01 -3.225244581699371338e-01 -2.657326161861419678e-01 2.570112049579620361e-01 -3.208441287279129028e-02 6.486138105392456055e-01 -5.003647804260253906e-01 2.479127049446105957e-01
1.952863857150077820e-02 1.711194068193435669e-01 -8.126389235258102417e-02 -3.138712942600250244e-01 -4.624092876911163330e-01 2.081429362297058105e-01 -7.583034038543701172e-01 -1.817913055419921875e-01
-6.044658273458480835e-02 6.960202008485794067e-02 2.536408901214599609e-01 -2.298633158206939697e-01 6.236878037452697754e-02 3.157456815242767334e-01 -6.697068810462951660e-01 -5.676605105400085449e-01
6.509276628494262695e-01 -3.471363186836242676e-01 1.164797693490982056e-01 3.734541237354278564e-01 -3.226553499698638916e-01 -1.804736405611038208e-01 -2.858977913856506348e-01 -2.904123961925506592e-01
2.344360202550888062e-01 -6.428254842758178711e-01 -1.498774141073226929e-01 -4.745673835277557373e-01 2.057392336428165436e-02 6.906688958406448364e-02 -4.959293305873870850e-01 1.816548556089401245e-01
9.626038372516632080e-02 -2.036026716232299805e-01 -4.260633289813995361e-01 -6.016359925270080566e-01 5.967032164335250854e-02 3.521779179573059082e-01 -1.865171194076538086e-01 -4.933615922927856445e-01
2.771108150482177734e-01 6.088283285498619080e-02 1.290266215801239014e-01 -1.980275511741638184e-01 4.117908179759979248e-01 6.203640699386596680e-01 -4.870938062667846680e-01 -2.682473957538604736e-01
-1.404556538909673691e-02 -3.575743734836578369e-01 -4.654458463191986084e-01 -5.794568657875061035e-01 -1.004291325807571411e-01 2.340055555105209351e-01 -1.645711362361907959e-01 -4.770795404911041260e-01
1.382179707288742065e-01 -2.865473926067352295e-01 2.707861959934234619e-01 -1.703632175922393799e-01 -2.286356836557388306e-01 6.016724109649658203e-01 -2.181098163127899170e-01 -5.784304141998291016e-01
1.349932998418807983e-01 -3.932129442691802979e-01 7.011432945728302002e-02 -5.614215731620788574e-01 -3.923910856246948242e-01 -7.059514522552490234e-02 -3.247571885585784912e-01 -4.925733208656311035e-01
-4.136041179299354553e-02 -5.258074402809143066e-01 -8.691336959600448608e-02 3.506771624088287354e-01 1.975422203540802002e-01 4.876232445240020752e-01 -2.146305292844772339e-01 -5.180944800376892090e-01
2.230876535177230835e-01 8.281307294964790344e-03 -6.579428315162658691e-01 -1.212036609649658203e-01 -3.760822713375091553e-01 4.824942946434020996e-01 -3.544609248638153076e-01 5.199012532830238342e-02
1.511883437633514404e-01 -5.446278452873229980e-01 -3.647261857986450195e-01 -5.524949729442596436e-02 -2.981243431568145752e-01 5.123733282089233398e-01 -3.078896403312683105e-01 3.134400546550750732e-01
-8.111689239740371704e-02 -6.841872334480285645e-01 -4.618860781192779541e-01 -1.468880772590637207e-01 -3.184955418109893799e-01 1.589366495609283447e-01 -3.878725171089172363e-01 1.150981560349464417e-01
3.866053521633148193e-01 -3.983017504215240479e-01 -1.836329847574234009e-01 1.660960614681243896e-01 2.170735225081443787e-02 -1.532875001430511475e-01 -1.426191478967666626e-01 -7.656856775283813477e-01
2.339703142642974854e-01 1.444673091173171997e-01 2.141923159360885620e-01 3.327097371220588684e-02 2.559130452573299408e-02 9.711857885122299194e-02 -4.317327439785003662e-01 -8.251796960830688477e-01
3.853331208229064941e-01 -3.932780325412750244e-01 -1.472128927707672119e-01 -6.503583788871765137e-01 3.258513212203979492e-01 2.444444447755813599e-01 -2.920565009117126465e-01 -3.136410191655158997e-02
4.811666607856750488e-01 -4.812475740909576416e-01 3.147610276937484741e-02 9.295313805341720581e-02 -6.418112516403198242e-01 -8.322136849164962769e-02 -1.759462058544158936e-01 -2.782871425151824951e-01
3.209894597530364990e-01 -2.220681458711624146e-01 -3.108931183815002441e-01 6.298905354924499989e-04 4.103586077690124512e-02 4.108718633651733398e-01 1.214365065097808838e-01 -7.521637082099914551e-01
4.397409558296203613e-01 3.691695928573608398e-01 -3.123612999916076660e-01 6.667639315128326416e-02 -1.087980568408966064e-01 1.645056530833244324e-02 -6.957339644432067871e-01 -2.686501741409301758e-01
1.213467717170715332e-01 6.047799065709114075e-02 1.829078942537307739e-01 -1.098001897335052490e-01 3.246079683303833008e-01 2.897262573242187500e-01 -7.279775142669677734e-01 -4.656643271446228027e-01
1.196675673127174377e-01 -4.309342205524444580e-01 1.509204506874084473e-02 2.119251191616058350e-01 -1.256766915321350098e-01 5.814361572265625000e-01 -1.067416295409202576e-01 -6.241626739501953125e-01
5.133321285247802734e-01 2.594843506813049316e-01 2.728669047355651855e-01 2.704028598964214325e-02 2.884649336338043213e-01 2.861733734607696533e-01 -4.070029556751251221e-01 -5.130417943000793457e-01
1.000519990921020508e-01 -3.217772841453552246e-01 -5.768489241600036621e-01 -4.886723160743713379e-01 7.711532711982727051e-02 2.826110124588012695e-01 -5.596393719315528870e-03 -4.785882234573364258e-01
4.411225020885467529e-01 -7.745849341154098511e-02 2.430973500013351440e-01 1.380028724670410156e-01 -3.854812681674957275e-01 3.898301422595977783e-01 -1.165248379111289978e-01 -6.380662918090820312e-01
3.864834010601043701e-01 -3.934430181980133057e-01 -1.241127401590347290e-01 2.092710733413696289e-01 1.940627545118331909e-01 4.718246310949325562e-02 -8.301614224910736084e-02 -7.680213451385498047e-01
2.749388813972473145e-01 -7.660009711980819702e-02 1.558474451303482056e-01 -3.814620152115821838e-02 -1.061917543411254883e-01 2.401232272386550903e-01 -8.907768130302429199e-01 1.742934882640838623e-01
4.872094690799713135e-01 -2.131260484457015991e-01 2.926182150840759277e-01 -2.711030244827270508e-01 4.312941431999206543e-01 1.367420852184295654e-01 -3.355756700038909912e-01 -4.906706809997558594e-01
1.550978422164916992e-01 -5.275860428810119629e-01 -1.589528657495975494e-02 -1.137480139732360840e-01 9.033348411321640015e-02 3.151783347129821777e-01 -1.369131356477737427e-02 -7.594217061996459961e-01
6.769862174987792969e-01 -2.116588950157165527e-01 4.343600943684577942e-02 1.758694797754287720e-01 -4.280582666397094727e-01 -1.491669267416000366e-01 -1.871574670076370239e-01 -4.728221595287322998e-01
1.701277345418930054e-01 -4.893673658370971680e-01 3.115891013294458389e-03 -9.771819412708282471e-02 -5.366954952478408813e-02 3.154146075248718262e-01 -2.927141450345516205e-02 -7.866345643997192383e-01
7.145355939865112305e-01 -2.628510594367980957e-01 -2.186151966452598572e-02 1.158892828971147537e-02 -3.720477819442749023e-01 2.184609919786453247e-01 8.525110781192779541e-02 -4.757349491119384766e-01
5.375967025756835938e-01 9.476115554571151733e-02 2.618804574012756348e-01 -1.980455070734024048e-01 1.887528300285339355e-01 3.311690986156463623e-01 -2.674184441566467285e-01 -6.143234372138977051e-01
2.067631483078002930e-01 9.982155263423919678e-02 -3.925681412220001221e-01 1.239061653614044189e-01 -2.321509122848510742e-01 3.685718178749084473e-01 -7.667495608329772949e-01 -1.334475260227918625e-02
6.274694204330444336e-01 1.868077665567398071e-01 -3.243103325366973877e-01 3.336282670497894287e-01 -1.440426260232925415e-01 3.290055096149444580e-01 -4.679169952869415283e-01 8.343183994293212891e-02
1.021838411688804626e-01 -2.667962610721588135e-01 -4.053295254707336426e-01 1.030817255377769470e-01 4.176687896251678467e-01 6.440500020980834961e-01 -3.922221362590789795e-01 -1.935402862727642059e-02
4.329341351985931396e-01 -2.725874185562133789e-01 -1.237338967621326447e-02 -6.625053286552429199e-01 -1.499449610710144043e-01 -1.459042578935623169e-01 -2.587216198444366455e-01 -4.341536462306976318e-01
1.484652310609817505e-01 -7.673714756965637207e-01 -3.274167180061340332e-01 4.246113821864128113e-03 -1.417738050222396851e-01 -1.438778340816497803e-01 -4.202496409416198730e-01 2.539074420928955078e-01
1.554978340864181519e-01 -5.056978464126586914e-01 -4.240464866161346436e-01 1.289647724479436874e-02 -3.080219328403472900e-01 -1.235940977931022644e-01 -7.868478447198867798e-02 -6.509717106819152832e-01
5.017984509468078613e-01 -6.621232628822326660e-01 5.254693329334259033e-02 1.511238366365432739e-01 2.812841236591339111e-01 1.948642432689666748e-01 -3.587103486061096191e-01 1.960251182317733765e-01
1.007707938551902771e-01 -1.169035211205482483e-01 -4.539813995361328125e-01 -6.025130152702331543e-01 3.530758991837501526e-02 2.623703479766845703e-01 -1.286691129207611084e-01 -5.660541057586669922e-01
8.035303354263305664e-01 -5.312964320182800293e-01 1.442778110504150391e-01 -4.309721663594245911e-02 -8.329503983259201050e-02 1.907442510128021240e-01 1.871572062373161316e-02 7.561753690242767334e-02
5.001710653305053711e-01 3.266454339027404785e-01 1.036968547850847244e-02 1.566707342863082886e-01 3.192944824695587158e-01 3.727066218852996826e-01 -3.227279782295227051e-01 -5.229396820068359375e-01
3.535420075058937073e-02 -5.976862907409667969e-01 -3.077046871185302734e-01 -2.874263934791088104e-02 -1.181409657001495361e-01 6.178670525550842285e-01 -3.197883069515228271e-01 2.191601544618606567e-01
-8.115603029727935791e-02 -4.210909605026245117e-01 -5.161793828010559082e-01 6.694991886615753174e-02 -1.282500922679901123e-01 4.699825048446655273e-01 -5.541445016860961914e-01 2.765797078609466553e-02
4.084692597389221191e-01 -3.152846395969390869e-01 -2.819384932518005371e-01 3.296661004424095154e-02 -4.169058501720428467e-01 -1.773101240396499634e-01 -8.719603717327117920e-02 -6.635659337043762207e-01
5.135474205017089844e-01 -2.933402061462402344e-01 -6.765776872634887695e-02 5.512289330363273621e-02 -6.056602671742439270e-02 4.675059393048286438e-02 -2.291463688015937805e-02 -7.976374626159667969e-01
5.817695260047912598e-01 -2.839761376380920410e-01 -5.540999397635459900e-02 -1.046998873353004456e-01 -4.011809229850769043e-01 -4.877670481801033020e-02 -2.711817622184753418e-02 -6.346719264984130859e-01
3.287472203373908997e-02 -5.465329885482788086e-01 -1.028936728835105896e-01 6.448263674974441528e-02 -3.117223978042602539e-01 5.092912316322326660e-01 -3.194416314363479614e-02 -5.726317167282104492e-01
-3.123783506453037262e-02 -3.581717312335968018e-01 3.826859965920448303e-02 1.744343936443328857e-01 5.795729905366897583e-02 6.504571437835693359e-01 -6.250399947166442871e-01 1.473661214113235474e-01
6.891360878944396973e-01 -2.879581451416015625e-01 2.227158099412918091e-02 -4.720124304294586182e-01 2.749443948268890381e-01 1.282483041286468506e-01 -3.341916203498840332e-01 1.231007874011993408e-01
2.634098529815673828e-01 -8.099427819252014160e-01 -2.836919724941253662e-01 5.935410037636756897e-03 2.234449982643127441e-01 2.109030932188034058e-01 -2.330493330955505371e-01 2.130068391561508179e-01
-8.909119293093681335e-03 -5.439833998680114746e-01 -3.702299892902374268e-01 -3.920174017548561096e-02 -2.637677788734436035e-01 6.063537001609802246e-01 -3.235239684581756592e-01 1.532639265060424805e-01
4.357770085334777832e-01 7.264071702957153320e-02 -4.219028353691101074e-01 -3.397077918052673340e-01 -2.572986781597137451e-01 2.479672282934188843e-01 -6.122673153877258301e-01 9.411017596721649170e-02
9.610182791948318481e-02 -2.959727942943572998e-01 2.872253358364105225e-01 -1.467961519956588745e-01 -1.442179232835769653e-01 6.046594977378845215e-01 -2.041699290275573730e-01 -6.091141104698181152e-01
1.444102823734283447e-01 -2.733073830604553223e-01 2.544217705726623535e-01 -1.957142949104309082e-01 -3.023236095905303955e-01 5.881279706954956055e-01 -1.935176700353622437e-01 -5.715516209602355957e-01
4.257463812828063965e-01 -5.203841924667358398e-01 -1.955054402351379395e-01 -5.986430644989013672e-01 2.676920294761657715e-01 8.686500042676925659e-02 -2.599309086799621582e-01 6.764458864927291870e-02
3.084800243377685547e-01 -1.461983770132064819e-01 3.160665556788444519e-02 -2.536234855651855469e-01 1.732086762785911560e-02 1.534826308488845825e-01 -8.656516671180725098e-01 2.119727283716201782e-01
1.295678466558456421e-01 -2.537858188152313232e-01 -8.111610077321529388e-03 2.302933856844902039e-02 7.713527977466583252e-02 2.547546625137329102e-01 -1.584722846746444702e-01 -9.067775011062622070e-01
4.483272731304168701e-01 -2.148649990558624268e-01 1.264186203479766846e-01 -6.251528859138488770e-01 -1.712503284215927124e-01 1.116236150264739990e-01 -5.496674180030822754e-01 4.601195454597473145e-02
5.732118487358093262e-01 -2.056242376565933228e-01 1.021169200539588928e-01 -4.189883172512054443e-01 3.632195591926574707e-01 4.722651839256286621e-01 -1.872847378253936768e-01 -2.304978966712951660e-01
8.224298246204853058e-03 -6.332823038101196289e-01 -4.937032163143157959e-01 -1.634298712015151978e-01 -2.412643283605575562e-01 1.523356586694717407e-01 -4.552024900913238525e-01 1.995241791009902954e-01
4.215706288814544678e-01 2.790823280811309814e-01 -8.663844317197799683e-02 -8.761507272720336914e-02 2.705678343772888184e-01 3.871591389179229736e-01 -7.074940204620361328e-01 -7.457785308361053467e-02
1.867536604404449463e-01 -1.806310266256332397e-01 -1.409975737333297729e-01 6.702307611703872681e-02 -2.359139472246170044e-01 5.136477351188659668e-01 -6.951535940170288086e-01 3.246460855007171631e-01
6.640596985816955566e-01 -1.732558906078338623e-01 -2.169027179479598999e-01 4.260455071926116943e-01 1.108789816498756409e-01 -6.547476351261138916e-02 -5.168334841728210449e-01 1.294123083353042603e-01
5.731099247932434082e-01 -2.483855336904525757e-01 3.245478495955467224e-02 -1.048870384693145752e-01 -4.927819669246673584e-01 3.419438600540161133e-01 3.378786146640777588e-02 -4.867173731327056885e-01
2.608464956283569336e-01 1.826368421316146851e-01 3.977972269058227539e-02 -4.859298840165138245e-02 4.400493949651718140e-02 4.104354977607727051e-01 -8.490605354309082031e-01 -5.797945708036422729e-02
3.114643096923828125e-01 -3.153271675109863281e-01 -3.617854714393615723e-01 -1.463985294103622437e-01 1.048661097884178162e-01 -3.961009979248046875e-01 -6.950570344924926758e-01 1.550261117517948151e-02
9.763880074024200439e-02 -5.525592565536499023e-01 -1.234309524297714233e-01 1.075122505426406860e-01 3.269042372703552246e-01 4.886702299118041992e-01 -5.120794773101806641e-01 2.246340364217758179e-01
6.614595651626586914e-01 2.171185612678527832e-02 -3.429220020771026611e-01 -4.205767214298248291e-01 2.506520152091979980e-01 2.825419604778289795e-01 -3.472185432910919189e-01 6.559178233146667480e-02
2.599832415580749512e-01 1.109564304351806641e-01 -3.937361761927604675e-02 -3.139365464448928833e-02 4.338283836841583252e-01 6.645897626876831055e-01 -4.134887456893920898e-01 -3.416166603565216064e-01
-3.704001307487487793e-01 -5.425426959991455078e-01 -3.996248841285705566e-01 -1.404194086790084839e-01 2.139328047633171082e-02 1.612024307250976562e-01 -4.772789776325225830e-01 -3.671435415744781494e-01
6.206567287445068359e-01 -3.751780986785888672e-01 -2.806319892406463623e-01 4.218830727040767670e-03 -4.781492054462432861e-01 1.952663064002990723e-01 1.365753263235092163e-01 -3.314303159713745117e-01
5.086035728454589844e-01 -2.156101912260055542e-02 -4.488276839256286621e-01 -4.226213693618774414e-02 -6.072431057691574097e-02 5.275392532348632812e-01 -4.137975871562957764e-01 2.905367612838745117e-01
1.452067643404006958e-01 1.913156360387802124e-01 -1.296237409114837646e-01 -2.079157978296279907e-01 -4.648232460021972656e-01 4.199120700359344482e-01 -6.933048367500305176e-01 -9.603912383317947388e-02
1.342279613018035889e-01 1.701958328485488892e-01 -5.206069946289062500e-01 3.258824050426483154e-01 -2.313073724508285522e-01 5.994099378585815430e-01 -3.095435798168182373e-01 -2.591766119003295898e-01
1.917183697223663330e-01 -4.806941151618957520e-01 -4.173284173011779785e-01 5.361528694629669189e-02 -3.027888834476470947e-01 5.495338439941406250e-01 -2.864068150520324707e-01 2.818550169467926025e-01
7.622201442718505859e-01 -3.271307647228240967e-01 9.282839298248291016e-02 1.456605941057205200e-01 3.639011681079864502e-01 -1.681854426860809326e-01 -2.161254584789276123e-01 -2.734064161777496338e-01
2.713449597358703613e-01 -2.333976179361343384e-01 -2.592813372611999512e-01 -7.796142697334289551e-01 -1.153964847326278687e-01 2.763747237622737885e-02 -2.164714038372039795e-01 -3.686900436878204346e-01
3.466008603572845459e-01 1.644175350666046143e-01 2.280995398759841919e-01 -1.953516304492950439e-01 3.125056922435760498e-01 3.102827668190002441e-01 -4.650142490863800049e-01 -5.936915278434753418e-01
5.871623158454895020e-01 1.407383382320404053e-02 -3.669916391372680664e-01 -9.170833975076675415e-02 2.973770499229431152e-01 -2.995149493217468262e-01 -5.380561351776123047e-01 -2.104816138744354248e-01
6.360454559326171875e-01 -1.843531429767608643e-01 -7.460056245326995850e-02 4.130176454782485962e-02 -3.957087695598602295e-01 -8.589416742324829102e-03 -4.209447279572486877e-02 -6.290929913520812988e-01
4.223784431815147400e-02 -8.865486979484558105e-01 -7.993056625127792358e-02 -3.143626749515533447e-01 4.063849896192550659e-02 1.729007065296173096e-01 -2.728537023067474365e-01 -3.223695605993270874e-02
1.689068228006362915e-01 -3.406220674514770508e-01 1.203192323446273804e-01 -3.107109665870666504e-02 -3.480450212955474854e-01 5.653266310691833496e-01 -1.033082902431488037e-01 -6.233801841735839844e-01
-1.467179358005523682e-01 -7.802895903587341309e-01 4.332630708813667297e-02 -1.809721291065216064e-01 -9.115704894065856934e-02 1.993446052074432373e-02 -5.583334565162658691e-01 -1.206261739134788513e-01
3.711473941802978516e-01 9.124892204999923706e-02 -7.268717885017395020e-01 2.348605841398239136e-01 -3.155868127942085266e-02 2.370755970478057861e-01 -4.544108211994171143e-01 -8.204346150159835815e-02
2.616357803344726562e-02 -2.564367055892944336e-01 1.842576265335083008e-01 -1.572739779949188232e-01 -8.702880144119262695e-02 6.439318656921386719e-01 -2.366823405027389526e-01 -6.297848820686340332e-01
-1.427129507064819336e-01 -7.360322475433349609e-01 5.690642446279525757e-02 -4.159976169466972351e-02 -1.830411404371261597e-01 4.537354409694671631e-01 -4.396008551120758057e-01 1.708720251917839050e-02
3.593662679195404053e-01 -6.556366682052612305e-01 -2.032167464494705200e-01 4.184395372867584229e-01 1.846750974655151367e-01 -1.946665942668914795e-01 -3.802482187747955322e-01 -8.954980969429016113e-02
1.560999751091003418e-01 -5.930696725845336914e-01 -7.574232667684555054e-02 8.874259889125823975e-02 2.262856215238571167e-01 3.891635239124298096e-01 -5.552641749382019043e-01 3.151461780071258545e-01
1.148396283388137817e-01 -4.673442244529724121e-01 1.509439349174499512e-01 -4.613398760557174683e-02 -3.507900536060333252e-01 5.567151308059692383e-01 -1.138081625103950500e-01 -5.454823970794677734e-01
-1.418458819389343262e-01 -2.519676685333251953e-01 1.280168592929840088e-01 3.860550224781036377e-01 1.456467807292938232e-01 -1.927976608276367188e-01 -7.356959581375122070e-01 -3.890151977539062500e-01
-1.211612075567245483e-01 -8.882521390914916992e-01 -2.012016773223876953e-01 -4.622291401028633118e-02 -6.130916252732276917e-02 1.568787395954132080e-01 -3.305256366729736328e-01 -1.268556714057922363e-01
2.662027180194854736e-01 8.025105297565460205e-02 1.317509114742279053e-01 -2.818400561809539795e-01 3.511872291564941406e-01 6.428360342979431152e-01 -4.782136678695678711e-01 -2.462614476680755615e-01
1.923303902149200439e-01 -7.598674893379211426e-01 -3.486594557762145996e-01 1.480253636837005615e-01 1.663767546415328979e-01 -6.048040464520454407e-03 -4.367247819900512695e-01 1.539132297039031982e-01
6.799687743186950684e-01 -4.972532391548156738e-01 -5.447321757674217224e-02 -2.978841066360473633e-01 -1.290353387594223022e-01 -3.224491477012634277e-01 -2.782765030860900879e-01 -2.486001141369342804e-02
6.826108098030090332e-01 -7.872210443019866943e-02 -3.173596858978271484e-01 3.036941289901733398e-01 -1.655749976634979248e-01 -8.493260480463504791e-03 -5.089817047119140625e-01 2.198823690414428711e-01
2.609536945819854736e-01 1.372737735509872437e-01 -4.826271533966064453e-01 3.367789685726165771e-01 -3.303178548812866211e-01 -4.526981711387634277e-02 -6.512275934219360352e-01 -1.773513555526733398e-01
2.957034111022949219e-01 -4.275076985359191895e-01 2.766512334346771240e-02 6.009278893470764160e-01 -7.210182398557662964e-02 2.106075435876846313e-01 -1.390482187271118164e-01 -5.468347668647766113e-01
3.327229619026184082e-02 -4.373985826969146729e-01 -2.590331435203552246e-01 -2.473363280296325684e-01 -1.343005523085594177e-02 -5.092151165008544922e-01 -6.106081008911132812e-01 -2.167473733425140381e-01
2.087957262992858887e-01 -8.142616748809814453e-01 -2.381919622421264648e-01 1.644843369722366333e-01 1.973882168531417847e-01 2.722649660427123308e-04 -3.651875257492065430e-01 1.930490136146545410e-01
1.101730857044458389e-02 -6.085674166679382324e-01 -5.009483695030212402e-01 -3.138376176357269287e-01 -1.556466668844223022e-01 7.674161344766616821e-02 -4.900878071784973145e-01 9.889385849237442017e-02
4.216589629650115967e-01 -5.892288684844970703e-01 1.382889896631240845e-01 -3.204791620373725891e-02 -6.365179419517517090e-01 -1.295944908633828163e-03 -1.727439314126968384e-01 -1.409428715705871582e-01
8.615257591009140015e-02 -3.728784918785095215e-01 -1.234695166349411011e-01 1.155267208814620972e-01 -2.232491970062255859e-01 6.258569359779357910e-01 -2.722643315792083740e-02 -6.186031103134155273e-01
3.443405032157897949e-01 -4.043371081352233887e-01 -3.805786073207855225e-01 -2.204740652814507484e-03 -1.859821528196334839e-01 -1.595730334520339966e-01 -7.860714942216873169e-02 -7.119439244270324707e-01
7.754216343164443970e-02 -3.836134970188140869e-01 3.014989197254180908e-02 -5.889399051666259766e-01 -4.015182554721832275e-01 -1.824081987142562866e-01 -4.314650893211364746e-01 -3.441171050071716309e-01
6.238493323326110840e-02 -4.056054353713989258e-01 1.021578535437583923e-01 -4.952376484870910645e-01 -2.427649945020675659e-01 -4.444364085793495178e-02 -2.967323958873748779e-01 -6.534031033515930176e-01
2.844110131263732910e-01 -1.460244506597518921e-01 -1.415385454893112183e-01 -5.471581593155860901e-02 2.900910079479217529e-01 5.199464559555053711e-01 -6.792057156562805176e-01 2.427814155817031860e-01
7.840185761451721191e-01 -4.599134624004364014e-01 1.344106793403625488e-01 -2.243089079856872559e-01 -2.403428554534912109e-01 1.685955524444580078e-01 5.915926396846771240e-02 -1.253976225852966309e-01
-2.245744764804840088e-01 2.214122191071510315e-02 2.485663071274757385e-02 -1.183603331446647644e-01 5.728781968355178833e-02 4.151077270507812500e-01 -8.197563886642456055e-01 -2.947068810462951660e-01
-2.123951464891433716e-01 -8.267071247100830078e-01 -1.863675564527511597e-01 5.860957875847816467e-02 -1.516665816307067871e-01 2.373647391796112061e-01 -3.735432624816894531e-01 -1.199849545955657959e-01
-1.236097048968076706e-02 -2.295594662427902222e-01 -4.828335344791412354e-01 5.430347323417663574e-01 -1.733013801276683807e-02 5.056236386299133301e-01 -3.781464993953704834e-01 -1.420716643333435059e-01
-3.140718117356300354e-02 -7.687410712242126465e-02 5.977087467908859253e-02 -2.443823665380477905e-01 -1.705707162618637085e-01 4.045735001564025879e-01 -8.575642704963684082e-01 4.022553935647010803e-02
2.775660753250122070e-01 -7.896479368209838867e-01 -2.916249632835388184e-01 1.029090732336044312e-01 2.691772282123565674e-01 1.050980091094970703e-01 -2.573996186256408691e-01 2.324246019124984741e-01
-1.084737703204154968e-01 -2.774698138236999512e-01 3.323492407798767090e-02 -3.902358934283256531e-02 -1.372405439615249634e-01 7.472387552261352539e-01 -2.328180372714996338e-01 -5.265088677406311035e-01
-8.721067756414413452e-02 -1.479210555553436279e-01 -3.665580749511718750e-01 -4.908529222011566162e-01 2.287504971027374268e-01 2.522907555103302002e-01 -3.416502177715301514e-01 -6.020878553390502930e-01
-1.234490722417831421e-01 -6.693013310432434082e-01 -3.792337179183959961e-01 -8.243075013160705566e-02 -1.547942459583282471e-01 5.489870905876159668e-01 -2.440708577632904053e-01 3.555646911263465881e-02
1.012242361903190613e-01 -8.579471707344055176e-02 -5.742982029914855957e-01 4.328206181526184082e-01 -1.900845021009445190e-02 3.054676651954650879e-01 -5.953047275543212891e-01 -1.310776323080062866e-01
-5.839958041906356812e-02 -1.407373100519180298e-01 1.255224645137786865e-01 4.602403044700622559e-01 1.939051449298858643e-01 3.921934664249420166e-01 -7.308717966079711914e-01 -1.536776274442672729e-01
3.311362117528915405e-02 -8.929730951786041260e-02 4.680643230676651001e-02 -2.115597017109394073e-02 1.070016324520111084e-01 4.345224797725677490e-01 -8.860118389129638672e-01 5.490887537598609924e-02
6.859217584133148193e-02 -5.743286386132240295e-02 1.316523551940917969e-01 -2.094922214746475220e-01 2.917942702770233154e-01 2.712014913558959961e-01 -4.839191734790802002e-01 -7.334203124046325684e-01
6.108750700950622559e-01 -3.958573639392852783e-01 1.423336192965507507e-02 -1.392866373062133789e-01 -6.395137310028076172e-01 5.974343791604042053e-02 -2.471177279949188232e-02 -1.933065652847290039e-01
-8.448420464992523193e-02 -3.892908692359924316e-01 -4.679257571697235107e-01 -5.497384667396545410e-01 1.187400221824645996e-01 2.512996792793273926e-01 -2.527387142181396484e-01 -4.231081604957580566e-01
8.562018163502216339e-03 -7.901977300643920898e-01 2.200527675449848175e-02 -3.404934108257293701e-01 -1.420459002256393433e-01 2.716356813907623291e-01 -3.942512869834899902e-01 9.847408533096313477e-02
1.953261047601699829e-01 -6.417442560195922852e-01 -3.426444232463836670e-01 -2.611453533172607422e-01 7.776766270399093628e-02 -2.536509931087493896e-01 -5.309862494468688965e-01 -1.098945587873458862e-01
5.701379776000976562e-01 -5.405672267079353333e-02 -4.033103883266448975e-01 3.330433666706085205e-01 -2.112136632204055786e-01 1.582182943820953369e-01 -5.179266929626464844e-01 2.460715323686599731e-01
2.189866751432418823e-01 5.543236434459686279e-02 -2.064107209444046021e-01 -1.533400267362594604e-01 4.831751585006713867e-01 5.187632441520690918e-01 -5.706134438514709473e-01 -2.338381409645080566e-01
3.857018649578094482e-01 -3.798945844173431396e-01 -2.386538833379745483e-01 -1.425053924322128296e-01 -4.281004965305328369e-01 -2.645599246025085449e-01 -1.301828622817993164e-01 -5.995340347290039062e-01
7.670035362243652344e-01 -8.920948952436447144e-02 3.811648786067962646e-01 -2.407371997833251953e-01 4.666071012616157532e-02 2.204084396362304688e-01 -1.321088969707489014e-01 -3.637255728244781494e-01
-1.238628849387168884e-01 -2.581911087036132812e-01 -3.285334110260009766e-01 3.721677362918853760e-01 8.280716091394424438e-02 5.008693933486938477e-01 -6.385796666145324707e-01 -7.772463560104370117e-02
1.118125468492507935e-01 -7.665679454803466797e-01 -2.008436769247055054e-01 -2.921448051929473877e-01 -1.862629950046539307e-01 4.841985702514648438e-01 -6.787922233343124390e-02 2.085711620748043060e-02
4.348596036434173584e-01 -5.884067416191101074e-01 -4.739077016711235046e-02 7.066211849451065063e-02 5.303221940994262695e-01 -1.409675627946853638e-01 -3.901212513446807861e-01 6.424620747566223145e-02
5.528514459729194641e-02 -5.449537038803100586e-01 -4.204714298248291016e-01 -4.396032094955444336e-01 -2.838653922080993652e-01 3.871583342552185059e-01 2.974421344697475433e-02 -3.139523863792419434e-01
4.694441556930541992e-01 -4.140102565288543701e-01 -1.534460633993148804e-01 -6.576188802719116211e-01 -6.054264307022094727e-02 -1.782552748918533325e-01 -2.482569068670272827e-01 -2.348137646913528442e-01
1.629990935325622559e-01 -3.624541461467742920e-01 -4.526539146900177002e-01 1.092613115906715393e-01 4.346101880073547363e-01 5.486140251159667969e-01 -3.484296202659606934e-01 1.181446015834808350e-01
2.931588590145111084e-01 5.632053688168525696e-02 2.819677293300628662e-01 -9.399173408746719360e-02 -1.781576126813888550e-02 -7.302127778530120850e-02 -9.033382534980773926e-01 -2.960180677473545074e-02
3.794875144958496094e-01 -6.194258853793144226e-02 -7.597063183784484863e-01 -1.039077620953321457e-02 -1.604584455490112305e-01 1.041394174098968506e-01 -4.872633218765258789e-01 2.954803779721260071e-02
-3.819035366177558899e-02 -1.569158285856246948e-01 -1.808473374694585800e-03 1.814207583665847778e-01 5.324381589889526367e-01 -2.807418815791606903e-02 -6.654347181320190430e-01 -4.625152051448822021e-01
6.014320254325866699e-02 -2.281717956066131592e-01 2.634830176830291748e-01 -1.046848371624946594e-01 -2.565062940120697021e-01 6.744729280471801758e-01 -2.539504766464233398e-01 -5.279563665390014648e-01
8.150080218911170959e-03 -4.356874525547027588e-01 1.275484263896942139e-01 1.815839707851409912e-01 -2.474991977214813232e-02 6.022393107414245605e-01 -6.098459362983703613e-01 1.601622253656387329e-01
5.056973099708557129e-01 -6.725277751684188843e-02 -4.979315102100372314e-01 -4.430411159992218018e-01 5.587316676974296570e-02 -1.381100863218307495e-01 -5.208378434181213379e-01 4.536208510398864746e-02
1.518228650093078613e-01 -1.942468881607055664e-01 9.250488132238388062e-02 -3.576686680316925049e-01 -1.263395398855209351e-01 1.504516899585723877e-01 -8.678418993949890137e-01 1.048194542527198792e-01
5.810679793357849121e-01 2.683088481426239014e-01 9.931740909814834595e-02 -1.224905773997306824e-01 1.558567434549331665e-01 1.709006875753402710e-01 -7.102804183959960938e-01 -8.663612604141235352e-02
5.571849346160888672e-01 -4.504363536834716797e-01 -7.761434465646743774e-02 7.421360909938812256e-02 4.812458753585815430e-01 -1.910564601421356201e-01 -3.902703225612640381e-01 -2.339004576206207275e-01
-9.805572032928466797e-02 -8.004971146583557129e-01 -1.522416621446609497e-01 4.944692552089691162e-02 -6.681526452302932739e-02 8.769743889570236206e-02 -5.516465902328491211e-01 8.659055083990097046e-02
4.474602639675140381e-01 3.267228901386260986e-01 -3.210837543010711670e-01 -2.467821985483169556e-01 -3.939146697521209717e-01 1.790904402732849121e-01 -5.668265223503112793e-01 -1.431815624237060547e-01
2.351825824007391930e-03 -6.234644055366516113e-01 -3.897642195224761963e-01 1.224203780293464661e-01 -2.199350148439407349e-01 5.723810791969299316e-01 -2.356549799442291260e-01 1.133983582258224487e-01
6.608153879642486572e-02 8.533482253551483154e-02 2.311003208160400391e-02 9.482750296592712402e-02 -3.072250187397003174e-01 3.612203001976013184e-01 -8.658146262168884277e-01 -6.574606895446777344e-02
-1.728325635194778442e-01 -3.667651414871215820e-01 -5.506587773561477661e-02 1.794846355915069580e-01 -3.064269125461578369e-01 3.502943515777587891e-01 -7.595879435539245605e-01 8.238748461008071899e-02
6.193047761917114258e-01 -2.363957464694976807e-02 -2.138461358845233917e-02 -1.881360113620758057e-01 1.842449307441711426e-01 -3.283414244651794434e-01 -6.582989692687988281e-01 -7.027615606784820557e-02
6.807771921157836914e-01 -3.741261065006256104e-01 -3.764183521270751953e-01 2.047711163759231567e-01 -5.381826777011156082e-03 -6.973760575056076050e-02 -3.234446048736572266e-01 -3.216232657432556152e-01
2.391293495893478394e-01 1.726621985435485840e-01 1.766117066144943237e-01 -1.603322476148605347e-01 3.699020147323608398e-01 5.546420216560363770e-01 -6.039001941680908203e-01 -2.166935950517654419e-01
6.499228477478027344e-01 -6.659713387489318848e-02 -2.407933585345745087e-02 -2.768396139144897461e-01 2.120262682437896729e-01 -3.412884473800659180e-01 -5.733204483985900879e-01 -7.626199722290039062e-02
-1.058381870388984680e-01 8.215782791376113892e-02 1.769745200872421265e-01 -3.686773478984832764e-01 -1.889452487230300903e-01 2.406668663024902344e-01 -7.447738647460937500e-01 -4.080396592617034912e-01
-4.790748655796051025e-02 -3.946003615856170654e-01 -2.119593918323516846e-01 -1.062205284833908081e-01 7.942304015159606934e-02 5.725057721138000488e-01 -6.501772999763488770e-01 1.702483892440795898e-01
5.487238764762878418e-01 -3.750686347484588623e-01 3.341260552406311035e-01 2.866746485233306885e-01 -2.966797649860382080e-01 3.990043997764587402e-01 -8.226159960031509399e-02 -3.322840332984924316e-01
7.654802799224853516e-01 -3.589228987693786621e-01 2.481727600097656250e-01 -3.323495090007781982e-01 1.998970508575439453e-01 1.448456645011901855e-01 -2.256556153297424316e-01 -3.617754206061363220e-02
2.148411571979522705e-01 7.267903536558151245e-02 -6.765796542167663574e-01 2.593953311443328857e-01 -3.296809494495391846e-01 3.750584125518798828e-01 -4.119739830493927002e-01 -6.658960878849029541e-02
2.026510834693908691e-01 -4.696231186389923096e-01 -2.654668390750885010e-01 -9.671871364116668701e-02 -5.271624326705932617e-01 2.091507613658905029e-01 -4.631298482418060303e-01 3.498942852020263672e-01
6.676721572875976562e-01 9.665434062480926514e-02 -1.141170114278793335e-01 -4.417456984519958496e-01 2.330655306577682495e-01 1.334179490804672241e-01 -5.141493678092956543e-01 -1.551240868866443634e-02
-8.598008006811141968e-02 -6.670398116111755371e-01 -1.821177452802658081e-01 -3.971445262432098389e-01 -1.171997934579849243e-01 4.003556668758392334e-01 -3.935582041740417480e-01 -1.669317781925201416e-01
-1.489658653736114502e-01 -8.203284144401550293e-01 -3.521303832530975342e-01 6.237418577075004578e-02 -1.646851897239685059e-01 4.771939711645245552e-04 -3.849338293075561523e-01 -4.109160974621772766e-02
3.824741244316101074e-01 -2.269787937402725220e-01 2.048360556364059448e-01 4.813672229647636414e-02 -1.525561809539794922e-01 3.226483762264251709e-01 -8.214037865400314331e-02 -7.898079752922058105e-01
3.244270682334899902e-01 -7.701781988143920898e-01 -2.617325186729431152e-01 1.886574327945709229e-01 2.941423058509826660e-01 1.592174288816750050e-03 -2.860697209835052490e-01 1.706432551145553589e-01
5.238043069839477539e-01 1.272621899843215942e-01 -2.296602874994277954e-01 -5.095492601394653320e-01 7.557183504104614258e-02 3.451642692089080811e-01 -5.178670883178710938e-01 -6.335042417049407959e-02
1.877678483724594116e-01 -5.392187833786010742e-01 4.523182287812232971e-02 -5.263876318931579590e-01 -3.857206106185913086e-01 2.521576285362243652e-01 -3.878561258316040039e-01 1.790540367364883423e-01
-4.316127300262451172e-02 -3.981062769889831543e-01 -4.993267953395843506e-01 1.485441178083419800e-01 -7.932546734809875488e-02 6.840490102767944336e-01 -3.043302893638610840e-01 -3.772886842489242554e-02
3.626780211925506592e-01 -1.836475878953933716e-01 7.086696475744247437e-02 -4.058278799057006836e-01 1.856871694326400757e-01 4.807399809360504150e-01 -5.988157391548156738e-01 2.021112889051437378e-01
9.881833940744400024e-02 -3.162471950054168701e-01 -4.214412868022918701e-01 -6.482411026954650879e-01 -3.853486105799674988e-02 1.016533672809600830e-01 -1.720445752143859863e-01 -5.009744763374328613e-01
1.537607759237289429e-01 -6.406094133853912354e-02 -7.071313858032226562e-01 2.191570550203323364e-01 1.061795651912689209e-01 3.904308974742889404e-01 -5.031725168228149414e-01 -8.541800081729888916e-02
3.001570105552673340e-01 -4.863102436065673828e-01 1.216934323310852051e-01 1.433270517736673355e-02 5.744394659996032715e-02 3.905733823776245117e-01 -4.957454279065132141e-02 -7.071692347526550293e-01
3.295035362243652344e-01 -3.309734761714935303e-01 4.502708092331886292e-02 1.171222627162933350e-01 1.839458197355270386e-01 3.841817080974578857e-01 -5.379274487495422363e-02 -7.627671360969543457e-01
4.872178435325622559e-01 -1.162452027201652527e-01 -3.802246153354644775e-01 1.400888413190841675e-01 -5.054097771644592285e-01 2.386830300092697144e-01 -4.643875360488891602e-01 2.384237051010131836e-01
3.195219039916992188e-01 -5.371536016464233398e-01 1.180119886994361877e-01 1.540584862232208252e-01 -3.029684722423553467e-01 5.548201799392700195e-01 2.146306261420249939e-02 -4.142887294292449951e-01
5.713116005063056946e-02 1.009476110339164734e-01 -1.758850514888763428e-01 4.410237967967987061e-01 3.004669025540351868e-02 3.199650943279266357e-01 -7.498809695243835449e-01 -3.090406060218811035e-01
2.113839685916900635e-01 -3.567319810390472412e-01 -1.679179817438125610e-02 1.204317659139633179e-01 -2.272754758596420288e-01 7.253764271736145020e-01 -5.728036537766456604e-02 -4.818375110626220703e-01
5.144658684730529785e-01 -7.300240546464920044e-02 -4.744004905223846436e-01 -2.774100899696350098e-01 9.545347094535827637e-02 4.271083474159240723e-01 -3.999641835689544678e-01 2.765485048294067383e-01
2.051666527986526489e-01 -7.622842192649841309e-01 -2.895209193229675293e-01 2.092091552913188934e-02 2.752729058265686035e-01 2.404692023992538452e-01 -3.346972465515136719e-01 2.166714966297149658e-01
1.500543355941772461e-01 -3.695107102394104004e-01 1.313098426908254623e-02 5.380008369684219360e-02 -7.253038883209228516e-02 5.759421586990356445e-01 -6.963308155536651611e-02 -7.043151855468750000e-01
7.565502077341079712e-03 -3.900437951087951660e-01 5.785198137164115906e-02 2.191633135080337524e-01 -1.162322089076042175e-01 6.568954586982727051e-01 -5.687707662582397461e-01 1.670552343130111694e-01
-2.044265568256378174e-01 -7.060651183128356934e-01 -9.231267869472503662e-02 -2.427056431770324707e-01 1.064214408397674561e-01 2.670049667358398438e-01 -5.514420270919799805e-01 -7.448941469192504883e-02
3.617319464683532715e-01 3.815848380327224731e-02 6.709773838520050049e-02 -3.596383631229400635e-01 3.856038749217987061e-01 5.767272710800170898e-01 -4.881029725074768066e-01 -1.195949390530586243e-01
5.064641833305358887e-01 -4.746400117874145508e-01 -1.748029701411724091e-02 2.014402747154235840e-01 1.223627850413322449e-01 2.320130355656147003e-02 1.041674800217151642e-02 -6.794908046722412109e-01
6.615833640098571777e-01 -1.816925853490829468e-01 -3.127852678298950195e-01 3.242205381393432617e-01 -3.387905657291412354e-02 -1.339941322803497314e-01 -5.290284752845764160e-01 1.654344648122787476e-01
3.292141556739807129e-01 1.178190633654594421e-01 -3.335133194923400879e-02 -3.458388745784759521e-01 1.187117919325828552e-01 1.485636979341506958e-01 -8.466001152992248535e-01 -6.422142684459686279e-02
5.953373908996582031e-01 -2.784748971462249756e-01 3.005434274673461914e-01 -4.452198445796966553e-01 2.911311686038970947e-01 2.346193045377731323e-01 -2.287607192993164062e-01 -2.955386638641357422e-01
1.787577718496322632e-01 -1.209607943892478943e-01 1.719699352979660034e-01 -1.401301473379135132e-01 -3.124638199806213379e-01 6.854667663574218750e-01 -2.123059779405593872e-01 -5.400296449661254883e-01
3.234294652938842773e-01 -6.323319077491760254e-01 -1.708937883377075195e-01 3.806785643100738525e-01 2.677785754203796387e-01 -1.889981776475906372e-01 -4.600981473922729492e-01 -4.809357225894927979e-02
2.908495664596557617e-01 -5.287837982177734375e-01 3.281878829002380371e-01 5.201588943600654602e-02 -5.188764333724975586e-01 1.160437613725662231e-01 -2.371473461389541626e-01 -4.317910075187683105e-01
6.618591547012329102e-01 -1.594892144203186035e-01 -9.110057353973388672e-02 1.291472166776657104e-01 -1.183337643742561340e-01 -1.435855627059936523e-01 -6.222586631774902344e-01 2.995024025440216064e-01
5.136373639106750488e-01 -3.050969541072845459e-01 -2.222359925508499146e-01 -3.338062763214111328e-01 -4.527455568313598633e-01 2.065947651863098145e-01 9.170702844858169556e-02 -4.756121933460235596e-01
1.239393353462219238e-01 -6.081508994102478027e-01 -5.522473901510238647e-02 1.724177412688732147e-02 -2.150820791721343994e-01 5.121416449546813965e-01 1.735219359397888184e-02 -5.500855445861816406e-01
3.971241712570190430e-01 -3.897541165351867676e-01 -8.398372679948806763e-02 -3.926986753940582275e-01 -4.508126080036163330e-01 3.647324144840240479e-01 -4.070395529270172119e-01 1.648507863283157349e-01
3.780726194381713867e-01 -6.477092504501342773e-01 4.199218377470970154e-02 9.231251478195190430e-02 -6.118285655975341797e-01 -4.506516456604003906e-02 -2.255657613277435303e-01 1.967820804566144943e-03
5.203942060470581055e-01 -3.628621399402618408e-01 2.374593354761600494e-02 -3.882343471050262451e-01 2.544699907302856445e-01 2.297594994306564331e-01 -5.309104323387145996e-01 2.163814455270767212e-01
-4.103113710880279541e-02 -5.734210610389709473e-01 -6.168677806854248047e-01 -1.314826756715774536e-01 -2.539311349391937256e-01 -7.241791486740112305e-02 -4.471763372421264648e-01 -4.471011832356452942e-02
8.194510638713836670e-02 -6.962949037551879883e-02 -5.387637019157409668e-01 4.894303977489471436e-01 -2.865111082792282104e-02 5.360137224197387695e-01 -4.000322222709655762e-01 -1.023275107145309448e-01
5.674052834510803223e-01 -8.483338356018066406e-02 -1.959851831197738647e-01 -6.539293527603149414e-01 4.253591224551200867e-02 1.418187320232391357e-01 -4.271772503852844238e-01 2.045358158648014069e-02
4.209974706172943115e-01 -1.846841275691986084e-01 1.662378013134002686e-01 -4.071222245693206787e-01 4.334285855293273926e-01 1.851628273725509644e-01 -2.878410220146179199e-01 -5.387682914733886719e-01
6.072374805808067322e-02 -3.437606394290924072e-01 -5.728061795234680176e-01 -4.691185355186462402e-01 7.738586515188217163e-02 2.273055016994476318e-01 -1.151135340332984924e-01 -5.089740157127380371e-01
4.344910085201263428e-01 -3.496842384338378906e-01 -2.970780134201049805e-01 -3.275997340679168701e-01 -4.672076702117919922e-01 3.203120529651641846e-01 -3.190057277679443359e-01 2.659215033054351807e-01
5.010880231857299805e-01 -1.618665605783462524e-01 2.093344479799270630e-01 -4.644584357738494873e-01 3.890135884284973145e-01 1.988747268915176392e-01 -2.541102766990661621e-01 -4.557550847530364990e-01
2.065019011497497559e-01 -1.110619027167558670e-02 -4.353655874729156494e-01 -2.382000237703323364e-01 -1.965599805116653442e-01 -3.379335999488830566e-01 -7.177426815032958984e-01 -2.072717547416687012e-01
2.060512453317642212e-01 -3.874579370021820068e-01 -3.656477034091949463e-01 -4.572018980979919434e-01 -7.151217013597488403e-02 1.718922890722751617e-02 -6.154045835137367249e-02 -6.749005317687988281e-01
6.768904328346252441e-01 1.518683433532714844e-01 -2.659735977649688721e-01 3.292212188243865967e-01 -7.759544998407363892e-02 1.410472244024276733e-01 -5.550253391265869141e-01 7.522222399711608887e-02
1.978600770235061646e-01 -8.220432996749877930e-01 -1.912237554788589478e-01 4.741566255688667297e-02 2.089476585388183594e-01 -1.371307522058486938e-01 -4.168050885200500488e-01 1.004540771245956421e-01
3.797515928745269775e-01 7.563541084527969360e-02 1.520956307649612427e-01 -2.940771579742431641e-01 -5.434246659278869629e-01 4.752249717712402344e-01 -4.543956816196441650e-01 -1.132645979523658752e-01
4.313099086284637451e-01 -2.890944667160511017e-02 2.372934073209762573e-01 -2.748690247535705566e-01 4.354135692119598389e-01 4.920412302017211914e-01 -4.673393368721008301e-01 -1.765764951705932617e-01
-1.170822083950042725e-01 -5.935158208012580872e-02 1.130471099168062210e-02 4.892888963222503662e-01 2.899450957775115967e-01 2.619841992855072021e-01 -6.730216145515441895e-01 -3.709119856357574463e-01
1.812662929296493530e-01 -3.490745425224304199e-01 1.717084944248199463e-01 -4.416089951992034912e-01 -7.822688668966293335e-02 3.610897660255432129e-01 -1.087109372019767761e-01 -6.873601675033569336e-01
3.088888823986053467e-01 -8.956211060285568237e-02 1.759366989135742188e-01 -3.935524821281433105e-01 4.245221614837646484e-01 3.637045621871948242e-01 -3.446424007415771484e-01 -5.286308526992797852e-01
-9.635081887245178223e-02 -1.825932860374450684e-01 -2.873109839856624603e-02 4.368855357170104980e-01 4.008680284023284912e-01 2.062539756298065186e-01 -6.578453183174133301e-01 -3.601185083389282227e-01
4.407039582729339600e-01 -4.702274501323699951e-01 -1.549081206321716309e-01 -5.005207657814025879e-01 -3.578363358974456787e-01 3.129514157772064209e-01 -2.182821929454803467e-01 1.910918056964874268e-01
4.900820553302764893e-01 -1.148788332939147949e-01 -3.840997815132141113e-01 -1.740967482328414917e-01 -1.737594045698642731e-02 4.263896644115447998e-01 -5.093498826026916504e-01 3.566973507404327393e-01
1.440626382827758789e-01 -1.415808945894241333e-01 -5.445107221603393555e-01 6.691145244985818863e-03 -5.612449049949645996e-01 2.474375814199447632e-01 -5.099062323570251465e-01 1.625993698835372925e-01
6.714890599250793457e-01 -5.507947206497192383e-01 3.231106400489807129e-01 7.455180585384368896e-02 -1.242890879511833191e-01 3.223590552806854248e-01 -8.951585739850997925e-02 9.161260724067687988e-02
2.208877652883529663e-01 -5.354002714157104492e-01 8.714003860950469971e-02 7.870082557201385498e-02 -3.563579320907592773e-01 5.744481682777404785e-01 -2.685846062377095222e-03 -4.402034878730773926e-01
1.694416254758834839e-01 -4.658401608467102051e-01 -9.054761379957199097e-02 -1.437719166278839111e-01 -5.744923949241638184e-01 1.758374124765396118e-01 -5.297182202339172363e-01 2.895713150501251221e-01
3.498362004756927490e-01 4.278028607368469238e-01 1.566956937313079834e-01 -2.627356909215450287e-02 -3.214989900588989258e-01 2.371154874563217163e-01 -5.698503255844116211e-01 -4.301635324954986572e-01
2.518989145755767822e-01 -6.538816690444946289e-01 -1.216259449720382690e-01 1.738787628710269928e-02 3.927659392356872559e-01 2.988350391387939453e-01 -4.436811804771423340e-01 2.312359213829040527e-01
1.689324378967285156e-01 -2.533550839871168137e-03 5.863665789365768433e-02 -4.678845703601837158e-01 2.295064628124237061e-01 3.818828761577606201e-01 -7.393915653228759766e-01 -6.239752843976020813e-02
-2.138512581586837769e-01 -3.504903018474578857e-01 1.637660525739192963e-02 -8.459957689046859741e-02 -1.064656972885131836e-01 6.447612047195434570e-01 -3.177140653133392334e-01 -5.440632104873657227e-01
9.708460420370101929e-02 -2.870494127273559570e-01 -5.796948075294494629e-02 -5.821304321289062500e-01 -4.372836351394653320e-01 -1.272228062152862549e-01 -3.289015293121337891e-01 -5.003620982170104980e-01
5.893199443817138672e-01 -7.491554021835327148e-01 -1.994954422116279602e-02 -2.683188915252685547e-01 -4.797705635428428650e-02 9.890317916870117188e-03 -7.193658500909805298e-02 1.072404906153678894e-01
1.164824888110160828e-01 -9.006590396165847778e-02 -6.180021762847900391e-01 2.362839728593826294e-01 3.235623836517333984e-01 5.183062553405761719e-01 -4.023759961128234863e-01 -7.295677065849304199e-02
2.372760027647018433e-01 -1.314958482980728149e-01 -1.105747893452644348e-01 1.348561197519302368e-01 -5.507647395133972168e-01 1.678460538387298584e-01 -2.451343834400177002e-01 -7.102051377296447754e-01
2.937216460704803467e-01 1.065506562590599060e-01 -6.917279362678527832e-01 -1.322511434555053711e-01 -2.606051266193389893e-01 3.733332753181457520e-01 -4.392686486244201660e-01 -7.840268313884735107e-02
1.663742363452911377e-01 -1.723231375217437744e-01 6.752703338861465454e-02 -1.442139148712158203e-01 5.836628079414367676e-01 2.117941975593566895e-01 -4.549424052238464355e-01 -5.698904991149902344e-01
4.634841084480285645e-01 -3.771128505468368530e-02 -5.161700248718261719e-01 -2.532560527324676514e-01 -7.786001265048980713e-02 -1.155283600091934204e-01 -6.495659947395324707e-01 1.088352575898170471e-01
6.472208499908447266e-01 -2.921758890151977539e-01 1.058234553784132004e-02 -5.351020693778991699e-01 1.558568030595779419e-01 3.043896257877349854e-01 -2.683111131191253662e-01 1.426775902509689331e-01
6.655055284500122070e-01 -5.990993380546569824e-01 2.280071377754211426e-01 -2.341576516628265381e-01 1.169333457946777344e-01 -1.257127523422241211e-01 -1.277818381786346436e-01 -2.134476602077484131e-01
-2.883523106575012207e-01 -5.752418041229248047e-01 -5.005159974098205566e-01 1.013016235083341599e-02 -8.148452639579772949e-02 3.313628137111663818e-01 -3.962638080120086670e-01 -2.487262934446334839e-01
2.972493693232536316e-02 -4.439737647771835327e-02 1.980559080839157104e-01 -2.520653605461120605e-01 3.315647542476654053e-01 2.468860149383544922e-01 -6.025168299674987793e-01 -6.003896594047546387e-01
4.208634793758392334e-01 1.947967112064361572e-01 -3.802087604999542236e-01 1.904073357582092285e-02 1.092152390629053116e-02 6.179539561271667480e-01 -4.983065426349639893e-01 9.854468703269958496e-02
6.160720437765121460e-02 -8.224256038665771484e-01 5.350168421864509583e-02 -2.858746051788330078e-01 -1.250143945217132568e-01 1.456036418676376343e-01 -4.453378617763519287e-01 8.894910104572772980e-03
2.694554626941680908e-01 -5.748163536190986633e-02 -1.421843767166137695e-01 -2.215927094221115112e-01 -9.168396703898906708e-03 -1.107808649539947510e-01 -9.170432090759277344e-01 3.801494464278221130e-02
3.168348073959350586e-01 -3.329502940177917480e-01 -6.338865309953689575e-02 -9.909474290907382965e-03 -3.768909722566604614e-02 3.919886946678161621e-01 -6.465316414833068848e-01 4.599615335464477539e-01
2.065071761608123779e-01 -2.907223105430603027e-01 -3.401672244071960449e-01 -1.221932992339134216e-01 -3.829402327537536621e-01 2.418008148670196533e-01 -6.463627815246582031e-01 3.453906774520874023e-01
-1.228516474366188049e-01 -8.394776582717895508e-01 -8.124925196170806885e-02 -1.050425171852111816e-01 -2.744360826909542084e-02 3.918439149856567383e-01 -3.090718090534210205e-01 -1.128230467438697815e-01
3.653723299503326416e-01 -5.925289988517761230e-01 5.859201774001121521e-03 -1.222472041845321655e-01 5.531096458435058594e-01 -4.940751940011978149e-02 -4.349805712699890137e-01 -5.342473834753036499e-02
6.207866072654724121e-01 -9.324688464403152466e-02 -2.603397369384765625e-01 -3.545663952827453613e-01 1.622845977544784546e-01 6.043013557791709900e-02 -5.864207744598388672e-01 1.963613033294677734e-01
3.326708078384399414e-02 -1.707127839326858521e-01 -5.868362188339233398e-01 1.810600310564041138e-01 -5.203869342803955078e-01 4.288475811481475830e-01 -3.600035309791564941e-01 -9.097149968147277832e-02
1.079096198081970215e-01 -3.748855292797088623e-01 -2.757808864116668701e-01 -3.148869052529335022e-02 -7.093159556388854980e-01 2.411120831966400146e-01 -4.080803990364074707e-01 2.073067277669906616e-01
4.410225450992584229e-01 -4.863464236259460449e-01 -2.857611048966646194e-03 8.653322607278823853e-02 -7.283294200897216797e-01 3.125756606459617615e-02 -1.648057252168655396e-01 -5.355703085660934448e-02
1.588308364152908325e-01 -6.784666180610656738e-01 -4.742094576358795166e-01 -9.512966871261596680e-02 -3.077701032161712646e-01 -7.253694534301757812e-02 -3.721169829368591309e-01 2.051257789134979248e-01
2.378590404987335205e-01 2.842845618724822998e-01 -4.000436663627624512e-01 1.235813871026039124e-01 -2.730362713336944580e-01 -1.131236255168914795e-01 -6.265782117843627930e-01 -4.553593695163726807e-01
3.344846367835998535e-01 4.242304712533950806e-02 -1.456879638135433197e-02 -2.483499348163604736e-01 5.727465152740478516e-01 3.991942703723907471e-01 -4.692962765693664551e-01 -3.417553305625915527e-01
2.568024396896362305e-01 -3.080565035343170166e-01 1.805458962917327881e-01 -1.825544387102127075e-01 5.286931991577148438e-01 -1.239024475216865540e-01 -4.823933243751525879e-01 -4.956400692462921143e-01
-2.410213947296142578e-01 -5.458118319511413574e-01 -2.513852417469024658e-01 1.417261362075805664e-01 -3.478037118911743164e-01 1.644039452075958252e-01 -6.424218416213989258e-01 3.903149859979748726e-03
3.835858702659606934e-01 -8.085042238235473633e-02 5.071273446083068848e-02 -1.837345361709594727e-01 -7.171345502138137817e-02 3.008705973625183105e-01 -8.156216144561767578e-01 2.215636074542999268e-01
-1.118528619408607483e-01 -4.188870489597320557e-01 2.181868255138397217e-01 3.980806171894073486e-01 3.345398306846618652e-01 4.142628982663154602e-02 -6.107249259948730469e-01 -3.454431593418121338e-01
4.636285006999969482e-01 1.755260676145553589e-01 -1.623316705226898193e-01 2.837837040424346924e-01 -9.143867529928684235e-03 4.955008924007415771e-01 -5.676770210266113281e-01 -2.819439768791198730e-01
2.679129540920257568e-01 -4.031449556350708008e-01 2.959643006324768066e-01 -1.520234942436218262e-01 4.201793074607849121e-01 -8.822320401668548584e-02 -5.977678298950195312e-01 -3.366458714008331299e-01
4.253853857517242432e-01 -6.112849712371826172e-01 -3.422094881534576416e-01 1.547268182039260864e-01 4.624710977077484131e-01 -1.776663661003112793e-01 -2.426611781120300293e-01 1.023373217321932316e-03
-2.541893720626831055e-01 -2.390804141759872437e-01 -4.919217228889465332e-01 -3.630447983741760254e-01 1.320987492799758911e-01 3.122756481170654297e-01 -4.142154753208160400e-01 -4.667967855930328369e-01
7.547516822814941406e-01 -4.827763438224792480e-01 1.098893508315086365e-01 -7.837809622287750244e-02 -3.926801383495330811e-01 1.209401115775108337e-01 -4.861875995993614197e-02 8.871351927518844604e-02
1.526199579238891602e-01 -3.049651160836219788e-02 -1.054449602961540222e-01 4.504261314868927002e-01 4.590527117252349854e-01 3.812124133110046387e-01 -5.609657764434814453e-01 -3.017283380031585693e-01
4.797369837760925293e-01 -3.900298774242401123e-01 -2.600624263286590576e-01 -6.606541275978088379e-01 1.042774394154548645e-01 2.490699887275695801e-01 -1.990440785884857178e-01 3.323493897914886475e-02
4.505378305912017822e-01 -1.780650466680526733e-01 7.799790054559707642e-02 -2.900043725967407227e-01 -9.478076547384262085e-02 -1.923028677701950073e-01 -7.728133797645568848e-01 1.786566227674484253e-01
8.198563754558563232e-02 -6.477491259574890137e-01 -2.823126912117004395e-01 -2.894683182239532471e-01 -4.904175549745559692e-02 -1.401966661214828491e-01 -6.223415732383728027e-01 -2.894481644034385681e-02
9.386341273784637451e-02 8.319961279630661011e-02 5.923725292086601257e-02 -1.985583305358886719e-01 3.749577701091766357e-01 4.681985676288604736e-01 -7.156935930252075195e-01 -2.632725536823272705e-01
6.947701573371887207e-01 -1.051164641976356506e-01 -2.340821623802185059e-01 -4.546475037932395935e-02 1.271160840988159180e-01 -2.444753050804138184e-01 -5.989558696746826172e-01 1.212794259190559387e-01
2.474873214960098267e-01 -1.571792811155319214e-01 -1.667470186948776245e-01 -9.860933572053909302e-02 -2.815576493740081787e-01 5.606991052627563477e-01 -6.419089436531066895e-01 2.661032974720001221e-01
4.783540666103363037e-01 -1.872175782918930054e-01 -5.861678123474121094e-01 -3.190969303250312805e-02 -7.057369500398635864e-02 -1.413543671369552612e-01 -5.724840164184570312e-01 1.970190852880477905e-01
2.405980527400970459e-01 -7.664002180099487305e-01 -2.270153015851974487e-01 -2.427226454019546509e-01 1.949669122695922852e-01 -2.647451460361480713e-01 -3.688768148422241211e-01 1.100411079823970795e-02
5.689318776130676270e-01 1.606072932481765747e-01 -4.510137438774108887e-01 -3.306007683277130127e-01 -3.229478746652603149e-02 -4.631004482507705688e-02 -5.761770606040954590e-01 -5.141952261328697205e-02
-4.584232717752456665e-02 -1.656706929206848145e-01 1.253994405269622803e-01 2.787495255470275879e-01 4.804422259330749512e-01 1.486592143774032593e-01 -6.517226696014404297e-01 -4.464960992336273193e-01
4.186527431011199951e-02 -6.997129917144775391e-01 -4.541608393192291260e-01 7.158406078815460205e-02 2.390768080949783325e-01 -8.919987082481384277e-02 -4.799326956272125244e-01 4.257979243993759155e-02
3.309051096439361572e-01 -7.711346726864576340e-03 2.940794825553894043e-01 -1.837381422519683838e-01 8.787692338228225708e-02 3.821372520178556442e-04 -8.730679750442504883e-01 -1.515358313918113708e-02
5.151228308677673340e-01 -6.410731375217437744e-02 4.837357252836227417e-02 1.597366929054260254e-01 3.662313818931579590e-01 6.440299749374389648e-01 -2.765313982963562012e-01 -2.780529260635375977e-01
1.149949431419372559e-01 -1.359398961067199707e-01 -5.022473931312561035e-01 -5.706776976585388184e-01 -9.308484196662902832e-02 2.766068577766418457e-01 -9.668213874101638794e-02 -5.439186096191406250e-01
-1.153098535723984241e-03 -7.885918021202087402e-01 8.732441067695617676e-02 -5.310173705220222473e-02 -1.739752590656280518e-01 4.173063039779663086e-01 -3.973045647144317627e-01 7.357496768236160278e-02
1.750052422285079956e-01 -1.378112286329269409e-02 1.346320956945419312e-01 -3.768728375434875488e-01 3.219305276870727539e-01 1.401334255933761597e-01 -4.875336587429046631e-01 -6.693718433380126953e-01
3.405894339084625244e-01 -6.256508827209472656e-01 -2.911242842674255371e-01 -5.194414258003234863e-01 1.567486673593521118e-01 -1.469696462154388428e-01 -3.022228181362152100e-01 2.186977863311767578e-02
1.507723331451416016e-01 1.140996515750885010e-01 -4.971589744091033936e-01 -1.303670257329940796e-01 -2.270572632551193237e-01 1.036125719547271729e-01 -7.704976797103881836e-01 -2.100693881511688232e-01
7.115752696990966797e-01 -8.688854426145553589e-02 -4.066515266895294189e-01 2.661543488502502441e-01 1.300806403160095215e-01 2.014379203319549561e-01 -3.776580095291137695e-01 2.231223136186599731e-01
1.233704537153244019e-01 -5.130027532577514648e-01 -2.529167830944061279e-01 -4.110251087695360184e-03 -8.872000128030776978e-02 6.879623532295227051e-01 -3.506426811218261719e-01 2.313229888677597046e-01
7.440644782036542892e-03 -4.602640271186828613e-01 -3.606455326080322266e-01 3.158417344093322754e-01 9.834185242652893066e-02 4.827297627925872803e-01 -5.505065917968750000e-01 1.119108349084854126e-01
3.722451925277709961e-01 5.772231891751289368e-02 2.713553905487060547e-01 6.595504283905029297e-02 4.059339761734008789e-01 1.559192240238189697e-01 -5.157357454299926758e-01 -5.701238512992858887e-01
4.674597084522247314e-01 -4.398562014102935791e-01 1.903055310249328613e-01 3.028424680233001709e-01 -2.740871608257293701e-01 4.328615665435791016e-01 1.340495049953460693e-02 -4.443033635616302490e-01
3.401581048965454102e-01 -4.196033477783203125e-01 -2.828378975391387939e-01 -5.641796588897705078e-01 -4.422843754291534424e-01 1.315074563026428223e-01 -2.961981669068336487e-02 -3.100683391094207764e-01
5.249180197715759277e-01 1.029797643423080444e-01 -6.082225441932678223e-01 1.845783926546573639e-02 -1.710893213748931885e-02 4.708457291126251221e-01 -3.425880968570709229e-01 6.500878185033798218e-02
2.868480384349822998e-01 -7.134773731231689453e-01 2.609666585922241211e-01 4.398890733718872070e-01 -1.845942437648773193e-01 1.137710958719253540e-01 -2.297839522361755371e-01 -2.173542529344558716e-01
3.099080324172973633e-01 -2.641370296478271484e-01 -7.106946408748626709e-02 -7.248482853174209595e-02 -9.236150234937667847e-02 3.939028680324554443e-01 -7.196906208992004395e-01 3.771459162235260010e-01
-2.342030853033065796e-01 -4.595810770988464355e-01 -4.914565384387969971e-01 4.848593845963478088e-02 2.057280689477920532e-01 2.475333064794540405e-01 -4.272648394107818604e-01 -4.515549540519714355e-01
3.299684524536132812e-01 -5.767741203308105469e-01 -1.675642430782318115e-01 -3.499005436897277832e-01 -4.497757256031036377e-01 1.875555664300918579e-01 -2.975067198276519775e-01 2.862844467163085938e-01
6.150147914886474609e-01 3.173043429851531982e-01 -2.738863825798034668e-01 2.590505182743072510e-01 -8.228874951601028442e-02 2.888005673885345459e-01 -5.286015272140502930e-01 -9.673213213682174683e-02
6.062337160110473633e-01 1.066536270081996918e-02 -2.232000231742858887e-01 3.817905187606811523e-01 3.009271249175071716e-02 7.036909461021423340e-02 -6.385722160339355469e-01 1.521608084440231323e-01
1.425611674785614014e-01 -3.219150006771087646e-01 2.957838177680969238e-01 1.286402195692062378e-01 -1.183486059308052063e-01 6.476837396621704102e-02 -2.938407361507415771e-01 -8.169864416122436523e-01
4.241498112678527832e-01 1.436247527599334717e-01 2.510411143302917480e-01 -1.320699416100978851e-02 3.839071691036224365e-01 3.854246437549591064e-01 -4.178064763545989990e-01 -5.155322551727294922e-01
-1.304641664028167725e-01 -1.916209757328033447e-01 6.643649190664291382e-02 4.164561256766319275e-02 -3.034820556640625000e-01 6.102535128593444824e-01 -3.407018184661865234e-01 -5.996031165122985840e-01
5.934344232082366943e-02 -8.983138203620910645e-01 -6.276706606149673462e-02 -2.188044786453247070e-01 -3.474608436226844788e-02 3.049683272838592529e-01 -2.077980935573577881e-01 1.740070432424545288e-02
9.261691570281982422e-02 -7.559790015220642090e-01 -1.794167309999465942e-01 -1.857897266745567322e-02 -5.167790222913026810e-03 4.041542112827301025e-01 -3.922653496265411377e-01 2.648451328277587891e-01
1.770477294921875000e-01 -1.818060874938964844e-01 -5.144212841987609863e-01 2.954060137271881104e-01 -1.139623522758483887e-01 6.610504388809204102e-01 -3.656763732433319092e-01 3.532627131789922714e-03
2.496118545532226562e-01 -3.361082077026367188e-01 -6.777870059013366699e-01 -4.079282581806182861e-01 -8.844102174043655396e-02 2.604036331176757812e-01 9.964626282453536987e-02 -3.366945981979370117e-01
1.782187819480895996e-01 -3.528007566928863525e-01 -7.715233564376831055e-01 2.359762042760848999e-02 8.512219786643981934e-02 9.502120316028594971e-02 -4.759574532508850098e-01 -7.179424166679382324e-02
7.520676851272583008e-01 -1.162151396274566650e-01 -1.814965456724166870e-01 -5.081402882933616638e-02 2.472031712532043457e-01 -2.475824058055877686e-01 -3.965251147747039795e-01 -3.251565396785736084e-01
9.701181203126907349e-02 -4.993152804672718048e-03 -3.970356285572052002e-01 2.502326071262359619e-01 -1.941365748643875122e-01 -3.489528596401214600e-01 -6.708583831787109375e-01 -4.010013639926910400e-01
7.817769050598144531e-02 -3.964505791664123535e-01 6.411100178956985474e-02 1.330050528049468994e-01 -8.860944211483001709e-02 3.776447474956512451e-01 -2.483088672161102295e-01 -7.763956785202026367e-01
3.390262424945831299e-01 -7.752635478973388672e-01 -3.070504367351531982e-01 3.322400525212287903e-02 2.802788615226745605e-01 3.044602274894714355e-01 -1.303968429565429688e-01 -1.970518007874488831e-02
-2.626117132604122162e-02 -4.784637391567230225e-01 -5.308415889739990234e-01 -1.578914672136306763e-01 -3.962700963020324707e-01 2.426237165927886963e-01 -4.802954792976379395e-01 1.306919157505035400e-01
5.609338879585266113e-01 -1.042285785079002380e-01 -1.036229133605957031e-01 -6.470904946327209473e-01 -1.219455152750015259e-01 -2.101938724517822266e-01 -3.597090542316436768e-01 -2.378716170787811279e-01
1.240964792668819427e-02 1.731071323156356812e-01 1.882073730230331421e-01 -3.530941605567932129e-01 -1.386431008577346802e-01 2.605286836624145508e-01 -7.517357468605041504e-01 -3.969618976116180420e-01
-1.211337223649024963e-01 -4.589077830314636230e-01 -2.654038555920124054e-02 1.346793174743652344e-01 -2.495367266237735748e-02 6.724588274955749512e-01 -5.458205938339233398e-01 7.171866297721862793e-02
4.737704098224639893e-01 -3.045993447303771973e-01 -2.203369513154029846e-02 -1.473909467458724976e-01 -4.477699995040893555e-01 3.788999319076538086e-01 -1.652425676584243774e-01 -5.377575159072875977e-01
9.310700744390487671e-02 -4.934412837028503418e-01 -3.848595023155212402e-01 1.467982679605484009e-01 -2.066959738731384277e-01 5.662631392478942871e-01 -4.095143079757690430e-01 2.170280367136001587e-01
3.057669103145599365e-01 -5.473065376281738281e-01 -2.644812464714050293e-01 -2.041643559932708740e-01 3.035388588905334473e-01 2.981250584125518799e-01 -4.947577714920043945e-01 2.636836171150207520e-01
3.172541260719299316e-01 -7.660595178604125977e-01 -2.011901699006557465e-02 2.371853962540626526e-02 2.905151844024658203e-01 1.148650869727134705e-01 -3.804853558540344238e-01 2.630077600479125977e-01
3.509042859077453613e-01 -1.601970046758651733e-01 -4.567191898822784424e-01 4.461046755313873291e-01 -8.729863166809082031e-02 4.176259636878967285e-01 -4.339111447334289551e-01 -2.707207500934600830e-01
-4.374831169843673706e-02 -3.287386596202850342e-01 -4.063664972782135010e-01 3.341407477855682373e-01 -3.525333404541015625e-01 5.384501814842224121e-01 -4.364586770534515381e-01 -9.235128760337829590e-02
2.065383940935134888e-01 -5.527322292327880859e-01 -3.391560912132263184e-01 -1.564425043761730194e-02 -4.523630440235137939e-01 1.560885161161422729e-01 -4.715187847614288330e-01 2.919446229934692383e-01
2.188227884471416473e-02 -1.929322183132171631e-01 -1.630239039659500122e-01 3.781929612159729004e-01 -2.058146893978118896e-01 -2.605189681053161621e-01 -8.141355514526367188e-01 -1.401614993810653687e-01
2.654051184654235840e-01 -1.427087783813476562e-01 -1.666913032531738281e-01 -5.839476585388183594e-01 2.431121617555618286e-01 3.559288382530212402e-01 -5.295514464378356934e-01 -2.723964452743530273e-01
4.145520925521850586e-01 -4.242775142192840576e-01 -1.067686378955841064e-01 2.545817196369171143e-01 -3.116106986999511719e-01 -1.800566017627716064e-01 -1.595485806465148926e-01 -6.457138061523437500e-01
2.895868718624114990e-01 -5.001903325319290161e-02 9.364809840917587280e-02 -2.773031294345855713e-01 4.940918684005737305e-01 5.104510188102722168e-01 -4.441405236721038818e-01 -3.549970686435699463e-01
4.172505140304565430e-01 -1.970790177583694458e-01 5.268811434507369995e-02 -5.046778321266174316e-01 -1.389327645301818848e-01 -2.041793465614318848e-01 -2.230488061904907227e-01 -6.471815109252929688e-01
6.626997590065002441e-01 -3.594127595424652100e-01 -1.006032675504684448e-01 5.721860751509666443e-02 -6.054148077964782715e-01 1.100531443953514099e-01 -1.128402072936296463e-02 -1.987212747335433960e-01
