# Supplementary material for: Where is your field going? A machine learning approach to study the relative motion of the domains of physics
Source: PLoS One. 2020 Jun 18;15(6):e0233997. doi: 10.1371/journal.pone.0233997 (PMC7302634; doi:10.1371/journal.pone.0233997)
Supplement: S4 Data — (ZIP) [file pone.0233997.s004.zip › 3/Pacs4Run_3_VS_500_embeddings1998-2002ED8.txt]

5.449593067169189453e-01 4.582692980766296387e-01 -3.418672382831573486e-01 -3.364872932434082031e-01 -8.796072751283645630e-02 2.524475157260894775e-01 -3.736130148172378540e-02 4.359460771083831787e-01
-3.002288639545440674e-01 2.644360661506652832e-01 -4.443439841270446777e-01 1.998317539691925049e-01 -2.160714864730834961e-01 -8.727455884218215942e-02 -4.547553509473800659e-02 7.390468716621398926e-01
-3.239100575447082520e-01 5.475986003875732422e-01 -4.113745987415313721e-01 -3.603338599205017090e-01 -1.905383318662643433e-01 3.918059915304183960e-02 9.394904971122741699e-02 4.994818568229675293e-01
-3.347699716687202454e-02 3.770781755447387695e-01 -4.583523869514465332e-01 -7.578141242265701294e-02 -5.706272721290588379e-01 -3.744064271450042725e-01 -7.414599508047103882e-02 4.117869138717651367e-01
1.655433028936386108e-01 3.743827939033508301e-01 1.346923857927322388e-01 5.422828719019889832e-02 2.057746797800064087e-02 -3.539076149463653564e-01 -3.838136792182922363e-02 8.271656036376953125e-01
3.305784761905670166e-01 6.695034503936767578e-01 -8.046872168779373169e-02 8.692798763513565063e-02 5.288710445165634155e-02 -1.734217405319213867e-01 -5.482221841812133789e-01 3.082717061042785645e-01
4.482680559158325195e-01 1.923689097166061401e-01 2.753614485263824463e-01 -2.203352749347686768e-01 4.081244766712188721e-01 4.117734788451343775e-04 1.509983539581298828e-01 6.695612668991088867e-01
7.029983401298522949e-02 2.440533973276615143e-02 -4.708476364612579346e-01 3.091537356376647949e-01 -2.454622983932495117e-01 -1.990243643522262573e-01 3.185436427593231201e-01 6.898233294486999512e-01
6.264096009545028210e-04 3.948088586330413818e-01 -2.748641967773437500e-01 -4.571166038513183594e-01 5.235144495964050293e-01 1.188364550471305847e-01 -2.265381067991256714e-01 4.691593945026397705e-01
-1.654406636953353882e-01 2.825866043567657471e-01 -6.213334947824478149e-02 -4.471398293972015381e-01 1.361202150583267212e-01 2.176702618598937988e-01 -8.796028792858123779e-02 7.844321131706237793e-01
4.860865771770477295e-01 6.363858580589294434e-01 -3.619324862957000732e-01 -1.390855908393859863e-01 3.206372261047363281e-01 -1.882063597440719604e-01 1.557513326406478882e-01 2.142533361911773682e-01
1.579857617616653442e-01 5.672456622123718262e-01 -2.254891246557235718e-01 -6.890505552291870117e-02 4.985177814960479736e-01 7.908415049314498901e-02 -4.059785902500152588e-01 4.220031499862670898e-01
3.100326359272003174e-01 6.321336627006530762e-01 -1.770045422017574310e-02 -4.821276292204856873e-02 1.105938553810119629e-01 -1.518080532550811768e-01 -5.691070556640625000e-01 3.774778842926025391e-01
-1.063333824276924133e-01 3.441784679889678955e-01 -3.585101366043090820e-01 -3.577902615070343018e-01 4.662513434886932373e-01 2.530705034732818604e-01 -2.902183830738067627e-01 4.980253875255584717e-01
3.781122863292694092e-01 -1.159911043941974640e-02 -5.421271324157714844e-01 1.679140478372573853e-01 3.982412517070770264e-01 3.136719763278961182e-01 -3.361282348632812500e-01 4.059942066669464111e-01
1.634316146373748779e-01 1.835170984268188477e-01 -5.036085247993469238e-01 4.480803608894348145e-01 6.028360687196254730e-03 3.726596534252166748e-01 -3.076237440109252930e-01 5.016674399375915527e-01
4.290494322776794434e-01 3.242772519588470459e-01 -1.238666549324989319e-01 -6.726629137992858887e-01 1.679393351078033447e-01 -1.786650419235229492e-01 -3.171797990798950195e-01 2.867312431335449219e-01
1.400656104087829590e-01 6.531424522399902344e-01 2.517116256058216095e-02 3.135508596897125244e-01 9.872860461473464966e-02 -1.024951636791229248e-01 4.416060447692871094e-02 6.577509045600891113e-01
3.658424317836761475e-02 3.343331217765808105e-01 -5.099202319979667664e-02 -2.567833960056304932e-01 -5.007544159889221191e-01 -2.204368114471435547e-01 3.000797629356384277e-01 6.549426913261413574e-01
1.970746219158172607e-01 4.947124421596527100e-01 -3.886758089065551758e-01 2.191726565361022949e-01 3.008853793144226074e-01 -3.981720209121704102e-01 -9.170814603567123413e-02 5.097376108169555664e-01
-3.353756666183471680e-02 2.995272576808929443e-01 -5.875459909439086914e-01 2.983537316322326660e-01 2.003473639488220215e-01 3.624845743179321289e-01 -1.667443811893463135e-01 5.249719619750976562e-01
6.136649847030639648e-01 5.096675753593444824e-01 -1.829774379730224609e-01 1.550310701131820679e-01 4.783796966075897217e-01 5.921008810400962830e-02 1.337321847677230835e-01 2.364352196455001831e-01
4.791281521320343018e-01 2.314129918813705444e-01 -5.724797397851943970e-02 1.226282119750976562e-01 2.056208103895187378e-01 -4.976608455181121826e-01 -2.810450792312622070e-01 5.741400122642517090e-01
5.858411788940429688e-01 3.254366517066955566e-01 4.088515415787696838e-02 3.147414699196815491e-02 1.521059870719909668e-01 -4.535371065139770508e-01 -2.583231031894683838e-01 5.026491880416870117e-01
1.705522835254669189e-01 7.640417218208312988e-01 -1.435677111148834229e-01 1.551533341407775879e-01 1.413631588220596313e-01 -2.118379324674606323e-01 -4.902586340904235840e-02 5.246003270149230957e-01
1.591918319463729858e-01 6.823483109474182129e-01 -1.853255033493041992e-01 -2.137318700551986694e-01 2.551241517066955566e-01 -5.023328214883804321e-02 -5.162629485130310059e-01 3.080466687679290771e-01
2.909364104270935059e-01 -3.449962139129638672e-01 -3.817980289459228516e-01 -2.433690428733825684e-01 -4.476177692413330078e-01 1.798889189958572388e-01 -2.565770447254180908e-01 5.410935282707214355e-01
6.640869379043579102e-02 2.542442083358764648e-02 -1.069783568382263184e-01 1.036376506090164185e-01 9.015454910695552826e-03 7.164822220802307129e-01 -8.660984039306640625e-02 6.721823811531066895e-01
-2.787402868270874023e-01 2.579333186149597168e-01 -2.439556866884231567e-01 -7.757662795484066010e-03 -3.418963253498077393e-01 -1.402644217014312744e-01 -1.683147102594375610e-01 7.945456504821777344e-01
-1.129641979932785034e-01 -3.793041408061981201e-02 -4.863148927688598633e-01 -5.646065995097160339e-02 -2.488756738603115082e-02 -2.367680072784423828e-01 2.885585427284240723e-01 7.785665392875671387e-01
-1.800992935895919800e-01 3.061270713806152344e-01 -7.339411377906799316e-01 -9.645074605941772461e-02 1.698333024978637695e-01 -2.566275000572204590e-01 1.769511587917804718e-02 4.804828464984893799e-01
4.044708907604217529e-01 6.689963936805725098e-01 2.469269484281539917e-01 3.914865106344223022e-02 2.179443985223770142e-01 6.185863912105560303e-02 -2.607277929782867432e-01 4.550125300884246826e-01
5.451331138610839844e-01 1.700777933001518250e-02 -2.719762027263641357e-01 4.009787142276763916e-01 1.795877069234848022e-01 4.712438583374023438e-01 -1.648449003696441650e-01 4.316125214099884033e-01
8.828411810100078583e-03 4.538746178150177002e-01 -6.197870373725891113e-01 2.261044681072235107e-01 3.688526526093482971e-02 4.450511932373046875e-01 -1.771736592054367065e-01 3.575461208820343018e-01
5.122679471969604492e-01 4.718971550464630127e-01 2.106349170207977295e-01 1.354536712169647217e-01 -3.469964861869812012e-01 -2.585241794586181641e-01 2.013303041458129883e-01 4.737135767936706543e-01
3.926505744457244873e-01 6.008188724517822266e-01 5.525121837854385376e-02 2.744021266698837280e-02 -2.797766923904418945e-01 -4.429744184017181396e-01 -2.077648639678955078e-01 4.041892886161804199e-01
5.711356922984123230e-02 6.864145994186401367e-01 8.967433124780654907e-03 2.393877208232879639e-01 4.182609915733337402e-02 8.065012283623218536e-03 1.362235099077224731e-01 6.691898703575134277e-01
5.171281099319458008e-01 -3.382000625133514404e-01 -5.819630026817321777e-01 -2.825337350368499756e-01 -4.321101307868957520e-02 -1.945649646222591400e-02 -2.803204953670501709e-01 3.447723090648651123e-01
3.690772950649261475e-01 7.040910124778747559e-01 -4.868396520614624023e-01 -7.607621699571609497e-02 2.619300484657287598e-01 2.464001625776290894e-02 2.202859371900558472e-01 8.658527582883834839e-02
3.275304138660430908e-01 6.090188622474670410e-01 -5.584887266159057617e-01 1.819611936807632446e-01 3.201482892036437988e-01 -8.568717539310455322e-02 1.423881649971008301e-01 2.160753607749938965e-01
5.356732010841369629e-01 5.525143742561340332e-01 -1.112323328852653503e-01 -2.319159358739852905e-01 4.403189569711685181e-02 -4.628758132457733154e-01 7.700684666633605957e-02 3.456902205944061279e-01
3.704788386821746826e-01 5.674003958702087402e-01 -3.087851405143737793e-01 2.865624129772186279e-01 2.571942210197448730e-01 -2.707137167453765869e-01 -2.998261749744415283e-01 3.660675883293151855e-01
3.467468321323394775e-01 6.121161580085754395e-01 -1.015509516000747681e-01 4.793190211057662964e-02 2.801139354705810547e-01 -3.528225719928741455e-01 -1.666457056999206543e-01 5.116170048713684082e-01
4.848352670669555664e-01 6.080002188682556152e-01 -1.073921471834182739e-01 -1.850593090057373047e-01 -9.167271107435226440e-02 -5.085391998291015625e-01 -7.429921627044677734e-02 2.774057686328887939e-01
2.735097706317901611e-01 1.713881045579910278e-01 -6.013149023056030273e-01 2.362532615661621094e-01 -8.147174492478370667e-03 2.294019758701324463e-01 -5.557075142860412598e-01 3.419371247291564941e-01
7.198395729064941406e-01 2.358472496271133423e-01 1.464412957429885864e-01 -2.285495400428771973e-01 1.570914238691329956e-01 -3.186134397983551025e-01 2.167554348707199097e-01 4.234996438026428223e-01
4.203802645206451416e-01 2.292053252458572388e-01 4.952849149703979492e-01 -2.225646823644638062e-01 1.440524011850357056e-01 1.333541721105575562e-01 -1.789001822471618652e-01 6.366814970970153809e-01
5.805926918983459473e-01 3.483501076698303223e-01 -6.279693450778722763e-03 3.918385505676269531e-01 2.990556061267852783e-01 -2.425280511379241943e-01 -5.070415511727333069e-02 4.869933128356933594e-01
4.488231241703033447e-01 3.558012247085571289e-01 8.400906622409820557e-02 -5.873178243637084961e-01 2.432501316070556641e-01 -1.975644528865814209e-01 -6.962424516677856445e-02 4.657398164272308350e-01
-2.844381332397460938e-01 3.899827301502227783e-01 -2.552530765533447266e-01 -4.553268849849700928e-01 1.646288335323333740e-01 2.181042879819869995e-01 -9.623543173074722290e-02 6.407793760299682617e-01
6.123055815696716309e-01 2.470453083515167236e-01 1.743956655263900757e-01 -3.020347356796264648e-01 2.278055548667907715e-01 -2.320874482393264771e-01 -3.762325346469879150e-01 4.417021572589874268e-01
1.239297389984130859e-01 7.292087674140930176e-01 5.646005645394325256e-02 8.937395364046096802e-02 2.022152580320835114e-02 -1.207027882337570190e-01 7.760782539844512939e-02 6.486288309097290039e-01
3.050451874732971191e-01 1.211796104907989502e-01 -7.564495205879211426e-01 -3.901491165161132812e-01 -1.475842893123626709e-01 2.602532804012298584e-01 -2.718378901481628418e-01 6.649683415889739990e-02
2.613085508346557617e-01 -3.049519062042236328e-01 -3.239587843418121338e-01 4.252423718571662903e-02 1.575749181210994720e-02 -3.454473316669464111e-01 5.851522460579872131e-02 7.803578376770019531e-01
4.074037820100784302e-02 8.320624232292175293e-01 -4.576630294322967529e-01 4.914022237062454224e-02 2.214772999286651611e-02 3.115548193454742432e-02 2.190687209367752075e-01 2.113993763923645020e-01
2.385841161012649536e-01 -4.346606880426406860e-02 -4.378720819950103760e-01 1.749305576086044312e-01 1.185457110404968262e-01 -5.141537189483642578e-01 -2.284714132547378540e-01 6.230967640876770020e-01
-6.624332815408706665e-02 1.855075061321258545e-01 -3.463534712791442871e-01 -2.332222461700439453e-01 4.498642683029174805e-01 -6.383784860372543335e-02 -2.676029205322265625e-01 7.132888436317443848e-01
2.751273512840270996e-01 4.956228137016296387e-01 -5.477254465222358704e-02 1.383314877748489380e-01 -2.414361685514450073e-01 -4.985880255699157715e-01 3.080428019165992737e-02 5.905057787895202637e-01
2.935698926448822021e-01 1.917512267827987671e-01 -2.544547319412231445e-01 2.303821742534637451e-01 -1.178734153509140015e-01 7.047395110130310059e-01 -2.695078253746032715e-01 4.195695221424102783e-01
4.759275317192077637e-01 -2.562405169010162354e-02 -3.947591483592987061e-01 3.000862598419189453e-01 -2.890100181102752686e-01 5.597066283226013184e-01 2.309765294194221497e-02 3.600252568721771240e-01
4.944443404674530029e-01 4.496116638183593750e-01 3.530808910727500916e-02 -6.074609979987144470e-02 5.144522711634635925e-02 -4.688891172409057617e-01 1.759532690048217773e-01 5.431153178215026855e-01
6.293833851814270020e-01 3.804156482219696045e-01 -4.938089754432439804e-03 1.476921439170837402e-01 1.974367722868919373e-02 -3.710574209690093994e-01 -4.660859704017639160e-01 2.863797843456268311e-01
7.304307073354721069e-02 -4.655775800347328186e-02 -2.481667399406433105e-01 1.258800476789474487e-01 1.296155154705047607e-01 5.504808425903320312e-01 1.347867250442504883e-01 7.596498131752014160e-01
3.775626420974731445e-01 4.098010063171386719e-01 1.753399372100830078e-01 -3.067254833877086639e-02 -3.495220839977264404e-01 -4.233608841896057129e-01 3.838548436760902405e-02 5.957776904106140137e-01
-1.174319013953208923e-01 4.534125030040740967e-01 -1.950424909591674805e-01 -3.619624674320220947e-01 3.384879529476165771e-01 1.248958185315132141e-01 -4.824010729789733887e-01 4.986827373504638672e-01
2.277993559837341309e-01 5.583857297897338867e-01 2.305752635002136230e-01 1.396341323852539062e-01 4.698931053280830383e-02 -1.683368533849716187e-01 6.857042759656906128e-02 7.269134521484375000e-01
-1.391104757785797119e-01 3.586435019969940186e-01 -4.967781305313110352e-01 -5.376375317573547363e-01 2.533076703548431396e-01 1.290065646171569824e-01 -6.522014737129211426e-02 4.807489514350891113e-01
1.028488650918006897e-01 3.099238872528076172e-01 -4.105560779571533203e-01 3.868206739425659180e-01 1.128900796175003052e-01 5.089044570922851562e-01 9.529783576726913452e-02 5.425617694854736328e-01
1.590793281793594360e-01 7.057428359985351562e-01 -3.312161192297935486e-02 1.446884423494338989e-01 6.228878349065780640e-02 -2.223522067070007324e-01 1.145830079913139343e-01 6.230082511901855469e-01
3.723559975624084473e-01 5.041670203208923340e-01 6.124256178736686707e-02 4.026747867465019226e-02 -3.574968874454498291e-01 -4.324520230293273926e-01 5.206510052084922791e-02 5.331650376319885254e-01
3.328360915184020996e-01 -2.573384046554565430e-01 -5.476129651069641113e-01 -4.948827326297760010e-01 5.573314428329467773e-02 1.823390424251556396e-01 -3.293756842613220215e-01 3.651933968067169189e-01
3.906567394733428955e-01 1.493111699819564819e-01 -3.002354316413402557e-02 -8.277753591537475586e-01 -6.627971306443214417e-03 -1.762442057952284813e-03 -6.328577548265457153e-02 3.673251867294311523e-01
4.460756778717041016e-01 4.260565936565399170e-01 -1.323884576559066772e-01 1.975912451744079590e-01 2.405361086130142212e-01 -4.456696212291717529e-01 -4.380993079394102097e-03 5.535567402839660645e-01
2.212829738855361938e-01 7.265226840972900391e-01 5.838150531053543091e-02 -5.961805954575538635e-02 3.976514935493469238e-02 -2.915654182434082031e-01 1.264348030090332031e-01 5.600521564483642578e-01
5.327388644218444824e-01 3.453721404075622559e-01 -4.606194496154785156e-01 1.350859403610229492e-01 -5.264902953058481216e-03 5.213787555694580078e-01 -3.050480484962463379e-01 3.963651508092880249e-02
4.418541491031646729e-01 1.314993202686309814e-01 -2.651281356811523438e-01 5.069009661674499512e-01 -3.018043935298919678e-02 3.808761239051818848e-01 -3.643707931041717529e-01 4.260138273239135742e-01
4.270387291908264160e-01 1.131794825196266174e-01 -1.602801829576492310e-01 -7.570937275886535645e-01 1.996495574712753296e-01 -1.965706348419189453e-01 -7.343874126672744751e-02 3.493629395961761475e-01
6.331696510314941406e-01 5.138267278671264648e-01 -1.689137071371078491e-01 1.216484457254409790e-01 4.776203036308288574e-01 -2.036549896001815796e-02 7.302987575531005859e-02 2.405802607536315918e-01
3.066908419132232666e-01 1.618404686450958252e-01 -4.160332083702087402e-01 2.246132791042327881e-01 -4.215670749545097351e-02 3.058653771877288818e-01 -6.507402658462524414e-01 3.707018494606018066e-01
4.141939282417297363e-01 2.112098038196563721e-01 9.093793481588363647e-02 -7.749665975570678711e-01 -8.085663616657257080e-02 -1.303127408027648926e-01 1.135101839900016785e-01 3.722728490829467773e-01
4.735854864120483398e-01 1.400996893644332886e-01 -1.457592248916625977e-01 -1.979856640100479126e-01 -3.259630799293518066e-01 1.540751010179519653e-01 6.629375815391540527e-01 3.552007973194122314e-01
4.695689976215362549e-01 4.044881165027618408e-01 1.700673699378967285e-01 -4.692919254302978516e-01 2.239210605621337891e-01 -3.749580308794975281e-02 9.881470352411270142e-02 5.526534318923950195e-01
1.469494998455047607e-01 1.826297044754028320e-01 -3.465905189514160156e-01 2.175509333610534668e-01 3.530332073569297791e-02 5.194128751754760742e-01 4.182386696338653564e-01 5.758811831474304199e-01
5.149760246276855469e-01 -3.213641643524169922e-01 -5.803785324096679688e-01 -3.144915103912353516e-01 -2.441346198320388794e-01 1.155540645122528076e-01 5.777626484632492065e-02 3.456706702709197998e-01
-6.311465054750442505e-02 5.510456860065460205e-02 -3.679467737674713135e-02 -4.383207857608795166e-01 2.785288691520690918e-01 -2.437813207507133484e-02 6.505441665649414062e-02 8.468154072761535645e-01
1.578307002782821655e-01 4.980773329734802246e-01 3.379688039422035217e-02 3.381135761737823486e-01 -1.706070601940155029e-01 -3.211903870105743408e-01 -1.565826535224914551e-01 6.743569970130920410e-01
9.010445326566696167e-02 5.582453012466430664e-01 -1.844398328103125095e-03 -1.702798902988433838e-01 -6.656716465950012207e-01 -1.117139086127281189e-01 3.196574375033378601e-02 4.411622881889343262e-01
3.735837340354919434e-01 1.955467909574508667e-01 4.141163825988769531e-01 -8.056982606649398804e-02 1.796557605266571045e-01 -7.691005617380142212e-02 -2.622363902628421783e-02 7.780320048332214355e-01
1.696534752845764160e-01 3.029954433441162109e-01 -3.398911952972412109e-01 1.106219291687011719e-01 9.233497083187103271e-02 7.308293581008911133e-01 6.497097015380859375e-02 4.525369405746459961e-01
2.480929195880889893e-01 1.426027268171310425e-01 2.195137552917003632e-02 -6.978839039802551270e-01 -1.091747954487800598e-01 2.836524248123168945e-01 3.445738852024078369e-01 4.684886038303375244e-01
4.747306406497955322e-01 2.623145878314971924e-01 -4.765443205833435059e-01 7.080107927322387695e-02 -2.019576728343963623e-01 3.891147375106811523e-01 -5.208952426910400391e-01 1.009232476353645325e-01
3.291341662406921387e-01 7.575352191925048828e-01 -3.287934064865112305e-01 -7.414513826370239258e-02 1.508659124374389648e-01 -1.853720843791961670e-01 -3.471543788909912109e-01 1.630001068115234375e-01
-2.616173923015594482e-01 2.094066292047500610e-01 -8.515997976064682007e-02 -5.654890537261962891e-01 -1.372910737991333008e-01 2.429531216621398926e-01 -1.766651570796966553e-01 6.720041632652282715e-01
7.614850252866744995e-02 1.076700389385223389e-01 -5.954321026802062988e-01 -2.418289780616760254e-01 -1.589221134781837463e-02 4.428748190402984619e-01 -5.153210163116455078e-01 3.280876576900482178e-01
2.945307195186614990e-01 7.357603311538696289e-01 4.700352251529693604e-02 1.595443859696388245e-02 9.831456840038299561e-02 -2.596770226955413818e-01 2.233382547274231911e-03 5.406863689422607422e-01
7.188439369201660156e-01 3.656941056251525879e-01 1.819513589143753052e-01 -4.144806861877441406e-01 2.671403288841247559e-01 7.791531085968017578e-02 1.354343071579933167e-02 2.588676512241363525e-01
-1.943252682685852051e-01 5.217862129211425781e-01 -3.482038974761962891e-01 -3.903125822544097900e-01 2.185923159122467041e-01 6.915748864412307739e-02 1.655240505933761597e-01 5.800201296806335449e-01
3.863157629966735840e-01 -9.187583811581134796e-03 -6.603385210037231445e-01 7.380279898643493652e-02 -8.053202182054519653e-02 6.759204715490341187e-02 -5.777566432952880859e-01 2.536236345767974854e-01
4.635058045387268066e-01 2.760648913681507111e-02 -6.033148765563964844e-01 1.987106800079345703e-01 -3.944461047649383545e-02 2.323100417852401733e-01 -4.801410734653472900e-01 3.080036342144012451e-01
4.609315991401672363e-01 6.091223955154418945e-01 -3.777437284588813782e-02 -5.278290808200836182e-02 1.807831078767776489e-01 -1.162958145141601562e-01 -5.545756220817565918e-01 2.419456541538238525e-01
-8.587743155658245087e-03 3.429449796676635742e-01 -6.053770780563354492e-01 2.298574298620223999e-01 1.278543919324874878e-01 5.328098312020301819e-02 -3.299207091331481934e-01 5.787622332572937012e-01
2.587685585021972656e-01 4.583497941493988037e-01 1.155949309468269348e-01 -2.791414260864257812e-01 -6.147164106369018555e-01 -2.264919430017471313e-01 2.668305113911628723e-02 4.492050409317016602e-01
4.434732794761657715e-01 -4.076296091079711914e-02 -3.815054893493652344e-01 -2.360235899686813354e-01 -1.847517788410186768e-01 -4.800027981400489807e-02 6.322123408317565918e-01 4.053226709365844727e-01
3.275726735591888428e-01 6.065550446510314941e-01 -3.715545311570167542e-02 2.137551605701446533e-01 -5.253823101520538330e-02 -4.110084772109985352e-01 -2.894428968429565430e-01 4.714338779449462891e-01
2.838509976863861084e-01 6.892564892768859863e-01 -2.774396538734436035e-01 1.294187903404235840e-01 2.661073207855224609e-01 3.958274424076080322e-02 4.002130031585693359e-01 3.436301052570343018e-01
4.284278452396392822e-01 1.346817165613174438e-01 -5.615162253379821777e-01 3.367494046688079834e-01 -1.315986961126327515e-01 2.831730544567108154e-01 -4.258139729499816895e-01 3.013093471527099609e-01
5.983915925025939941e-01 4.542201757431030273e-02 2.600745260715484619e-01 1.020098254084587097e-01 -3.236101195216178894e-02 -3.034991323947906494e-01 -2.518105208873748779e-01 6.365941166877746582e-01
3.828019201755523682e-01 5.935004949569702148e-01 -1.986173093318939209e-01 1.523523181676864624e-01 3.541976213455200195e-01 -1.841381192207336426e-01 -3.785257339477539062e-01 3.686666786670684814e-01
3.917734622955322266e-01 -1.351626366376876831e-01 -7.662545889616012573e-02 9.664233773946762085e-02 1.204336285591125488e-01 -3.468873500823974609e-01 -1.908274292945861816e-01 8.011138439178466797e-01
4.808234870433807373e-01 3.801605701446533203e-01 -4.849173426628112793e-01 4.065503776073455811e-01 -1.530259549617767334e-01 2.677313685417175293e-01 -3.212686777114868164e-01 1.598383635282516479e-01
1.018051356077194214e-01 2.175382375717163086e-01 -2.611196935176849365e-01 -6.776016354560852051e-01 -5.348743870854377747e-02 3.955712020397186279e-01 3.074120283126831055e-01 4.014297127723693848e-01
9.169393777847290039e-02 2.967712581157684326e-01 1.407264620065689087e-01 -6.120518445968627930e-01 -1.908399313688278198e-01 2.876837849617004395e-01 3.328936994075775146e-01 5.283063054084777832e-01
4.020783007144927979e-01 2.882124185562133789e-01 4.616467058658599854e-01 -2.790980041027069092e-01 1.640329062938690186e-01 7.739785127341747284e-03 -4.566422663629055023e-03 6.612606644630432129e-01
-2.123762518167495728e-01 3.731703460216522217e-01 -3.401582539081573486e-01 -3.937105536460876465e-01 3.070727288722991943e-01 2.248795628547668457e-01 -2.084732949733734131e-01 5.971592068672180176e-01
1.215990409255027771e-01 7.020142078399658203e-01 1.186494454741477966e-01 -4.918140545487403870e-02 3.614253923296928406e-02 9.224202483892440796e-02 -5.528467893600463867e-01 4.005480408668518066e-01
6.339345574378967285e-01 6.213923692703247070e-01 -3.122487068176269531e-01 -1.260842848569154739e-02 2.695944905281066895e-01 -8.796555548906326294e-02 1.576301604509353638e-01 9.525657445192337036e-02
4.927254319190979004e-01 4.741603136062622070e-01 -2.111623138189315796e-01 -3.791954815387725830e-01 2.659770548343658447e-01 -2.462068051099777222e-01 -4.415934681892395020e-01 1.328480690717697144e-01
3.898096680641174316e-01 -1.936453729867935181e-01 -4.154923558235168457e-01 -2.776875495910644531e-01 -2.386274635791778564e-01 3.180812299251556396e-01 -5.415147542953491211e-01 3.308301866054534912e-01
2.358410060405731201e-01 -6.034602224826812744e-02 2.492674142122268677e-01 -2.787106931209564209e-01 2.585616707801818848e-01 -1.059825569391250610e-01 1.261951960623264313e-02 8.501046299934387207e-01
-3.132120892405509949e-02 1.315304040908813477e-01 -4.322986677289009094e-02 -6.568915843963623047e-01 -7.785593718290328979e-02 -2.497940883040428162e-02 -4.172319173812866211e-01 6.062799096107482910e-01
2.670573629438877106e-02 1.675287783145904541e-01 -7.233864068984985352e-01 -2.067420184612274170e-01 2.888951897621154785e-01 -2.473547607660293579e-01 2.307235151529312134e-01 4.553161263465881348e-01
7.359347939491271973e-01 1.808288693428039551e-01 -6.051367148756980896e-02 -3.375853896141052246e-01 2.945521175861358643e-01 -3.204813897609710693e-01 -2.475911974906921387e-01 2.393834441900253296e-01
3.575222790241241455e-01 6.646483540534973145e-01 -1.196283400058746338e-01 1.240304578095674515e-02 5.197652801871299744e-02 -4.474051892757415771e-01 -9.707655757665634155e-02 4.512858986854553223e-01
3.567024171352386475e-01 1.007367204874753952e-02 -1.421912163496017456e-01 -7.522702813148498535e-01 2.102888673543930054e-01 -1.644106060266494751e-01 -2.651324868202209473e-01 3.807695209980010986e-01
1.291164904832839966e-01 -1.908565163612365723e-01 -1.659480631351470947e-01 -7.935567945241928101e-02 -3.821834325790405273e-01 -3.594257831573486328e-01 8.342294953763484955e-03 7.985900044441223145e-01
3.372806906700134277e-01 2.057057470083236694e-01 4.840314388275146484e-01 1.869995705783367157e-02 1.256444454193115234e-01 3.011899255216121674e-02 -2.181379050016403198e-01 7.382499575614929199e-01
2.109057009220123291e-01 -1.351445615291595459e-01 -4.985103607177734375e-01 5.002005398273468018e-02 -8.389380574226379395e-02 6.004241704940795898e-01 2.081020027399063110e-01 5.247726440429687500e-01
7.398635149002075195e-02 7.770150434225797653e-03 -5.410783886909484863e-01 5.176572203636169434e-01 -2.006393074989318848e-01 8.860931545495986938e-02 -8.528808504343032837e-02 6.151008009910583496e-01
1.530269682407379150e-01 3.389685153961181641e-01 -1.097619906067848206e-01 -1.643555313348770142e-01 -5.682574510574340820e-01 -2.074705064296722412e-01 4.281462132930755615e-01 5.228315591812133789e-01
8.155735582113265991e-02 6.807712912559509277e-01 -2.055693417787551880e-01 -1.654329001903533936e-01 -5.385876893997192383e-01 1.368374377489089966e-01 1.912556141614913940e-01 3.389574885368347168e-01
4.996045529842376709e-01 1.672318428754806519e-01 -2.213256210088729858e-01 5.786041915416717529e-02 -3.221062198281288147e-02 7.464091181755065918e-01 1.895149350166320801e-01 2.757095992565155029e-01
7.213081717491149902e-01 1.803531795740127563e-01 -1.829432398080825806e-01 -3.828172981739044189e-01 2.401556074619293213e-01 -4.015946984291076660e-01 -1.354039758443832397e-01 1.728659719228744507e-01
5.333980321884155273e-01 -1.180633306503295898e-01 1.064518466591835022e-01 2.099537104368209839e-01 1.812906116247177124e-01 -2.107655107975006104e-01 1.779710054397583008e-01 7.329209446907043457e-01
2.267048060894012451e-01 5.561241507530212402e-01 -3.362653404474258423e-02 -1.012302860617637634e-01 1.468668580055236816e-01 -4.459332525730133057e-01 -1.236381009221076965e-01 6.262904405593872070e-01
4.351954162120819092e-01 3.038572669029235840e-01 -4.448416233062744141e-01 4.350103735923767090e-01 -1.451427638530731201e-01 2.759418785572052002e-01 -4.167703688144683838e-01 2.454581856727600098e-01
4.405964314937591553e-01 2.385780662298202515e-01 4.057478904724121094e-02 -4.587991237640380859e-01 3.202291429042816162e-01 -3.005129694938659668e-01 1.828482747077941895e-01 5.572469830513000488e-01
3.322812318801879883e-01 1.964233219623565674e-01 -7.471008896827697754e-01 -7.599586993455886841e-02 2.858420647680759430e-02 3.775917291641235352e-01 -3.415891826152801514e-01 1.643050163984298706e-01
4.493552744388580322e-01 5.545849800109863281e-01 1.440819203853607178e-01 -5.523833036422729492e-01 -1.366691589355468750e-01 -1.837549954652786255e-01 -2.487125992774963379e-01 2.243345677852630615e-01
5.821294784545898438e-01 -1.406113505363464355e-01 -4.365484714508056641e-01 -3.452412188053131104e-01 -5.167745947837829590e-01 3.164886683225631714e-02 -1.195393577218055725e-01 2.219016402959823608e-01
1.645186990499496460e-01 1.835241168737411499e-02 -3.563195466995239258e-01 -1.417611539363861084e-01 -1.279402673244476318e-01 6.400409936904907227e-01 3.271445930004119873e-01 5.408256053924560547e-01
2.990698814392089844e-01 -1.803614199161529541e-01 -6.891010999679565430e-01 -1.089443787932395935e-01 -2.570131123065948486e-01 1.505587100982666016e-01 -3.798831403255462646e-01 3.978227674961090088e-01
3.141026496887207031e-01 -2.990263998508453369e-01 -4.513404667377471924e-01 1.475458890199661255e-01 -1.833205223083496094e-01 -2.878492176532745361e-01 8.547576516866683960e-02 6.802021861076354980e-01
1.193078383803367615e-01 3.366804718971252441e-01 -4.680854976177215576e-01 2.021095603704452515e-01 2.440149784088134766e-01 5.996899604797363281e-01 1.161122843623161316e-01 4.240354895591735840e-01
1.778859943151473999e-01 5.589956641197204590e-01 -4.361173603683710098e-03 -6.221440434455871582e-01 1.409064084291458130e-01 4.071312248706817627e-01 7.082718610763549805e-02 2.795912921428680420e-01
2.574634253978729248e-01 7.331930398941040039e-01 -4.130125343799591064e-01 -1.649206853471696377e-03 2.760161757469177246e-01 8.447751402854919434e-02 3.056268393993377686e-01 2.209732532501220703e-01
3.721756041049957275e-01 2.026199698448181152e-01 3.561764359474182129e-01 -4.472339749336242676e-01 2.817627191543579102e-01 1.134923845529556274e-01 1.764888502657413483e-02 6.332207322120666504e-01
3.491616547107696533e-01 -9.458260238170623779e-02 -4.934901297092437744e-01 7.405310124158859253e-02 -9.061694890260696411e-02 5.406125783920288086e-01 3.292103409767150879e-01 4.596423506736755371e-01
3.348724544048309326e-01 -3.611109033226966858e-02 2.081406712532043457e-01 -6.155662536621093750e-01 1.834030896425247192e-01 8.390481024980545044e-02 8.651975542306900024e-02 6.450967192649841309e-01
4.263875782489776611e-01 3.577397167682647705e-01 4.448891580104827881e-01 -6.762697547674179077e-02 5.680335685610771179e-02 -8.194390684366226196e-02 -2.579424157738685608e-02 6.907311081886291504e-01
1.939761638641357422e-01 -7.413256168365478516e-02 -2.104850262403488159e-01 9.031888097524642944e-02 -4.868756234645843506e-02 5.589408874511718750e-01 4.337043464183807373e-01 6.336649060249328613e-01
3.764824569225311279e-01 -7.322748005390167236e-02 -4.178581833839416504e-01 1.970564574003219604e-01 -4.448069632053375244e-01 -3.542003333568572998e-01 2.161185592412948608e-01 5.190795063972473145e-01
2.090298086404800415e-01 -6.066411361098289490e-02 -8.463751673698425293e-01 -2.161446809768676758e-01 1.107267886400222778e-01 1.852295994758605957e-01 -2.321722209453582764e-01 2.984668910503387451e-01
4.323570430278778076e-01 2.101582884788513184e-01 4.409583806991577148e-01 -6.819057464599609375e-02 1.680068373680114746e-01 -4.234242811799049377e-02 -2.333632111549377441e-01 6.966557502746582031e-01
5.299483537673950195e-01 1.820972561836242676e-01 -4.427713751792907715e-01 -7.700718939304351807e-02 -4.144817888736724854e-01 1.547866850160062313e-03 5.305893421173095703e-01 1.752027571201324463e-01
4.470668733119964600e-03 3.448236882686614990e-01 -5.322231054306030273e-01 2.076663076877593994e-01 -2.683559805154800415e-02 4.855231642723083496e-01 2.927789688110351562e-01 4.822006523609161377e-01
-7.454007863998413086e-02 3.647964894771575928e-01 -4.515286982059478760e-01 1.259078085422515869e-01 -2.305528894066810608e-02 5.789639949798583984e-01 1.725105345249176025e-01 5.254957079887390137e-01
7.554223537445068359e-01 2.446291744709014893e-01 3.754620207473635674e-03 -2.015058547258377075e-01 3.260703384876251221e-01 -2.913775444030761719e-01 -2.654784023761749268e-01 2.591781616210937500e-01
-3.723276257514953613e-01 4.358610510826110840e-01 -2.555471658706665039e-01 1.777800731360912323e-02 -4.024724960327148438e-01 1.073676869273185730e-01 -3.148430287837982178e-01 5.771818757057189941e-01
6.917111873626708984e-01 1.860293298959732056e-01 1.873305439949035645e-01 7.321403175592422485e-02 1.715510785579681396e-01 -3.193354904651641846e-01 -9.688888490200042725e-02 5.528866052627563477e-01
3.703678548336029053e-01 5.458732843399047852e-01 2.841873094439506531e-02 -6.143006682395935059e-01 -1.889746449887752533e-02 -2.913297116756439209e-01 -1.552186533808708191e-02 3.181287050247192383e-01
-1.258162409067153931e-01 1.100643798708915710e-01 7.880457490682601929e-02 -5.563192367553710938e-01 -8.502250164747238159e-02 2.435186803340911865e-01 2.087866663932800293e-01 7.390756607055664062e-01
4.968925416469573975e-01 6.981142759323120117e-01 -1.712170988321304321e-01 -4.019106738269329071e-03 3.063573837280273438e-01 1.247576102614402771e-01 3.033963143825531006e-01 1.869067847728729248e-01
1.360459625720977783e-01 -4.161719977855682373e-02 -4.063503146171569824e-01 -4.959448054432868958e-02 3.536768257617950439e-02 6.013776659965515137e-01 3.261921107769012451e-01 5.855528116226196289e-01
3.566921353340148926e-01 1.626442372798919678e-01 -3.142475709319114685e-02 -6.457761526107788086e-01 3.880352377891540527e-01 7.864501327276229858e-02 -2.526831626892089844e-01 4.557390809059143066e-01
4.653822183609008789e-01 6.440888047218322754e-01 1.502432823181152344e-01 -5.485797524452209473e-01 -4.050317779183387756e-02 -5.936302617192268372e-02 -9.659243375062942505e-02 1.748189181089401245e-01
2.056503146886825562e-01 2.167738229036331177e-01 6.041599810123443604e-02 -6.216062903404235840e-01 1.812928915023803711e-01 3.264218270778656006e-01 2.729400694370269775e-01 5.538573265075683594e-01
5.112935304641723633e-01 -4.784056916832923889e-02 -4.677381515502929688e-01 -3.414693176746368408e-01 -4.590054452419281006e-01 2.955937385559082031e-01 -2.787024080753326416e-01 1.586610525846481323e-01
3.970770239830017090e-01 -1.015739291906356812e-01 1.200302615761756897e-01 -5.579224228858947754e-01 3.258221745491027832e-01 -1.908467710018157959e-02 4.447000473737716675e-02 6.307345032691955566e-01
-2.933057248592376709e-01 3.954139053821563721e-01 -5.416932106018066406e-01 -1.717066764831542969e-01 -1.048696935176849365e-01 1.815810054540634155e-01 9.192007780075073242e-02 6.182930469512939453e-01
6.875080466270446777e-01 4.354636669158935547e-01 3.112888038158416748e-01 -3.302746415138244629e-01 1.508276760578155518e-01 1.696238964796066284e-01 8.234608918428421021e-03 2.830773890018463135e-01
4.927756190299987793e-01 4.299874901771545410e-01 9.903782606124877930e-02 8.686731569468975067e-03 -2.079732716083526611e-01 -4.924068450927734375e-01 -1.291895806789398193e-01 5.098937153816223145e-01
4.793519675731658936e-01 6.803826093673706055e-01 2.115420438349246979e-02 2.689863368868827820e-02 1.704973727464675903e-02 -3.262673914432525635e-01 -2.787775695323944092e-01 3.488150537014007568e-01
4.526754915714263916e-01 3.997940719127655029e-01 -2.029384076595306396e-01 2.404613792896270752e-01 2.897471785545349121e-01 -3.781390190124511719e-01 -3.203951418399810791e-01 4.545859694480895996e-01
8.291014283895492554e-02 6.038421988487243652e-01 -2.034868448972702026e-01 4.186388552188873291e-01 8.637350052595138550e-02 -1.619102656841278076e-01 -6.283748894929885864e-02 6.117280125617980957e-01
9.240764193236827850e-03 5.455549359321594238e-01 3.543809056282043457e-02 4.032345712184906006e-01 -6.209615245461463928e-02 -6.936118751764297485e-02 -7.898882776498794556e-02 7.235499024391174316e-01
-2.240367382764816284e-01 3.223089277744293213e-01 -5.117716193199157715e-01 -1.343498528003692627e-01 2.303946763277053833e-01 2.154797017574310303e-01 -2.428336590528488159e-01 6.383439898490905762e-01
5.777955055236816406e-01 -1.208153646439313889e-02 -2.672840654850006104e-01 -2.143979221582412720e-01 -3.364451229572296143e-01 -1.034389510750770569e-01 5.530957579612731934e-01 3.446581959724426270e-01
3.742974698543548584e-01 -3.484570980072021484e-02 -5.335448384284973145e-01 4.200310707092285156e-01 -2.720856070518493652e-01 -3.136449456214904785e-01 -1.664607524871826172e-01 4.443851113319396973e-01
5.164579153060913086e-01 2.922400832176208496e-01 -1.551110595464706421e-01 6.038708984851837158e-02 -6.951438784599304199e-01 1.425264775753021240e-01 2.720181345939636230e-01 2.064664363861083984e-01
5.869547724723815918e-01 3.051083683967590332e-01 9.199735522270202637e-02 -5.094519853591918945e-01 4.318808019161224365e-01 3.561778692528605461e-03 -5.868724361062049866e-02 3.231258988380432129e-01
1.798338890075683594e-01 -3.583737611770629883e-01 -3.023969233036041260e-01 1.576676219701766968e-01 -7.159063965082168579e-02 -2.023648321628570557e-01 -2.880989201366901398e-02 8.222033977508544922e-01
6.767323017120361328e-01 1.040503308176994324e-01 1.470926403999328613e-01 -1.580995917320251465e-01 1.747665554285049438e-01 -3.436743021011352539e-01 2.377270013093948364e-01 5.285884141921997070e-01
3.167461752891540527e-01 -7.510353624820709229e-02 -5.069760680198669434e-01 -9.158501774072647095e-02 -4.273505508899688721e-01 7.073801755905151367e-02 -5.776934623718261719e-01 3.275006413459777832e-01
3.553575873374938965e-01 4.338922500610351562e-01 1.540697365999221802e-01 3.072072565555572510e-01 -4.739043712615966797e-01 -2.577216625213623047e-01 8.798169903457164764e-03 5.256057381629943848e-01
1.353356391191482544e-01 3.824301362037658691e-01 -3.079584240913391113e-01 2.721508443355560303e-01 -4.278681240975856781e-03 6.526706218719482422e-01 4.910939559340476990e-02 4.879733026027679443e-01
-1.092915609478950500e-01 5.333406329154968262e-01 7.726719975471496582e-02 -4.340787231922149658e-01 1.332282088696956635e-02 5.115860104560852051e-01 -1.045563165098428726e-02 4.971937835216522217e-01
3.843368887901306152e-01 -2.248596847057342529e-01 -3.433336913585662842e-01 2.382821217179298401e-02 -3.649809360504150391e-01 3.684517145156860352e-01 -5.060251951217651367e-01 3.978041410446166992e-01
2.850480377674102783e-01 5.642679298034636304e-06 3.134655952453613281e-01 -2.905195578932762146e-02 2.596590220928192139e-01 -2.052332833409309387e-02 -8.807317167520523071e-02 8.625787496566772461e-01
4.916480779647827148e-01 3.408487141132354736e-01 -3.067906498908996582e-01 2.418588399887084961e-01 -4.232518002390861511e-02 5.418638586997985840e-01 -4.023689925670623779e-01 1.793864220380783081e-01
4.934700131416320801e-01 1.975423544645309448e-01 -3.288507461547851562e-01 1.291341781616210938e-01 -1.695863902568817139e-01 4.156604409217834473e-01 -6.042823791503906250e-01 1.611074805259704590e-01
4.635041654109954834e-01 -1.696332842111587524e-01 -4.810734987258911133e-01 7.850612699985504150e-02 -3.925375640392303467e-01 -3.495579361915588379e-01 1.740532815456390381e-01 4.606758952140808105e-01
5.199956893920898438e-01 4.800582528114318848e-01 -4.396503865718841553e-01 -1.281278673559427261e-02 -5.200404524803161621e-01 1.630619764328002930e-01 8.204532414674758911e-02 -4.392209649085998535e-02
3.512951135635375977e-01 1.886693239212036133e-01 1.680945605039596558e-01 -6.937412619590759277e-01 1.427563726902008057e-01 4.161236435174942017e-02 -3.582702875137329102e-01 4.254342317581176758e-01
4.456365704536437988e-01 7.824759185314178467e-02 -5.223797559738159180e-01 6.500499695539474487e-02 6.931115686893463135e-02 2.987730205059051514e-01 -5.874747633934020996e-01 2.810395658016204834e-01
6.030256748199462891e-01 4.858582317829132080e-01 -1.646269559860229492e-01 2.827056944370269775e-01 2.351619005203247070e-01 -3.145492672920227051e-01 -1.331027448177337646e-01 3.483081758022308350e-01
4.141027927398681641e-01 2.623372972011566162e-01 -8.194412291049957275e-02 2.098995000123977661e-01 -1.755500212311744690e-02 7.592495083808898926e-01 1.002561673521995544e-01 3.494366705417633057e-01
5.367500782012939453e-01 9.248381853103637695e-02 -3.312379419803619385e-01 -1.940478384494781494e-01 -2.661131322383880615e-01 1.550640314817428589e-01 6.273840069770812988e-01 2.598095834255218506e-01
7.231918722391128540e-02 3.986411690711975098e-01 -1.510087698698043823e-01 -2.487545162439346313e-01 -5.703558921813964844e-01 -1.186996102333068848e-01 3.900771439075469971e-01 5.095261931419372559e-01
4.126451909542083740e-01 -4.007425308227539062e-01 -1.857671141624450684e-01 1.252874583005905151e-01 -6.478673219680786133e-02 -2.209912985563278198e-01 1.557748168706893921e-01 7.359501719474792480e-01
2.938964664936065674e-01 -1.870891153812408447e-01 -2.509733736515045166e-01 -4.842090606689453125e-02 -3.810287117958068848e-01 -4.783687591552734375e-01 -2.077825814485549927e-01 6.293625831604003906e-01
9.276029467582702637e-02 6.914030313491821289e-01 1.854739785194396973e-01 7.448156923055648804e-02 -6.253176182508468628e-02 -5.719911307096481323e-02 6.394985318183898926e-02 6.798071265220642090e-01
5.588654875755310059e-01 -1.877645552158355713e-01 -4.738346934318542480e-01 -3.390074372291564941e-01 -5.057615637779235840e-01 3.917379677295684814e-02 -8.395522832870483398e-02 2.204330861568450928e-01
4.675819352269172668e-02 -7.456121593713760376e-02 -7.468873262405395508e-01 -4.793472290039062500e-01 -8.639320731163024902e-02 2.090749889612197876e-01 -1.882188320159912109e-01 3.435654938220977783e-01
3.272611796855926514e-01 -3.200902342796325684e-01 -4.525274038314819336e-01 3.319712281227111816e-01 -2.196416445076465607e-02 -1.614329665899276733e-01 -3.239244520664215088e-01 5.865034461021423340e-01
-1.490887999534606934e-01 1.841786801815032959e-01 1.025008261203765869e-01 -5.134108066558837891e-01 -3.162358701229095459e-01 3.967348337173461914e-01 -1.218766793608665466e-01 6.304727792739868164e-01
1.788853108882904053e-01 2.076744139194488525e-01 -5.711501240730285645e-01 2.394041866064071655e-01 -2.643667161464691162e-02 3.172251582145690918e-01 -5.299437046051025391e-01 3.989656865596771240e-01
2.356612086296081543e-01 -1.988551467657089233e-01 -4.163436889648437500e-01 1.282941456884145737e-02 3.798865899443626404e-02 -4.468965828418731689e-01 5.298537015914916992e-02 7.262552976608276367e-01
5.250099301338195801e-01 -2.169215679168701172e-01 -4.637068510055541992e-01 -7.742447406053543091e-02 -1.318250894546508789e-01 1.507407575845718384e-01 -5.811338424682617188e-01 2.801317870616912842e-01
6.626565456390380859e-01 4.187972843647003174e-01 -4.104045778512954712e-02 -4.831595122814178467e-01 9.340173006057739258e-02 -3.074803352355957031e-01 7.035925984382629395e-02 2.053030133247375488e-01
3.078812360763549805e-01 2.711209058761596680e-01 -2.010376751422882080e-01 4.409786164760589600e-01 -7.004059106111526489e-02 6.052461862564086914e-01 -1.286698877811431885e-01 4.572086334228515625e-01
5.535621643066406250e-01 -1.095953434705734253e-01 -2.514747977256774902e-01 2.936870753765106201e-01 -1.954155564308166504e-01 5.303810238838195801e-01 -1.677303314208984375e-01 4.294665455818176270e-01
4.047483503818511963e-01 -1.327622532844543457e-01 -5.162076354026794434e-01 1.711668074131011963e-01 -1.526186913251876831e-01 -5.124736428260803223e-01 -1.663120537996292114e-01 4.573871791362762451e-01
2.460778504610061646e-01 2.471502274274826050e-01 1.609388738870620728e-01 3.841786980628967285e-01 -9.665115177631378174e-02 -2.669966816902160645e-01 -3.646423816680908203e-01 7.009102702140808105e-01
5.297377705574035645e-01 1.018385738134384155e-01 -5.101332664489746094e-01 -2.483454346656799316e-01 -1.506419777870178223e-01 5.731981247663497925e-02 5.839430093765258789e-01 1.418709456920623779e-01
3.021235167980194092e-01 -1.526046544313430786e-01 -5.516597628593444824e-01 -4.091076552867889404e-01 -3.690280914306640625e-01 2.910921573638916016e-01 -2.978788018226623535e-01 3.226258754730224609e-01
4.069064855575561523e-01 -1.283624768257141113e-01 -6.017191410064697266e-01 2.264910936355590820e-01 -3.087994754314422607e-01 -3.409452140331268311e-01 -3.676563501358032227e-02 4.377600550651550293e-01
1.264825370162725449e-02 -1.384747624397277832e-01 -1.206744834780693054e-01 5.798359587788581848e-02 -3.486186563968658447e-01 5.715185403823852539e-01 1.146189346909523010e-01 7.081203460693359375e-01
4.493583440780639648e-01 -3.193838894367218018e-01 -4.416282773017883301e-01 4.308233410120010376e-02 -4.143034219741821289e-01 3.205822706222534180e-01 -1.685686260461807251e-01 4.431068301200866699e-01
-2.430179417133331299e-01 4.828670024871826172e-01 5.380114912986755371e-02 -3.581484556198120117e-01 -8.934046328067779541e-02 4.192248582839965820e-01 -1.949605941772460938e-01 5.957147479057312012e-01
4.340117871761322021e-01 4.343731999397277832e-01 -2.851372957229614258e-01 8.354377746582031250e-02 -6.929252147674560547e-01 -4.599981009960174561e-02 1.673344373703002930e-01 1.562332659959793091e-01
-2.233643382787704468e-01 1.006183698773384094e-01 1.810918748378753662e-02 -3.008917570114135742e-01 -2.226642370223999023e-01 3.410896360874176025e-01 -2.734894156455993652e-01 7.800016403198242188e-01
4.701621457934379578e-02 6.463794410228729248e-02 1.483582556247711182e-01 -6.631961464881896973e-01 -9.328932315111160278e-02 1.749542206525802612e-01 -3.026159703731536865e-01 6.331538558006286621e-01
5.157365202903747559e-01 4.675476849079132080e-01 1.745297014713287354e-01 -1.724378019571304321e-01 -1.818610429763793945e-01 -3.928938508033752441e-01 1.739332079887390137e-01 4.873684346675872803e-01
3.810193836688995361e-01 1.013656482100486755e-01 -3.735808730125427246e-01 -1.229790821671485901e-01 -4.665346741676330566e-01 1.388586461544036865e-01 -6.581681966781616211e-01 1.405029296875000000e-01
4.341143965721130371e-01 3.001977801322937012e-01 1.588914096355438232e-01 -7.425703406333923340e-01 -6.086510047316551208e-02 2.487650513648986816e-01 -1.989558488130569458e-01 1.989887952804565430e-01
4.853617846965789795e-01 4.783086180686950684e-01 2.677263692021369934e-02 -4.044014029204845428e-03 -9.486331604421138763e-03 -2.244537025690078735e-01 -6.598393321037292480e-01 2.214825600385665894e-01
9.301693737506866455e-02 -6.864595343358814716e-04 -6.155865192413330078e-01 2.035966664552688599e-01 -4.939068853855133057e-02 2.370894700288772583e-01 -5.143423676490783691e-01 4.977450966835021973e-01
8.752996474504470825e-02 -8.899472653865814209e-02 -5.939678549766540527e-01 1.125405952334403992e-01 -3.678307533264160156e-01 -3.219544291496276855e-01 1.748023554682731628e-02 6.161943674087524414e-01
2.962085008621215820e-01 1.249437108635902405e-01 6.827965378761291504e-02 -8.307992815971374512e-01 -6.881158053874969482e-02 1.824269592761993408e-01 -8.940553665161132812e-02 3.946542739868164062e-01
5.854564309120178223e-01 8.054865524172782898e-03 -3.796570301055908203e-01 -5.602418631315231323e-02 -3.436550199985504150e-01 -8.251152187585830688e-02 5.494520664215087891e-01 2.882588207721710205e-01
6.009482145309448242e-01 3.412643373012542725e-01 7.726166397333145142e-02 -2.706970572471618652e-01 4.298243522644042969e-01 -1.819166839122772217e-01 -1.237919852137565613e-01 4.582429528236389160e-01
1.597764492034912109e-01 5.515618622303009033e-02 -1.106962710618972778e-01 -6.253116726875305176e-01 -8.588219434022903442e-02 -3.402642905712127686e-01 -3.170807361602783203e-01 5.869117379188537598e-01
3.678560554981231689e-01 -7.822961360216140747e-02 -3.529589772224426270e-01 -4.497160613536834717e-01 -3.892218768596649170e-01 3.740475773811340332e-01 -4.280382990837097168e-01 2.389884889125823975e-01
4.293600618839263916e-01 -1.495974808931350708e-01 -4.665098786354064941e-01 2.424398958683013916e-01 1.707471720874309540e-02 -4.991261065006256104e-01 -1.603435575962066650e-01 4.916639328002929688e-01
-2.076686620712280273e-01 4.365922808647155762e-01 2.016666717827320099e-02 -4.325585663318634033e-01 -7.073055952787399292e-02 4.793010652065277100e-01 -2.566031813621520996e-01 5.274180769920349121e-01
3.544238209724426270e-01 3.335585892200469971e-01 5.797378718852996826e-02 -8.011894822120666504e-01 -1.058118715882301331e-01 1.849632859230041504e-01 3.613515291363000870e-03 2.691398859024047852e-01
4.500250220298767090e-01 2.797551080584526062e-02 -3.551212549209594727e-01 -1.488307714462280273e-01 -4.633171856403350830e-01 1.681272387504577637e-01 -6.162476539611816406e-01 1.604441553354263306e-01
6.050199642777442932e-02 4.723255038261413574e-01 9.126865305006504059e-03 -1.440894156694412231e-01 -7.324732542037963867e-01 -1.337716728448867798e-01 -1.176977381110191345e-01 4.291136562824249268e-01
2.351209670305252075e-01 1.442362219095230103e-01 -1.241641864180564880e-01 -7.558387517929077148e-01 1.731297224760055542e-01 -1.834813952445983887e-01 1.080376133322715759e-01 5.117554068565368652e-01
8.652826398611068726e-02 7.872731089591979980e-01 -1.818424165248870850e-01 -3.622818365693092346e-02 2.112234570086002350e-02 7.646070420742034912e-02 -5.251765847206115723e-01 2.371328473091125488e-01
3.722026050090789795e-01 2.297112494707107544e-01 -3.185504674911499023e-01 2.573949694633483887e-01 -2.704962529242038727e-02 6.166411638259887695e-01 -3.816553354263305664e-01 3.381313383579254150e-01
3.959178030490875244e-01 -7.628281414508819580e-02 1.562849134206771851e-01 -6.643515825271606445e-01 1.918060779571533203e-01 7.904044538736343384e-02 1.476284861564636230e-01 5.539050102233886719e-01
2.712794840335845947e-01 3.481262326240539551e-01 4.936560392379760742e-01 -1.266776700504124165e-03 -1.942228376865386963e-01 1.314200647175312042e-02 -1.271308399736881256e-02 7.235058546066284180e-01
4.761263728141784668e-01 3.738805651664733887e-01 -3.338208496570587158e-01 1.446109917014837265e-02 7.081345189362764359e-03 4.724737107753753662e-01 -5.414946079254150391e-01 7.330530136823654175e-02
3.928768932819366455e-01 1.359325349330902100e-01 -4.811738729476928711e-01 2.924270033836364746e-01 -2.435943186283111572e-01 2.267242819070816040e-01 -5.556071400642395020e-01 3.011427819728851318e-01
5.918472409248352051e-01 1.215790510177612305e-01 -3.072780966758728027e-01 3.944489061832427979e-01 -1.773549914360046387e-01 5.069471001625061035e-01 -1.740771234035491943e-01 2.572404742240905762e-01
4.548799693584442139e-01 5.350589156150817871e-01 -2.251407057046890259e-01 -2.759046554565429688e-01 3.859144449234008789e-01 -3.066372573375701904e-01 -1.965982615947723389e-01 3.136518001556396484e-01
-5.783597007393836975e-03 7.467310428619384766e-01 -4.606054723262786865e-02 -4.173372313380241394e-02 1.332488358020782471e-01 -1.552588037156965584e-05 2.298075258731842041e-01 6.065719127655029297e-01
5.496266484260559082e-01 -2.011378854513168335e-01 -6.460180133581161499e-02 6.133316457271575928e-02 -4.032937288284301758e-01 4.854974448680877686e-01 -3.281711935997009277e-01 3.787729442119598389e-01
-5.196414142847061157e-02 4.897012114524841309e-01 -8.317855745553970337e-02 -2.283271253108978271e-01 -6.611347198486328125e-01 5.633101239800453186e-02 2.013118267059326172e-01 4.665208756923675537e-01
2.697775661945343018e-01 2.547504566609859467e-02 -9.570965170860290527e-02 -4.452363401651382446e-02 -7.302639484405517578e-01 -2.085756808519363403e-01 2.272701449692249298e-02 5.814831852912902832e-01
-1.410662233829498291e-01 1.732010692358016968e-01 -5.312713980674743652e-01 4.135417938232421875e-01 -1.578380912542343140e-01 1.359819322824478149e-01 6.748234480619430542e-02 6.699833869934082031e-01
5.161496400833129883e-01 3.353449702262878418e-01 4.561207890510559082e-01 -3.742412626743316650e-01 1.525110900402069092e-01 1.173331961035728455e-01 -1.276092231273651123e-01 4.687425494194030762e-01
5.982014536857604980e-01 -1.650794446468353271e-01 -4.746863543987274170e-01 -3.169188499450683594e-01 -4.880257546901702881e-01 6.701484322547912598e-02 -5.894471704959869385e-02 2.073755115270614624e-01
4.488988220691680908e-01 1.775171905755996704e-01 3.012069314718246460e-02 -8.054545521736145020e-01 -1.526096649467945099e-02 2.693262100219726562e-01 -3.217348130419850349e-03 2.110289484262466431e-01
-2.014983296394348145e-01 4.108442664146423340e-01 -4.242600116413086653e-04 -5.376783013343811035e-01 -2.257991284132003784e-01 3.474532067775726318e-01 -2.289834469556808472e-01 5.266544818878173828e-01
3.983734250068664551e-01 -9.970995783805847168e-02 -8.824868127703666687e-03 5.113966017961502075e-02 -1.348546445369720459e-01 7.140991687774658203e-01 -2.666586935520172119e-01 4.789919853210449219e-01
5.863003730773925781e-01 -9.629246592521667480e-02 1.301087439060211182e-01 5.042796581983566284e-02 1.308787763118743896e-01 -2.766794264316558838e-01 -2.209969311952590942e-01 6.964107751846313477e-01
3.095663189888000488e-01 4.178414046764373779e-01 9.705959260463714600e-02 1.743966364301741123e-03 -4.716895520687103271e-01 -3.651006221771240234e-01 1.913957893848419189e-01 5.724786520004272461e-01
7.536769509315490723e-01 5.529554560780525208e-02 2.253537625074386597e-01 -2.080749720335006714e-01 1.317911893129348755e-01 -2.586694657802581787e-01 9.263570606708526611e-02 4.919082522392272949e-01
3.449703752994537354e-01 4.008192420005798340e-01 1.563069373369216919e-01 -1.373487859964370728e-01 -3.663412332534790039e-01 -1.440023779869079590e-01 4.925762116909027100e-01 5.286478996276855469e-01
2.451295852661132812e-01 -1.807185262441635132e-01 -2.792440950870513916e-01 -1.055985540151596069e-01 -2.187088131904602051e-01 -4.735085368156433105e-01 -4.436645209789276123e-01 5.909669399261474609e-01
2.409654259681701660e-01 -9.391502290964126587e-02 -4.985295832157135010e-01 1.115887332707643509e-02 -2.830713093280792236e-01 1.904670745134353638e-01 -6.376555562019348145e-01 4.018056094646453857e-01
4.102975428104400635e-01 5.017848014831542969e-01 1.332663744688034058e-01 -5.462916493415832520e-01 -2.136642783880233765e-01 -2.321908771991729736e-01 -2.947294712066650391e-01 2.779259681701660156e-01
-1.033995971083641052e-01 7.406345009803771973e-01 -3.649358451366424561e-01 8.987266570329666138e-03 -5.112037807703018188e-02 1.744309812784194946e-01 3.910016417503356934e-01 3.486954271793365479e-01
-3.370567038655281067e-02 6.195555925369262695e-01 -4.719594120979309082e-02 3.338559865951538086e-01 -2.002076208591461182e-01 -1.251946538686752319e-01 -6.416869908571243286e-02 6.644194722175598145e-01
2.311384677886962891e-01 -7.469395548105239868e-02 -8.024172782897949219e-01 -1.262305378913879395e-01 9.022863209247589111e-02 4.150552749633789062e-01 -4.093306884169578552e-02 3.148025274276733398e-01
6.989130377769470215e-01 7.200825214385986328e-02 -3.461295068264007568e-01 -3.431484997272491455e-01 3.455540835857391357e-01 -3.087486326694488525e-01 -2.054343670606613159e-01 1.088221892714500427e-01
4.712177813053131104e-01 1.271664947271347046e-01 -2.775692343711853027e-01 4.258857369422912598e-01 -2.179985046386718750e-01 4.560137987136840820e-01 -2.975312173366546631e-01 3.992025256156921387e-01
4.352349415421485901e-02 5.849384069442749023e-01 -1.675804853439331055e-01 -4.889479875564575195e-01 -3.849333524703979492e-01 6.360672414302825928e-04 3.568789064884185791e-01 3.365454077720642090e-01
1.196550726890563965e-01 7.633669376373291016e-01 8.226373046636581421e-02 2.985678315162658691e-01 -9.224975109100341797e-02 2.211759984493255615e-02 -2.075057029724121094e-01 5.049611330032348633e-01
9.708847850561141968e-02 1.847415715456008911e-01 -4.980997443199157715e-01 -6.654827594757080078e-01 1.348265558481216431e-01 1.268033236265182495e-01 3.053974807262420654e-01 3.714145421981811523e-01
5.397068262100219727e-01 1.588348150253295898e-01 -4.098183214664459229e-01 -3.193031549453735352e-01 -3.911376893520355225e-01 -1.020704805850982666e-01 4.701823294162750244e-01 1.705995500087738037e-01
3.414102196693420410e-01 8.115432858467102051e-01 1.065977364778518677e-01 -2.922613872215151787e-03 -2.530608698725700378e-02 9.437636286020278931e-02 -4.041618704795837402e-01 2.014222443103790283e-01
3.200534880161285400e-01 -1.584572941064834595e-01 -4.571991562843322754e-01 1.458489000797271729e-01 -1.721100509166717529e-01 -5.032146573066711426e-01 -2.077512256801128387e-02 5.990622043609619141e-01
5.332111716270446777e-01 -1.766880005598068237e-01 -4.649786353111267090e-01 -2.848406434059143066e-01 -4.769243001937866211e-01 2.425078004598617554e-01 -1.818526089191436768e-01 2.603670656681060791e-01
5.155108571052551270e-01 -1.639541685581207275e-01 -5.537770986557006836e-01 -2.852950990200042725e-01 -5.041667222976684570e-01 1.344921719282865524e-02 -9.857508540153503418e-02 2.349968403577804565e-01
-4.412645474076271057e-02 2.501896619796752930e-01 -4.241771250963211060e-02 -6.138132214546203613e-01 -5.926661938428878784e-02 -2.460013777017593384e-01 -3.425762355327606201e-01 6.127840280532836914e-01
-2.336858659982681274e-01 2.916823327541351318e-01 -3.765779733657836914e-01 3.635628893971443176e-02 2.258531451225280762e-01 4.190898239612579346e-01 -1.103980094194412231e-01 6.916254758834838867e-01
4.166408479213714600e-01 -1.665978580713272095e-01 -5.806843042373657227e-01 -4.156159162521362305e-01 -4.727931916713714600e-01 1.340366620570421219e-02 -6.766517460346221924e-02 2.458313852548599243e-01
-9.280689060688018799e-02 6.386735439300537109e-01 -3.087881207466125488e-01 1.569957733154296875e-01 -3.387180864810943604e-01 4.280759692192077637e-01 2.028168290853500366e-01 3.526636362075805664e-01
3.902282714843750000e-01 1.859321445226669312e-01 8.031900227069854736e-02 1.736741214990615845e-01 -1.341899484395980835e-02 -4.930056929588317871e-01 -2.543873488903045654e-01 6.845359802246093750e-01
7.287696748971939087e-02 4.306407272815704346e-01 -3.429416716098785400e-01 -4.669784605503082275e-01 7.273277640342712402e-02 2.854209542274475098e-01 5.126428604125976562e-01 3.521387577056884766e-01
6.608120165765285492e-03 5.453802943229675293e-01 -1.277984976768493652e-01 -5.580438971519470215e-01 -1.355840861797332764e-01 2.273455858230590820e-01 2.328367531299591064e-01 5.004891753196716309e-01
1.113260462880134583e-01 2.235850095748901367e-01 -6.882191896438598633e-01 -1.379183828830718994e-01 4.132572114467620850e-01 -1.403199583292007446e-01 3.309555351734161377e-01 3.807183802127838135e-01
2.606875002384185791e-01 1.910839825868606567e-01 3.266558349132537842e-01 -2.846847474575042725e-01 -2.065374255180358887e-01 -1.892034262418746948e-01 -4.547242224216461182e-01 6.500382423400878906e-01
5.000759363174438477e-01 7.223381400108337402e-01 -2.766807079315185547e-01 -4.589152336120605469e-02 3.115393817424774170e-01 -6.679676473140716553e-02 -1.999074071645736694e-01 8.950933068990707397e-02
5.622730255126953125e-01 -1.164640337228775024e-01 -4.400695860385894775e-01 -4.112842679023742676e-01 -4.171727001667022705e-01 2.927244603633880615e-01 -1.471405327320098877e-01 1.615493595600128174e-01
4.623669087886810303e-01 -9.758694469928741455e-02 2.494179904460906982e-01 -5.812637209892272949e-01 2.008481323719024658e-01 1.802156567573547363e-01 -1.566817760467529297e-01 5.284410715103149414e-01
1.696942001581192017e-01 -9.477797150611877441e-02 -5.226065218448638916e-02 1.356377750635147095e-01 -4.665080010890960693e-01 5.652887821197509766e-01 9.582503885030746460e-02 6.282743215560913086e-01
4.599235057830810547e-01 1.285086274147033691e-01 -1.118931695818901062e-01 -1.895658299326896667e-02 1.700247824192047119e-02 7.595056295394897461e-01 2.604610621929168701e-01 3.377850353717803955e-01
3.669547289609909058e-02 3.714809119701385498e-01 -3.656030595302581787e-01 -6.098096966743469238e-01 4.628009349107742310e-02 3.166012167930603027e-01 3.782984912395477295e-01 3.311101496219635010e-01
3.483733534812927246e-01 8.554223924875259399e-02 -1.959353126585483551e-02 -6.975506544113159180e-01 3.145949169993400574e-02 3.637804687023162842e-01 2.602310776710510254e-01 4.281491339206695557e-01
3.396779298782348633e-01 -4.496910050511360168e-02 1.914635598659515381e-01 -6.273597478866577148e-01 1.976912170648574829e-01 2.181585282087326050e-01 -1.744464337825775146e-01 5.790092349052429199e-01
4.831389486789703369e-01 5.349066480994224548e-02 -4.848706126213073730e-01 -3.415569067001342773e-01 -2.105033397674560547e-01 -4.213707894086837769e-02 5.422704815864562988e-01 2.679746747016906738e-01
4.798203706741333008e-01 2.202031612396240234e-01 4.651907980442047119e-01 1.028162389993667603e-01 -1.696759909391403198e-01 -6.738090515136718750e-02 -2.805248200893402100e-01 6.182919740676879883e-01
-2.783641219139099121e-01 4.285050630569458008e-01 -2.917143404483795166e-01 -4.996431767940521240e-01 7.754512876272201538e-02 2.094240784645080566e-01 -1.535861790180206299e-01 5.750616788864135742e-01
-2.015765942633152008e-02 2.628246545791625977e-01 -9.413970261812210083e-02 -5.437888503074645996e-01 -2.703442871570587158e-01 3.035203814506530762e-01 4.247931838035583496e-01 5.294226408004760742e-01
4.585693180561065674e-01 3.026241958141326904e-01 -2.487995773553848267e-01 3.226084634661674500e-02 -6.157348155975341797e-01 1.040239110589027405e-01 4.495308995246887207e-01 2.077559679746627808e-01
4.576874971389770508e-01 4.545328021049499512e-01 -6.990092992782592773e-02 -1.599415205419063568e-02 -6.936334371566772461e-01 2.804345786571502686e-01 9.789583086967468262e-02 9.708593040704727173e-02
4.464220106601715088e-01 2.685936689376831055e-01 -2.381968647241592407e-01 5.045608058571815491e-02 -7.758318781852722168e-01 1.857353448867797852e-01 -3.389154747128486633e-02 1.781008690595626831e-01
3.293768465518951416e-01 4.519807174801826477e-02 -3.453575372695922852e-01 -5.986865162849426270e-01 5.021018981933593750e-01 -7.086547557264566422e-03 -2.618801593780517578e-01 3.017166554927825928e-01
1.641001701354980469e-01 -4.319470841437578201e-03 -2.574626505374908447e-01 -6.678041815757751465e-01 1.590417325496673584e-01 4.348843991756439209e-01 2.323449403047561646e-01 4.386343359947204590e-01
3.087120354175567627e-01 -1.985464543104171753e-01 -1.787615865468978882e-01 -4.033254459500312805e-02 -3.491719961166381836e-01 -5.116378664970397949e-01 -1.741870641708374023e-01 6.462647318840026855e-01
5.294373035430908203e-01 -1.386142894625663757e-02 7.190250791609287262e-03 1.188994795083999634e-01 -1.553262621164321899e-01 7.130160927772521973e-01 1.038016527891159058e-01 4.025199115276336670e-01
2.619250714778900146e-01 -2.976960539817810059e-01 5.398155376315116882e-02 -2.008316516876220703e-01 2.058914452791213989e-01 -1.476278901100158691e-01 4.022548347711563110e-02 8.565755486488342285e-01
4.782060682773590088e-01 -3.576090931892395020e-02 3.273930549621582031e-01 -1.818731427192687988e-01 1.744190901517868042e-01 -1.727757006883621216e-01 6.468357890844345093e-02 7.518768906593322754e-01
4.633161425590515137e-01 -2.265713810920715332e-01 -3.183793723583221436e-01 -5.176453292369842529e-02 -1.154926493763923645e-01 -5.745391175150871277e-02 5.926690697669982910e-01 5.119202733039855957e-01
3.338049948215484619e-01 -6.581325829029083252e-02 -2.860193252563476562e-01 -2.075967192649841309e-01 6.424366235733032227e-01 -1.397918015718460083e-01 1.982200443744659424e-01 5.364529490470886230e-01
3.850588500499725342e-01 -2.583791017532348633e-01 -4.601873159408569336e-01 -5.449903011322021484e-01 -3.882627189159393311e-01 9.492236375808715820e-02 1.392906159162521362e-02 3.409261703491210938e-01
4.936001598834991455e-01 3.436532914638519287e-01 -3.827078342437744141e-01 2.219170331954956055e-01 9.006948024034500122e-02 3.503727614879608154e-01 -5.351060032844543457e-01 1.591753363609313965e-01
4.177297353744506836e-01 8.472827263176441193e-03 -3.013253808021545410e-01 -3.363693356513977051e-01 -1.713289469480514526e-01 -1.192047493532299995e-03 6.336257457733154297e-01 4.366371035575866699e-01
4.986535310745239258e-01 2.952642180025577545e-02 -2.139834016561508179e-01 -2.477347552776336670e-01 -1.990018784999847412e-01 3.684403598308563232e-01 6.300919651985168457e-01 2.663561105728149414e-01
4.221172630786895752e-01 -2.795634865760803223e-01 -3.701188564300537109e-01 -3.590109348297119141e-01 -3.093773722648620605e-01 3.004730641841888428e-01 -3.990201354026794434e-01 3.641001880168914795e-01
4.121207296848297119e-01 7.378246188163757324e-01 -1.403639018535614014e-01 -3.361289799213409424e-01 1.378843635320663452e-01 -1.966740339994430542e-01 1.422244906425476074e-01 2.741641700267791748e-01
4.160648584365844727e-01 1.663764417171478271e-01 -4.048305004835128784e-02 -5.579598546028137207e-01 -1.014560908079147339e-01 4.282855689525604248e-01 4.469664692878723145e-01 3.045489192008972168e-01
2.542282938957214355e-01 2.439757585525512695e-01 -1.489180475473403931e-01 -8.562830090522766113e-01 -3.181225806474685669e-02 2.321456968784332275e-01 8.419290184974670410e-02 2.417740672826766968e-01
2.541761100292205811e-01 5.967578291893005371e-01 1.806674301624298096e-01 2.819610536098480225e-01 -5.299079418182373047e-02 -4.755566827952861786e-03 -5.109642744064331055e-01 4.507960677146911621e-01
3.260497748851776123e-01 6.510771811008453369e-02 -1.547790318727493286e-01 -5.336316227912902832e-01 5.383512377738952637e-01 7.717706728726625443e-03 -2.283128947019577026e-01 4.885946512222290039e-01
2.881812751293182373e-01 2.569476068019866943e-01 2.523574829101562500e-01 2.979039847850799561e-01 2.066552191972732544e-01 -8.226486295461654663e-02 1.331955101341009140e-02 8.055105209350585938e-01
4.583950638771057129e-01 6.653172969818115234e-01 1.315096318721771240e-01 -1.157995909452438354e-01 1.118382811546325684e-01 -1.206575892865657806e-02 -4.884452521800994873e-01 2.555198073387145996e-01
-2.701245248317718506e-01 2.909847199916839600e-01 -2.094153780490159988e-03 -3.722673952579498291e-01 -1.469520926475524902e-01 4.465755820274353027e-01 -2.790755927562713623e-01 6.362903714179992676e-01
1.960245072841644287e-01 -6.716553866863250732e-02 -4.223609566688537598e-01 4.077426195144653320e-01 -4.504165351390838623e-01 1.205352395772933960e-01 1.948423311114311218e-02 6.282013654708862305e-01
5.483530163764953613e-01 2.763483822345733643e-01 -2.566362023353576660e-01 3.002814054489135742e-01 -5.161182209849357605e-02 5.678964853286743164e-01 -3.007388710975646973e-01 2.264848053455352783e-01
-4.228370264172554016e-02 3.620821237564086914e-01 -4.094319939613342285e-01 -6.145705934613943100e-03 1.287825778126716614e-02 2.686596810817718506e-01 -2.943198084831237793e-01 7.351654171943664551e-01
-1.879753768444061279e-01 4.692545831203460693e-01 -4.806730747222900391e-01 7.852356880903244019e-02 -1.503188312053680420e-01 -1.265023946762084961e-01 -2.388361990451812744e-01 6.415696144104003906e-01
1.855654269456863403e-01 3.302578926086425781e-01 2.235023491084575653e-02 -6.420381069183349609e-01 -1.447260528802871704e-01 2.962076961994171143e-01 4.199961721897125244e-01 3.983732163906097412e-01
1.166796758770942688e-01 6.090382933616638184e-01 -3.484614789485931396e-01 3.154471144080162048e-02 -5.642867684364318848e-01 1.285702437162399292e-01 3.235262930393218994e-01 2.311248332262039185e-01
-1.294286400079727173e-01 1.744338423013687134e-01 3.005526214838027954e-02 -6.258723139762878418e-01 -2.586980164051055908e-01 2.448348402976989746e-01 -1.596146523952484131e-01 6.386360526084899902e-01
1.460490673780441284e-01 -4.697038233280181885e-02 -2.866172790527343750e-01 -2.296529710292816162e-01 -9.461761265993118286e-02 -5.725366473197937012e-01 -3.355677425861358643e-02 7.097159028053283691e-01
3.378354310989379883e-01 -1.601387262344360352e-01 -5.890122801065444946e-02 1.093727275729179382e-01 -1.900453269481658936e-01 -4.932854473590850830e-01 -3.624173998832702637e-01 6.587845087051391602e-01
5.178776979446411133e-01 5.472349002957344055e-02 2.635907530784606934e-01 -1.651599854230880737e-01 2.530535161495208740e-01 -2.120168209075927734e-01 -4.125400483608245850e-01 5.940315127372741699e-01
2.783782184123992920e-01 6.663332134485244751e-02 2.423348426818847656e-01 -6.030007600784301758e-01 5.778388306498527527e-02 -2.732907421886920929e-02 3.936664015054702759e-02 7.000669240951538086e-01
-3.112206049263477325e-02 3.571662604808807373e-01 -1.006709262728691101e-01 -6.597895622253417969e-01 9.839349985122680664e-02 3.070658147335052490e-01 1.836257874965667725e-01 5.369523167610168457e-01
3.713379800319671631e-01 1.325958818197250366e-01 -2.400174885988235474e-01 -4.745220243930816650e-01 1.695962273515760899e-03 1.085701435804367065e-01 5.851094722747802734e-01 4.556352794170379639e-01
1.435111314058303833e-01 5.191280245780944824e-01 -1.405284404754638672e-01 -7.144489288330078125e-01 7.728241384029388428e-02 1.525066494941711426e-01 1.857506781816482544e-01 3.405744731426239014e-01
4.129499793052673340e-01 -2.268171757459640503e-01 -6.180472373962402344e-01 1.069827228784561157e-01 -3.093500137329101562e-01 2.398814409971237183e-01 -3.098889589309692383e-01 3.678683340549468994e-01
4.559381008148193359e-01 -3.124793469905853271e-01 -4.819186031818389893e-01 -1.134231165051460266e-01 -9.522139281034469604e-02 4.945194721221923828e-01 1.359313428401947021e-01 4.210380017757415771e-01
-9.108478575944900513e-02 4.515015780925750732e-01 -2.268055081367492676e-01 -5.687302350997924805e-01 9.252902120351791382e-02 4.727931916713714600e-01 3.595602512359619141e-02 4.237537682056427002e-01
4.048790931701660156e-01 -1.311590969562530518e-01 -5.934265851974487305e-01 -8.123238384723663330e-02 -2.782803177833557129e-01 -6.420721113681793213e-02 -5.314841866493225098e-01 3.099650442600250244e-01
1.046195849776268005e-01 1.605910211801528931e-01 -6.397190690040588379e-01 -5.402794107794761658e-02 1.364367604255676270e-01 -4.083504974842071533e-01 3.118706941604614258e-01 5.181480646133422852e-01
5.699039101600646973e-01 3.371613621711730957e-01 -4.407752305269241333e-02 -1.076991111040115356e-01 -1.851976811885833740e-01 -5.995570421218872070e-01 -1.194212958216667175e-01 3.741148114204406738e-01
4.080338776111602783e-01 2.137987464666366577e-01 2.408002763986587524e-01 -2.427411824464797974e-01 -5.067391991615295410e-01 -2.935023009777069092e-01 -6.151098757982254028e-02 5.693668723106384277e-01
2.596573531627655029e-01 -2.906096279621124268e-01 -4.211415052413940430e-01 2.599062919616699219e-01 -2.651697993278503418e-01 -1.563234776258468628e-01 -7.329189032316207886e-02 7.092875838279724121e-01
5.523130297660827637e-01 -1.941567808389663696e-01 -4.104795157909393311e-01 -3.524074852466583252e-01 -1.641975343227386475e-01 5.246554613113403320e-01 -1.339728981256484985e-01 2.107035368680953979e-01
4.203782975673675537e-02 1.607902348041534424e-01 -8.267483115196228027e-02 1.154056787490844727e-01 -6.530904173851013184e-01 1.312953382730484009e-01 4.323007166385650635e-02 7.117522358894348145e-01
2.760206460952758789e-01 4.279140830039978027e-01 -3.457522690296173096e-01 -3.916488885879516602e-01 4.102374017238616943e-01 -3.622634410858154297e-01 -1.857447326183319092e-01 3.657020330429077148e-01
3.924621939659118652e-01 4.988577067852020264e-01 2.425305992364883423e-01 -3.032371997833251953e-01 -2.656385600566864014e-01 2.930220365524291992e-01 4.245031476020812988e-01 3.312278687953948975e-01
4.224922955036163330e-01 6.480870842933654785e-01 2.921605706214904785e-01 -3.583924472332000732e-01 -2.321559041738510132e-01 -1.582119464874267578e-01 4.367281682789325714e-03 3.297484219074249268e-01
4.269865155220031738e-01 -2.494870275259017944e-01 -4.474252462387084961e-01 -4.831606447696685791e-01 -4.634302854537963867e-01 1.159533411264419556e-01 -2.383338660001754761e-02 3.049988746643066406e-01
2.505300641059875488e-01 7.795129418373107910e-01 7.589813321828842163e-02 7.065126555971801281e-04 -1.629825532436370850e-01 -2.503618597984313965e-01 1.648718267679214478e-01 4.554184675216674805e-01
1.678906679153442383e-01 5.752090811729431152e-01 -2.343775928020477295e-01 -4.584187269210815430e-01 2.270065397024154663e-01 1.038910895586013794e-01 3.638774156570434570e-01 4.255991578102111816e-01
2.273269295692443848e-01 2.169528007507324219e-01 3.317742645740509033e-01 -2.457223534584045410e-01 -4.129389300942420959e-02 -1.420640647411346436e-01 1.333196014165878296e-01 8.313475251197814941e-01
2.976451814174652100e-01 6.988596171140670776e-02 -2.841296195983886719e-01 -8.141554594039916992e-01 1.698686182498931885e-01 -1.558002680540084839e-01 -1.644955761730670929e-02 3.309757411479949951e-01
1.795965246856212616e-02 1.187026221305131912e-02 -1.279269009828567505e-01 -5.588695406913757324e-01 3.065077122300863266e-03 2.507686316967010498e-01 3.284204900264739990e-01 7.071645259857177734e-01
4.141576290130615234e-01 2.013606131076812744e-01 2.246729135513305664e-01 -5.686002969741821289e-01 3.137030899524688721e-01 1.684926599264144897e-01 1.786862313747406006e-01 5.053859353065490723e-01
-7.285907864570617676e-02 2.112040072679519653e-01 3.539770469069480896e-02 -6.992359161376953125e-01 -1.105186492204666138e-01 3.884445130825042725e-02 -1.357842236757278442e-01 6.540182232856750488e-01
4.812315404415130615e-01 4.337501227855682373e-01 1.001413092017173767e-01 4.651032015681266785e-02 -4.634329974651336670e-01 -3.704995810985565186e-01 -7.773680239915847778e-02 4.582603573799133301e-01
6.075883507728576660e-01 6.550824642181396484e-01 1.051409170031547546e-01 -3.792431652545928955e-01 2.620233967900276184e-02 -4.576124623417854309e-02 -8.192344009876251221e-02 1.932127028703689575e-01
3.834276795387268066e-01 2.418655604124069214e-01 2.211710214614868164e-01 3.308798372745513916e-01 2.273839525878429413e-02 -2.527720928192138672e-01 -5.368606746196746826e-02 7.541837096214294434e-01
1.371301561594009399e-01 7.263589650392532349e-02 -2.789337933063507080e-01 -9.277845174074172974e-02 -5.291494131088256836e-01 -4.925894737243652344e-01 -3.091685771942138672e-01 5.208441615104675293e-01
1.345219463109970093e-01 3.615880310535430908e-01 1.963389515876770020e-01 -9.735184907913208008e-02 -6.149260997772216797e-01 -1.482339054346084595e-01 -2.239799052476882935e-01 5.940178632736206055e-01
4.239366948604583740e-01 3.312728926539421082e-02 -3.811811506748199463e-01 -7.137536257505416870e-02 -3.456531092524528503e-02 7.715899348258972168e-01 2.162449248135089874e-02 2.679053843021392822e-01
4.150495678186416626e-02 -1.706288941204547882e-02 -3.197015523910522461e-01 1.334405094385147095e-01 -6.556327939033508301e-01 -5.467731133103370667e-02 -3.116250969469547272e-03 6.671710610389709473e-01
-3.652068376541137695e-01 5.338954925537109375e-01 -1.746715754270553589e-01 -2.567875385284423828e-01 -1.468285322189331055e-01 2.722995281219482422e-01 -3.009498417377471924e-01 5.466747283935546875e-01
5.257154703140258789e-01 -3.230341970920562744e-01 -4.209060072898864746e-01 -4.363787770271301270e-01 -2.168332785367965698e-01 1.595311760902404785e-01 -2.579287886619567871e-01 3.356934189796447754e-01
4.175334274768829346e-01 -1.959779560565948486e-01 -3.932177126407623291e-01 -2.472188919782638550e-01 -3.894438445568084717e-01 2.055322676897048950e-01 -5.334289669990539551e-01 3.050651848316192627e-01
3.141722679138183594e-01 1.312612891197204590e-01 -8.358935266733169556e-02 -8.413444757461547852e-01 1.761469617486000061e-02 3.016535639762878418e-01 -1.284832060337066650e-01 2.478011846542358398e-01
-3.543774187564849854e-01 4.259567260742187500e-01 -4.267752170562744141e-01 -1.913549154996871948e-01 1.727228313684463501e-01 2.533998489379882812e-01 -2.725550830364227295e-01 5.530756711959838867e-01
6.766755580902099609e-01 -2.137377709150314331e-01 1.502497792243957520e-01 1.556042730808258057e-01 -1.190508082509040833e-01 -1.774366796016693115e-01 1.347155719995498657e-01 6.211549639701843262e-01
3.793938755989074707e-01 6.799231171607971191e-01 2.552974969148635864e-02 -1.323307305574417114e-02 9.071887284517288208e-02 -7.761269807815551758e-02 -5.320466160774230957e-01 3.092101216316223145e-01
4.246443212032318115e-01 8.607099950313568115e-02 -3.740315735340118408e-01 -2.367208302021026611e-01 4.784586429595947266e-01 -3.938240408897399902e-01 7.976993173360824585e-02 4.753414392471313477e-01
3.743220567703247070e-01 2.325357496738433838e-01 -9.712384082376956940e-03 -1.863484270870685577e-02 6.856860220432281494e-02 7.956046462059020996e-01 1.522414535284042358e-01 3.801349997520446777e-01
4.356010854244232178e-01 -9.412244707345962524e-02 -5.010868906974792480e-01 -8.903297036886215210e-02 -4.989823698997497559e-01 1.235192567110061646e-01 -4.561184644699096680e-01 2.647511363029479980e-01
6.131400167942047119e-02 8.304767012596130371e-01 -2.252774685621261597e-01 3.879939392209053040e-02 -1.392971575260162354e-01 -9.303155541419982910e-02 -4.103479981422424316e-01 2.405195981264114380e-01
3.426521718502044678e-01 2.931219637393951416e-01 -3.648993372917175293e-01 -6.489358544349670410e-01 3.171219825744628906e-01 -1.766573339700698853e-01 -2.947916388511657715e-01 1.540250480175018311e-01
6.284430027008056641e-01 -3.214449062943458557e-02 -1.632016152143478394e-01 1.163704767823219299e-01 -3.045936822891235352e-01 5.937538146972656250e-01 -1.449409406632184982e-03 3.442763686180114746e-01
2.826734483242034912e-01 -2.091003552777692676e-04 4.018573164939880371e-01 -2.549942210316658020e-02 2.518140673637390137e-01 8.542478084564208984e-02 -2.477024495601654053e-01 7.911334633827209473e-01
2.696839272975921631e-01 -6.927517056465148926e-02 -6.603146195411682129e-01 -1.986045539379119873e-01 4.856986701488494873e-01 -2.633492350578308105e-01 8.569830656051635742e-02 3.666228652000427246e-01
4.337607622146606445e-01 5.393939614295959473e-01 1.757702976465225220e-01 -3.392658531665802002e-01 -4.598384201526641846e-01 2.937242984771728516e-01 2.079222053289413452e-01 1.842612475156784058e-01
5.313583016395568848e-01 6.567543745040893555e-01 1.473402976989746094e-01 -3.867013752460479736e-01 -2.740189731121063232e-01 1.336216777563095093e-01 6.946853548288345337e-02 1.315969377756118774e-01
2.648565173149108887e-01 -1.032019257545471191e-01 -5.350713804364204407e-02 -5.435236543416976929e-02 -4.759866595268249512e-01 -4.551833271980285645e-01 -1.199547573924064636e-01 6.820840835571289062e-01
6.587107777595520020e-01 3.601679503917694092e-01 -2.512674033641815186e-01 -3.772770762443542480e-01 3.935314416885375977e-01 -1.867801398038864136e-01 -1.677747964859008789e-01 1.140337064862251282e-01
-4.006584882736206055e-01 3.105011880397796631e-01 -2.266808897256851196e-01 -4.731037467718124390e-02 -2.747384607791900635e-01 1.304936688393354416e-02 -3.844679296016693115e-01 6.826215982437133789e-01
3.053155243396759033e-01 -2.806649915874004364e-02 -6.808373928070068359e-01 2.795971930027008057e-01 9.670631960034370422e-03 2.540971636772155762e-01 -3.338159620761871338e-01 4.338068962097167969e-01
4.316534996032714844e-01 -1.704882085323333740e-02 -3.092682063579559326e-01 -4.175645709037780762e-01 -3.839604556560516357e-01 3.477375805377960205e-01 -4.995194673538208008e-01 1.597212702035903931e-01
4.295694231986999512e-01 6.115200519561767578e-01 4.089685380458831787e-01 -3.239415884017944336e-01 -1.500690877437591553e-01 -3.467359021306037903e-02 -4.344633966684341431e-02 3.790901601314544678e-01
7.128481268882751465e-01 -2.900341749191284180e-01 -2.861159443855285645e-01 -3.325869441032409668e-01 -3.676941990852355957e-01 -8.921801112592220306e-03 -1.810093820095062256e-01 2.172746062278747559e-01
1.410976648330688477e-01 8.502447605133056641e-01 1.745679080486297607e-01 7.802284508943557739e-02 -1.998228281736373901e-01 1.727571189403533936e-01 -2.477428913116455078e-01 2.991040349006652832e-01
4.349445998668670654e-01 2.321518361568450928e-01 1.471117436885833740e-01 -7.528570890426635742e-01 -6.891518831253051758e-02 3.093016147613525391e-01 -1.108769029378890991e-01 2.361835688352584839e-01
5.741726160049438477e-01 3.410992026329040527e-01 4.151819944381713867e-01 -3.164323866367340088e-01 6.617956608533859253e-02 4.124786257743835449e-01 -1.643121242523193359e-02 3.266242444515228271e-01
2.585701644420623779e-01 4.333607256412506104e-01 -3.796355724334716797e-01 -4.500018358230590820e-01 3.340356945991516113e-01 -3.755383789539337158e-01 -2.175833284854888916e-02 3.816185891628265381e-01
-1.239164248108863831e-01 7.262782752513885498e-02 4.429446905851364136e-02 -5.804361701011657715e-01 -2.961696684360504150e-01 1.548958122730255127e-01 -2.921430170536041260e-01 6.659166812896728516e-01
6.557103395462036133e-01 5.648910403251647949e-01 7.314941287040710449e-02 -4.335266351699829102e-01 1.825910806655883789e-01 3.975405544042587280e-02 9.093093872070312500e-02 1.202397719025611877e-01
1.491498053073883057e-01 1.679623313248157501e-02 1.631092280149459839e-02 2.090388443320989609e-03 -2.230509519577026367e-01 6.821089386940002441e-01 1.965518444776535034e-01 6.508032679557800293e-01
5.531494021415710449e-01 5.884920954704284668e-01 1.729747056961059570e-01 -3.694912195205688477e-01 -2.676132321357727051e-01 2.742523252964019775e-01 1.599301397800445557e-01 9.407468885183334351e-02
6.426986455917358398e-01 3.668619096279144287e-01 1.471865475177764893e-01 -3.834603726863861084e-01 1.939805895090103149e-01 4.709029793739318848e-01 -1.230620890855789185e-01 9.551224112510681152e-02
2.305577099323272705e-01 -1.629853993654251099e-01 -3.814177513122558594e-01 1.096929758787155151e-01 -5.106949210166931152e-01 -2.951771318912506104e-01 1.268617212772369385e-01 6.314541101455688477e-01
2.439324408769607544e-01 5.220195055007934570e-01 1.163828535936772823e-03 -1.304572969675064087e-01 -5.088651776313781738e-01 -3.878956735134124756e-01 1.473262906074523926e-01 4.688923060894012451e-01
5.686557888984680176e-01 -2.088734209537506104e-01 -3.205333352088928223e-01 -3.828322589397430420e-01 -2.677902579307556152e-01 5.050767064094543457e-01 -1.384479105472564697e-01 1.942122280597686768e-01
1.060238555073738098e-01 2.452976256608963013e-01 1.224107947200536728e-02 -7.264378070831298828e-01 7.401666045188903809e-02 9.120751172304153442e-03 -3.512010276317596436e-01 5.213660001754760742e-01
7.960230708122253418e-01 1.311289072036743164e-01 2.249535918235778809e-01 -9.602349996566772461e-02 -4.335457384586334229e-01 -1.396665573120117188e-01 -2.193506807088851929e-01 1.836970001459121704e-01
2.750038802623748779e-01 2.579598128795623779e-01 -3.375791013240814209e-01 -6.210151910781860352e-01 1.888516247272491455e-01 -3.169003725051879883e-01 -3.639968037605285645e-01 2.993753254413604736e-01
1.303556710481643677e-01 4.326536655426025391e-01 -4.721859842538833618e-02 -1.743558198213577271e-01 -6.800000667572021484e-01 -2.134754210710525513e-01 1.289482861757278442e-01 4.884558916091918945e-01
2.023029923439025879e-01 2.822525054216384888e-02 -3.654356896877288818e-01 7.965179532766342163e-02 -5.657134056091308594e-01 -3.597739040851593018e-01 1.591743677854537964e-01 5.861603021621704102e-01
4.388417005538940430e-01 2.596577405929565430e-01 -1.853482611477375031e-02 -3.660430610179901123e-01 7.731365412473678589e-02 -5.433991551399230957e-01 -3.337398171424865723e-01 4.393432140350341797e-01
5.740365982055664062e-01 3.484866619110107422e-01 -2.423104941844940186e-01 -5.873127579689025879e-01 2.132420688867568970e-01 -2.268423289060592651e-01 -1.327474862337112427e-01 1.756045371294021606e-01
2.065902054309844971e-01 -2.211764752864837646e-01 -1.125878840684890747e-01 -4.332739114761352539e-02 -1.112203523516654968e-01 5.220288038253784180e-01 3.557612597942352295e-01 6.945489048957824707e-01
-9.858568757772445679e-02 1.373668313026428223e-01 -1.249219477176666260e-01 -1.071446612477302551e-01 -3.886675834655761719e-01 5.228760242462158203e-01 2.911055088043212891e-01 6.596374511718750000e-01
-3.521746955811977386e-03 -7.112779468297958374e-02 -5.535836815834045410e-01 -1.234768144786357880e-02 -2.085280269384384155e-01 -3.861969113349914551e-01 1.068534031510353088e-01 6.958962678909301758e-01
1.878062337636947632e-01 1.506047695875167847e-01 -5.343721508979797363e-01 -3.341329991817474365e-01 4.107927680015563965e-01 -2.355279922485351562e-01 3.344871401786804199e-01 4.568837285041809082e-01
1.222841441631317139e-01 -2.277421392500400543e-02 -4.107476770877838135e-01 1.590719074010848999e-01 -4.571937620639801025e-01 -3.256227076053619385e-01 -6.746950093656778336e-03 6.894989609718322754e-01
6.003584340214729309e-02 4.371370077133178711e-01 2.757597267627716064e-01 2.291340678930282593e-01 -8.025417104363441467e-03 -2.272002771496772766e-02 -7.455424871295690536e-03 8.222681283950805664e-01
7.609731554985046387e-01 -5.439760535955429077e-02 5.314483493566513062e-02 3.133012950420379639e-01 3.574864473193883896e-03 -2.856805920600891113e-01 -3.541316390037536621e-01 3.315770626068115234e-01
-1.477386504411697388e-01 1.980734318494796753e-01 -4.499095678329467773e-01 2.066898494958877563e-01 -4.797545373439788818e-01 3.508634567260742188e-01 1.396551728248596191e-01 5.665930509567260742e-01
4.460957646369934082e-01 1.992992758750915527e-01 5.101256817579269409e-02 -7.571337223052978516e-01 -7.046940177679061890e-02 2.859631180763244629e-01 -7.759155333042144775e-02 3.044064640998840332e-01
-3.048604587092995644e-03 6.760923862457275391e-01 -1.874514520168304443e-01 -4.493146240711212158e-01 -3.336927294731140137e-01 3.057757318019866943e-01 1.139127090573310852e-01 2.967194020748138428e-01
-2.332420647144317627e-01 5.693857073783874512e-01 -4.035063683986663818e-01 -2.022233009338378906e-01 -1.476857662200927734e-01 2.001343369483947754e-01 1.089880317449569702e-01 5.864666700363159180e-01
4.595317542552947998e-01 4.614790976047515869e-01 -3.027974665164947510e-01 1.090881153941154480e-01 -6.429436206817626953e-01 2.126142084598541260e-01 1.053438633680343628e-01 5.101534724235534668e-02
3.335894346237182617e-01 7.007489800453186035e-01 -1.625645309686660767e-01 3.588285669684410095e-02 7.812521606683731079e-02 -2.289649993181228638e-01 3.876832723617553711e-01 4.014066159725189209e-01
4.188216924667358398e-01 5.623537302017211914e-02 7.030836492776870728e-02 -2.843254059553146362e-02 8.136115968227386475e-02 7.785639762878417969e-01 1.240969970822334290e-01 4.330043792724609375e-01
4.726764559745788574e-01 2.957628667354583740e-01 -3.221409618854522705e-01 7.268850505352020264e-02 -6.023188233375549316e-01 2.909986488521099091e-02 4.099522233009338379e-01 2.198802530765533447e-01
5.912573933601379395e-01 -1.375478412955999374e-02 -5.465762615203857422e-01 -1.116819158196449280e-01 -5.675041675567626953e-01 -4.712995514273643494e-02 -8.410288393497467041e-02 8.747307211160659790e-02
-7.468495517969131470e-02 1.036096215248107910e-01 -7.245038747787475586e-01 1.734824478626251221e-01 -2.127380967140197754e-01 -1.528817117214202881e-01 1.563957035541534424e-01 5.793059468269348145e-01
5.326857566833496094e-01 3.904185295104980469e-01 2.482177913188934326e-01 -4.450182318687438965e-01 9.201788157224655151e-02 3.330878913402557373e-01 1.132038757205009460e-01 4.146515727043151855e-01
3.046538829803466797e-01 5.058957338333129883e-01 1.679488867521286011e-01 -4.339199960231781006e-01 -4.527201056480407715e-01 4.132858514785766602e-01 4.956743121147155762e-02 2.377911210060119629e-01
2.959237694740295410e-01 1.828203350305557251e-02 -3.801822662353515625e-01 -5.796031951904296875e-01 3.068926632404327393e-01 5.226129665970802307e-02 3.652990162372589111e-01 4.486185014247894287e-01
3.732556998729705811e-01 1.324494332075119019e-01 5.462131500244140625e-01 -6.840493530035018921e-02 -1.529279947280883789e-01 9.817312657833099365e-02 -2.357745468616485596e-01 6.719335913658142090e-01
-2.809787392616271973e-01 4.329423010349273682e-01 -1.991097331047058105e-01 -4.738184511661529541e-01 1.763487793505191803e-02 2.695852518081665039e-01 -1.506832391023635864e-01 6.113680601119995117e-01
2.224592119455337524e-01 -1.615659147500991821e-01 -5.492119789123535156e-01 -6.173672080039978027e-01 -3.481550514698028564e-01 8.191537857055664062e-02 -8.686567656695842743e-03 3.370977044105529785e-01
2.622357606887817383e-01 9.137538820505142212e-02 1.670080125331878662e-01 3.245010972023010254e-01 1.032298579812049866e-01 -1.251458525657653809e-01 6.230879202485084534e-02 8.714872002601623535e-01
2.064801454544067383e-01 2.656156420707702637e-01 -2.299238443374633789e-01 -6.072391271591186523e-01 1.682084947824478149e-01 1.946091800928115845e-01 4.787905812263488770e-01 4.120711386203765869e-01
4.162391126155853271e-01 3.592020869255065918e-01 4.937526881694793701e-01 -3.821354210376739502e-01 1.244700048118829727e-02 2.062516957521438599e-01 -9.832802414894104004e-02 5.055061578750610352e-01
1.754458397626876831e-01 4.555271863937377930e-01 1.847376078367233276e-01 3.160458803176879883e-02 -3.120747208595275879e-01 -3.037410974502563477e-01 1.735324263572692871e-01 7.119157910346984863e-01
1.800782233476638794e-01 -3.990382328629493713e-02 5.008602887392044067e-02 -1.380050331354141235e-01 -1.427601575851440430e-01 -5.014734268188476562e-01 -8.588898181915283203e-02 8.155934810638427734e-01
3.637101352214813232e-01 4.606954455375671387e-01 2.997656762599945068e-01 1.403708457946777344e-01 1.501437723636627197e-01 -7.890039682388305664e-02 1.895178705453872681e-01 6.937043666839599609e-01
2.064418345689773560e-01 -1.703550964593887329e-01 -2.126086950302124023e-01 2.254575863480567932e-02 -2.418677881360054016e-02 -4.753457903861999512e-01 -2.967663109302520752e-01 7.536852359771728516e-01
7.633380889892578125e-01 -6.124863401055335999e-02 -4.120334982872009277e-01 1.499910950660705566e-01 -2.859613001346588135e-01 2.887452542781829834e-01 -8.780445158481597900e-02 2.200848460197448730e-01
9.784647822380065918e-02 -4.419837519526481628e-02 -2.596860229969024658e-01 1.918922923505306244e-02 -3.787815868854522705e-01 -4.662240743637084961e-01 -8.172124624252319336e-02 7.437398433685302734e-01
1.666146814823150635e-01 -3.349460065364837646e-01 -3.659756183624267578e-01 1.317801177501678467e-01 -1.709728389978408813e-01 -2.668853998184204102e-01 3.293365612626075745e-02 7.792319059371948242e-01
4.078410267829895020e-01 -2.418625503778457642e-01 -5.558529496192932129e-01 -1.757347136735916138e-01 -1.457914859056472778e-01 5.460164546966552734e-01 2.174601517617702484e-02 3.397808372974395752e-01
4.310093820095062256e-01 9.432286769151687622e-02 -6.034804582595825195e-01 -4.710058216005563736e-03 -3.396893739700317383e-01 1.910405606031417847e-01 4.963876903057098389e-01 2.069715112447738647e-01
7.543902099132537842e-02 2.141653597354888916e-01 -1.259307116270065308e-01 -4.594320952892303467e-01 -5.105807632207870483e-02 3.367964327335357666e-01 4.574613273143768311e-01 6.294412612915039062e-01
1.643776297569274902e-01 6.843152642250061035e-01 3.102327138185501099e-02 -1.882098428905010223e-02 1.488871276378631592e-01 -2.540853321552276611e-01 1.456931699067354202e-02 6.453193426132202148e-01
4.431891739368438721e-01 5.306636095046997070e-01 3.305023014545440674e-01 -4.086520373821258545e-01 1.643985658884048462e-01 4.586898535490036011e-02 -1.558735072612762451e-01 4.385472834110260010e-01
1.528161168098449707e-01 1.049975529313087463e-01 -3.624190092086791992e-01 -6.754871457815170288e-02 -3.079001605510711670e-01 -4.561890065670013428e-01 -5.036087632179260254e-01 5.226658582687377930e-01
1.397896558046340942e-01 4.916008189320564270e-02 -6.010137200355529785e-01 -3.172436058521270752e-01 3.054588437080383301e-01 1.012263447046279907e-01 5.047450065612792969e-01 3.973182439804077148e-01
3.842874467372894287e-01 -1.271550953388214111e-01 -3.643715679645538330e-01 -3.250331878662109375e-01 2.487225830554962158e-02 -7.558022439479827881e-02 5.621055364608764648e-01 5.248313546180725098e-01
6.306526660919189453e-01 2.949392795562744141e-01 3.295254707336425781e-01 -4.731804132461547852e-01 1.779046654701232910e-02 7.392968237400054932e-02 -5.727175995707511902e-02 4.168205857276916504e-01
4.817474484443664551e-01 8.335944265127182007e-02 4.020643532276153564e-01 5.130254477262496948e-02 1.186183765530586243e-01 -1.042919531464576721e-01 -2.006450295448303223e-01 7.290249466896057129e-01
2.285897433757781982e-01 4.868108928203582764e-01 9.356559067964553833e-02 -5.067836642265319824e-01 2.693189382553100586e-01 4.779990315437316895e-01 7.744213938713073730e-02 3.717049658298492432e-01
4.714536070823669434e-01 6.148079037666320801e-01 -4.430655539035797119e-01 4.654511809349060059e-02 3.240619599819183350e-01 -2.364169955253601074e-01 2.206595800817012787e-02 1.996828168630599976e-01
5.697970390319824219e-01 2.775138616561889648e-01 3.371787965297698975e-01 2.115328609943389893e-01 -1.406222432851791382e-01 -1.240704134106636047e-01 -1.926666796207427979e-01 6.062944531440734863e-01
1.832880675792694092e-01 3.868723213672637939e-01 9.598018229007720947e-02 -1.583154648542404175e-01 -6.268666386604309082e-01 2.195819467306137085e-02 3.789030909538269043e-01 4.954270720481872559e-01
6.657280325889587402e-01 1.965194791555404663e-01 -3.072218894958496094e-01 -2.256799340248107910e-01 5.167377740144729614e-02 -4.904566705226898193e-01 -1.323526054620742798e-01 3.348650038242340088e-01
2.953695058822631836e-01 4.019371047616004944e-02 1.115329116582870483e-01 -7.530439496040344238e-01 6.002861261367797852e-02 2.707190811634063721e-01 3.321295604109764099e-02 5.036180615425109863e-01
5.669860839843750000e-01 5.244567394256591797e-01 -1.411930173635482788e-01 -3.044376969337463379e-01 -1.253626309335231781e-03 -4.335474669933319092e-01 1.161177679896354675e-01 2.990082800388336182e-01
3.552906587719917297e-02 6.911175251007080078e-01 8.128932118415832520e-02 -4.167267978191375732e-01 -1.716024875640869141e-01 4.914172887802124023e-01 1.389825437217950821e-02 2.639954090118408203e-01
1.990864127874374390e-01 7.951106429100036621e-01 7.823179662227630615e-02 -1.001948192715644836e-01 2.344739139080047607e-01 -1.508744899183511734e-02 5.664115399122238159e-02 5.035779476165771484e-01
5.670496821403503418e-01 7.243712246417999268e-02 -3.539073169231414795e-01 5.208918452262878418e-02 -3.328398764133453369e-01 7.455417513847351074e-02 6.021071672439575195e-01 2.576241195201873779e-01
2.160609215497970581e-01 -7.778394222259521484e-02 -4.007462784647941589e-02 -5.520943999290466309e-01 5.425157397985458374e-02 4.396991729736328125e-01 3.246896862983703613e-01 5.823670029640197754e-01
3.268311023712158203e-01 3.727823197841644287e-01 -2.721796035766601562e-01 -3.319003880023956299e-01 3.078512847423553467e-01 -4.296918809413909912e-01 2.574307024478912354e-01 4.736001491546630859e-01
3.775724172592163086e-01 3.211290836334228516e-01 3.086930215358734131e-01 7.622112333774566650e-02 -1.889320909976959229e-01 -2.782641351222991943e-01 6.659933924674987793e-02 7.318828105926513672e-01
-2.278993278741836548e-01 2.467525154352188110e-01 -5.130704119801521301e-02 -5.023217201232910156e-01 -3.972840607166290283e-01 1.674987226724624634e-01 -2.237555682659149170e-01 6.294906139373779297e-01
4.234209358692169189e-01 6.444957107305526733e-02 -6.718470454216003418e-01 -3.112841248512268066e-01 -3.359626829624176025e-01 1.835170239210128784e-01 -3.201027810573577881e-01 1.388148218393325806e-01
3.835276067256927490e-01 4.637494683265686035e-01 2.884218394756317139e-01 -4.385070502758026123e-01 8.207282423973083496e-02 4.674032032489776611e-01 -1.747215390205383301e-01 3.265546560287475586e-01
4.796675741672515869e-01 6.694455742835998535e-01 8.887599408626556396e-02 2.175856977701187134e-01 -4.949034005403518677e-02 -2.644017040729522705e-01 9.858576208353042603e-02 4.294677078723907471e-01
8.709245175123214722e-02 -1.412108838558197021e-01 -6.209868788719177246e-01 -1.515626907348632812e-01 2.939011752605438232e-01 -3.712485432624816895e-01 6.138127297163009644e-02 5.795750617980957031e-01
8.356209099292755127e-02 5.874341130256652832e-01 9.622791549190878868e-04 -5.447912812232971191e-01 -9.634736925363540649e-02 3.227494657039642334e-01 1.616005413234233856e-02 4.872666597366333008e-01
2.703880369663238525e-01 6.917251646518707275e-02 -5.358176827430725098e-01 -4.209237396717071533e-01 3.408980965614318848e-01 -3.992021679878234863e-01 1.481058597564697266e-01 4.003983736038208008e-01
-4.592151194810867310e-02 6.686967611312866211e-02 -1.671672053635120392e-02 -5.472546219825744629e-01 -3.919151127338409424e-01 1.596976369619369507e-01 -2.236743122339248657e-01 6.815583109855651855e-01
1.330124586820602417e-01 7.056279182434082031e-01 -3.504317998886108398e-01 3.305086195468902588e-01 -3.258730471134185791e-01 1.012259498238563538e-01 -1.476563215255737305e-01 3.378108143806457520e-01
-2.629723846912384033e-01 4.611007273197174072e-01 7.460161298513412476e-02 -1.394685208797454834e-01 -3.260966837406158447e-01 3.607973456382751465e-01 -5.387218203395605087e-03 6.757750511169433594e-01
3.794407248497009277e-01 2.622610330581665039e-01 4.535450041294097900e-01 -3.634999692440032959e-01 2.861345931887626648e-02 -7.202025502920150757e-02 -8.988486230373382568e-02 6.597906351089477539e-01
5.455183386802673340e-01 -2.473411560058593750e-01 -1.774394363164901733e-01 4.325245022773742676e-01 -1.360713988542556763e-01 -1.900805383920669556e-01 -2.081481516361236572e-01 5.698232054710388184e-01
8.335094153881072998e-02 -1.188142923638224602e-03 -4.699302613735198975e-01 2.281032651662826538e-01 -7.862164825201034546e-02 -4.079939723014831543e-01 -2.717419564723968506e-01 6.882597804069519043e-01
2.404748499393463135e-01 7.265412211418151855e-01 7.752926647663116455e-02 -4.234349727630615234e-02 -1.297526359558105469e-01 -1.442074179649353027e-01 -4.514642357826232910e-01 4.062693119049072266e-01
3.260914683341979980e-01 3.776243627071380615e-01 -3.431949019432067871e-01 3.331598043441772461e-01 -2.392264828085899353e-02 6.043660044670104980e-01 -2.192316949367523193e-01 3.292306661605834961e-01
-3.009696900844573975e-01 3.863121569156646729e-01 -2.626037038862705231e-02 -2.449478507041931152e-01 -7.298834621906280518e-02 4.021574556827545166e-01 -3.623164594173431396e-01 6.333719491958618164e-01
2.695087194442749023e-01 -2.034411430358886719e-01 -4.550934731960296631e-01 2.507881224155426025e-01 -3.049151897430419922e-01 -2.999110519886016846e-01 1.094040498137474060e-01 6.489091515541076660e-01
2.993624806404113770e-01 -1.966833472251892090e-01 -7.301000356674194336e-01 7.564019411802291870e-02 -2.818445563316345215e-01 1.714090704917907715e-01 -1.886923462152481079e-01 4.341753125190734863e-01
-1.532860994338989258e-01 2.942993640899658203e-01 -5.721513554453849792e-02 -3.733227849006652832e-01 -5.999050140380859375e-01 2.757491171360015869e-01 8.936959505081176758e-02 5.507605671882629395e-01
-2.957445979118347168e-01 5.071746110916137695e-01 -3.363842964172363281e-01 -2.954974770545959473e-01 -3.857227861881256104e-01 6.121033430099487305e-02 4.909086599946022034e-02 5.476287603378295898e-01
1.111630201339721680e-01 -1.589204818010330200e-01 -2.283751070499420166e-01 -2.210863865911960602e-03 -4.593164920806884766e-01 -3.356057703495025635e-01 -1.036674454808235168e-01 7.588657140731811523e-01
2.340064793825149536e-01 -2.200641110539436340e-02 -5.659475326538085938e-01 -1.896758079528808594e-01 2.467347532510757446e-01 5.775170326232910156e-01 2.405066192150115967e-01 3.691012263298034668e-01
8.496003597974777222e-02 2.078784555196762085e-01 1.773936897516250610e-01 -5.885323882102966309e-01 -3.777679800987243652e-02 4.375734627246856689e-01 -2.083671391010284424e-01 5.791500806808471680e-01
2.482753843069076538e-01 5.969443321228027344e-01 -1.316938549280166626e-01 1.492906063795089722e-01 -6.565510034561157227e-01 -7.272603362798690796e-02 9.085894376039505005e-02 3.127017915248870850e-01
1.711964607238769531e-01 3.774511516094207764e-01 -1.100601032376289368e-01 -5.283045768737792969e-01 -1.109378412365913391e-01 4.913281798362731934e-01 4.375682175159454346e-01 3.030295968055725098e-01
4.421098232269287109e-01 2.574042081832885742e-01 -3.178196251392364502e-01 -9.882327169179916382e-02 -3.973658084869384766e-01 5.183682441711425781e-01 4.185008406639099121e-01 1.604938358068466187e-01
7.003439664840698242e-01 3.750248849391937256e-01 5.594644695520401001e-02 1.321871280670166016e-01 1.588959544897079468e-01 -2.627033889293670654e-01 -4.027366638183593750e-01 3.030075132846832275e-01
1.842858046293258667e-01 7.422716617584228516e-01 -5.295649766921997070e-01 1.344475597143173218e-01 2.645099759101867676e-01 -5.056334659457206726e-03 3.846586495637893677e-02 2.123335003852844238e-01
4.157871007919311523e-01 -4.824364557862281799e-02 3.756959736347198486e-02 1.430840641260147095e-01 -1.084449216723442078e-01 7.393814921379089355e-01 -8.716795593500137329e-02 4.866883754730224609e-01
1.984058767557144165e-01 3.748568296432495117e-01 7.720857858657836914e-03 -5.152535438537597656e-01 1.304628793150186539e-02 -2.217319309711456299e-01 -3.511200249195098877e-01 6.180220246315002441e-01
-2.224865853786468506e-01 9.125804156064987183e-02 -3.569929003715515137e-01 9.409599751234054565e-02 -3.000602126121520996e-01 -1.139845922589302063e-01 -4.337924122810363770e-01 7.174044251441955566e-01
4.668492972850799561e-01 3.696905076503753662e-01 -2.945978939533233643e-01 -6.307712197303771973e-01 3.362743556499481201e-01 -8.892224729061126709e-02 5.952385067939758301e-02 1.902358084917068481e-01
1.828014701604843140e-01 -9.210671298205852509e-03 -5.899978876113891602e-01 4.376870021224021912e-02 -2.004989683628082275e-01 -5.689575672149658203e-01 -1.253509968519210815e-01 4.866829514503479004e-01
1.693303324282169342e-02 5.781298875808715820e-01 -3.286174535751342773e-01 -5.793172121047973633e-01 5.600376520305871964e-03 -2.885127067565917969e-01 -7.171558681875467300e-03 3.722349703311920166e-01
-3.298556804656982422e-02 2.626011669635772705e-01 2.626917362213134766e-01 -4.488639235496520996e-01 -2.930906414985656738e-01 1.334174126386642456e-01 -1.155869364738464355e-01 7.364808320999145508e-01
2.780563235282897949e-01 4.883812740445137024e-02 -6.666721105575561523e-01 -4.681117832660675049e-01 3.123068213462829590e-01 -2.042321488261222839e-02 2.723762094974517822e-01 2.908225953578948975e-01
4.324773252010345459e-01 -2.648104429244995117e-01 -2.648126482963562012e-01 -1.639765314757823944e-02 -1.786625981330871582e-01 3.254067599773406982e-01 3.585452139377593994e-01 6.372438669204711914e-01
