# Supplementary material for: Where is your field going? A machine learning approach to study the relative motion of the domains of physics
Source: PLoS One. 2020 Jun 18;15(6):e0233997. doi: 10.1371/journal.pone.0233997 (PMC7302634; doi:10.1371/journal.pone.0233997)
Supplement: S4 Data — (ZIP) [file pone.0233997.s004.zip › 3/Pacs4Run_3_VS_500_embeddings1999-2003ED8.txt]

-4.830502867698669434e-01 -3.816186264157295227e-02 -2.714498043060302734e-01 3.266735374927520752e-01 -4.925973713397979736e-01 -1.063037365674972534e-01 -4.780686795711517334e-01 3.198488354682922363e-01
-6.889832019805908203e-01 -6.539360433816909790e-02 -7.503608614206314087e-02 7.348819822072982788e-02 -4.284692704677581787e-01 -3.343749046325683594e-01 -5.462066084146499634e-02 -4.600206911563873291e-01
-7.298245429992675781e-01 3.719438910484313965e-01 3.827723488211631775e-02 2.144924402236938477e-01 -4.267196655273437500e-01 -6.320949643850326538e-02 -2.610297501087188721e-01 -1.652880311012268066e-01
-4.372306168079376221e-01 2.969883978366851807e-01 -1.976335793733596802e-01 3.817272186279296875e-01 -3.950054943561553955e-01 5.159232020378112793e-02 -3.517305012792348862e-03 -6.141248941421508789e-01
-1.505137085914611816e-01 -4.385766088962554932e-01 6.097482517361640930e-03 -1.801681332290172577e-02 -7.365811467170715332e-01 3.992443978786468506e-01 1.009010300040245056e-01 2.692687809467315674e-01
-6.032869815826416016e-01 -1.648324877023696899e-01 -2.937244176864624023e-01 4.201971292495727539e-01 -2.464303225278854370e-01 5.246958136558532715e-01 7.400903850793838501e-02 6.726451963186264038e-02
-4.863818883895874023e-01 -3.337393105030059814e-01 -2.765162587165832520e-01 2.163548767566680908e-01 -1.297662258148193359e-01 -1.660292446613311768e-01 -2.686388492584228516e-01 -6.420345306396484375e-01
-2.256348133087158203e-01 -1.643145382404327393e-01 2.972160652279853821e-02 4.798680543899536133e-02 -8.051171898841857910e-01 3.693207800388336182e-01 1.398530602455139160e-01 3.387230634689331055e-01
-4.014659523963928223e-01 -3.044005036354064941e-01 -6.625516805797815323e-03 1.993891596794128418e-01 -3.887686133384704590e-01 6.013982892036437988e-01 -1.956506669521331787e-01 -3.940375149250030518e-01
-1.766945421695709229e-01 1.305531803518533707e-02 -1.831991784274578094e-02 -2.819944322109222412e-01 -5.065017342567443848e-01 5.739657878875732422e-01 -5.502073764801025391e-01 -6.575559731572866440e-03
-6.110329627990722656e-01 4.606489241123199463e-01 1.769459806382656097e-02 -3.140154108405113220e-02 -5.407362580299377441e-01 1.108159944415092468e-01 -3.233092427253723145e-01 6.274949014186859131e-02
-5.598262548446655273e-01 2.572110891342163086e-01 -1.373938769102096558e-01 7.887061685323715210e-02 -6.676302552223205566e-01 2.540404200553894043e-01 2.629274427890777588e-01 1.262607276439666748e-01
-5.525529980659484863e-01 2.156741768121719360e-01 -2.324992120265960693e-01 -1.818631291389465332e-01 -5.413471460342407227e-01 2.366189211606979370e-01 -5.905785784125328064e-02 4.566255211830139160e-01
-1.254324316978454590e-01 -1.346275508403778076e-01 -1.913286596536636353e-01 8.521816879510879517e-02 -8.270797729492187500e-01 -4.288008213043212891e-01 1.084701046347618103e-01 2.063405215740203857e-01
-6.194136142730712891e-01 3.602046370506286621e-01 -2.506137788295745850e-01 -9.524530917406082153e-02 -4.601311087608337402e-01 1.635354459285736084e-01 -1.490803956985473633e-01 3.924423754215240479e-01
-4.687907397747039795e-01 9.641876816749572754e-02 1.321756988763809204e-01 -1.294123977422714233e-01 -6.258313655853271484e-01 -2.594355046749114990e-01 -1.065603494644165039e-01 -5.161336064338684082e-01
-3.946428000926971436e-01 -3.815831243991851807e-01 -3.079047203063964844e-01 2.420940399169921875e-01 -5.537658333778381348e-01 -4.777988791465759277e-01 1.004383340477943420e-01 -1.415413245558738708e-02
-2.005902528762817383e-01 2.768130004405975342e-01 -4.845334887504577637e-01 2.043221443891525269e-01 -4.187968969345092773e-01 5.610314607620239258e-01 -1.714972257614135742e-01 2.950584888458251953e-01
-3.186070322990417480e-01 1.796329170465469360e-01 9.732137620449066162e-02 5.347342491149902344e-01 -3.614759743213653564e-01 1.307838596403598785e-02 -3.895569145679473877e-01 -5.368601679801940918e-01
-4.890487492084503174e-01 -3.366721868515014648e-01 -2.568829357624053955e-01 -2.159557342529296875e-01 -5.898734331130981445e-01 3.315273225307464600e-01 2.056374102830886841e-01 -1.863053441047668457e-01
-5.447736978530883789e-01 -1.172134503722190857e-01 -3.662505745887756348e-01 1.487352401018142700e-01 -5.767173171043395996e-01 -3.545718789100646973e-01 2.365467101335525513e-01 1.376317292451858521e-01
-1.492475122213363647e-01 -8.299276977777481079e-02 -3.412201702594757080e-01 -1.004545241594314575e-01 -5.880551934242248535e-01 6.399530768394470215e-01 -1.996734738349914551e-02 -2.976030409336090088e-01
-4.380775392055511475e-01 -5.444147586822509766e-01 -1.836902797222137451e-01 1.015572100877761841e-01 -2.735472321510314941e-01 5.092314481735229492e-01 -1.374657899141311646e-01 3.385309875011444092e-01
-5.636937618255615234e-01 -2.705135047435760498e-01 2.305527180433273315e-01 1.100156083703041077e-02 -5.723218917846679688e-01 3.351128399372100830e-01 -1.541920751333236694e-01 -3.035926222801208496e-01
-1.015709945932030678e-03 -3.466736376285552979e-01 -2.726882100105285645e-01 -1.117801293730735779e-02 -6.257751584053039551e-01 6.240101456642150879e-01 1.401689741760492325e-02 -1.554115414619445801e-01
-6.934555172920227051e-01 -8.622886240482330322e-02 -2.570171356201171875e-01 -2.591922879219055176e-01 -2.173076570034027100e-01 -1.967274844646453857e-01 -3.173398971557617188e-01 -4.379689097404479980e-01
-4.597148001194000244e-01 -2.755266055464744568e-02 -3.995932936668395996e-01 5.855613350868225098e-01 -2.241945713758468628e-01 -2.429363280534744263e-01 -8.951985836029052734e-02 4.099405109882354736e-01
-3.901288211345672607e-01 -1.385126113891601562e-01 -1.219689920544624329e-01 -1.487878113985061646e-01 -6.955248713493347168e-01 3.772108554840087891e-01 9.593741595745086670e-02 3.954146206378936768e-01
-5.670617222785949707e-01 -3.162126839160919189e-01 4.977691918611526489e-02 8.969850838184356689e-02 -5.994382500648498535e-01 4.204065501689910889e-01 8.843958377838134766e-02 -1.550404727458953857e-01
-5.720209479331970215e-01 -4.616923332214355469e-01 2.628109455108642578e-01 -8.210285007953643799e-02 -5.244907736778259277e-01 1.212314590811729431e-01 -1.854263693094253540e-01 -2.442361116409301758e-01
1.124712228775024414e-01 -5.621837079524993896e-02 -7.086632847785949707e-01 -2.150914072990417480e-01 -3.729946315288543701e-01 -1.619042456150054932e-01 -4.881081879138946533e-01 -1.792601794004440308e-01
-7.842864394187927246e-01 8.831653743982315063e-02 -4.396943747997283936e-01 -2.026337832212448120e-01 -2.785260975360870361e-01 5.611410830169916153e-03 4.165736958384513855e-02 -2.517137825489044189e-01
-3.659052848815917969e-01 -1.683972924947738647e-01 1.826242804527282715e-01 2.001206129789352417e-01 -6.119037866592407227e-01 5.906516313552856445e-01 -1.262884736061096191e-01 1.584656089544296265e-01
-4.822602123022079468e-02 -4.114093482494354248e-01 -4.243573844432830811e-01 5.503517389297485352e-01 -4.828804731369018555e-01 -2.552628815174102783e-01 8.624418079853057861e-02 1.991976946592330933e-01
-6.685460209846496582e-01 -2.495988160371780396e-01 -3.448396623134613037e-01 6.760106235742568970e-02 -4.620374441146850586e-01 -3.352420926094055176e-01 1.451634764671325684e-01 1.425620913505554199e-01
-1.732055991888046265e-01 -1.952241547405719757e-02 -6.594256311655044556e-02 4.892527461051940918e-01 -5.998288393020629883e-01 4.724555909633636475e-01 8.665657788515090942e-02 -3.679453134536743164e-01
-6.437996029853820801e-01 -4.857422411441802979e-01 -3.388098478317260742e-01 1.177213266491889954e-01 -2.951224446296691895e-01 3.179365694522857666e-01 1.576580554246902466e-01 8.882001042366027832e-02
-1.590494364500045776e-01 -2.807117402553558350e-01 -3.973933160305023193e-01 -2.565556466579437256e-01 -3.310385346412658691e-01 -3.626445531845092773e-01 -6.228831410408020020e-01 -2.075596004724502563e-01
-3.454173207283020020e-01 -4.339116811752319336e-01 -2.599463760852813721e-01 2.507313713431358337e-02 -6.184779405593872070e-01 4.105346500873565674e-01 2.671900391578674316e-01 -4.198495298624038696e-02
3.126977011561393738e-02 -3.475826978683471680e-01 -1.661496609449386597e-01 5.210503339767456055e-01 -5.207650065422058105e-01 5.507165193557739258e-01 -5.449725314974784851e-02 -4.067402333021163940e-02
-3.776890933513641357e-01 -3.696522712707519531e-01 -1.410974860191345215e-01 2.243517525494098663e-02 -6.386943459510803223e-01 5.194494724273681641e-01 1.250528395175933838e-01 -8.306524157524108887e-02
1.682684378465637565e-04 -1.746632903814315796e-01 1.825322508811950684e-01 3.614501953125000000e-01 -6.083548069000244141e-01 4.092954993247985840e-01 -2.729711830615997314e-01 -4.397688806056976318e-01
-6.826443970203399658e-02 -1.919815093278884888e-01 -1.390350908041000366e-01 5.188537240028381348e-01 -5.508686304092407227e-01 5.832977890968322754e-01 1.257158629596233368e-02 -1.615319252014160156e-01
8.452936261892318726e-02 -7.567439973354339600e-02 -2.118713557720184326e-01 7.208354771137237549e-02 -5.906707644462585449e-01 7.025706768035888672e-01 -2.692390382289886475e-01 -1.485108435153961182e-01
-2.590694725513458252e-01 -5.742652416229248047e-01 -3.356103301048278809e-01 -3.063076175749301910e-02 -6.156253814697265625e-01 -3.225213289260864258e-01 6.630108505487442017e-02 4.603833332657814026e-02
-6.831741333007812500e-01 2.515316605567932129e-01 1.251540631055831909e-01 -1.243287101387977600e-01 -4.857406020164489746e-01 -2.267066016793251038e-02 -4.155177772045135498e-01 1.725426167249679565e-01
-3.689129948616027832e-01 -4.854509234428405762e-01 1.279338449239730835e-01 1.033458784222602844e-01 -5.529397130012512207e-01 3.074008822441101074e-01 -7.177207618951797485e-02 -4.424978494644165039e-01
-1.760190725326538086e-01 2.066940627992153168e-02 -2.978227734565734863e-01 1.497501581907272339e-01 -4.955697953701019287e-01 7.603707909584045410e-01 -1.726039499044418335e-01 6.261965632438659668e-02
-1.919586658477783203e-01 -6.359417736530303955e-02 -5.854701157659292221e-03 3.819132968783378601e-02 -3.422145545482635498e-01 6.812828779220581055e-01 -5.990796089172363281e-01 1.321401298046112061e-01
-5.823886990547180176e-01 -4.088553786277770996e-01 -2.662722766399383545e-01 3.683525621891021729e-01 -2.132048606872558594e-01 3.102351427078247070e-01 -7.331452798098325729e-03 3.812091350555419922e-01
-3.961035311222076416e-01 -2.769472301006317139e-01 -2.806938290596008301e-01 -5.565750971436500549e-02 -3.856625854969024658e-01 6.808054447174072266e-01 -9.818991273641586304e-02 -2.502846121788024902e-01
-7.478775382041931152e-01 -4.277764856815338135e-01 -1.340615469962358475e-02 3.819396197795867920e-01 -2.375315874814987183e-01 2.275222837924957275e-01 -5.599856749176979065e-02 1.747580245137214661e-02
-1.477062851190567017e-01 -5.174262821674346924e-02 -5.474897027015686035e-01 -2.050983607769012451e-01 -5.407352447509765625e-01 1.161531582474708557e-01 7.275061309337615967e-02 -5.679053068161010742e-01
3.313882276415824890e-02 1.965845823287963867e-01 -2.169806361198425293e-01 1.215183585882186890e-01 -6.526729464530944824e-01 5.667331218719482422e-01 -3.252253532409667969e-01 2.132354229688644409e-01
6.338257342576980591e-02 -2.169313579797744751e-01 -5.001130700111389160e-01 -3.701803386211395264e-01 -5.890268087387084961e-01 -1.980400830507278442e-01 -3.805427849292755127e-01 1.754751503467559814e-01
-4.605973362922668457e-01 -3.696615397930145264e-01 2.908619642257690430e-01 1.649537980556488037e-01 -5.593075752258300781e-01 3.697149753570556641e-01 -1.758754253387451172e-01 -2.427832186222076416e-01
-3.198289573192596436e-01 8.822675049304962158e-02 -6.175012588500976562e-01 -1.245369538664817810e-01 -2.043879032135009766e-01 2.669941484928131104e-01 -2.694935202598571777e-01 -5.544559359550476074e-01
-5.161489248275756836e-01 3.006663620471954346e-01 -4.200711846351623535e-01 -2.889719307422637939e-01 -6.077634692192077637e-01 5.054445937275886536e-02 -7.172462344169616699e-02 7.842104882001876831e-02
-1.005995050072669983e-01 -2.282635420560836792e-01 -2.004561387002468109e-02 3.520176708698272705e-01 -5.925060510635375977e-01 3.276443481445312500e-01 5.507963942363858223e-04 -5.958544611930847168e-01
5.313256010413169861e-02 -1.027065888047218323e-01 -3.814029097557067871e-01 4.647871851921081543e-01 -5.090367197990417480e-01 -5.640844106674194336e-01 -2.101311981678009033e-01 -6.056701764464378357e-02
9.711268544197082520e-02 -1.328154951333999634e-01 -3.503560274839401245e-02 9.935732185840606689e-02 -7.660067081451416016e-01 5.151221156120300293e-01 -3.732381016016006470e-02 -3.291192352771759033e-01
-6.294693052768707275e-02 -2.084712684154510498e-01 -3.968653678894042969e-01 1.058807969093322754e-01 -6.159424185752868652e-01 6.046233177185058594e-01 1.569733768701553345e-01 -1.194545701146125793e-01
-4.185188710689544678e-01 2.770784310996532440e-02 -2.687743902206420898e-01 4.597159028053283691e-01 -5.908361673355102539e-01 -3.393242955207824707e-01 1.714635789394378662e-01 2.164892703294754028e-01
-4.311496913433074951e-01 -4.943842887878417969e-01 -2.537827789783477783e-01 5.885089188814163208e-02 -3.419785201549530029e-01 5.614203214645385742e-01 -3.151663765311241150e-02 2.620871365070343018e-01
-6.375371217727661133e-01 2.501763701438903809e-01 -7.531996071338653564e-02 -1.579756736755371094e-01 -6.103865504264831543e-01 9.105256199836730957e-02 5.228323116898536682e-02 3.416622579097747803e-01
-2.129535973072052002e-01 -1.500691771507263184e-01 -2.846401929855346680e-01 3.906330466270446777e-01 -5.545055866241455078e-01 -5.402610301971435547e-01 -1.541817784309387207e-01 2.745639979839324951e-01
-5.430089831352233887e-01 3.288783505558967590e-02 -5.305010676383972168e-01 5.888162851333618164e-01 -1.899232417345046997e-01 -1.925597786903381348e-01 -2.516234666109085083e-02 4.626477882266044617e-02
-6.238068938255310059e-01 2.973909974098205566e-01 -1.706013232469558716e-01 -8.053732663393020630e-02 -4.603325128555297852e-01 4.237147793173789978e-02 -2.962789833545684814e-01 4.305228590965270996e-01
1.286077033728361130e-02 -1.214614883065223694e-01 3.485899418592453003e-02 3.860684633255004883e-01 -5.819605588912963867e-01 4.396123290061950684e-01 -1.809132844209671021e-01 -5.197605490684509277e-01
-4.886337816715240479e-01 -4.489507079124450684e-01 1.854213625192642212e-01 1.236996948719024658e-01 -5.482755899429321289e-01 3.545144498348236084e-01 -8.335530757904052734e-02 -2.770613133907318115e-01
1.193128004670143127e-01 3.996734619140625000e-01 -1.554588526487350464e-01 2.063357234001159668e-01 -5.495992898941040039e-01 2.745484411716461182e-01 -5.504468083381652832e-01 2.808126807212829590e-01
-1.107297092676162720e-01 -2.896237075328826904e-01 6.700115650892257690e-02 4.551765620708465576e-01 -5.374460816383361816e-01 3.574669957160949707e-01 -1.156938970088958740e-01 -5.120215415954589844e-01
-2.301389873027801514e-01 1.628754287958145142e-01 1.666201949119567871e-01 6.469373106956481934e-01 -5.148959159851074219e-01 1.246587857604026794e-01 -2.111149430274963379e-01 -3.859926760196685791e-01
-3.565680384635925293e-01 -3.181668221950531006e-01 2.065485715866088867e-01 2.171062529087066650e-01 -6.748859286308288574e-01 3.989357054233551025e-01 -3.576192259788513184e-02 -2.567726671695709229e-01
5.187294259667396545e-02 4.423879086971282959e-01 -4.782401025295257568e-01 1.104106474667787552e-02 -5.594712495803833008e-01 3.706111311912536621e-01 -2.524769604206085205e-01 2.422006726264953613e-01
-3.527490794658660889e-01 -2.853807806968688965e-01 2.008650898933410645e-01 7.685072720050811768e-02 -5.672886371612548828e-01 5.055907368659973145e-01 -2.745290994644165039e-01 -3.083316385746002197e-01
-3.812866806983947754e-01 7.187843322753906250e-02 -4.656183719635009766e-01 4.216362237930297852e-01 -4.786673188209533691e-01 -3.725735247135162354e-01 -1.019993331283330917e-02 2.946845591068267822e-01
-2.893883287906646729e-01 -1.028315275907516479e-01 2.171423844993114471e-02 -5.069936439394950867e-02 -3.845839798450469971e-01 6.646997332572937012e-01 -5.551418662071228027e-01 -6.873965263366699219e-02
1.514684557914733887e-01 3.568256199359893799e-01 -5.788047611713409424e-02 4.427164793014526367e-01 -5.396023392677307129e-01 3.676782548427581787e-01 -4.395770430564880371e-01 1.754961460828781128e-01
-1.102352067828178406e-01 -1.508944761008024216e-02 3.081793151795864105e-02 1.966992169618606567e-01 -5.163823962211608887e-01 6.065390110015869141e-01 -5.296527147293090820e-01 1.814050972461700439e-01
-2.054921239614486694e-01 -5.194303393363952637e-01 -2.272720932960510254e-01 4.503794312477111816e-01 -4.662348628044128418e-01 -4.592924714088439941e-01 -7.157760858535766602e-02 4.794523585587739944e-03
-5.959806218743324280e-02 8.379523456096649170e-02 -4.457697570323944092e-01 -2.621205747127532959e-01 -4.386630058288574219e-01 -3.839608728885650635e-01 -6.169645190238952637e-01 -3.888782486319541931e-02
-3.786673247814178467e-01 -3.186841309070587158e-01 -2.678254246711730957e-01 6.501937657594680786e-02 -5.171532630920410156e-01 5.417915582656860352e-01 9.723132103681564331e-02 -3.296270668506622314e-01
-6.897673606872558594e-01 3.442374765872955322e-01 -9.300368279218673706e-02 -1.719305813312530518e-01 -5.409884452819824219e-01 6.727822870016098022e-02 -1.251447349786758423e-01 2.337855994701385498e-01
-1.474688351154327393e-01 -5.678510665893554688e-01 -2.036394774913787842e-01 8.088886737823486328e-02 -7.033866643905639648e-01 -3.246989250183105469e-01 2.910094708204269409e-02 8.220164477825164795e-02
-3.913536965847015381e-01 2.898313701152801514e-01 -4.789673089981079102e-01 5.352579355239868164e-01 -4.339349269866943359e-01 -2.022054344415664673e-01 1.034074649214744568e-01 8.396106213331222534e-02
-1.656408905982971191e-01 -3.147252202033996582e-01 -1.809954345226287842e-01 1.972136795520782471e-01 -5.689476132392883301e-01 -4.728911817073822021e-01 -2.620464563369750977e-01 4.311180710792541504e-01
-1.292980909347534180e-01 8.785503357648849487e-02 -3.404140472412109375e-01 5.148416161537170410e-01 -3.012618608772754669e-02 -9.887898713350296021e-02 -7.541791200637817383e-01 -1.230821534991264343e-01
1.890599913895130157e-02 2.724680304527282715e-01 8.585275709629058838e-02 5.953341722488403320e-01 -5.575147867202758789e-01 2.286111414432525635e-01 -2.258288115262985229e-01 -3.866856098175048828e-01
8.813643455505371094e-02 -4.584782421588897705e-01 -5.787966772913932800e-02 -6.778008490800857544e-02 -4.671554565429687500e-01 5.148943066596984863e-01 -4.504839479923248291e-01 -2.963093221187591553e-01
-2.470745146274566650e-01 -2.317130863666534424e-01 1.749814152717590332e-01 6.539876013994216919e-02 -7.519134283065795898e-01 4.385360181331634521e-01 -7.384993135929107666e-02 -2.953405678272247314e-01
-3.862388432025909424e-02 -6.204720139503479004e-01 -3.506171107292175293e-01 2.873257035389542580e-03 -5.873288512229919434e-01 -2.083784341812133789e-01 -1.076316908001899719e-01 3.010329008102416992e-01
-1.749608665704727173e-01 -3.271332383155822754e-01 -7.532593607902526855e-02 8.933760225772857666e-02 -7.052425146102905273e-01 5.048767328262329102e-01 1.048743948340415955e-01 2.923201024532318115e-01
-3.998388946056365967e-01 -4.003785923123359680e-02 -2.047632187604904175e-01 2.214142531156539917e-01 -6.886888742446899414e-01 4.216071665287017822e-01 3.015870451927185059e-01 6.763158738613128662e-02
-7.684144973754882812e-01 7.943329960107803345e-02 1.008508652448654175e-01 -1.649051159620285034e-01 -4.221941232681274414e-01 -2.997455000877380371e-02 -4.280813634395599365e-01 5.886388197541236877e-02
-2.058999836444854736e-01 -2.639191746711730957e-01 2.133628353476524353e-02 1.388398706912994385e-01 -7.746791243553161621e-01 3.821400701999664307e-01 1.566631942987442017e-01 -3.122788369655609131e-01
-2.987528145313262939e-01 -1.611914187669754028e-01 -4.650443792343139648e-01 -2.376103252172470093e-01 -5.840378999710083008e-01 -4.029022455215454102e-01 -1.807239800691604614e-01 2.755856215953826904e-01
1.353718191385269165e-01 -3.573860526084899902e-01 -4.192365407943725586e-01 -2.641042470932006836e-01 -3.341178894042968750e-01 -6.707694381475448608e-02 -6.951324343681335449e-01 -9.537418931722640991e-02
9.546368569135665894e-02 -1.489786356687545776e-01 -9.247667342424392700e-02 4.013130813837051392e-02 -5.153176784515380859e-01 5.764125585556030273e-01 -4.932692050933837891e-01 3.426535725593566895e-01
-2.775342762470245361e-01 -5.296446681022644043e-01 -1.729426831007003784e-01 9.302638471126556396e-02 -5.451681017875671387e-01 -4.990066587924957275e-01 -2.400532066822052002e-01 -6.834892556071281433e-03
-3.620829284191131592e-01 2.430283129215240479e-01 -2.378878928720951080e-02 3.468952178955078125e-01 -1.839736551046371460e-01 2.135262191295623779e-01 -7.474737763404846191e-01 2.253313809633255005e-01
-3.991536200046539307e-01 3.036384582519531250e-01 -1.893312782049179077e-01 -2.927721738815307617e-01 -4.431580603122711182e-01 3.234297931194305420e-01 -5.506837368011474609e-01 -1.505645662546157837e-01
2.036632969975471497e-02 -4.747079610824584961e-01 -3.236815929412841797e-01 -1.385250501334667206e-02 -7.320108413696289062e-01 -3.637611269950866699e-01 -3.180434554815292358e-02 -1.011710707098245621e-02
-1.320556402206420898e-01 -3.573005199432373047e-01 -3.644349277019500732e-01 -1.658438891172409058e-01 -2.708753049373626709e-01 4.364340007305145264e-01 -5.061016082763671875e-01 -4.178442656993865967e-01
-4.941485822200775146e-01 -3.882938325405120850e-01 -3.386726081371307373e-01 -6.205862760543823242e-02 -6.461790204048156738e-01 -1.916808634996414185e-01 1.650376021862030029e-01 7.048643380403518677e-02
-4.874042868614196777e-01 -5.539155006408691406e-01 2.649660408496856689e-01 1.819326356053352356e-02 -4.376150667667388916e-01 1.972268968820571899e-01 -2.422984987497329712e-01 -3.097788691520690918e-01
-1.775897443294525146e-01 -4.718194603919982910e-01 -2.730801403522491455e-01 8.824839442968368530e-02 -5.927878022193908691e-01 -5.353060364723205566e-01 -1.436545848846435547e-01 -7.000824064016342163e-02
-2.930257618427276611e-01 -1.654966324567794800e-01 2.730568051338195801e-01 1.416105479001998901e-01 -7.447291016578674316e-01 3.446626961231231689e-01 -2.225949615240097046e-02 3.438373506069183350e-01
-2.555706202983856201e-01 2.914560139179229736e-01 2.817443907260894775e-01 -9.627556055784225464e-02 -7.002715468406677246e-01 -1.869955956935882568e-01 -4.820736944675445557e-01 5.784140899777412415e-02
-3.952195346355438232e-01 -3.290026485919952393e-01 -1.473777741193771362e-01 -2.295831963419914246e-02 -6.602927446365356445e-01 4.926006793975830078e-01 1.795530617237091064e-01 4.929761961102485657e-02
-1.899714581668376923e-02 -4.296405911445617676e-01 -4.424198269844055176e-01 -2.250021100044250488e-01 -7.075324058532714844e-01 -2.592266499996185303e-01 -9.790416806936264038e-03 -2.811595611274242401e-02
-2.033875789493322372e-03 -4.691108167171478271e-01 1.601503342390060425e-01 3.532977700233459473e-01 -4.926760196685791016e-01 2.418441027402877808e-01 -2.556360065937042236e-01 -5.127335190773010254e-01
1.133580803871154785e-01 4.040411710739135742e-01 2.205148711800575256e-02 -1.304789781570434570e-01 -7.789524197578430176e-01 9.318644553422927856e-02 -4.312449991703033447e-01 -7.047592848539352417e-02
-3.193208277225494385e-01 8.132474869489669800e-02 -4.926362335681915283e-01 4.627523720264434814e-01 4.323216900229454041e-02 4.313243553042411804e-02 -6.285372972488403320e-01 -1.892130672931671143e-01
-2.894795238971710205e-01 2.809629961848258972e-02 6.672323495149612427e-02 7.903654873371124268e-02 -4.340415298938751221e-01 6.636152863502502441e-01 -5.248415470123291016e-01 2.185438945889472961e-02
-3.863996565341949463e-01 2.972276806831359863e-01 1.509087234735488892e-01 3.166168034076690674e-01 -2.541640996932983398e-01 1.481343954801559448e-01 -7.335450053215026855e-01 1.212430819869041443e-01
-2.010606378316879272e-01 1.705597788095474243e-01 -3.435055613517761230e-01 1.017117425799369812e-01 -6.361614465713500977e-01 5.718490481376647949e-01 9.022612869739532471e-02 2.495778799057006836e-01
-5.471132993698120117e-01 3.979136049747467041e-02 -6.700841337442398071e-02 1.271683871746063232e-01 -6.666450202465057373e-02 -7.548522204160690308e-02 -7.279134392738342285e-01 3.720505237579345703e-01
-4.178704321384429932e-01 -4.580942392349243164e-01 -3.220564126968383789e-01 3.962671160697937012e-01 -2.751749753952026367e-01 4.614410102367401123e-01 7.231718301773071289e-02 2.467938810586929321e-01
-3.332490026950836182e-01 6.799827329814434052e-03 2.235061675310134888e-01 1.415841132402420044e-01 -3.742503225803375244e-01 6.958711147308349609e-02 -5.743917226791381836e-01 5.865716934204101562e-01
4.892718791961669922e-02 -8.162503689527511597e-02 -4.731751978397369385e-01 1.154136434197425842e-01 -4.893033504486083984e-01 6.752344369888305664e-01 -1.367062032222747803e-01 1.991996914148330688e-01
1.788936853408813477e-01 -1.665808558464050293e-01 -5.720286965370178223e-01 -1.598270386457443237e-01 -6.060625910758972168e-01 -3.378981053829193115e-01 -3.240099549293518066e-01 3.188823536038398743e-02
-8.183114230632781982e-02 2.617623470723628998e-02 -1.978747695684432983e-01 -1.037016361951828003e-01 -4.095723628997802734e-01 2.725081332027912140e-02 -4.971206486225128174e-01 -7.260088324546813965e-01
-6.937313079833984375e-01 -4.531050622463226318e-01 -3.214839100837707520e-02 2.357876449823379517e-01 -2.480035275220870972e-01 4.065289497375488281e-01 -1.231644824147224426e-01 1.219112277030944824e-01
-7.741351723670959473e-01 1.699897050857543945e-01 -5.365273952484130859e-01 -8.634796738624572754e-02 -6.435538828372955322e-02 1.958295851945877075e-01 -1.545397490262985229e-01 -1.006340309977531433e-01
-5.149666070938110352e-01 -3.763748407363891602e-01 7.162268459796905518e-02 -1.126609519124031067e-01 -6.447141766548156738e-01 1.457368135452270508e-01 1.051137968897819519e-01 -3.569096326828002930e-01
-3.133087158203125000e-01 -7.037975639104843140e-02 8.777993172407150269e-02 5.216451287269592285e-01 -2.182530760765075684e-01 7.706792652606964111e-02 -5.251200795173645020e-01 -5.364142656326293945e-01
-6.081222742795944214e-02 1.657574921846389771e-01 -7.757938653230667114e-02 6.053022146224975586e-01 -4.892576336860656738e-01 5.668206214904785156e-01 -1.304783374071121216e-01 1.368720531463623047e-01
-2.571852803230285645e-01 2.198145985603332520e-01 7.395911961793899536e-02 7.279032468795776367e-01 -5.169683694839477539e-01 8.963008970022201538e-02 -1.165546029806137085e-01 -2.476880848407745361e-01
1.673895269632339478e-01 4.373359084129333496e-01 -4.861278831958770752e-01 1.838060282170772552e-02 -5.685825347900390625e-01 2.920207083225250244e-01 -2.972409129142761230e-01 2.171302586793899536e-01
-3.573862612247467041e-01 -3.259323537349700928e-02 -8.568493276834487915e-02 6.431509554386138916e-02 -2.945173680782318115e-01 7.091451883316040039e-01 -4.836986958980560303e-01 -1.901121586561203003e-01
-2.140621840953826904e-01 -3.658150508999824524e-02 -1.191104725003242493e-01 -3.093483448028564453e-01 -3.492401242256164551e-01 5.243970155715942383e-01 -6.485301852226257324e-01 -1.593834459781646729e-01
2.497503161430358887e-01 -1.555345952510833740e-01 -5.117899179458618164e-01 2.498635947704315186e-01 -4.999776184558868408e-01 5.508939623832702637e-01 -3.268926870077848434e-03 1.886814981698989868e-01
7.062096148729324341e-02 1.218158528208732605e-01 -4.995814859867095947e-01 5.202473402023315430e-01 -5.159539580345153809e-01 -3.737894594669342041e-01 -1.078240647912025452e-01 2.058678120374679565e-01
-2.989323735237121582e-01 -2.628619968891143799e-01 -2.790058963000774384e-02 2.253587692975997925e-01 -6.986907720565795898e-01 4.468143284320831299e-01 1.669616103172302246e-01 -2.725623846054077148e-01
-2.532318830490112305e-01 -2.381579279899597168e-01 -3.762871325016021729e-01 2.981148362159729004e-01 -5.278627872467041016e-01 -3.819809854030609131e-01 1.442020684480667114e-01 -4.509402513504028320e-01
-2.768228948116302490e-01 -1.236786171793937683e-01 -3.549738973379135132e-02 -2.008369890972971916e-03 -7.555684447288513184e-01 4.715272486209869385e-01 3.188818693161010742e-02 -3.355148434638977051e-01
-3.912302553653717041e-01 6.744130700826644897e-02 -7.848300933837890625e-01 2.375009804964065552e-01 -1.763026416301727295e-01 -2.812536954879760742e-01 -1.700344085693359375e-01 1.758622825145721436e-01
-1.959866881370544434e-01 -3.329348564147949219e-01 -3.138345181941986084e-01 -2.102602124214172363e-01 -6.756207346916198730e-01 -4.343960285186767578e-01 -1.528825759887695312e-01 1.987608522176742554e-01
-2.123631387948989868e-01 -1.551280021667480469e-01 -4.044649899005889893e-01 -3.179228305816650391e-02 -2.053905129432678223e-01 6.251823306083679199e-01 -4.476186037063598633e-01 -3.644640147686004639e-01
-9.604004025459289551e-02 1.268891692161560059e-01 -2.012632042169570923e-01 -8.279442787170410156e-02 -7.185763120651245117e-01 5.879750251770019531e-01 -2.521377503871917725e-01 -4.090858623385429382e-02
-5.706070661544799805e-01 3.028125464916229248e-01 3.080219328403472900e-01 1.763491481542587280e-01 -5.457616448402404785e-01 -1.050549075007438660e-01 -3.387370407581329346e-01 1.819359362125396729e-01
-1.742919087409973145e-01 -2.715014219284057617e-01 6.822996586561203003e-02 1.851161122322082520e-01 -3.284821510314941406e-01 6.564816832542419434e-01 -5.502125024795532227e-01 -1.240305006504058838e-01
-9.772836416959762573e-02 -5.635266304016113281e-01 2.006482891738414764e-02 -1.310244649648666382e-01 -5.155463218688964844e-01 3.674756586551666260e-01 -2.765290141105651855e-01 -4.219267964363098145e-01
9.228456765413284302e-03 -2.847050428390502930e-01 -6.466417908668518066e-01 -2.683260738849639893e-01 -5.433024764060974121e-01 -2.518271803855895996e-01 -2.453749477863311768e-01 -9.954872727394104004e-02
-2.689375579357147217e-01 -4.935880005359649658e-01 -1.876090466976165771e-01 1.390739828348159790e-01 -5.932272076606750488e-01 -5.024150609970092773e-01 -1.568097025156021118e-01 -2.400376833975315094e-02
-4.225022196769714355e-01 3.219557702541351318e-01 -5.910620093345642090e-01 3.507356345653533936e-01 -2.652825713157653809e-01 -3.053485155105590820e-01 -2.626770734786987305e-01 1.133786141872406006e-01
-2.535871267318725586e-01 1.224707160145044327e-02 -6.407722234725952148e-01 1.234428491443395615e-02 -1.992704570293426514e-01 1.670106649398803711e-01 -3.493692278861999512e-01 -5.789147615432739258e-01
-2.570984363555908203e-01 2.155317515134811401e-01 -2.462768256664276123e-01 -2.470586895942687988e-01 -3.394202888011932373e-01 5.402055382728576660e-01 -5.768523812294006348e-01 -1.611500382423400879e-01
-4.330821633338928223e-01 1.997841522097587585e-02 -4.595480263233184814e-01 2.947955727577209473e-01 -5.409802794456481934e-01 -2.734124660491943359e-01 1.747207641601562500e-01 3.406030833721160889e-01
-7.199414968490600586e-01 -4.573687314987182617e-01 -8.930560201406478882e-02 2.844331264495849609e-01 -2.344191819429397583e-01 2.573771178722381592e-01 -4.321524873375892639e-02 2.460842728614807129e-01
-3.031224608421325684e-01 1.201250776648521423e-01 -7.473354339599609375e-01 3.946385979652404785e-01 -2.367414981126785278e-01 -2.363138943910598755e-01 -1.890047490596771240e-01 1.783909052610397339e-01
-9.143481403589248657e-02 -3.958615660667419434e-01 -6.623808741569519043e-01 -2.894463576376438141e-02 -1.214822456240653992e-01 -1.283409297466278076e-01 -5.963074564933776855e-01 9.238681197166442871e-02
-5.045092105865478516e-01 2.685669958591461182e-01 1.791007965803146362e-01 5.627556517720222473e-02 -2.849149405956268311e-01 9.284900873899459839e-02 -7.402605414390563965e-01 -1.774574816226959229e-02
-2.794430255889892578e-01 3.079091906547546387e-01 -6.661213636398315430e-01 5.402207374572753906e-01 -2.319954186677932739e-01 -1.584587395191192627e-01 -1.090617030858993530e-01 -2.686852775514125824e-02
6.779746711254119873e-02 2.555231451988220215e-01 -1.074690073728561401e-01 5.566816329956054688e-01 -6.471843123435974121e-01 4.262034595012664795e-01 -1.722474209964275360e-02 8.873429149389266968e-02
1.879624277353286743e-02 -6.061110273003578186e-02 -4.656190872192382812e-01 9.379483014345169067e-02 -4.839698672294616699e-01 7.216531634330749512e-01 -8.024514466524124146e-02 9.447200596332550049e-02
2.951872907578945160e-02 -3.524111509323120117e-01 -2.522070109844207764e-01 -8.739919215440750122e-02 -4.604447782039642334e-01 6.565104722976684570e-01 -3.330189883708953857e-01 -2.230939120054244995e-01
-2.874457240104675293e-01 -1.884345114231109619e-01 -6.912724375724792480e-01 -3.439907431602478027e-01 -4.646259546279907227e-01 -2.278594076633453369e-01 -5.268151313066482544e-02 1.229128986597061157e-01
-3.012245595455169678e-01 1.020913124084472656e-01 -3.420780226588249207e-02 2.467315178364515305e-03 -3.888518810272216797e-01 6.039999723434448242e-01 -5.698340535163879395e-01 2.386049330234527588e-01
-5.502496361732482910e-01 2.420191317796707153e-01 2.436418384313583374e-01 2.372647076845169067e-01 -4.703557491302490234e-01 2.076707221567630768e-02 -3.851750195026397705e-01 3.911145627498626709e-01
-4.447900131344795227e-02 -1.810925453901290894e-01 8.157768100500106812e-02 1.653031110763549805e-01 -8.747419714927673340e-01 3.427126109600067139e-01 1.548143029212951660e-01 -1.570167988538742065e-01
-6.593371629714965820e-01 2.727460265159606934e-01 1.965861469507217407e-01 1.498254835605621338e-01 -5.726035237312316895e-01 -2.647720575332641602e-01 -1.577034778892993927e-02 -1.776581853628158569e-01
1.197124272584915161e-02 6.395574659109115601e-02 -7.301033288240432739e-02 6.324785351753234863e-01 -4.770444333553314209e-01 5.145679116249084473e-01 -1.653213351964950562e-01 2.659397721290588379e-01
-9.012292325496673584e-02 -1.708026789128780365e-02 -5.625085234642028809e-01 2.384553402662277222e-01 -2.545771598815917969e-01 -9.954621642827987671e-02 -2.512211799621582031e-01 -6.931654810905456543e-01
-2.749546468257904053e-01 -5.416338518261909485e-02 -1.719961315393447876e-01 9.137831628322601318e-02 -2.838094532489776611e-01 7.680382132530212402e-01 -4.583677351474761963e-01 -5.479145795106887817e-02
-4.652191102504730225e-01 1.980508565902709961e-01 -6.892910003662109375e-01 3.522087931632995605e-01 -1.688702702522277832e-01 -1.652320176362991333e-01 -1.417070776224136353e-01 2.632001042366027832e-01
-1.498061567544937134e-01 1.955465227365493774e-01 3.055168390274047852e-01 -1.469991728663444519e-02 -5.319521427154541016e-01 -2.682424783706665039e-01 -6.933714747428894043e-01 1.003589555621147156e-01
1.355923265218734741e-01 -1.874347478151321411e-01 -6.165381073951721191e-01 -1.441280245780944824e-01 -4.500176608562469482e-01 -2.392470240592956543e-01 -5.096595883369445801e-01 1.615016311407089233e-01
-7.242699861526489258e-01 3.016769886016845703e-01 -2.691099233925342560e-02 2.972685992717742920e-01 -4.603742361068725586e-01 -2.326465249061584473e-01 -1.710397303104400635e-01 -2.796545624732971191e-03
-4.134009480476379395e-01 2.685212194919586182e-01 -4.702896177768707275e-01 3.564031720161437988e-01 -5.417213439941406250e-01 -2.645650506019592285e-01 2.117931246757507324e-01 2.207628451287746429e-02
-4.034514427185058594e-01 1.248253956437110901e-01 8.901996538043022156e-03 1.013288870453834534e-01 -2.379874587059020996e-01 1.752336323261260986e-01 -7.528745532035827637e-01 3.964011073112487793e-01
-2.405625730752944946e-01 4.086668789386749268e-01 -3.044995069503784180e-01 4.418181255459785461e-02 -5.322860479354858398e-01 4.124848842620849609e-01 -2.851543724536895752e-01 3.816593885421752930e-01
5.730236694216728210e-02 -1.067216768860816956e-01 -8.628952503204345703e-02 3.155537247657775879e-01 -6.536196470260620117e-01 4.606243968009948730e-01 -2.042222768068313599e-02 -4.883607625961303711e-01
-5.348780751228332520e-01 2.135706692934036255e-01 -3.574511110782623291e-01 3.639705181121826172e-01 -5.088021755218505859e-01 -3.694292604923248291e-01 3.833830356597900391e-02 1.059239730238914490e-01
9.795866906642913818e-02 -2.144360691308975220e-01 4.327605292201042175e-02 1.116331592202186584e-01 -5.137003660202026367e-01 5.755687952041625977e-01 -4.994454085826873779e-01 2.923582792282104492e-01
-1.474193036556243896e-01 3.505516797304153442e-02 -4.171961545944213867e-01 5.265966653823852539e-01 -4.573165774345397949e-01 -4.322757124900817871e-01 -1.667892932891845703e-01 3.191587924957275391e-01
3.479556739330291748e-02 2.887542247772216797e-01 1.484427154064178467e-01 -1.548852324485778809e-01 -6.419660449028015137e-01 1.038169562816619873e-01 -6.621491909027099609e-01 8.969892561435699463e-02
-6.924800872802734375e-01 3.874018490314483643e-01 -2.908113300800323486e-01 3.676936775445938110e-02 -5.329332947731018066e-01 1.254766900092363358e-02 -1.701065711677074432e-02 -1.734615652821958065e-03
1.179096698760986328e-01 -1.393131352961063385e-02 -2.985245883464813232e-01 3.995178267359733582e-02 -4.811841845512390137e-01 6.527786850929260254e-01 -4.261604249477386475e-01 -2.364721000194549561e-01
-2.592364549636840820e-01 -2.038337290287017822e-01 -3.614475727081298828e-01 -6.794833391904830933e-02 -6.278975605964660645e-01 5.625967979431152344e-01 1.904597431421279907e-01 -9.455992281436920166e-02
-2.779572010040283203e-01 -5.029212832450866699e-01 -2.878386080265045166e-01 8.953839540481567383e-02 -4.931394159793853760e-01 5.580847859382629395e-01 1.048815771937370300e-01 -1.153108403086662292e-01
7.047617435455322266e-02 -2.943277657032012939e-01 -5.309526920318603516e-01 -2.831884920597076416e-01 -6.141230463981628418e-01 -2.634437680244445801e-01 -1.873518228530883789e-01 -2.542586922645568848e-01
-1.038155183196067810e-01 1.098900754004716873e-02 -5.221273303031921387e-01 4.986611902713775635e-01 3.036689944565296173e-02 2.029048204421997070e-01 -5.897464752197265625e-01 -2.791562676429748535e-01
-7.887932658195495605e-02 4.146466404199600220e-02 -2.929336428642272949e-01 1.482506543397903442e-01 -4.315924644470214844e-01 6.186049580574035645e-01 -3.046564757823944092e-01 4.717102348804473877e-01
-3.137533664703369141e-01 -2.279531657695770264e-01 -5.416048765182495117e-01 -1.875753700733184814e-01 -2.226795852184295654e-01 8.121241629123687744e-02 -3.685305714607238770e-01 -5.736544132232666016e-01
-4.947850406169891357e-01 -1.168479025363922119e-02 -3.300275802612304688e-01 4.515199065208435059e-01 -4.827580153942108154e-01 -3.876688182353973389e-01 3.925385419279336929e-03 2.427035272121429443e-01
3.125857189297676086e-02 -1.966049671173095703e-01 -5.785481333732604980e-01 -4.945647716522216797e-02 -5.518860220909118652e-01 -4.789555072784423828e-01 -2.959780395030975342e-01 -4.032122716307640076e-02
1.328474096953868866e-02 -1.340389847755432129e-01 -6.437348127365112305e-01 8.052697032690048218e-02 -4.849795103073120117e-01 -1.194090470671653748e-01 8.830042928457260132e-02 -5.511054992675781250e-01
8.824671804904937744e-02 2.834954559803009033e-01 2.491312799975275993e-03 4.017819166183471680e-01 -4.906404316425323486e-01 2.272601723670959473e-01 -5.125008225440979004e-01 4.420130550861358643e-01
-2.871796786785125732e-01 -3.002607226371765137e-01 -3.689560592174530029e-01 5.358380675315856934e-01 1.360385715961456299e-01 9.316693246364593506e-02 -5.763693451881408691e-01 -2.115005552768707275e-01
-2.849244773387908936e-01 1.509606391191482544e-01 9.575832635164260864e-02 5.768705010414123535e-01 -3.081635534763336182e-01 5.955714359879493713e-02 -4.630243778228759766e-01 -4.910968840122222900e-01
-3.965630829334259033e-01 -4.657957553863525391e-01 3.653286695480346680e-01 1.819124817848205566e-01 -6.427239775657653809e-01 2.009473443031311035e-01 -4.583285003900527954e-02 -6.033311411738395691e-02
-8.753829449415206909e-02 -3.922820091247558594e-01 -1.894753426313400269e-01 -4.524885490536689758e-02 -7.677724957466125488e-01 -4.041961133480072021e-01 -1.002127006649971008e-01 1.939372271299362183e-01
-1.657743006944656372e-01 -4.845013022422790527e-01 -2.139257788658142090e-01 2.583944797515869141e-01 -5.449676513671875000e-01 -4.373731017112731934e-01 -2.121138870716094971e-01 3.032625913619995117e-01
6.103345192968845367e-03 1.174613833427429199e-02 -6.387576460838317871e-01 3.029255867004394531e-01 -2.573927342891693115e-01 6.483281403779983521e-02 -2.218424230813980103e-01 -6.167503595352172852e-01
-5.511986613273620605e-01 -4.273733794689178467e-01 -1.647588014602661133e-01 3.884146213531494141e-01 -1.012679561972618103e-01 4.710800051689147949e-01 -2.057383358478546143e-01 2.470234632492065430e-01
8.284615725278854370e-02 4.430930316448211670e-02 -4.111412167549133301e-01 5.314905568957328796e-02 -4.979430735111236572e-01 2.102693766355514526e-01 -2.632587850093841553e-01 -6.766428351402282715e-01
-5.281373262405395508e-01 4.052523970603942871e-01 1.526155173778533936e-01 1.171939074993133545e-01 -5.327750444412231445e-01 -2.126194983720779419e-01 -3.984899520874023438e-01 1.787875592708587646e-01
-3.179997503757476807e-01 -1.094221919775009155e-01 -2.945132553577423096e-01 -5.124179124832153320e-01 -4.107085466384887695e-01 -2.532963752746582031e-01 -5.464068651199340820e-01 7.868912816047668457e-02
-1.981314122676849365e-01 3.443497121334075928e-01 -3.254571557044982910e-01 4.926749467849731445e-01 -4.342760145664215088e-01 -4.732836186885833740e-01 -2.286638021469116211e-01 -1.692214310169219971e-01
-1.420133113861083984e-01 -6.132159382104873657e-02 -6.656502485275268555e-01 -5.403383448719978333e-02 -1.307739913463592529e-01 2.874372601509094238e-01 -4.276654124259948730e-01 -4.974356889724731445e-01
-1.413171086460351944e-02 -4.830643534660339355e-01 -1.784041374921798706e-01 9.913696348667144775e-02 -6.381161212921142578e-01 -4.094111919403076172e-01 -2.569084167480468750e-01 2.897951304912567139e-01
8.983904123306274414e-02 3.878623545169830322e-01 -8.048424124717712402e-02 4.089393466711044312e-02 -6.421241760253906250e-01 3.645339012145996094e-01 -4.752165973186492920e-01 2.496047466993331909e-01
-1.377755403518676758e-01 7.511190138757228851e-03 -4.328255653381347656e-01 5.632229447364807129e-01 3.910599648952484131e-02 3.656287863850593567e-02 -6.803088188171386719e-01 -1.035248786211013794e-01
-3.047924041748046875e-01 -1.604158580303192139e-01 -3.731088042259216309e-01 4.788815379142761230e-01 -4.706195890903472900e-01 -5.163745284080505371e-01 -9.926664829254150391e-02 1.218663454055786133e-01
-4.689999669790267944e-02 -4.220943748950958252e-01 -1.616667769849300385e-02 5.224363803863525391e-01 -3.132881522178649902e-01 5.789935588836669922e-01 -3.082239925861358643e-01 -1.343521475791931152e-01
-3.131586909294128418e-01 6.095055863261222839e-02 -6.255594491958618164e-01 -1.016159579157829285e-01 -2.744964659214019775e-01 2.447880953550338745e-01 -2.430390566587448120e-01 -5.497535467147827148e-01
-2.636697590351104736e-01 3.613473773002624512e-01 -2.759819924831390381e-01 5.210591107606887817e-02 -2.977126836776733398e-01 5.316427350044250488e-01 -5.819936990737915039e-01 1.050328612327575684e-01
-6.711629778146743774e-02 -3.713593184947967529e-01 -6.601935625076293945e-01 -3.856918541714549065e-03 -1.198079958558082581e-01 -1.326095610857009888e-01 -6.127593517303466797e-01 1.195998415350914001e-01
-3.900452330708503723e-02 -2.171943634748458862e-01 -5.730434060096740723e-01 3.658492565155029297e-01 -3.798564374446868896e-01 -4.979448318481445312e-01 -2.856659293174743652e-01 1.234334409236907959e-01
3.749616444110870361e-02 3.683497756719589233e-02 -6.474105715751647949e-01 -3.764199092984199524e-02 -4.859265685081481934e-01 1.345629841089248657e-01 7.149383425712585449e-02 -5.633264780044555664e-01
3.837112709879875183e-02 -3.239950239658355713e-01 -2.449168562889099121e-01 -1.211988553404808044e-01 -5.683326125144958496e-01 -4.813960790634155273e-01 -4.993152618408203125e-01 -1.217436641454696655e-01
1.938075721263885498e-01 -2.947922945022583008e-01 -1.765406131744384766e-01 6.206330657005310059e-01 -1.689352393150329590e-01 -8.396411687135696411e-02 -5.795958042144775391e-01 -2.960806787014007568e-01
-1.404326409101486206e-01 -2.815321683883666992e-01 -7.346351742744445801e-01 -6.544442474842071533e-02 -3.714691102504730225e-01 -4.328829050064086914e-02 1.902219094336032867e-02 -4.656407833099365234e-01
-3.238184154033660889e-01 -4.481981992721557617e-01 -3.066955804824829102e-01 -3.227057680487632751e-02 -6.646185517311096191e-01 -3.822516798973083496e-01 9.848660975694656372e-02 4.028128087520599365e-02
1.350365430116653442e-01 5.089488998055458069e-02 -5.885238051414489746e-01 -1.409407556056976318e-01 -4.785892367362976074e-01 -3.351575136184692383e-01 -5.075809359550476074e-01 1.180413141846656799e-01
-3.030880987644195557e-01 5.531027317047119141e-01 -5.540762469172477722e-02 2.153516858816146851e-01 -6.179566979408264160e-01 -2.853281497955322266e-01 -2.890273034572601318e-01 -7.713206857442855835e-02
-3.938826918601989746e-01 -2.278566956520080566e-01 -4.422728419303894043e-01 5.117637515068054199e-01 1.658823043107986450e-01 4.800060018897056580e-02 -5.486564636230468750e-01 -6.771675497293472290e-02
-5.018917918205261230e-01 -5.319688916206359863e-01 2.241449654102325439e-01 1.353841423988342285e-01 -4.522559046745300293e-01 1.129526868462562561e-01 -1.599803417921066284e-01 -3.919904530048370361e-01
-1.962486505508422852e-01 2.738028764724731445e-01 3.803477808833122253e-02 6.463252305984497070e-01 -5.042730569839477539e-01 3.203673288226127625e-02 -7.914231717586517334e-02 -4.536016881465911865e-01
-4.951892495155334473e-01 -1.760470271110534668e-01 3.051477372646331787e-01 1.990523338317871094e-01 -5.034468770027160645e-01 3.794304430484771729e-01 -2.745033800601959229e-01 -3.439182043075561523e-01
-7.662307471036911011e-03 -1.177888810634613037e-01 -6.733938455581665039e-01 1.029293388128280640e-01 -3.762978613376617432e-01 -1.209920793771743774e-01 -9.469652920961380005e-02 -5.973329544067382812e-01
-1.890778094530105591e-01 3.541171252727508545e-01 -3.755542337894439697e-01 -3.903711214661598206e-02 -2.687964141368865967e-01 5.648916363716125488e-01 -5.500751733779907227e-01 4.846758022904396057e-02
-4.939125850796699524e-02 -3.612216711044311523e-01 -6.111563444137573242e-01 4.915956035256385803e-02 -2.686381638050079346e-01 -4.389542043209075928e-01 -4.636330008506774902e-01 -1.065262630581855774e-01
5.335156619548797607e-02 -1.364599317312240601e-01 -5.954752564430236816e-01 -3.094412982463836670e-01 -4.732136726379394531e-01 -1.802817881107330322e-01 -5.133896470069885254e-01 9.047698229551315308e-02
2.360669672489166260e-01 -1.112092984840273857e-03 -2.222622334957122803e-01 4.555898010730743408e-01 -5.976991057395935059e-01 5.439199805259704590e-01 -1.041078642010688782e-01 1.528960615396499634e-01
1.573449224233627319e-01 3.819334208965301514e-01 -1.302789598703384399e-01 -1.693783849477767944e-01 -7.908231616020202637e-01 1.782893240451812744e-01 -3.243299424648284912e-01 -1.460466682910919189e-01
1.576027572154998779e-01 2.692072987556457520e-01 3.261403366923332214e-02 1.330720633268356323e-01 -5.204403400421142578e-01 1.263310611248016357e-01 -7.043991088867187500e-01 3.176810145378112793e-01
-3.070412278175354004e-01 3.557740151882171631e-01 2.514215111732482910e-01 7.562617957592010498e-02 -6.459711790084838867e-01 -2.229091227054595947e-01 -4.768063426017761230e-01 1.261232644319534302e-01
-9.697517007589340210e-02 -5.246515944600105286e-02 -3.225807547569274902e-01 -2.684164606034755707e-02 -5.889604687690734863e-01 7.106696367263793945e-01 -1.250883787870407104e-01 1.244656816124916077e-01
-1.931608170270919800e-01 -9.087217599153518677e-02 -3.702486455440521240e-01 1.076308563351631165e-01 -5.995416045188903809e-01 6.053091883659362793e-01 5.857189372181892395e-02 2.765548527240753174e-01
8.116479963064193726e-03 -3.885864913463592529e-01 -1.155582293868064880e-01 7.025206089019775391e-01 -2.353183180093765259e-01 -7.300978153944015503e-02 -3.775817155838012695e-01 -3.725219368934631348e-01
-2.379096150398254395e-01 -3.177545070648193359e-01 -3.182899057865142822e-01 -8.702309429645538330e-02 -7.106314301490783691e-01 -4.421113729476928711e-01 9.980965405702590942e-02 -1.520785838365554810e-01
-3.146987259387969971e-01 -2.537725865840911865e-02 1.224827244877815247e-01 6.882105767726898193e-02 -8.953899145126342773e-01 1.732654124498367310e-01 2.142524719238281250e-01 5.416656658053398132e-02
-2.207634896039962769e-01 8.894438296556472778e-02 -5.985291600227355957e-01 5.230034589767456055e-01 4.316471517086029053e-02 2.066518366336822510e-01 -5.148217678070068359e-01 -4.441704601049423218e-02
-2.552972408011555672e-03 -3.260700702667236328e-01 1.203767508268356323e-01 4.165311530232429504e-02 -4.002481698989868164e-01 5.374768972396850586e-01 -6.357609629631042480e-01 -1.554811745882034302e-01
6.218543276190757751e-03 -1.154452264308929443e-01 -6.427174806594848633e-01 -6.222302094101905823e-02 -4.682366251945495605e-01 1.090192273259162903e-01 4.280922934412956238e-02 -5.802696347236633301e-01
-2.674483954906463623e-01 7.912608981132507324e-02 -4.997445344924926758e-01 1.077051237225532532e-01 -3.780470788478851318e-01 -2.356151491403579712e-01 -1.973089277744293213e-01 -6.507691144943237305e-01
2.687855958938598633e-01 -2.416370213031768799e-01 -5.329213142395019531e-01 -1.235835105180740356e-01 -6.891590952873229980e-01 -2.527242302894592285e-01 -1.691135019063949585e-01 -5.175612494349479675e-02
1.471826434135437012e-01 3.368982076644897461e-01 8.106013387441635132e-02 -2.182573229074478149e-01 -8.028694987297058105e-01 6.525190174579620361e-02 -3.998664319515228271e-01 -4.334933310747146606e-02
-8.776462823152542114e-02 -4.323321580886840820e-01 2.301370650529861450e-01 -9.463110566139221191e-02 -7.688700556755065918e-01 3.456788063049316406e-01 -1.095115840435028076e-01 1.442922055721282959e-01
-2.638990879058837891e-01 -1.688325554132461548e-01 -3.307505846023559570e-01 5.920616984367370605e-01 6.962413340806961060e-02 1.960429400205612183e-01 -5.730065703392028809e-01 -2.651470899581909180e-01
-2.208714932203292847e-01 -6.725045293569564819e-02 2.611214220523834229e-01 2.200104892253875732e-01 -4.484778046607971191e-01 4.582652151584625244e-01 -5.302345752716064453e-01 -3.712359070777893066e-01
-7.157666683197021484e-01 -1.840799301862716675e-01 3.150135874748229980e-01 7.870384305715560913e-02 -5.148544907569885254e-01 2.361313551664352417e-01 -1.394192427396774292e-01 -8.996626734733581543e-02
-1.257738023996353149e-01 -1.078679040074348450e-01 -5.841895341873168945e-01 5.019166469573974609e-01 6.857102364301681519e-02 1.487295478582382202e-01 -4.907085597515106201e-01 -3.342610299587249756e-01
3.108254969120025635e-01 -2.365335226058959961e-01 -4.964179396629333496e-01 -1.487811207771301270e-01 -6.781605482101440430e-01 -2.355789244174957275e-01 -2.406224459409713745e-01 -7.466221600770950317e-02
6.058748066425323486e-02 -1.250053644180297852e-01 -1.055015996098518372e-01 9.689363650977611542e-03 -8.312693238258361816e-01 5.094567537307739258e-01 8.032774925231933594e-02 1.116740927100181580e-01
-8.017029613256454468e-02 9.958231821656227112e-03 4.036676138639450073e-02 1.702699214220046997e-01 -4.079170525074005127e-01 6.440689563751220703e-01 -5.761869549751281738e-01 2.227994650602340698e-01
-2.104775011539459229e-01 2.586289048194885254e-01 -2.894906103610992432e-01 2.392916008830070496e-02 -2.672601044178009033e-01 5.284832715988159180e-01 -6.255657076835632324e-01 2.497556805610656738e-01
-8.738830685615539551e-01 -2.546529471874237061e-01 8.681608736515045166e-02 3.082410395145416260e-01 -2.099333554506301880e-01 -4.268029704689979553e-03 -1.194715574383735657e-01 -1.027965992689132690e-01
-8.968199789524078369e-02 4.499435722827911377e-01 -2.657968103885650635e-01 5.762472748756408691e-02 -6.047011017799377441e-01 3.982053399085998535e-01 -4.126208722591400146e-01 1.450942307710647583e-01
6.938057392835617065e-02 5.247628316283226013e-02 -2.601317763328552246e-01 4.694744050502777100e-01 -4.208274185657501221e-01 -1.202323585748672485e-01 -2.621402144432067871e-01 -6.663998365402221680e-01
4.011192545294761658e-02 -1.751586347818374634e-01 -5.821437239646911621e-01 3.229425847530364990e-01 -3.123414814472198486e-01 -4.575235247611999512e-01 -4.578379988670349121e-01 8.959207683801651001e-02
-1.026852875947952271e-01 -6.274970769882202148e-01 -3.163355886936187744e-01 3.103319322690367699e-03 -5.568746924400329590e-01 -4.097115099430084229e-01 -1.137404516339302063e-01 -6.866979598999023438e-02
-2.259101569652557373e-01 -3.373640775680541992e-01 -2.754254639148712158e-01 2.940157949924468994e-01 -5.512010455131530762e-01 -4.874735176563262939e-01 -1.363937556743621826e-01 3.358412981033325195e-01
-1.428150385618209839e-01 2.551784813404083252e-01 -2.337488979101181030e-01 3.626206144690513611e-02 -2.163605540990829468e-01 4.565361440181732178e-01 -7.350795269012451172e-01 2.509089410305023193e-01
-2.263174206018447876e-01 2.958278656005859375e-01 -2.669904828071594238e-01 1.037425249814987183e-01 -2.511463463306427002e-01 4.949008226394653320e-01 -6.555560231208801270e-01 2.036291509866714478e-01
1.872014068067073822e-02 -1.420009285211563110e-01 -4.982976913452148438e-01 4.850612878799438477e-01 -3.561867177486419678e-01 -4.181934595108032227e-01 -3.577838242053985596e-01 2.571694254875183105e-01
-4.168868958950042725e-01 1.360755115747451782e-01 1.864423453807830811e-01 6.445972323417663574e-01 -3.327460587024688721e-01 -1.425239145755767822e-01 -3.702136576175689697e-01 -2.988832592964172363e-01
-5.267620086669921875e-01 -5.570251867175102234e-02 -2.972905337810516357e-01 2.483087033033370972e-01 -5.180020332336425781e-01 -4.160763025283813477e-01 1.873825788497924805e-01 -3.046675324440002441e-01
-1.302419751882553101e-01 -3.420294523239135742e-01 -6.629372835159301758e-01 -5.675946548581123352e-02 -1.538409292697906494e-01 -1.608898639678955078e-01 -6.089143157005310059e-01 5.491938814520835876e-02
2.129355669021606445e-01 -5.134996771812438965e-01 -2.129318565130233765e-01 5.406501293182373047e-01 -1.509524732828140259e-01 -9.444079548120498657e-02 -5.506904721260070801e-01 -1.355295330286026001e-01
-3.997771441936492920e-02 -9.006539732217788696e-02 8.345516026020050049e-02 4.948937296867370605e-01 -5.350293517112731934e-01 2.193863540887832642e-01 -1.937990933656692505e-01 -6.053599119186401367e-01
2.688051164150238037e-01 -3.290554136037826538e-02 -2.048070430755615234e-01 -7.132454216480255127e-02 -6.017407774925231934e-01 5.984024405479431152e-01 -3.807169795036315918e-01 -1.204369291663169861e-01
-2.695952653884887695e-01 -2.414534240961074829e-01 1.865254789590835571e-01 2.776840627193450928e-01 -6.887770891189575195e-01 3.906551003456115723e-01 4.357559978961944580e-02 3.580421209335327148e-01
-3.634438514709472656e-01 -2.112011313438415527e-01 -8.133270740509033203e-01 -1.373666226863861084e-01 -2.941696941852569580e-01 -2.022495418787002563e-01 -2.299985475838184357e-02 1.223202347755432129e-01
-4.361229240894317627e-01 -2.961754240095615387e-02 2.394031137228012085e-01 2.525257468223571777e-01 -4.754065275192260742e-01 5.526005476713180542e-02 -6.252651810646057129e-01 2.604130208492279053e-01
4.887138307094573975e-02 1.993390172719955444e-02 -7.354733347892761230e-01 4.441569745540618896e-02 -3.925939798355102539e-01 4.664965271949768066e-01 2.203752286732196808e-02 2.865059971809387207e-01
9.532602876424789429e-02 1.262180656194686890e-01 -2.628451399505138397e-02 5.352941155433654785e-01 -6.524364352226257324e-01 4.930316209793090820e-01 -1.338729560375213623e-01 3.280027210712432861e-02
-2.691529691219329834e-01 -3.103337585926055908e-01 1.111972630023956299e-01 1.140655800700187683e-01 -7.283756732940673828e-01 4.906124472618103027e-01 4.121838137507438660e-02 1.815021485090255737e-01
-4.095833003520965576e-02 -3.643586635589599609e-01 -3.161644637584686279e-01 4.384934306144714355e-01 -4.735860228538513184e-01 -5.357708930969238281e-01 -2.457436323165893555e-01 4.005784541368484497e-02
-1.110848858952522278e-01 -4.172035157680511475e-01 -7.636868208646774292e-02 9.811048209667205811e-02 -5.841939449310302734e-01 -3.478563129901885986e-01 -3.015117645263671875e-01 4.949218928813934326e-01
5.496629700064659119e-02 2.094437777996063232e-01 -1.206270083785057068e-01 2.396332025527954102e-01 -4.161520302295684814e-01 1.886173635721206665e-01 -6.737845540046691895e-01 4.673247039318084717e-01
1.561462413519620895e-02 6.938868761062622070e-02 -4.273898601531982422e-01 -9.976176172494888306e-02 -5.692229270935058594e-01 9.245400130748748779e-02 -1.999234259128570557e-01 -6.555873751640319824e-01
-1.104641705751419067e-01 -5.672367289662361145e-02 -3.190496265888214111e-01 -4.117560386657714844e-02 -4.371422529220581055e-01 6.305517554283142090e-01 -3.403303921222686768e-01 -4.202122390270233154e-01
9.012237936258316040e-02 2.733387351036071777e-01 1.463853716850280762e-01 -8.039954118430614471e-03 -6.985819935798645020e-01 3.554174005985260010e-01 -4.777002334594726562e-01 -2.305096536874771118e-01
-4.067037999629974365e-02 2.053101211786270142e-01 -3.413279056549072266e-01 4.898681044578552246e-01 -3.998694121837615967e-01 -5.488346815109252930e-01 -3.270188570022583008e-01 -1.779372692108154297e-01
-2.372841835021972656e-01 -5.584157109260559082e-01 -3.377496600151062012e-01 3.984594941139221191e-01 -3.201129734516143799e-01 -4.573871791362762451e-01 -2.175795435905456543e-01 -2.683030907064676285e-03
-3.254021406173706055e-01 -2.387421727180480957e-01 -2.913314700126647949e-01 1.648892909288406372e-01 -5.992575287818908691e-01 4.703901112079620361e-01 2.614957690238952637e-01 2.762183547019958496e-01
-3.048160970211029053e-01 1.734323948621749878e-01 -4.432909563183784485e-02 7.474363446235656738e-01 -5.086756348609924316e-01 -1.934729963541030884e-01 3.843202814459800720e-02 -1.368301659822463989e-01
-6.926273107528686523e-01 1.488865911960601807e-01 -1.458954066038131714e-01 2.797465920448303223e-01 -2.922202087938785553e-02 6.016554776579141617e-03 -5.420812368392944336e-01 3.222023844718933105e-01
3.730763494968414307e-02 3.040542006492614746e-01 3.421424329280853271e-02 4.166620075702667236e-01 -4.799119830131530762e-01 2.742438018321990967e-01 -5.569268465042114258e-01 3.401307463645935059e-01
-3.543103337287902832e-01 1.556188166141510010e-01 -1.913363933563232422e-01 4.382203891873359680e-02 -2.340712696313858032e-01 -4.789807274937629700e-02 -6.855295300483703613e-01 5.335567593574523926e-01
-2.309402078390121460e-02 -1.966505944728851318e-01 2.279605716466903687e-01 5.141564607620239258e-01 -5.189080834388732910e-01 2.361929416656494141e-01 -4.666638970375061035e-01 -3.188170194625854492e-01
7.868692278861999512e-02 -1.426087617874145508e-01 -6.950312256813049316e-01 -1.787077635526657104e-02 -3.127031922340393066e-01 -2.399229109287261963e-01 -5.458386540412902832e-01 1.918261349201202393e-01
-8.410299196839332581e-03 2.036578804254531860e-01 -5.708082318305969238e-01 5.816267728805541992e-01 -3.775738477706909180e-01 -1.963385939598083496e-01 -1.814160346984863281e-01 2.834051549434661865e-01
-5.884658694267272949e-01 2.286478877067565918e-01 -2.245844602584838867e-01 1.892562955617904663e-01 -1.936761140823364258e-01 -8.157412707805633545e-02 -5.118681192398071289e-01 4.571633338928222656e-01
-1.435787416994571686e-02 9.170255810022354126e-02 -5.401026010513305664e-01 5.046043992042541504e-01 -3.590213060379028320e-01 -4.385550320148468018e-01 -3.264636099338531494e-01 1.313123553991317749e-01
-6.410186886787414551e-01 2.017901241779327393e-01 -1.152060180902481079e-01 3.293473720550537109e-01 -5.292683839797973633e-01 -3.425590693950653076e-01 8.683057129383087158e-02 1.470455378293991089e-01
-6.566988825798034668e-01 2.159778773784637451e-01 -3.447041809558868408e-01 6.829507648944854736e-02 -1.236231252551078796e-01 4.937370121479034424e-02 -5.485181808471679688e-01 2.828822433948516846e-01
-8.229020833969116211e-01 8.798790723085403442e-02 -5.122770071029663086e-01 -6.341367214918136597e-02 -3.402895107865333557e-02 1.392219066619873047e-01 -1.675581485033035278e-01 4.978071432560682297e-03
-1.202632486820220947e-01 -6.667897105216979980e-02 -5.544801950454711914e-01 -9.161069244146347046e-02 -4.196388125419616699e-01 1.149984523653984070e-01 -8.730988204479217529e-02 -6.843286156654357910e-01
-2.092134058475494385e-01 -3.684087842702865601e-02 -1.544198840856552124e-01 -2.687262296676635742e-01 -3.421665728092193604e-01 5.858252644538879395e-01 -6.084064841270446777e-01 -1.684805005788803101e-01
-1.468688249588012695e-01 -1.999462693929672241e-01 -5.922257304191589355e-01 -2.048071622848510742e-01 -1.533523201942443848e-01 -1.361228972673416138e-01 -7.069708108901977539e-01 6.260614097118377686e-02
8.801752328872680664e-02 -3.203409314155578613e-01 -5.541105866432189941e-01 -2.097371816635131836e-01 -6.951324939727783203e-01 -2.172489464282989502e-01 -7.453323900699615479e-02 -5.142747238278388977e-02
-8.212873339653015137e-02 1.575585752725601196e-01 -4.048099517822265625e-01 -2.126607894897460938e-01 -3.237368464469909668e-01 4.432435333728790283e-01 -5.825340747833251953e-01 -3.445550799369812012e-01
-1.648019701242446899e-01 3.336951434612274170e-01 -5.737724900245666504e-01 -8.748523890972137451e-02 -4.640964567661285400e-01 2.846442461013793945e-01 -1.364720612764358521e-01 4.578066766262054443e-01
-2.589836120605468750e-01 1.104793027043342590e-01 -1.153206005692481995e-01 2.002983093261718750e-01 -1.608466655015945435e-01 4.528741538524627686e-02 -7.902823686599731445e-01 4.635025560855865479e-01
1.723136520013213158e-03 -3.149875402450561523e-01 -6.923440694808959961e-01 -6.127744540572166443e-02 -2.267122566699981689e-01 -1.427564322948455811e-01 -5.766199827194213867e-01 1.158284395933151245e-01
-3.057610094547271729e-01 -4.952317476272583008e-02 -5.704137086868286133e-01 2.479917705059051514e-01 9.043756872415542603e-02 3.801466152071952820e-02 -6.367377638816833496e-01 -3.195733428001403809e-01
-6.476642489433288574e-01 3.858639895915985107e-01 -2.150010317564010620e-02 8.302686363458633423e-02 -5.157172679901123047e-01 -9.244442731142044067e-02 -2.681914865970611572e-01 2.790112495422363281e-01
-9.813170880079269409e-03 -3.263830542564392090e-01 -6.293669342994689941e-01 -1.918645948171615601e-01 -2.257557809352874756e-01 -1.419544517993927002e-01 -6.226417422294616699e-01 4.078613221645355225e-02
-1.692412346601486206e-01 2.809825837612152100e-01 2.789053022861480713e-01 -5.919133126735687256e-02 -5.725972056388854980e-01 -1.247101053595542908e-01 -6.837251782417297363e-01 1.463482249528169632e-02
-9.792660176753997803e-02 9.059421718120574951e-02 -1.121048629283905029e-01 -1.262684613466262817e-01 -4.080029726028442383e-01 6.263089776039123535e-01 -5.948232412338256836e-01 -2.028484940528869629e-01
-8.889703452587127686e-02 1.105532422661781311e-02 -5.649409890174865723e-01 3.815332055091857910e-01 -4.814314544200897217e-01 -4.033764004707336426e-01 -1.994664035737514496e-02 -3.638166189193725586e-01
-2.432688027620315552e-01 -2.581638395786285400e-01 3.770943032577633858e-03 5.521280765533447266e-01 -5.602928400039672852e-01 4.641941785812377930e-01 -6.504860520362854004e-02 1.888826042413711548e-01
-4.203751981258392334e-01 3.392184674739837646e-01 2.942964434623718262e-01 1.388787180185317993e-01 -6.338421702384948730e-01 -2.672622203826904297e-01 -3.212326765060424805e-01 1.610663086175918579e-01
1.362451910972595215e-01 4.421347286552190781e-03 -5.640633106231689453e-01 -1.184414997696876526e-01 -4.720980226993560791e-01 -3.672595024108886719e-01 -5.384227037429809570e-01 -3.958252444863319397e-02
-4.892836511135101318e-01 1.478049457073211670e-01 1.406124979257583618e-01 3.342083692550659180e-01 -1.782716214656829834e-01 -8.827226608991622925e-02 -7.505549788475036621e-01 6.620017439126968384e-02
-2.441232949495315552e-01 7.052272558212280273e-02 -5.121365785598754883e-01 5.820895433425903320e-01 3.257046639919281006e-02 -4.083046689629554749e-02 -5.651747584342956543e-01 1.103076413273811340e-01
-4.434590637683868408e-01 -1.308664232492446899e-01 -4.020145535469055176e-01 -3.531341254711151123e-01 -1.300238668918609619e-01 4.673597216606140137e-01 -4.653448462486267090e-01 2.191384434700012207e-01
-2.061832845211029053e-01 2.524875700473785400e-01 -4.109226763248443604e-01 -1.657637506723403931e-01 -4.907731115818023682e-01 4.363142848014831543e-01 -3.026647269725799561e-01 4.178146123886108398e-01
3.757108747959136963e-02 -9.158784896135330200e-02 -5.616428256034851074e-01 -2.271934002637863159e-01 -2.207374870777130127e-01 -4.604144766926765442e-02 -7.563604116439819336e-01 1.464617997407913208e-02
-2.577546425163745880e-02 1.018760278820991516e-01 -3.799019157886505127e-01 3.845454007387161255e-02 -3.790790140628814697e-01 2.249545753002166748e-01 -3.368411660194396973e-01 -7.317002415657043457e-01
-3.980090469121932983e-02 2.744207680225372314e-01 -9.735088795423507690e-02 -1.108658686280250549e-01 -4.567719995975494385e-01 3.812171518802642822e-01 -7.396354079246520996e-01 -1.768979988992214203e-02
-1.021116673946380615e-01 -2.528073787689208984e-01 6.324636191129684448e-02 2.317296713590621948e-01 -6.587134599685668945e-01 5.227414369583129883e-01 -1.684582419693470001e-02 4.006459414958953857e-01
-4.054549336433410645e-01 -4.604494571685791016e-02 -2.401228845119476318e-01 3.365678191184997559e-01 1.157813668251037598e-01 7.409758120775222778e-02 -7.875570654869079590e-01 -1.529949605464935303e-01
-6.214652061462402344e-01 -5.921867489814758301e-01 -5.092665180563926697e-02 2.277815043926239014e-01 -2.788197398185729980e-01 2.993806004524230957e-01 -5.460883304476737976e-02 1.956183165311813354e-01
-2.168560624122619629e-01 2.106282413005828857e-01 -2.874643206596374512e-01 5.034926533699035645e-01 -1.404587030410766602e-01 -3.077814541757106781e-02 -6.214184761047363281e-01 4.069788157939910889e-01
3.888964653015136719e-02 2.917947173118591309e-01 2.829718589782714844e-02 2.953343391418457031e-01 -4.376434981822967529e-01 8.067326247692108154e-02 -6.730389595031738281e-01 4.174911975860595703e-01
1.476413011550903320e-01 1.934049129486083984e-01 4.104337841272354126e-02 2.484921962022781372e-01 -4.850318133831024170e-01 1.509973406791687012e-01 -6.590597629547119141e-01 4.300557672977447510e-01
3.408625721931457520e-02 -1.117373704910278320e-01 1.667293757200241089e-01 6.093263626098632812e-01 -5.043655037879943848e-01 5.171082019805908203e-01 -2.549800872802734375e-01 -2.180884405970573425e-02
-5.257673859596252441e-01 6.541013717651367188e-02 -2.316026091575622559e-01 7.952761836349964142e-03 -6.809889078140258789e-01 -1.702927798032760620e-01 1.714566648006439209e-01 -3.787405192852020264e-01
-6.558936834335327148e-01 3.763204813003540039e-02 -1.927157193422317505e-01 3.373998105525970459e-01 -6.111686229705810547e-01 -4.701216518878936768e-02 4.451259225606918335e-02 1.992246955633163452e-01
-7.009780406951904297e-01 3.731058239936828613e-01 1.430885046720504761e-01 1.851899325847625732e-01 -5.363326668739318848e-01 -1.300836354494094849e-01 -4.518570005893707275e-02 8.964379876852035522e-02
-1.696317344903945923e-01 3.266254067420959473e-01 1.612812727689743042e-01 4.645540714263916016e-01 -6.276992559432983398e-01 1.775349676609039307e-01 -1.276960372924804688e-01 -4.253087341785430908e-01
-5.181534215807914734e-02 -3.474040627479553223e-01 -1.367631554603576660e-01 -1.204238459467887878e-01 -6.070184707641601562e-01 5.076715350151062012e-01 -2.032217383384704590e-01 -4.194267392158508301e-01
-4.261237680912017822e-01 1.196110025048255920e-01 9.785250574350357056e-02 3.639866709709167480e-01 -1.537923961877822876e-01 7.793198525905609131e-02 -7.524985074996948242e-01 2.570429742336273193e-01
-5.708294734358787537e-02 -1.133537441492080688e-01 -4.508917331695556641e-01 -6.652958691120147705e-02 -3.469311892986297607e-01 4.449705183506011963e-01 -2.788290083408355713e-01 -6.164879798889160156e-01
6.504871696233749390e-02 8.603643625974655151e-02 -8.980532288551330566e-01 1.867756843566894531e-01 -2.793197035789489746e-01 -1.827875822782516479e-01 -1.882023364305496216e-01 -1.143378484994173050e-02
1.872689574956893921e-01 -5.137252435088157654e-02 -7.661779522895812988e-01 8.389141410589218140e-02 -3.400169909000396729e-01 -2.285227030515670776e-01 -4.310450255870819092e-01 1.207916960120201111e-01
-2.775875031948089600e-01 -2.218812257051467896e-01 5.427080020308494568e-02 7.492452859878540039e-01 -2.365724295377731323e-01 -1.699799597263336182e-01 -3.546703755855560303e-01 -3.142442703247070312e-01
-1.853364855051040649e-01 1.437930464744567871e-01 -4.357972145080566406e-01 4.081666097044944763e-02 -3.821183443069458008e-01 7.435970306396484375e-01 -2.286145538091659546e-01 -4.661843553185462952e-02
-3.901872932910919189e-01 -2.323516160249710083e-01 -6.668733549304306507e-04 -4.747008532285690308e-02 -4.014902412891387939e-01 6.268376708030700684e-01 -3.779621422290802002e-01 -3.074696362018585205e-01
1.555773662403225899e-03 -1.872206777334213257e-01 -1.931794732809066772e-01 7.255564332008361816e-01 -8.505136519670486450e-02 -2.467705495655536652e-02 -5.411818623542785645e-01 -3.169779777526855469e-01
-5.566735863685607910e-01 1.299789547920227051e-01 1.930173337459564209e-01 1.148823574185371399e-01 -3.892422020435333252e-01 -4.789264872670173645e-02 -5.088118314743041992e-01 4.583377838134765625e-01
1.440463066101074219e-01 3.375729918479919434e-01 3.159848600625991821e-02 -8.546803146600723267e-02 -7.569226622581481934e-01 1.323481500148773193e-01 -4.990113973617553711e-01 1.324064731597900391e-01
-1.018551737070083618e-02 -1.293536424636840820e-01 1.842722743749618530e-01 1.618581824004650116e-02 -4.139029681682586670e-01 4.812772870063781738e-01 -7.189131975173950195e-01 -1.707804352045059204e-01
-1.902280934154987335e-02 -1.281775534152984619e-01 -5.448712706565856934e-01 -2.548922896385192871e-01 -2.544622719287872314e-01 -1.579843312501907349e-01 -7.178701162338256836e-01 -1.276963353157043457e-01
-1.662386357784271240e-01 4.191328883171081543e-01 -2.528735995292663574e-01 4.483494162559509277e-01 -5.714169740676879883e-01 -2.194644957780838013e-01 -3.946297615766525269e-02 -3.943229913711547852e-01
-5.076978821307420731e-03 -4.389143586158752441e-01 -4.518946111202239990e-01 -2.950234413146972656e-01 -5.736925005912780762e-01 -2.778646051883697510e-01 -2.834121286869049072e-01 -1.715412884950637817e-01
-6.908781826496124268e-02 2.747867703437805176e-01 -3.968355059623718262e-01 1.891234517097473145e-01 -4.701979458332061768e-01 1.835979372262954712e-01 -1.674028635025024414e-01 -6.660742759704589844e-01
-6.184289976954460144e-02 2.595261335372924805e-01 -5.200519561767578125e-01 3.426710516214370728e-02 -5.040136575698852539e-01 2.323263585567474365e-01 -1.089502274990081787e-01 -5.807907581329345703e-01
-5.713310241699218750e-01 -2.735805213451385498e-01 1.333079487085342407e-01 6.871081143617630005e-02 -3.006945848464965820e-01 9.585106372833251953e-02 -4.837951362133026123e-01 4.925242066383361816e-01
-2.270212322473526001e-01 -3.459230363368988037e-01 9.247362613677978516e-03 -6.011165305972099304e-02 -5.220218896865844727e-01 5.691407322883605957e-01 -2.551517784595489502e-01 -4.044370949268341064e-01
-1.630816012620925903e-01 -4.173996746540069580e-01 -2.037673145532608032e-01 3.914457857608795166e-01 -5.091763138771057129e-01 -4.707568287849426270e-01 -2.219979912042617798e-01 2.725351154804229736e-01
-7.710037231445312500e-01 -7.260959595441818237e-02 -5.151584744453430176e-01 -9.939420968294143677e-02 -8.496860414743423462e-02 1.532741487026214600e-01 -1.437076926231384277e-01 -2.713836431503295898e-01
-7.583341002464294434e-02 2.865717113018035889e-01 -1.233697235584259033e-01 4.415711164474487305e-01 -3.758960366249084473e-01 4.299125373363494873e-01 -4.018589258193969727e-01 -4.629335701465606689e-01
2.182254046201705933e-01 -4.063728153705596924e-01 -1.602857410907745361e-01 4.359539151191711426e-01 -2.654137611389160156e-01 -2.249180972576141357e-01 -6.116580367088317871e-01 -2.762850224971771240e-01
-5.437543988227844238e-01 5.196191370487213135e-02 -7.418752908706665039e-01 -1.985046714544296265e-01 -4.026925936341285706e-02 3.130398988723754883e-01 -9.195066243410110474e-02 6.146135553717613220e-02
-4.319248721003532410e-03 4.585388600826263428e-01 -4.511727988719940186e-01 7.823418080806732178e-02 -4.495232701301574707e-01 1.446251422166824341e-01 -4.890559315681457520e-01 3.433405756950378418e-01
-5.270196199417114258e-01 3.570406138896942139e-01 3.166673704981803894e-03 1.796748042106628418e-01 -3.034914731979370117e-01 1.037886068224906921e-01 -6.608579158782958984e-01 1.512182056903839111e-01
2.092950791120529175e-02 -3.715129196643829346e-01 -5.667958855628967285e-01 -2.799491770565509796e-02 -5.047765970230102539e-01 -4.300007820129394531e-01 -2.718205749988555908e-01 -1.609736084938049316e-01
-4.006204307079315186e-01 1.674980819225311279e-01 -4.344247579574584961e-01 3.293221592903137207e-01 -3.450179100036621094e-02 1.496727913618087769e-01 -6.887959837913513184e-01 1.274271607398986816e-01
-5.061113238334655762e-01 3.307720720767974854e-01 -1.154810413718223572e-01 1.614040881395339966e-02 -1.935262829065322876e-01 -2.878152299672365189e-03 -7.619431018829345703e-01 5.316856130957603455e-02
-2.071884572505950928e-01 1.209106519818305969e-01 -3.894011080265045166e-01 4.450683593750000000e-01 -3.647791743278503418e-01 -2.916022539138793945e-01 -1.253290325403213501e-01 -5.991088151931762695e-01
-6.180938705801963806e-02 3.182244002819061279e-01 2.596712410449981689e-01 2.571649290621280670e-02 -6.171258091926574707e-01 -4.205774515867233276e-02 -6.608223319053649902e-01 -8.673669397830963135e-02
2.410748274996876717e-03 -1.533973515033721924e-01 3.532401025295257568e-01 4.203482270240783691e-01 -4.102258086204528809e-01 8.533200249075889587e-03 -7.008740305900573730e-01 1.241354644298553467e-01
1.073124930262565613e-01 -1.369510889053344727e-01 3.419045507907867432e-01 6.488604545593261719e-01 -5.076201558113098145e-01 -3.136994317173957825e-02 -4.050059020519256592e-01 9.548753499984741211e-02
4.997076932340860367e-03 -1.577808707952499390e-01 2.189148403704166412e-02 5.514556765556335449e-01 -5.698022842407226562e-01 4.644263088703155518e-01 -1.416678130626678467e-01 3.317549228668212891e-01
1.891552060842514038e-01 -1.838528737425804138e-02 -1.372983902692794800e-01 1.268331706523895264e-01 -8.335914015769958496e-01 3.159531056880950928e-01 1.188098564743995667e-01 -3.465951085090637207e-01
-3.393742442131042480e-01 -2.780463397502899170e-01 2.660243213176727295e-01 3.203360140323638916e-01 -6.337183713912963867e-01 3.489771783351898193e-01 -8.094442635774612427e-02 -3.227931559085845947e-01
1.443225797265768051e-02 -2.460142970085144043e-01 2.424563318490982056e-01 1.383387893438339233e-01 -3.923524320125579834e-01 3.398287892341613770e-01 -6.779944300651550293e-01 3.636557757854461670e-01
-1.378865092992782593e-01 -4.744673371315002441e-01 -3.327035903930664062e-02 1.124543547630310059e-01 -6.822872757911682129e-01 -3.832647204399108887e-01 -1.479240506887435913e-01 3.283683657646179199e-01
-1.584219038486480713e-01 2.512258291244506836e-01 1.178451701998710632e-01 5.634560808539390564e-02 -6.189191341400146484e-01 3.945824801921844482e-01 -4.407655894756317139e-01 -4.021133184432983398e-01
-2.353044599294662476e-01 -2.088179066777229309e-02 -2.463148981332778931e-01 -7.146433740854263306e-02 -2.435020208358764648e-01 6.751760244369506836e-01 -5.393182039260864258e-01 -2.690682113170623779e-01
-3.903022110462188721e-01 -5.204665660858154297e-01 2.774366140365600586e-01 -8.157042413949966431e-02 -3.840648531913757324e-01 2.350264340639114380e-01 -4.522713124752044678e-01 -2.930210828781127930e-01
7.450009882450103760e-02 2.087423205375671387e-01 -1.052290573716163635e-01 2.170654386281967163e-01 -4.163060486316680908e-01 1.322783231735229492e-01 -7.168006300926208496e-01 4.336753487586975098e-01
1.141407489776611328e-01 -5.496832132339477539e-01 1.549528241157531738e-01 -2.840604446828365326e-02 -4.837724268436431885e-01 3.512069880962371826e-01 -5.492308139801025391e-01 -3.108743950724601746e-02
-3.409140706062316895e-01 -2.622126936912536621e-01 -6.710739731788635254e-01 -6.434634327888488770e-02 -2.440845668315887451e-01 -2.581705898046493530e-02 -1.452508419752120972e-01 -5.283935666084289551e-01
3.021576069295406342e-02 -2.819036245346069336e-01 -1.738157472573220730e-03 -1.528805587440729141e-02 -3.897862434387207031e-01 2.752171456813812256e-01 -5.666342973709106445e-01 6.087926030158996582e-01
2.555986680090427399e-02 1.639665365219116211e-01 -4.551749527454376221e-01 6.397405862808227539e-01 -4.399756193161010742e-01 -1.905245184898376465e-01 -8.608946204185485840e-02 3.445574045181274414e-01
-1.912081688642501831e-01 3.317711651325225830e-01 -5.354214906692504883e-01 8.745115250349044800e-02 -4.844114780426025391e-01 4.592955112457275391e-01 1.559923123568296432e-02 3.364418745040893555e-01
-4.498154819011688232e-01 -1.514689531177282333e-02 -5.500386357307434082e-01 -2.301713824272155762e-01 -3.902004659175872803e-01 5.261400341987609863e-01 -9.760267287492752075e-02 5.752580612897872925e-02
-6.915231347084045410e-01 2.642621994018554688e-01 -2.398530766367912292e-02 4.679273813962936401e-02 -6.046332716941833496e-01 -1.926281899213790894e-01 9.380365908145904541e-02 1.941911280155181885e-01
-1.323775798082351685e-01 -1.442314684391021729e-01 -4.476913809776306152e-01 2.836698666214942932e-02 -9.125801920890808105e-02 5.529980063438415527e-01 -5.521472692489624023e-01 -3.760848343372344971e-01
-3.894488513469696045e-02 4.381060898303985596e-01 -3.166275024414062500e-01 4.930594563484191895e-01 -5.025448799133300781e-01 -3.721721470355987549e-01 -2.595549523830413818e-01 6.894633919000625610e-02
1.508856862783432007e-01 -3.345886766910552979e-01 -1.416485663503408432e-02 6.198431253433227539e-01 -2.509275078773498535e-01 -1.866311430931091309e-01 -5.829735398292541504e-01 -2.079030871391296387e-01
-2.403698414564132690e-01 -6.553432345390319824e-02 6.422266364097595215e-02 2.369185537099838257e-01 -7.820919752120971680e-01 4.936677217483520508e-01 9.684544801712036133e-02 1.136560812592506409e-01
-8.099925518035888672e-02 1.071141380816698074e-02 1.059226319193840027e-01 5.751576423645019531e-01 -4.115681648254394531e-01 6.249409914016723633e-01 -2.894162833690643311e-01 8.716025948524475098e-02
5.169768258929252625e-02 -1.800795793533325195e-01 -3.860694766044616699e-01 -2.617806196212768555e-01 -4.163115918636322021e-01 -2.701658904552459717e-01 -7.046493291854858398e-01 -6.696423888206481934e-02
1.288955807685852051e-01 4.610361158847808838e-02 -7.151641845703125000e-01 3.005158603191375732e-01 -4.771818816661834717e-01 -3.278882205486297607e-01 -1.047711148858070374e-01 1.824847161769866943e-01
7.344792038202285767e-02 -2.494115382432937622e-01 -2.341654449701309204e-01 6.894715428352355957e-01 -9.842278808355331421e-02 -2.782402932643890381e-02 -5.599819421768188477e-01 -2.795601785182952881e-01
1.970345675945281982e-01 -1.860119998455047607e-01 1.883878260850906372e-01 5.933524370193481445e-01 -5.051710605621337891e-01 2.293436378240585327e-01 -3.729763925075531006e-01 3.034998476505279541e-01
-3.978438079357147217e-01 1.000532805919647217e-01 -1.619219630956649780e-01 4.424681067466735840e-01 -4.995033144950866699e-01 -4.676583409309387207e-01 -1.098300796002149582e-02 -3.760110437870025635e-01
-3.709847331047058105e-01 -2.765837013721466064e-01 1.924446076154708862e-01 2.065579295158386230e-01 -7.851037383079528809e-01 1.657869815826416016e-01 2.273918688297271729e-01 1.029094308614730835e-01
-4.789231121540069580e-01 1.010741442441940308e-01 1.216818019747734070e-01 4.163639843463897705e-01 -4.667297899723052979e-01 -6.337491422891616821e-02 -5.512008070945739746e-01 2.158144861459732056e-01
1.349896192550659180e-01 5.045688897371292114e-02 -1.764474958181381226e-01 7.790795713663101196e-02 -4.769136011600494385e-01 1.595455557107925415e-01 -4.460579752922058105e-01 -7.001139521598815918e-01
1.674562692642211914e-01 -1.426323950290679932e-01 -6.310794949531555176e-01 -1.299766898155212402e-01 -2.675242722034454346e-01 -3.296717256307601929e-02 -6.808426976203918457e-01 -1.601407863199710846e-02
6.270434707403182983e-02 -3.769962489604949951e-02 -2.172465436160564423e-02 5.262151360511779785e-01 -5.442264676094055176e-01 3.634066581726074219e-01 -1.687307059764862061e-01 -5.104466676712036133e-01
1.884586364030838013e-01 -1.404628008604049683e-01 -5.671167373657226562e-01 -1.915688961744308472e-01 -5.787675976753234863e-01 -2.934749722480773926e-01 -3.994698524475097656e-01 -7.588174939155578613e-02
2.707808315753936768e-01 -1.882139034569263458e-02 -6.788648366928100586e-01 5.430040508508682251e-02 -3.744152486324310303e-01 -2.645853161811828613e-01 -4.900925159454345703e-01 1.101578548550605774e-01
-1.793968230485916138e-01 1.285518705844879150e-01 1.190958824008703232e-02 1.069883182644844055e-01 -4.718737900257110596e-01 5.221871137619018555e-01 -3.862950801849365234e-01 -5.432630181312561035e-01
-3.675127923488616943e-01 -8.218096196651458740e-02 4.208177924156188965e-01 2.488478571176528931e-01 -6.859015226364135742e-01 3.328533768653869629e-01 -1.275119036436080933e-01 1.471599787473678589e-01
1.761389374732971191e-01 -2.899187617003917694e-02 -4.786663651466369629e-01 -1.776822060346603394e-01 -5.375456213951110840e-01 -3.175725638866424561e-01 -5.548476576805114746e-01 9.888634830713272095e-02
6.453663110733032227e-02 -2.771744132041931152e-01 2.436883449554443359e-01 5.964724421501159668e-01 -4.933402836322784424e-01 1.701833754777908325e-01 -3.940555453300476074e-01 2.760781347751617432e-01
-6.277462840080261230e-01 2.703835964202880859e-01 2.421951740980148315e-01 6.049644574522972107e-02 -6.005731821060180664e-01 -1.244791969656944275e-01 -2.755824625492095947e-01 1.355725228786468506e-01
5.768614634871482849e-02 -1.120255440473556519e-01 3.990282118320465088e-01 5.315033197402954102e-01 -5.474453568458557129e-01 5.188268143683671951e-03 -4.585032761096954346e-01 1.801517605781555176e-01
1.503703892230987549e-01 -3.236577808856964111e-01 -5.291872620582580566e-01 -1.769364625215530396e-01 -5.970420837402343750e-01 -3.037283122539520264e-01 -3.283098340034484863e-01 -6.921831518411636353e-02
-9.321045875549316406e-02 1.533468663692474365e-01 -3.834712784737348557e-03 7.063438892364501953e-01 -4.381294846534729004e-01 7.444996386766433716e-02 -1.627093255519866943e-01 -4.948592483997344971e-01
-2.997664511203765869e-01 2.400996237993240356e-01 -4.861784279346466064e-01 6.263875961303710938e-02 -5.618908405303955078e-01 4.654913842678070068e-01 1.463365703821182251e-01 2.416217625141143799e-01
-1.439799815416336060e-01 1.587235182523727417e-02 -5.266422033309936523e-01 1.500356197357177734e-01 -2.525493502616882324e-01 1.109245046973228455e-02 -3.178224861621856689e-01 -7.171051502227783203e-01
3.132423758506774902e-02 -2.453964948654174805e-01 -8.530147373676300049e-02 4.189186096191406250e-01 -5.159349441528320312e-01 5.368661284446716309e-01 -2.389169782400131226e-01 3.801775574684143066e-01
-2.229469269514083862e-01 -1.387927681207656860e-01 -3.366683125495910645e-01 3.937011361122131348e-01 -1.597366482019424438e-01 -5.217244029045104980e-01 -5.936931371688842773e-01 1.118106618523597717e-01
-1.804512441158294678e-01 1.743357777595520020e-01 -2.981105148792266846e-01 -1.413730252534151077e-02 -7.089325189590454102e-01 4.427968561649322510e-01 -2.222089469432830811e-02 3.857804536819458008e-01
-1.201521530747413635e-01 -1.719779521226882935e-02 1.087638512253761292e-01 5.005665421485900879e-01 -4.675544798374176025e-01 3.224291205406188965e-01 -2.783790230751037598e-01 -5.681626200675964355e-01
-2.588767707347869873e-01 6.133763119578361511e-02 -1.888942867517471313e-01 1.224888041615486145e-01 -2.658218145370483398e-01 5.630580186843872070e-01 -5.193997025489807129e-01 4.701748788356781006e-01
-6.528522372245788574e-01 3.475759178400039673e-02 -4.661615192890167236e-01 1.434840410947799683e-01 -1.411604136228561401e-01 -1.700533181428909302e-01 -1.388666629791259766e-01 -5.162879228591918945e-01
-1.400736812502145767e-02 1.414841711521148682e-01 7.670075446367263794e-02 2.015852630138397217e-01 -4.319485425949096680e-01 5.301097631454467773e-01 -6.652205586433410645e-01 1.521580517292022705e-01
-2.019471824169158936e-01 -4.742422401905059814e-01 -3.152619898319244385e-01 3.187615051865577698e-02 -6.602489352226257324e-01 -4.424821138381958008e-01 1.782301254570484161e-02 -4.322950541973114014e-02
2.251503020524978638e-01 1.592271029949188232e-01 -2.835169434547424316e-01 6.642770022153854370e-02 -7.693183422088623047e-01 4.820024669170379639e-01 3.623341396450996399e-02 -1.169170364737510681e-01
2.033246904611587524e-01 -8.644134551286697388e-02 -3.042351901531219482e-01 3.147087395191192627e-01 -6.653211712837219238e-01 4.047900438308715820e-01 -1.320161670446395874e-01 3.683079779148101807e-01
-1.170143298804759979e-02 1.691811680793762207e-01 -4.981782436370849609e-01 6.296567320823669434e-01 -3.203855454921722412e-01 -2.006037533283233643e-01 -2.346700131893157959e-01 3.586542010307312012e-01
-4.456518217921257019e-02 2.408326715230941772e-01 -4.669030308723449707e-01 -8.374392241239547729e-02 -6.805720925331115723e-01 3.782155215740203857e-01 -6.073959171772003174e-02 3.241716921329498291e-01
-1.091118007898330688e-01 -1.783978939056396484e-01 2.691994905471801758e-01 3.018414378166198730e-01 -5.912060141563415527e-01 2.248289287090301514e-01 -2.889514267444610596e-01 -5.559915304183959961e-01
3.296180069446563721e-02 -5.930977687239646912e-02 -8.429947495460510254e-01 6.064697727560997009e-02 -3.380635082721710205e-01 -2.634702026844024658e-01 -2.990217208862304688e-01 8.922137320041656494e-02
-4.911975562572479248e-01 4.003868624567985535e-02 -4.008478522300720215e-01 -3.963121026754379272e-02 -2.207073867321014404e-01 -4.425664246082305908e-02 -4.323408305644989014e-01 -5.977316498756408691e-01
6.077598035335540771e-02 -3.044776320457458496e-01 -7.017846107482910156e-01 4.603543132543563843e-02 -3.287968337535858154e-01 4.813980162143707275e-01 1.950086839497089386e-02 -2.621961832046508789e-01
-4.261884391307830811e-01 3.667743802070617676e-01 -2.869311869144439697e-01 2.814753353595733643e-01 -1.430547684431076050e-01 2.667840011417865753e-02 -5.969712734222412109e-01 3.804354369640350342e-01
5.500279366970062256e-02 -1.003013774752616882e-01 -4.325145184993743896e-01 1.150953844189643860e-01 -5.655190348625183105e-01 5.806504487991333008e-01 -1.186657398939132690e-01 3.399267494678497314e-01
3.184333741664886475e-01 -5.719134584069252014e-02 -4.700696766376495361e-01 4.909286201000213623e-01 -3.296046555042266846e-01 3.964817523956298828e-01 -3.109299540519714355e-01 -2.661550939083099365e-01
-4.144796133041381836e-01 -3.299281895160675049e-01 5.263329483568668365e-03 5.587119981646537781e-02 -4.237247109413146973e-01 6.477057933807373047e-01 -2.704092860221862793e-01 -2.098048776388168335e-01
-4.071047306060791016e-01 3.306323885917663574e-01 -1.682859361171722412e-01 3.863957524299621582e-01 -3.764159381389617920e-01 -4.866669178009033203e-01 -4.017881751060485840e-01 -8.578325808048248291e-02
-2.601698935031890869e-01 2.127110213041305542e-02 -3.213345110416412354e-01 2.912367880344390869e-01 -2.779972851276397705e-01 -7.269253581762313843e-02 -2.959222495555877686e-01 -7.573955059051513672e-01
-3.268168568611145020e-01 -5.190550088882446289e-01 3.529108762741088867e-01 1.912814974784851074e-01 -5.702419281005859375e-01 3.058668375015258789e-01 -1.829456239938735962e-01 1.021690368652343750e-01
-7.198948860168457031e-01 -5.117647647857666016e-01 1.154819205403327942e-01 2.790638506412506104e-01 -3.146101534366607666e-01 1.638390123844146729e-01 -4.649766907095909119e-02 -2.551042102277278900e-02
-1.889269948005676270e-01 -8.783867582678794861e-03 -4.493285715579986572e-01 -3.336076438426971436e-01 -2.408168613910675049e-01 -1.422455906867980957e-01 -7.536237835884094238e-01 6.973922997713088989e-02
-5.379090309143066406e-01 1.728886961936950684e-01 2.285089790821075439e-01 -2.135660648345947266e-01 -5.829398632049560547e-01 -1.306280046701431274e-01 -4.543548226356506348e-01 1.400559842586517334e-01
-2.116466909646987915e-01 4.392771124839782715e-01 -5.964861512184143066e-01 4.552334249019622803e-01 -3.038427531719207764e-01 -2.138949930667877197e-01 -2.369309961795806885e-01 -7.071284949779510498e-02
-5.056737661361694336e-01 1.768326163291931152e-01 -4.428308904170989990e-01 1.946230977773666382e-02 -1.135477423667907715e-01 1.054009199142456055e-01 -6.517661809921264648e-01 2.602786123752593994e-01
-1.349397003650665283e-01 3.178050220012664795e-01 -1.411084085702896118e-01 1.549381762742996216e-01 -2.846427559852600098e-01 3.018660247325897217e-01 -7.667057514190673828e-01 2.772930860519409180e-01
8.236194401979446411e-02 3.645060956478118896e-01 -6.493428349494934082e-02 1.618803292512893677e-01 -5.439262390136718750e-01 9.206631034612655640e-02 -5.830445885658264160e-01 4.308796226978302002e-01
1.285949796438217163e-01 -3.725762069225311279e-01 -5.499935150146484375e-01 2.450471371412277222e-01 -4.721759259700775146e-01 -3.888687491416931152e-01 -3.283374607563018799e-01 -1.160502154380083084e-02
-3.494024276733398438e-01 4.439061880111694336e-02 -5.310053825378417969e-01 1.721332073211669922e-01 6.279040127992630005e-02 1.350673437118530273e-01 -7.357753515243530273e-01 -2.828142978250980377e-02
-5.376223921775817871e-01 -3.089620172977447510e-01 2.465303987264633179e-02 3.399918377399444580e-01 -4.407372176647186279e-01 5.013989806175231934e-01 -1.713711768388748169e-02 -2.309944331645965576e-01
-4.420147240161895752e-01 -3.966198563575744629e-01 -4.952631294727325439e-01 1.126330643892288208e-01 -3.592059314250946045e-01 4.457604587078094482e-01 1.722730547189712524e-01 1.787026077508926392e-01
-2.422487288713455200e-01 -4.949470758438110352e-01 6.725639849901199341e-02 -2.409701347351074219e-01 -3.900781571865081787e-01 2.961046695709228516e-01 -5.010514855384826660e-01 -3.779700398445129395e-01
-5.296917557716369629e-01 2.461390644311904907e-01 -4.811231791973114014e-02 3.202774822711944580e-01 -1.837634295225143433e-01 -7.597639411687850952e-02 -6.591590046882629395e-01 2.826971411705017090e-01
-7.935763597488403320e-01 -6.619589403271675110e-03 -4.247802793979644775e-01 -2.657018899917602539e-01 -1.344054490327835083e-01 1.142557337880134583e-01 -2.842639684677124023e-01 8.504071831703186035e-02
-7.079557180404663086e-01 -4.433467686176300049e-01 -1.513550281524658203e-01 2.462885975837707520e-01 -3.207526504993438721e-01 2.140727043151855469e-01 1.254084706306457520e-01 2.328931391239166260e-01
-2.023740559816360474e-01 1.064914977177977562e-03 -3.473386466503143311e-01 -2.757471203804016113e-01 -3.943944573402404785e-01 1.954362988471984863e-01 -4.228660762310028076e-01 -6.243435740470886230e-01
-8.635904639959335327e-02 -1.831317134201526642e-02 1.995579749345779419e-01 2.496103346347808838e-01 -5.681153535842895508e-01 2.492185533046722412e-01 -5.234711766242980957e-01 4.808233082294464111e-01
-6.894041299819946289e-01 3.377515971660614014e-01 1.333245635032653809e-01 9.484940767288208008e-02 -5.580683350563049316e-01 -1.165864393115043640e-01 -6.565581262111663818e-02 -2.335179150104522705e-01
-2.290529012680053711e-01 2.826797403395175934e-02 -4.353151321411132812e-01 1.674714833498001099e-01 -3.180161416530609131e-01 -9.765522927045822144e-02 -2.678651213645935059e-01 -7.394371628761291504e-01
-4.004818201065063477e-01 1.445510890334844589e-03 1.722297221422195435e-01 1.654120236635208130e-01 -4.759356677532196045e-01 1.224029436707496643e-01 -5.499070286750793457e-01 4.885621666908264160e-01
-2.762435078620910645e-01 -2.806901559233665466e-02 -3.258661329746246338e-01 1.435991823673248291e-01 -3.036343753337860107e-01 1.583878993988037109e-01 -2.914031744003295898e-01 -7.706462144851684570e-01
-5.225468277931213379e-01 2.180874347686767578e-02 7.957408577203750610e-02 1.803809106349945068e-01 -3.100552856922149658e-01 1.995042413473129272e-01 -5.268500447273254395e-01 5.235387086868286133e-01
-2.832484841346740723e-01 1.539993137121200562e-01 -3.208414912223815918e-01 -5.044719204306602478e-02 -7.290405035018920898e-01 5.509154405444860458e-03 1.997029408812522888e-02 -5.085677504539489746e-01
-2.927633523941040039e-01 8.065589517354965210e-02 3.995307385921478271e-01 3.875980973243713379e-01 -5.216177701950073242e-01 -2.863813564181327820e-02 -4.008958935737609863e-01 4.053448736667633057e-01
-1.827713996171951294e-01 2.206180542707443237e-01 -9.553081542253494263e-02 1.888000518083572388e-01 -2.465475350618362427e-01 -2.208085358142852783e-02 -8.470424413681030273e-01 3.072402179241180420e-01
-7.384849339723587036e-02 -2.975864708423614502e-01 -8.174780607223510742e-01 5.187381058931350708e-02 -2.197670936584472656e-01 2.601743638515472412e-01 -3.049301728606224060e-02 -3.436702489852905273e-01
-1.322735548019409180e-01 -5.441381335258483887e-01 6.356993317604064941e-02 1.611984148621559143e-02 -2.747813761234283447e-01 5.106430649757385254e-01 -5.873103737831115723e-01 3.035913221538066864e-02
1.360202133655548096e-01 -6.907303631305694580e-02 -1.004939619451761246e-02 8.989583700895309448e-02 -5.518640875816345215e-01 5.517989397048950195e-01 -5.792564153671264648e-01 1.548258215188980103e-01
-1.351318657398223877e-01 4.813093319535255432e-02 1.325191557407379150e-01 7.061681151390075684e-01 -3.624899685382843018e-01 -7.398808375000953674e-03 -4.125602543354034424e-01 -4.019059836864471436e-01
-7.495725899934768677e-02 1.487465668469667435e-02 5.382054299116134644e-02 1.540940850973129272e-01 -6.048831343650817871e-01 5.959939360618591309e-01 -4.127599000930786133e-01 2.757813930511474609e-01
-4.095836281776428223e-01 3.737771809101104736e-01 -2.247710824012756348e-01 2.539928257465362549e-01 -6.550767421722412109e-01 3.404168486595153809e-01 2.061365731060504913e-02 -1.790619939565658569e-01
1.864034980535507202e-01 4.186918959021568298e-02 -6.839571595191955566e-01 -1.210451573133468628e-01 -6.040590405464172363e-01 -1.680343151092529297e-01 -2.680876553058624268e-01 1.267182081937789917e-01
1.659335494041442871e-01 -3.313937187194824219e-01 -1.032089218497276306e-01 7.097554206848144531e-01 -2.127264738082885742e-01 -1.696256995201110840e-01 -4.820556938648223877e-01 -2.045393735170364380e-01
-6.277225911617279053e-02 -1.038277707993984222e-02 2.266882210969924927e-01 -3.363908231258392334e-01 -5.983678698539733887e-01 8.444229513406753540e-02 -6.042215228080749512e-01 -3.180364966392517090e-01
1.368751972913742065e-01 -1.268250048160552979e-01 -5.886201858520507812e-01 8.724995702505111694e-02 -3.458137214183807373e-01 -3.027355670928955078e-01 -5.723142623901367188e-01 -2.689138650894165039e-01
-3.562888205051422119e-01 -1.291654855012893677e-01 -5.306075215339660645e-01 -4.632956162095069885e-02 -1.143584996461868286e-01 4.096042364835739136e-02 -4.077804088592529297e-01 -6.258141994476318359e-01
-1.133842989802360535e-01 2.539315819740295410e-01 -3.085747659206390381e-01 3.421671688556671143e-02 -3.712674081325531006e-01 4.129446148872375488e-01 -3.525777161121368408e-01 -6.273753643035888672e-01
-2.622996866703033447e-01 -2.286386340856552124e-01 -2.751123309135437012e-01 3.426364064216613770e-01 -6.298025846481323242e-01 -4.980231225490570068e-01 -5.551930516958236694e-04 2.028746753931045532e-01
-7.629145979881286621e-01 -2.756021218374371529e-03 -4.872269928455352783e-01 -3.807622194290161133e-02 4.967147484421730042e-02 -5.358462035655975342e-02 -3.922412991523742676e-01 1.411458551883697510e-01
-3.558821380138397217e-01 -8.266037702560424805e-02 -3.152155578136444092e-01 6.637343764305114746e-02 -7.065705060958862305e-01 5.131161808967590332e-01 1.325000543147325516e-02 -6.590842735022306442e-03
-1.366624981164932251e-01 6.026718765497207642e-02 2.723498344421386719e-01 -7.894161343574523926e-02 -6.033277511596679688e-01 1.295865327119827271e-02 -6.883985400199890137e-01 2.433517724275588989e-01
-3.962479233741760254e-01 1.795875132083892822e-01 -1.576729118824005127e-02 4.738366007804870605e-01 -1.595248430967330933e-01 -6.924342364072799683e-02 -6.810351014137268066e-01 3.031741380691528320e-01
-4.917952790856361389e-02 3.123835921287536621e-01 -4.184957593679428101e-03 -1.509058177471160889e-01 -5.682238340377807617e-01 -1.022751927375793457e-01 -7.233052849769592285e-01 -1.438704133033752441e-01
-2.558317780494689941e-01 -4.016868174076080322e-01 1.370368758216500282e-03 3.226220011711120605e-01 -5.545241236686706543e-01 4.592645466327667236e-01 3.562375903129577637e-03 -3.881714642047882080e-01
-1.196256428956985474e-01 -9.722613543272018433e-02 -4.865693747997283936e-01 5.535781383514404297e-01 1.469067018479108810e-02 -1.238803286105394363e-02 -6.025853157043457031e-01 -2.637419104576110840e-01
-4.243855774402618408e-01 -3.184079825878143311e-01 1.157597973942756653e-01 1.616488546133041382e-01 -6.257503032684326172e-01 4.885714650154113770e-01 -3.591864928603172302e-02 -2.177775204181671143e-01
-4.873642027378082275e-01 -2.432109117507934570e-01 2.821528613567352295e-01 1.524007767438888550e-01 -6.329605579376220703e-01 4.251059889793395996e-01 -9.159319102764129639e-02 1.036567240953445435e-01
-1.961242556571960449e-01 -1.315749138593673706e-01 -3.042303919792175293e-01 5.269752740859985352e-01 9.293061494827270508e-02 1.416191309690475464e-01 -7.347664833068847656e-01 -7.342110574245452881e-02
-1.504868716001510620e-01 1.483232527971267700e-01 -2.433324307203292847e-01 1.812333613634109497e-01 -4.013885259628295898e-01 3.056876957416534424e-01 -2.670111954212188721e-01 -7.331064343452453613e-01
-5.505344867706298828e-01 -5.326183140277862549e-02 -6.726924777030944824e-01 -1.784384697675704956e-01 -2.017688304185867310e-01 3.627619743347167969e-01 -1.899864226579666138e-01 -3.630216792225837708e-02
-2.526603639125823975e-01 1.067298501729965210e-01 -1.167366560548543930e-02 1.831406056880950928e-01 -3.728080391883850098e-01 6.892694830894470215e-01 -5.199037790298461914e-01 -8.195605874061584473e-02
-1.878097802400588989e-01 2.210003286600112915e-01 -2.259853109717369080e-02 7.617467045783996582e-01 -4.184953272342681885e-01 -1.730744093656539917e-01 -1.579531878232955933e-01 -3.241534233093261719e-01
-1.973821520805358887e-01 -4.790232479572296143e-01 -1.293671429157257080e-01 2.428679913282394409e-01 -5.940676927566528320e-01 -5.009577274322509766e-01 -1.379380226135253906e-01 1.815333664417266846e-01
-7.528235912322998047e-01 -3.254919648170471191e-01 -2.977355122566223145e-01 1.906859129667282104e-01 -2.472512573003768921e-01 3.243358135223388672e-01 1.149545758962631226e-01 1.508730798959732056e-01
-2.379961460828781128e-01 3.528388440608978271e-01 2.724253535270690918e-01 1.422969698905944824e-01 -5.857368707656860352e-01 -2.319701313972473145e-01 -5.585811734199523926e-01 -1.244499012827873230e-01
3.814976662397384644e-02 -1.683187186717987061e-01 3.751472234725952148e-01 6.422846913337707520e-01 -5.208995342254638672e-01 1.242996565997600555e-02 -3.076737821102142334e-01 2.253758460283279419e-01
-5.353729128837585449e-01 3.664500638842582703e-02 1.869982033967971802e-01 9.951348602771759033e-02 -6.538867950439453125e-01 -3.167474642395973206e-02 -4.182409942150115967e-01 2.523190677165985107e-01
-4.040381610393524170e-01 2.660276889801025391e-01 -1.930550634860992432e-01 -4.649515822529792786e-02 -1.198049560189247131e-01 2.001578658819198608e-01 -8.101606965065002441e-01 -1.255934089422225952e-01
1.382846292108297348e-02 1.318108886480331421e-01 -4.035344421863555908e-01 3.305747807025909424e-01 -4.958436191082000732e-01 5.475728511810302734e-01 -1.097250729799270630e-01 3.906127810478210449e-01
-1.616271734237670898e-01 -2.556585073471069336e-01 -2.910508215427398682e-01 5.831747651100158691e-01 -4.855314195156097412e-01 4.965622127056121826e-01 -3.510085120797157288e-02 -1.285367365926504135e-02
-5.323602631688117981e-02 3.345650434494018555e-01 5.300179496407508850e-02 -1.798282265663146973e-01 -5.759441256523132324e-01 -4.552680253982543945e-02 -7.141231894493103027e-01 -7.955174893140792847e-02
1.796852201223373413e-01 1.066347733139991760e-01 -2.196465432643890381e-01 6.378055810928344727e-01 -3.357528150081634521e-01 1.420019418001174927e-01 -4.261238873004913330e-01 -4.322333037853240967e-01
-4.536098837852478027e-01 1.960688531398773193e-01 -7.392870783805847168e-01 1.844410896301269531e-01 -1.797880679368972778e-01 -1.939838081598281860e-01 -1.591760963201522827e-01 2.827378213405609131e-01
-3.376663923263549805e-01 -1.399621367454528809e-01 -1.440235525369644165e-01 2.221006304025650024e-01 -8.275820612907409668e-01 -1.486476063728332520e-01 1.381728649139404297e-01 -2.650293111801147461e-01
-1.817572265863418579e-01 -2.805934548377990723e-01 9.207040071487426758e-02 7.582492232322692871e-01 -3.808781504631042480e-01 -6.439273804426193237e-02 -1.594801247119903564e-01 -3.607829511165618896e-01
-5.438224077224731445e-01 -1.391098648309707642e-01 -1.398882269859313965e-01 7.927625626325607300e-02 -4.709637910127639771e-02 4.021742567420005798e-02 -7.867691516876220703e-01 1.902922391891479492e-01
-2.520232200622558594e-01 -5.931917577981948853e-03 -3.225506246089935303e-01 6.972338557243347168e-01 -5.847569182515144348e-02 -2.011797726154327393e-01 -5.476541519165039062e-01 4.957054927945137024e-02
-6.634711623191833496e-01 -2.371310591697692871e-01 2.298172265291213989e-01 1.373980045318603516e-01 -5.083501935005187988e-01 3.735731914639472961e-02 -2.810776531696319580e-01 -3.050581812858581543e-01
1.253282576799392700e-01 -3.913039267063140869e-01 -6.564654707908630371e-01 3.872519135475158691e-01 -2.384241670370101929e-01 -1.874186657369136810e-02 -1.710202097892761230e-01 4.047441184520721436e-01
-6.588486433029174805e-01 1.527671962976455688e-01 -4.353697896003723145e-01 -6.137710809707641602e-02 -2.213544845581054688e-01 9.095796383917331696e-03 -2.176523506641387939e-01 -5.028055310249328613e-01
-3.507117629051208496e-01 7.614164147526025772e-03 -2.922787964344024658e-01 1.643950194120407104e-01 -3.247249722480773926e-01 -1.021012365818023682e-01 -3.373364210128784180e-01 -7.313164472579956055e-01
-3.741693496704101562e-01 -2.545360624790191650e-01 -5.668225884437561035e-01 1.422528773546218872e-01 -8.407533168792724609e-02 2.821029350161552429e-02 -2.342381626367568970e-01 -6.252624392509460449e-01
-4.285073876380920410e-01 1.557659655809402466e-01 -1.255403608083724976e-01 4.143635332584381104e-01 -8.342448621988296509e-02 -1.397398859262466431e-01 -7.525914311408996582e-01 -1.085362136363983154e-01
-3.271666765213012695e-01 -2.647501528263092041e-01 -4.857409000396728516e-01 -2.101947069168090820e-01 -4.090436697006225586e-01 3.080011717975139618e-02 -7.617489993572235107e-02 -6.071863770484924316e-01
