# Supplementary material for: Where is your field going? A machine learning approach to study the relative motion of the domains of physics
Source: PLoS One. 2020 Jun 18;15(6):e0233997. doi: 10.1371/journal.pone.0233997 (PMC7302634; doi:10.1371/journal.pone.0233997)
Supplement: S4 Data — (ZIP) [file pone.0233997.s004.zip › 3/Pacs4Run_3_VS_500_embeddings2000-2004ED8.txt]

8.747216314077377319e-02 -5.063106119632720947e-02 -5.062782168388366699e-01 4.937785565853118896e-01 -1.660253554582595825e-01 -1.339370459318161011e-01 4.327987432479858398e-01 -5.067858099937438965e-01
-1.478627771139144897e-01 -2.956365346908569336e-01 -3.343985080718994141e-01 4.198954701423645020e-01 -3.978260755538940430e-01 -6.577037274837493896e-02 -1.779474467039108276e-01 -6.390183568000793457e-01
1.307582408189773560e-01 -4.679862558841705322e-01 -2.878556549549102783e-01 1.329649519175291061e-02 -1.765055209398269653e-01 -1.239921748638153076e-01 4.464697539806365967e-01 -6.595377326011657715e-01
-2.717525139451026917e-02 -4.339784383773803711e-01 -2.473272532224655151e-01 4.575588181614875793e-02 3.129479587078094482e-01 9.525413066148757935e-02 -4.317539557814598083e-02 -7.992408871650695801e-01
4.794585704803466797e-01 -1.902526021003723145e-01 -3.585285842418670654e-01 7.015051841735839844e-01 -1.502243727445602417e-01 -2.721246480941772461e-01 -6.132369488477706909e-02 1.135401129722595215e-01
1.296574771404266357e-01 -4.635007381439208984e-01 -7.049854397773742676e-01 3.646010458469390869e-01 -8.502674847841262817e-02 -2.316609770059585571e-01 -8.082435280084609985e-02 2.664370536804199219e-01
5.014284849166870117e-01 -3.852104842662811279e-01 -2.364207804203033447e-01 7.055799961090087891e-01 -9.500630199909210205e-02 -1.894829869270324707e-01 5.602966994047164917e-03 -3.851080685853958130e-02
-2.501644492149353027e-01 -1.632235944271087646e-01 -2.944837883114814758e-02 4.720264077186584473e-01 1.416507214307785034e-01 -3.853199779987335205e-01 -3.973575681447982788e-02 -7.190162539482116699e-01
3.612816706299781799e-02 -5.531956553459167480e-01 -1.096582934260368347e-01 2.235216796398162842e-01 -1.723556220531463623e-01 -2.003089487552642822e-01 1.051681637763977051e-01 -7.414794564247131348e-01
2.316458225250244141e-01 -3.839700818061828613e-01 -3.834379315376281738e-01 1.154154911637306213e-01 -3.506554961204528809e-01 -2.220845222473144531e-01 5.430890917778015137e-01 -4.139265120029449463e-01
3.617513775825500488e-01 -5.343129038810729980e-01 -1.451018154621124268e-01 6.890239715576171875e-01 -1.577212512493133545e-01 8.667698502540588379e-02 2.084873318672180176e-01 -1.094584465026855469e-01
4.153275191783905029e-01 -1.710192710161209106e-01 -4.149297475814819336e-01 1.709721535444259644e-01 6.286932528018951416e-02 -7.088302373886108398e-01 3.005503416061401367e-01 -1.157142315059900284e-02
2.545109093189239502e-01 -4.082564115524291992e-01 -3.420492708683013916e-01 4.695082306861877441e-01 -2.303144037723541260e-01 -1.106444895267486572e-01 5.920807123184204102e-01 1.235669776797294617e-01
4.813411831855773926e-01 -3.866178691387176514e-01 -4.667517542839050293e-01 1.410350352525711060e-01 2.419613897800445557e-01 -4.041773676872253418e-01 -2.162290513515472412e-01 -3.353055417537689209e-01
-4.313547909259796143e-01 1.695339083671569824e-01 -5.381492972373962402e-01 5.980587005615234375e-01 -3.188629448413848877e-01 -8.846575766801834106e-02 1.458369195461273193e-01 -8.452277630567550659e-02
2.473925203084945679e-01 -2.383517101407051086e-02 -1.827508956193923950e-01 1.818945556879043579e-01 -2.928140759468078613e-02 -1.744142472743988037e-01 7.946234196424484253e-03 -9.167357683181762695e-01
1.475299298763275146e-01 -4.535993039608001709e-01 -3.347567617893218994e-01 3.351261317729949951e-01 -2.621352374553680420e-01 -1.370850503444671631e-01 6.776746511459350586e-01 -3.688882291316986084e-02
7.928772270679473877e-02 -3.442252874374389648e-01 -4.406077563762664795e-01 6.360181570053100586e-01 -7.100984454154968262e-02 -2.897408306598663330e-01 -4.226402640342712402e-01 -9.461127221584320068e-02
3.440834283828735352e-01 -1.764918267726898193e-01 -2.581325471401214600e-01 6.203791499137878418e-01 4.047542810440063477e-01 -4.279161989688873291e-01 -2.118219584226608276e-01 -8.454382419586181641e-02
-2.944965064525604248e-01 8.286481350660324097e-02 -3.412491083145141602e-01 8.675240278244018555e-01 -6.797848641872406006e-02 8.962704986333847046e-02 -4.179557785391807556e-03 -1.571137458086013794e-01
4.924911260604858398e-01 -1.774628311395645142e-01 -3.294839262962341309e-01 3.465665578842163086e-01 3.445751667022705078e-01 -3.857149928808212280e-02 5.972086191177368164e-01 1.428757607936859131e-01
-1.776475459337234497e-01 -1.865000426769256592e-01 -1.987746804952621460e-01 8.333817720413208008e-01 -2.600257694721221924e-01 2.125542610883712769e-01 1.144161894917488098e-01 -2.715490460395812988e-01
-3.991506397724151611e-01 -3.504509329795837402e-01 -2.353686392307281494e-01 3.420204222202301025e-01 -2.754040956497192383e-01 -5.314062833786010742e-01 -4.852441325783729553e-02 -4.299905002117156982e-01
4.617882668972015381e-01 -1.523623913526535034e-01 -4.001720249652862549e-01 5.816659927368164062e-01 2.954483330249786377e-01 -3.348448574542999268e-01 -2.553634941577911377e-01 -2.104875259101390839e-02
-4.033319652080535889e-02 1.215003952383995056e-01 -2.874717414379119873e-01 5.795005559921264648e-01 -5.438839644193649292e-02 3.864599466323852539e-01 5.772590637207031250e-01 -2.821573615074157715e-01
3.624580800533294678e-01 -5.552423000335693359e-01 -6.706663966178894043e-01 2.417403757572174072e-01 1.268707960844039917e-01 1.746869087219238281e-01 -1.963209360837936401e-02 7.142198085784912109e-02
2.125312685966491699e-01 -2.850564420223236084e-01 -5.685738325119018555e-01 2.068884074687957764e-01 -3.945932388305664062e-01 -3.632820248603820801e-01 -2.649131119251251221e-01 -3.868302106857299805e-01
3.015383183956146240e-01 -5.075593590736389160e-01 -1.325180381536483765e-01 7.105218768119812012e-01 -9.371379017829895020e-02 -2.856017947196960449e-01 1.924432665109634399e-01 4.087539017200469971e-02
3.746753334999084473e-01 -4.172413647174835205e-01 -4.918762743473052979e-01 2.069752514362335205e-01 -1.861766427755355835e-01 -3.672410547733306885e-01 -2.044474482536315918e-01 -4.352248013019561768e-01
-2.592474520206451416e-01 -6.753995418548583984e-01 -9.056491404771804810e-02 4.843787550926208496e-01 -6.806550174951553345e-02 -2.739887535572052002e-01 1.048202738165855408e-01 -3.783007860183715820e-01
-4.154745936393737793e-01 -3.253266811370849609e-01 -5.706458091735839844e-01 1.165256425738334656e-01 5.189904570579528809e-01 1.150931939482688904e-01 1.360303461551666260e-01 -2.850031256675720215e-01
4.630706310272216797e-01 -3.819943368434906006e-01 -5.222761631011962891e-01 3.681335151195526123e-01 -2.539280056953430176e-01 -1.919376105070114136e-01 -2.530544102191925049e-01 -2.568953931331634521e-01
2.977598607540130615e-01 -2.811571657657623291e-01 -5.025720000267028809e-01 2.499715238809585571e-01 1.718672551214694977e-02 -2.834717631340026855e-01 -4.507897794246673584e-01 -4.830759465694427490e-01
-1.604509651660919189e-01 -1.446064263582229614e-01 -4.121681749820709229e-01 7.167472839355468750e-01 -2.963269650936126709e-01 3.327192068099975586e-01 1.018424425274133682e-02 -2.666825652122497559e-01
-7.686910033226013184e-02 4.388605654239654541e-01 -3.268223702907562256e-01 7.233254313468933105e-01 8.601568639278411865e-02 1.684347689151763916e-01 8.340232819318771362e-02 -3.588249087333679199e-01
6.665363907814025879e-01 -5.068469643592834473e-01 -2.667720913887023926e-01 3.308209478855133057e-01 3.232422750443220139e-03 -2.043069899082183838e-01 1.168368309736251831e-01 -2.506455481052398682e-01
-5.694869905710220337e-02 -7.346417307853698730e-01 -4.107247889041900635e-01 4.984390437602996826e-01 1.749669909477233887e-01 1.756717078387737274e-02 -9.397462010383605957e-02 -1.300099492073059082e-02
5.793435573577880859e-01 -2.477950155735015869e-01 -2.021137177944183350e-01 4.458602368831634521e-01 3.470143377780914307e-01 -3.722164314240217209e-03 -1.898680329322814941e-01 -4.547908008098602295e-01
2.928133904933929443e-01 -4.082291126251220703e-01 -4.300967156887054443e-01 6.851358413696289062e-01 3.805696219205856323e-02 -9.328759461641311646e-02 -2.881902754306793213e-01 3.215066622942686081e-03
-4.373253881931304932e-01 -3.881425261497497559e-01 -5.115218162536621094e-01 3.102337419986724854e-01 4.586642384529113770e-01 -2.424939908087253571e-02 2.944409549236297607e-01 5.035847425460815430e-02
4.467571675777435303e-01 -2.604931592941284180e-01 -5.312532782554626465e-01 5.712962150573730469e-01 -4.280894249677658081e-02 -1.404393762350082397e-01 -3.136871457099914551e-01 -6.313761323690414429e-02
6.212934851646423340e-01 -6.914267688989639282e-02 -5.826190114021301270e-01 3.788121640682220459e-01 2.267185896635055542e-01 1.223257929086685181e-01 -1.508633494377136230e-01 -1.927317827939987183e-01
5.023507475852966309e-01 -1.617374829947948456e-02 -1.530153751373291016e-01 4.904036223888397217e-01 4.576220512390136719e-01 -4.912715256214141846e-01 1.642446815967559814e-01 -7.570124417543411255e-02
1.074135378003120422e-01 -3.687209784984588623e-01 -4.306517243385314941e-01 1.296433061361312866e-01 -4.572748839855194092e-01 -1.991458088159561157e-01 5.570651888847351074e-01 -3.019239604473114014e-01
5.788951516151428223e-01 -2.483731955289840698e-01 -4.249630272388458252e-01 3.828247487545013428e-01 4.556844532489776611e-01 5.671683698892593384e-02 -1.654591411352157593e-01 -1.944242566823959351e-01
-3.352192044258117676e-01 6.406666338443756104e-02 -6.320389509201049805e-01 5.743404626846313477e-01 -1.860141903162002563e-01 1.495610624551773071e-01 -1.868329793214797974e-01 -2.496141940355300903e-01
5.542117953300476074e-01 -2.998339533805847168e-01 -3.029340505599975586e-01 3.761769533157348633e-01 5.377453565597534180e-01 -2.043177038431167603e-01 1.967920064926147461e-01 5.282293073832988739e-03
5.202589631080627441e-01 -3.573248386383056641e-01 -3.787404596805572510e-01 5.683489516377449036e-02 2.261851131916046143e-01 -5.735425353050231934e-01 1.256375014781951904e-01 -2.430628538131713867e-01
6.244083046913146973e-01 2.896856702864170074e-02 -3.450042009353637695e-01 2.109325081110000610e-01 2.583020031452178955e-01 -2.454213052988052368e-01 -1.863604933023452759e-01 -5.329850912094116211e-01
2.892346084117889404e-01 -5.023267865180969238e-01 -3.008573651313781738e-01 3.356322050094604492e-01 3.903101384639739990e-01 -5.102239251136779785e-01 -1.612456738948822021e-01 -1.489176005125045776e-01
-2.653436660766601562e-01 -1.131062507629394531e-01 -3.305773138999938965e-01 5.306235551834106445e-01 2.978157997131347656e-01 -5.495724081993103027e-01 -2.412107288837432861e-01 -2.775794863700866699e-01
3.537853360176086426e-01 -4.859267473220825195e-01 -6.384075284004211426e-01 3.570505082607269287e-01 1.957638710737228394e-01 2.050197869539260864e-01 -1.116115674376487732e-01 1.041548922657966614e-01
6.100399494171142578e-01 7.877065241336822510e-02 -3.905882239341735840e-01 4.062192440032958984e-01 2.098215967416763306e-01 -3.294344842433929443e-01 3.860312700271606445e-01 5.000928416848182678e-02
5.482496619224548340e-01 -1.691683083772659302e-01 -2.620020210742950439e-01 1.697169691324234009e-01 1.977469176054000854e-01 -6.293174624443054199e-01 3.535965383052825928e-01 -1.148065626621246338e-01
-3.169601261615753174e-01 -2.629085481166839600e-01 -2.322229444980621338e-01 2.062819004058837891e-01 4.376902580261230469e-01 -6.141580343246459961e-01 1.477930229157209396e-02 -4.061457812786102295e-01
-2.932430058717727661e-02 -4.240747988224029541e-01 -3.675788342952728271e-01 5.686138272285461426e-01 -2.152863889932632446e-01 -3.165930807590484619e-01 4.452640116214752197e-01 -1.265915632247924805e-01
-3.504216670989990234e-02 -7.621321082115173340e-01 -5.175036191940307617e-01 1.723087280988693237e-01 -1.740849167108535767e-01 -2.447652965784072876e-01 -4.013061895966529846e-02 -1.691170483827590942e-01
4.450038969516754150e-01 5.038032308220863342e-02 -3.522744178771972656e-01 2.431186288595199585e-01 1.036108732223510742e-01 -3.021709024906158447e-01 -3.366813063621520996e-01 -6.331135630607604980e-01
-4.329099953174591064e-01 -1.753473281860351562e-01 -8.372626900672912598e-01 8.756303042173385620e-02 -7.072446867823600769e-03 5.763463675975799561e-02 2.428383380174636841e-01 -1.040377914905548096e-01
3.811714053153991699e-01 -3.055292069911956787e-01 -1.892386674880981445e-01 6.464531421661376953e-01 4.378099739551544189e-01 -2.850787937641143799e-01 -1.434313654899597168e-01 -1.188585832715034485e-01
-1.523454338312149048e-01 -1.850167959928512573e-01 -1.395120620727539062e-01 8.707348704338073730e-01 -6.321894377470016479e-02 1.908215433359146118e-01 2.258732318878173828e-01 -2.710874080657958984e-01
2.561966776847839355e-01 -2.843879163265228271e-01 -6.093719601631164551e-01 1.494528055191040039e-01 -2.745110094547271729e-01 -3.625554740428924561e-01 -3.526601791381835938e-01 -3.586704730987548828e-01
4.605897963047027588e-01 -3.619195520877838135e-01 -6.110185384750366211e-01 1.825771480798721313e-01 -1.772861480712890625e-01 -2.323745936155319214e-01 -2.692813277244567871e-01 -3.037313222885131836e-01
4.432814121246337891e-01 -1.496609393507242203e-02 -1.615367829799652100e-01 2.201929241418838501e-01 8.733025938272476196e-02 4.134554415941238403e-02 6.334954500198364258e-02 -8.457834124565124512e-01
1.178337708115577698e-01 -4.623320400714874268e-01 -3.325568437576293945e-01 2.710466384887695312e-01 -3.877689242362976074e-01 -2.306227684020996094e-01 5.761467218399047852e-01 -2.297987043857574463e-01
-1.624677628278732300e-01 2.131530344486236572e-01 -4.827895015478134155e-02 7.725745439529418945e-01 -7.310512661933898926e-02 -2.600028924643993378e-02 4.066714048385620117e-01 -3.969457149505615234e-01
-1.658371686935424805e-01 1.374768614768981934e-01 -3.493967652320861816e-01 5.949468016624450684e-01 4.505340754985809326e-01 4.120218157768249512e-01 2.037914991378784180e-01 -2.515639066696166992e-01
-1.176605522632598877e-01 -1.127230226993560791e-01 -1.992856115102767944e-01 5.043490529060363770e-01 -7.283505797386169434e-02 3.430818021297454834e-01 5.396233201026916504e-01 -5.149403810501098633e-01
5.604175925254821777e-01 1.097788661718368530e-01 -2.593503296375274658e-01 5.645108819007873535e-01 1.092896461486816406e-01 -3.587934970855712891e-01 -2.584366202354431152e-01 -2.836889028549194336e-01
3.799274861812591553e-01 -1.109372079372406006e-01 -2.971523106098175049e-01 3.624635040760040283e-01 2.557265758514404297e-01 -1.824055463075637817e-01 -4.229790270328521729e-01 -5.882938504219055176e-01
1.275559961795806885e-01 -5.415637493133544922e-01 -1.876364946365356445e-01 4.692358672618865967e-01 -3.580017983913421631e-01 -8.042459934949874878e-02 5.400871038436889648e-01 -9.338501095771789551e-02
4.604358375072479248e-01 1.891552805900573730e-01 -5.031141042709350586e-01 1.669245511293411255e-01 6.489123404026031494e-02 -1.285209357738494873e-01 6.710941195487976074e-01 -1.165075879544019699e-02
-1.733831167221069336e-01 3.793414235115051270e-01 -4.115535318851470947e-01 7.752738595008850098e-01 1.289522200822830200e-01 8.994326740503311157e-02 2.474268549121916294e-04 -1.757669001817703247e-01
-1.620404124259948730e-01 2.463783323764801025e-01 -4.396403133869171143e-01 7.391536831855773926e-01 7.669215649366378784e-02 2.414337545633316040e-01 3.274379968643188477e-01 -4.495790600776672363e-02
5.171694159507751465e-01 5.216957628726959229e-02 -1.177961304783821106e-01 2.066465765237808228e-01 2.454269826412200928e-01 3.030336834490299225e-02 1.004884541034698486e-01 -7.758769392967224121e-01
2.753930389881134033e-01 1.056668609380722046e-01 -6.394402384757995605e-01 4.725786298513412476e-02 2.716215848922729492e-01 -6.350681185722351074e-01 -1.119092255830764771e-01 -1.107362657785415649e-01
6.944842636585235596e-02 -1.256881058216094971e-01 -4.424220025539398193e-01 3.689059615135192871e-01 -5.188716650009155273e-01 -2.059492617845535278e-01 5.790668725967407227e-01 -2.427246794104576111e-02
5.475919842720031738e-01 1.189575809985399246e-02 -3.369500041007995605e-01 3.004733324050903320e-01 3.574908375740051270e-01 -2.071072906255722046e-01 -2.999118566513061523e-01 -4.853264689445495605e-01
4.801426827907562256e-01 -1.685926914215087891e-01 -2.743680477142333984e-01 2.990829050540924072e-01 3.051366209983825684e-01 -1.490323692560195923e-01 -2.670330703258514404e-01 -6.242477297782897949e-01
4.011255800724029541e-01 -3.366172313690185547e-01 -6.488248109817504883e-01 2.315765917301177979e-01 -2.238895446062088013e-01 -2.018229365348815918e-01 -2.919520735740661621e-01 -2.740266919136047363e-01
6.325237154960632324e-01 1.375844031572341919e-01 -1.133723780512809753e-01 3.020348548889160156e-01 2.212928086519241333e-01 -1.240422502160072327e-01 5.862271189689636230e-01 -2.624627649784088135e-01
2.868036329746246338e-01 5.440694838762283325e-02 -4.858063757419586182e-01 3.254625797271728516e-01 2.178646028041839600e-01 -2.758712172508239746e-01 5.867187976837158203e-01 3.241003751754760742e-01
-1.957170367240905762e-01 -2.191272377967834473e-01 -2.892745099961757660e-02 6.375164389610290527e-01 3.175172954797744751e-02 1.463806182146072388e-01 5.284860134124755859e-01 -4.524170756340026855e-01
6.381069421768188477e-01 1.397129297256469727e-01 -3.524943590164184570e-01 3.020483255386352539e-01 2.605455182492733002e-02 -5.409459471702575684e-01 2.295558154582977295e-01 -1.087069213390350342e-01
-2.153727263212203979e-01 2.221583425998687744e-01 -6.780589818954467773e-01 6.174065470695495605e-01 -1.216452792286872864e-01 8.804536610841751099e-02 -1.719415485858917236e-01 -1.057929694652557373e-01
1.212480291724205017e-02 -7.851770520210266113e-01 -4.798379838466644287e-01 2.692585885524749756e-01 1.161511763930320740e-01 -1.295143514871597290e-01 1.921260803937911987e-01 1.158790960907936096e-01
5.358297824859619141e-01 -1.317562460899353027e-01 -5.952438712120056152e-01 2.885940372943878174e-01 -2.634225189685821533e-01 -1.590230762958526611e-01 -2.714727818965911865e-01 -2.992455959320068359e-01
-2.387313917279243469e-02 6.216365694999694824e-01 -3.127108216285705566e-01 2.154932320117950439e-01 -2.019745297729969025e-02 -2.630860507488250732e-01 2.984168529510498047e-01 -5.568642020225524902e-01
-2.865721285343170166e-01 -4.299926161766052246e-01 -6.586148738861083984e-01 1.367320716381072998e-01 2.185711115598678589e-01 2.171912640333175659e-01 4.290658533573150635e-01 3.834884241223335266e-02
3.132357299327850342e-01 -3.309094011783599854e-01 -4.727564752101898193e-01 5.045837163925170898e-01 2.637740373611450195e-01 -2.188341915607452393e-01 -3.918619155883789062e-01 -2.079857885837554932e-01
4.251870512962341309e-01 -2.739290297031402588e-01 -2.898203134536743164e-01 5.403020381927490234e-01 6.808917969465255737e-02 -2.481676489114761353e-01 -3.622588813304901123e-01 -4.132816791534423828e-01
-1.241740137338638306e-01 3.542060777544975281e-02 -6.218988895416259766e-01 6.916841864585876465e-01 1.991851478815078735e-01 2.645694017410278320e-01 -9.110432863235473633e-02 1.300414185971021652e-02
3.003121912479400635e-01 -3.318184614181518555e-01 -2.288782298564910889e-01 1.913399398326873779e-01 -3.250635564327239990e-01 1.067722588777542114e-02 6.432569622993469238e-01 -4.372107982635498047e-01
5.427054762840270996e-01 -3.356115221977233887e-01 -3.246096372604370117e-01 6.486263871192932129e-01 5.490497499704360962e-02 -2.302565127611160278e-01 4.623389616608619690e-02 9.261686354875564575e-02
4.649376869201660156e-01 3.025968372821807861e-01 -4.184330105781555176e-01 5.064969658851623535e-01 -1.485633384436368942e-02 -4.356039166450500488e-01 2.211594879627227783e-01 1.475117951631546021e-01
6.055744290351867676e-01 -1.081948429346084595e-01 -6.231648325920104980e-01 3.021207153797149658e-01 -1.737403571605682373e-01 -1.420852243900299072e-01 -2.445632368326187134e-01 -1.782613843679428101e-01
5.419249534606933594e-01 -2.094802707433700562e-01 -5.527242422103881836e-01 1.975567638874053955e-01 -1.339656184427440166e-03 -4.120057821273803711e-01 -2.427356243133544922e-01 -2.987166643142700195e-01
2.721446156501770020e-01 -2.202916741371154785e-01 -4.202332794666290283e-01 3.025982528924942017e-02 2.009813040494918823e-01 -7.775279879570007324e-01 2.280104309320449829e-01 -5.445476621389389038e-02
1.260877698659896851e-01 -3.653035461902618408e-01 -3.812507390975952148e-01 4.531373083591461182e-01 -2.721722722053527832e-01 -3.158587813377380371e-01 -4.098421633243560791e-01 -3.976867198944091797e-01
-1.299783438444137573e-01 1.964122205972671509e-01 -8.010148406028747559e-01 3.872364461421966553e-01 -2.669893577694892883e-02 3.397897183895111084e-01 -1.019864603877067566e-01 -1.624186784029006958e-01
7.879113405942916870e-02 -2.077000141143798828e-01 -5.876610875129699707e-01 1.014061197638511658e-01 -6.063166260719299316e-01 -2.366287410259246826e-01 1.645172089338302612e-01 -3.799276351928710938e-01
-1.221407353878021240e-01 2.218142896890640259e-01 -6.425417661666870117e-01 5.872234702110290527e-01 -3.510516136884689331e-02 3.683372735977172852e-01 2.022319287061691284e-01 -1.965503767132759094e-02
-3.924232423305511475e-01 2.164684087038040161e-01 -7.367694377899169922e-01 4.887000620365142822e-01 -2.125904336571693420e-02 3.275403752923011780e-02 -6.666346639394760132e-02 -1.073300540447235107e-01
5.130143165588378906e-01 -4.237399101257324219e-01 -6.508129090070724487e-02 5.917838811874389648e-01 -1.183194965124130249e-01 -3.322275280952453613e-01 1.485550999641418457e-01 -2.374321818351745605e-01
2.199973165988922119e-01 1.370356231927871704e-01 -8.556273579597473145e-02 1.911975145339965820e-01 3.385185450315475464e-02 -4.627806246280670166e-01 7.200524806976318359e-01 -3.939002752304077148e-01
2.907941341400146484e-01 -7.440730184316635132e-02 -7.805902361869812012e-01 -2.225351184606552124e-01 -3.728368878364562988e-02 -1.504423767328262329e-01 4.755712151527404785e-01 -2.946743741631507874e-02
-5.469718948006629944e-03 -1.317994594573974609e-01 -3.484524488449096680e-01 8.922538757324218750e-01 -4.199362918734550476e-02 1.315319091081619263e-01 -1.357523202896118164e-01 -1.660427153110504150e-01
2.112661302089691162e-02 1.151522845029830933e-01 -3.465470671653747559e-01 3.026911318302154541e-01 7.170630991458892822e-02 -8.357871770858764648e-01 -1.781890243291854858e-01 -1.978474259376525879e-01
2.757087051868438721e-01 -1.235264092683792114e-01 -5.332879424095153809e-01 1.897742152214050293e-01 9.396721422672271729e-02 -5.921207070350646973e-01 -3.883385956287384033e-01 -2.794139385223388672e-01
3.648296892642974854e-01 -5.964750647544860840e-01 -1.825537681579589844e-01 6.623793244361877441e-01 1.006497740745544434e-01 -6.991242617368698120e-02 3.036189265549182892e-02 -1.520017981529235840e-01
-3.166471421718597412e-01 -9.074190258979797363e-02 -7.411754727363586426e-01 9.190251119434833527e-03 5.189287662506103516e-01 -2.261172384023666382e-01 1.470592468976974487e-01 -5.699911620467901230e-03
-3.022263944149017334e-01 -7.529479265213012695e-02 -7.081350684165954590e-01 3.083242177963256836e-01 -2.764652967453002930e-01 3.558294773101806641e-01 2.230999320745468140e-01 -2.316239178180694580e-01
4.644788503646850586e-01 1.909810006618499756e-01 -3.085809051990509033e-01 3.021839559078216553e-01 -4.179205298423767090e-01 -2.780398130416870117e-01 5.126184225082397461e-01 -2.156550288200378418e-01
-3.502669334411621094e-01 1.571964770555496216e-01 -5.808668732643127441e-01 6.801335215568542480e-01 9.630826115608215332e-02 1.395758986473083496e-01 -7.521945238113403320e-02 -1.349058151245117188e-01
3.369082808494567871e-01 6.848334521055221558e-02 -1.323307007551193237e-01 1.581945866346359253e-01 -1.093238666653633118e-01 -3.085750937461853027e-01 6.990954875946044922e-01 -4.933164715766906738e-01
2.555549740791320801e-01 -1.910703927278518677e-01 -5.498556494712829590e-01 -7.966607809066772461e-02 -3.705121576786041260e-01 2.055334486067295074e-02 5.820307731628417969e-01 -3.362054824829101562e-01
3.843272626399993896e-01 -3.548659086227416992e-01 -3.557814061641693115e-01 7.205532193183898926e-01 -4.305501282215118408e-02 -2.085616141557693481e-01 -1.866580694913864136e-01 -1.981144770979881287e-02
5.419939383864402771e-02 -4.138971567153930664e-01 -3.895310461521148682e-01 -2.837799489498138428e-02 -5.142885819077491760e-02 -5.727475881576538086e-01 5.139957070350646973e-01 -2.798847556114196777e-01
5.898375511169433594e-01 -3.063176572322845459e-01 -3.589752912521362305e-01 4.931766912341117859e-02 1.517802923917770386e-01 -4.897753596305847168e-01 3.532412946224212646e-01 -1.981646865606307983e-01
-8.730839937925338745e-02 7.702903449535369873e-02 -2.681034505367279053e-01 1.295949518680572510e-01 -1.638780385255813599e-01 -4.868448972702026367e-01 7.454663515090942383e-01 -2.795986235141754150e-01
-5.005965828895568848e-01 -7.900386117398738861e-03 -7.320115566253662109e-01 4.373659193515777588e-01 1.096184272319078445e-02 -5.424087494611740112e-02 -1.128065139055252075e-01 -8.014397323131561279e-02
-2.259943783283233643e-01 5.004026293754577637e-01 -3.869233429431915283e-01 1.622866392135620117e-01 -4.857830330729484558e-02 -4.407240450382232666e-01 1.798999756574630737e-01 -5.417709350585937500e-01
4.828474223613739014e-01 -4.456667229533195496e-03 -3.505974709987640381e-01 5.526332855224609375e-01 4.379611015319824219e-01 -2.405025362968444824e-01 1.614862829446792603e-01 2.505734562873840332e-01
5.161522030830383301e-01 8.884434401988983154e-02 -1.680859178304672241e-01 3.098207414150238037e-01 7.473539561033248901e-02 2.125244438648223877e-01 1.698823422193527222e-01 -7.223848104476928711e-01
4.366103708744049072e-01 -4.222781658172607422e-01 -2.139843404293060303e-01 6.222175359725952148e-01 2.643711864948272705e-01 -1.186933889985084534e-01 2.905439138412475586e-01 1.723733246326446533e-01
7.553236484527587891e-01 -1.094083562493324280e-01 -3.108505010604858398e-01 2.911789417266845703e-01 3.307263851165771484e-01 1.673453003168106079e-01 2.582121789455413818e-01 -1.790107488632202148e-01
-4.138261824846267700e-02 -7.645162194967269897e-02 -4.737291112542152405e-02 2.069291323423385620e-01 2.597965598106384277e-01 -6.263792514801025391e-01 -5.044632125645875931e-03 -6.982178688049316406e-01
-2.976663708686828613e-01 -5.948801040649414062e-01 -1.464195083826780319e-02 4.016748666763305664e-01 9.836053848266601562e-02 -4.705065786838531494e-01 3.182683587074279785e-01 -2.522089481353759766e-01
-1.283467262983322144e-01 2.344357371330261230e-01 -2.718131057918071747e-02 6.749073863029479980e-01 3.148607015609741211e-01 5.612749606370925903e-02 4.837141931056976318e-01 -3.688648343086242676e-01
-3.133447766304016113e-01 -1.891021579504013062e-01 -7.740234732627868652e-01 2.278024107217788696e-01 3.125911951065063477e-01 3.146946132183074951e-01 1.229611486196517944e-01 -5.642678588628768921e-02
1.525840908288955688e-01 -6.707246899604797363e-01 -5.379459261894226074e-01 3.641539514064788818e-01 2.388012558221817017e-01 -1.162220314145088196e-01 6.757523864507675171e-02 1.724892407655715942e-01
4.687256217002868652e-01 1.716433018445968628e-01 -4.379598200321197510e-01 5.884174108505249023e-01 3.563532531261444092e-01 -1.458875536918640137e-01 7.864148914813995361e-02 2.415281087160110474e-01
2.744058966636657715e-01 1.389601230621337891e-01 -2.865081131458282471e-01 1.377047039568424225e-02 -6.788826733827590942e-02 -1.843658536672592163e-01 5.602271109819412231e-02 -8.839552998542785645e-01
4.214612543582916260e-01 -4.454864263534545898e-01 -4.283505082130432129e-01 2.801789045333862305e-01 -2.611729502677917480e-01 -2.629596292972564697e-01 -1.962746083736419678e-01 -4.313294291496276855e-01
-5.084971189498901367e-01 -9.524457901716232300e-02 -3.109191954135894775e-01 5.157963633537292480e-01 4.381580650806427002e-02 1.690064221620559692e-01 4.578586816787719727e-01 -3.598955273628234863e-01
5.643083453178405762e-01 -2.162282615900039673e-01 -5.031595826148986816e-01 2.870160341262817383e-02 1.917379349470138550e-01 -5.294710397720336914e-01 1.223147213459014893e-01 -2.207807749509811401e-01
2.802268266677856445e-01 9.520650655031204224e-02 -6.206424832344055176e-01 1.837506294250488281e-01 2.053429931402206421e-01 -2.029901891946792603e-01 5.778467655181884766e-01 2.759885489940643311e-01
1.105903908610343933e-01 -2.108550667762756348e-01 -3.553175330162048340e-01 1.037083268165588379e-01 5.297673940658569336e-01 -6.793649792671203613e-01 -9.814412891864776611e-02 -2.334125190973281860e-01
5.233960747718811035e-01 -2.078917473554611206e-01 -5.822779536247253418e-01 4.343128502368927002e-01 6.658649537712335587e-03 3.047844953835010529e-02 -3.614262342453002930e-01 -1.534927636384963989e-01
-5.862334370613098145e-01 -2.961651682853698730e-01 -6.355310678482055664e-01 3.185566067695617676e-01 1.982850730419158936e-01 3.304852917790412903e-02 3.393171355128288269e-02 -1.472345292568206787e-01
4.701094031333923340e-01 -8.453079313039779663e-02 -5.062050223350524902e-01 5.449413657188415527e-01 -2.258949913084506989e-02 -2.867285311222076416e-01 -3.518045842647552490e-01 -1.102596744894981384e-01
-3.346153795719146729e-01 1.336945146322250366e-01 -2.140898257493972778e-01 6.346581578254699707e-01 -9.714466333389282227e-02 -7.372658699750900269e-02 -2.023149877786636353e-01 -6.047551631927490234e-01
-2.956836521625518799e-01 -7.705291267484426498e-03 -8.698479086160659790e-02 4.370957314968109131e-01 5.615083500742912292e-02 8.963831700384616852e-03 5.926222801208496094e-01 -5.995483994483947754e-01
-2.173502147197723389e-01 8.886286616325378418e-02 -5.699254274368286133e-01 7.510632276535034180e-01 1.315794289112091064e-01 1.824929714202880859e-01 -7.281210273504257202e-02 -5.745019298046827316e-03
4.721004962921142578e-01 2.004959061741828918e-02 -3.120132386684417725e-01 4.709423780441284180e-01 2.123082429170608521e-01 -6.044901013374328613e-01 2.147584408521652222e-01 3.123949654400348663e-02
1.821454167366027832e-01 -1.013737246394157410e-01 -3.017362952232360840e-01 -3.618681803345680237e-02 -2.862111926078796387e-01 -4.729928076267242432e-01 5.766151547431945801e-01 -4.754661023616790771e-01
7.432478666305541992e-01 9.453473985195159912e-02 -4.171076714992523193e-01 3.688303530216217041e-01 1.432862281799316406e-01 2.205095291137695312e-01 2.216092199087142944e-01 -1.018094718456268311e-01
-2.934173047542572021e-01 -6.436717510223388672e-02 -7.977612614631652832e-01 4.180476963520050049e-01 -1.731504052877426147e-01 2.327914088964462280e-01 1.198777407407760620e-01 5.717006977647542953e-03
-2.625512778759002686e-01 -1.823287159204483032e-01 -1.271881014108657837e-01 4.106018245220184326e-01 1.584397405385971069e-01 1.891363114118576050e-01 6.549783349037170410e-01 -4.724195897579193115e-01
-4.633006155490875244e-01 1.493083089590072632e-01 -1.846540719270706177e-01 4.877691566944122314e-01 4.261901229619979858e-02 -3.151257336139678955e-02 5.772308111190795898e-01 -3.937495350837707520e-01
1.295113414525985718e-01 -7.416563034057617188e-01 -6.145991683006286621e-01 2.064750045537948608e-01 -9.283638745546340942e-02 -5.731675028800964355e-02 2.345552854239940643e-02 -1.884005963802337646e-02
2.171986401081085205e-01 -3.221774473786354065e-02 -5.531455874443054199e-01 -1.116717830300331116e-01 -3.382365405559539795e-01 8.510746806859970093e-02 5.581448674201965332e-01 -4.474070966243743896e-01
3.970511555671691895e-01 -1.281042993068695068e-01 -2.689704895019531250e-01 1.973717659711837769e-01 -3.995969295501708984e-01 -1.468600183725357056e-01 6.049327850341796875e-01 -4.092065989971160889e-01
-3.420118987560272217e-01 -5.335262045264244080e-02 -4.143436253070831299e-01 1.356308907270431519e-01 3.195403218269348145e-01 -5.718386769294738770e-01 -1.481492668390274048e-01 -4.889286756515502930e-01
-1.946839839220046997e-01 -1.678580641746520996e-01 -1.305352747440338135e-01 8.546426892280578613e-01 -1.707934588193893433e-01 1.282764524221420288e-01 3.009596168994903564e-01 -2.242012917995452881e-01
-9.659515321254730225e-02 2.357286959886550903e-01 -1.238431185483932495e-01 7.575213909149169922e-01 2.392775565385818481e-01 1.218202710151672363e-01 4.927384257316589355e-01 -1.761833578348159790e-01
-8.006250113248825073e-02 -2.598096132278442383e-01 -2.323076575994491577e-01 3.382717072963714600e-01 -4.368905425071716309e-01 1.670061424374580383e-02 3.663064539432525635e-01 -6.575421690940856934e-01
7.318959236145019531e-01 -1.102409586310386658e-01 -3.698795735836029053e-01 3.563167750835418701e-01 2.162798643112182617e-01 1.984718888998031616e-01 3.190302550792694092e-01 -2.131835184991359711e-02
-4.701117873191833496e-01 -1.792193017899990082e-02 -5.694020986557006836e-01 8.345498144626617432e-02 4.785162508487701416e-01 -1.513658314943313599e-01 4.050556123256683350e-01 -1.775689423084259033e-01
5.865536928176879883e-01 2.562527060508728027e-01 -4.409876465797424316e-01 1.858327090740203857e-01 -3.295396640896797180e-02 -1.788382828235626221e-01 5.706112980842590332e-01 -5.117583647370338440e-02
2.283047139644622803e-01 -7.198763489723205566e-01 -5.953111052513122559e-01 1.753574907779693604e-01 -6.152079999446868896e-02 -1.882517337799072266e-01 8.430956513620913029e-04 -7.269881665706634521e-02
3.078727722167968750e-01 -7.663054764270782471e-02 -6.741117238998413086e-01 -1.843145489692687988e-01 -5.074587464332580566e-02 -2.307206690311431885e-01 5.816931128501892090e-01 -1.294977217912673950e-01
-5.644887685775756836e-01 -3.218642771244049072e-01 -5.772379636764526367e-01 4.096388816833496094e-01 -8.356084674596786499e-02 5.729520320892333984e-02 2.256279736757278442e-01 -1.248004734516143799e-01
4.844035506248474121e-01 -1.084513515233993530e-01 -3.206281960010528564e-01 5.591893792152404785e-01 4.103499054908752441e-01 -3.203472793102264404e-01 1.343899369239807129e-01 2.214188128709793091e-01
6.399584412574768066e-01 -2.724193632602691650e-01 -4.751550853252410889e-01 4.758891165256500244e-01 -1.696547567844390869e-01 -1.444639116525650024e-01 -9.520608186721801758e-02 -7.267281413078308105e-02
3.756561875343322754e-01 8.903929591178894043e-02 -5.091058611869812012e-01 2.605678737163543701e-01 2.749679684638977051e-01 -6.601508855819702148e-01 -1.113244965672492981e-01 -8.383470587432384491e-03
5.345852971076965332e-01 -1.998440176248550415e-01 -1.381746083498001099e-01 6.877933144569396973e-01 7.752698659896850586e-02 -2.886434495449066162e-01 -1.339651495218276978e-01 -2.736000120639801025e-01
5.381968021392822266e-01 -3.493594527244567871e-01 -2.415820807218551636e-01 5.026621222496032715e-01 -1.628137081861495972e-01 -4.071376621723175049e-01 -4.380084574222564697e-02 -2.882243096828460693e-01
-3.776953816413879395e-01 -1.500159502029418945e-02 -1.743980050086975098e-01 4.711612761020660400e-01 -1.936885155737400055e-02 7.277359068393707275e-02 6.546551585197448730e-01 -4.128791987895965576e-01
1.066032499074935913e-01 -4.235403537750244141e-01 -3.757182061672210693e-01 4.974279180169105530e-02 -2.434212863445281982e-01 -4.522760212421417236e-02 7.170124053955078125e-01 -3.003406524658203125e-01
5.066936612129211426e-01 -2.463056594133377075e-01 -3.517997562885284424e-01 1.390109807252883911e-01 8.517050184309482574e-03 -5.659543871879577637e-01 4.656881988048553467e-01 -4.759710654616355896e-02
-4.102717638015747070e-01 -3.470662236213684082e-02 -7.528963685035705566e-01 9.886763989925384521e-02 3.433631658554077148e-01 1.687330156564712524e-01 2.974673509597778320e-01 -1.378004848957061768e-01
-2.600320875644683838e-01 -1.788596957921981812e-01 -3.662523999810218811e-02 7.428308129310607910e-01 -5.257279425859451294e-02 7.332167029380798340e-02 3.247790634632110596e-01 -4.833551049232482910e-01
4.596427083015441895e-01 -1.807239465415477753e-02 -5.738873481750488281e-01 -1.005484163761138916e-02 1.260624676942825317e-01 -6.373252868652343750e-01 -1.789137162268161774e-02 -1.912036538124084473e-01
4.026613757014274597e-02 -4.919228553771972656e-01 -2.626804113388061523e-01 1.789328157901763916e-01 -2.547061741352081299e-01 2.782618105411529541e-01 1.795269697904586792e-01 -6.934246420860290527e-01
2.897751331329345703e-01 1.746500134468078613e-01 -1.839353889226913452e-01 2.510949373245239258e-01 -1.424849629402160645e-01 -5.437682867050170898e-01 6.386483311653137207e-01 -2.545370459556579590e-01
-3.189385533332824707e-01 1.332254856824874878e-01 -1.843117475509643555e-01 3.424810469150543213e-01 3.417429327964782715e-01 -3.418782055377960205e-01 -2.369522303342819214e-01 -6.629101037979125977e-01
4.976560175418853760e-01 -1.285908222198486328e-01 -2.758541703224182129e-01 4.549407362937927246e-01 1.596494950354099274e-02 -3.220783770084381104e-01 5.783659219741821289e-01 1.193303614854812622e-01
6.096581928431987762e-03 -4.131498038768768311e-01 -1.992551535367965698e-01 5.534610748291015625e-01 -2.857083082199096680e-01 -8.740175515413284302e-02 4.995222687721252441e-01 -3.800755143165588379e-01
2.247884869575500488e-01 -3.989240825176239014e-01 -4.804041981697082520e-01 5.089150667190551758e-01 2.689170539379119873e-01 -3.522755801677703857e-01 -3.205424547195434570e-01 3.721580281853675842e-02
4.412898421287536621e-01 -4.103958308696746826e-01 -3.225454986095428467e-01 1.165005341172218323e-01 4.435847997665405273e-01 -5.354012250900268555e-01 1.651076525449752808e-01 -9.245510399341583252e-02
5.947030782699584961e-01 2.223320752382278442e-01 -2.724194526672363281e-01 4.144651293754577637e-01 1.252257823944091797e-01 -4.852560162544250488e-01 3.138736188411712646e-01 -3.509285673499107361e-02
1.788046658039093018e-01 -2.909229993820190430e-01 -5.754655599594116211e-01 1.060150787234306335e-01 -2.225711047649383545e-01 -3.055100142955780029e-01 -3.572084903717041016e-01 -5.201160311698913574e-01
-2.546341419219970703e-01 -1.329085081815719604e-01 -9.303638339042663574e-02 7.218180298805236816e-01 -1.413987725973129272e-01 8.840002864599227905e-02 3.147090673446655273e-01 -5.108522176742553711e-01
1.881856620311737061e-01 -3.918344676494598389e-01 -2.992434203624725342e-01 4.129820689558982849e-02 2.980197966098785400e-01 -6.932989954948425293e-01 3.637834489345550537e-01 -1.340976357460021973e-01
-3.189612552523612976e-02 4.665869474411010742e-01 -3.232920467853546143e-01 8.012603037059307098e-03 3.850132524967193604e-01 -4.290644824504852295e-01 2.295571565628051758e-01 -5.400640964508056641e-01
-2.474316507577896118e-01 4.275386929512023926e-01 -4.706963002681732178e-01 2.049042843282222748e-02 7.545469701290130615e-02 -4.110039174556732178e-01 4.145267009735107422e-01 -4.330859482288360596e-01
-5.450169444084167480e-01 -1.219354569911956787e-01 -6.927188038825988770e-01 3.033873736858367920e-01 1.643485575914382935e-01 -4.262565076351165771e-02 -1.665413975715637207e-01 -2.441751509904861450e-01
-3.775080293416976929e-02 3.897332251071929932e-01 -4.678628444671630859e-01 -9.781127423048019409e-02 1.969121396541595459e-01 -3.406793475151062012e-01 1.904818564653396606e-01 -6.535289287567138672e-01
5.402414202690124512e-01 -7.858332246541976929e-03 -2.168654054403305054e-01 4.039798974990844727e-01 4.313685595989227295e-01 -2.191060185432434082e-01 -2.339652180671691895e-01 -4.571884572505950928e-01
4.263952672481536865e-01 1.055193990468978882e-01 -1.469909548759460449e-01 4.247111976146697998e-01 4.201896786689758301e-01 -6.349725127220153809e-01 4.822842776775360107e-02 -1.516292691230773926e-01
-3.957723453640937805e-02 -7.632410526275634766e-02 -8.411555737257003784e-02 3.475094437599182129e-01 2.800877392292022705e-01 3.811802268028259277e-01 4.377547800540924072e-01 -6.703680753707885742e-01
1.007478460669517517e-01 4.734585881233215332e-01 -5.297902226448059082e-01 -1.555524487048387527e-02 3.323136866092681885e-01 1.213374547660350800e-03 8.377719670534133911e-02 -6.060649752616882324e-01
3.701707720756530762e-01 -2.575406730175018311e-01 -4.171009659767150879e-01 6.506967544555664062e-01 2.466679364442825317e-01 -2.267013490200042725e-01 -2.925729453563690186e-01 3.780903294682502747e-02
-4.317298531532287598e-01 -1.661277413368225098e-01 -2.865881025791168213e-01 2.380701750516891479e-01 3.021117746829986572e-01 -6.441147327423095703e-01 -6.076603382825851440e-02 -3.706117272377014160e-01
-3.139259517192840576e-01 -1.333963721990585327e-01 -2.238809466361999512e-01 5.276378393173217773e-01 5.492731928825378418e-01 -7.501033693552017212e-02 -2.716553807258605957e-01 -4.171419143676757812e-01
4.762835502624511719e-01 3.760171309113502502e-02 -7.641545534133911133e-01 -5.545409396290779114e-02 3.477420210838317871e-01 -1.993739604949951172e-02 -1.884099096059799194e-01 -1.670701056718826294e-01
2.199757695198059082e-01 3.061364218592643738e-02 -2.436426281929016113e-01 2.873827470466494560e-03 5.840785056352615356e-02 -1.446476429700851440e-01 1.233416497707366943e-01 -9.229062795639038086e-01
5.269616246223449707e-01 -2.123622782528400421e-02 -1.343298703432083130e-01 5.806058645248413086e-01 2.227664440870285034e-01 -3.085501492023468018e-01 4.614896774291992188e-01 9.440281987190246582e-02
-5.079549551010131836e-01 1.066751033067703247e-01 -6.139029264450073242e-01 3.691504299640655518e-01 2.896763682365417480e-01 1.848990172147750854e-01 1.131933182477951050e-01 -2.941781878471374512e-01
2.587525546550750732e-01 -1.614622175693511963e-01 -2.262568026781082153e-01 1.958691328763961792e-01 3.214556872844696045e-01 -5.292991399765014648e-01 6.584416627883911133e-01 1.958606764674186707e-02
-1.131939366459846497e-01 8.291925489902496338e-02 -1.594656407833099365e-01 8.171114325523376465e-01 -6.190638989210128784e-02 1.459333449602127075e-01 4.089495539665222168e-01 -3.079651296138763428e-01
-1.225763410329818726e-01 3.056938052177429199e-01 -7.542051672935485840e-01 4.889418780803680420e-01 2.854399383068084717e-02 2.715525627136230469e-01 6.168752908706665039e-02 -7.263512909412384033e-02
-3.025336861610412598e-01 1.349973231554031372e-01 -2.570435702800750732e-01 3.045735061168670654e-01 4.978429973125457764e-01 -2.771834433078765869e-01 -1.505032777786254883e-01 -6.197444796562194824e-01
3.574136197566986084e-01 -1.101607754826545715e-01 -8.061109781265258789e-01 -2.008778899908065796e-01 -1.413480658084154129e-02 -3.516456112265586853e-02 4.099237918853759766e-01 -2.190075628459453583e-02
-8.092953264713287354e-02 2.606477737426757812e-01 -6.332814693450927734e-01 6.382713913917541504e-01 2.053043805062770844e-02 3.070908188819885254e-01 1.481265723705291748e-01 2.023712918162345886e-02
-1.010685935616493225e-01 6.054354310035705566e-01 -4.290947318077087402e-01 1.035154461860656738e-01 1.681260205805301666e-02 -3.299949467182159424e-01 2.618074417114257812e-01 -5.006725192070007324e-01
4.722523689270019531e-01 -2.712684571743011475e-01 -4.514456689357757568e-01 6.356408596038818359e-01 1.834499239921569824e-01 -5.267168581485748291e-02 1.629624515771865845e-01 1.804545074701309204e-01
-2.958787381649017334e-01 -9.225735440850257874e-03 -4.006125330924987793e-01 9.790871292352676392e-02 3.596719801425933838e-01 -7.217514514923095703e-01 -6.418439000844955444e-02 -2.964548766613006592e-01
-3.134030699729919434e-01 1.232465058565139771e-01 -7.578426003456115723e-01 5.220542550086975098e-01 -1.536042839288711548e-01 1.108335480093955994e-01 -1.588347926735877991e-02 -5.993627384305000305e-02
1.866901814937591553e-01 -2.763738930225372314e-01 -4.446636736392974854e-01 -7.429408282041549683e-02 -2.016484439373016357e-01 1.151714250445365906e-01 6.411241888999938965e-01 -4.696296155452728271e-01
-6.087553873658180237e-02 -7.268375903367996216e-02 -1.366148144006729126e-01 2.905905842781066895e-01 6.392074823379516602e-01 -4.799026548862457275e-01 -5.534253548830747604e-03 -4.989803731441497803e-01
-4.635196924209594727e-01 -3.224999010562896729e-01 -7.192842960357666016e-01 -1.840310730040073395e-02 -1.532587856054306030e-01 -1.428180038928985596e-01 3.167443871498107910e-01 -1.386453956365585327e-01
-2.686707675457000732e-01 -1.851667314767837524e-01 -7.450408339500427246e-01 7.425572723150253296e-02 3.284997642040252686e-01 3.158099353313446045e-01 3.251399695873260498e-01 -1.398771852254867554e-01
-1.964631825685501099e-01 1.889893561601638794e-01 -2.561850547790527344e-01 8.491135239601135254e-01 1.361515671014785767e-01 1.264573335647583008e-01 2.691073417663574219e-01 -1.792013794183731079e-01
-2.998122572898864746e-01 -2.808164358139038086e-01 -1.840928196907043457e-01 3.473419845104217529e-01 4.752208888530731201e-01 -5.600563287734985352e-01 2.316884696483612061e-02 -3.697073459625244141e-01
5.235418081283569336e-01 -5.622542276978492737e-02 -5.870553851127624512e-01 1.749569550156593323e-02 8.089135587215423584e-02 -1.711259186267852783e-01 5.774952769279479980e-01 9.205525368452072144e-02
4.404788017272949219e-01 -1.424424499273300171e-01 -1.496278047561645508e-01 1.229663342237472534e-01 2.298760116100311279e-01 2.009903192520141602e-01 1.188694462180137634e-01 -8.005056381225585938e-01
-3.407386317849159241e-02 -6.244804859161376953e-01 -5.283905267715454102e-01 1.204546615481376648e-01 -3.210617005825042725e-01 6.539133191108703613e-02 -4.278334975242614746e-02 -4.538392722606658936e-01
3.438538610935211182e-01 -2.711687386035919189e-01 -3.992589414119720459e-01 2.798298560082912445e-02 3.423210084438323975e-01 -6.894099712371826172e-01 2.197784036397933960e-01 -8.525881171226501465e-02
-4.488375484943389893e-01 -1.509193424135446548e-02 -5.670015811920166016e-01 8.577307313680648804e-02 4.697140753269195557e-01 -1.490364372730255127e-01 4.593076109886169434e-01 -1.251507848501205444e-01
1.453498601913452148e-01 3.082141280174255371e-01 -5.399463176727294922e-01 1.087281703948974609e-01 2.003764510154724121e-01 1.846628338098526001e-01 -9.672802686691284180e-02 -7.049157619476318359e-01
-3.741470873355865479e-01 2.103874981403350830e-01 -4.086957275867462158e-01 5.455942749977111816e-01 3.841903805732727051e-01 2.554959952831268311e-01 2.369055300951004028e-01 -2.864281535148620605e-01
2.054381519556045532e-01 -4.123247861862182617e-01 -2.448954582214355469e-01 1.043246611952781677e-01 1.086670160293579102e-01 2.111991792917251587e-01 6.285971999168395996e-01 -5.151485204696655273e-01
-2.189839184284210205e-01 -8.155343681573867798e-02 -2.795414030551910400e-01 4.184668064117431641e-01 5.031149983406066895e-01 -3.810940086841583252e-01 -3.774236440658569336e-01 -3.890130519866943359e-01
-4.231328964233398438e-01 1.048986315727233887e-01 -7.655280232429504395e-01 3.433315157890319824e-01 3.016937375068664551e-01 8.553384989500045776e-02 2.411714754998683929e-02 -8.443119376897811890e-02
5.294198393821716309e-01 -3.850627243518829346e-01 -2.984930574893951416e-01 7.343038171529769897e-02 2.414187788963317871e-01 -5.599669814109802246e-01 1.656987369060516357e-01 -2.786560952663421631e-01
2.020030021667480469e-01 -7.946833372116088867e-01 -5.049773454666137695e-01 1.414866447448730469e-01 7.430961728096008301e-02 -1.067504733800888062e-01 -8.659816347062587738e-03 -1.888386458158493042e-01
-3.236851096153259277e-01 3.719942867755889893e-01 -4.868608713150024414e-01 3.986074775457382202e-02 -5.653548985719680786e-02 -3.199577629566192627e-01 3.474319279193878174e-01 -5.403218865394592285e-01
-4.585533738136291504e-01 -1.925683952867984772e-02 -4.120252728462219238e-01 4.989666342735290527e-01 3.365906774997711182e-01 -3.276120126247406006e-01 -2.709193527698516846e-01 -2.767767608165740967e-01
4.020649790763854980e-01 3.044012784957885742e-01 -5.621305108070373535e-01 4.682578146457672119e-03 -1.123449951410293579e-02 -3.635447919368743896e-01 5.441960692405700684e-01 -3.508201986551284790e-02
4.016521275043487549e-01 -3.803822398185729980e-01 -6.733795404434204102e-01 1.890474930405616760e-02 -3.732882440090179443e-01 5.866004619747400284e-03 -5.429427698254585266e-02 -3.128274679183959961e-01
-2.958071529865264893e-01 5.952917411923408508e-02 -5.516214966773986816e-01 6.275861263275146484e-01 -3.074425756931304932e-01 1.426307111978530884e-01 -1.511815190315246582e-01 -2.703394591808319092e-01
3.557251095771789551e-01 -8.843652904033660889e-02 -8.054995536804199219e-01 -1.114809438586235046e-01 1.785071492195129395e-01 -1.501908153295516968e-01 3.834420144557952881e-01 -5.414310470223426819e-02
2.745939791202545166e-01 -1.078570485115051270e-01 -2.226131409406661987e-01 1.907750815153121948e-01 2.684589326381683350e-01 -5.450015068054199219e-01 6.766390800476074219e-01 -8.700716309249401093e-03
-3.521036505699157715e-01 1.538750901818275452e-02 -2.339596301317214966e-01 4.201755523681640625e-01 5.368304252624511719e-01 -1.624787002801895142e-01 -2.261894196271896362e-01 -5.279713869094848633e-01
-4.870580434799194336e-01 -3.496260195970535278e-02 -4.203312695026397705e-01 4.034102857112884521e-01 6.011273860931396484e-01 5.419775098562240601e-02 1.770375072956085205e-01 -1.627890020608901978e-01
-2.318237535655498505e-02 3.721638023853302002e-01 -7.504599690437316895e-01 -1.323826313018798828e-01 7.802253961563110352e-02 5.584559589624404907e-02 3.628924605436623096e-04 -5.206100940704345703e-01
3.416683375835418701e-01 -5.672424435615539551e-01 -6.119989324361085892e-03 6.336203217506408691e-01 -6.924822926521301270e-02 -1.723913848400115967e-01 1.130639016628265381e-01 -3.356918394565582275e-01
-1.478427499532699585e-01 4.116452038288116455e-01 -4.946110248565673828e-01 -1.296496838331222534e-01 1.617348492145538330e-01 -2.914542257785797119e-01 2.316873818635940552e-01 -6.184324622154235840e-01
-4.204703867435455322e-01 -1.939194351434707642e-01 -7.755667567253112793e-01 1.596961542963981628e-02 2.943413853645324707e-01 1.135943979024887085e-01 1.739483773708343506e-01 -2.324701249599456787e-01
-2.102994769811630249e-01 4.848791956901550293e-01 -3.452017605304718018e-01 1.416999548673629761e-01 1.645004302263259888e-01 -4.278563857078552246e-01 5.245063453912734985e-02 -6.070837378501892090e-01
-2.294814139604568481e-01 -3.561271354556083679e-02 -1.653881669044494629e-01 5.585944056510925293e-01 5.669346451759338379e-01 -3.732526600360870361e-01 -2.832498848438262939e-01 -2.563711106777191162e-01
5.983058214187622070e-01 1.386359930038452148e-01 -6.127527356147766113e-01 2.799741327762603760e-01 3.491693437099456787e-01 1.114120110869407654e-01 1.074237078428268433e-01 1.519438773393630981e-01
2.046283483505249023e-01 -6.712962388992309570e-01 -6.485019922256469727e-01 1.080672889947891235e-01 1.389474570751190186e-01 -1.164170727133750916e-01 1.562821418046951294e-01 1.340595632791519165e-01
4.447788000106811523e-01 -2.546334862709045410e-01 2.706347964704036713e-02 7.420606017112731934e-01 2.984298467636108398e-01 -2.416851371526718140e-01 1.084415838122367859e-01 -1.634492576122283936e-01
6.284555196762084961e-01 -1.633522212505340576e-01 -4.695320427417755127e-01 4.451504945755004883e-01 2.299148142337799072e-01 -3.046681582927703857e-01 1.016994193196296692e-01 6.094464659690856934e-02
6.675293445587158203e-01 -2.542711198329925537e-01 -3.656870424747467041e-01 1.381990909576416016e-01 2.401441484689712524e-01 -3.363489806652069092e-01 3.936686515808105469e-01 -1.055934056639671326e-01
5.232566595077514648e-01 -3.450567722320556641e-01 -3.779051005840301514e-01 -9.425228089094161987e-02 2.148503363132476807e-01 -3.125883340835571289e-01 1.087702140212059021e-01 -5.474845767021179199e-01
-4.031007587909698486e-01 -6.083627790212631226e-02 -2.447124868631362915e-01 2.768958210945129395e-01 1.896631866693496704e-01 -2.827711105346679688e-01 -1.121944263577461243e-01 -7.541446685791015625e-01
-5.036396980285644531e-01 -3.799612522125244141e-01 -4.349737167358398438e-01 4.723091423511505127e-01 7.893159985542297363e-02 2.661827206611633301e-01 2.803009748458862305e-01 -1.845166981220245361e-01
2.895688116550445557e-01 -7.374636828899383545e-02 -1.069003269076347351e-01 1.098122075200080872e-01 -3.383118286728858948e-02 7.791321724653244019e-02 3.075743019580841064e-01 -8.862324953079223633e-01
1.044290978461503983e-02 5.516549944877624512e-02 -1.321272104978561401e-01 2.748369872570037842e-01 3.423211574554443359e-01 -1.928012669086456299e-01 -6.347852200269699097e-02 -8.634057044982910156e-01
3.898648917675018311e-01 7.365530822426080704e-03 -4.857365489006042480e-01 3.044514060020446777e-01 -3.211493417620658875e-02 -4.100047051906585693e-01 5.756458044052124023e-01 1.371754705905914307e-01
-5.531766638159751892e-02 2.567254602909088135e-01 -5.192787051200866699e-01 7.080735564231872559e-01 -3.172035887837409973e-02 3.174713253974914551e-01 2.338081449270248413e-01 -5.960768461227416992e-02
2.205248624086380005e-01 1.225701123476028442e-01 -1.385724842548370361e-01 4.677813947200775146e-01 -2.373790293931961060e-01 3.411695063114166260e-01 1.997746378183364868e-01 -6.968990564346313477e-01
5.208712816238403320e-01 -4.849911630153656006e-01 -1.019321903586387634e-01 5.796859264373779297e-01 -5.622611939907073975e-02 -2.540962100028991699e-01 1.378778815269470215e-01 -2.455893605947494507e-01
5.296025276184082031e-01 -3.001387119293212891e-01 -4.944829344749450684e-01 1.407930254936218262e-01 -1.863941550254821777e-01 -2.631630897521972656e-01 -1.716720461845397949e-01 -4.812826812267303467e-01
-2.187622040510177612e-01 -9.574661403894424438e-02 -1.277126818895339966e-01 6.615993380546569824e-01 -3.584663569927215576e-01 8.135399781167507172e-03 -4.052033647894859314e-02 -5.989534854888916016e-01
-4.351838231086730957e-01 -1.648961752653121948e-02 -6.788858175277709961e-01 4.682131409645080566e-01 -2.045191228389739990e-01 1.039577201008796692e-01 -1.061535328626632690e-01 -2.575455009937286377e-01
-3.135621845722198486e-01 -4.272726550698280334e-02 -8.588032126426696777e-01 1.678010523319244385e-01 2.643703520298004150e-01 1.824387162923812866e-01 -9.785560518503189087e-02 -1.462933123111724854e-01
-3.720149993896484375e-01 1.103841513395309448e-01 -6.630824804306030273e-01 5.753901600837707520e-01 1.021446585655212402e-01 1.404479593038558960e-01 -1.931356191635131836e-01 -1.058659479022026062e-01
3.351964950561523438e-01 3.425592556595802307e-02 -2.026473134756088257e-01 1.496332287788391113e-01 2.408243417739868164e-01 -5.330739021301269531e-01 6.909406781196594238e-01 -5.874280259013175964e-02
5.799055099487304688e-01 -2.222232371568679810e-01 -5.951805114746093750e-01 -1.062351390719413757e-01 2.386714369058609009e-01 -2.309893965721130371e-01 2.641202509403228760e-01 -2.621470093727111816e-01
-1.114657595753669739e-01 -4.177613183856010437e-03 -9.142188727855682373e-02 3.356607854366302490e-01 4.599809050559997559e-01 3.106815814971923828e-01 3.872081339359283447e-01 -6.391371488571166992e-01
-3.702056109905242920e-01 -4.633459448814392090e-02 -8.262453675270080566e-01 1.811319589614868164e-01 2.155338674783706665e-01 1.614342629909515381e-01 -1.322627216577529907e-01 -2.351624518632888794e-01
-3.411648571491241455e-01 2.075493782758712769e-01 -4.537344872951507568e-01 3.701978921890258789e-01 5.566864609718322754e-01 2.348323166370391846e-01 2.362818717956542969e-01 -2.770078480243682861e-01
-1.815471798181533813e-01 2.272767722606658936e-01 -4.278000816702842712e-02 6.084995865821838379e-01 2.220272123813629150e-01 -6.585365533828735352e-02 6.229391098022460938e-01 -3.187448978424072266e-01
4.255022704601287842e-01 -5.436223372817039490e-02 -2.018020749092102051e-01 2.279712706804275513e-01 3.038013577461242676e-01 -1.033217310905456543e-01 -1.859814524650573730e-01 -7.653352022171020508e-01
3.606066703796386719e-01 3.618712425231933594e-01 -4.034865796566009521e-01 1.706408560276031494e-01 -8.976858109235763550e-02 -3.583982884883880615e-01 6.368093490600585938e-01 -7.112222909927368164e-02
4.002998173236846924e-01 2.030773013830184937e-01 -1.402314454317092896e-01 4.502054750919342041e-01 4.365853369235992432e-01 -6.072117090225219727e-01 1.045326814055442810e-01 -7.700684666633605957e-02
-1.825842708349227905e-01 3.405393362045288086e-01 -3.747799694538116455e-01 4.319796562194824219e-01 2.861218154430389404e-01 3.405888676643371582e-01 4.354901015758514404e-01 -3.689325749874114990e-01
2.423460483551025391e-01 8.224062621593475342e-02 -4.057574570178985596e-01 5.783925652503967285e-01 4.741595983505249023e-01 -1.505690366029739380e-01 2.154918015003204346e-01 3.760221898555755615e-01
3.210634291172027588e-01 -5.852689743041992188e-01 -3.146893084049224854e-01 6.225806474685668945e-01 1.591379642486572266e-01 -9.484817087650299072e-02 7.970155030488967896e-02 1.645270884037017822e-01
-1.799297332763671875e-01 2.778549194335937500e-01 -2.126926630735397339e-01 5.075705051422119141e-01 4.499174654483795166e-01 1.978805512189865112e-01 4.492641985416412354e-01 -3.796512186527252197e-01
-8.823598921298980713e-02 2.450154274702072144e-01 -3.295029103755950928e-01 2.924166619777679443e-01 -1.702127158641815186e-01 -5.162050127983093262e-01 6.620435118675231934e-01 -6.603396683931350708e-02
-2.808379232883453369e-01 2.696550786495208740e-01 -3.857469558715820312e-01 7.083618044853210449e-01 3.404426872730255127e-01 1.662296652793884277e-01 1.410385221242904663e-01 -1.855090409517288208e-01
2.717921435832977295e-01 -2.029923498630523682e-01 -1.838365793228149414e-01 2.641966044902801514e-01 5.540775656700134277e-01 -6.459051370620727539e-01 5.220752954483032227e-02 -2.332514673471450806e-01
-1.282344758510589600e-01 -9.675416350364685059e-02 -1.500034183263778687e-01 3.740889728069305420e-01 5.705025792121887207e-01 -4.814549386501312256e-01 -7.468588650226593018e-02 -4.988996684551239014e-01
-4.733541905879974365e-01 -5.598241835832595825e-02 -5.483242273330688477e-01 1.195410415530204773e-01 4.684647321701049805e-01 -1.359075158834457397e-01 4.349574148654937744e-01 -1.753116846084594727e-01
6.582843139767646790e-03 2.870647311210632324e-01 -7.308450341224670410e-01 4.251499772071838379e-01 -4.985743761062622070e-02 3.978395164012908936e-01 1.987437903881072998e-01 4.901449009776115417e-02
7.835934758186340332e-01 -6.072822213172912598e-02 -3.100001811981201172e-01 4.319419562816619873e-01 1.961796283721923828e-01 3.286546841263771057e-02 2.078748792409896851e-01 -1.297721415758132935e-01
9.744523465633392334e-02 2.202827483415603638e-01 -2.085510492324829102e-01 2.373370230197906494e-01 -1.165853929705917835e-03 -5.686867237091064453e-01 7.046408057212829590e-01 -1.491079181432723999e-01
-4.181576073169708252e-01 -6.681707501411437988e-02 -6.457275748252868652e-01 1.465431153774261475e-01 3.980929851531982422e-01 8.527069538831710815e-02 4.384543895721435547e-01 -1.557218134403228760e-01
4.986722171306610107e-01 3.659365773200988770e-01 -2.006352096796035767e-01 3.466148674488067627e-01 -4.254604130983352661e-02 -3.495035767555236816e-01 -9.921425580978393555e-02 -5.685188770294189453e-01
-9.780146181583404541e-02 -2.170429192483425140e-02 -1.588791459798812866e-01 6.454457640647888184e-01 -4.766753613948822021e-01 1.804722845554351807e-02 3.910388946533203125e-01 -4.094685614109039307e-01
-1.137442290782928467e-01 -1.384349260479211807e-02 1.827981695532798767e-02 3.832128047943115234e-01 -1.479480266571044922e-01 -5.481436252593994141e-01 6.249290108680725098e-01 -3.560872077941894531e-01
4.506613612174987793e-01 4.344472587108612061e-01 -4.703344106674194336e-01 1.106050908565521240e-01 -4.041040688753128052e-02 -2.394786924123764038e-01 5.568990111351013184e-01 -7.478266954421997070e-02
4.643646478652954102e-01 3.226982429623603821e-02 -7.383906245231628418e-01 -8.343163132667541504e-02 2.611451968550682068e-02 -1.389459818601608276e-01 4.586640298366546631e-01 2.796615101397037506e-02
2.996116578578948975e-01 -1.217581331729888916e-01 -5.815376043319702148e-01 -2.257744520902633667e-01 -1.702259927988052368e-01 -5.066531151533126831e-02 5.638570785522460938e-01 -3.959408998489379883e-01
3.150244355201721191e-01 -2.769967615604400635e-01 -1.963588446378707886e-01 5.851324647665023804e-02 3.724619448184967041e-01 -4.553779959678649902e-01 6.516386866569519043e-01 -1.064034476876258850e-01
1.548828929662704468e-01 -5.770924091339111328e-01 -1.652354598045349121e-01 2.240967303514480591e-01 -2.661815583705902100e-01 6.852167099714279175e-02 5.328249335289001465e-01 -4.538758695125579834e-01
-9.355349093675613403e-02 2.560092806816101074e-01 -3.924964666366577148e-01 3.037286698818206787e-01 -4.800354838371276855e-01 -5.515480637550354004e-01 3.423226773738861084e-01 -1.660669595003128052e-01
2.903066277503967285e-01 -1.333883851766586304e-01 -4.571752548217773438e-01 -7.567600160837173462e-02 7.605624943971633911e-02 -6.629803776741027832e-01 4.687300026416778564e-01 -1.347515881061553955e-01
5.173915624618530273e-01 -1.095487922430038452e-01 -5.135813355445861816e-01 -1.153978854417800903e-01 1.906178146600723267e-01 -5.705204606056213379e-01 1.774241179227828979e-01 -2.234157770872116089e-01
-2.301445603370666504e-01 -6.328259706497192383e-01 -4.921675845980644226e-02 4.942445158958435059e-01 5.049565434455871582e-02 -4.422795176506042480e-01 2.674749195575714111e-01 -1.736691445112228394e-01
2.167998626828193665e-02 1.204370409250259399e-01 -1.183189898729324341e-01 4.319820106029510498e-01 -2.685292363166809082e-01 -5.005898475646972656e-01 6.576500535011291504e-01 -1.709248572587966919e-01
1.928528584539890289e-02 -1.501251906156539917e-01 -4.884643852710723877e-01 -1.398926079273223877e-01 3.636222183704376221e-01 -7.132930755615234375e-01 1.921743601560592651e-01 -2.024449110031127930e-01
9.744542837142944336e-02 -2.851084172725677490e-01 -2.905832529067993164e-01 3.636401593685150146e-01 -4.383205473423004150e-01 -4.776249825954437256e-02 6.445269584655761719e-01 -2.876170575618743896e-01
3.721619248390197754e-01 1.492963433265686035e-01 -5.061799883842468262e-01 2.135430574417114258e-01 -5.333217382431030273e-01 -1.610310077667236328e-01 2.578790187835693359e-01 -4.006529450416564941e-01
6.843246221542358398e-01 -2.155308425426483154e-01 -2.587949633598327637e-01 6.233312487602233887e-01 8.654803782701492310e-02 -1.077693700790405273e-01 1.030213162302970886e-01 3.390322672203183174e-03
3.824433386325836182e-01 -1.857412904500961304e-01 -4.661396741867065430e-01 2.803243696689605713e-01 1.372851282358169556e-01 -3.529265820980072021e-01 5.514181256294250488e-01 2.755049169063568115e-01
4.305894970893859863e-01 -4.634656012058258057e-01 -3.440979421138763428e-01 3.181826770305633545e-01 -2.817854881286621094e-01 -3.654253184795379639e-01 -1.090440973639488220e-01 -3.941060006618499756e-01
3.317335546016693115e-01 -1.918963640928268433e-01 -2.671580612659454346e-01 1.768333911895751953e-01 3.977480828762054443e-01 -7.383668422698974609e-01 1.970904767513275146e-01 -9.083715081214904785e-02
5.525209903717041016e-01 -1.005078852176666260e-01 -1.339413374662399292e-01 2.128609120845794678e-01 2.209109067916870117e-01 -7.970135658979415894e-03 9.461685270071029663e-02 -7.507004141807556152e-01
-3.697403073310852051e-01 3.206782639026641846e-01 -3.981327116489410400e-01 1.190309226512908936e-01 6.933328509330749512e-02 -6.352130174636840820e-01 1.223314478993415833e-01 -4.056005477905273438e-01
2.527020573616027832e-01 -2.942355871200561523e-01 -3.961090743541717529e-01 2.198110334575176239e-02 -2.860922515392303467e-01 2.127485573291778564e-01 5.967260599136352539e-01 -4.571526944637298584e-01
5.558395385742187500e-01 -2.227008342742919922e-01 -7.225716114044189453e-01 2.574397027492523193e-01 -4.843335598707199097e-02 2.178684920072555542e-01 -1.040987321175634861e-03 5.699342116713523865e-02
-3.186464309692382812e-01 4.396467506885528564e-01 -3.165389597415924072e-01 2.069407254457473755e-01 6.456608325242996216e-02 -2.685191035270690918e-01 5.389016270637512207e-01 -4.421172738075256348e-01
-2.890204191207885742e-01 4.908264428377151489e-02 -9.144916385412216187e-02 5.890150070190429688e-01 4.274154603481292725e-01 4.110199213027954102e-02 6.377648562192916870e-02 -6.085357069969177246e-01
-4.522949159145355225e-01 -6.235991790890693665e-02 -6.694163084030151367e-01 7.994921505451202393e-02 4.376088678836822510e-01 -5.632665753364562988e-02 3.321195244789123535e-01 -1.790336072444915771e-01
7.264662533998489380e-02 3.475194573402404785e-01 -1.996224820613861084e-01 2.462361752986907959e-01 4.425003007054328918e-02 -3.025976121425628662e-01 7.532258629798889160e-01 -3.355572819709777832e-01
1.601333022117614746e-01 1.352007389068603516e-01 -1.463971585035324097e-01 1.652113944292068481e-01 -2.788771688938140869e-01 -4.317170679569244385e-01 5.710474252700805664e-01 -5.631197094917297363e-01
-2.489366829395294189e-01 2.365228831768035889e-01 -4.885909557342529297e-01 6.342382431030273438e-01 3.453335165977478027e-01 2.789971828460693359e-01 1.413826048374176025e-01 -1.549987494945526123e-01
-4.389550983905792236e-01 -1.537291854619979858e-01 -6.748259663581848145e-01 -2.590480819344520569e-02 3.375731110572814941e-01 -1.621973812580108643e-01 4.079701006412506104e-01 -1.446420401334762573e-01
2.245519608259201050e-01 -8.268052339553833008e-02 -4.863151013851165771e-01 5.313100814819335938e-01 -1.816212013363838196e-02 -1.659953594207763672e-01 4.478877186775207520e-01 4.421085417270660400e-01
-2.407387197017669678e-01 -1.414537727832794189e-01 -7.374572157859802246e-01 -1.803564280271530151e-01 4.280623495578765869e-01 -9.392519295215606689e-02 3.704270720481872559e-01 -1.280180513858795166e-01
2.461158186197280884e-01 -2.733026742935180664e-01 -1.919189542531967163e-01 1.790248155593872070e-01 3.879367113113403320e-01 -4.788881540298461914e-01 6.448687314987182617e-01 -1.285662502050399780e-02
-4.704948067665100098e-01 -9.050204604864120483e-02 -7.951208353042602539e-01 3.267607986927032471e-01 8.710414171218872070e-02 4.502629488706588745e-02 -1.144829913973808289e-01 -9.345175325870513916e-02
-2.769541740417480469e-01 -2.446422874927520752e-01 -6.808317303657531738e-01 1.880380809307098389e-01 4.860197007656097412e-01 2.809846997261047363e-01 2.166888415813446045e-01 -4.934538528323173523e-02
-4.549669623374938965e-01 -7.671575993299484253e-02 -6.545274853706359863e-01 6.757234781980514526e-02 4.333943128585815430e-01 -1.417386233806610107e-01 3.666095137596130371e-01 -1.087403893470764160e-01
4.457445740699768066e-01 2.518609464168548584e-01 -6.707438230514526367e-01 5.430951714515686035e-02 1.234093233942985535e-01 -5.064817070960998535e-01 -5.591388046741485596e-02 -1.007527634501457214e-01
3.145702779293060303e-01 -1.204979494214057922e-01 -7.141445279121398926e-01 -7.218150049448013306e-02 -1.924759447574615479e-01 -4.286477863788604736e-01 -2.068003416061401367e-01 -3.282698094844818115e-01
-2.998229265213012695e-01 -9.811447560787200928e-02 -1.856677532196044922e-01 3.788495957851409912e-01 4.591816067695617676e-01 -5.210649967193603516e-01 -2.193103134632110596e-01 -4.382083714008331299e-01
1.231589242815971375e-01 -6.915068626403808594e-01 -5.500493049621582031e-01 2.177051305770874023e-01 -2.628162205219268799e-01 -2.114453315734863281e-01 -8.228300511837005615e-02 -1.901268362998962402e-01
-6.054457649588584900e-02 3.625785708427429199e-01 -6.878837943077087402e-01 -9.109470993280410767e-02 3.252621293067932129e-01 3.124951943755149841e-02 3.032024204730987549e-02 -5.250692963600158691e-01
-6.726298481225967407e-02 -1.420714408159255981e-01 -1.149001345038414001e-01 2.290610074996948242e-01 5.971179604530334473e-01 -5.132570266723632812e-01 -4.003039374947547913e-02 -5.366892814636230469e-01
3.643813133239746094e-01 3.601655662059783936e-01 -3.817728757858276367e-01 1.186314970254898071e-01 -1.362524628639221191e-01 -2.898605763912200928e-01 6.715564131736755371e-01 -1.552785634994506836e-01
-8.278820663690567017e-02 3.951684832572937012e-01 -4.807652533054351807e-01 -7.167048752307891846e-02 -1.896535605192184448e-01 -4.972017705440521240e-01 2.026422768831253052e-01 -5.258082151412963867e-01
1.477814763784408569e-01 -4.203332662582397461e-01 -3.167292475700378418e-01 1.560130417346954346e-01 -3.916698396205902100e-01 -5.784676596522331238e-02 6.246318817138671875e-01 -3.604257404804229736e-01
4.441709071397781372e-02 4.768372476100921631e-01 -5.415169000625610352e-01 -3.579833358526229858e-02 2.232110947370529175e-01 -6.380337476730346680e-02 6.826578080654144287e-02 -6.462020874023437500e-01
-2.808567136526107788e-02 -1.983796060085296631e-01 -2.328214049339294434e-01 1.381354480981826782e-01 6.351093649864196777e-01 -5.549814105033874512e-01 -1.462041437625885010e-01 -3.922062814235687256e-01
8.307889103889465332e-03 -7.900103926658630371e-01 -4.961760044097900391e-01 3.329997956752777100e-01 -6.020191311836242676e-02 -1.161403134465217590e-01 4.719851422123610973e-04 -4.027407988905906677e-02
-2.058040648698806763e-01 2.995406277477741241e-02 -1.102020367980003357e-01 3.928058147430419922e-01 3.281894922256469727e-01 1.305960565805435181e-01 -1.283582672476768494e-02 -8.157071471214294434e-01
8.355834484100341797e-01 3.884483873844146729e-02 -3.856326937675476074e-01 2.659588456153869629e-01 8.944386243820190430e-02 5.376498401165008545e-02 1.059261038899421692e-01 -2.423499822616577148e-01
2.719026803970336914e-02 -2.653248310089111328e-01 -1.905434280633926392e-01 3.456342220306396484e-01 9.948413819074630737e-02 -8.090242147445678711e-01 3.132730424404144287e-01 1.026471927762031555e-01
3.310806751251220703e-01 -1.515036374330520630e-01 -5.650519728660583496e-01 -2.820063233375549316e-01 -6.020516902208328247e-02 -4.536743462085723877e-02 4.764679670333862305e-01 -4.857124090194702148e-01
2.933692932128906250e-01 -3.734186589717864990e-01 -2.368376404047012329e-01 7.662648707628250122e-02 4.884172976016998291e-01 -6.222956180572509766e-01 2.042635828256607056e-01 -2.121378034353256226e-01
1.793325841426849365e-01 2.188287228345870972e-01 -5.189599990844726562e-01 1.370165497064590454e-02 -1.383199989795684814e-01 2.862992286682128906e-01 -3.943448886275291443e-02 -7.401295304298400879e-01
-3.713203668594360352e-01 -1.406945586204528809e-01 -5.155608654022216797e-01 2.596842348575592041e-01 5.155152082443237305e-01 2.366797327995300293e-01 4.221565425395965576e-01 -9.538263082504272461e-02
4.217367172241210938e-01 -3.767398595809936523e-01 -4.350371658802032471e-01 1.026168316602706909e-01 1.220474168658256531e-01 -5.945975184440612793e-01 -1.318853199481964111e-01 -3.075424432754516602e-01
4.057111144065856934e-01 -2.857423424720764160e-01 -4.768208265304565430e-01 1.989589333534240723e-01 1.608754247426986694e-01 -5.989942550659179688e-01 -2.287630587816238403e-01 -2.231582105159759521e-01
-4.920751154422760010e-01 -1.429652720689773560e-01 -3.048064112663269043e-01 3.485780656337738037e-01 4.048356413841247559e-01 1.516136676073074341e-01 4.705805778503417969e-01 -3.386510610580444336e-01
1.378920078277587891e-01 -3.317362666130065918e-01 2.003628946840763092e-02 2.979492545127868652e-01 3.667548596858978271e-01 2.949903607368469238e-01 2.531028091907501221e-01 -7.043950557708740234e-01
-5.945089459419250488e-02 2.808879315853118896e-01 -1.016900758258998394e-03 6.009718179702758789e-01 2.401009947061538696e-01 -6.771399080753326416e-02 6.345021128654479980e-01 -3.026100695133209229e-01
3.199544921517372131e-02 -1.449810266494750977e-01 -3.225850462913513184e-01 5.234756469726562500e-01 -2.163569629192352295e-01 1.202487349510192871e-01 -2.527209185063838959e-02 -7.334576845169067383e-01
5.213771462440490723e-01 4.309857785701751709e-01 -4.134556353092193604e-01 2.095177620649337769e-01 -6.437824666500091553e-02 2.735716104507446289e-01 2.407420277595520020e-01 -4.366132915019989014e-01
-5.395642518997192383e-01 -1.205577179789543152e-01 -7.229719758033752441e-01 3.272646069526672363e-01 2.018310427665710449e-01 -1.062968894839286804e-01 -1.070928275585174561e-01 -3.228105232119560242e-02
4.232369363307952881e-02 -2.109625488519668579e-01 -1.867599785327911377e-02 2.642602026462554932e-01 5.264857411384582520e-01 -3.459317684173583984e-01 3.986842930316925049e-02 -6.964738965034484863e-01
5.086646080017089844e-01 -1.992083489894866943e-01 -2.141056209802627563e-01 3.706007078289985657e-02 4.133899211883544922e-01 -4.304105937480926514e-01 5.516704544425010681e-02 -5.432990193367004395e-01
1.240309998393058777e-01 3.656498789787292480e-01 -5.913019776344299316e-01 -5.529339984059333801e-02 1.904786080121994019e-01 1.475436836481094360e-01 4.031245782971382141e-02 -6.622271537780761719e-01
4.496865347027778625e-02 4.051678478717803955e-01 -1.173308938741683960e-01 3.259960114955902100e-01 1.069637537002563477e-01 -5.683779716491699219e-01 4.901618659496307373e-01 -3.728583455085754395e-01
-6.492733955383300781e-02 -3.298332169651985168e-02 -2.874878421425819397e-02 4.415124952793121338e-01 2.968603670597076416e-01 1.638547331094741821e-01 6.609819531440734863e-01 -4.970566034317016602e-01
1.258989125490188599e-01 5.179778113961219788e-02 -7.033599019050598145e-01 2.323921173810958862e-01 -5.977436900138854980e-01 -1.479442268610000610e-01 2.191407084465026855e-01 -7.441522181034088135e-02
2.520375549793243408e-01 3.994483947753906250e-01 -3.699488043785095215e-01 2.271185964345932007e-01 -4.634583368897438049e-02 -3.637675046920776367e-01 6.697993278503417969e-01 -7.326059788465499878e-02
1.328313946723937988e-01 1.017379611730575562e-01 5.292490124702453613e-02 3.236572742462158203e-01 -6.806533038616180420e-02 -4.238648116588592529e-01 6.620996594429016113e-01 -4.917113184928894043e-01
2.329086065292358398e-01 5.511155817657709122e-03 -2.950311303138732910e-01 3.026747405529022217e-01 -5.437675118446350098e-01 -2.116205096244812012e-01 5.804958343505859375e-01 -2.993763685226440430e-01
-3.245960474014282227e-01 -2.713544368743896484e-01 -6.595023274421691895e-01 -9.113205969333648682e-02 4.784801304340362549e-01 -1.601829892024397850e-03 3.547323644161224365e-01 -1.515746414661407471e-01
1.329541672021150589e-02 -1.740301102399826050e-01 -2.398520112037658691e-01 3.243625462055206299e-01 5.589239597320556641e-01 -3.987356722354888916e-01 -1.079726591706275940e-01 -5.689925551414489746e-01
-3.696854114532470703e-01 -4.669861197471618652e-01 -3.563516587018966675e-02 5.638391375541687012e-01 7.273770123720169067e-02 -4.948246479034423828e-01 9.710152447223663330e-02 -2.578786611557006836e-01
-1.223587431013584137e-02 1.550550479441881180e-02 -3.905122578144073486e-01 3.968998044729232788e-02 5.471854209899902344e-01 -6.897612810134887695e-01 -1.363892108201980591e-02 -2.648890316486358643e-01
2.101421803236007690e-01 2.851236425340175629e-02 -2.781376838684082031e-01 1.390919089317321777e-01 -2.485338896512985229e-01 -3.149746954441070557e-01 7.445423007011413574e-01 -3.781518638134002686e-01
4.949860572814941406e-01 -9.709405899047851562e-02 5.391746759414672852e-02 2.619349658489227295e-01 4.843254089355468750e-01 -2.359970360994338989e-01 2.792674005031585693e-01 -5.529814362525939941e-01
-1.183804124593734741e-01 -4.997565411031246185e-03 -2.100291699171066284e-01 4.732909202575683594e-01 -8.762922883033752441e-02 3.625123202800750732e-01 4.552131518721580505e-02 -7.593934535980224609e-01
4.642619788646697998e-01 4.973150491714477539e-01 -1.461173892021179199e-01 4.178779721260070801e-01 -1.952811181545257568e-01 -2.814394235610961914e-01 2.028193473815917969e-01 -4.274199903011322021e-01
8.044366240501403809e-01 -1.646450310945510864e-01 -3.266884684562683105e-01 1.499056220054626465e-01 2.485519647598266602e-01 1.066941618919372559e-01 2.062489390373229980e-01 -2.843877375125885010e-01
-4.927649199962615967e-01 -1.174753010272979736e-01 -4.096311926841735840e-01 2.675928175449371338e-01 1.780108660459518433e-01 -5.448657870292663574e-01 -1.954803317785263062e-01 -3.704045414924621582e-01
5.692266672849655151e-02 -4.450032114982604980e-01 -3.379148244857788086e-01 3.594054579734802246e-01 -4.613046348094940186e-01 2.154818773269653320e-01 4.084194898605346680e-01 -3.596279621124267578e-01
9.087464213371276855e-02 1.677479892969131470e-01 -4.484852850437164307e-01 2.494468241930007935e-01 -3.886955380439758301e-01 -2.511910498142242432e-01 5.102312564849853516e-01 -4.751025736331939697e-01
3.946152031421661377e-01 -2.660884857177734375e-01 -1.620067358016967773e-01 3.724160194396972656e-01 6.213678121566772461e-01 -3.963637650012969971e-01 2.556042373180389404e-01 1.918433263199403882e-04
4.129897356033325195e-01 -1.938372552394866943e-01 -3.506624102592468262e-01 6.113836169242858887e-01 1.253305375576019287e-01 -3.179078176617622375e-02 4.587245285511016846e-01 2.607029378414154053e-01
4.929325580596923828e-01 3.509614616632461548e-02 -3.333509340882301331e-02 6.067448854446411133e-01 2.898046076297760010e-01 -3.513048291206359863e-01 -1.627199798822402954e-01 -3.907116055488586426e-01
3.952862918376922607e-01 1.803125720471143723e-03 -1.478535532951354980e-01 1.538233011960983276e-01 2.057161480188369751e-01 1.200430467724800110e-01 6.730580329895019531e-02 -8.584659099578857422e-01
7.821689546108245850e-02 -2.737018465995788574e-02 -2.401004880666732788e-01 7.394163310527801514e-02 -1.913001537322998047e-01 -4.526285827159881592e-01 7.250430583953857422e-01 -4.035613238811492920e-01
5.742414593696594238e-01 2.757812738418579102e-01 -2.814595997333526611e-01 2.278600484132766724e-01 -3.933629021048545837e-02 -5.797569155693054199e-01 3.041833937168121338e-01 -1.812695562839508057e-01
5.531269907951354980e-01 2.627528905868530273e-01 -2.488585263490676880e-01 2.256631106138229370e-01 4.190413281321525574e-02 -1.885076910257339478e-01 6.575319170951843262e-01 -2.061984241008758545e-01
5.931642651557922363e-01 -1.766467839479446411e-01 -5.892686247825622559e-01 1.756384074687957764e-01 -1.323917359113693237e-01 -8.537308871746063232e-02 -2.575022578239440918e-01 -3.843725025653839111e-01
-3.609203100204467773e-01 -5.634385943412780762e-01 -8.267262578010559082e-02 5.056404471397399902e-01 1.789783984422683716e-01 -4.152320623397827148e-01 2.913030385971069336e-01 2.139927074313163757e-02
-4.889670908451080322e-01 -8.536504954099655151e-02 -6.260876655578613281e-01 4.051533639430999756e-01 3.944375813007354736e-01 1.328684538602828979e-01 3.714665398001670837e-02 -1.512416303157806396e-01
-2.752046883106231689e-01 5.311335623264312744e-02 -5.866171717643737793e-01 6.678369827568531036e-03 6.947397589683532715e-01 -6.609535217285156250e-02 2.256751656532287598e-01 -1.982820928096771240e-01
9.247951209545135498e-02 -2.468774765729904175e-01 -3.810194134712219238e-02 6.808754801750183105e-01 1.709371209144592285e-01 -5.886258482933044434e-01 2.900166809558868408e-01 7.514128088951110840e-02
5.673950314521789551e-01 3.768432736396789551e-01 -4.583468139171600342e-01 1.277011781930923462e-01 -1.408568322658538818e-01 2.182568758726119995e-01 2.486162632703781128e-01 -4.247066676616668701e-01
6.106830835342407227e-01 2.313236147165298462e-01 -3.496056795120239258e-01 4.398079812526702881e-01 3.515921998769044876e-03 1.593512147665023804e-01 2.277022004127502441e-01 -4.250257313251495361e-01
-9.955364465713500977e-02 3.064800500869750977e-01 -5.665225386619567871e-01 7.026908993721008301e-01 -2.645075321197509766e-02 2.446274310350418091e-01 8.846384286880493164e-02 -1.143189892172813416e-01
4.233602285385131836e-01 2.312265038490295410e-01 -1.848606467247009277e-01 4.463253021240234375e-01 2.163013219833374023e-01 -3.922360837459564209e-01 5.765846967697143555e-01 -2.890508994460105896e-02
2.901264699175953865e-03 3.168898820877075195e-01 -4.971072375774383545e-01 6.677039265632629395e-01 2.076576501131057739e-01 3.434826135635375977e-01 2.037982344627380371e-01 -6.318639218807220459e-02
6.551374793052673340e-01 1.297003477811813354e-01 -3.681001067161560059e-01 4.950550198554992676e-01 2.814622223377227783e-01 1.183767095208168030e-01 2.452809810638427734e-01 -1.414173543453216553e-01
6.219843029975891113e-01 3.273141682147979736e-01 -5.694108605384826660e-01 1.997300237417221069e-01 1.101380214095115662e-01 2.005789279937744141e-01 1.475312262773513794e-01 -2.602930068969726562e-01
1.025348827242851257e-01 -8.848340064287185669e-02 -4.477924406528472900e-01 7.185398936271667480e-01 -3.286221027374267578e-01 9.718707948923110962e-02 1.397046744823455811e-01 -3.576093018054962158e-01
1.701182872056961060e-01 2.113961577415466309e-01 -5.164163708686828613e-01 3.259634077548980713e-01 5.789210647344589233e-02 -3.092705309391021729e-01 6.277663111686706543e-01 2.456484287977218628e-01
6.033687591552734375e-01 -4.189994335174560547e-01 -1.919503808021545410e-01 3.715522885322570801e-01 -1.901725828647613525e-01 -2.884927093982696533e-01 1.184686198830604553e-01 -3.899504244327545166e-01
-4.224300086498260498e-01 -1.036489009857177734e-02 -1.672885864973068237e-01 6.050468683242797852e-01 4.706204533576965332e-01 -2.144765295088291168e-02 4.306170642375946045e-01 -1.414339840412139893e-01
4.988188743591308594e-01 2.239124774932861328e-01 -4.031156897544860840e-01 6.120533943176269531e-01 3.275085389614105225e-01 -4.983350634574890137e-02 2.078399956226348877e-01 1.048265025019645691e-01
3.097991049289703369e-01 -6.065797805786132812e-01 -1.522079408168792725e-01 5.328667759895324707e-01 -1.366323530673980713e-01 -2.991725802421569824e-01 1.706103561446070671e-03 -3.475568592548370361e-01
5.613574385643005371e-01 -1.294403076171875000e-01 -5.124906301498413086e-01 4.564304649829864502e-01 2.501994967460632324e-01 -2.319871038198471069e-01 2.553511559963226318e-01 1.246015429496765137e-01
-9.947351366281509399e-02 3.196252286434173584e-01 -9.290719032287597656e-02 5.409348607063293457e-01 2.422772943973541260e-01 9.915204718708992004e-03 6.840003132820129395e-01 -2.450496107339859009e-01
5.809236168861389160e-01 -3.326867818832397461e-01 -1.530944555997848511e-01 6.763240098953247070e-01 2.232151851058006287e-02 -1.988279223442077637e-01 5.096956714987754822e-02 -1.684235185384750366e-01
-2.574459612369537354e-01 -2.361137121915817261e-01 -7.622773647308349609e-01 1.348160952329635620e-01 3.176548182964324951e-01 3.110949397087097168e-01 2.820815443992614746e-01 -3.840445354580879211e-02
-2.929334044456481934e-01 -9.852103888988494873e-02 -6.539319157600402832e-01 1.343583762645721436e-01 4.435387253761291504e-01 3.396048545837402344e-01 3.448082804679870605e-01 -1.668942421674728394e-01
2.631193399429321289e-02 4.658389389514923096e-01 -5.072174668312072754e-01 2.561403252184391022e-02 1.456958353519439697e-01 -3.433087468147277832e-02 7.189037650823593140e-02 -7.048417925834655762e-01
1.581619083881378174e-01 -5.101383104920387268e-02 -2.275575548410415649e-01 1.064413189888000488e-01 4.248138368129730225e-01 -4.110846817493438721e-01 -9.637971222400665283e-02 -7.419728636741638184e-01
2.936605811119079590e-01 1.338624507188796997e-01 -1.962853074073791504e-01 1.613855510950088501e-01 1.461913138628005981e-01 -3.996291160583496094e-01 7.927412986755371094e-01 -1.475026160478591919e-01
1.930887997150421143e-01 -1.676653176546096802e-01 -7.022676467895507812e-01 -3.555795550346374512e-01 8.204342424869537354e-02 -4.360319972038269043e-01 1.823710948228836060e-01 -2.913317978382110596e-01
4.769034087657928467e-01 -6.234664842486381531e-02 3.215695032849907875e-03 3.799943327903747559e-01 1.047675982117652893e-01 -5.396002531051635742e-01 1.525348573923110962e-01 -5.466796159744262695e-01
-4.271883368492126465e-01 -4.689864814281463623e-03 -8.140698671340942383e-01 2.165014892816543579e-01 3.236873447895050049e-01 1.209244038909673691e-02 4.122421517968177795e-02 -3.586852550506591797e-02
5.138418674468994141e-01 9.103471785783767700e-02 -3.451205193996429443e-01 1.763948947191238403e-01 -8.848171681165695190e-02 -2.764286100864410400e-01 -1.981602609157562256e-01 -6.737557053565979004e-01
-4.557728469371795654e-01 -1.953627765178680420e-01 -4.553299844264984131e-01 3.774931430816650391e-01 3.417384922504425049e-01 2.729615271091461182e-01 4.265690743923187256e-01 -1.761357337236404419e-01
-2.239439785480499268e-01 3.515601903200149536e-02 -2.271947413682937622e-01 2.268931120634078979e-01 4.041284024715423584e-01 -3.699043989181518555e-01 -1.132923960685729980e-01 -7.297472357749938965e-01
-2.969656586647033691e-01 -2.839088141918182373e-01 -7.100839018821716309e-01 1.034181937575340271e-01 4.691711664199829102e-01 3.116547875106334686e-02 3.049673140048980713e-01 4.684897139668464661e-02
5.173546671867370605e-01 -4.126695170998573303e-02 -1.629875600337982178e-01 3.740501403808593750e-01 4.047027826309204102e-01 -3.129410743713378906e-02 -1.324055045843124390e-01 -6.179544925689697266e-01
-2.452967017889022827e-01 -5.164018869400024414e-01 5.407139658927917480e-02 3.780810534954071045e-01 3.021416962146759033e-01 -2.002470791339874268e-01 1.459381282329559326e-01 -6.120484471321105957e-01
3.163543641567230225e-01 4.753071069717407227e-02 -7.207777500152587891e-01 3.453691676259040833e-02 -2.373164519667625427e-03 -6.075415015220642090e-01 -4.186146333813667297e-02 7.799112796783447266e-02
6.209189891815185547e-01 5.030900612473487854e-02 -3.788589835166931152e-01 7.189080119132995605e-02 1.521413624286651611e-01 -4.424080550670623779e-01 4.824403524398803711e-01 -1.077287569642066956e-01
-4.777989685535430908e-01 -1.254474371671676636e-01 -7.178887128829956055e-01 2.591589093208312988e-01 3.472057580947875977e-01 8.627476543188095093e-02 -5.955479294061660767e-02 -2.046992480754852295e-01
-7.609627395868301392e-02 3.332561552524566650e-01 -7.323929667472839355e-01 5.518109202384948730e-01 -9.337915480136871338e-02 1.829099506139755249e-01 2.383361803367733955e-03 8.572450838983058929e-03
1.954503804445266724e-01 -2.372123599052429199e-01 -1.871323287487030029e-01 7.460594177246093750e-02 5.280399918556213379e-01 -3.284732401371002197e-01 -9.494519233703613281e-02 -6.849886775016784668e-01
3.376692235469818115e-01 -6.171964406967163086e-01 -2.312673330307006836e-01 3.529334962368011475e-01 2.516591846942901611e-01 -3.273307904601097107e-02 2.705822885036468506e-01 -4.351815581321716309e-01
3.019637465476989746e-01 -1.280475291423499584e-03 -4.480226933956146240e-01 3.523439466953277588e-01 2.289276868104934692e-01 -5.946751832962036133e-01 -3.868159055709838867e-01 -1.681447029113769531e-01
-2.555325031280517578e-01 -1.941483616828918457e-01 -1.178060397505760193e-01 2.364671230316162109e-01 2.379942983388900757e-01 -5.874442458152770996e-01 6.866805255413055420e-02 -6.486659049987792969e-01
5.545928478240966797e-01 -1.702544987201690674e-01 -5.519124269485473633e-01 3.622399270534515381e-01 1.052419468760490417e-01 1.019434332847595215e-01 4.263014197349548340e-01 1.562489867210388184e-01
4.041885733604431152e-01 -1.988751292228698730e-01 -7.647060602903366089e-02 3.889495134353637695e-01 1.735082864761352539e-01 -3.013857603073120117e-01 7.196828722953796387e-01 -3.269787132740020752e-02
-1.318343281745910645e-01 1.263303589075803757e-02 -1.860022246837615967e-01 2.048725038766860962e-01 2.716472148895263672e-01 -3.362959027290344238e-01 -1.427322030067443848e-01 -8.358415365219116211e-01
5.545089840888977051e-01 -6.796003133058547974e-02 -5.952146649360656738e-01 3.944348692893981934e-01 -2.148422785103321075e-02 1.626169383525848389e-01 3.275709450244903564e-01 2.093641310930252075e-01
-1.703171283006668091e-01 -3.088892996311187744e-01 -2.067739963531494141e-01 1.650033742189407349e-01 2.951907813549041748e-01 -7.058988809585571289e-01 3.670047223567962646e-02 -4.677822887897491455e-01
-3.040938377380371094e-01 4.061388969421386719e-01 -3.814408183097839355e-01 3.328938782215118408e-01 3.298129141330718994e-01 9.134504199028015137e-02 4.730214178562164307e-01 -3.813044726848602295e-01
2.116749733686447144e-01 1.387191712856292725e-01 -1.220707297325134277e-01 3.590704202651977539e-01 7.838507294654846191e-01 2.714405208826065063e-02 1.250684112310409546e-01 -4.016429185867309570e-01
6.554299592971801758e-02 1.763220131397247314e-01 -2.403577230870723724e-02 3.905303478240966797e-01 -1.108241230249404907e-01 -4.274155199527740479e-01 7.171981334686279297e-01 -3.196619153022766113e-01
7.956349849700927734e-02 -3.149720728397369385e-01 -6.082592010498046875e-01 -1.144563592970371246e-02 -3.926872611045837402e-01 -3.187136948108673096e-01 -1.180062443017959595e-01 -5.046234726905822754e-01
1.964256763458251953e-01 -4.743134379386901855e-01 -5.600099563598632812e-01 5.416034460067749023e-01 2.479175031185150146e-01 -4.915092140436172485e-02 -1.327941864728927612e-01 2.190551757812500000e-01
-3.774262964725494385e-01 1.793139278888702393e-01 -5.840654373168945312e-01 5.734430551528930664e-01 -5.666630715131759644e-02 1.557461470365524292e-01 -1.086490675806999207e-01 -3.408137857913970947e-01
4.420644938945770264e-01 -9.625202417373657227e-02 -3.234333693981170654e-01 9.598459303379058838e-02 3.517515361309051514e-01 -1.207104250788688660e-01 -1.976793408393859863e-01 -7.100105285644531250e-01
3.406313657760620117e-01 1.349143832921981812e-01 -2.675182819366455078e-01 3.737828731536865234e-01 -4.417845308780670166e-01 -3.246381282806396484e-01 5.125409364700317383e-01 -3.020383417606353760e-01
-7.553530484437942505e-02 -6.768338382244110107e-02 -1.375283151865005493e-01 2.479413002729415894e-01 -6.344787776470184326e-02 1.281767487525939941e-01 6.385354399681091309e-01 -6.936441063880920410e-01
5.887498259544372559e-01 8.396642655134201050e-02 -4.003846347332000732e-01 5.904454588890075684e-01 2.875943779945373535e-01 -1.793916225433349609e-01 -4.850298911333084106e-02 1.419334262609481812e-01
4.842838943004608154e-01 1.180030126124620438e-02 -2.636993527412414551e-01 1.926410496234893799e-01 -2.819451987743377686e-01 9.115589410066604614e-02 6.187365651130676270e-01 -4.336411654949188232e-01
5.478927493095397949e-01 2.560733444988727570e-02 -5.364540219306945801e-01 3.999388217926025391e-01 1.957309693098068237e-01 4.284777119755744934e-02 3.824082314968109131e-01 2.550318539142608643e-01
6.724140644073486328e-01 1.502949297428131104e-01 -3.807045817375183105e-01 1.210594847798347473e-01 2.792757935822010040e-02 -2.429677695035934448e-01 4.942846894264221191e-01 -2.480898648500442505e-01
1.238172054290771484e-01 1.493641883134841919e-01 -8.085315674543380737e-02 2.938345074653625488e-01 -9.850735217332839966e-02 -3.524398207664489746e-01 7.244427800178527832e-01 -4.590738713741302490e-01
5.074834823608398438e-01 -3.673753142356872559e-01 -5.511678457260131836e-01 8.020932227373123169e-02 1.689112782478332520e-01 -4.760746359825134277e-01 -9.276813268661499023e-02 -1.830098032951354980e-01
-4.191906452178955078e-01 -6.268562376499176025e-02 -3.035076856613159180e-01 4.639475643634796143e-01 3.871647417545318604e-01 -5.500814914703369141e-01 -1.998920589685440063e-01 -1.433266252279281616e-01
-3.335522711277008057e-01 -2.781969904899597168e-01 -7.209730148315429688e-01 -1.305453032255172729e-01 2.018999755382537842e-01 -7.367537170648574829e-02 4.728044867515563965e-01 -6.906186044216156006e-02
-2.388511598110198975e-01 9.567048400640487671e-02 -4.271418750286102295e-01 3.486785888671875000e-01 6.945952177047729492e-01 2.231535911560058594e-01 2.476717829704284668e-01 -1.901818662881851196e-01
1.498872041702270508e-01 -3.184939175844192505e-02 -5.643507242202758789e-01 6.435169279575347900e-02 -5.332024022936820984e-02 -6.960017681121826172e-01 -2.826368510723114014e-01 -2.945188581943511963e-01
-8.704598993062973022e-03 5.084244012832641602e-01 -3.865863382816314697e-01 1.780578866600990295e-02 1.950472891330718994e-01 -4.102616906166076660e-01 3.385731875896453857e-01 -5.202622413635253906e-01
-3.097112476825714111e-01 -4.806686341762542725e-01 -8.333696424961090088e-02 2.648562788963317871e-01 4.442474246025085449e-02 -4.828064739704132080e-01 1.456965953111648560e-01 -5.827860236167907715e-01
-5.236882250756025314e-03 -1.427809298038482666e-01 -2.137024551630020142e-01 5.769739747047424316e-01 5.955624580383300781e-01 -4.537053108215332031e-01 -1.906119585037231445e-01 6.436181068420410156e-02
-1.640477627515792847e-01 -1.519556194543838501e-01 -1.376195698976516724e-01 2.948237359523773193e-01 1.586742997169494629e-01 2.774165868759155273e-01 6.281486153602600098e-01 -5.894314646720886230e-01
-1.322209984064102173e-01 3.057772219181060791e-01 -4.899613857269287109e-01 2.530047893524169922e-01 -4.020492732524871826e-01 -5.863777399063110352e-01 2.676901817321777344e-01 -8.833792060613632202e-02
3.364656567573547363e-01 1.527651101350784302e-01 -1.951265484094619751e-01 1.126723885536193848e-01 1.396463662385940552e-01 -7.088660262525081635e-03 2.085215151309967041e-01 -8.658242225646972656e-01
1.402282565832138062e-01 -3.634728789329528809e-01 -3.851204514503479004e-01 9.760069847106933594e-02 -4.576000273227691650e-01 -1.904783844947814941e-01 5.951422452926635742e-01 -3.008417487144470215e-01
1.565254032611846924e-01 -1.365955024957656860e-01 -6.523022651672363281e-01 -2.989566326141357422e-01 -4.844541102647781372e-02 -2.964321672916412354e-01 5.442392230033874512e-01 -2.356966733932495117e-01
7.758574187755584717e-02 -1.567694395780563354e-01 -6.264930367469787598e-01 -3.333655297756195068e-01 2.563074827194213867e-01 -2.569563090801239014e-01 3.605934977531433105e-01 -4.516967535018920898e-01
1.574314534664154053e-01 2.275377660989761353e-01 -1.979018747806549072e-01 1.795541793107986450e-01 -7.802285999059677124e-02 -4.815015792846679688e-01 7.054618000984191895e-01 -3.412174880504608154e-01
-3.748223185539245605e-01 -1.300195455551147461e-01 -3.482745885848999023e-01 1.470790803432464600e-01 2.248052954673767090e-01 -5.422678589820861816e-01 -1.565194427967071533e-01 -5.749657750129699707e-01
4.417253136634826660e-01 9.716469794511795044e-03 -6.773585081100463867e-01 -1.466833055019378662e-01 -1.379351466894149780e-01 -2.485281974077224731e-01 4.366721510887145996e-01 -2.301715016365051270e-01
5.102646723389625549e-02 4.189723432064056396e-01 -6.876262426376342773e-01 -1.011948212981224060e-01 1.597133278846740723e-01 8.792212605476379395e-02 -1.196824666112661362e-02 -5.526360273361206055e-01
-3.670962154865264893e-01 -1.193249374628067017e-01 -5.750410631299018860e-02 4.689271748065948486e-01 -1.942993104457855225e-01 -6.090665459632873535e-01 4.330931603908538818e-01 -1.775349676609039307e-01
-5.843523517251014709e-02 -1.984828561544418335e-01 -9.545242041349411011e-02 1.866980195045471191e-01 4.276064038276672363e-01 -4.703179001808166504e-01 6.822483264841139317e-04 -7.135656476020812988e-01
5.069428682327270508e-02 -5.496372580528259277e-01 -1.450009793043136597e-01 4.643145501613616943e-01 2.998445928096771240e-01 -1.110391467809677124e-01 9.731832891702651978e-02 -5.890742540359497070e-01
5.314548611640930176e-01 2.714522480964660645e-01 -4.052878022193908691e-01 1.381460875272750854e-01 6.595475226640701294e-02 4.446555078029632568e-01 2.357789576053619385e-01 -4.504070281982421875e-01
3.311365544795989990e-01 -3.571711108088493347e-02 -2.032278925180435181e-01 2.676922678947448730e-01 -1.826531440019607544e-01 -2.919310927391052246e-01 7.749603986740112305e-01 -2.386683225631713867e-01
-1.859849989414215088e-01 -3.109191656112670898e-01 -2.099532037973403931e-01 5.521867275238037109e-01 -1.009067222476005554e-01 -6.344047784805297852e-01 3.076046407222747803e-01 1.116957589983940125e-01
6.166925653815269470e-02 2.701999545097351074e-01 -1.012361645698547363e-01 3.344281911849975586e-01 -1.297470629215240479e-01 -3.971940875053405762e-01 6.449229717254638672e-01 -4.588842689990997314e-01
-2.933845818042755127e-01 -2.360069900751113892e-01 -7.199146747589111328e-01 2.720368206501007080e-01 4.185798168182373047e-01 2.579276859760284424e-01 1.553777307271957397e-01 8.181120269000530243e-03
6.733925938606262207e-01 2.681609392166137695e-01 -3.962467312812805176e-01 2.476264238357543945e-01 9.193895012140274048e-02 -3.750826716423034668e-01 2.661010921001434326e-01 -1.906630098819732666e-01
-2.650501132011413574e-01 4.627192318439483643e-01 -5.104265809059143066e-01 5.127075687050819397e-02 9.148970991373062134e-02 -3.610963225364685059e-01 4.683282598853111267e-02 -5.581409335136413574e-01
1.756904274225234985e-01 -1.753243207931518555e-01 -4.579541087150573730e-02 1.576847583055496216e-01 5.086579322814941406e-01 -5.364030599594116211e-01 1.243971437215805054e-01 -5.911825299263000488e-01
-2.453047335147857666e-01 3.090364336967468262e-01 -4.390777349472045898e-01 2.476232871413230896e-02 -8.140259236097335815e-02 -6.919734477996826172e-01 2.571338415145874023e-01 -3.151952624320983887e-01
4.015565514564514160e-01 -3.793342113494873047e-01 -6.411347985267639160e-01 1.932144761085510254e-01 -9.604603052139282227e-02 -2.445715218782424927e-01 -3.323650062084197998e-01 -2.587773501873016357e-01
-1.011271495372056961e-02 -3.796084597706794739e-02 -2.304262965917587280e-01 7.591800298541784286e-03 8.959376066923141479e-02 -6.605939865112304688e-01 6.108675599098205566e-01 -3.573965132236480713e-01
3.866168856620788574e-01 -2.225741297006607056e-01 -5.757884979248046875e-01 5.922091603279113770e-01 2.480810880661010742e-02 -3.244545459747314453e-01 -1.057900488376617432e-01 -4.081953689455986023e-02
6.707950830459594727e-01 4.769008606672286987e-02 -3.211399018764495850e-01 4.554216265678405762e-01 1.005966663360595703e-01 -3.766655027866363525e-01 2.916455864906311035e-01 1.288963668048381805e-02
-6.699288636445999146e-02 3.280083537101745605e-01 -3.741194605827331543e-01 7.738379836082458496e-01 -4.444937035441398621e-02 2.518356442451477051e-01 6.150697916746139526e-02 -2.827574014663696289e-01
-3.593912720680236816e-01 3.420293629169464111e-01 -7.391176223754882812e-01 1.637655310332775116e-02 2.267234176397323608e-01 -1.398872435092926025e-01 -3.696272149682044983e-02 -3.673590719699859619e-01
-1.001206785440444946e-01 2.150555551052093506e-01 -4.406523406505584717e-01 1.991379261016845703e-01 -3.352950215339660645e-01 -6.646611690521240234e-01 3.875668346881866455e-01 -7.410381734371185303e-02
3.223091065883636475e-01 2.610650658607482910e-01 -2.179863899946212769e-01 2.308083623647689819e-01 4.867251031100749969e-03 2.368491888046264648e-01 1.089043542742729187e-01 -8.119051456451416016e-01
2.456093579530715942e-01 1.232326626777648926e-01 -7.205830812454223633e-01 6.760559044778347015e-03 -3.161728084087371826e-01 -2.439240217208862305e-01 2.832340598106384277e-01 -4.068393707275390625e-01
2.492916584014892578e-01 -4.882266744971275330e-02 -6.378993391990661621e-01 -4.566348344087600708e-02 -2.440186962485313416e-02 1.700444221496582031e-01 -2.352019846439361572e-01 -6.645590066909790039e-01
4.367883801460266113e-01 1.400223821401596069e-01 -6.659933924674987793e-01 -1.758627891540527344e-01 7.622672617435455322e-02 -3.507284820079803467e-01 4.239058494567871094e-01 -8.134813606739044189e-02
2.412778139114379883e-01 -2.078632861375808716e-01 -4.363308474421501160e-02 7.536803483963012695e-01 -9.488060325384140015e-02 3.268606588244438171e-02 -7.934498041868209839e-02 -5.588146448135375977e-01
5.193752646446228027e-01 -3.161199092864990234e-01 -3.449954390525817871e-01 3.197688236832618713e-02 2.866967320442199707e-01 -5.054739117622375488e-01 2.567028999328613281e-01 -3.266156017780303955e-01
-1.304517388343811035e-01 -1.506555229425430298e-01 -1.389118283987045288e-01 2.142834216356277466e-01 2.231758087873458862e-01 -4.337455332279205322e-01 -7.709507644176483154e-02 -8.069605231285095215e-01
4.903093278408050537e-01 -3.325098752975463867e-01 -5.195403695106506348e-01 2.944245636463165283e-01 1.774743348360061646e-01 -1.454782932996749878e-01 -3.598880767822265625e-01 -3.320323228836059570e-01
-7.822076976299285889e-02 -7.127484083175659180e-01 -5.349490046501159668e-01 4.215256869792938232e-01 2.967437170445919037e-02 -8.860848844051361084e-02 -8.560619503259658813e-02 7.717835903167724609e-02
4.756324291229248047e-01 -1.443887203931808472e-01 -6.162087321281433105e-01 3.274547755718231201e-01 -3.477474451065063477e-01 -1.353190094232559204e-01 -2.841079831123352051e-01 -2.145439535379409790e-01
6.009433865547180176e-01 -2.821027338504791260e-01 -6.033894419670104980e-01 2.719478905200958252e-01 -3.117021024227142334e-01 -1.473737359046936035e-01 -8.387884125113487244e-03 -4.799097031354904175e-02
2.989055514335632324e-01 3.552289307117462158e-01 -2.489908635616302490e-01 1.972504556179046631e-01 4.277086853981018066e-01 -2.518877573311328888e-02 5.876753106713294983e-02 -7.046566605567932129e-01
-1.817844659090042114e-01 4.454005956649780273e-01 -2.893368601799011230e-01 2.373837828636169434e-01 2.002528309822082520e-02 -1.313751935958862305e-01 5.105241537094116211e-01 -5.917858481407165527e-01
1.575591564178466797e-01 -2.802001535892486572e-01 -4.393058717250823975e-01 -2.288652062416076660e-01 -1.014196872711181641e-01 -4.828216135501861572e-02 5.340924263000488281e-01 -5.944931507110595703e-01
-4.143269062042236328e-01 -2.705374918878078461e-02 -2.061161845922470093e-01 4.277219772338867188e-01 -8.988027274608612061e-02 -9.124417603015899658e-02 7.097513675689697266e-01 -2.863922715187072754e-01
7.705453634262084961e-01 1.453321613371372223e-02 -4.301097989082336426e-01 4.216549396514892578e-01 1.047458648681640625e-01 1.123841851949691772e-01 1.364534497261047363e-01 -3.224921226501464844e-02
-2.733329236507415771e-01 4.148999154567718506e-01 -4.788668155670166016e-01 1.076616793870925903e-01 -7.992976158857345581e-02 -4.936709254980087280e-02 4.251896440982818604e-01 -5.680058002471923828e-01
-2.317310310900211334e-02 2.416802793741226196e-01 -2.948014140129089355e-01 5.375486016273498535e-01 7.095022201538085938e-01 9.961476922035217285e-02 2.179312705993652344e-01 6.615584343671798706e-02
4.035059213638305664e-01 -2.299124747514724731e-01 -4.243769347667694092e-01 6.226698756217956543e-01 -2.298848703503608704e-02 -4.221439361572265625e-02 4.010033309459686279e-01 2.310746163129806519e-01
7.448916882276535034e-02 1.854681819677352905e-01 -3.691772520542144775e-01 3.000818789005279541e-01 -4.858280718326568604e-01 3.635960072278976440e-02 2.930141091346740723e-01 -6.407056450843811035e-01
4.929978549480438232e-01 -6.361687183380126953e-02 -3.666070997714996338e-01 6.482089757919311523e-01 3.889373242855072021e-01 1.259811036288738251e-02 1.256726086139678955e-01 1.763684302568435669e-01
-3.163219392299652100e-01 -1.588144004344940186e-01 -1.225965321063995361e-01 3.002990782260894775e-01 4.891521334648132324e-01 -3.936921060085296631e-01 -7.083484530448913574e-02 -6.084638833999633789e-01
4.986875057220458984e-01 -3.842653334140777588e-02 -7.670247554779052734e-01 1.742441207170486450e-01 1.831139251589775085e-02 3.327643871307373047e-01 -1.360663026571273804e-01 -3.955468535423278809e-02
-4.983482137322425842e-02 -3.326395153999328613e-01 -2.499473839998245239e-01 6.380804181098937988e-01 1.606931984424591064e-01 -4.765931069850921631e-01 3.388921618461608887e-01 2.223421037197113037e-01
-7.900232076644897461e-02 -1.433159112930297852e-01 -9.171334654092788696e-02 2.132773697376251221e-01 3.310512900352478027e-01 -3.288589715957641602e-01 1.385865919291973114e-02 -8.374875783920288086e-01
