# Supplementary material for: Where is your field going? A machine learning approach to study the relative motion of the domains of physics
Source: PLoS One. 2020 Jun 18;15(6):e0233997. doi: 10.1371/journal.pone.0233997 (PMC7302634; doi:10.1371/journal.pone.0233997)
Supplement: S4 Data — (ZIP) [file pone.0233997.s004.zip › 3/Pacs4Run_3_VS_500_embeddings2001-2005ED8.txt]

2.128783911466598511e-01 1.290347874164581299e-01 -6.412031650543212891e-01 2.632081508636474609e-01 -3.977952599525451660e-01 -1.430539190769195557e-01 -4.577187001705169678e-01 2.634406387805938721e-01
6.533767580986022949e-01 2.817745804786682129e-01 -3.470500111579895020e-01 3.593299165368080139e-02 -2.566853538155555725e-02 4.520646333694458008e-01 -3.690965473651885986e-01 1.752521246671676636e-01
3.965864777565002441e-01 3.312914967536926270e-01 -4.034798145294189453e-01 1.128191575407981873e-01 -2.687428593635559082e-01 -1.292910873889923096e-01 -2.155234664678573608e-01 6.496551632881164551e-01
3.809342682361602783e-01 6.493859887123107910e-01 -5.394735336303710938e-01 -5.595846101641654968e-03 -3.274642527103424072e-01 6.734661012887954712e-02 -1.211857944726943970e-01 1.251784861087799072e-01
1.932497769594192505e-01 4.575020968914031982e-01 -4.032989144325256348e-01 1.186180859804153442e-01 1.970940642058849335e-02 1.430211365222930908e-01 -5.352053046226501465e-01 5.189778804779052734e-01
-3.100851178169250488e-01 -6.056490167975425720e-02 -3.683635294437408447e-01 -1.121829375624656677e-01 -4.089265465736389160e-01 1.649979352951049805e-01 -4.255590438842773438e-01 6.134792566299438477e-01
2.776707336306571960e-02 -1.897251307964324951e-01 1.152967587113380432e-01 -1.809516400098800659e-01 -1.764317005872726440e-01 4.466610550880432129e-01 -8.191284537315368652e-01 1.248629093170166016e-01
-3.806184828281402588e-01 -1.422476470470428467e-01 -2.120403349399566650e-01 -1.065896227955818176e-01 -5.406316518783569336e-01 3.099322021007537842e-01 -4.984978735446929932e-01 3.764733076095581055e-01
5.617203116416931152e-01 2.540769577026367188e-01 -6.438001394271850586e-01 -2.950655668973922729e-02 1.309785991907119751e-01 2.111207693815231323e-01 -3.550977110862731934e-01 -1.293987184762954712e-01
5.900713801383972168e-01 -1.213104575872421265e-01 -1.897430270910263062e-01 -1.135859191417694092e-01 -2.141558527946472168e-01 -1.462007910013198853e-01 -3.440230488777160645e-01 6.345125436782836914e-01
-1.220739260315895081e-02 -3.543421030044555664e-01 -4.625293612480163574e-01 9.784898161888122559e-02 -1.629632860422134399e-01 3.485847115516662598e-01 -2.619197666645050049e-01 6.588736176490783691e-01
2.201271206140518188e-01 -5.214501023292541504e-01 -1.161084175109863281e-01 4.601801931858062744e-02 -2.928548455238342285e-01 -3.974567807745188475e-04 -3.859944045543670654e-01 6.551939249038696289e-01
2.332172095775604248e-01 -4.457659721374511719e-01 -3.325948715209960938e-01 -6.217351555824279785e-01 -2.668497562408447266e-01 -9.836889803409576416e-02 -2.789547443389892578e-01 3.017076849937438965e-01
7.110213637351989746e-01 -8.377350866794586182e-02 -1.998426206409931183e-02 1.230826601386070251e-01 -4.512193799018859863e-01 4.030038714408874512e-01 -3.085475862026214600e-01 -1.032927483320236206e-01
1.771893650293350220e-01 4.867335855960845947e-01 -5.556612014770507812e-01 -1.772262901067733765e-01 2.475341223180294037e-02 -2.139796465635299683e-01 -4.876304566860198975e-01 3.276315629482269287e-01
2.670523226261138916e-01 1.085028648376464844e-01 -6.443113684654235840e-01 3.063473701477050781e-01 2.672221064567565918e-01 2.056647539138793945e-01 -4.727444946765899658e-01 2.659538090229034424e-01
-2.306521125137805939e-02 -9.652373194694519043e-02 -4.022627174854278564e-01 -5.981363728642463684e-02 -2.233513891696929932e-01 7.540636658668518066e-01 -4.140569269657135010e-01 1.865930110216140747e-01
-1.231236830353736877e-01 -2.362236380577087402e-01 -6.855927109718322754e-01 -4.968893229961395264e-01 -2.580503821372985840e-01 2.157752960920333862e-01 -2.983358204364776611e-01 9.974718838930130005e-02
2.500866353511810303e-01 -4.349152147769927979e-01 -1.948233693838119507e-01 7.812727987766265869e-02 -2.786017358303070068e-01 -3.753281012177467346e-02 -3.098306953907012939e-01 7.274769544601440430e-01
-2.051470279693603516e-01 -4.414095878601074219e-01 -2.596956491470336914e-01 -1.422271281480789185e-01 -3.103210628032684326e-01 -3.751762807369232178e-01 -5.505437254905700684e-01 3.677596151828765869e-01
2.057814747095108032e-01 4.355569183826446533e-02 -4.033402800559997559e-01 -7.109466195106506348e-01 -1.406188458204269409e-01 2.324370592832565308e-01 -4.611610770225524902e-01 3.403315320611000061e-02
2.997218370437622070e-01 1.214612498879432678e-01 -1.882414221763610840e-01 3.350121974945068359e-01 -7.178739309310913086e-01 4.193067252635955811e-01 -2.329622060060501099e-01 -4.809909313917160034e-02
2.620521485805511475e-01 7.951482385396957397e-02 -1.427318304777145386e-01 5.079982876777648926e-01 -4.791216254234313965e-01 4.785647988319396973e-01 -3.994975090026855469e-01 1.684971451759338379e-01
4.205962717533111572e-01 5.595874041318893433e-02 -3.057030141353607178e-01 -4.832729399204254150e-01 -2.421126365661621094e-01 4.466771781444549561e-01 -3.315093815326690674e-01 3.534445166587829590e-01
1.255003809928894043e-01 2.869840860366821289e-01 -4.622471034526824951e-01 -4.754591584205627441e-01 -3.978810906410217285e-01 4.353282749652862549e-01 -2.762089967727661133e-01 1.950501501560211182e-01
-2.839006185531616211e-01 -2.454463392496109009e-01 -4.468742609024047852e-01 -4.860205948352813721e-01 -3.605310320854187012e-01 2.987980246543884277e-01 -4.512602388858795166e-01 1.857579126954078674e-02
-4.146810993552207947e-02 2.261007428169250488e-01 -1.722449958324432373e-01 5.839847326278686523e-01 -4.783515632152557373e-01 -6.784325838088989258e-02 -5.797746181488037109e-01 8.301145583391189575e-02
1.416445672512054443e-01 -4.514151513576507568e-01 -1.514819860458374023e-01 -2.387972623109817505e-01 -1.157982461154460907e-02 3.869066834449768066e-01 -6.896356344223022461e-01 2.660112977027893066e-01
-2.714422047138214111e-01 -1.008742898702621460e-01 -3.216273784637451172e-01 2.035183012485504150e-01 -2.291129976511001587e-01 2.268271595239639282e-01 -5.263144969940185547e-01 6.247635483741760254e-01
3.158343434333801270e-01 -1.472177207469940186e-01 -6.679970622062683105e-01 2.134682089090347290e-01 -5.184697359800338745e-02 4.344412386417388916e-01 -7.046861946582794189e-02 4.363412559032440186e-01
-1.906222999095916748e-01 -3.093214333057403564e-01 -3.331336975097656250e-01 -1.301761716604232788e-01 -3.395686149597167969e-01 6.013033390045166016e-01 -4.653527736663818359e-01 2.159485071897506714e-01
1.544453576207160950e-02 -3.956100046634674072e-01 -6.677901744842529297e-01 4.679501652717590332e-01 -3.288842737674713135e-01 -2.727727033197879791e-02 -1.779071092605590820e-01 -1.943531781435012817e-01
1.271664947271347046e-01 -2.021161764860153198e-01 -3.099551498889923096e-01 9.834378957748413086e-02 1.181157901883125305e-01 5.454201102256774902e-01 -6.715061068534851074e-01 2.736410200595855713e-01
-2.451951652765274048e-01 3.635875880718231201e-01 -4.252041578292846680e-01 -3.688439428806304932e-01 -1.534278392791748047e-01 -4.294131696224212646e-02 -6.651424765586853027e-01 1.517906486988067627e-01
3.846795558929443359e-01 2.854396700859069824e-01 6.788656860589981079e-02 2.154568135738372803e-01 -6.923114657402038574e-01 7.636179029941558838e-02 -4.402331113815307617e-01 -2.014549374580383301e-01
1.811015158891677856e-01 -1.254782825708389282e-01 -4.557432532310485840e-01 -6.945644021034240723e-01 -1.463422775268554688e-01 -6.170514225959777832e-02 -3.613211512565612793e-01 3.248987197875976562e-01
3.044708818197250366e-02 1.752624846994876862e-02 -2.630615532398223877e-01 -3.644408285617828369e-01 -2.827726602554321289e-01 5.623647570610046387e-01 -5.077330470085144043e-01 3.778092861175537109e-01
-9.281833469867706299e-02 -1.031728237867355347e-01 -3.147277534008026123e-01 -3.765418827533721924e-01 -3.075180351734161377e-01 1.397721171379089355e-01 -4.662442803382873535e-01 6.390739679336547852e-01
4.251564294099807739e-02 4.264880418777465820e-01 -4.746857881546020508e-01 -5.534194707870483398e-01 -3.435814976692199707e-01 1.212683245539665222e-01 -3.884614706039428711e-01 -3.231365978717803955e-02
2.072367668151855469e-01 -1.627655699849128723e-02 -2.545199394226074219e-01 5.288005471229553223e-01 -6.006039977073669434e-01 3.966661393642425537e-01 -2.081524282693862915e-01 2.257900536060333252e-01
2.797051966190338135e-01 1.419997364282608032e-01 -2.470231801271438599e-01 -4.747350513935089111e-01 -5.686150789260864258e-01 4.692456424236297607e-01 -1.521703749895095825e-01 2.203110009431838989e-01
1.737759709358215332e-01 1.258646994829177856e-01 -2.971504926681518555e-01 -4.932050108909606934e-01 -3.222416937351226807e-01 3.913504183292388916e-01 -4.387675523757934570e-01 4.158110022544860840e-01
-1.481845825910568237e-01 -2.122856527566909790e-01 -3.125087916851043701e-01 -3.486840128898620605e-01 -3.797545433044433594e-01 5.809939503669738770e-01 -4.533808231353759766e-01 1.625184118747711182e-01
3.492463380098342896e-03 -3.924892544746398926e-01 -5.408316254615783691e-01 4.325269460678100586e-01 -1.504466235637664795e-01 3.321419060230255127e-01 -4.258533120155334473e-01 -2.281627953052520752e-01
6.212632060050964355e-01 -1.751939952373504639e-01 -1.749713122844696045e-01 3.372972086071968079e-02 -2.676125466823577881e-01 -2.109781838953495026e-02 -2.258764356374740601e-01 6.546025872230529785e-01
-2.779114842414855957e-01 -2.062260657548904419e-01 -6.306653618812561035e-01 -4.540226459503173828e-01 -2.624889314174652100e-01 -1.331140547990798950e-01 -4.238093495368957520e-01 1.006304249167442322e-01
-3.258086442947387695e-01 8.860656619071960449e-02 -2.402041107416152954e-01 -3.598944246768951416e-01 -4.884029328823089600e-01 1.518616527318954468e-01 -6.557198166847229004e-01 8.489854633808135986e-02
-2.594708502292633057e-01 -2.953362166881561279e-01 -3.819179534912109375e-01 -4.489340484142303467e-01 -1.806867122650146484e-01 -1.934140920639038086e-01 -6.309235095977783203e-01 1.729942709207534790e-01
-3.866041004657745361e-01 1.490406543016433716e-01 -4.466693997383117676e-01 -3.452992439270019531e-01 -2.519228160381317139e-01 4.235092550516128540e-02 -6.550082564353942871e-01 1.236306577920913696e-01
4.290228188037872314e-01 -1.133644878864288330e-01 -3.753280341625213623e-01 3.767200112342834473e-01 -6.648257374763488770e-01 2.397174984216690063e-01 -8.667814731597900391e-02 -1.154466196894645691e-01
5.063493177294731140e-02 -5.434699654579162598e-01 -1.949719339609146118e-01 -2.565544545650482178e-01 -3.240513056516647339e-02 3.941252529621124268e-01 -6.460186839103698730e-01 1.565804481506347656e-01
1.667015813291072845e-02 1.611866801977157593e-02 -8.316115140914916992e-01 -1.846400797367095947e-01 -3.603427112102508545e-01 3.562061190605163574e-01 -5.063284188508987427e-04 -1.306243836879730225e-01
-4.989674314856529236e-02 -1.457034945487976074e-01 -5.607087016105651855e-01 -5.048828721046447754e-01 5.497794598340988159e-02 2.602213621139526367e-01 -5.789775848388671875e-01 3.204649686813354492e-02
4.792336523532867432e-01 -4.908360540866851807e-02 -1.813264042139053345e-01 4.619360435754060745e-03 -3.459947556257247925e-02 -2.678144872188568115e-01 -4.951330125331878662e-01 6.457143425941467285e-01
4.288721978664398193e-01 -3.656416833400726318e-01 -4.320316910743713379e-01 2.410094887018203735e-01 -2.618769109249114990e-01 2.158518582582473755e-01 -2.731085717678070068e-01 4.978735744953155518e-01
8.773668110370635986e-02 5.675715804100036621e-01 -3.359018266201019287e-01 -1.952424496412277222e-01 -1.488796621561050415e-01 -2.611528933048248291e-01 -6.166968941688537598e-01 2.203051596879959106e-01
5.428323149681091309e-01 -2.998494803905487061e-01 -2.314508557319641113e-01 8.031532168388366699e-02 -1.445507705211639404e-01 -6.319596618413925171e-02 -3.092350661754608154e-01 6.594606637954711914e-01
-1.438509374856948853e-01 -4.141337871551513672e-01 -2.837359607219696045e-01 -3.464339375495910645e-01 -3.885807991027832031e-01 -3.682207763195037842e-01 -4.902331829071044922e-01 2.834912836551666260e-01
3.275356488302350044e-03 -9.649608284235000610e-02 -6.086292266845703125e-01 -5.499544739723205566e-01 -5.500407814979553223e-01 -1.362079568207263947e-02 3.570509329438209534e-02 1.174436286091804504e-01
3.940415680408477783e-01 -1.051338464021682739e-01 -8.586976528167724609e-01 -2.271757721900939941e-01 6.436130404472351074e-02 3.805721178650856018e-02 -1.023599952459335327e-01 -1.692317128181457520e-01
-3.380229175090789795e-01 -1.883400678634643555e-01 -5.964027643203735352e-01 -3.119752109050750732e-01 -7.476677000522613525e-02 1.998034268617630005e-01 -5.868730545043945312e-01 8.551128953695297241e-02
2.947416603565216064e-01 1.281784027814865112e-01 -1.778372973203659058e-01 -1.120739728212356567e-01 5.705964565277099609e-02 4.698502123355865479e-01 -6.669932007789611816e-01 4.285045862197875977e-01
1.051488518714904785e-01 -2.984054386615753174e-01 -3.932438194751739502e-01 -6.502036452293395996e-01 -2.598931789398193359e-01 -2.020524442195892334e-01 -3.322869241237640381e-01 3.220376074314117432e-01
5.141469836235046387e-02 4.622183442115783691e-01 -3.512176871299743652e-01 -3.581772744655609131e-01 -1.052418351173400879e-01 -3.434322476387023926e-01 -6.047661304473876953e-01 1.931384056806564331e-01
2.258208543062210083e-01 2.006927132606506348e-01 3.774867579340934753e-02 3.967945277690887451e-01 -4.339879453182220459e-01 3.685130178928375244e-01 -6.429980993270874023e-01 1.107358857989311218e-01
3.534342944622039795e-01 1.569703817367553711e-01 1.992654651403427124e-01 3.211192786693572998e-01 -4.950235486030578613e-01 -2.299861982464790344e-03 -6.609646081924438477e-01 1.602886021137237549e-01
1.942778825759887695e-01 -3.385501801967620850e-01 -1.087903045117855072e-02 -2.665484547615051270e-01 -4.160485565662384033e-01 -5.686169862747192383e-01 -5.039228200912475586e-01 1.615974009037017822e-01
1.829867064952850342e-01 6.836315244436264038e-02 -5.314289927482604980e-01 -2.270576655864715576e-01 -1.996232569217681885e-01 6.334577798843383789e-01 -3.027024269104003906e-01 3.084209263324737549e-01
2.605301439762115479e-01 -2.777065932750701904e-01 -2.244967073202133179e-01 1.692190468311309814e-01 -2.711067497730255127e-01 9.455046802759170532e-02 -2.464654594659805298e-01 7.954780459403991699e-01
3.386254608631134033e-01 -3.883211612701416016e-01 -4.269953668117523193e-01 -6.727257966995239258e-01 -1.741312444210052490e-01 -9.599339962005615234e-02 -2.249471843242645264e-01 9.755484014749526978e-02
4.963520914316177368e-02 4.782446473836898804e-02 -6.317089200019836426e-01 -5.514687895774841309e-01 -4.502222239971160889e-01 2.588301301002502441e-01 -2.275831997394561768e-02 1.478650271892547607e-01
4.421029388904571533e-01 -6.400779485702514648e-01 -4.182441532611846924e-01 2.958154678344726562e-01 -2.112267166376113892e-01 1.494934409856796265e-01 -2.315122038125991821e-01 -1.088456511497497559e-01
1.896468251943588257e-01 8.894826471805572510e-02 -6.008777767419815063e-02 2.140613198280334473e-01 -4.423393905162811279e-01 2.898777425289154053e-01 -6.141023039817810059e-01 -4.998747706413269043e-01
2.704512476921081543e-01 1.833792328834533691e-01 -2.334651052951812744e-01 6.265953779220581055e-01 -2.172808051109313965e-01 -7.145966589450836182e-02 -6.147977709770202637e-01 1.257245093584060669e-01
2.149572968482971191e-01 2.047844380140304565e-01 -2.091268897056579590e-01 3.226135075092315674e-01 -8.181464672088623047e-01 8.813145011663436890e-02 -2.114958465099334717e-01 -2.053829729557037354e-01
2.107071280479431152e-01 2.748677507042884827e-02 -2.075505554676055908e-01 -4.364479184150695801e-01 -3.920373022556304932e-01 5.694514513015747070e-01 -3.866842091083526611e-01 3.062517642974853516e-01
-3.196286559104919434e-01 1.147754639387130737e-01 -6.005637049674987793e-01 -4.318243563175201416e-01 -3.689328432083129883e-01 1.460833400487899780e-01 -4.141674339771270752e-01 9.235008805990219116e-02
1.459337472915649414e-01 -3.399177268147468567e-02 5.216912925243377686e-02 3.230397999286651611e-01 -7.620461583137512207e-01 1.803730726242065430e-01 -4.737866520881652832e-01 -1.809666901826858521e-01
-6.541581451892852783e-02 4.177394509315490723e-01 -5.152390599250793457e-01 -4.743570685386657715e-01 -1.964074373245239258e-01 8.473473787307739258e-02 -5.253627896308898926e-01 9.469185769557952881e-02
3.620870709419250488e-01 -3.767738044261932373e-01 -2.317564040422439575e-01 2.430332303047180176e-01 -3.204463124275207520e-01 -2.623234093189239502e-01 -2.862304747104644775e-01 6.006088256835937500e-01
-1.125266179442405701e-01 4.013184607028961182e-01 -5.996116995811462402e-01 -3.903067111968994141e-01 -2.427426874637603760e-01 2.643181979656219482e-01 -4.300581514835357666e-01 2.587787993252277374e-02
2.305932343006134033e-01 1.712731719017028809e-01 -2.222308516502380371e-01 -5.059869885444641113e-01 -3.462216556072235107e-01 4.524747133255004883e-01 -4.394877552986145020e-01 3.071329295635223389e-01
-5.697521567344665527e-02 3.565234541893005371e-01 -4.289544224739074707e-01 -5.800886750221252441e-01 -3.381666839122772217e-01 3.947045654058456421e-02 -4.758104979991912842e-01 -8.264319598674774170e-02
-1.840776652097702026e-01 2.479497343301773071e-01 -5.150644183158874512e-01 -2.740281224250793457e-01 -3.190085887908935547e-01 4.236575365066528320e-01 -4.127005934715270996e-01 3.356776833534240723e-01
-1.968619823455810547e-01 3.862945139408111572e-01 -5.855964422225952148e-01 -4.554384946823120117e-01 -3.125706613063812256e-01 -1.051357109099626541e-02 -4.013744294643402100e-01 5.255486071109771729e-02
5.831128358840942383e-02 -8.781770616769790649e-02 -2.691801786422729492e-01 8.278141915798187256e-02 -8.983044624328613281e-01 2.834594845771789551e-01 -5.435017868876457214e-02 -1.390073448419570923e-01
4.637385606765747070e-01 -2.827191911637783051e-02 -3.024424910545349121e-01 2.873817682266235352e-01 -7.580313682556152344e-01 1.474766582250595093e-01 -4.550097882747650146e-02 -1.079641878604888916e-01
2.929414995014667511e-02 -1.098560616374015808e-01 -3.566101565957069397e-02 -3.545435965061187744e-01 -3.333655297756195068e-01 -5.541271567344665527e-01 -6.258663535118103027e-01 2.240592688322067261e-01
6.745501607656478882e-02 2.749823331832885742e-01 -2.898847460746765137e-01 -3.258755505084991455e-01 -3.846663236618041992e-01 3.902851939201354980e-01 -4.431182444095611572e-01 4.826614260673522949e-01
-8.825751394033432007e-02 -1.651596426963806152e-01 -3.133019804954528809e-01 -4.824550747871398926e-01 -6.225484013557434082e-01 -1.916870176792144775e-01 -2.516133189201354980e-01 3.826121091842651367e-01
3.120448589324951172e-01 1.512978076934814453e-01 1.118319196393713355e-04 4.285808801651000977e-01 -1.672660708427429199e-01 1.502936929464340210e-01 -7.956164479255676270e-01 1.117315292358398438e-01
4.939020052552223206e-02 -6.149454712867736816e-01 -8.964288234710693359e-02 -1.663271486759185791e-01 -2.796398401260375977e-01 -3.999470770359039307e-01 -5.657998323440551758e-01 1.594260334968566895e-01
3.449326381087303162e-02 1.553756445646286011e-01 -1.731714159250259399e-01 -4.959931969642639160e-01 -5.336494445800781250e-01 3.990762233734130859e-01 -4.180034697055816650e-01 2.826669514179229736e-01
-2.257116734981536865e-01 -3.821855187416076660e-01 -3.065475821495056152e-01 -2.704552412033081055e-01 -7.460086345672607422e-01 -1.341363191604614258e-01 -1.144366264343261719e-01 2.196673303842544556e-01
4.422612190246582031e-01 9.294160455465316772e-02 -3.461464047431945801e-01 1.108305901288986206e-01 -2.992964386940002441e-01 -6.686298847198486328e-01 -2.910245656967163086e-01 -2.057338356971740723e-01
-1.769592761993408203e-01 -1.841484010219573975e-02 -4.121933281421661377e-01 -1.783154904842376709e-01 -2.918207347393035889e-01 8.346904069185256958e-02 -4.461145401000976562e-01 6.895664930343627930e-01
1.544990986585617065e-01 6.478123366832733154e-02 -2.524218559265136719e-01 3.612890541553497314e-01 -5.201128721237182617e-01 6.044892072677612305e-01 -3.555134534835815430e-01 1.239853203296661377e-01
-3.785678744316101074e-01 -2.181880027055740356e-01 -1.986651122570037842e-01 -1.566300094127655029e-01 -4.482176005840301514e-01 2.357569783926010132e-01 -5.889285802841186523e-01 3.765135109424591064e-01
6.272310018539428711e-01 -3.077097535133361816e-01 1.548849940299987793e-01 -4.194072782993316650e-01 -3.487511575222015381e-01 -1.747191548347473145e-01 -3.939740955829620361e-01 6.807604432106018066e-02
5.327817797660827637e-02 -6.618595123291015625e-01 -3.957115113735198975e-01 3.978496789932250977e-01 -2.426656931638717651e-01 1.359119117259979248e-01 -4.051153957843780518e-01 -5.248068645596504211e-02
5.011845231056213379e-01 6.389703601598739624e-02 -3.200090527534484863e-01 -2.950852271169424057e-03 -4.065799117088317871e-01 1.127700358629226685e-01 -5.670392513275146484e-02 6.790265440940856934e-01
-4.118956252932548523e-02 -7.617375999689102173e-02 -4.377725720405578613e-01 -4.513300955295562744e-01 -1.909358650445938110e-01 5.496798753738403320e-01 -5.051098465919494629e-01 5.845524370670318604e-02
1.311857067048549652e-02 2.167055755853652954e-02 -1.847840845584869385e-01 -5.575652718544006348e-01 -5.060520768165588379e-01 4.404745101928710938e-01 -4.187836050987243652e-01 1.698468029499053955e-01
3.367539942264556885e-01 -3.427337110042572021e-01 -2.623287737369537354e-01 2.954986095428466797e-01 -7.400277853012084961e-01 9.134607389569282532e-03 -9.545590728521347046e-02 -2.369769811630249023e-01
1.808342635631561279e-01 -1.238892599940299988e-01 -7.820343971252441406e-01 -3.932558894157409668e-01 -3.669439852237701416e-01 -1.092027500271797180e-01 1.235985010862350464e-01 -1.545078307390213013e-01
3.260307610034942627e-01 -2.736757397651672363e-01 8.468980342149734497e-02 2.709409594535827637e-01 -7.719666957855224609e-01 1.002860143780708313e-01 -3.341550230979919434e-01 -1.434389352798461914e-01
5.544929504394531250e-01 -2.375364601612091064e-01 -3.157931566238403320e-01 1.716580390930175781e-01 -5.971797704696655273e-01 2.306043356657028198e-01 -1.195503771305084229e-01 -2.877982854843139648e-01
2.108133584260940552e-01 -3.211352974176406860e-02 -1.236039698123931885e-01 4.637627676129341125e-02 -6.659278869628906250e-01 -4.259904623031616211e-01 -1.422554403543472290e-01 5.403086543083190918e-01
-2.915788888931274414e-01 -1.039063464850187302e-02 -5.226002931594848633e-01 2.600407600402832031e-02 -1.286125479964539409e-04 1.465387046337127686e-01 -5.902866721153259277e-01 5.207441449165344238e-01
2.259006351232528687e-01 -1.980870775878429413e-02 -4.443756043910980225e-01 6.947261095046997070e-02 -3.203980326652526855e-01 -6.656503081321716309e-01 -1.565341055393218994e-01 4.195618927478790283e-01
5.437418445944786072e-02 5.100861787796020508e-01 -1.816576421260833740e-01 -2.859430611133575439e-01 -1.911372989416122437e-01 -2.420756965875625610e-01 -7.056378126144409180e-01 1.703924089670181274e-01
-1.929597854614257812e-01 -1.170875206589698792e-01 -1.760657429695129395e-01 -3.418035209178924561e-01 -4.878838062286376953e-01 3.347305059432983398e-01 -4.905154705047607422e-01 4.588547646999359131e-01
-1.459993720054626465e-01 -3.945321440696716309e-01 -6.841823458671569824e-01 2.276661098003387451e-01 -2.311125397682189941e-01 1.015412434935569763e-02 -3.288981020450592041e-01 -3.760334551334381104e-01
-3.452164828777313232e-01 -3.379038274288177490e-01 -3.293549716472625732e-01 -1.193174496293067932e-01 -1.143407523632049561e-01 -9.446232020854949951e-02 -6.856762766838073730e-01 3.895976841449737549e-01
4.285261034965515137e-01 -4.541014134883880615e-01 -2.727234065532684326e-01 5.234634876251220703e-01 -4.454231560230255127e-01 7.357478141784667969e-02 -2.287211716175079346e-01 7.507802546024322510e-02
-3.766923546791076660e-01 -5.113077759742736816e-01 -3.078120648860931396e-01 -3.129253089427947998e-01 -4.354438185691833496e-01 -3.302048891782760620e-02 -4.583808481693267822e-01 5.641098320484161377e-02
2.886295914649963379e-01 2.348916083574295044e-01 -8.104058504104614258e-01 -2.661278545856475830e-01 8.859607577323913574e-02 -7.882969453930854797e-03 -3.028036653995513916e-01 -1.852990388870239258e-01
-2.638304233551025391e-01 -3.214746341109275818e-02 -1.119825169444084167e-01 -3.751474916934967041e-01 -3.275001943111419678e-01 -3.240895867347717285e-01 -7.098162770271301270e-01 2.448563575744628906e-01
-1.027580574154853821e-01 4.689436871558427811e-03 -4.106928110122680664e-01 -3.020623922348022461e-01 -4.918133914470672607e-01 1.928121298551559448e-01 -2.210250645875930786e-01 6.337187290191650391e-01
1.054449379444122314e-01 9.602832049131393433e-02 -3.343206048011779785e-01 -6.517471075057983398e-01 -4.094617366790771484e-01 3.168931007385253906e-01 -3.611714541912078857e-01 2.111639380455017090e-01
-2.241054326295852661e-01 -2.102782577276229858e-01 -3.826000392436981201e-01 -1.433743387460708618e-01 -3.389215469360351562e-01 5.385295152664184570e-01 -4.680557548999786377e-01 3.386190533638000488e-01
7.258547544479370117e-01 -7.786728441715240479e-02 6.275793910026550293e-02 -1.850657165050506592e-01 -1.766112893819808960e-01 -2.459249198436737061e-01 -4.577081799507141113e-01 3.573741018772125244e-01
1.108097359538078308e-01 -2.077918797731399536e-01 -4.337837398052215576e-01 -5.896432399749755859e-01 -2.632979452610015869e-01 -2.593460083007812500e-01 -2.754422724246978760e-01 4.429917931556701660e-01
2.694526910781860352e-01 -8.407436311244964600e-02 -3.461209237575531006e-01 3.469261229038238525e-01 -6.923729777336120605e-01 2.643551528453826904e-01 -1.843373477458953857e-01 -3.113279342651367188e-01
2.389029562473297119e-01 -3.312017396092414856e-02 -3.963305950164794922e-01 3.763505518436431885e-01 -3.311412930488586426e-01 -5.407622456550598145e-01 -1.707400977611541748e-01 4.603045284748077393e-01
3.499671220779418945e-01 2.987570501863956451e-02 -4.129036366939544678e-01 -8.106514066457748413e-02 -3.627322614192962646e-01 -5.673006176948547363e-01 -8.696875721216201782e-02 4.884680807590484619e-01
8.715698868036270142e-02 -8.188518136739730835e-02 -4.600962996482849121e-01 -6.899523735046386719e-01 -4.115539193153381348e-01 -1.318927258253097534e-01 -2.187147736549377441e-01 2.517286837100982666e-01
4.639760255813598633e-01 -3.132692575454711914e-01 -4.045456647872924805e-01 1.906124651432037354e-01 -4.406379759311676025e-01 4.054976403713226318e-01 -1.461138874292373657e-01 -3.265864253044128418e-01
2.479571104049682617e-01 4.972742125391960144e-02 2.519482076168060303e-01 1.620412915945053101e-01 -3.683334589004516602e-01 -5.399760790169239044e-03 -8.153061866760253906e-01 -2.142110019922256470e-01
1.714196354150772095e-01 -2.305347770452499390e-01 -7.827162146568298340e-01 2.613860964775085449e-01 1.362792123109102249e-02 1.088778600096702576e-01 -6.078241020441055298e-02 4.698588550090789795e-01
1.062037348747253418e-01 -2.422959059476852417e-01 -6.683671474456787109e-02 -3.048079833388328552e-02 1.659423708915710449e-01 2.063679844141006470e-01 -8.822562694549560547e-01 2.758920490741729736e-01
3.656189739704132080e-01 4.401481710374355316e-03 -6.273242831230163574e-01 1.410185545682907104e-01 -1.434497237205505371e-01 -5.765894055366516113e-01 -2.722445428371429443e-01 -1.604098677635192871e-01
1.403997093439102173e-01 1.119646010920405388e-03 -3.871403634548187256e-01 -6.720603108406066895e-01 -5.648963451385498047e-01 -9.395918995141983032e-02 -7.636126130819320679e-02 2.120768427848815918e-01
-4.839253127574920654e-01 -4.156437516212463379e-01 -2.531144917011260986e-01 -1.758128255605697632e-01 -5.059490799903869629e-01 -1.522089838981628418e-01 -4.678091108798980713e-01 -9.067756123840808868e-03
6.017577052116394043e-01 -4.219796955585479736e-01 -4.421814382076263428e-01 -3.254510164260864258e-01 -1.739438176155090332e-01 -8.415579050779342651e-02 -5.441828817129135132e-02 3.436248600482940674e-01
-4.130157455801963806e-02 -2.806605100631713867e-01 -1.365907043218612671e-01 -1.414797306060791016e-01 2.447731606662273407e-02 3.017550110816955566e-01 -8.746973872184753418e-01 1.552406400442123413e-01
-1.959630548954010010e-01 3.832036629319190979e-02 1.072601228952407837e-02 -3.699729442596435547e-01 -3.848181068897247314e-01 -2.594752013683319092e-01 -7.452244162559509277e-01 2.288303822278976440e-01
1.802454143762588501e-02 -1.186216026544570923e-01 -1.045392826199531555e-02 -1.540260612964630127e-01 -5.672512054443359375e-01 -6.028022766113281250e-01 -3.866091072559356689e-01 3.565944731235504150e-01
1.315569430589675903e-01 -5.956740975379943848e-01 -3.208467066287994385e-01 2.330751717090606689e-01 -3.980253934860229492e-01 2.550196051597595215e-01 -3.579031229019165039e-01 -3.450285792350769043e-01
3.772822618484497070e-01 5.613889098167419434e-01 -4.333174526691436768e-01 -2.538743615150451660e-01 -1.508681178092956543e-01 -3.114443123340606689e-01 -4.074708223342895508e-01 6.703241169452667236e-02
2.859285473823547363e-01 -4.632642865180969238e-01 -5.656328201293945312e-01 2.934130728244781494e-01 -3.049913048744201660e-01 3.472718000411987305e-01 -1.754263937473297119e-01 -2.306674271821975708e-01
1.335823386907577515e-01 -2.165332287549972534e-01 -6.435672640800476074e-01 -5.285268425941467285e-01 1.101446747779846191e-01 -6.326279044151306152e-02 -4.205676913261413574e-01 -2.207680940628051758e-01
6.672086715698242188e-01 -8.038812875747680664e-02 -3.716869354248046875e-01 -1.645926833152770996e-01 -1.229807808995246887e-01 -4.364068210124969482e-01 -1.862214952707290649e-01 3.779881000518798828e-01
4.966564774513244629e-01 1.530013792216777802e-02 -5.639346316456794739e-03 4.292838871479034424e-01 -2.070984542369842529e-01 -2.303664535284042358e-01 -6.843726634979248047e-01 6.676317751407623291e-02
-2.124242037534713745e-01 9.123984724283218384e-02 -2.933160662651062012e-01 -3.563334941864013672e-01 -4.138073623180389404e-01 5.233938097953796387e-01 -5.293180346488952637e-01 9.048902243375778198e-02
4.322895407676696777e-01 -8.977032452821731567e-02 -9.205603599548339844e-02 5.461818575859069824e-01 -2.062056660652160645e-01 1.583858020603656769e-02 -6.417757868766784668e-01 -2.088781297206878662e-01
1.372421979904174805e-01 -7.683884352445602417e-02 -2.521043419837951660e-01 1.198329627513885498e-01 -8.914982676506042480e-01 2.843302190303802490e-01 -5.693303421139717102e-02 -1.359765231609344482e-01
8.235004544258117676e-01 1.060544513165950775e-02 -9.350149333477020264e-02 -9.373737126588821411e-02 -2.651747167110443115e-01 -3.514100909233093262e-01 -2.330825477838516235e-01 2.367934584617614746e-01
3.772847354412078857e-01 1.173128411173820496e-01 -6.487493962049484253e-02 4.504867196083068848e-01 -4.846464842557907104e-03 -8.541638404130935669e-02 -7.930293679237365723e-01 -2.306600660085678101e-02
9.604009985923767090e-02 4.231440369039773941e-03 1.975162178277969360e-01 2.826227843761444092e-01 -5.625584125518798828e-01 1.981145888566970825e-02 -7.257934212684631348e-01 -1.680165827274322510e-01
-2.483713626861572266e-02 -3.182805478572845459e-01 -5.841920971870422363e-01 -3.847115039825439453e-01 -3.070085644721984863e-01 -2.222384661436080933e-01 -3.409936130046844482e-01 3.858450651168823242e-01
1.288676559925079346e-01 -5.554973483085632324e-01 -1.048320252448320389e-02 -2.360360026359558105e-01 -3.018678724765777588e-01 -4.232276082038879395e-01 -5.876827836036682129e-01 5.810283124446868896e-02
-1.161377876996994019e-01 -1.472839713096618652e-01 -3.837478458881378174e-01 -4.484644234180450439e-01 -4.349793791770935059e-01 4.569399058818817139e-01 -4.199858605861663818e-01 2.050545066595077515e-01
5.234760046005249023e-01 -2.045146673917770386e-01 9.602149575948715210e-02 -4.239597916603088379e-01 -4.426269531250000000e-01 -3.847975730895996094e-01 -3.309050500392913818e-01 2.042027562856674194e-01
3.159313797950744629e-01 -8.497530966997146606e-02 -1.463917791843414307e-01 6.045175194740295410e-01 -2.096031606197357178e-01 -2.075398415327072144e-01 -6.373759508132934570e-01 -1.133149936795234680e-01
-3.542611300945281982e-01 -5.270452499389648438e-01 -3.064886629581451416e-01 -3.196341991424560547e-01 -3.489249348640441895e-01 -2.417125739157199860e-02 -5.210157036781311035e-01 8.264787495136260986e-02
3.631992042064666748e-01 2.480226568877696991e-02 -1.725168675184249878e-01 1.209124177694320679e-02 -2.926335334777832031e-01 -3.321206867694854736e-01 -3.319757580757141113e-01 7.289830446243286133e-01
2.927385568618774414e-01 -1.011184900999069214e-01 -8.488834649324417114e-02 -2.104301154613494873e-01 1.487536914646625519e-02 4.381080269813537598e-01 -7.388919591903686523e-01 3.383357822895050049e-01
-1.620401591062545776e-01 -1.164813488721847534e-01 9.943029284477233887e-02 -3.850215077400207520e-01 -4.578793048858642578e-01 -1.501465737819671631e-01 -7.035290598869323730e-01 2.736722826957702637e-01
3.296919167041778564e-01 3.290723264217376709e-01 -4.262145757675170898e-01 -3.762910962104797363e-01 -3.658177554607391357e-01 4.121600389480590820e-01 -1.872064173221588135e-01 3.478734791278839111e-01
4.526084661483764648e-01 3.667891323566436768e-01 -3.446313142776489258e-01 1.830063760280609131e-01 -1.763284206390380859e-01 4.709563553333282471e-01 -3.888255953788757324e-01 -3.229118585586547852e-01
4.451646208763122559e-01 5.190286412835121155e-02 -8.167061805725097656e-01 -1.152097582817077637e-01 -7.684990018606185913e-02 5.718898493796586990e-03 -1.251215636730194092e-01 -3.118626475334167480e-01
2.431837618350982666e-01 -5.897533893585205078e-02 -2.060607075691223145e-01 -2.998011410236358643e-01 7.383595407009124756e-02 3.079022765159606934e-01 -7.136231660842895508e-01 4.421857297420501709e-01
6.990665197372436523e-01 -1.620373129844665527e-01 -3.312925994396209717e-02 -2.374256774783134460e-02 -3.049044311046600342e-01 -1.070368811488151550e-01 -2.659688591957092285e-01 5.551805496215820312e-01
6.099705100059509277e-01 2.183279991149902344e-01 -4.109313189983367920e-01 3.364471793174743652e-01 -8.495814353227615356e-02 2.123326994478702545e-03 -3.291558623313903809e-01 4.273660480976104736e-01
4.013735651969909668e-01 -4.507498145103454590e-01 -1.818477213382720947e-01 3.223383128643035889e-01 -5.758455395698547363e-01 2.601171731948852539e-01 -2.717024087905883789e-01 -1.602248102426528931e-01
1.769274324178695679e-01 -5.125676095485687256e-02 -5.934001803398132324e-01 3.063007295131683350e-01 -8.407654613256454468e-02 -5.962209105491638184e-01 -3.874914348125457764e-01 -8.618442714214324951e-02
2.458067983388900757e-01 -3.625601530075073242e-01 -4.244234561920166016e-01 -6.782937645912170410e-01 -1.090704351663589478e-01 -1.177188009023666382e-01 -3.559596538543701172e-01 1.242979764938354492e-01
-2.589247748255729675e-02 1.685301512479782104e-01 -6.779896020889282227e-01 1.050245463848114014e-01 -1.113742738962173462e-01 -6.018340587615966797e-01 -3.393099009990692139e-01 -1.024087890982627869e-01
4.679915010929107666e-01 -3.770171105861663818e-01 -4.146077632904052734e-01 4.676411449909210205e-01 -9.620157629251480103e-02 3.157339096069335938e-01 -3.648782372474670410e-01 -7.858369499444961548e-02
2.899380773305892944e-02 -3.094197809696197510e-01 -6.051152348518371582e-01 4.066850244998931885e-01 -7.017375528812408447e-02 -7.421141862869262695e-02 -4.935665130615234375e-01 -3.432520627975463867e-01
2.693634927272796631e-01 8.696063607931137085e-02 8.820192515850067139e-02 4.083242118358612061e-01 -4.609031081199645996e-01 2.848462760448455811e-01 -6.296495199203491211e-01 2.352557778358459473e-01
1.531417369842529297e-01 -4.501696228981018066e-01 -3.712808787822723389e-01 -3.056016564369201660e-01 -2.317511290311813354e-01 -5.851244926452636719e-01 -2.670116126537322998e-01 2.743695676326751709e-01
-3.491221964359283447e-01 1.639388352632522583e-01 -6.131390333175659180e-01 -1.826532334089279175e-01 -2.706017494201660156e-01 1.345185339450836182e-01 -4.130465388298034668e-01 4.242737293243408203e-01
3.077504634857177734e-01 -4.249093681573867798e-02 -7.497146725654602051e-02 5.895804762840270996e-01 -1.948299556970596313e-01 -1.845726817846298218e-01 -6.785971522331237793e-01 1.331865936517715454e-01
2.331013828516006470e-01 -3.921339511871337891e-01 -3.549794852733612061e-01 -4.341724216938018799e-01 -2.570039927959442139e-01 -2.821500003337860107e-01 -2.644463181495666504e-01 5.116512775421142578e-01
1.790701299905776978e-01 -1.397012472152709961e-01 -4.698779284954071045e-01 -2.259626612067222595e-02 -5.244339108467102051e-01 -5.278328657150268555e-01 -5.973984953016042709e-03 4.164702594280242920e-01
6.398577690124511719e-01 1.238310262560844421e-01 -1.215344071388244629e-01 -1.265259236097335815e-01 6.293547898530960083e-02 4.240313768386840820e-01 -5.110738277435302734e-01 3.154502809047698975e-01
-1.842906475067138672e-01 -1.588171273469924927e-01 -3.742994070053100586e-01 -3.188003301620483398e-01 -1.261012107133865356e-01 4.979301691055297852e-01 -6.569887995719909668e-01 -6.008667498826980591e-02
1.919506043195724487e-01 -4.825375974178314209e-01 -4.848142862319946289e-01 2.436829507350921631e-01 -1.921532750129699707e-01 1.137710735201835632e-02 -4.162589311599731445e-01 -4.749341905117034912e-01
5.574494004249572754e-01 3.217602670192718506e-01 -7.063776999711990356e-02 1.960030347108840942e-01 -5.486825481057167053e-02 -1.626529917120933533e-02 -6.987026929855346680e-01 -2.255062013864517212e-01
9.628608822822570801e-02 3.949013724923133850e-02 -3.337005972862243652e-01 -1.509917080402374268e-01 4.899536445736885071e-02 -4.648682177066802979e-01 -6.847658157348632812e-01 -4.093993604183197021e-01
7.389059066772460938e-01 2.914915680885314941e-01 -2.514997422695159912e-01 3.507287800312042236e-02 -1.040345951914787292e-01 1.994281858205795288e-01 -2.742891311645507812e-01 4.227753579616546631e-01
4.169462621212005615e-01 -3.454804420471191406e-01 -5.855557918548583984e-01 2.029075175523757935e-01 -2.753175497055053711e-01 2.874208986759185791e-01 -1.214874163269996643e-01 -3.867586851119995117e-01
3.118504211306571960e-02 -5.161963701248168945e-01 -1.822330951690673828e-01 -1.356187909841537476e-01 -3.661804497241973877e-01 -2.771032154560089111e-01 -4.004782736301422119e-01 5.565162897109985352e-01
5.883341431617736816e-01 -2.664110958576202393e-01 2.140055894851684570e-01 -4.740526378154754639e-01 -3.540073931217193604e-01 -1.125889122486114502e-01 -4.154991507530212402e-01 4.155687242746353149e-02
3.482691347599029541e-01 8.350534737110137939e-02 -3.738154470920562744e-01 2.585643231868743896e-01 -1.748273968696594238e-01 5.606802552938461304e-02 -4.353480041027069092e-01 6.647601127624511719e-01
-1.010083109140396118e-01 2.232798039913177490e-01 -3.407912254333496094e-01 -5.832715034484863281e-01 -6.551524996757507324e-01 7.257047295570373535e-02 -2.206102758646011353e-01 2.095093764364719391e-02
-6.415986269712448120e-02 -1.739637106657028198e-01 -5.503039956092834473e-01 -5.503090023994445801e-01 -5.935125946998596191e-01 8.482991158962249756e-02 3.762492444366216660e-03 2.187165059149265289e-02
8.669704198837280273e-02 -3.472752869129180908e-01 -3.836834132671356201e-01 -6.401563286781311035e-01 -3.973819687962532043e-02 -1.101289913058280945e-01 -5.097470283508300781e-01 2.032749354839324951e-01
4.764799177646636963e-01 3.083928525447845459e-01 5.889537278562784195e-03 3.304217755794525146e-01 -2.055906653404235840e-01 2.344982773065567017e-01 -6.736597418785095215e-01 1.325637102127075195e-01
-2.029870003461837769e-01 -1.718955039978027344e-01 -6.610272526741027832e-01 -4.727261066436767578e-01 -1.976640224456787109e-01 -2.869504988193511963e-01 -3.815666139125823975e-01 -4.261970892548561096e-02
4.835977852344512939e-01 2.985407710075378418e-01 1.291939057409763336e-02 3.521940112113952637e-01 -3.201965391635894775e-01 1.793178170919418335e-01 -6.315813660621643066e-01 1.386486589908599854e-01
-1.291286051273345947e-01 -2.956245839595794678e-01 -2.336932867765426636e-01 -4.420419931411743164e-01 -6.995975375175476074e-01 -1.740445047616958618e-01 -1.476539075374603271e-01 3.230920135974884033e-01
1.611263453960418701e-01 3.119656741619110107e-01 -7.769719958305358887e-01 -1.541478000581264496e-02 -1.047084853053092957e-01 2.720692940056324005e-02 -3.157944083213806152e-01 -4.016994535923004150e-01
8.194648474454879761e-02 7.577464729547500610e-02 -7.243485450744628906e-01 1.279969606548547745e-02 -1.848846524953842163e-01 -5.800180435180664062e-01 -2.228943407535552979e-01 -2.059447914361953735e-01
3.882011175155639648e-01 -2.591640651226043701e-01 -3.698759377002716064e-01 4.127277731895446777e-01 -4.182105362415313721e-01 4.493684694170951843e-02 -3.068236112594604492e-01 -4.515764117240905762e-01
-1.963855028152465820e-01 -5.061786174774169922e-01 -2.006274312734603882e-01 -2.288942784070968628e-01 -4.604457020759582520e-01 -2.663670480251312256e-01 -4.023128151893615723e-01 4.095786213874816895e-01
-3.156217336654663086e-01 -2.339136600494384766e-01 -4.269983768463134766e-01 -2.587636709213256836e-01 -3.204757273197174072e-01 4.668733179569244385e-01 -5.210394859313964844e-01 6.498781591653823853e-02
-3.238520324230194092e-01 -3.765269219875335693e-01 -2.667217850685119629e-01 -9.169661253690719604e-02 -3.694327175617218018e-01 2.158420830965042114e-01 -5.592228770256042480e-01 4.219001233577728271e-01
5.383675694465637207e-01 -1.037292405962944031e-01 -7.464134693145751953e-01 -1.662913858890533447e-01 1.252007577568292618e-02 1.163632869720458984e-01 -1.494794040918350220e-01 -2.803095877170562744e-01
-2.952215145342051983e-04 2.510707080364227295e-01 -6.271125078201293945e-01 1.173646226525306702e-01 -2.966580390930175781e-01 4.549975097179412842e-01 -2.541199624538421631e-01 -4.126905798912048340e-01
-2.174164950847625732e-01 2.321599721908569336e-01 -5.374743938446044922e-01 -5.329340100288391113e-01 -1.930413544178009033e-01 4.066592082381248474e-02 -5.357300043106079102e-01 2.983355196192860603e-03
1.770076453685760498e-01 5.201804637908935547e-01 -2.824034094810485840e-01 -4.184024631977081299e-01 -1.567701995372772217e-01 -2.743736505508422852e-01 -5.562166571617126465e-01 1.844816803932189941e-01
3.333389759063720703e-01 -2.390985041856765747e-01 -1.671185344457626343e-01 3.121774792671203613e-01 -7.741595506668090820e-01 -1.218712143599987030e-02 -2.069003880023956299e-01 -2.530894279479980469e-01
2.671470344066619873e-01 -1.950440928339958191e-02 -5.383489131927490234e-01 1.617284417152404785e-01 -1.401028931140899658e-01 -6.477664709091186523e-01 -3.828468322753906250e-01 -1.627093106508255005e-01
2.803893089294433594e-01 -2.003558576107025146e-01 -1.783283241093158722e-02 2.076477706432342529e-01 -8.603662252426147461e-01 1.272097080945968628e-01 -2.470026910305023193e-01 -1.427617967128753662e-01
1.868046671152114868e-01 1.107951179146766663e-01 7.314693927764892578e-02 4.233718514442443848e-01 -5.958122014999389648e-01 9.650290757417678833e-02 -6.241745948791503906e-01 1.197297647595405579e-01
2.655150294303894043e-01 5.488870143890380859e-01 -4.748209416866302490e-01 -1.412544399499893188e-01 -7.535162568092346191e-02 -3.503254055976867676e-01 -4.693191945552825928e-01 1.847993433475494385e-01
3.508044481277465820e-01 -8.696456253528594971e-02 -8.842544555664062500e-01 -1.596336662769317627e-01 2.516146516427397728e-03 1.755024641752243042e-01 -1.630589514970779419e-01 -6.774146109819412231e-02
1.154716536402702332e-01 3.241840600967407227e-01 -7.568156123161315918e-01 4.100471735000610352e-02 -1.273744255304336548e-01 -9.604853577911853790e-03 -2.987614870071411133e-01 -4.489375650882720947e-01
1.996975690126419067e-01 -2.914041578769683838e-01 3.608862683176994324e-02 -2.454293668270111084e-01 -6.271381378173828125e-01 -5.695411562919616699e-01 -2.557783424854278564e-01 1.748279333114624023e-01
6.635411381721496582e-01 6.580501794815063477e-02 3.178640455007553101e-02 -5.044703185558319092e-02 -3.758433163166046143e-01 -2.193409949541091919e-01 -3.333199620246887207e-01 5.013549327850341797e-01
4.051533937454223633e-01 8.822326362133026123e-02 -1.825051568448543549e-02 -3.319047987461090088e-01 -3.749127388000488281e-01 3.986894190311431885e-01 -3.655686974525451660e-01 5.333105921745300293e-01
1.891779750585556030e-01 -4.279443025588989258e-01 -4.171250760555267334e-01 -2.703398168087005615e-01 -2.165780812501907349e-01 -5.945488810539245605e-01 -2.393384128808975220e-01 2.762631177902221680e-01
2.245612256228923798e-02 -9.887759573757648468e-03 -3.980654180049896240e-01 1.005845591425895691e-01 3.624436259269714355e-02 -4.075721502304077148e-01 -7.048069238662719727e-01 -4.082195460796356201e-01
5.180622637271881104e-02 3.705776929855346680e-01 -3.676415681838989258e-01 5.034593865275382996e-02 -3.742212429642677307e-02 -3.108052313327789307e-01 -7.373534440994262695e-01 -2.839061915874481201e-01
2.585979104042053223e-01 -7.671611011028289795e-02 -9.103768318891525269e-02 -2.964464426040649414e-01 -1.545548252761363983e-02 3.722031712532043457e-01 -7.482348680496215820e-01 3.639281690120697021e-01
1.140146926045417786e-01 -6.758899688720703125e-01 -3.999092280864715576e-01 2.921845912933349609e-01 -2.886343300342559814e-01 2.484792470932006836e-02 -3.693146705627441406e-01 -2.540742754936218262e-01
7.779007405042648315e-02 1.976184248924255371e-01 -1.452082581818103790e-02 3.549475073814392090e-01 -6.828081011772155762e-01 2.189482897520065308e-01 -5.382477641105651855e-01 -1.575476378202438354e-01
5.530453920364379883e-01 -2.216215580701828003e-01 -2.579520046710968018e-01 2.887683510780334473e-01 -6.285141110420227051e-01 2.235872745513916016e-01 -1.540266722440719604e-01 -1.623354405164718628e-01
4.568842053413391113e-02 1.521400958299636841e-01 -7.672825455665588379e-01 -1.097153499722480774e-01 -3.040409386157989502e-01 3.349199891090393066e-01 -7.183182239532470703e-02 -4.052578508853912354e-01
1.738909073173999786e-02 1.514002382755279541e-01 -2.834953665733337402e-01 -3.566021621227264404e-01 -4.579403102397918701e-01 3.323403298854827881e-01 -4.235783219337463379e-01 5.192909240722656250e-01
-6.756962835788726807e-02 -1.453087478876113892e-01 -5.053619742393493652e-01 4.888244271278381348e-01 -3.897368609905242920e-01 7.968207448720932007e-02 -3.897966742515563965e-01 -4.120612442493438721e-01
2.940882742404937744e-01 -5.900234729051589966e-02 -1.620446592569351196e-01 3.516562581062316895e-01 -5.245462059974670410e-01 8.187112957239151001e-02 -4.872138798236846924e-01 -4.907963275909423828e-01
4.419259428977966309e-01 -5.686335563659667969e-01 -4.696353971958160400e-01 3.860735893249511719e-01 4.279720038175582886e-02 1.136995181441307068e-01 -2.703322768211364746e-01 1.546227186918258667e-01
3.300013542175292969e-01 2.016530036926269531e-01 -7.811000347137451172e-01 -3.347262740135192871e-01 -2.226563394069671631e-01 -2.359201386570930481e-02 -9.076152741909027100e-02 -2.643976509571075439e-01
5.102125406265258789e-01 -2.248868905007839203e-02 -5.515416264533996582e-01 -8.321531862020492554e-02 -1.458505839109420776e-01 3.585953712463378906e-01 -2.165192067623138428e-01 -4.809479415416717529e-01
6.982273459434509277e-01 -1.588165760040283203e-02 1.231028512120246887e-02 -3.485844284296035767e-02 -8.138439059257507324e-02 -1.638342142105102539e-01 -6.443387866020202637e-01 2.494436502456665039e-01
3.909749090671539307e-01 -1.257395297288894653e-01 -7.627984881401062012e-01 -2.954238951206207275e-01 8.662939816713333130e-02 -3.578028455376625061e-02 -2.235800772905349731e-01 -3.215873241424560547e-01
2.370651513338088989e-01 -3.972091376781463623e-01 8.248772472143173218e-02 -4.407944977283477783e-01 -4.050365090370178223e-01 -3.853696584701538086e-01 -4.693412184715270996e-01 2.282009124755859375e-01
-8.458614349365234375e-03 -3.143957257270812988e-01 -5.957891941070556641e-01 3.924376070499420166e-01 -5.152004957199096680e-02 -6.035698205232620239e-02 -5.282913446426391602e-01 -3.266846537590026855e-01
5.274513959884643555e-01 -2.957569658756256104e-01 7.475496735423803329e-03 -5.280132293701171875e-01 -4.482070505619049072e-01 -1.224366873502731323e-01 -3.731153905391693115e-01 -1.932840049266815186e-02
6.055329367518424988e-02 2.924101948738098145e-01 -6.935337781906127930e-01 1.218061223626136780e-01 -2.734324932098388672e-01 2.270798683166503906e-01 -2.544136047363281250e-01 -4.732303619384765625e-01
1.330513507127761841e-01 7.435259968042373657e-02 -7.061491012573242188e-01 -1.765504628419876099e-01 -2.849523723125457764e-01 3.859129250049591064e-01 -1.190849766135215759e-01 -4.501605331897735596e-01
3.090808987617492676e-01 -3.267824053764343262e-01 -4.494749307632446289e-01 3.827605247497558594e-01 -4.959506094455718994e-01 8.889295160770416260e-02 -2.172548770904541016e-01 -3.848123252391815186e-01
-2.033999562263488770e-01 9.205242246389389038e-02 -4.962732791900634766e-01 1.706375330686569214e-01 -2.273612618446350098e-01 1.762355864048004150e-01 -3.751276433467864990e-01 6.717720031738281250e-01
1.369673013687133789e-01 7.798184454441070557e-02 -5.508167147636413574e-01 4.109631478786468506e-01 -2.369900345802307129e-01 -5.742826461791992188e-01 -3.272135257720947266e-01 -9.917446970939636230e-02
4.769065678119659424e-01 -3.796735405921936035e-01 -5.033285617828369141e-01 -5.531453490257263184e-01 -4.229707643389701843e-02 -8.766705542802810669e-02 -1.846999228000640869e-01 1.597190201282501221e-01
4.634723663330078125e-01 -8.515090495347976685e-02 -3.310967981815338135e-01 3.815024793148040771e-01 -6.005386710166931152e-01 3.580414950847625732e-01 -1.794600784778594971e-01 -4.156075790524482727e-02
3.738967180252075195e-01 -2.734709084033966064e-01 1.420709192752838135e-01 -4.777968525886535645e-01 -4.526797831058502197e-01 -3.324367105960845947e-01 -4.684864878654479980e-01 4.503467306494712830e-02
3.416705727577209473e-01 -3.280646502971649170e-01 -2.544617056846618652e-01 6.202273368835449219e-01 -2.077856510877609253e-01 2.103692442178726196e-01 -4.867053329944610596e-01 -4.347346723079681396e-02
1.561185717582702637e-01 4.655447229743003845e-02 -7.024665474891662598e-01 8.439370989799499512e-02 -1.433437019586563110e-01 -5.395166277885437012e-01 -2.593817412853240967e-01 -3.065510094165802002e-01
1.323010027408599854e-01 -5.704112052917480469e-01 -5.732250809669494629e-01 3.004885613918304443e-01 -2.855497300624847412e-01 2.006967924535274506e-02 -2.584580779075622559e-01 -2.991742491722106934e-01
2.718055248260498047e-01 -1.527260541915893555e-01 -2.562988996505737305e-01 -7.155941724777221680e-01 -4.137160181999206543e-01 -2.213102877140045166e-01 -2.323714941740036011e-01 2.256030738353729248e-01
-1.606840342283248901e-01 -4.313437342643737793e-01 -3.988732397556304932e-01 -4.942379295825958252e-01 -2.496860027313232422e-01 -3.143797442317008972e-02 -5.469024777412414551e-01 1.493939161300659180e-01
4.620345234870910645e-01 5.323724746704101562e-01 -3.333923518657684326e-01 -2.113886475563049316e-01 -1.815386712551116943e-01 -3.719958662986755371e-01 -3.648789823055267334e-01 2.068675160408020020e-01
5.360500812530517578e-01 -1.898635029792785645e-01 -3.439037203788757324e-01 3.489191234111785889e-01 -4.767364263534545898e-01 4.182330369949340820e-01 -1.471049636602401733e-01 -1.129215806722640991e-01
1.125259622931480408e-01 -2.244070023298263550e-01 -1.920319199562072754e-01 -6.433753967285156250e-01 -3.993880748748779297e-01 -2.961964309215545654e-01 -3.695810735225677490e-01 3.199028372764587402e-01
-4.836406409740447998e-01 -1.490861475467681885e-01 -6.563423871994018555e-01 -4.606129601597785950e-03 -9.668952971696853638e-02 5.773582961410284042e-03 -4.685845375061035156e-01 2.900086939334869385e-01
2.963305711746215820e-01 1.911499798297882080e-01 -2.500686943531036377e-01 -7.087046504020690918e-01 -2.480734884738922119e-01 -1.063531860709190369e-01 -4.183626472949981689e-01 2.509471774101257324e-01
2.441434264183044434e-01 1.315315365791320801e-01 -9.047931432723999023e-02 -2.242833524942398071e-01 -1.084429472684860229e-01 4.082579314708709717e-01 -6.953229308128356934e-01 4.502172470092773438e-01
5.998184084892272949e-01 2.322056144475936890e-01 -1.056081522256135941e-02 7.508968561887741089e-02 -6.761191785335540771e-02 -2.077212370932102203e-02 -6.513767838478088379e-01 -3.889136314392089844e-01
-2.215194553136825562e-01 6.076400727033615112e-02 -3.631503582000732422e-01 -1.812889873981475830e-01 -2.929895520210266113e-01 9.810195118188858032e-02 -4.739101231098175049e-01 6.800260543823242188e-01
2.727113664150238037e-01 3.880688548088073730e-01 -7.425150871276855469e-01 1.728600710630416870e-01 -1.146525889635086060e-01 1.601640731096267700e-01 -2.669293284416198730e-01 -2.894352674484252930e-01
4.188799858093261719e-01 4.298958182334899902e-01 -3.396832942962646484e-01 3.912806510925292969e-01 -1.617801338434219360e-01 3.965476751327514648e-01 -4.063275158405303955e-01 1.507278233766555786e-01
1.271153837442398071e-01 -2.191864699125289917e-01 -1.629163883626461029e-02 -1.894367188215255737e-01 -6.832386255264282227e-01 -5.922220945358276367e-01 -2.445092648267745972e-01 1.494013816118240356e-01
1.862568110227584839e-01 6.595781445503234863e-02 2.042348235845565796e-01 2.638326585292816162e-01 -3.674933612346649170e-01 -1.437834948301315308e-01 -8.246368169784545898e-01 -1.178445369005203247e-01
4.098447859287261963e-01 -4.274952709674835205e-01 -4.341319501399993896e-01 7.383677363395690918e-02 -3.588864207267761230e-01 2.280995994806289673e-01 -2.127108573913574219e-01 -4.788297116756439209e-01
2.668058574199676514e-01 5.722672343254089355e-01 -5.589817166328430176e-01 -5.438154935836791992e-02 -1.000461876392364502e-01 -1.605111062526702881e-01 -4.743287563323974609e-01 -1.585754454135894775e-01
1.307038217782974243e-01 -4.510860741138458252e-01 -2.559567689895629883e-01 -2.647830843925476074e-01 -2.615589499473571777e-01 -4.599695503711700439e-01 -5.040701031684875488e-01 3.312737941741943359e-01
5.195837467908859253e-02 4.667401611804962158e-01 -5.017853975296020508e-01 -4.563546478748321533e-01 -1.013619229197502136e-01 -5.241595581173896790e-02 -5.527937412261962891e-01 2.833622694015502930e-02
-3.900341689586639404e-01 -1.301608085632324219e-01 -1.021939516067504883e-01 -2.565754354000091553e-01 -5.848968029022216797e-01 -2.066513448953628540e-01 -6.072867512702941895e-01 -3.241562098264694214e-02
2.537582516670227051e-01 -8.675044775009155273e-02 -7.177204638719558716e-02 -6.884528994560241699e-01 -2.148885279893875122e-01 -1.522249728441238403e-01 -6.153849959373474121e-01 3.023725375533103943e-02
2.324862778186798096e-01 -6.353271007537841797e-02 -4.634710848331451416e-01 3.599300384521484375e-01 -7.020844817161560059e-01 1.454139053821563721e-01 -5.470005422830581665e-02 -2.837231457233428955e-01
2.440829724073410034e-01 -1.786127537488937378e-01 1.061970070004463196e-01 2.227529436349868774e-01 -8.357365727424621582e-01 1.325200796127319336e-01 -3.575545251369476318e-01 -6.133466958999633789e-02
5.122600197792053223e-01 6.308370828628540039e-02 -1.975173950195312500e-01 6.196319684386253357e-02 -2.813983261585235596e-01 -3.982679173350334167e-02 -2.405396252870559692e-01 7.430524230003356934e-01
3.175685405731201172e-01 5.674464628100395203e-02 8.447062224149703979e-02 2.123197764158248901e-01 -3.448271751403808594e-01 -1.072104498744010925e-01 -7.212181687355041504e-01 -4.394995868206024170e-01
3.126928210258483887e-01 -3.418260514736175537e-01 -3.352364003658294678e-01 1.991672664880752563e-01 -5.569972395896911621e-01 -5.032119750976562500e-01 -5.838368088006973267e-02 2.577796280384063721e-01
2.118577212095260620e-01 -3.643776774406433105e-01 -3.647408187389373779e-01 -2.985668778419494629e-01 -3.532546162605285645e-01 -6.366549730300903320e-01 -1.749635636806488037e-01 1.985869705677032471e-01
1.418235599994659424e-01 -2.577422559261322021e-01 -9.799012541770935059e-02 -1.100400462746620178e-01 -6.401520371437072754e-01 -6.323131918907165527e-01 -2.197452485561370850e-01 1.839607357978820801e-01
3.518335223197937012e-01 1.229771524667739868e-01 -7.933723926544189453e-01 -3.260529041290283203e-01 -2.703727483749389648e-01 1.509372442960739136e-01 -3.946144133806228638e-02 -1.670293509960174561e-01
2.313229739665985107e-01 6.134428381919860840e-01 -1.003543958067893982e-01 1.965362876653671265e-01 -2.933755218982696533e-01 -1.148978620767593384e-01 -5.886445045471191406e-01 2.751489877700805664e-01
2.605179846286773682e-01 7.851628959178924561e-02 -5.253504216670989990e-02 3.758145570755004883e-01 -4.379622638225555420e-01 -1.798107922077178955e-01 -6.035247445106506348e-01 -4.399818778038024902e-01
7.657263427972793579e-02 -1.087199077010154724e-01 -3.277418613433837891e-01 -5.668252110481262207e-01 -7.269818782806396484e-01 -1.250958293676376343e-01 5.869576334953308105e-02 7.755126059055328369e-02
4.040561914443969727e-01 -4.772627353668212891e-01 -4.088775813579559326e-01 1.408050954341888428e-01 -4.178125262260437012e-01 1.942798048257827759e-01 -1.995455771684646606e-01 -4.120942950248718262e-01
-2.526042163372039795e-01 -2.556986212730407715e-01 -6.371011137962341309e-01 -4.387739598751068115e-01 -2.118011265993118286e-01 -3.242141902446746826e-01 -3.289989233016967773e-01 -1.190552636981010437e-01
-3.523158431053161621e-01 -5.915632843971252441e-01 -3.809033632278442383e-01 3.485324233770370483e-02 -3.492154479026794434e-01 -2.297724932432174683e-01 -4.510732293128967285e-01 3.755419328808784485e-02
-2.619583308696746826e-01 -2.679009139537811279e-01 -3.553491532802581787e-01 5.331049486994743347e-02 3.455989062786102295e-02 2.050395309925079346e-01 -7.476975321769714355e-01 3.580567836761474609e-01
2.402504086494445801e-01 -1.444264203310012817e-01 -1.884903013706207275e-01 -5.821804329752922058e-02 8.697595447301864624e-02 4.115578830242156982e-01 -6.833680868148803711e-01 4.884324073791503906e-01
1.808012276887893677e-01 4.012117087841033936e-01 -3.437871336936950684e-01 -4.866844415664672852e-01 -5.197444558143615723e-02 -2.299661338329315186e-01 -6.131551265716552734e-01 1.405124515295028687e-01
-4.034377336502075195e-01 -1.340260207653045654e-01 -2.511011958122253418e-01 -1.867377012968063354e-01 -4.152197539806365967e-01 3.916788846254348755e-02 -5.673168897628784180e-01 4.749339818954467773e-01
1.943436264991760254e-01 -1.437281072139739990e-01 -3.722840547561645508e-01 2.493703737854957581e-02 -5.193186402320861816e-01 -6.507332921028137207e-01 -9.365095198154449463e-02 3.169217407703399658e-01
3.876094222068786621e-01 2.724000215530395508e-01 -1.285473406314849854e-01 3.972581326961517334e-01 -4.665485918521881104e-01 1.878082603216171265e-01 -3.249505460262298584e-01 4.926322400569915771e-01
7.688905596733093262e-01 -4.594377242028713226e-03 1.587412506341934204e-02 -2.857430875301361084e-01 -3.198489248752593994e-01 -3.559595048427581787e-01 -2.364808917045593262e-01 2.048205584287643433e-01
8.896591514348983765e-02 -1.393468677997589111e-01 -2.371279299259185791e-01 2.542818486690521240e-01 -4.924335181713104248e-01 -1.132358908653259277e-01 -4.553090035915374756e-01 -6.238262653350830078e-01
1.020810455083847046e-01 -4.389570653438568115e-01 -5.310750007629394531e-01 3.190764784812927246e-01 -1.072967126965522766e-01 -2.065753564238548279e-02 -4.883546233177185059e-01 -4.032568037509918213e-01
1.743886768817901611e-01 -6.646677851676940918e-02 -5.982792377471923828e-01 3.911568224430084229e-01 -2.216411530971527100e-01 -3.938208520412445068e-01 -3.361392393708229065e-02 4.988782703876495361e-01
5.134970545768737793e-01 -3.054425418376922607e-01 -3.049599230289459229e-01 -5.661157369613647461e-01 -2.491909265518188477e-01 -2.581660747528076172e-01 -1.582933068275451660e-01 2.752011716365814209e-01
2.272100448608398438e-01 -2.811260223388671875e-01 4.491473734378814697e-02 -2.508888244628906250e-01 8.817858994007110596e-02 1.841014176607131958e-01 -8.359544873237609863e-01 2.527700960636138916e-01
1.860718056559562683e-02 -2.416256368160247803e-01 -6.644035577774047852e-01 -5.484095811843872070e-01 -5.469316616654396057e-02 1.576888957060873508e-03 -4.080216884613037109e-01 -1.720763742923736572e-01
9.945539385080337524e-02 1.286046653985977173e-01 -1.506817787885665894e-01 3.158151209354400635e-01 -7.384018301963806152e-01 7.063461840152740479e-02 -4.074109494686126709e-01 -3.673077523708343506e-01
5.077713131904602051e-01 -2.691316306591033936e-01 -1.541754901409149170e-01 1.983317136764526367e-01 -2.642225325107574463e-01 -1.579852998256683350e-01 -3.266862630844116211e-01 6.365016102790832520e-01
5.717381238937377930e-01 -1.856729388236999512e-02 -6.017435789108276367e-01 5.833441764116287231e-02 -2.268923446536064148e-03 -3.847794532775878906e-01 -2.455953806638717651e-01 -3.144755959510803223e-01
4.949152469635009766e-01 -3.816770613193511963e-01 -4.852410256862640381e-01 -5.202884078025817871e-01 -1.283089220523834229e-01 -2.143994569778442383e-01 -1.773343831300735474e-01 -9.666954725980758667e-02
-3.140497505664825439e-01 4.464273899793624878e-02 -1.917813718318939209e-01 -2.606979310512542725e-01 -4.182918667793273926e-01 -3.626656532287597656e-01 -5.755032300949096680e-01 3.961537778377532959e-01
8.236364461481571198e-03 -3.072725534439086914e-01 -5.615606904029846191e-01 4.348904192447662354e-01 -6.311200559139251709e-02 -4.231886193156242371e-02 -5.467190146446228027e-01 -3.104189038276672363e-01
2.924211323261260986e-01 -3.617850840091705322e-01 1.809278130531311035e-02 2.096443623304367065e-01 -8.102562427520751953e-01 -7.841909676790237427e-02 -2.403424531221389771e-01 -1.374556124210357666e-01
1.247348934412002563e-01 -2.798274904489517212e-02 -6.170186400413513184e-01 7.167498022317886353e-02 1.143880784511566162e-01 -5.587565302848815918e-01 -4.801635742187500000e-01 -2.048371732234954834e-01
2.343771308660507202e-01 -2.290568947792053223e-01 -4.294147193431854248e-01 2.874421477317810059e-01 -4.889307916164398193e-01 -4.457549452781677246e-01 -3.903403505682945251e-02 4.316315650939941406e-01
6.657862663269042969e-01 -1.444981545209884644e-01 -1.893661767244338989e-01 9.664486860856413841e-04 -1.341030448675155640e-01 -1.430875957012176514e-01 -2.984648346900939941e-01 6.102864742279052734e-01
4.208514690399169922e-01 1.353518385440111160e-02 -2.010886222124099731e-01 -5.995502471923828125e-01 -5.173653960227966309e-01 3.708345890045166016e-01 -7.368980348110198975e-02 1.104004755616188049e-01
2.760701775550842285e-01 -1.338591724634170532e-01 -5.513528585433959961e-01 4.132119417190551758e-01 -3.410147726535797119e-01 -3.833091557025909424e-01 -9.936009347438812256e-02 3.975469470024108887e-01
3.116993308067321777e-01 -6.920412927865982056e-02 -3.191337287425994873e-01 -6.439793854951858521e-02 9.431713819503784180e-02 -3.387568891048431396e-01 -6.871448159217834473e-01 -4.429908692836761475e-01
2.237091362476348877e-01 -3.172609806060791016e-01 -5.513755679130554199e-01 -6.235228180885314941e-01 6.884975731372833252e-02 -1.102955266833305359e-01 -3.729144334793090820e-01 2.309237793087959290e-02
1.599923223257064819e-01 -6.635490059852600098e-01 -3.676272928714752197e-01 -1.844204217195510864e-01 -2.961341142654418945e-01 -2.349792271852493286e-01 -2.426420748233795166e-01 4.039292633533477783e-01
9.704626351594924927e-02 2.390062958002090454e-01 -4.444774687290191650e-01 -1.461364445276558399e-03 -5.952116474509239197e-02 -5.260533094406127930e-01 -5.852656960487365723e-01 -3.362812399864196777e-01
1.797986775636672974e-01 -3.280875682830810547e-01 -4.618638157844543457e-01 -6.974972486495971680e-01 -1.186035871505737305e-01 -1.605429500341415405e-01 -3.468719124794006348e-01 7.021544501185417175e-03
6.236065626144409180e-01 1.612683683633804321e-01 5.601736158132553101e-02 -3.255780935287475586e-01 -2.414117753505706787e-01 -3.817993700504302979e-01 -4.399114251136779785e-01 2.799928486347198486e-01
2.630584836006164551e-01 4.336295127868652344e-01 -3.443046510219573975e-01 2.303613424301147461e-01 -1.760538816452026367e-01 3.353943228721618652e-01 -5.580084919929504395e-01 -3.410217463970184326e-01
5.231755375862121582e-01 2.019317150115966797e-01 -3.601379990577697754e-01 -1.604542136192321777e-03 -3.747992813587188721e-01 -5.386506319046020508e-01 -7.259637862443923950e-02 3.462942838668823242e-01
-1.240245476365089417e-01 4.411993622779846191e-01 -5.180869102478027344e-01 -2.037616372108459473e-01 -6.148433685302734375e-01 -1.187921017408370972e-01 -4.097455181181430817e-03 2.964243888854980469e-01
-3.212899565696716309e-01 7.984853535890579224e-02 -2.071830481290817261e-01 1.591568230651319027e-03 -7.343434691429138184e-01 1.632516086101531982e-01 -2.706870138645172119e-01 4.563843011856079102e-01
1.299622207880020142e-01 1.797573864459991455e-01 -4.940274059772491455e-01 -6.782623529434204102e-01 -4.377418011426925659e-02 -1.721074134111404419e-01 -4.626241624355316162e-01 3.370511159300804138e-02
2.111073881387710571e-01 -2.086052596569061279e-01 -6.867744326591491699e-01 2.716240286827087402e-01 1.186046004295349121e-01 1.634663641452789307e-01 -2.204312980175018311e-01 5.264034867286682129e-01
1.712199114263057709e-02 -7.405685782432556152e-01 -3.698318079113960266e-02 8.066226541996002197e-02 -3.885932266712188721e-01 -1.852365434169769287e-01 -4.640970230102539062e-01 2.066099047660827637e-01
3.527719378471374512e-01 2.263300269842147827e-01 -3.206109404563903809e-01 3.685626387596130371e-02 -5.140236616134643555e-01 -3.048785626888275146e-01 -2.099423110485076904e-01 5.647386908531188965e-01
9.308461099863052368e-02 -3.560656309127807617e-01 -5.713501572608947754e-01 4.036727249622344971e-01 -1.549914926290512085e-01 -7.767510414123535156e-02 -4.497122168540954590e-01 -3.779721558094024658e-01
3.522147238254547119e-01 -5.037173628807067871e-02 -3.519950509071350098e-01 4.828062951564788818e-01 -1.636682301759719849e-01 -5.834178328514099121e-01 -3.815180659294128418e-01 -6.070666015148162842e-02
-1.184441964142024517e-03 -5.518216490745544434e-01 -6.262160539627075195e-01 4.309715628623962402e-01 -1.727965176105499268e-01 -1.170045733451843262e-01 -2.630434930324554443e-01 -6.977057456970214844e-02
1.409852355718612671e-01 -5.699875205755233765e-02 -2.980973720550537109e-01 3.393813669681549072e-01 -4.727053642272949219e-01 -6.582925915718078613e-01 -2.692315280437469482e-01 2.086797952651977539e-01
1.151108220219612122e-01 9.288227558135986328e-02 -3.486632108688354492e-01 -1.933261565864086151e-02 1.417213231325149536e-01 -4.196157753467559814e-01 -7.570402026176452637e-01 -2.948056459426879883e-01
6.969193816184997559e-01 6.777258962392807007e-02 3.189089894294738770e-02 -4.378552362322807312e-02 -1.856254190206527710e-01 -2.266796380281448364e-01 -4.631476700305938721e-01 4.543454945087432861e-01
2.844053208827972412e-01 7.340810261666774750e-03 -5.872360244393348694e-02 2.777035236358642578e-01 -8.650569319725036621e-01 1.431465446949005127e-01 -2.379014045000076294e-01 -1.143699586391448975e-01
-1.472912728786468506e-01 2.235381752252578735e-01 -3.334828838706016541e-02 -4.962447583675384521e-01 -5.698218941688537598e-01 -4.747782647609710693e-02 -5.148191452026367188e-01 2.982874512672424316e-01
1.998836249113082886e-01 -1.305629909038543701e-01 -1.279866993427276611e-01 7.710994686931371689e-03 -6.444733738899230957e-01 -6.226130127906799316e-01 -2.033691704273223877e-01 2.867194414138793945e-01
3.531630039215087891e-01 4.492738470435142517e-02 -6.091821193695068359e-01 5.844121798872947693e-02 -2.487866953015327454e-02 -6.458235383033752441e-01 -2.845199406147003174e-01 -8.994309231638908386e-03
2.373942732810974121e-01 1.317876279354095459e-01 -8.263672590255737305e-01 -4.181002974510192871e-01 -1.435959041118621826e-01 3.463837504386901855e-02 -3.703389316797256470e-02 -2.130590677261352539e-01
1.365026533603668213e-01 1.214497536420822144e-01 2.132769674062728882e-01 1.995185613632202148e-01 -3.624037802219390869e-01 -1.063171997666358948e-01 -8.433032631874084473e-01 -1.658982783555984497e-01
4.071195125579833984e-01 -4.086159169673919678e-01 -5.052370429039001465e-01 2.575196623802185059e-01 -4.956083297729492188e-01 1.682859063148498535e-01 -4.805609956383705139e-02 -2.635314762592315674e-01
-2.163370884954929352e-02 -3.863491714000701904e-01 -6.204140782356262207e-01 3.635847270488739014e-01 -1.112420856952667236e-01 -3.783354535698890686e-02 -4.615176320075988770e-01 -3.261200189590454102e-01
3.188773691654205322e-01 5.958679318428039551e-01 -4.617180228233337402e-01 2.180086672306060791e-01 -2.335295379161834717e-01 9.571692347526550293e-02 -3.633857071399688721e-01 -2.946193814277648926e-01
1.643401086330413818e-01 -6.570123136043548584e-02 -4.528177380561828613e-01 -7.192726135253906250e-01 -2.026624381542205811e-01 2.659997642040252686e-01 -3.500834703445434570e-01 1.090508103370666504e-01
-5.371124669909477234e-02 5.629909634590148926e-01 -1.291191726922988892e-01 -2.211537212133407593e-02 -6.454941630363464355e-01 -3.388201892375946045e-01 -3.025985062122344971e-01 1.999194473028182983e-01
-1.178129576146602631e-02 -5.695657134056091309e-01 -4.244942367076873779e-01 2.578581273555755615e-01 -3.514578938484191895e-01 1.271087527275085449e-01 -3.943795263767242432e-01 -3.654523491859436035e-01
3.738820254802703857e-01 2.047930806875228882e-01 -7.669215798377990723e-01 -3.578211367130279541e-01 -1.018769815564155579e-01 3.693672269582748413e-02 -1.439200490713119507e-01 -2.638393044471740723e-01
3.654622659087181091e-02 -4.897871911525726318e-01 -6.660875082015991211e-01 3.890925347805023193e-01 -1.711925119161605835e-02 -1.841974444687366486e-02 -3.857875466346740723e-01 -1.193442270159721375e-01
4.633987545967102051e-01 5.896965265274047852e-01 -2.005256414413452148e-01 9.644464589655399323e-03 -1.844667643308639526e-01 7.141813635826110840e-02 -5.919530987739562988e-01 -8.762982487678527832e-02
2.150057256221771240e-01 2.513925731182098389e-01 -1.855232268571853638e-01 -5.141845345497131348e-01 -4.016392827033996582e-01 1.944490075111389160e-01 -4.142608344554901123e-01 4.701417684555053711e-01
2.768842577934265137e-01 -1.248631030321121216e-01 -3.797318935394287109e-01 -7.313835620880126953e-01 -1.795974522829055786e-01 2.195197492837905884e-01 -3.521962761878967285e-01 1.553696841001510620e-01
6.572001427412033081e-02 -2.195727229118347168e-01 -1.885455995798110962e-01 5.912210792303085327e-02 -6.258988976478576660e-01 -6.065292954444885254e-01 -2.133596390485763550e-01 3.213627636432647705e-01
1.394555158913135529e-02 -1.356628388166427612e-01 -4.531984627246856689e-01 -3.869405090808868408e-01 -7.357189059257507324e-01 -2.885538269765675068e-04 1.059361621737480164e-01 2.716324329376220703e-01
1.599514186382293701e-01 8.339763432741165161e-02 -1.582521051168441772e-01 1.424971818923950195e-01 -7.040455937385559082e-01 -7.075091358274221420e-03 -1.459298580884933472e-01 6.364632248878479004e-01
3.744822442531585693e-01 -1.200685929507017136e-02 -7.894066572189331055e-01 -2.305620312690734863e-01 -1.818052232265472412e-01 2.287035137414932251e-01 -2.010141126811504364e-02 -3.123058080673217773e-01
6.949433684349060059e-01 -4.606086388230323792e-02 -8.874054998159408569e-02 -6.156393289566040039e-01 -3.055413961410522461e-01 -1.798664592206478119e-02 -1.677980870008468628e-01 -7.880506664514541626e-02
1.853425651788711548e-01 4.795379340648651123e-01 -2.561064958572387695e-01 1.236515864729881287e-02 -1.270376238971948624e-02 -3.856319189071655273e-01 -7.208743095397949219e-01 -3.761659935116767883e-02
3.336495161056518555e-01 3.595979511737823486e-01 -7.327203750610351562e-01 -3.721563816070556641e-01 -9.683641791343688965e-02 -5.140485987067222595e-02 -2.302419990301132202e-01 -1.376836001873016357e-01
4.790438115596771240e-01 1.229990348219871521e-01 7.888700067996978760e-02 2.787627577781677246e-01 -2.601715028285980225e-01 -2.717841267585754395e-01 -7.279349565505981445e-01 3.374151885509490967e-03
3.387324512004852295e-01 6.387061476707458496e-01 -1.908339858055114746e-01 2.703955471515655518e-01 -3.935285508632659912e-01 1.900133341550827026e-01 -4.203936457633972168e-01 -9.093786589801311493e-03
-1.076602339744567871e-01 4.374421015381813049e-02 -9.346497803926467896e-02 -5.474585890769958496e-01 -2.402131259441375732e-01 -2.440465837717056274e-01 -7.235389947891235352e-01 1.930787712335586548e-01
1.318090409040451050e-01 -1.709575355052947998e-01 -2.638422548770904541e-01 5.691770315170288086e-01 -1.159804686903953552e-01 6.417192518711090088e-02 -6.824374198913574219e-01 -2.766482234001159668e-01
-3.494722023606300354e-02 -4.720638394355773926e-01 -2.594088912010192871e-01 3.352193236351013184e-01 -2.642603218555450439e-01 1.215525902807712555e-02 -5.978515148162841797e-01 -4.109278619289398193e-01
7.321208715438842773e-02 1.317562907934188843e-01 -8.465959429740905762e-01 -2.855106294155120850e-01 -1.277292817831039429e-01 1.249357536435127258e-01 -3.281494677066802979e-01 -1.985786855220794678e-01
-3.038249269593507051e-04 -4.408388733863830566e-01 -1.811462044715881348e-01 -1.602015197277069092e-01 -7.953097224235534668e-01 -1.802053898572921753e-01 8.077251911163330078e-02 2.750759422779083252e-01
-9.880464524030685425e-02 2.461913526058197021e-01 -1.750300079584121704e-01 -2.730464041233062744e-01 -8.560634255409240723e-01 -2.565502822399139404e-01 -1.254153400659561157e-01 1.002299860119819641e-01
3.186229765415191650e-01 3.883466720581054688e-01 -5.507927536964416504e-01 3.857772052288055420e-01 -2.716421782970428467e-01 2.714976370334625244e-01 -3.068136870861053467e-01 2.320221960544586182e-01
1.616730690002441406e-01 6.022506356239318848e-01 -4.098339378833770752e-01 -2.296696305274963379e-01 -1.495347917079925537e-01 -2.217815220355987549e-01 -5.446648597717285156e-01 1.491198390722274780e-01
-1.715402156114578247e-01 -3.439973592758178711e-01 -7.113059163093566895e-01 7.977284491062164307e-02 5.399757530540227890e-03 -6.415287405252456665e-02 -3.400455117225646973e-01 4.691952466964721680e-01
5.087375640869140625e-01 -1.775067998096346855e-03 -1.773476749658584595e-01 2.988490760326385498e-01 -2.195356935262680054e-01 2.746621966361999512e-01 -2.904262840747833252e-01 6.422127485275268555e-01
-1.539664119482040405e-01 3.376705944538116455e-01 -3.337715268135070801e-01 4.429634660482406616e-02 -7.226811051368713379e-01 -3.495235443115234375e-01 -9.082610160112380981e-02 3.101987838745117188e-01
3.801965713500976562e-01 -3.243267536163330078e-01 -5.281435251235961914e-01 2.616236507892608643e-01 -3.287857472896575928e-01 3.749899566173553467e-01 -2.013794034719467163e-01 -3.370596468448638916e-01
7.854022830724716187e-02 -1.000071689486503601e-01 -8.247924447059631348e-01 1.911930590867996216e-01 7.188110053539276123e-02 3.173426091670989990e-01 -2.094258069992065430e-01 3.424326479434967041e-01
1.186079978942871094e-01 -4.752441048622131348e-01 -6.659369468688964844e-01 -9.595615416765213013e-02 1.388199478387832642e-01 -1.507462710142135620e-01 -3.174794018268585205e-01 4.057180583477020264e-01
4.055698812007904053e-01 -7.461401075124740601e-02 -1.429407000541687012e-01 1.438608467578887939e-01 -4.421319663524627686e-01 -2.924892902374267578e-01 -2.095470130443572998e-01 6.810852885246276855e-01
4.767387509346008301e-01 -4.599568620324134827e-02 -3.529011309146881104e-01 2.555197663605213165e-02 -4.402016699314117432e-01 -4.824062287807464600e-01 -5.728949606418609619e-02 4.643674194812774658e-01
-9.144713729619979858e-02 4.249344170093536377e-01 -1.454006284475326538e-01 -3.102982416749000549e-03 -7.019262909889221191e-01 -3.524731099605560303e-01 -2.221016883850097656e-01 3.516393899917602539e-01
3.157844245433807373e-01 3.762712776660919189e-01 -2.960824370384216309e-01 -2.260725945234298706e-01 -5.258268713951110840e-01 2.606723606586456299e-01 -9.585514664649963379e-02 5.160371065139770508e-01
5.460275411605834961e-01 -7.911389321088790894e-02 -3.479298949241638184e-01 -3.263694699853658676e-03 -4.669533669948577881e-01 -4.737410843372344971e-01 -2.371717058122158051e-02 3.626161515712738037e-01
2.271626703441143036e-02 1.589628122746944427e-02 -5.728631019592285156e-01 3.453433513641357422e-01 -3.979012072086334229e-01 -5.521897673606872559e-01 -1.320579797029495239e-01 2.666813731193542480e-01
-9.846894443035125732e-02 -4.524877667427062988e-01 -6.823287606239318848e-01 4.025741815567016602e-01 -1.731728762388229370e-01 1.944852247834205627e-02 -3.335998058319091797e-01 -1.275312900543212891e-01
-3.621148765087127686e-01 3.502568006515502930e-01 -3.811058998107910156e-01 2.254169136285781860e-01 -5.260469913482666016e-01 -1.953292191028594971e-01 -2.776770591735839844e-01 3.976871073246002197e-01
4.925235360860824585e-02 -1.597138792276382446e-01 -2.170120179653167725e-01 -4.286015331745147705e-01 -7.514380812644958496e-01 -2.988411188125610352e-01 -7.403422612696886063e-03 2.953850030899047852e-01
-2.479251027107238770e-01 -5.305430889129638672e-01 -2.458016872406005859e-01 1.256542503833770752e-01 -2.509113848209381104e-01 -1.857296228408813477e-01 -5.902108550071716309e-01 3.674898743629455566e-01
2.119968086481094360e-01 -2.254453897476196289e-01 -3.779184222221374512e-01 -1.737309545278549194e-01 -3.204796910285949707e-01 -6.982000470161437988e-01 -2.253184020519256592e-01 3.004465699195861816e-01
1.067935153841972351e-01 -2.313202321529388428e-01 -6.475458145141601562e-01 -4.086473882198333740e-01 1.371770948171615601e-01 -2.118561863899230957e-01 -4.268148541450500488e-01 -3.207900524139404297e-01
-3.971693292260169983e-02 1.661064922809600830e-01 -5.843058228492736816e-01 -1.130338385701179504e-01 -2.199461162090301514e-01 -5.389667674899101257e-02 -4.397998154163360596e-01 6.098658442497253418e-01
2.352178096771240234e-01 9.780700504779815674e-02 -5.200472474098205566e-01 2.505729198455810547e-01 -3.620015084743499756e-01 -5.381511449813842773e-01 -9.006343036890029907e-02 4.160618185997009277e-01
2.682996988296508789e-01 3.131470382213592529e-01 -6.714840531349182129e-01 -4.858106672763824463e-01 -3.912635520100593567e-02 -4.977992177009582520e-02 -3.368589282035827637e-01 -1.599017828702926636e-01
1.607191115617752075e-01 -5.287736654281616211e-02 -8.551899343729019165e-02 2.004162669181823730e-01 -7.291072010993957520e-01 1.370001137256622314e-01 -4.047752916812896729e-01 -4.579126238822937012e-01
4.711701869964599609e-01 1.255623549222946167e-01 -3.818597793579101562e-01 8.636053651571273804e-02 -5.411561131477355957e-01 -3.604847490787506104e-01 -1.321602612733840942e-01 4.107217192649841309e-01
-1.767779439687728882e-01 -4.246664643287658691e-01 -5.351986289024353027e-01 -4.000832140445709229e-01 2.541707269847393036e-02 -2.005760818719863892e-01 -5.443522334098815918e-01 6.861250847578048706e-02
-3.097124993801116943e-01 -1.508811265230178833e-01 -2.165185958147048950e-01 -3.274201750755310059e-01 -6.162252426147460938e-01 -1.897707581520080566e-01 -4.605715572834014893e-01 3.152081370353698730e-01
1.625074297189712524e-01 -5.642821192741394043e-01 -2.272516340017318726e-01 6.981664337217807770e-03 -3.266904950141906738e-01 -5.293095707893371582e-01 -4.047992825508117676e-01 2.296240329742431641e-01
9.490551799535751343e-02 6.041951104998588562e-02 1.029963791370391846e-01 3.291946947574615479e-01 -5.038390159606933594e-01 -2.471289485692977905e-01 -7.176045775413513184e-01 -1.961695551872253418e-01
6.294735670089721680e-01 -6.188297271728515625e-02 -6.651999950408935547e-01 -9.428054839372634888e-02 -5.518693849444389343e-02 1.640218347311019897e-01 -7.997158169746398926e-02 -3.349765837192535400e-01
-3.454378545284271240e-01 2.988122999668121338e-01 -6.655467748641967773e-01 -3.213688433170318604e-01 -2.269937843084335327e-01 3.177178278565406799e-02 -4.081288576126098633e-01 1.613962650299072266e-01
-7.074888050556182861e-02 2.400156706571578979e-01 -4.328181743621826172e-01 -3.474749624729156494e-02 -2.171472460031509399e-01 1.797463297843933105e-01 -3.797144591808319092e-01 7.247090339660644531e-01
7.455780506134033203e-01 -1.936626881361007690e-01 -8.703695237636566162e-02 -4.246039688587188721e-01 -3.741951286792755127e-01 -2.180471271276473999e-01 -9.175081551074981689e-02 1.508622765541076660e-01
7.757215946912765503e-02 2.660681009292602539e-01 -1.822312176227569580e-01 -5.217366814613342285e-01 -4.401512145996093750e-01 3.397473096847534180e-01 -5.012952685356140137e-01 2.394050657749176025e-01
1.462332904338836670e-01 -3.805902600288391113e-01 -7.577834129333496094e-01 2.361912280321121216e-01 7.297624647617340088e-02 1.510006338357925415e-01 -1.120755895972251892e-01 4.038034081459045410e-01
7.610978931188583374e-02 1.689270138740539551e-01 -3.827852308750152588e-01 -5.254331231117248535e-01 7.023890502750873566e-03 -3.987650275230407715e-01 -6.114065647125244141e-01 1.009232401847839355e-01
-7.800666242837905884e-02 1.373288333415985107e-01 -2.658675014972686768e-01 -3.110302984714508057e-01 -3.275407254695892334e-01 -3.207533154636621475e-03 -4.396364688873291016e-01 7.120791077613830566e-01
4.030423164367675781e-01 3.528409078717231750e-02 -8.401224017143249512e-01 9.630597382783889771e-02 1.796262711286544800e-01 1.073504388332366943e-01 -2.247552573680877686e-01 1.640934497117996216e-01
-4.593706429004669189e-01 8.281140774488449097e-02 -2.738431394100189209e-01 -8.014851808547973633e-02 -6.766795516014099121e-01 -2.186426669359207153e-01 -3.359417021274566650e-01 2.866188287734985352e-01
-4.963132739067077637e-01 -2.245465368032455444e-01 -3.200089633464813232e-01 -3.905111923813819885e-02 -6.523188948631286621e-01 -7.585953921079635620e-02 -3.913988769054412842e-01 1.218748390674591064e-01
5.644611120223999023e-01 8.738914132118225098e-02 -7.312083244323730469e-01 1.392025053501129150e-01 7.345961779356002808e-02 2.773045301437377930e-01 -1.781571060419082642e-01 7.529847323894500732e-02
1.528669446706771851e-01 -1.077661812305450439e-01 7.304029166698455811e-02 2.091623246669769287e-01 -2.717166244983673096e-01 2.637590467929840088e-01 -7.675415277481079102e-01 -4.282705485820770264e-01
1.300338357686996460e-01 -6.684421300888061523e-01 -4.187211990356445312e-01 1.436007022857666016e-01 -2.518935501575469971e-01 1.747502535581588745e-01 -3.839965760707855225e-01 -3.144618570804595947e-01
3.506215661764144897e-02 -5.443843603134155273e-01 -2.511839270591735840e-01 1.926312595605850220e-01 -2.432509064674377441e-01 1.408686488866806030e-02 -5.599925518035888672e-01 -4.788057506084442139e-01
2.570574283599853516e-01 3.874824643135070801e-01 -6.492797732353210449e-01 -4.549522101879119873e-01 -1.676371693611145020e-01 -1.332864747382700443e-03 -2.790030241012573242e-01 -2.220050841569900513e-01
1.461945027112960815e-01 5.329410433769226074e-01 -3.927042782306671143e-01 -5.264404416084289551e-01 -3.393594324588775635e-01 9.536682814359664917e-02 -3.445053696632385254e-01 1.424819380044937134e-01
1.898806095123291016e-01 -4.524703621864318848e-01 -2.208295017480850220e-01 4.188132286071777344e-01 -1.994296759366989136e-01 1.057019680738449097e-01 -6.017668247222900391e-01 -3.492525517940521240e-01
-1.922693699598312378e-01 -3.409521281719207764e-01 -2.798110842704772949e-01 -4.106158763170242310e-02 -8.314000815153121948e-02 4.666608572006225586e-01 -7.251627445220947266e-01 1.275075078010559082e-01
1.889152973890304565e-01 -1.356437504291534424e-01 -5.606137514114379883e-01 3.831764757633209229e-01 -3.955519199371337891e-01 2.870176136493682861e-01 -2.416178286075592041e-01 -4.331052303314208984e-01
3.405470848083496094e-01 4.042003676295280457e-02 -2.427692264318466187e-01 1.348804682493209839e-01 -6.035739779472351074e-01 -5.891618728637695312e-01 -2.218848094344139099e-02 3.055466711521148682e-01
2.192932814359664917e-01 -1.768093854188919067e-01 -2.543381154537200928e-01 -4.953939616680145264e-01 -2.838149070739746094e-01 -5.767908096313476562e-01 -3.722589910030364990e-01 2.423439472913742065e-01
-3.802690804004669189e-01 -6.606920063495635986e-02 -4.339244961738586426e-01 -2.073552757501602173e-01 -3.444525897502899170e-01 6.102358922362327576e-02 -4.984056353569030762e-01 4.989629983901977539e-01
2.959610223770141602e-01 1.611145138740539551e-01 -3.833875805139541626e-02 1.836072281002998352e-02 -6.100867986679077148e-01 -2.261664569377899170e-01 -1.987756341695785522e-01 6.494407653808593750e-01
4.319092631340026855e-02 1.044381335377693176e-01 -5.841609835624694824e-01 1.404878646135330200e-01 -3.089720308780670166e-01 -6.795794963836669922e-01 -2.329103350639343262e-01 -1.212731078267097473e-01
-1.912641078233718872e-01 3.733008503913879395e-01 -5.606740713119506836e-01 -4.346127808094024658e-01 -1.655348241329193115e-01 2.875989768654108047e-03 -5.392748117446899414e-01 5.092713981866836548e-02
3.998173773288726807e-01 8.919273316860198975e-02 -8.540499806404113770e-01 -1.813816428184509277e-01 1.275798492133617401e-02 -1.204741969704627991e-01 -1.573427021503448486e-01 -1.745180487632751465e-01
3.251922726631164551e-01 7.686252146959304810e-02 -1.653585582971572876e-01 -2.167552523314952850e-02 -6.404849290847778320e-01 -2.848972678184509277e-01 -1.724827140569686890e-01 5.825728774070739746e-01
-2.595114111900329590e-01 -4.121191501617431641e-01 -2.603486366569995880e-02 -1.775096058845520020e-01 -4.214701354503631592e-01 -3.036499917507171631e-01 -6.597898006439208984e-01 1.595659852027893066e-01
1.970851868391036987e-01 8.386627770960330963e-03 -2.230149954557418823e-01 4.009846448898315430e-01 -4.201656877994537354e-01 4.433192610740661621e-01 -5.295140743255615234e-01 3.116190731525421143e-01
2.025505751371383667e-01 -1.388098206371068954e-02 4.769748076796531677e-02 1.798076629638671875e-01 -8.874505758285522461e-01 4.517424479126930237e-02 -3.197939097881317139e-01 -1.797153055667877197e-01
2.421709746122360229e-01 -4.988708496093750000e-01 -5.348328351974487305e-01 2.661147117614746094e-01 -3.285168409347534180e-01 1.836615949869155884e-01 -2.551378607749938965e-01 -3.589814305305480957e-01
-1.011470109224319458e-01 -3.775911927223205566e-01 -5.860275030136108398e-01 1.940392404794692993e-01 1.183125656098127365e-02 -1.276271790266036987e-01 -5.229626297950744629e-01 -4.197570979595184326e-01
2.221885919570922852e-01 2.548704147338867188e-01 -8.023321628570556641e-01 -2.109542638063430786e-01 5.280345678329467773e-03 -6.718316674232482910e-02 -2.942346930503845215e-01 -3.260663747787475586e-01
-9.077657759189605713e-02 -5.086072087287902832e-01 -5.984469652175903320e-01 2.667321562767028809e-01 -2.621303200721740723e-01 2.350558191537857056e-01 -3.389152586460113525e-01 -2.548854053020477295e-01
2.580948360264301300e-02 1.119326651096343994e-01 -6.814785003662109375e-01 -4.665473997592926025e-01 -6.120843440294265747e-02 -2.243209183216094971e-01 -4.061459898948669434e-01 2.927536666393280029e-01
3.728767633438110352e-01 -2.166981548070907593e-01 -4.650924205780029297e-01 1.633672267198562622e-01 -5.263356566429138184e-01 -4.387246668338775635e-01 1.359021216630935669e-01 2.881440520286560059e-01
2.857638597488403320e-01 -3.940702974796295166e-01 -5.171991586685180664e-01 1.791167408227920532e-01 -3.582252860069274902e-01 2.454964518547058105e-01 -2.365418672561645508e-01 -4.678930044174194336e-01
4.417136907577514648e-01 -1.571134030818939209e-01 -5.404502749443054199e-01 -2.622302770614624023e-01 4.157371446490287781e-02 3.006274104118347168e-01 -3.197492659091949463e-01 -4.743506610393524170e-01
3.135182559490203857e-01 2.508120052516460419e-02 -1.375654339790344238e-01 2.381719797849655151e-01 -5.778638720512390137e-01 -2.358214855194091797e-01 -4.461224973201751709e-01 -4.866863787174224854e-01
2.248959057033061981e-02 5.427604541182518005e-02 -3.506701588630676270e-01 2.784705720841884613e-02 9.934934228658676147e-02 -4.489048421382904053e-01 -7.665631771087646484e-01 -2.716590464115142822e-01
7.932961583137512207e-01 -1.892937533557415009e-02 -7.052943110466003418e-02 -4.400544464588165283e-01 -1.554073840379714966e-01 -2.034765481948852539e-01 -3.204208910465240479e-01 -5.896409228444099426e-02
-2.129612863063812256e-01 7.617024332284927368e-02 -4.456633031368255615e-01 -1.804121583700180054e-01 -6.404630094766616821e-02 -2.930662035942077637e-01 -7.308571338653564453e-01 -3.058420121669769287e-01
1.654660403728485107e-01 -1.526281535625457764e-01 -6.432433426380157471e-02 -4.142244458198547363e-01 -7.186634540557861328e-01 -3.166231513023376465e-01 -1.590620279312133789e-01 3.627369105815887451e-01
4.438445568084716797e-01 -1.513702273368835449e-01 -6.543372273445129395e-01 -1.688285320997238159e-01 -2.237113267183303833e-01 -4.447634816169738770e-01 5.154861882328987122e-02 2.700189054012298584e-01
2.551095746457576752e-02 -4.555434882640838623e-01 -3.293831050395965576e-01 -1.682079732418060303e-01 -4.490103721618652344e-01 -3.792366981506347656e-01 -1.663374751806259155e-01 5.309832692146301270e-01
-9.537326544523239136e-02 -2.976325750350952148e-01 1.473638117313385010e-01 -1.387346237897872925e-01 -4.338009059429168701e-01 -8.578466624021530151e-02 -7.109467983245849609e-01 4.004596769809722900e-01
3.378939032554626465e-01 9.618367254734039307e-02 -8.743195533752441406e-01 -2.949965298175811768e-01 -8.594212681055068970e-02 8.180252462625503540e-02 -8.753559738397598267e-02 -5.812517553567886353e-02
2.125904858112335205e-01 -1.148216277360916138e-01 -3.195130527019500732e-01 -7.448570728302001953e-01 -1.781412810087203979e-01 1.731165498495101929e-01 -4.546528160572052002e-01 1.277014464139938354e-01
1.427292171865701675e-02 -5.431911945343017578e-01 -7.972589880228042603e-02 -1.608054637908935547e-01 -3.260415196418762207e-01 -1.870657056570053101e-01 -7.109296321868896484e-01 1.606461554765701294e-01
4.171914458274841309e-01 -9.408336132764816284e-03 -3.414247632026672363e-01 4.264613091945648193e-01 -5.778279900550842285e-01 2.814759910106658936e-01 -2.511100769042968750e-01 -2.263900935649871826e-01
2.494175918400287628e-02 5.460808277130126953e-01 -4.781565070152282715e-01 -4.441888928413391113e-01 -2.575009167194366455e-01 -6.045129150152206421e-02 -4.503589272499084473e-01 4.951975867152214050e-02
6.198537349700927734e-01 2.795916497707366943e-01 -1.562118977308273315e-01 2.762403786182403564e-01 -1.385865807533264160e-01 -2.955817878246307373e-01 -5.159689188003540039e-01 2.531804740428924561e-01
3.131691813468933105e-01 5.357199162244796753e-02 -5.506974458694458008e-01 -5.563922524452209473e-01 -4.513109624385833740e-01 2.618678808212280273e-01 6.387750059366226196e-02 9.939055144786834717e-02
1.480031013488769531e-01 1.767364740371704102e-01 -5.977756381034851074e-01 1.893121600151062012e-01 -1.593095511198043823e-01 -4.878946840763092041e-01 -3.967919051647186279e-01 -3.644445240497589111e-01
2.175891846418380737e-01 4.662311971187591553e-01 -7.188118696212768555e-01 -1.883061081171035767e-01 -8.617732673883438110e-02 1.279820222407579422e-02 -3.333346545696258545e-01 -2.538334429264068604e-01
-8.720343559980392456e-02 -9.326051920652389526e-02 -3.178296387195587158e-01 1.375077515840530396e-01 -3.470145761966705322e-01 9.457453340291976929e-02 -5.807580947875976562e-01 -6.301830410957336426e-01
3.203574419021606445e-01 -2.285052090883255005e-01 -5.063680410385131836e-01 4.660391807556152344e-01 -2.711316645145416260e-01 -3.341599106788635254e-01 -1.800498962402343750e-01 3.923801481723785400e-01
-1.177210062742233276e-01 4.677212238311767578e-01 -8.067317306995391846e-02 -8.470711112022399902e-02 -7.098324298858642578e-01 -3.169840872287750244e-01 -3.394276797771453857e-01 1.847785264253616333e-01
9.123173356056213379e-02 -7.044214606285095215e-01 -3.178642988204956055e-01 2.124601602554321289e-01 -4.153660535812377930e-01 1.068197563290596008e-02 -3.163608312606811523e-01 -2.767004370689392090e-01
-1.531449961476027966e-03 -6.095545887947082520e-01 -6.098789572715759277e-01 4.238882362842559814e-01 -1.394954621791839600e-01 -4.556746780872344971e-02 -2.163331806659698486e-01 9.204243868589401245e-02
4.574299454689025879e-01 -1.622387021780014038e-01 -8.359430357813835144e-03 -4.464122653007507324e-01 -6.727832555770874023e-01 -1.715262234210968018e-01 -4.495399817824363708e-02 2.846106886863708496e-01
3.714241385459899902e-01 2.411382347345352173e-01 -6.642002463340759277e-01 -5.287155508995056152e-01 -5.266927182674407959e-02 -1.697543710470199585e-01 -2.254427224397659302e-01 -2.791855484247207642e-02
5.329092741012573242e-01 -6.595618277788162231e-02 -3.805272579193115234e-01 1.699877083301544189e-01 -3.865311741828918457e-01 -5.230293273925781250e-01 -1.899832934141159058e-01 2.808932662010192871e-01
-5.048022139817476273e-04 2.278353869915008545e-01 -8.499047756195068359e-01 1.337046921253204346e-01 -8.873200416564941406e-02 4.745295643806457520e-02 -3.113868236541748047e-01 3.174722790718078613e-01
2.766443789005279541e-01 -2.589426338672637939e-01 -6.319006085395812988e-01 4.656803607940673828e-01 5.449826642870903015e-02 -1.490181237459182739e-01 -1.962717622518539429e-01 4.201914072036743164e-01
2.877803444862365723e-01 -1.008500307798385620e-01 -4.264095425605773926e-01 2.284115254878997803e-01 -5.433940887451171875e-01 -5.346573591232299805e-01 2.039475739002227783e-02 3.024285137653350830e-01
3.835214078426361084e-01 1.103814467787742615e-01 -8.272858858108520508e-01 -1.568160206079483032e-01 -1.407888438552618027e-02 1.254214942455291748e-01 -1.683275252580642700e-01 -2.957553863525390625e-01
-4.229716658592224121e-01 -2.955177724361419678e-01 -4.120998978614807129e-01 -2.852922081947326660e-01 -4.004481434822082520e-01 2.411209978163242340e-02 -5.492104887962341309e-01 1.413299292325973511e-01
1.532688885927200317e-01 2.423262298107147217e-01 -3.010840713977813721e-01 -4.559336602687835693e-01 -2.027303278446197510e-01 4.348523914813995361e-01 -5.713672637939453125e-01 2.502058446407318115e-01
3.797236084938049316e-01 5.711501240730285645e-01 -3.528523743152618408e-01 -2.423452883958816528e-01 -2.377911061048507690e-01 -3.809842467308044434e-01 -3.795889914035797119e-01 2.408653125166893005e-02
4.020440578460693359e-01 -2.004845142364501953e-01 1.833313331007957458e-02 -5.436208248138427734e-01 -5.549736618995666504e-01 -3.592975139617919922e-01 -2.396614849567413330e-01 8.819758892059326172e-02
1.882636696100234985e-01 4.392344132065773010e-02 -4.267666637897491455e-01 5.184370875358581543e-01 -1.191696971654891968e-01 -5.114713907241821289e-01 -4.846080541610717773e-01 -3.273452073335647583e-02
-2.032299786806106567e-01 -1.208011433482170105e-02 -4.833020567893981934e-01 -4.239641502499580383e-02 -3.764188587665557861e-01 2.842005789279937744e-01 -5.740991830825805664e-01 4.136694371700286865e-01
-2.011416405439376831e-01 -3.242754936218261719e-01 -5.951089262962341309e-01 -3.713856041431427002e-01 -6.908554118126630783e-03 1.039833649992942810e-01 -5.087959766387939453e-01 -3.042562901973724365e-01
7.045760154724121094e-01 -1.558653861284255981e-01 -9.764270484447479248e-02 1.689385809004306793e-02 -2.183427661657333374e-01 -6.726445257663726807e-02 -2.517475485801696777e-01 5.948816537857055664e-01
3.105426430702209473e-01 -3.005861639976501465e-01 -5.053338408470153809e-01 1.686575710773468018e-01 -5.114911794662475586e-01 -3.653312325477600098e-01 1.218811944127082825e-01 3.456275165081024170e-01
3.412125110626220703e-01 -1.843763887882232666e-01 -2.653346657752990723e-01 -3.328488208353519440e-03 -5.201383829116821289e-01 -4.125723540782928467e-01 -8.413376659154891968e-02 5.756105780601501465e-01
5.808982849121093750e-01 4.660102073103189468e-03 -4.349431023001670837e-02 2.964168190956115723e-01 6.459716707468032837e-03 -8.663834631443023682e-02 -7.256523966789245605e-01 -1.966249793767929077e-01
1.375191062688827515e-01 -4.082221686840057373e-01 -6.732762455940246582e-01 2.179266959428787231e-01 1.290787905454635620e-01 -3.875634865835309029e-03 -3.257113099098205566e-01 4.369050860404968262e-01
6.222214549779891968e-02 5.452733039855957031e-01 -2.526522278785705566e-01 -1.316840201616287231e-01 -7.109240442514419556e-02 -4.680407047271728516e-02 -7.768762111663818359e-01 8.276652544736862183e-02
2.176197022199630737e-01 -2.318316251039505005e-01 -5.555098652839660645e-01 9.696331620216369629e-02 -1.997676044702529907e-01 -2.558587193489074707e-01 -3.732270002365112305e-01 -5.798565745353698730e-01
-5.585203692317008972e-02 8.072548545897006989e-03 -3.087875247001647949e-01 -4.257170259952545166e-01 -8.181015849113464355e-01 -1.391334533691406250e-01 -4.140451923012733459e-02 1.728238016366958618e-01
1.851893812417984009e-01 -2.570082843303680420e-01 -2.579175233840942383e-01 5.380623787641525269e-02 6.695494055747985840e-02 6.084800362586975098e-01 -6.127129197120666504e-01 2.829969823360443115e-01
4.730956554412841797e-01 -9.848606586456298828e-02 -6.334465742111206055e-01 1.152478680014610291e-01 -1.060824394226074219e-01 -5.634637475013732910e-01 -1.439097672700881958e-01 4.989536851644515991e-02
3.238910138607025146e-01 5.740702152252197266e-01 -1.830959767103195190e-01 -1.582124233245849609e-01 -1.926887035369873047e-01 -3.534017801284790039e-01 -5.818107724189758301e-01 -8.035856485366821289e-02
-1.510971635580062866e-01 4.036576449871063232e-01 -5.141613483428955078e-01 2.605824172496795654e-01 -4.724407568573951721e-02 1.029563546180725098e-01 -5.183711051940917969e-01 4.476875960826873779e-01
4.268286824226379395e-01 -1.145322099328041077e-01 -1.813374012708663940e-01 2.576115429401397705e-01 -8.321714997291564941e-01 4.570897296071052551e-02 -6.370140612125396729e-02 -8.243738859891891479e-02
5.887206196784973145e-01 -5.225332081317901611e-02 -2.296717166900634766e-01 6.358035653829574585e-02 -1.525347530841827393e-01 -3.815152943134307861e-01 -5.754486322402954102e-01 3.064707815647125244e-01
4.827766120433807373e-01 2.122374027967453003e-01 -7.867576479911804199e-01 -2.839484214782714844e-01 -4.905965924263000488e-02 -1.153052505105733871e-02 -7.686096429824829102e-02 -1.175607666373252869e-01
-9.723357856273651123e-03 2.820466458797454834e-01 -4.552403390407562256e-01 -2.400918006896972656e-01 6.790335476398468018e-02 -4.129641056060791016e-01 -6.775223016738891602e-01 -1.458794027566909790e-01
-2.071929574012756348e-01 -3.041815459728240967e-01 -2.920655608177185059e-01 -3.086647689342498779e-01 -5.667694807052612305e-01 -3.021849989891052246e-01 -3.885653614997863770e-01 3.470475673675537109e-01
1.288831830024719238e-01 9.157592058181762695e-02 -4.841369688510894775e-01 1.069836467504501343e-01 9.050074964761734009e-02 -5.492727160453796387e-01 -6.202905178070068359e-01 -1.857896000146865845e-01
7.523285150527954102e-01 2.726234495639801025e-01 -6.921467185020446777e-02 -2.830803096294403076e-01 -2.996686398983001709e-01 -2.620916366577148438e-01 -2.462569624185562134e-01 2.358331829309463501e-01
5.910410284996032715e-01 4.509687423706054688e-01 -2.329620867967605591e-01 2.310891896486282349e-01 -3.989358544349670410e-01 -2.130391448736190796e-01 -2.828678488731384277e-01 2.346793711185455322e-01
-2.206781208515167236e-01 -1.198404654860496521e-01 8.253581076860427856e-02 -4.693971872329711914e-01 -4.655903279781341553e-01 -1.046196892857551575e-01 -6.747098565101623535e-01 1.638315171003341675e-01
2.543212771415710449e-01 2.568581998348236084e-01 -4.320431128144264221e-02 2.642781734466552734e-01 -8.054017424583435059e-01 2.350158095359802246e-01 -3.059092760086059570e-01 -1.226057577878236771e-02
3.636012971401214600e-01 1.755107194185256958e-01 -2.723923623561859131e-01 3.488984704017639160e-01 -2.846975326538085938e-01 -5.338032841682434082e-01 -4.985844790935516357e-01 -1.627181023359298706e-01
9.862546622753143311e-02 -6.943923979997634888e-02 -7.343582063913345337e-02 -3.706227242946624756e-01 -3.910046517848968506e-01 3.491317927837371826e-01 -4.938130378723144531e-01 5.692700743675231934e-01
2.182631045579910278e-01 -2.243718951940536499e-01 -5.080785751342773438e-01 -5.986489057540893555e-01 -2.292638868093490601e-01 -1.809515953063964844e-01 -2.274732440710067749e-01 3.852849304676055908e-01
-8.573615550994873047e-02 2.142786979675292969e-01 -4.291449785232543945e-01 -4.126162230968475342e-01 -2.186508476734161377e-01 4.311000704765319824e-01 -5.731935501098632812e-01 1.735228300094604492e-01
9.711047261953353882e-02 8.128944784402847290e-03 -2.006123661994934082e-01 -3.992450237274169922e-01 -3.850537538528442383e-01 5.406580567359924316e-01 -4.717828929424285889e-01 3.573583364486694336e-01
-4.629798531532287598e-01 -3.890540003776550293e-01 -3.478930294513702393e-01 -1.395587772130966187e-01 -4.330944716930389404e-01 -2.170904129743576050e-01 -5.061033368110656738e-01 5.422953888773918152e-02
2.460326105356216431e-01 -4.303286075592041016e-01 -2.974315583705902100e-01 -2.681509777903556824e-02 -7.098590135574340820e-01 -1.669804900884628296e-01 -3.491840884089469910e-02 3.634543418884277344e-01
4.135740995407104492e-01 -1.469108164310455322e-01 -1.304880827665328979e-01 6.042625904083251953e-01 -1.981752067804336548e-01 -2.107946574687957764e-01 -5.516471862792968750e-01 1.928492784500122070e-01
-3.917747735977172852e-02 -4.754955172538757324e-01 -5.585904121398925781e-01 -4.051257371902465820e-01 -4.428513050079345703e-01 -8.281916379928588867e-02 -2.194091081619262695e-01 2.123732268810272217e-01
1.962943971157073975e-01 -1.993426233530044556e-01 -1.543465554714202881e-01 -4.035450518131256104e-01 -7.068504691123962402e-01 -3.479309380054473877e-01 -5.162839964032173157e-02 3.342165350914001465e-01
3.205459117889404297e-01 2.232985496520996094e-01 -8.015204668045043945e-01 1.357148401439189911e-02 1.847266256809234619e-01 6.672454625368118286e-02 -3.932693302631378174e-01 -1.073880493640899658e-01
-2.466825693845748901e-01 3.240807354450225830e-01 -2.141862958669662476e-01 -1.434439979493618011e-02 -4.778683483600616455e-01 1.191489920020103455e-01 -6.602276563644409180e-01 3.310323953628540039e-01
1.678203940391540527e-01 -5.139350146055221558e-02 -3.244860172271728516e-01 1.208056658506393433e-01 -6.780323982238769531e-01 -4.829470813274383545e-01 -4.761243984103202820e-02 3.925267159938812256e-01
3.880972266197204590e-01 -8.984959125518798828e-02 -8.327624797821044922e-01 -7.909411191940307617e-02 -1.223289072513580322e-01 3.310156762599945068e-01 -3.023902652785181999e-03 -1.304361969232559204e-01
1.653153300285339355e-01 3.414347171783447266e-01 -8.383483886718750000e-01 9.612183272838592529e-02 -2.164491862058639526e-01 2.617927789688110352e-01 -1.329113841056823730e-01 -1.047595068812370300e-01
-3.148056268692016602e-01 -2.478343248367309570e-01 -1.061707437038421631e-01 9.231878072023391724e-02 -6.952841877937316895e-01 -4.275923222303390503e-02 -4.044837653636932373e-01 -4.133098125457763672e-01
1.531037129461765289e-02 9.767286479473114014e-02 -2.688172459602355957e-01 1.400851458311080933e-01 -7.891309261322021484e-01 -6.641733646392822266e-02 5.445835180580615997e-03 5.207404494285583496e-01
-5.289577692747116089e-02 -5.613643527030944824e-01 -3.698049783706665039e-01 1.190199851989746094e-01 1.555841118097305298e-01 -8.826610445976257324e-02 -6.498863101005554199e-01 2.771300077438354492e-01
2.454155534505844116e-01 4.262793362140655518e-01 -7.752301692962646484e-01 -8.749111741781234741e-02 3.909389954060316086e-03 -1.915676146745681763e-02 -3.849171400070190430e-01 2.961761876940727234e-02
