# Supplementary material for: Where is your field going? A machine learning approach to study the relative motion of the domains of physics
Source: PLoS One. 2020 Jun 18;15(6):e0233997. doi: 10.1371/journal.pone.0233997 (PMC7302634; doi:10.1371/journal.pone.0233997)
Supplement: S4 Data — (ZIP) [file pone.0233997.s004.zip › 3/Pacs4Run_3_VS_500_embeddings2002-2006ED8.txt]

4.405615329742431641e-01 -4.757583141326904297e-01 -4.471734762191772461e-01 3.042550683021545410e-01 5.250714421272277832e-01 -6.813289225101470947e-02 7.221456617116928101e-02 3.830281645059585571e-02
2.312327921390533447e-01 -7.025853395462036133e-01 -6.276091933250427246e-02 2.092497646808624268e-01 2.265639901161193848e-01 -3.855721056461334229e-01 3.001061379909515381e-01 -3.392936885356903076e-01
3.537362441420555115e-02 -5.438448190689086914e-01 -4.908905923366546631e-01 4.258362352848052979e-01 3.487586230039596558e-02 -2.501089870929718018e-01 4.611247181892395020e-01 -6.530515849590301514e-02
1.154630109667778015e-01 -7.588606476783752441e-01 -2.924132645130157471e-01 1.028437390923500061e-01 7.638916373252868652e-02 -5.551509857177734375e-01 -2.481247857213020325e-02 8.541824296116828918e-03
7.610850036144256592e-02 -8.146392703056335449e-01 -4.888299107551574707e-01 -1.266154795885086060e-01 9.235476702451705933e-02 -2.118328511714935303e-01 -1.404456794261932373e-01 4.956499487161636353e-02
7.123767584562301636e-02 -4.438287913799285889e-01 2.575761675834655762e-01 4.556357562541961670e-01 4.907405972480773926e-01 6.070274859666824341e-02 -3.648756742477416992e-01 -3.825524747371673584e-01
4.216782748699188232e-02 -5.293560624122619629e-01 5.349141359329223633e-01 4.782952070236206055e-01 2.598321735858917236e-01 -8.918762207031250000e-03 -1.345594674348831177e-01 3.426456749439239502e-01
1.151201277971267700e-01 -4.804160892963409424e-01 3.070147037506103516e-01 5.812966227531433105e-01 3.433570265769958496e-01 8.846823126077651978e-02 -1.965938806533813477e-01 -3.992673456668853760e-01
6.533122658729553223e-01 -4.101022183895111084e-01 -2.944648563861846924e-01 2.952432632446289062e-01 -4.725542664527893066e-02 -2.345693111419677734e-01 2.431292384862899780e-01 -3.387527763843536377e-01
1.724520027637481689e-01 -6.807524561882019043e-01 3.505763113498687744e-01 1.039802208542823792e-01 4.298223853111267090e-01 -7.459015399217605591e-02 -3.282907009124755859e-01 -2.739252150058746338e-01
-3.503687307238578796e-02 -8.471308350563049316e-01 -3.365267515182495117e-01 -1.413177400827407837e-01 3.365602791309356689e-01 1.775761544704437256e-01 -3.671340411528944969e-03 5.568671971559524536e-02
5.170795917510986328e-01 -6.452580094337463379e-01 8.997286669909954071e-03 1.154155656695365906e-02 2.956625074148178101e-03 -5.501101613044738770e-01 -5.015341565012931824e-02 1.044572442770004272e-01
6.751862168312072754e-01 -5.585673078894615173e-02 4.138713702559471130e-02 3.313209488987922668e-02 6.618552803993225098e-01 -2.522074282169342041e-01 -1.847059130668640137e-01 -4.915008321404457092e-02
2.452425807714462280e-01 -4.697837531566619873e-01 -6.253356337547302246e-01 3.130000233650207520e-01 4.123336821794509888e-02 -3.138423860073089600e-01 -2.025243826210498810e-02 -3.599142432212829590e-01
2.175827324390411377e-01 -3.964933454990386963e-01 4.438247531652450562e-02 7.909817695617675781e-01 -9.607558697462081909e-02 4.689150303602218628e-02 -3.947656154632568359e-01 2.365383505821228027e-02
1.529226005077362061e-01 -7.879584431648254395e-01 1.484041213989257812e-01 -8.486634492874145508e-02 3.504503071308135986e-01 2.633743286132812500e-01 -3.462554514408111572e-01 -1.201488152146339417e-01
1.899410784244537354e-01 -5.926010012626647949e-01 3.306992352008819580e-01 5.292147994041442871e-01 8.456598222255706787e-02 -3.992238044738769531e-01 -2.300478667020797729e-01 -6.215337291359901428e-02
-1.129864603281021118e-01 -4.124627709388732910e-01 -2.111591249704360962e-01 4.178786575794219971e-01 1.275192797183990479e-01 2.464547455310821533e-01 -6.183933615684509277e-01 3.721375763416290283e-01
3.840445578098297119e-01 -4.869039058685302734e-01 -1.028123274445533752e-01 2.791279852390289307e-01 5.885379388928413391e-02 5.321415066719055176e-01 -4.531453251838684082e-01 -1.870097219944000244e-01
-1.332576274871826172e-01 -3.153726458549499512e-01 -2.288790941238403320e-01 7.095232605934143066e-01 1.867443770170211792e-01 -3.754640519618988037e-01 -3.582206666469573975e-01 1.510128080844879150e-01
1.562627553939819336e-01 -8.743441104888916016e-01 6.218110769987106323e-02 -2.114107161760330200e-01 3.243448436260223389e-01 1.932062804698944092e-01 -1.407411694526672363e-01 -1.439318340271711349e-02
-3.225182592868804932e-01 -7.733362317085266113e-01 -1.261077225208282471e-01 4.300320744514465332e-01 2.032350599765777588e-01 -2.160202562808990479e-01 -4.641662910580635071e-02 8.353858441114425659e-02
-1.274633556604385376e-01 -4.807207584381103516e-01 -1.053535640239715576e-01 7.810593247413635254e-01 1.497962325811386108e-01 -3.087273538112640381e-01 5.363402515649795532e-02 -1.043054834008216858e-01
3.175146281719207764e-01 -1.886114478111267090e-01 7.090087234973907471e-02 2.982270419597625732e-01 7.304037809371948242e-01 -4.272012710571289062e-01 2.281114012002944946e-01 4.023167490959167480e-02
2.563692927360534668e-01 -2.722813487052917480e-01 8.010551333427429199e-02 7.424988746643066406e-01 2.560623735189437866e-02 -6.538928300142288208e-02 -5.446274876594543457e-01 -2.942273393273353577e-02
6.203895062208175659e-02 -3.118896782398223877e-01 -4.238536208868026733e-02 3.852006047964096069e-02 6.146808862686157227e-01 -3.700265288352966309e-01 -9.899436682462692261e-02 6.091334223747253418e-01
3.686477541923522949e-01 -4.052659869194030762e-01 1.695214062929153442e-01 1.294905506074428558e-02 6.504926681518554688e-01 -4.898684918880462646e-01 7.307939976453781128e-02 5.000778287649154663e-02
2.627001330256462097e-02 -3.101467192173004150e-01 -3.294431269168853760e-01 8.210216164588928223e-01 5.719384923577308655e-02 -1.993415802717208862e-01 -1.007952168583869934e-02 -2.782083451747894287e-01
-3.351506888866424561e-01 -5.182552933692932129e-01 -7.300672680139541626e-02 6.800723075866699219e-01 2.787190973758697510e-01 -2.410728335380554199e-01 1.895675249397754669e-02 1.228713914752006531e-01
1.277142614126205444e-01 -6.520724296569824219e-01 3.219793438911437988e-01 3.052519261837005615e-01 3.958774507045745850e-01 1.684534698724746704e-01 -1.633304953575134277e-01 -3.871288895606994629e-01
4.970285296440124512e-01 -7.965511083602905273e-01 1.846598982810974121e-01 5.314629897475242615e-02 -4.509246349334716797e-02 -2.104211896657943726e-01 1.634355336427688599e-01 -9.232322871685028076e-02
2.898526787757873535e-01 -4.392563700675964355e-01 3.965833187103271484e-01 5.468399524688720703e-01 1.789597123861312866e-01 -2.424767017364501953e-01 -4.141669571399688721e-01 -6.611672043800354004e-02
1.390658468008041382e-01 -2.023760825395584106e-01 -2.638840973377227783e-01 7.219177484512329102e-01 1.969855725765228271e-01 -2.214900106191635132e-01 -2.494691163301467896e-01 -4.458794891834259033e-01
8.152969926595687866e-02 -6.426505446434020996e-01 3.680298626422882080e-01 3.796915113925933838e-01 1.334229707717895508e-01 1.020719483494758606e-02 -4.285631775856018066e-01 3.149112761020660400e-01
-2.772844135761260986e-01 -4.394153654575347900e-01 -2.076756656169891357e-01 5.631218552589416504e-01 1.432720869779586792e-01 1.887929588556289673e-01 -4.117673635482788086e-01 3.795655965805053711e-01
3.247968256473541260e-01 -3.715849220752716064e-01 2.043379396200180054e-01 3.331921100616455078e-01 3.362705707550048828e-01 3.309819698333740234e-01 5.445495843887329102e-01 2.906880080699920654e-01
2.694757878780364990e-01 -7.280039787292480469e-01 4.763202369213104248e-01 3.973431289196014404e-01 1.999491639435291290e-02 -3.504202142357826233e-02 5.202789604663848877e-02 9.108141809701919556e-02
3.156699836254119873e-01 -4.351108968257904053e-01 2.421133667230606079e-01 8.432757854461669922e-02 6.914408802986145020e-01 -3.847246468067169189e-01 1.385009139776229858e-01 3.857683623209595680e-03
2.432269304990768433e-01 5.648876354098320007e-02 -2.979805171489715576e-01 2.857970297336578369e-01 7.959758043289184570e-01 -3.178439438343048096e-01 -3.232942894101142883e-02 1.775663197040557861e-01
-1.046796590089797974e-01 -6.754467487335205078e-01 1.986579596996307373e-01 5.400629639625549316e-01 2.453450113534927368e-01 -2.607450187206268311e-01 -2.624440193176269531e-01 -6.798480451107025146e-02
-2.283956408500671387e-01 -3.627502024173736572e-01 9.394142776727676392e-02 4.485577046871185303e-01 5.946750640869140625e-01 3.548939526081085205e-02 -4.911771714687347412e-01 -1.003279462456703186e-01
9.593005478382110596e-02 -5.473082661628723145e-01 2.334473580121994019e-01 6.325924992561340332e-01 1.191131398081779480e-01 -2.209187746047973633e-01 -4.110466241836547852e-01 -6.802825629711151123e-02
6.021396517753601074e-01 -3.319235146045684814e-01 2.119753807783126831e-01 2.742601335048675537e-01 8.672097325325012207e-02 1.824066340923309326e-01 2.954827249050140381e-01 5.282045602798461914e-01
-1.553437709808349609e-01 -6.799625754356384277e-01 -4.355021417140960693e-01 -1.911149770021438599e-01 5.126813650131225586e-01 8.349066227674484253e-02 -1.229832172393798828e-01 4.893181100487709045e-02
2.901603281497955322e-01 -4.639444351196289062e-01 -2.888076752424240112e-02 6.522586345672607422e-01 -3.387449681758880615e-02 1.387101411819458008e-01 -2.726531624794006348e-01 -4.237447381019592285e-01
2.480510920286178589e-01 -4.154278934001922607e-01 -2.179505974054336548e-01 4.510501325130462646e-01 -7.981194555759429932e-02 1.474354714155197144e-01 -6.971329450607299805e-01 2.898283861577510834e-02
-4.879380762577056885e-02 -8.610211014747619629e-01 -2.873015403747558594e-01 -1.921114325523376465e-01 2.894277870655059814e-01 1.102545633912086487e-01 -1.034307852387428284e-01 1.737539023160934448e-01
-3.097298443317413330e-01 -6.110278367996215820e-01 -5.301874876022338867e-02 5.729155540466308594e-01 3.011666834354400635e-01 -2.762431800365447998e-01 -1.641946583986282349e-01 7.548340409994125366e-02
1.894404292106628418e-01 -3.570504188537597656e-01 -1.872570626437664032e-02 6.022990345954895020e-01 1.141642034053802490e-01 4.996200799942016602e-01 -4.233149290084838867e-01 -1.779421120882034302e-01
5.526924729347229004e-01 -1.549674719572067261e-01 3.193865418434143066e-01 3.483495712280273438e-01 6.199989318847656250e-01 -1.989752799272537231e-01 1.421152055263519287e-01 5.453718081116676331e-02
2.465699613094329834e-01 -5.061341524124145508e-01 1.835145638324320316e-03 6.864729523658752441e-01 -1.051247417926788330e-01 2.299160808324813843e-01 -1.970193386077880859e-01 -3.302328586578369141e-01
9.220494329929351807e-02 -3.209641575813293457e-01 -6.971215009689331055e-01 3.086454868316650391e-01 2.309093624353408813e-01 -3.710530698299407959e-01 -2.289989590644836426e-01 -2.525860965251922607e-01
4.760316610336303711e-01 -3.135497570037841797e-01 1.217219419777393341e-02 7.681303620338439941e-01 -1.028904616832733154e-01 -4.464655369520187378e-02 2.589731514453887939e-01 7.253278791904449463e-02
1.569511741399765015e-01 -6.256057024002075195e-01 3.729623854160308838e-01 3.798070251941680908e-01 4.575412347912788391e-02 2.783222496509552002e-02 -4.567572772502899170e-01 2.985535860061645508e-01
-2.693302035331726074e-01 -5.464158654212951660e-01 1.567214913666248322e-02 5.996119379997253418e-01 4.171785414218902588e-01 -2.619092464447021484e-01 -5.729274451732635498e-02 -1.522957235574722290e-01
-1.285627037286758423e-01 -3.774173855781555176e-01 -1.392927020788192749e-01 9.020195603370666504e-01 1.214572880417108536e-02 -9.038112126290798187e-03 1.254306361079216003e-02 8.717513084411621094e-02
9.186884760856628418e-02 -8.955133557319641113e-01 -1.388155221939086914e-01 -1.660382896661758423e-01 2.855780124664306641e-01 1.819268614053726196e-01 -1.649516969919204712e-01 -3.026721067726612091e-02
2.453762292861938477e-02 -4.197798967361450195e-01 1.612710803747177124e-01 7.812457084655761719e-01 -3.846094757318496704e-02 3.884800150990486145e-02 -3.260268568992614746e-01 2.784737646579742432e-01
3.486944437026977539e-01 -8.974654078483581543e-01 -1.500221341848373413e-02 -8.419657498598098755e-02 2.046660184860229492e-01 6.890691816806793213e-02 -1.118041351437568665e-01 -8.073029667139053345e-02
9.000919759273529053e-03 -2.688795626163482666e-01 -2.161548733711242676e-01 8.169394731521606445e-01 -1.404468622058629990e-02 4.428437948226928711e-01 -6.244689226150512695e-02 1.153358519077301025e-01
2.064038962125778198e-01 -2.898106276988983154e-01 -6.963176131248474121e-01 3.665290474891662598e-01 1.492104381322860718e-01 -1.556588411331176758e-01 -2.753868699073791504e-01 -3.631449341773986816e-01
-1.681767553091049194e-01 -3.767789900302886963e-01 -2.918853163719177246e-01 5.381771922111511230e-01 2.964508952572941780e-03 2.292731553316116333e-01 -3.686699569225311279e-01 5.161687135696411133e-01
3.467876091599464417e-02 -7.321320772171020508e-01 1.271012276411056519e-01 4.337249100208282471e-01 1.488692760467529297e-01 -4.599665403366088867e-01 -1.293014883995056152e-01 -8.976580947637557983e-02
2.296520620584487915e-01 -3.699880540370941162e-01 -1.183571293950080872e-01 -4.827329888939857483e-02 7.766723036766052246e-01 -4.315805137157440186e-01 -1.612941920757293701e-02 6.548423320055007935e-02
3.152659237384796143e-01 -3.164132833480834961e-01 2.002819031476974487e-01 7.422916293144226074e-01 9.615043550729751587e-02 5.135165899991989136e-02 -3.599722683429718018e-01 -2.606114447116851807e-01
2.429322004318237305e-01 -4.451471269130706787e-01 -3.942865431308746338e-01 1.687048226594924927e-01 2.200089842081069946e-01 6.585186123847961426e-01 -1.184697672724723816e-01 -2.506368458271026611e-01
2.285199910402297974e-01 -3.729062378406524658e-01 -2.564308643341064453e-01 -5.854566022753715515e-02 7.248032093048095703e-01 -2.695542275905609131e-01 7.733733206987380981e-02 3.681779503822326660e-01
5.357631444931030273e-01 -5.111695528030395508e-01 -1.767937839031219482e-01 3.743127882480621338e-01 -3.572702407836914062e-01 -1.588670909404754639e-01 1.031684279441833496e-01 3.417206406593322754e-01
2.848108708858489990e-01 -5.047283768653869629e-01 -1.624225825071334839e-01 3.294854164123535156e-01 4.096444323658943176e-02 4.816367030143737793e-01 -5.352053642272949219e-01 -9.536068886518478394e-02
-1.528088301420211792e-01 -4.060363471508026123e-01 -2.336747050285339355e-01 4.465671777725219727e-01 1.993492990732192993e-01 4.003702998161315918e-01 -5.659231543540954590e-01 1.935259252786636353e-01
4.555455595254898071e-02 -4.695043861865997314e-01 1.140599846839904785e-01 6.717897653579711914e-01 2.356595098972320557e-01 -2.714948952198028564e-01 -3.027763664722442627e-01 -3.037447631359100342e-01
-1.137381717562675476e-01 -7.970265150070190430e-01 2.717121839523315430e-01 3.359545469284057617e-01 1.638149470090866089e-01 -6.083526089787483215e-02 3.043471276760101318e-01 2.048315703868865967e-01
2.874743640422821045e-01 -4.088700115680694580e-01 -1.584949642419815063e-01 -6.869244575500488281e-02 4.327104389667510986e-01 -5.124311447143554688e-01 -9.331592917442321777e-02 5.116763114929199219e-01
1.178028881549835205e-01 -8.333013653755187988e-01 1.300970017910003662e-01 -1.501787751913070679e-01 4.033028483390808105e-01 8.715844899415969849e-02 -3.197144344449043274e-02 -2.845705151557922363e-01
7.301070690155029297e-01 -2.722782790660858154e-01 1.025589480996131897e-01 3.683700412511825562e-02 4.217555820941925049e-01 3.168288767337799072e-01 2.874650955200195312e-01 1.415564119815826416e-01
-2.217663526535034180e-01 -6.855068802833557129e-01 -2.740596793591976166e-02 5.249856114387512207e-01 1.670998036861419678e-01 -3.222346007823944092e-01 -2.640516459941864014e-01 5.530216172337532043e-02
2.188815176486968994e-01 6.376967765390872955e-03 1.265999209135770798e-02 5.016199946403503418e-01 7.602720260620117188e-01 -3.025218844413757324e-01 1.277573406696319580e-01 1.200508922338485718e-01
2.241037935018539429e-01 -7.597056776285171509e-02 -1.095620263367891312e-02 4.228278994560241699e-01 7.979739904403686523e-01 1.645304262638092041e-02 3.312854468822479248e-01 -1.353487968444824219e-01
3.194252550601959229e-01 7.821087725460529327e-03 -2.654974162578582764e-01 3.382446467876434326e-01 6.683762073516845703e-01 -1.347926557064056396e-01 3.386164903640747070e-01 3.653094470500946045e-01
2.014391571283340454e-01 -4.822182953357696533e-01 -1.522909998893737793e-01 6.363132596015930176e-01 -1.087215319275856018e-01 -1.021936163306236267e-01 -4.978362023830413818e-01 -1.693981736898422241e-01
-1.608870625495910645e-01 -5.400273799896240234e-01 1.323027312755584717e-01 5.088475942611694336e-01 4.371714890003204346e-01 -9.488658607006072998e-02 -4.239954054355621338e-01 -1.617448031902313232e-01
1.327524036169052124e-01 -4.376297891139984131e-01 -3.481980562210083008e-01 7.157709598541259766e-01 -4.020655155181884766e-02 -1.850576847791671753e-01 -1.461115479469299316e-01 -3.163470029830932617e-01
2.687227725982666016e-02 -3.609278798103332520e-01 -2.422022372484207153e-01 5.021472573280334473e-01 2.689948379993438721e-01 4.123414456844329834e-01 -5.584396123886108398e-01 -6.290203332901000977e-02
4.223165512084960938e-01 -2.847406454384326935e-02 2.187549769878387451e-01 4.987201392650604248e-01 6.821751594543457031e-01 -2.249389588832855225e-01 8.982535451650619507e-02 1.527406647801399231e-02
3.036714494228363037e-01 -3.245484232902526855e-01 -3.943938016891479492e-02 3.103487789630889893e-01 1.287343502044677734e-01 4.490876495838165283e-01 -6.881940960884094238e-01 1.127691492438316345e-01
2.346558868885040283e-01 -2.309846729040145874e-01 -4.247130155563354492e-01 3.111597299575805664e-01 2.934432923793792725e-01 5.152300596237182617e-01 -1.892452239990234375e-01 -4.764413833618164062e-01
1.065480709075927734e-01 -1.058059260249137878e-01 -4.441766999661922455e-03 2.996426820755004883e-01 8.672178387641906738e-01 -1.644018888473510742e-01 6.789379566907882690e-02 3.224016726016998291e-01
-2.112567275762557983e-01 -4.633104801177978516e-01 1.285981982946395874e-01 4.119234979152679443e-01 6.089889407157897949e-01 2.607840895652770996e-01 -1.863986402750015259e-01 -2.843853235244750977e-01
8.405309915542602539e-02 -4.459288716316223145e-01 -3.904296755790710449e-01 7.226758003234863281e-01 -9.550116956233978271e-02 2.578710671514272690e-03 -1.833061575889587402e-01 -2.768730819225311279e-01
1.820303499698638916e-01 -4.304357767105102539e-01 2.776573598384857178e-01 3.921115398406982422e-01 6.526898741722106934e-01 -3.523793220520019531e-01 -2.382488735020160675e-02 1.454520854167640209e-03
-8.092022687196731567e-02 -6.111136674880981445e-01 -3.003352582454681396e-01 2.359921336174011230e-01 1.549503356218338013e-01 6.276366710662841797e-01 2.341182827949523926e-01 3.674136474728584290e-02
3.607319593429565430e-01 -2.917708754539489746e-01 -4.338026940822601318e-01 -9.381400793790817261e-02 5.489910840988159180e-01 -4.335460960865020752e-01 -8.660571277141571045e-02 3.015003502368927002e-01
1.608341336250305176e-01 -4.440217912197113037e-01 -2.527539432048797607e-01 7.622126936912536621e-01 -9.197454899549484253e-02 -1.750667244195938110e-01 -7.022167742252349854e-02 -2.967919707298278809e-01
-2.706249952316284180e-01 -4.138532578945159912e-01 8.136652410030364990e-02 5.703451633453369141e-01 5.546050667762756348e-01 5.985870957374572754e-03 -2.476586550474166870e-01 -2.337010502815246582e-01
4.568820595741271973e-01 -4.670823514461517334e-01 -9.592065960168838501e-02 2.188759893178939819e-01 2.593520097434520721e-02 6.800829172134399414e-01 -1.642163097858428955e-01 -1.607269346714019775e-01
3.691891431808471680e-01 -6.728634238243103027e-01 -7.259916514158248901e-02 -2.473677992820739746e-01 4.266201853752136230e-01 3.306515216827392578e-01 -4.009433090686798096e-02 -2.270458191633224487e-01
-1.583098769187927246e-01 -7.321304082870483398e-01 -5.395780876278877258e-02 4.742506146430969238e-01 1.639130562543869019e-01 -1.982540190219879150e-01 -3.700586557388305664e-01 -8.934465795755386353e-02
-3.148611187934875488e-01 -6.105822324752807617e-01 -1.274841725826263428e-01 5.131716132164001465e-01 2.781498730182647705e-01 -3.108735084533691406e-01 -2.614654302597045898e-01 7.797798514366149902e-02
1.585315614938735962e-01 -3.416223526000976562e-01 3.657755851745605469e-01 5.399056673049926758e-01 4.496362209320068359e-01 1.783294826745986938e-01 -3.552484810352325439e-01 -2.696226537227630615e-01
7.342277169227600098e-01 -2.521905675530433655e-02 -6.201967597007751465e-01 1.390582695603370667e-02 2.505350708961486816e-01 8.558316528797149658e-02 -3.699552267789840698e-02 -6.305097788572311401e-02
-5.700821429491043091e-02 -9.339099526405334473e-01 -2.398216724395751953e-01 -5.091164633631706238e-02 2.300428450107574463e-01 -1.045722588896751404e-01 1.942599378526210785e-02 -1.495377067476511002e-02
4.328075051307678223e-02 -3.318231105804443359e-01 -4.661942422389984131e-01 7.016860246658325195e-01 3.529760986566543579e-02 -9.992314130067825317e-02 -3.227757215499877930e-01 -2.508090436458587646e-01
3.361798822879791260e-01 -2.559591829776763916e-01 -2.679617106914520264e-01 7.483215928077697754e-01 -1.798266619443893433e-01 3.696658015251159668e-01 1.378670483827590942e-01 4.100828245282173157e-02
4.528844952583312988e-01 5.150778219103813171e-03 2.392297536134719849e-01 3.553690314292907715e-01 7.444821596145629883e-01 1.653862297534942627e-01 1.354610323905944824e-01 1.067477017641067505e-01
-1.159559413790702820e-01 -7.053756117820739746e-01 -5.569392815232276917e-02 5.466310381889343262e-01 1.010902449488639832e-01 -8.781754225492477417e-02 -3.998395502567291260e-01 -9.638177603483200073e-02
4.675709605216979980e-01 -4.051492214202880859e-01 2.465865314006805420e-01 2.939096093177795410e-02 3.190614283084869385e-01 3.975615501403808594e-01 1.809041947126388550e-01 5.128167271614074707e-01
6.793843507766723633e-01 -2.294922014698386192e-03 1.257353872060775757e-01 3.131794035434722900e-01 6.409453749656677246e-01 -3.698824718594551086e-02 1.103840172290802002e-01 1.330593135207891464e-02
2.347041517496109009e-01 -4.393528401851654053e-02 8.808118849992752075e-02 1.423984766006469727e-01 9.342027306556701660e-01 1.119191795587539673e-01 1.814891956746578217e-02 1.713421344757080078e-01
5.028651282191276550e-02 -2.055292278528213501e-01 -6.810135245323181152e-01 3.487225472927093506e-01 3.945129513740539551e-01 -2.457175403833389282e-01 -1.754845529794692993e-01 -3.507560789585113525e-01
-2.114091366529464722e-01 -3.443155586719512939e-01 -3.070771694183349609e-01 7.576123476028442383e-01 1.104325056076049805e-01 3.630711436271667480e-01 -1.379298716783523560e-01 7.375276833772659302e-02
4.636529386043548584e-01 -1.821019649505615234e-01 9.027919918298721313e-02 5.590642690658569336e-01 6.188911944627761841e-02 4.454527497291564941e-01 -4.724087715148925781e-01 -7.571899145841598511e-02
2.173612117767333984e-01 -3.946500718593597412e-01 1.553886979818344116e-01 6.885851025581359863e-01 5.974790826439857483e-02 -2.995584011077880859e-01 -4.531483948230743408e-01 7.867073640227317810e-03
8.677141368389129639e-02 -4.792117476463317871e-01 -3.478820919990539551e-01 -1.454485654830932617e-01 5.578739643096923828e-01 3.493138551712036133e-01 -4.175260066986083984e-01 -1.143596470355987549e-01
1.435380131006240845e-01 -6.348645091056823730e-01 2.700369656085968018e-01 4.432472586631774902e-01 2.487400472164154053e-01 1.088565215468406677e-01 -9.369207173585891724e-02 -4.737683832645416260e-01
3.286293447017669678e-01 -1.292714327573776245e-01 -2.355346381664276123e-01 4.754017889499664307e-01 2.447284609079360962e-01 2.636841535568237305e-01 -5.385715365409851074e-01 -4.175257682800292969e-01
4.890241026878356934e-01 -3.992714285850524902e-01 -4.184431731700897217e-01 5.106841921806335449e-01 -2.767476141452789307e-01 -2.801916897296905518e-01 1.022163704037666321e-01 8.723096107132732868e-05
2.698908150196075439e-01 -2.705811560153961182e-01 -6.244232058525085449e-01 -1.129783540964126587e-01 4.344214797019958496e-01 2.890852689743041992e-01 -4.123924672603607178e-01 9.442609548568725586e-02
1.648943424224853516e-01 -4.714355766773223877e-01 2.381538003683090210e-01 4.502781331539154053e-01 2.725613415241241455e-01 4.853221476078033447e-01 -2.862070500850677490e-01 -3.151965737342834473e-01
5.119471549987792969e-01 -2.940118610858917236e-01 4.027277827262878418e-01 -4.584955796599388123e-02 6.302505731582641602e-01 1.329942047595977783e-01 -6.201489269733428955e-02 2.615841925144195557e-01
-1.907440125942230225e-01 -8.046515583992004395e-01 2.463136613368988037e-01 3.892604708671569824e-01 1.363098472356796265e-01 7.389035820960998535e-02 5.109350383281707764e-02 2.780425548553466797e-01
4.626513719558715820e-01 -2.676424682140350342e-01 -7.492426037788391113e-02 4.187065958976745605e-01 1.055557802319526672e-01 4.817869961261749268e-01 4.959400296211242676e-01 2.101792395114898682e-01
3.805351257324218750e-02 -5.156752467155456543e-01 3.581112623214721680e-01 6.251491904258728027e-01 3.116630911827087402e-01 -1.075833439826965332e-01 -2.819223701953887939e-01 -1.593350321054458618e-01
-2.054703384637832642e-01 -4.164978563785552979e-01 -2.546803653240203857e-01 7.040831446647644043e-01 9.393063932657241821e-02 3.468252122402191162e-01 -2.347842156887054443e-01 1.987012177705764771e-01
4.950247704982757568e-01 -3.938778303563594818e-03 1.217553243041038513e-01 3.930380642414093018e-01 7.023047208786010742e-01 -1.657231599092483521e-01 2.394928336143493652e-01 8.705560863018035889e-02
-2.725629806518554688e-01 -4.725610315799713135e-01 -2.463296502828598022e-01 3.395908176898956299e-01 2.581658065319061279e-01 3.208536803722381592e-01 -5.553442239761352539e-01 2.199801355600357056e-01
7.936636805534362793e-01 -7.773548364639282227e-02 1.861701756715774536e-01 3.023951649665832520e-01 4.599954485893249512e-01 -4.448563605546951294e-02 1.531758904457092285e-01 -3.024931252002716064e-02
2.147747576236724854e-01 -4.041536748409271240e-01 -6.568924188613891602e-01 -1.313965767621994019e-01 3.253986835479736328e-01 2.299860268831253052e-01 -4.277524054050445557e-01 2.984105143696069717e-03
1.669112443923950195e-01 -1.661746203899383545e-01 -4.152777194976806641e-01 2.001154236495494843e-02 7.234425544738769531e-01 1.468963827937841415e-02 1.695460975170135498e-01 4.683371782302856445e-01
-1.069094464182853699e-01 -7.423620223999023438e-01 -5.126362442970275879e-01 -1.630970090627670288e-02 2.805049419403076172e-01 2.787313461303710938e-01 1.252227425575256348e-01 4.849802702665328979e-02
3.619040250778198242e-01 -1.874036192893981934e-01 -2.186728119850158691e-01 4.592320024967193604e-01 2.317137718200683594e-01 2.220748960971832275e-01 -3.489075303077697754e-01 -5.919867753982543945e-01
6.030088663101196289e-01 -7.749239206314086914e-01 5.341030657291412354e-02 -4.332786053419113159e-02 -1.566233932971954346e-01 -8.097040653228759766e-02 -4.810893442481756210e-03 5.746441427618265152e-03
2.413760721683502197e-01 -3.617501854896545410e-01 -7.809705734252929688e-01 2.826998531818389893e-01 9.475868195295333862e-02 -1.194359287619590759e-01 6.667345762252807617e-02 -3.055332601070404053e-01
5.732569694519042969e-01 -2.158384025096893311e-01 1.145973708480596542e-02 4.878034889698028564e-01 1.679721102118492126e-02 3.808613121509552002e-01 -4.289777278900146484e-01 -2.394725978374481201e-01
-2.075330168008804321e-01 -4.676768779754638672e-01 -9.443257004022598267e-02 6.913764476776123047e-01 1.772336661815643311e-01 -2.212251424789428711e-01 -4.002406895160675049e-01 1.036555618047714233e-01
3.916578590869903564e-01 -4.287827312946319580e-01 -3.136232495307922363e-01 -1.662009358406066895e-01 4.015020132064819336e-01 -1.893258392810821533e-01 2.139347232878208160e-02 5.824614167213439941e-01
3.966590464115142822e-01 -3.408258855342864990e-01 -4.678808748722076416e-01 -3.257999718189239502e-01 4.139696061611175537e-01 1.785256713628768921e-01 -4.081079065799713135e-01 1.778955906629562378e-01
7.054752707481384277e-01 -3.172641694545745850e-01 3.103514611721038818e-01 2.221811115741729736e-01 3.300999402999877930e-01 9.608542919158935547e-02 3.325376808643341064e-01 1.648818850517272949e-01
-5.802525952458381653e-02 -5.932754874229431152e-01 -5.097530484199523926e-01 9.346224367618560791e-02 1.681565344333648682e-01 5.819141268730163574e-01 1.470678579062223434e-02 9.464167803525924683e-02
5.864469707012176514e-02 -1.802255958318710327e-01 -2.689146101474761963e-01 7.442964613437652588e-02 8.150846362113952637e-01 -4.731881245970726013e-02 1.233097091317176819e-01 4.521253108978271484e-01
1.434064060449600220e-01 -2.429686486721038818e-01 -4.548500478267669678e-01 1.624424904584884644e-01 4.106339216232299805e-01 6.214975118637084961e-01 -2.403803616762161255e-01 -2.728784680366516113e-01
8.616850525140762329e-02 -6.223343610763549805e-01 4.863911867141723633e-01 4.891320168972015381e-01 1.270042508840560913e-01 1.876590102910995483e-01 -1.259625852108001709e-01 2.494712620973587036e-01
-8.281843364238739014e-02 -3.543825745582580566e-01 -3.005277216434478760e-01 5.213430523872375488e-01 2.200726792216300964e-02 2.932486534118652344e-01 -4.515046775341033936e-01 4.637921750545501709e-01
1.589482575654983521e-01 -7.606443166732788086e-01 -3.291791677474975586e-01 4.006000608205795288e-02 -1.730759888887405396e-01 2.580264210700988770e-01 -1.596383452415466309e-01 4.051845967769622803e-01
3.872393369674682617e-01 -2.615545988082885742e-01 -4.852200746536254883e-01 -7.570853829383850098e-02 4.138558506965637207e-01 -3.307876288890838623e-01 -3.964315727353096008e-02 5.081298947334289551e-01
5.204111337661743164e-01 -1.302439570426940918e-01 2.620769739151000977e-01 2.796595096588134766e-01 4.635250866413116455e-01 3.960143923759460449e-01 1.665099561214447021e-01 4.073162078857421875e-01
2.518122792243957520e-01 -7.524186372756958008e-02 4.350058361887931824e-02 3.874132335186004639e-01 8.246817588806152344e-01 -4.209278151392936707e-02 2.918507158756256104e-01 -1.090834289789199829e-01
4.513267800211906433e-02 -5.738815665245056152e-01 -6.175598502159118652e-01 -1.396620571613311768e-01 3.905384540557861328e-01 2.890112102031707764e-01 1.775193959474563599e-01 1.327952183783054352e-02
7.845392823219299316e-01 -1.347872018814086914e-01 -5.713979601860046387e-01 6.119201704859733582e-02 4.228737577795982361e-02 6.907778233289718628e-02 -1.304883360862731934e-01 1.118186935782432556e-01
2.883417010307312012e-01 -2.434693574905395508e-01 -2.079483866691589355e-01 5.824766755104064941e-01 -2.325869053602218628e-01 -1.267036497592926025e-01 -4.208679497241973877e-01 4.772630333900451660e-01
5.291275382041931152e-01 -2.705934345722198486e-01 -7.772437483072280884e-02 -1.548728346824645996e-02 4.297427833080291748e-01 -2.337670624256134033e-01 1.343648880720138550e-01 6.189849972724914551e-01
2.559050917625427246e-01 -9.809107333421707153e-02 -6.766535341739654541e-02 4.638738632202148438e-01 4.288334846496582031e-01 2.519962787628173828e-01 -4.764612019062042236e-01 -4.803304672241210938e-01
8.112557977437973022e-02 -6.575539112091064453e-01 8.090198785066604614e-02 6.720504760742187500e-01 -4.382816702127456665e-02 -1.057827770709991455e-01 -2.250843048095703125e-01 -1.976632922887802124e-01
9.156524389982223511e-02 -6.169181466102600098e-01 -6.896711587905883789e-01 -1.185255721211433411e-01 2.346149682998657227e-01 1.219775676727294922e-01 -2.008737474679946899e-01 1.051682233810424805e-01
-2.858284115791320801e-02 -6.252169013023376465e-01 -4.545837342739105225e-01 -1.875852793455123901e-01 4.874453246593475342e-01 1.210894659161567688e-01 -3.289155066013336182e-01 -7.746703177690505981e-02
5.792853832244873047e-01 -1.317504793405532837e-01 -6.628673523664474487e-02 3.955765962600708008e-01 2.500437796115875244e-01 -6.163846254348754883e-01 2.078951895236968994e-01 2.287540026009082794e-02
3.436190783977508545e-01 -2.919357120990753174e-01 1.316402107477188110e-01 5.023047327995300293e-01 1.047588139772415161e-02 3.904830515384674072e-01 -6.119368076324462891e-01 -2.598666585981845856e-03
1.575357466936111450e-01 -7.971990108489990234e-01 -3.112065196037292480e-01 -2.311180830001831055e-01 3.104832470417022705e-01 2.970295548439025879e-01 3.958810865879058838e-02 5.654973909258842468e-02
5.724108815193176270e-01 -2.447190731763839722e-01 -3.304460942745208740e-01 -1.402687579393386841e-01 4.392034113407135010e-01 -2.016844153404235840e-01 2.467244304716587067e-02 4.994027912616729736e-01
3.415172100067138672e-01 -4.409752786159515381e-01 -1.105082035064697266e-01 3.267259001731872559e-01 -1.960198208689689636e-02 7.329736351966857910e-01 -1.181648075580596924e-01 -1.354533284902572632e-01
1.324493587017059326e-01 -6.678260564804077148e-01 -1.901950687170028687e-01 3.692428767681121826e-01 -1.298396885395050049e-01 2.440706044435501099e-01 -5.312967896461486816e-01 7.242859899997711182e-02
1.414522081613540649e-01 -5.958610177040100098e-01 1.182523439638316631e-03 5.126997828483581543e-01 1.567621529102325439e-02 -2.346887141466140747e-01 -5.503872036933898926e-01 -6.186969578266143799e-02
-1.170189082622528076e-01 -8.153548240661621094e-01 1.333204507827758789e-01 2.304775565862655640e-01 2.322317510843276978e-01 -1.853170096874237061e-01 3.806684911251068115e-01 1.320086717605590820e-01
-2.905781567096710205e-01 -6.426275372505187988e-01 -1.687358468770980835e-01 5.592933893203735352e-01 2.126519978046417236e-01 -2.537524104118347168e-01 2.273298949003219604e-01 4.831697326153516769e-03
3.494938910007476807e-01 -7.191655635833740234e-01 -2.546206712722778320e-01 -1.934823244810104370e-01 3.390055596828460693e-01 -3.433919548988342285e-01 1.212815791368484497e-01 -1.040959507226943970e-01
5.811213254928588867e-01 -2.840841934084892273e-02 -6.838080883026123047e-01 2.924468219280242920e-01 -2.684101834893226624e-02 -7.290431857109069824e-02 -2.761898040771484375e-01 1.614187210798263550e-01
-1.201485842466354370e-01 -8.317242264747619629e-01 3.082833886146545410e-01 2.771186232566833496e-01 1.585319042205810547e-01 5.459913983941078186e-02 1.249755099415779114e-01 2.797026932239532471e-01
5.050449371337890625e-01 -2.987262606620788574e-01 -3.139662444591522217e-01 4.994486272335052490e-01 -2.200949043035507202e-01 -1.829950511455535889e-01 2.677262425422668457e-01 3.925077617168426514e-01
1.991883516311645508e-01 -2.928236722946166992e-01 -3.138508498668670654e-01 1.512889266014099121e-01 2.140750586986541748e-01 6.592027544975280762e-01 -4.427743554115295410e-01 2.770600914955139160e-01
1.003305763006210327e-01 -5.628800988197326660e-01 1.363252475857734680e-02 5.430445075035095215e-01 2.034805119037628174e-01 -5.589807778596878052e-02 -2.728676795959472656e-01 -5.089508891105651855e-01
3.979224860668182373e-01 2.062625288963317871e-01 -7.159289121627807617e-01 4.375472366809844971e-01 2.640721499919891357e-01 -2.111981064081192017e-02 -5.154458060860633850e-02 1.492468565702438354e-01
-3.494954705238342285e-01 -5.216231942176818848e-01 -1.359207835048437119e-02 5.273373126983642578e-01 5.328930020332336426e-01 -1.707090586423873901e-01 -5.053833499550819397e-02 -1.087287738919258118e-01
7.316332459449768066e-01 -3.793911039829254150e-01 3.145999908447265625e-01 3.248673677444458008e-02 3.584145903587341309e-01 -3.309817984700202942e-02 2.343581616878509521e-01 1.904377490282058716e-01
2.097379714250564575e-01 -4.646026194095611572e-01 -8.098448067903518677e-02 -1.184425726532936096e-01 7.411129474639892578e-01 -4.020255208015441895e-01 2.744670398533344269e-02 8.911335468292236328e-02
6.535049676895141602e-01 -1.814392656087875366e-01 -5.972378849983215332e-01 6.275101751089096069e-02 -4.526858031749725342e-02 1.013827994465827942e-01 -2.360715568065643311e-01 3.336507081985473633e-01
4.728860557079315186e-01 -3.515340685844421387e-01 -9.330431371927261353e-02 2.347470968961715698e-01 2.328784912824630737e-01 2.632888257503509521e-01 5.809531807899475098e-01 3.576741814613342285e-01
6.161292791366577148e-01 -1.336644589900970459e-01 2.259879559278488159e-01 1.295209974050521851e-01 7.085503339767456055e-01 7.590188831090927124e-02 7.499577105045318604e-02 1.457505226135253906e-01
-7.138526439666748047e-02 -7.292482852935791016e-01 -3.711268007755279541e-01 2.903406322002410889e-01 -5.076644197106361389e-02 4.828032553195953369e-01 7.134390622377395630e-02 -1.738242618739604950e-02
1.313772052526473999e-01 -3.565130531787872314e-01 -5.320404767990112305e-01 1.226956546306610107e-01 3.002146184444427490e-01 -3.787954747676849365e-01 2.059891670942306519e-01 5.305381417274475098e-01
4.286712408065795898e-01 -3.713508248329162598e-01 -1.829976439476013184e-01 -2.059428393840789795e-01 3.902389407157897949e-01 -2.771133780479431152e-01 -1.034287586808204651e-01 6.022152900695800781e-01
2.854160666465759277e-01 -4.751647412776947021e-01 -2.250798046588897705e-01 -7.660014182329177856e-02 6.057944297790527344e-01 -4.719429910182952881e-01 1.446894258260726929e-01 1.599234342575073242e-01
3.170076906681060791e-01 -5.929868817329406738e-01 3.193055689334869385e-01 3.151802122592926025e-01 1.537058055400848389e-01 2.452443093061447144e-01 -4.519971609115600586e-01 -2.418808341026306152e-01
2.087750434875488281e-01 -2.936863303184509277e-01 -5.366556048393249512e-01 -4.498478397727012634e-02 4.736930429935455322e-01 3.988271057605743408e-01 -4.334627389907836914e-01 9.381011128425598145e-02
-1.188629865646362305e-01 -5.316103100776672363e-01 -1.759314686059951782e-01 2.010605037212371826e-01 2.758983373641967773e-01 5.045614838600158691e-01 -5.043653845787048340e-01 2.163291871547698975e-01
1.817045547068119049e-02 -5.026074051856994629e-01 -2.314743995666503906e-01 7.552126049995422363e-01 -1.258683353662490845e-01 2.643479406833648682e-01 -3.961723297834396362e-02 -1.893065273761749268e-01
5.944563150405883789e-01 -1.929096281528472900e-01 -5.688047781586647034e-02 1.893381178379058838e-01 3.674758374691009521e-01 3.417334258556365967e-01 4.544311165809631348e-01 3.346570432186126709e-01
1.586739867925643921e-01 -3.546635806560516357e-01 3.472962677478790283e-01 7.542839646339416504e-01 1.056884899735450745e-01 -1.855133920907974243e-01 -2.877106070518493652e-01 1.763932257890701294e-01
3.713979125022888184e-01 -4.398604929447174072e-01 -2.740858793258666992e-01 -8.846641331911087036e-02 5.841935873031616211e-01 -4.516115486621856689e-01 1.574891805648803711e-01 1.248950362205505371e-01
8.814779669046401978e-02 -5.691891908645629883e-01 -4.300351068377494812e-02 1.156732812523841858e-01 3.514536321163177490e-01 5.575156211853027344e-01 -4.511803984642028809e-01 -1.229510083794593811e-01
1.186122745275497437e-02 -2.865344882011413574e-01 -7.208156585693359375e-01 4.449126422405242920e-01 2.446238994598388672e-01 -1.218285635113716125e-01 -3.674894571304321289e-02 -3.524222075939178467e-01
7.946375608444213867e-01 -1.614057272672653198e-01 2.511387467384338379e-01 3.395617902278900146e-01 2.448138594627380371e-01 9.521514922380447388e-02 3.050442636013031006e-01 4.554859176278114319e-02
5.959335565567016602e-01 -3.900034725666046143e-02 1.827348023653030396e-01 3.281050026416778564e-01 5.149977207183837891e-01 2.545211091637611389e-02 2.135197073221206665e-01 4.368478655815124512e-01
2.932908535003662109e-01 8.651251345872879028e-02 -7.506681680679321289e-01 3.869424760341644287e-01 2.394461780786514282e-01 1.110114976763725281e-01 2.307005599141120911e-02 3.508255183696746826e-01
-1.094636246562004089e-01 -3.293137848377227783e-01 -6.066238507628440857e-02 5.386254787445068359e-01 1.593913584947586060e-01 3.039394617080688477e-01 -5.745149254798889160e-01 3.713768124580383301e-01
3.415545821189880371e-01 -3.239172399044036865e-01 -2.797809839248657227e-01 5.380186438560485840e-01 -2.836816012859344482e-01 1.928837597370147705e-01 -4.871301352977752686e-01 2.360118031501770020e-01
3.104619085788726807e-01 -8.040959239006042480e-01 -2.759996652603149414e-01 -1.703775674104690552e-01 2.990801036357879639e-01 -2.450328767299652100e-01 -4.313014075160026550e-02 2.210638672113418579e-02
6.465048193931579590e-01 -4.276519119739532471e-01 -1.252191960811614990e-01 3.434492647647857666e-01 -2.936968505382537842e-01 -1.538230478763580322e-01 1.397745013236999512e-01 3.688519299030303955e-01
2.276596575975418091e-01 -3.993747830390930176e-01 -7.973203659057617188e-01 2.381715029478073120e-01 5.739027261734008789e-02 -2.770058512687683105e-01 2.185590565204620361e-02 -1.253876388072967529e-01
1.493658572435379028e-01 -1.927998363971710205e-01 -1.532579660415649414e-01 2.972601652145385742e-01 3.641090393066406250e-01 3.403603434562683105e-01 -7.613337039947509766e-01 2.483806759119033813e-02
3.407375514507293701e-01 -3.193311393260955811e-01 3.166503608226776123e-01 6.446297764778137207e-01 1.453525125980377197e-01 -1.436609476804733276e-01 -4.677913486957550049e-01 -7.427126914262771606e-02
6.730064153671264648e-01 -1.093997582793235779e-01 -2.992636263370513916e-01 5.360895991325378418e-01 -9.844441711902618408e-02 -3.124954700469970703e-01 2.252727299928665161e-01 7.123096846044063568e-03
2.433565445244312286e-02 -5.282724499702453613e-01 -3.640594184398651123e-01 3.184379935264587402e-01 8.168745040893554688e-02 6.831596493721008301e-01 -1.599621586501598358e-02 -1.129521802067756653e-01
1.071485877037048340e-01 -7.759411334991455078e-01 -2.917723953723907471e-01 -1.034743040800094604e-01 3.439192771911621094e-01 -1.437867730855941772e-01 2.904425561428070068e-01 -2.593919038772583008e-01
2.159117013216018677e-01 -3.167669475078582764e-01 -2.665124833583831787e-01 7.504101991653442383e-01 -4.147705435752868652e-02 -4.651569575071334839e-02 -3.810849487781524658e-01 -2.641717493534088135e-01
7.125982642173767090e-01 -1.908388687297701836e-03 -5.851564407348632812e-01 3.168858289718627930e-01 -5.000791698694229126e-02 3.920534998178482056e-02 -1.982535421848297119e-01 7.767415791749954224e-02
3.851302564144134521e-01 -1.665992438793182373e-01 -2.442791499197483063e-02 7.220014929771423340e-01 6.400159746408462524e-02 -3.166367411613464355e-01 4.394945204257965088e-01 6.727670878171920776e-02
2.548480629920959473e-01 -3.590362966060638428e-01 1.157295554876327515e-01 3.026107251644134521e-01 2.683100700378417969e-01 5.636723637580871582e-01 -5.531145334243774414e-01 -7.434011250734329224e-02
2.343083173036575317e-01 -3.803663328289985657e-02 7.826028019189834595e-02 2.828233242034912109e-01 9.159811139106750488e-01 2.723796293139457703e-02 6.852222979068756104e-02 1.143696159124374390e-01
6.841734796762466431e-02 -3.328821361064910889e-01 -3.894460499286651611e-01 1.563875228166580200e-01 4.295110106468200684e-01 6.978313326835632324e-01 -1.033822894096374512e-01 -1.620090007781982422e-01
-4.018557369709014893e-01 -7.827914953231811523e-01 -6.666503846645355225e-02 2.133184522390365601e-01 3.045135140419006348e-01 -2.117471992969512939e-01 -3.805722668766975403e-02 1.917982995510101318e-01
-2.562782466411590576e-01 -6.995339393615722656e-01 2.345799505710601807e-01 3.825131356716156006e-01 3.735179603099822998e-01 -1.059943288564682007e-01 1.790762990713119507e-01 2.465987354516983032e-01
2.393977642059326172e-01 4.182868450880050659e-02 -7.069708108901977539e-01 4.322387576103210449e-01 3.257450759410858154e-01 -3.568750917911529541e-01 -3.911454603075981140e-02 1.389291286468505859e-01
5.663430690765380859e-01 -5.301916599273681641e-01 -4.426878690719604492e-02 4.386648535728454590e-01 -3.692080676555633545e-01 -5.246858671307563782e-02 1.140090003609657288e-01 2.273762971162796021e-01
7.179707288742065430e-01 -1.853389479219913483e-02 -6.165873408317565918e-01 1.291619539260864258e-01 1.094023287296295166e-01 6.714482605457305908e-02 -2.074877023696899414e-01 1.666832566261291504e-01
5.387209355831146240e-02 -2.827782332897186279e-01 -1.143012344837188721e-01 8.762006163597106934e-01 -5.052448064088821411e-02 3.238942921161651611e-01 -1.468251645565032959e-01 8.558127284049987793e-02
3.412615954875946045e-01 2.970040589570999146e-02 2.477371990680694580e-01 4.304303824901580811e-01 7.502998709678649902e-01 7.883932441473007202e-02 5.627506971359252930e-02 2.523533701896667480e-01
6.184195280075073242e-01 -1.094994917511940002e-01 -3.633201718330383301e-01 5.582979321479797363e-01 -6.787190586328506470e-02 -2.292928099632263184e-01 3.173870146274566650e-01 6.287267059087753296e-02
-2.959745824337005615e-01 -4.135202765464782715e-01 -4.054471552371978760e-01 5.228946805000305176e-01 1.675040721893310547e-01 4.591547846794128418e-01 -2.071360796689987183e-01 1.476737856864929199e-01
5.163368582725524902e-01 -2.886905074119567871e-01 1.138725727796554565e-01 8.901412039995193481e-02 4.248791337013244629e-01 4.879513978958129883e-01 2.021241486072540283e-01 4.119352996349334717e-01
8.229735493659973145e-02 -7.358664870262145996e-01 -5.549010038375854492e-01 -1.771265864372253418e-01 2.585252225399017334e-01 2.016483396291732788e-01 3.938383236527442932e-02 5.822706222534179688e-02
4.127025306224822998e-01 -2.003304213285446167e-01 -9.662060067057609558e-03 7.524441480636596680e-01 -1.160338670015335083e-01 -2.571431100368499756e-01 3.263001441955566406e-01 1.929269433021545410e-01
1.759292483329772949e-01 -2.936676442623138428e-01 -1.504793465137481689e-01 8.658097684383392334e-02 7.422660589218139648e-01 -3.789878785610198975e-01 4.710226133465766907e-02 3.947893679141998291e-01
1.405739188194274902e-01 -1.635109186172485352e-01 -1.235307082533836365e-01 3.409347832202911377e-01 7.153105735778808594e-01 -3.967476189136505127e-01 2.116930186748504639e-01 3.288080096244812012e-01
8.927778154611587524e-02 -7.041717767715454102e-01 4.497872889041900635e-01 2.966184914112091064e-01 9.389179199934005737e-02 2.435628175735473633e-01 -3.380175307393074036e-02 3.695937395095825195e-01
6.142241954803466797e-01 -7.605323940515518188e-02 2.511404752731323242e-01 2.812260687351226807e-01 6.840422749519348145e-01 -6.784992665052413940e-02 4.286669194698333740e-02 -2.073248662054538727e-02
2.335355579853057861e-01 -1.234146133065223694e-01 4.889026284217834473e-02 4.791479110717773438e-01 4.430088400840759277e-01 9.829083830118179321e-02 5.730978250503540039e-01 4.048431217670440674e-01
7.736307382583618164e-01 -1.230309009552001953e-01 1.132918298244476318e-01 5.213853120803833008e-01 -1.530705299228429794e-02 -2.780600190162658691e-01 6.500213593244552612e-02 1.410826891660690308e-01
4.680425822734832764e-01 -1.337127089500427246e-01 -1.404334902763366699e-01 6.451955437660217285e-01 2.178607136011123657e-02 -2.200372070074081421e-01 5.215793848037719727e-01 7.824280112981796265e-02
4.918296039104461670e-01 1.206605602055788040e-02 -1.038880348205566406e-01 2.752104401588439941e-01 6.057956218719482422e-01 -1.312792450189590454e-01 2.585139870643615723e-01 4.694388508796691895e-01
4.623312056064605713e-01 -3.443855047225952148e-01 -1.383558362722396851e-01 2.172896713018417358e-01 2.455094605684280396e-01 2.643676996231079102e-01 5.504624247550964355e-01 4.100210964679718018e-01
6.135318875312805176e-01 -5.409392714500427246e-01 1.294240206480026245e-01 -1.667156070470809937e-01 3.454128503799438477e-01 2.671758234500885010e-01 2.814297974109649658e-01 1.285414546728134155e-01
4.470284581184387207e-01 -3.982976973056793213e-01 -3.291772007942199707e-01 6.397531032562255859e-01 -3.075206279754638672e-01 1.237285602837800980e-02 1.638384163379669189e-01 -4.814273864030838013e-02
5.511448383331298828e-01 -3.886174559593200684e-01 3.039974868297576904e-01 5.296836793422698975e-02 4.102348983287811279e-01 -1.505533307790756226e-01 1.854299157857894897e-01 4.739751517772674561e-01
-1.108887791633605957e-01 -6.433984041213989258e-01 -5.246931314468383789e-01 1.814855262637138367e-02 3.327199220657348633e-01 5.347720161080360413e-02 3.093404769897460938e-01 2.980872988700866699e-01
2.400579303503036499e-01 -2.771500647068023682e-01 -3.251624405384063721e-01 1.652467399835586548e-01 2.003172039985656738e-01 6.623530983924865723e-01 -4.537204802036285400e-01 2.186824679374694824e-01
4.433240294456481934e-01 -3.259551227092742920e-01 -3.543154001235961914e-01 -2.717030346393585205e-01 4.560811519622802734e-01 4.372213780879974365e-01 -2.128530740737915039e-01 2.310328036546707153e-01
2.045363932847976685e-01 -2.718799412250518799e-01 -5.050697326660156250e-01 2.184309810400009155e-01 2.450375258922576904e-01 -3.239009976387023926e-01 3.305617272853851318e-01 5.542674660682678223e-01
4.716527163982391357e-01 -2.066676169633865356e-01 2.638234756886959076e-02 7.671166062355041504e-01 -1.074367091059684753e-01 -1.719284355640411377e-01 3.072154819965362549e-01 1.009204834699630737e-01
5.337375402450561523e-02 -6.364662647247314453e-01 -3.310176134109497070e-01 3.796764612197875977e-01 -9.206663072109222412e-02 5.672494173049926758e-01 7.032901793718338013e-02 -5.604323372244834900e-02
5.593913793563842773e-01 3.324574977159500122e-02 2.570975124835968018e-01 4.786347448825836182e-01 4.471760392189025879e-01 1.486645191907882690e-01 2.109565287828445435e-01 3.524420559406280518e-01
1.388893723487854004e-01 -6.178134083747863770e-01 2.395489662885665894e-01 2.565863132476806641e-01 4.474145174026489258e-01 -6.501901149749755859e-02 -1.525140255689620972e-01 -4.981249272823333740e-01
8.491880260407924652e-03 -8.464376926422119141e-01 3.974843621253967285e-01 2.142307758331298828e-01 1.816046237945556641e-01 1.077399030327796936e-02 1.114193871617317200e-01 1.845857799053192139e-01
-8.354587852954864502e-02 -2.995302379131317139e-01 -2.482610046863555908e-01 7.494664788246154785e-01 1.292256414890289307e-01 4.706205725669860840e-01 -1.555257141590118408e-01 1.326535493135452271e-01
7.082285284996032715e-01 -6.251835078001022339e-02 -4.873148500919342041e-01 3.452990576624870300e-02 4.184180125594139099e-02 -2.417817898094654083e-02 -3.920864164829254150e-01 3.158617615699768066e-01
7.581883668899536133e-02 -5.078437328338623047e-01 -2.938051223754882812e-01 2.675990164279937744e-01 1.755362898111343384e-01 6.947495937347412109e-01 -2.228587418794631958e-01 -1.235296577215194702e-01
-1.549665182828903198e-01 -3.648344874382019043e-01 7.676816731691360474e-02 4.709651768207550049e-01 6.277098059654235840e-01 3.777348622679710388e-02 -3.125457465648651123e-01 -3.493540585041046143e-01
1.927609741687774658e-01 -3.241351544857025146e-01 -4.828563928604125977e-01 6.353863477706909180e-01 1.903063245117664337e-02 -3.021583259105682373e-01 -2.145201116800308228e-01 -2.885009348392486572e-01
5.628611445426940918e-01 -2.187695801258087158e-01 2.664538025856018066e-01 1.938422173261642456e-01 6.357350945472717285e-01 -3.417671918869018555e-01 6.084933131933212280e-02 4.569478332996368408e-02
2.011480182409286499e-01 -1.656103879213333130e-01 -4.916047751903533936e-01 9.915786236524581909e-02 4.445982873439788818e-01 6.606294512748718262e-01 -1.892650872468948364e-01 -1.033685728907585144e-01
3.994040489196777344e-01 -4.914478659629821777e-01 -9.748310595750808716e-02 2.431025914847850800e-02 3.943804204463958740e-01 -6.372453570365905762e-01 1.329794377088546753e-01 -9.777794778347015381e-02
5.008112788200378418e-01 -2.729903757572174072e-01 -2.571772933006286621e-01 5.177174806594848633e-01 -3.111457824707031250e-01 -1.257281005382537842e-01 2.390359155833721161e-02 4.767622649669647217e-01
1.761898398399353027e-01 -3.716458976268768311e-01 9.100348688662052155e-03 4.705669581890106201e-01 9.413670748472213745e-02 1.494359374046325684e-01 -7.515010237693786621e-01 1.156448572874069214e-01
1.972904950380325317e-01 -8.733669668436050415e-02 -3.640444278717041016e-01 1.731705963611602783e-01 5.701912045478820801e-01 -7.594853639602661133e-02 2.178735285997390747e-01 6.423217654228210449e-01
5.157735347747802734e-01 -3.341987133026123047e-01 -3.478088080883026123e-01 4.389542341232299805e-01 -5.128166079521179199e-02 -3.264515101909637451e-01 4.150569140911102295e-01 1.648168861865997314e-01
2.512087523937225342e-01 -3.916545212268829346e-01 -7.140029072761535645e-01 1.370648741722106934e-01 2.333041429519653320e-01 -9.833241254091262817e-02 5.483548715710639954e-02 -4.333671331405639648e-01
8.208311796188354492e-01 -4.269834607839584351e-03 -5.147456526756286621e-01 2.329835593700408936e-01 -3.726063994690775871e-03 1.327156834304332733e-02 -7.853233069181442261e-02 2.481884881854057312e-02
-2.577358298003673553e-02 -5.313676595687866211e-01 -3.296332955360412598e-01 2.909421324729919434e-01 -1.536699235439300537e-01 1.861174255609512329e-01 -3.397153615951538086e-01 5.916231870651245117e-01
3.934937417507171631e-01 -2.410861998796463013e-01 -6.067706942558288574e-01 4.654951691627502441e-01 4.277084767818450928e-02 -2.703499794006347656e-01 2.949431240558624268e-01 -2.006834447383880615e-01
-2.268512547016143799e-01 -3.495181500911712646e-01 -1.603846549987792969e-01 5.051547884941101074e-01 3.313983976840972900e-01 5.606715679168701172e-01 -3.308893442153930664e-01 1.086540445685386658e-01
6.237716078758239746e-01 -1.533141732215881348e-01 3.244553804397583008e-01 2.985746264457702637e-01 5.245174765586853027e-01 -3.001407086849212646e-01 1.665946543216705322e-01 -5.363185890018939972e-03
1.444894075393676758e-01 -2.090185880661010742e-01 -4.176673889160156250e-01 -5.667410790920257568e-02 7.006257772445678711e-01 -5.308058112859725952e-03 7.294052839279174805e-02 5.114206671714782715e-01
2.761057019233703613e-01 -6.107290387153625488e-01 -2.849532067775726318e-01 1.780116558074951172e-01 -1.925439573824405670e-02 5.398604869842529297e-01 -3.794458508491516113e-01 -4.571645334362983704e-02
4.539784491062164307e-01 -4.216441214084625244e-01 -2.446624934673309326e-01 6.175329089164733887e-01 -2.727180421352386475e-01 1.433391273021697998e-01 2.510792613029479980e-01 -1.301969736814498901e-01
-3.349705934524536133e-01 -3.921994268894195557e-01 -5.213713049888610840e-01 5.971423387527465820e-01 2.103235274553298950e-01 -7.070404943078756332e-03 -2.413817942142486572e-01 5.491993576288223267e-02
1.511594653129577637e-01 -2.448199987411499023e-01 -3.972956538200378418e-01 2.156824618577957153e-02 5.394983887672424316e-01 6.540996432304382324e-01 -1.851470619440078735e-01 -7.563530653715133667e-02
5.881354808807373047e-01 -3.522791266441345215e-01 1.761923134326934814e-01 1.756526380777359009e-01 3.516511619091033936e-01 3.304540216922760010e-01 4.093365073204040527e-01 2.601608037948608398e-01
7.237190753221511841e-02 -8.556877970695495605e-01 -3.478354811668395996e-01 -1.800513267517089844e-01 2.819963395595550537e-01 1.280959993600845337e-01 -1.090832129120826721e-01 -3.637499734759330750e-02
-1.589808464050292969e-01 -5.006904602050781250e-01 -5.407528877258300781e-01 5.325779914855957031e-01 3.770373016595840454e-02 3.723409175872802734e-01 1.058532018214464188e-02 -8.837280422449111938e-02
1.832969486713409424e-01 -2.326881885528564453e-01 1.436838358640670776e-01 5.282082557678222656e-01 4.385732114315032959e-01 1.737664341926574707e-01 -3.475223183631896973e-01 -5.189377069473266602e-01
2.064193338155746460e-01 -3.700919151306152344e-01 2.147886604070663452e-01 5.849540233612060547e-01 3.419705927371978760e-01 1.535945534706115723e-01 -3.015233874320983887e-01 -4.479577541351318359e-01
1.352511048316955566e-01 -2.289877980947494507e-01 -6.071412563323974609e-01 5.170941948890686035e-01 2.429826259613037109e-01 -1.115911602973937988e-01 -2.287827134132385254e-01 -4.116189479827880859e-01
1.578205525875091553e-01 -3.319446146488189697e-01 -4.909420609474182129e-01 -1.051889359951019287e-02 5.285437107086181641e-01 -5.433777570724487305e-01 -1.625127494335174561e-01 -1.508056223392486572e-01
1.581194251775741577e-01 -6.681580543518066406e-01 4.577839672565460205e-01 4.112676084041595459e-01 2.129444926977157593e-01 1.970182508230209351e-01 -2.397105246782302856e-01 -9.073692560195922852e-02
4.034759998321533203e-01 -1.996237225830554962e-02 2.231064736843109131e-01 5.690032243728637695e-01 5.923033952713012695e-01 -5.401882808655500412e-03 3.345728218555450439e-01 2.181596495211124420e-02
2.125084996223449707e-01 -9.705163538455963135e-02 1.150325238704681396e-01 2.710223197937011719e-01 8.870340585708618164e-01 -1.326802074909210205e-01 -2.929231524467468262e-02 2.311799377202987671e-01
3.939141929149627686e-01 -4.785920679569244385e-01 -1.686874628067016602e-01 4.545654952526092529e-01 -9.014137834310531616e-02 3.892163932323455811e-01 -2.953945696353912354e-01 -3.658184111118316650e-01
-7.090482860803604126e-02 -5.385202169418334961e-01 -6.456675529479980469e-01 9.567248634994029999e-03 2.738958895206451416e-01 4.086411297321319580e-01 1.703541725873947144e-01 1.302427649497985840e-01
-1.439409404993057251e-01 -5.061551928520202637e-01 -5.059118866920471191e-01 3.402884900569915771e-01 1.867056079208850861e-02 2.940985560417175293e-01 -3.782333433628082275e-01 3.484851717948913574e-01
7.608073353767395020e-01 -5.060758441686630249e-02 1.911054402589797974e-01 3.529939651489257812e-01 3.828272223472595215e-01 2.672671377658843994e-01 1.783728301525115967e-01 8.763413131237030029e-02
-3.212562948465347290e-02 -7.363198995590209961e-01 -3.524195849895477295e-01 -2.203357964754104614e-01 5.025889873504638672e-01 1.711043119430541992e-01 -2.028423734009265900e-02 -4.206687211990356445e-02
-4.069570302963256836e-01 -5.755754709243774414e-01 -1.803544759750366211e-01 6.250914931297302246e-01 1.311857700347900391e-01 -5.936526507139205933e-02 1.035653650760650635e-01 2.199366837739944458e-01
2.866340875625610352e-01 -1.886404752731323242e-01 -5.308962464332580566e-01 -1.075028553605079651e-01 5.110390186309814453e-01 4.607924222946166992e-01 -3.164757192134857178e-01 1.232923343777656555e-01
1.929221004247665405e-01 2.759597450494766235e-02 6.776107847690582275e-02 3.817606568336486816e-01 8.887740373611450195e-01 -1.055663079023361206e-01 1.008991748094558716e-01 -2.104192227125167847e-02
5.441491007804870605e-01 -2.610793709754943848e-01 -4.133211076259613037e-02 1.854316294193267822e-01 3.631905913352966309e-01 3.379199802875518799e-01 4.442327022552490234e-01 3.952292799949645996e-01
1.113238856196403503e-01 -1.450941562652587891e-01 -4.771932363510131836e-01 1.550119817256927490e-01 3.730316162109375000e-01 6.249378919601440430e-01 -4.077935814857482910e-01 1.371760517358779907e-01
1.841496825218200684e-01 -6.280918717384338379e-01 -1.137637123465538025e-01 -1.699611097574234009e-01 5.414716601371765137e-01 -4.831889867782592773e-01 2.498046308755874634e-02 -4.973390325903892517e-02
6.013445854187011719e-01 -4.060867130756378174e-01 -2.894092202186584473e-01 -3.660294413566589355e-01 2.952612340450286865e-01 5.583697929978370667e-03 -3.993686437606811523e-01 9.506406635046005249e-02
3.786779344081878662e-01 -3.337586522102355957e-01 -2.761026918888092041e-01 4.520142078399658203e-01 -2.468474060297012329e-01 1.810187846422195435e-01 -5.868510007858276367e-01 1.629817932844161987e-01
7.315576672554016113e-01 -1.437602657824754715e-02 2.256308645009994507e-01 3.642695546150207520e-01 3.794435262680053711e-01 2.917997241020202637e-01 1.279603242874145508e-01 1.884591281414031982e-01
6.851179003715515137e-01 -2.672728598117828369e-01 1.853775680065155029e-01 2.730233967304229736e-01 -5.434263870120048523e-02 3.905782997608184814e-01 -4.395733177661895752e-01 -3.927927836775779724e-02
1.912645101547241211e-01 -8.104184269905090332e-01 -1.614606082439422607e-01 -2.924702465534210205e-01 3.829520046710968018e-01 1.577703803777694702e-01 -1.529198288917541504e-01 -1.016777474433183670e-02
3.592968881130218506e-01 1.601940244436264038e-01 -6.498686671257019043e-01 4.967245161533355713e-01 3.169444203376770020e-01 8.745880424976348877e-02 1.127864122390747070e-01 2.352774143218994141e-01
5.161750912666320801e-01 1.891411095857620239e-01 -6.305541992187500000e-01 4.337514638900756836e-01 2.168924510478973389e-01 -1.441750824451446533e-01 -1.614133268594741821e-01 1.347839236259460449e-01
5.924176424741744995e-02 -2.315579354763031006e-01 -5.906140208244323730e-01 6.195486783981323242e-01 -5.051453411579132080e-02 -1.372327357530593872e-01 -4.315615296363830566e-01 5.075331777334213257e-02
2.570154070854187012e-01 8.449346572160720825e-02 -7.469989657402038574e-01 4.518658220767974854e-01 3.771201968193054199e-01 -9.616259485483169556e-02 7.100766897201538086e-02 9.002766758203506470e-02
6.167218461632728577e-02 -3.103079199790954590e-01 -2.102308720350265503e-01 5.359088182449340820e-01 -1.083909198641777039e-01 1.181189194321632385e-01 -4.249911308288574219e-01 6.018241047859191895e-01
8.411405682563781738e-01 -1.173025518655776978e-01 -4.156005978584289551e-01 1.487421393394470215e-01 -1.426145434379577637e-01 2.159522473812103271e-02 -2.206020522862672806e-03 2.511264085769653320e-01
2.416350096464157104e-01 4.233368858695030212e-02 -2.528892159461975098e-01 2.600782811641693115e-01 6.096084117889404297e-01 -1.779298484325408936e-01 4.473807290196418762e-02 6.347786784172058105e-01
1.725656539201736450e-01 -5.365133285522460938e-01 -3.310600817203521729e-01 3.996424376964569092e-01 -3.550166785717010498e-01 2.693408131599426270e-01 -5.312761664390563965e-02 4.600608050823211670e-01
5.724729299545288086e-01 5.153004452586174011e-02 -6.448190808296203613e-01 2.887695729732513428e-01 6.096944585442543030e-02 -5.805888772010803223e-02 -2.686552405357360840e-01 3.019536733627319336e-01
3.368990719318389893e-01 -2.695357240736484528e-02 2.070207446813583374e-01 2.403524369001388550e-01 8.566284179687500000e-01 1.647437065839767456e-01 -1.918433792889118195e-02 1.543534398078918457e-01
4.328898191452026367e-01 -3.458441197872161865e-01 -2.741762101650238037e-01 -3.176114559173583984e-01 5.418043136596679688e-01 2.497217804193496704e-01 -3.759033083915710449e-01 1.404715925455093384e-01
1.706484109163284302e-01 -3.816769421100616455e-01 -2.020884901285171509e-01 4.669466614723205566e-01 2.238693386316299438e-01 3.891074657440185547e-01 -2.284211963415145874e-01 -5.591281652450561523e-01
4.842528700828552246e-01 -3.280490636825561523e-01 -7.531964033842086792e-02 2.466352581977844238e-01 3.183443844318389893e-01 2.711265087127685547e-01 5.380401015281677246e-01 3.564283251762390137e-01
1.971256434917449951e-01 -2.091157585382461548e-01 -4.941304400563240051e-02 7.940629720687866211e-01 -6.962301582098007202e-02 1.448655407875776291e-02 -3.958041965961456299e-01 3.503088653087615967e-01
-1.348401010036468506e-01 -6.610818505287170410e-01 -4.243990778923034668e-01 3.740643858909606934e-01 -1.537938863039016724e-01 3.598797917366027832e-01 1.253609806299209595e-01 2.363658845424652100e-01
4.742370545864105225e-01 -3.714849650859832764e-01 -7.617307454347610474e-02 1.895958930253982544e-01 2.421585917472839355e-01 2.313269972801208496e-01 5.442751049995422363e-01 4.323897659778594971e-01
3.480960428714752197e-01 -2.723599374294281006e-01 -2.772487998008728027e-01 4.068718552589416504e-01 2.360507845878601074e-01 -2.937648296356201172e-01 6.177551746368408203e-01 1.964646279811859131e-01
1.385227888822555542e-01 1.481076702475547791e-02 -8.880885690450668335e-02 5.444958209991455078e-01 6.854401826858520508e-01 -1.651604175567626953e-01 3.036247491836547852e-01 2.948476374149322510e-01
-1.898265182971954346e-01 -7.074960470199584961e-01 2.754106223583221436e-01 4.291930496692657471e-01 1.474365293979644775e-01 -1.820033602416515350e-02 -5.248094350099563599e-02 4.225334525108337402e-01
5.574779585003852844e-03 -2.558783292770385742e-01 -3.705106675624847412e-01 -1.716920360922813416e-02 7.069017291069030762e-01 5.237306002527475357e-03 8.195274323225021362e-02 5.389513373374938965e-01
-3.885376453399658203e-02 -6.008225083351135254e-01 -7.182739377021789551e-01 8.989532291889190674e-02 1.652279794216156006e-01 2.326748371124267578e-01 1.161425635218620300e-01 -1.362980306148529053e-01
5.921261906623840332e-01 -4.714960753917694092e-01 -2.924093008041381836e-01 -3.204663991928100586e-01 4.050464332103729248e-01 1.900505125522613525e-01 -1.339735090732574463e-01 -1.440321058034896851e-01
1.059568524360656738e-01 -6.497610211372375488e-01 -9.412749111652374268e-02 1.526724398136138916e-01 1.356030404567718506e-01 6.433055996894836426e-01 -3.158287107944488525e-01 4.936419427394866943e-02
4.214756190776824951e-01 -9.697674214839935303e-02 -5.217757225036621094e-01 -1.539182960987091064e-01 5.621466636657714844e-01 2.512340545654296875e-01 -3.499465286731719971e-01 1.241896003484725952e-01
4.282330721616744995e-02 -3.143144845962524414e-01 -5.479041934013366699e-01 4.731029868125915527e-01 1.762161999940872192e-01 -3.017949163913726807e-01 -4.597802758216857910e-01 -2.044921517372131348e-01
2.412885576486587524e-01 -1.723016053438186646e-01 -4.342421591281890869e-01 1.027409732341766357e-01 4.514658451080322266e-01 -3.028458356857299805e-01 -5.847061276435852051e-01 -2.748670876026153564e-01
7.118202447891235352e-01 -1.250774040818214417e-02 -4.505633115768432617e-01 -7.075076550245285034e-02 2.479277402162551880e-01 -2.945128083229064941e-02 -2.816565036773681641e-01 3.787830770015716553e-01
2.090981304645538330e-01 5.290480703115463257e-02 -1.230481266975402832e-01 3.663548231124877930e-01 5.695592164993286133e-01 1.806342005729675293e-01 3.574651181697845459e-01 5.650794506072998047e-01
1.507224589586257935e-01 -8.220652341842651367e-01 9.636743366718292236e-02 3.513876795768737793e-01 1.901088864542543888e-03 2.128974050283432007e-01 -1.735440194606781006e-01 -3.054260611534118652e-01
4.864897727966308594e-01 -5.682298541069030762e-01 1.851443946361541748e-01 5.117932334542274475e-02 1.118515506386756897e-01 5.574011206626892090e-01 -2.647853791713714600e-01 -1.011264696717262268e-01
4.053786993026733398e-01 -3.727382421493530273e-01 -1.635023951530456543e-02 1.580988317728042603e-01 2.168359458446502686e-01 5.108836293220520020e-01 4.224850237369537354e-01 4.300677478313446045e-01
3.859878480434417725e-01 -2.271025478839874268e-01 -4.009810984134674072e-01 3.861781656742095947e-01 1.849487870931625366e-01 -3.723016083240509033e-01 5.625850558280944824e-01 1.421042904257774353e-02
1.389402151107788086e-01 -3.032980263233184814e-01 -7.073745131492614746e-01 -1.887169033288955688e-01 5.493792891502380371e-01 1.167863234877586365e-01 -1.846696436405181885e-01 -5.615756288170814514e-02
-3.650701045989990234e-02 -4.061112105846405029e-01 -6.330936551094055176e-01 3.764539361000061035e-01 1.842539757490158081e-01 -3.453514277935028076e-01 3.621408939361572266e-01 8.278117328882217407e-02
1.153039783239364624e-01 -3.250516951084136963e-01 -7.342185378074645996e-01 4.192851781845092773e-01 1.061803475022315979e-01 -3.389239907264709473e-01 -4.836766049265861511e-02 -1.941301822662353516e-01
-1.375817209482192993e-01 -3.961012959480285645e-01 -1.472757458686828613e-01 7.124983668327331543e-01 8.362369239330291748e-02 5.315238237380981445e-01 5.973980948328971863e-02 4.185297340154647827e-02
4.737913608551025391e-01 -4.962754845619201660e-01 -6.787829101085662842e-02 5.209891498088836670e-02 2.358536720275878906e-01 3.601211011409759521e-01 4.519866108894348145e-01 3.637368679046630859e-01
2.898568212985992432e-01 -3.439533710479736328e-01 -2.771643996238708496e-01 7.323556542396545410e-01 -3.251530826091766357e-01 6.450763344764709473e-02 2.158634215593338013e-01 1.674263030290603638e-01
3.803442791104316711e-02 -2.052437663078308105e-01 -2.190005928277969360e-01 6.428559422492980957e-01 3.442101180553436279e-01 7.744178175926208496e-02 -4.218844771385192871e-01 -4.390206038951873779e-01
4.525121450424194336e-01 -3.497252464294433594e-01 -4.509914815425872803e-01 5.287531614303588867e-01 -1.623172760009765625e-01 -6.590222567319869995e-02 3.125267922878265381e-01 -2.481710612773895264e-01
6.206835508346557617e-01 -1.753275096416473389e-01 -7.085396647453308105e-01 5.205679312348365784e-02 3.387507051229476929e-02 1.595527529716491699e-01 -2.146274596452713013e-01 8.126699179410934448e-02
-2.900725416839122772e-02 -2.851648032665252686e-01 -2.747316956520080566e-01 5.043236017227172852e-01 5.194325000047683716e-02 1.315028071403503418e-01 -5.895621180534362793e-01 4.695159196853637695e-01
5.419780611991882324e-01 -2.169104814529418945e-01 2.017467170953750610e-01 2.169156819581985474e-01 3.082270026206970215e-01 3.607184886932373047e-01 1.812638789415359497e-01 5.598901510238647461e-01
1.630413234233856201e-01 -2.640150487422943115e-01 -4.133519232273101807e-01 8.231965452432632446e-02 5.030354857444763184e-01 6.223229169845581055e-01 -1.080413684248924255e-01 -2.721649408340454102e-01
9.661631286144256592e-02 -7.065393924713134766e-01 -5.617821216583251953e-01 -2.015104591846466064e-01 3.128159344196319580e-01 1.357291787862777710e-01 1.301553398370742798e-01 4.522299766540527344e-02
6.846317052841186523e-01 -5.325929522514343262e-01 1.575782746076583862e-01 6.177457422018051147e-02 -1.010619401931762695e-01 -2.942449040710926056e-02 -4.553493559360504150e-01 -2.355168946087360382e-02
-3.092139959335327148e-01 -7.319073677062988281e-01 -2.929029464721679688e-01 3.023356795310974121e-01 3.308515548706054688e-01 -1.776627451181411743e-01 2.246351689100265503e-01 3.412483958527445793e-03
2.536582648754119873e-01 -4.511569142341613770e-01 -5.096769332885742188e-01 6.018031835556030273e-01 -3.008309900760650635e-01 -5.117272585630416870e-02 1.292193531990051270e-01 -1.902274601161479950e-02
3.120257146656513214e-02 -9.325329065322875977e-01 -1.979391835629940033e-02 9.963832795619964600e-02 1.913030594587326050e-01 2.276410609483718872e-01 2.163627371191978455e-02 -1.737923473119735718e-01
5.225747227668762207e-01 -8.009301424026489258e-01 1.681129485368728638e-01 -1.131388843059539795e-01 -2.328878082334995270e-02 -1.646222919225692749e-01 -1.287810653448104858e-01 -1.170040294528007507e-02
1.582835018634796143e-01 -6.718163490295410156e-01 -1.154343262314796448e-01 3.545827269554138184e-01 9.632387012243270874e-02 2.663203477859497070e-01 9.147977828979492188e-02 -5.440419316291809082e-01
2.047918587923049927e-01 -2.633394300937652588e-01 -4.578818082809448242e-01 7.793026417493820190e-02 3.699039518833160400e-01 -1.738260984420776367e-01 -6.646085977554321289e-01 -2.534458041191101074e-01
9.212095290422439575e-02 -8.778939843177795410e-01 -5.543341487646102905e-02 -1.949261724948883057e-01 3.656667172908782959e-01 -8.803914487361907959e-02 7.305409759283065796e-02 -1.815128326416015625e-01
-2.415070086717605591e-01 -4.132332801818847656e-01 -1.260972917079925537e-01 7.650988101959228516e-01 7.028168439865112305e-02 -1.361787039786577225e-02 -2.474248707294464111e-01 3.213906884193420410e-01
6.265205796808004379e-03 -6.433413028717041016e-01 -5.270814895629882812e-01 6.815916299819946289e-02 3.705222904682159424e-02 4.553467035293579102e-01 7.451057434082031250e-02 2.989094257354736328e-01
-3.582392036914825439e-01 -6.865987777709960938e-01 -2.247287333011627197e-01 4.402821660041809082e-01 2.716377377510070801e-01 -1.845783740282058716e-01 -2.159703075885772705e-01 -3.736335039138793945e-02
4.726256132125854492e-01 -3.724346160888671875e-01 -5.745561048388481140e-02 2.022674083709716797e-01 2.422025054693222046e-01 3.724862635135650635e-01 5.172325372695922852e-01 3.588410615921020508e-01
2.351884394884109497e-01 -2.736716270446777344e-01 -4.107358157634735107e-01 4.577312767505645752e-01 2.422120571136474609e-01 1.977091431617736816e-01 -5.338823199272155762e-01 -3.298221230506896973e-01
-3.058967590332031250e-01 -3.359684348106384277e-01 -2.775759696960449219e-01 6.058892011642456055e-01 2.154794782400131226e-01 -9.645865857601165771e-02 -4.271757602691650391e-01 3.334477841854095459e-01
1.056608483195304871e-01 -6.024139001965522766e-02 -3.511530458927154541e-01 4.943130910396575928e-01 3.113464415073394775e-01 1.647843271493911743e-01 -6.590553522109985352e-01 -2.431221306324005127e-01
3.359833657741546631e-01 -2.629797458648681641e-01 -3.277722895145416260e-01 8.213232457637786865e-02 3.433019816875457764e-01 -3.245568871498107910e-01 -6.329473853111267090e-01 -2.827728986740112305e-01
4.711800813674926758e-01 -1.195878908038139343e-01 -8.796068280935287476e-02 2.060380280017852783e-01 4.017641544342041016e-01 3.466351628303527832e-01 3.012141883373260498e-01 5.841225981712341309e-01
4.069442152976989746e-01 -2.074874341487884521e-01 -1.218391954898834229e-01 -3.914770856499671936e-02 2.312424033880233765e-01 3.812518715858459473e-01 -7.149268388748168945e-01 2.549934983253479004e-01
6.411171555519104004e-01 -1.017650738358497620e-01 3.409013152122497559e-01 4.126552045345306396e-01 4.686069786548614502e-01 1.209162250161170959e-01 2.264272272586822510e-01 8.143723011016845703e-02
1.630358546972274780e-01 -6.641175150871276855e-01 -5.031641721725463867e-01 -6.219564005732536316e-02 4.016380012035369873e-01 8.024548739194869995e-02 -1.216684803366661072e-01 -3.045804202556610107e-01
2.307837009429931641e-01 -2.305818945169448853e-01 -4.701302945613861084e-01 -3.473519906401634216e-02 5.255904793739318848e-01 5.795049667358398438e-01 -1.535178869962692261e-01 -1.889513134956359863e-01
5.019143223762512207e-01 -3.886376917362213135e-01 -1.338650882244110107e-01 6.195462942123413086e-01 -2.785714566707611084e-01 -1.341089420020580292e-02 3.165487051010131836e-01 1.315297931432723999e-01
6.654933094978332520e-01 -6.625418066978454590e-01 1.839440762996673584e-01 9.351801872253417969e-02 -2.255633175373077393e-01 -1.415272802114486694e-01 -6.699471920728683472e-02 -1.338293217122554779e-02
5.830045938491821289e-01 -6.800526380538940430e-01 -1.230689212679862976e-01 1.244115605950355530e-01 -1.980205327272415161e-01 -3.021782636642456055e-01 1.813843846321105957e-01 5.988285318017005920e-02
4.448380172252655029e-01 -4.267495274543762207e-01 5.924688279628753662e-02 1.894001513719558716e-01 1.436630189418792725e-01 4.043864607810974121e-01 4.298671483993530273e-01 4.600737988948822021e-01
4.984191358089447021e-01 -3.704489469528198242e-01 -3.167821466922760010e-01 6.010622978210449219e-01 -3.390199840068817139e-01 1.528704655356705189e-03 1.938512623310089111e-01 1.427751407027244568e-02
4.528373479843139648e-03 -4.245187640190124512e-01 -5.696092247962951660e-01 -6.310792267322540283e-02 4.667305946350097656e-01 -3.386809676885604858e-02 2.465864121913909912e-01 4.599311649799346924e-01
1.245135068893432617e-01 -3.508063554763793945e-01 -3.592648804187774658e-01 2.033925205469131470e-01 4.928381145000457764e-01 -5.721051096916198730e-01 3.449997305870056152e-01 -4.210670664906501770e-02
1.130548641085624695e-01 -1.678503155708312988e-01 -7.043374180793762207e-01 3.216552436351776123e-01 3.900633752346038818e-01 -4.352116882801055908e-01 -6.740031391382217407e-02 -1.157159581780433655e-01
5.662288069725036621e-01 -2.186418920755386353e-01 -1.058511286973953247e-01 1.233702804893255234e-02 3.038631975650787354e-01 6.583375483751296997e-02 2.250955700874328613e-01 6.876693964004516602e-01
7.564205527305603027e-01 -1.804523468017578125e-01 2.713319063186645508e-01 3.529701530933380127e-01 2.899354100227355957e-01 8.949642628431320190e-02 3.234973549842834473e-01 1.826000958681106567e-02
4.424810707569122314e-01 -4.782789945602416992e-01 -5.612928867340087891e-01 -1.543647050857543945e-01 4.392676949501037598e-01 1.584360599517822266e-01 3.146633505821228027e-02 -1.324137151241302490e-01
5.827872753143310547e-01 -2.293133735656738281e-01 -4.809502065181732178e-01 -1.039119809865951538e-01 2.576329410076141357e-01 1.438064128160476685e-01 -5.246841311454772949e-01 5.757638067007064819e-02
-5.222861468791961670e-02 -6.575022935867309570e-01 3.204409778118133545e-01 3.630428314208984375e-01 8.610375970602035522e-02 1.803493797779083252e-01 -1.211012601852416992e-01 5.252380371093750000e-01
2.807806432247161865e-01 -4.479214251041412354e-01 -2.372948229312896729e-01 7.293212413787841797e-01 -2.794031202793121338e-01 -1.043207347393035889e-01 1.982029080390930176e-01 6.385070085525512695e-02
4.934458732604980469e-01 -3.175044655799865723e-01 -5.211463570594787598e-01 -2.716196775436401367e-01 3.820946216583251953e-01 -4.752838984131813049e-02 -3.753217458724975586e-01 -1.456347554922103882e-01
3.527766168117523193e-01 -5.415202975273132324e-01 -5.789397656917572021e-02 8.326751738786697388e-02 4.503409564495086670e-01 -3.604995608329772949e-01 3.569249212741851807e-01 -3.344504833221435547e-01
-3.643870651721954346e-01 -3.085932135581970215e-01 -6.629519164562225342e-02 3.316603600978851318e-01 7.309761047363281250e-01 2.897924929857254028e-02 -2.407283186912536621e-01 -2.539340853691101074e-01
1.414966136217117310e-01 -4.324260950088500977e-01 -5.799144506454467773e-01 -1.919373571872711182e-01 4.510874748229980469e-01 2.268426269292831421e-01 -3.545509874820709229e-01 1.979946196079254150e-01
2.492473125457763672e-01 -2.578731179237365723e-01 -5.639387369155883789e-01 5.075945332646369934e-02 3.202116787433624268e-01 5.568237304687500000e-01 -3.689956963062286377e-01 4.502946138381958008e-02
2.616465687751770020e-01 -3.678359687328338623e-01 1.276441267691552639e-03 6.284118890762329102e-01 -3.609100356698036194e-02 4.489349722862243652e-01 -4.443074762821197510e-01 -3.286909684538841248e-02
5.191240087151527405e-02 -8.365236222743988037e-02 -2.144151926040649414e-01 1.634826511144638062e-01 4.959805905818939209e-01 3.952128291130065918e-01 -6.533293128013610840e-01 2.976202964782714844e-01
4.066900610923767090e-01 -6.405044198036193848e-01 1.688431203365325928e-01 2.041267007589340210e-01 -1.416310071945190430e-01 2.694322466850280762e-01 -3.984784483909606934e-01 3.205359876155853271e-01
4.675455391407012939e-02 -6.229029893875122070e-01 -3.328510820865631104e-01 -2.937322854995727539e-01 5.593277215957641602e-01 1.432069987058639526e-01 -2.759064733982086182e-01 -5.707205459475517273e-02
2.496685460209846497e-02 -3.592824041843414307e-01 -3.649159669876098633e-01 2.949970662593841553e-01 2.157457917928695679e-01 5.900641679763793945e-01 -4.947284460067749023e-01 1.030917167663574219e-01
1.300506889820098877e-01 -5.915708541870117188e-01 -2.603169679641723633e-01 5.870739221572875977e-01 -9.598390758037567139e-02 -7.974888384342193604e-02 -2.866555154323577881e-01 -3.506647050380706787e-01
5.909636616706848145e-01 -6.468167901039123535e-01 -1.203922331333160400e-01 1.322755813598632812e-01 -1.216746345162391663e-01 -1.703167557716369629e-01 3.945043683052062988e-01 3.086788207292556763e-02
1.638979911804199219e-01 -5.750865936279296875e-01 -4.560362398624420166e-01 -2.221309244632720947e-01 3.705818057060241699e-01 -3.874306008219718933e-02 -4.752326607704162598e-01 -1.429106593132019043e-01
2.242217212915420532e-01 -3.917095661163330078e-01 -1.319067031145095825e-01 4.220024347305297852e-01 1.801270693540573120e-01 3.932908475399017334e-01 -6.422049999237060547e-01 -3.538447991013526917e-02
2.514938116073608398e-01 -1.900198012590408325e-01 -4.757508635520935059e-01 7.438301295042037964e-02 4.960295855998992920e-01 -1.348305195569992065e-01 -5.675812363624572754e-01 -2.870514690876007080e-01
1.529185026884078979e-01 -5.139601230621337891e-01 -6.438441276550292969e-01 -1.571692824363708496e-01 4.008165299892425537e-01 2.428125292062759399e-01 -2.258939146995544434e-01 -5.082968622446060181e-02
-5.451383441686630249e-02 -5.064526796340942383e-01 -5.320854187011718750e-01 5.407976508140563965e-01 3.407534211874008179e-02 -3.500638306140899658e-01 -1.247001439332962036e-01 -1.603147089481353760e-01
6.656572222709655762e-01 -1.915362179279327393e-01 3.602787852287292480e-02 4.958177730441093445e-02 4.043640196323394775e-01 1.458629518747329712e-01 2.292985320091247559e-01 5.282933712005615234e-01
4.575552940368652344e-01 -2.782237529754638672e-01 -5.265739560127258301e-02 3.116788268089294434e-01 1.737192422151565552e-01 1.930818408727645874e-01 -7.015213370323181152e-01 -2.317911982536315918e-01
9.310176223516464233e-02 -7.377672195434570312e-02 -2.914782762527465820e-01 5.297788977622985840e-02 7.153856158256530762e-01 3.031624667346477509e-02 -2.758089266717433929e-02 6.202149987220764160e-01
3.800562620162963867e-01 -7.730317115783691406e-02 -2.442010790109634399e-01 5.319738984107971191e-01 -2.261770069599151611e-01 -1.003336459398269653e-01 -3.915415108203887939e-01 5.407620072364807129e-01
-3.129026666283607483e-02 -6.151428222656250000e-01 -3.429756760597229004e-01 -1.071498021483421326e-01 4.824053943157196045e-01 2.132002115249633789e-01 -4.618589580059051514e-01 -4.871728364378213882e-03
6.477960944175720215e-01 -6.897671222686767578e-01 2.431653589010238647e-01 -1.947207609191536903e-03 -1.745156645774841309e-01 -2.657513879239559174e-02 -1.655348762869834900e-02 1.183741092681884766e-01
5.071610212326049805e-01 -3.793290555477142334e-01 -2.053127437829971313e-01 7.045318186283111572e-02 8.826279640197753906e-02 6.998736262321472168e-01 -2.148616015911102295e-01 -8.944923430681228638e-02
6.691015958786010742e-01 5.381968617439270020e-02 -6.049342751502990723e-01 1.569605320692062378e-01 1.595748513936996460e-01 7.575100660324096680e-02 -3.568797111511230469e-01 -1.609599962830543518e-02
2.444585710763931274e-01 -5.580039024353027344e-01 4.760279953479766846e-01 5.282866358757019043e-01 7.040427997708320618e-03 7.239891588687896729e-02 -2.911518216133117676e-01 1.819935441017150879e-01
6.842512488365173340e-01 -1.503542661666870117e-01 1.799109578132629395e-01 1.871274411678314209e-01 4.198974668979644775e-01 3.414635062217712402e-01 1.518997102975845337e-01 3.547175228595733643e-01
6.243487596511840820e-01 -3.509232997894287109e-01 -4.056492447853088379e-01 4.367796182632446289e-01 -2.636782228946685791e-01 -1.906060986220836639e-02 2.414707690477371216e-01 5.929667130112648010e-02
4.981864392757415771e-01 -5.411999821662902832e-01 3.565053269267082214e-02 1.178272962570190430e-01 1.082201674580574036e-01 5.221972465515136719e-01 -1.833362877368927002e-01 -3.546051084995269775e-01
4.806340336799621582e-01 -5.789656192064285278e-02 -1.116271317005157471e-01 1.967152953147888184e-01 4.262564778327941895e-01 4.770829677581787109e-01 2.235499322414398193e-01 5.051772594451904297e-01
-1.555631160736083984e-01 -6.857056021690368652e-01 5.403859168291091919e-02 3.360585868358612061e-01 4.539415538311004639e-01 -1.512753367424011230e-01 -1.069487631320953369e-01 -3.864803016185760498e-01
1.966135501861572266e-01 -4.334168136119842529e-01 -5.113196969032287598e-01 6.385920047760009766e-01 -2.627243995666503906e-01 5.708534270524978638e-02 1.479123532772064209e-01 -1.004215553402900696e-01
7.437665462493896484e-01 -4.206130802631378174e-01 -4.886584356427192688e-03 3.358016610145568848e-01 -1.632623374462127686e-01 -2.578836083412170410e-01 1.775309890508651733e-01 1.800934076309204102e-01
4.125414490699768066e-01 -5.077027678489685059e-01 -5.223453417420387268e-02 3.267247080802917480e-01 -1.480455044656991959e-02 5.256668329238891602e-01 -2.459348887205123901e-01 -3.543180227279663086e-01
3.647591769695281982e-01 -1.575403511524200439e-01 -2.222938090562820435e-01 3.731244802474975586e-02 6.497881412506103516e-01 1.007504612207412720e-01 3.919170200824737549e-01 4.531567096710205078e-01
1.702343523502349854e-01 -2.273423820734024048e-01 -5.709738731384277344e-01 -8.515152335166931152e-02 6.415472030639648438e-01 4.102363586425781250e-01 -4.875866323709487915e-02 -6.180324405431747437e-02
4.087960124015808105e-01 -3.644782602787017822e-01 -1.551064848899841309e-01 3.391468524932861328e-01 1.682575196027755737e-01 1.523835361003875732e-01 -5.741828083992004395e-01 -4.239640533924102783e-01
8.529570698738098145e-02 -2.656085193157196045e-01 -6.473352909088134766e-01 4.915466606616973877e-01 2.537578046321868896e-01 8.525118231773376465e-02 -6.141080334782600403e-02 -4.313741922378540039e-01
-1.957603096961975098e-01 -7.219448089599609375e-01 -2.468838244676589966e-01 4.688424766063690186e-01 1.087251901626586914e-01 -2.100566029548645020e-01 -3.041489720344543457e-01 -1.060995832085609436e-01
4.322234094142913818e-01 -2.436372190713882446e-01 -4.911404252052307129e-01 6.151130795478820801e-01 -1.444244682788848877e-01 -1.437155306339263916e-01 3.017052114009857178e-01 -4.126180708408355713e-02
5.085266232490539551e-01 -3.633751720190048218e-02 -2.574908435344696045e-01 3.958905041217803955e-01 1.216678619384765625e-01 3.129711747169494629e-01 4.276199936866760254e-01 4.705703556537628174e-01
9.862463176250457764e-02 -3.865341842174530029e-01 1.494157612323760986e-01 6.453664302825927734e-01 3.312375247478485107e-01 1.400282680988311768e-01 -3.487518131732940674e-01 -3.886996805667877197e-01
6.089183092117309570e-01 -2.468910068273544312e-01 1.621489077806472778e-01 1.171315759420394897e-01 3.130894899368286133e-01 4.582161307334899902e-01 1.949654519557952881e-01 4.269105195999145508e-01
5.016868114471435547e-01 -1.013490557670593262e-01 1.999354064464569092e-01 2.876107394695281982e-01 4.179624319076538086e-01 5.974924564361572266e-01 1.286565512418746948e-01 2.590408027172088623e-01
2.339089512825012207e-01 -4.791025519371032715e-01 -5.841603279113769531e-01 2.294429205358028412e-02 -6.850146688520908356e-03 2.999014258384704590e-01 -3.415102958679199219e-01 4.090973436832427979e-01
2.719285488128662109e-01 1.835429817438125610e-01 -7.059383392333984375e-01 4.550873637199401855e-01 3.560869097709655762e-01 -6.842083483934402466e-02 -1.341552287340164185e-01 1.934853196144104004e-01
1.234173253178596497e-01 -2.854743897914886475e-01 -3.750272989273071289e-01 -2.274294942617416382e-02 7.366149425506591797e-01 -1.196745857596397400e-01 1.661486923694610596e-01 4.214033484458923340e-01
4.709303677082061768e-01 -5.904540419578552246e-01 5.650934204459190369e-02 2.213595807552337646e-01 2.240604162216186523e-02 3.941796720027923584e-01 -3.084682226181030273e-01 -3.554757833480834961e-01
2.979826331138610840e-01 -1.976843178272247314e-01 -3.426986932754516602e-01 6.688744574785232544e-02 3.439414501190185547e-01 -2.617892324924468994e-01 -7.118436694145202637e-01 -2.380341291427612305e-01
2.503800094127655029e-01 -5.707752704620361328e-01 -5.471674203872680664e-01 4.094605147838592529e-01 -3.752347230911254883e-01 4.901572316884994507e-02 -1.267295592697337270e-04 3.565999865531921387e-02
4.257358908653259277e-01 7.944644987583160400e-02 -4.516650736331939697e-01 9.006388485431671143e-02 5.307598114013671875e-01 -1.439377516508102417e-01 -2.570601105690002441e-01 4.814773797988891602e-01
7.278985977172851562e-01 -2.024266868829727173e-01 5.039102211594581604e-02 5.307163000106811523e-01 -2.082228213548660278e-01 -2.190910875797271729e-01 1.881944946944713593e-02 2.308163791894912720e-01
-1.940459758043289185e-01 -3.219556808471679688e-01 -1.580991297960281372e-01 6.180695891380310059e-01 1.671662628650665283e-01 -2.082243561744689941e-01 -5.072722434997558594e-01 3.507966995239257812e-01
2.867487967014312744e-01 -2.103088200092315674e-01 -3.525430560111999512e-01 7.167191505432128906e-01 -1.305319136008620262e-03 -2.423982173204421997e-01 -2.892559468746185303e-01 -3.051961958408355713e-01
6.171555519104003906e-01 -1.480060070753097534e-01 1.517140716314315796e-01 3.707432746887207031e-01 3.930436074733734131e-01 7.010989636182785034e-02 4.672697484493255615e-01 2.429114580154418945e-01
6.013886630535125732e-02 -3.754493594169616699e-01 -1.768078207969665527e-01 2.210964858531951904e-01 3.432782292366027832e-01 5.529087781906127930e-01 -5.909789800643920898e-01 4.972224310040473938e-02
-3.916697204113006592e-02 -3.017722964286804199e-01 -3.369626402854919434e-01 2.491587847471237183e-01 3.430082499980926514e-01 4.740053415298461914e-01 -6.052365899085998535e-01 1.520804166793823242e-01
1.382793635129928589e-01 -6.123176217079162598e-01 -4.011383652687072754e-01 4.119687974452972412e-01 -1.508564054965972900e-01 -8.462741039693355560e-03 -4.978408515453338623e-01 -6.812439858913421631e-02
2.445621937513351440e-01 -5.306157469749450684e-01 -5.590482354164123535e-01 -2.395302653312683105e-01 3.465777039527893066e-01 -7.900227606296539307e-02 1.328671276569366455e-01 3.804149925708770752e-01
4.107353389263153076e-01 -5.381784439086914062e-01 -2.713855504989624023e-01 5.083507895469665527e-01 -3.271587491035461426e-01 -6.845802813768386841e-02 2.706373929977416992e-01 1.569260358810424805e-01
7.685692906379699707e-01 -4.779317975044250488e-01 -4.129477590322494507e-02 -3.330214321613311768e-01 7.926942408084869385e-02 -1.321928948163986206e-01 -2.093620449304580688e-01 2.612966485321521759e-02
4.444827139377593994e-01 -3.719367086887359619e-01 -2.358354330062866211e-01 5.648427009582519531e-01 -2.747525274753570557e-01 -2.003794014453887939e-01 3.070144057273864746e-01 2.820171713829040527e-01
3.223562836647033691e-01 -5.409751534461975098e-01 6.839539855718612671e-02 2.653272449970245361e-01 1.577600985765457153e-01 6.763598918914794922e-01 -5.103214830160140991e-02 -2.083284705877304077e-01
-6.588754802942276001e-02 -4.335064589977264404e-01 -5.932492017745971680e-01 2.233814448118209839e-01 1.484003961086273193e-01 6.079587340354919434e-01 -2.751192450523376465e-02 1.161619350314140320e-01
-3.123617768287658691e-01 -2.800945341587066650e-01 -3.535800874233245850e-01 7.490532994270324707e-01 1.624069809913635254e-01 -1.578089892864227295e-01 7.199090719223022461e-02 2.853336334228515625e-01
2.979619204998016357e-01 1.729960590600967407e-01 -2.739556133747100830e-01 7.913978695869445801e-01 3.854233324527740479e-01 2.595144696533679962e-02 -7.445241790264844894e-03 -1.750683039426803589e-01
1.616462133824825287e-02 -4.140278697013854980e-01 -5.748381614685058594e-01 6.366671323776245117e-01 2.745845355093479156e-02 -1.919530183076858521e-01 -7.594778388738632202e-02 -2.217378914356231689e-01
3.837303221225738525e-01 4.139560833573341370e-02 -4.344435334205627441e-01 7.039911299943923950e-02 6.588271260261535645e-01 6.990455090999603271e-02 4.966956377029418945e-02 4.646863043308258057e-01
4.616164267063140869e-01 -3.552805185317993164e-01 -2.975848019123077393e-01 -1.783561855554580688e-01 5.670230984687805176e-01 4.162088334560394287e-01 -2.103967964649200439e-01 3.614323958754539490e-02
7.155159711837768555e-01 -1.342550367116928101e-01 2.200262844562530518e-01 3.720987141132354736e-01 3.426172137260437012e-01 2.020153701305389404e-01 2.876509726047515869e-01 2.054353654384613037e-01
1.982028782367706299e-01 1.811007969081401825e-02 -2.161857439205050468e-03 3.677726089954376221e-01 8.485120534896850586e-01 -2.063048332929611206e-01 3.755985572934150696e-02 2.473483830690383911e-01
-1.929739415645599365e-01 -5.904173254966735840e-01 -3.411076664924621582e-01 1.171996816992759705e-01 3.005678951740264893e-01 5.434148311614990234e-01 -2.011291384696960449e-01 2.408000826835632324e-01
1.488519757986068726e-01 -5.360902547836303711e-01 -6.204838156700134277e-01 1.709497123956680298e-01 -1.303095072507858276e-01 3.462275862693786621e-01 2.186170071363449097e-01 3.026202619075775146e-01
2.652654051780700684e-01 7.234686613082885742e-02 -7.061579823493957520e-01 5.801252722740173340e-01 2.401483207941055298e-01 -1.171231940388679504e-01 2.391930902376770973e-03 -1.334195435047149658e-01
1.298470348119735718e-01 -2.333157509565353394e-01 -7.343196272850036621e-01 2.019863128662109375e-01 4.115952551364898682e-01 -3.076753616333007812e-01 -1.298530492931604385e-02 -2.905793488025665283e-01
6.983255743980407715e-01 1.143307983875274658e-01 -4.084039032459259033e-01 4.249922335147857666e-01 2.039867490530014038e-01 2.269934713840484619e-01 1.455923765897750854e-01 1.937108784914016724e-01
5.063491463661193848e-01 -6.449580192565917969e-02 8.624805510044097900e-02 3.727478086948394775e-01 7.025027275085449219e-01 -1.573269814252853394e-01 2.722045183181762695e-01 -2.672014944255352020e-02
4.042694568634033203e-01 -2.447427511215209961e-01 -4.338651299476623535e-01 -2.728121876716613770e-01 4.852791726589202881e-01 1.263932287693023682e-01 -4.847907423973083496e-01 1.658572554588317871e-01
1.511996835470199585e-01 1.494965702295303345e-02 -1.227544769644737244e-01 5.656858086585998535e-01 5.175877809524536133e-01 8.141008764505386353e-02 3.877605497837066650e-01 4.657928049564361572e-01
3.199470043182373047e-01 -2.772319614887237549e-01 -8.348800539970397949e-01 2.428120523691177368e-01 9.571172297000885010e-02 -1.559639871120452881e-01 -3.536211326718330383e-02 -1.733718514442443848e-01
2.248852849006652832e-01 -3.696112036705017090e-01 -6.711108088493347168e-01 -1.944315284490585327e-01 5.303974151611328125e-01 1.610109359025955200e-01 -1.317129582166671753e-01 5.138562060892581940e-03
2.232013642787933350e-01 -5.514237880706787109e-01 -1.898952126502990723e-01 3.296781480312347412e-01 3.410736024379730225e-01 -4.432907700538635254e-01 9.652782231569290161e-02 -4.233315587043762207e-01
3.552477955818176270e-01 -4.300814568996429443e-01 -6.008207798004150391e-01 -1.285505741834640503e-01 4.727346003055572510e-01 -2.476522475481033325e-01 9.140255302190780640e-02 -1.347366422414779663e-01
3.622191548347473145e-01 -2.141092419624328613e-01 -4.841078519821166992e-01 -2.742225527763366699e-01 6.138170957565307617e-01 3.037669062614440918e-01 -1.910486370325088501e-01 -8.860383182764053345e-02
3.263571858406066895e-01 -5.336602330207824707e-01 1.278734058141708374e-01 -3.055235370993614197e-02 2.885436713695526123e-01 5.129392743110656738e-01 2.745277583599090576e-01 4.119260013103485107e-01
1.132082194089889526e-01 -1.854092925786972046e-01 -3.995220363140106201e-01 5.934154987335205078e-01 2.876058518886566162e-01 3.223264217376708984e-01 -4.915965497493743896e-01 -1.130000352859497070e-01
6.417527794837951660e-01 5.690557882189750671e-02 -5.915826559066772461e-01 3.111129999160766602e-01 9.632240049540996552e-03 -1.498923152685165405e-01 -1.412600427865982056e-01 3.092552721500396729e-01
4.851868152618408203e-01 -3.478847742080688477e-01 1.673737466335296631e-01 2.774469554424285889e-01 1.945032626390457153e-01 3.519551455974578857e-01 3.621636629104614258e-01 4.956943094730377197e-01
7.748625874519348145e-01 -4.391196668148040771e-01 -1.997851431369781494e-01 -2.037436515092849731e-01 2.290001958608627319e-01 1.748168766498565674e-01 -3.122296743094921112e-02 -2.033708095550537109e-01
3.563497960567474365e-01 -6.509570479393005371e-01 -1.347257792949676514e-01 4.584430456161499023e-01 -1.005694195628166199e-01 6.074495986104011536e-02 3.966984450817108154e-01 -2.231030464172363281e-01
3.616761863231658936e-01 -4.031496047973632812e-01 -9.800271131098270416e-03 6.161528229713439941e-01 -3.063809685409069061e-02 2.227013260126113892e-01 -4.287834167480468750e-01 -3.041879832744598389e-01
3.400581479072570801e-01 -7.605913877487182617e-01 7.004681229591369629e-02 3.520272374153137207e-01 -1.942641735076904297e-01 9.391047805547714233e-02 -3.123285472393035889e-01 -1.814509034156799316e-01
-1.420709341764450073e-01 -3.344535231590270996e-01 -3.861783146858215332e-01 1.913708001375198364e-01 3.716579973697662354e-01 5.390270352363586426e-01 -4.217956960201263428e-01 2.749702632427215576e-01
2.322088330984115601e-01 -6.396065354347229004e-01 4.519326090812683105e-01 3.685271739959716797e-01 1.093314960598945618e-01 -2.776736915111541748e-01 -1.683028638362884521e-01 2.820379137992858887e-01
1.670777648687362671e-01 -7.688813209533691406e-01 9.181091189384460449e-02 5.928937811404466629e-03 5.256376266479492188e-01 -2.959086000919342041e-01 8.877384662628173828e-02 2.654232084751129150e-02
2.161938101053237915e-01 -5.566547513008117676e-01 -5.219368934631347656e-01 -9.350676089525222778e-02 5.207137465476989746e-01 2.806304693222045898e-01 -8.166012167930603027e-02 7.529526948928833008e-02
5.707467198371887207e-01 -1.109568253159523010e-01 1.648387610912322998e-01 6.954174041748046875e-01 -1.600004136562347412e-01 -6.906443159095942974e-04 -3.098514974117279053e-01 1.719042062759399414e-01
-1.596712023019790649e-01 -6.842770576477050781e-01 -1.704498976469039917e-01 4.569885432720184326e-01 1.156878247857093811e-01 -3.947010338306427002e-01 -3.110250532627105713e-01 4.969207569956779480e-02
5.731998682022094727e-01 -1.232400238513946533e-01 -3.685769140720367432e-01 -1.214531250298023224e-03 9.877971559762954712e-02 -2.297216206789016724e-01 -4.299378991127014160e-01 5.225201845169067383e-01
2.263402938842773438e-01 -2.169048637151718140e-01 -5.025292038917541504e-01 -1.692429631948471069e-01 6.420187354087829590e-01 3.330310881137847900e-01 -2.947498261928558350e-01 1.028030216693878174e-01
-1.625328510999679565e-01 -1.960142403841018677e-01 -5.694386959075927734e-01 6.148324608802795410e-01 3.299466073513031006e-01 -3.168807327747344971e-01 1.504439860582351685e-01 3.115173429250717163e-02
3.441813290119171143e-01 -4.237176477909088135e-01 -5.259728431701660156e-01 5.170802474021911621e-01 -1.751768290996551514e-01 -2.198672890663146973e-01 2.689911723136901855e-01 -8.122984319925308228e-02
2.359638959169387817e-01 -1.128560528159141541e-01 -7.332370430231094360e-02 2.786391675472259521e-01 8.239924907684326172e-01 -3.685787320137023926e-01 1.522675752639770508e-01 1.028068214654922485e-01
1.427950523793697357e-02 -8.327918052673339844e-01 -2.766968011856079102e-01 -2.563372850418090820e-01 3.890969753265380859e-01 9.237866848707199097e-02 -2.067863009870052338e-02 6.021670624613761902e-02
2.372985035181045532e-01 -1.121994033455848694e-01 -1.924709826707839966e-01 5.737727284431457520e-01 2.668158710002899170e-01 1.983831524848937988e-01 -5.147411227226257324e-01 -4.351269006729125977e-01
2.813507616519927979e-01 8.298941887915134430e-03 7.971147447824478149e-02 4.648026227951049805e-01 7.064263224601745605e-01 -1.478812247514724731e-01 3.175701200962066650e-01 2.768023610115051270e-01
3.501586988568305969e-02 -6.282534003257751465e-01 -7.015612721443176270e-01 -1.426550280302762985e-02 1.937267482280731201e-01 1.283003091812133789e-01 2.398212850093841553e-01 -1.321474276483058929e-02
4.031021893024444580e-01 -2.829706966876983643e-01 -3.556323945522308350e-01 -5.162541195750236511e-02 3.416870534420013428e-01 -1.297222524881362915e-01 1.478985249996185303e-01 6.876370906829833984e-01
8.406838774681091309e-02 -2.765321433544158936e-01 -1.768162995576858521e-01 4.016793966293334961e-01 3.514892458915710449e-01 6.458375453948974609e-01 -4.005553424358367920e-01 -1.508533358573913574e-01
3.237085938453674316e-01 -4.954603612422943115e-01 -4.335826039314270020e-01 4.850080907344818115e-01 -2.376247793436050415e-01 2.177867479622364044e-02 4.099719822406768799e-01 -3.857725113630294800e-02
-2.882842719554901123e-01 -5.567902326583862305e-01 -3.071379065513610840e-01 4.001790285110473633e-01 2.555043697357177734e-01 2.966776490211486816e-01 -3.861756026744842529e-01 2.235359698534011841e-01
5.832405090332031250e-01 -2.451358735561370850e-01 1.862034946680068970e-02 4.935279786586761475e-01 -6.370478868484497070e-02 4.390081763267517090e-01 -3.362592756748199463e-01 -2.143959254026412964e-01
4.480500817298889160e-01 -4.762154817581176758e-01 -2.459478676319122314e-01 -6.600587815046310425e-02 2.710888087749481201e-01 4.282732903957366943e-01 -3.851208090782165527e-01 3.199963271617889404e-01
1.127239763736724854e-01 -5.894908905029296875e-01 -3.576138913631439209e-01 -2.085496932268142700e-01 4.511231780052185059e-01 2.990793883800506592e-01 -3.997499346733093262e-01 1.251100152730941772e-01
6.385513544082641602e-01 -6.333240270614624023e-01 2.111085951328277588e-01 -1.143304072320461273e-02 4.273825138807296753e-02 2.048053890466690063e-01 -3.185162246227264404e-01 3.508306667208671570e-02
7.144591808319091797e-01 -3.366430103778839111e-01 -5.404165387153625488e-01 -9.350356459617614746e-02 -5.870012193918228149e-02 8.611620962619781494e-02 -1.895695477724075317e-01 1.691996455192565918e-01
1.543078273534774780e-01 -6.511140465736389160e-01 -6.671366095542907715e-02 3.603996336460113525e-01 -1.209162846207618713e-01 4.572731256484985352e-01 -4.170626997947692871e-01 1.422677934169769287e-01
-2.290097028017044067e-01 -7.779585123062133789e-01 -4.083964601159095764e-02 3.280985951423645020e-01 2.559756040573120117e-01 9.856034815311431885e-02 -3.658147454261779785e-01 -1.547913104295730591e-01
1.872521191835403442e-01 -5.509709119796752930e-01 -3.947307169437408447e-01 -1.542444825172424316e-01 4.504636228084564209e-01 4.397700130939483643e-01 -2.871913909912109375e-01 5.449627339839935303e-02
1.753910630941390991e-01 -8.392915129661560059e-01 -1.986769735813140869e-01 2.754263281822204590e-01 8.781005162745714188e-04 8.263460546731948853e-02 -1.294089555740356445e-01 -3.548517525196075439e-01
-2.179849892854690552e-01 -7.618039846420288086e-01 3.567389771342277527e-02 4.729900658130645752e-01 2.433243691921234131e-01 -2.562964260578155518e-01 -1.488424837589263916e-01 -9.819493629038333893e-03
4.635819196701049805e-01 -7.468998432159423828e-02 -3.590817451477050781e-01 -1.359565705060958862e-01 5.662428736686706543e-01 -3.309403732419013977e-02 -5.333373546600341797e-01 1.609800308942794800e-01
5.215201377868652344e-01 -3.262225091457366943e-01 -1.592424511909484863e-01 -3.253070414066314697e-01 6.105025410652160645e-01 -2.043787622824311256e-03 -1.012078821659088135e-01 3.277992606163024902e-01
4.973949790000915527e-01 -5.706534981727600098e-01 2.841214835643768311e-01 2.290316373109817505e-01 -7.426358759403228760e-02 5.184422731399536133e-01 -1.133044809103012085e-01 -8.146934956312179565e-02
-6.179802492260932922e-02 -4.965439438819885254e-01 5.590913817286491394e-02 7.148001790046691895e-01 1.440089344978332520e-01 -3.884360790252685547e-01 -2.509605586528778076e-01 3.094419464468955994e-02
7.059227228164672852e-01 -3.561570122838020325e-02 -5.009636282920837402e-01 7.156626135110855103e-02 1.385446786880493164e-01 -8.308901637792587280e-02 -2.361691892147064209e-01 4.030434787273406982e-01
1.477823853492736816e-01 -3.091155588626861572e-01 -5.238071680068969727e-01 -1.258923392742872238e-02 5.320394635200500488e-01 5.256881117820739746e-01 -2.089139521121978760e-01 -7.082698494195938110e-02
5.411846637725830078e-01 4.758223146200180054e-02 -7.533549070358276367e-01 2.823980748653411865e-01 1.969088464975357056e-01 -7.497157901525497437e-02 -6.269007176160812378e-02 9.612084925174713135e-02
1.049972176551818848e-01 -6.464734077453613281e-01 -6.638266444206237793e-01 -8.797276765108108521e-02 3.421570956707000732e-01 3.496697172522544861e-02 6.580937653779983521e-02 -4.205221310257911682e-03
4.937253147363662720e-02 -6.264810562133789062e-01 2.010980993509292603e-01 3.258000612258911133e-01 4.249764084815979004e-01 5.235535651445388794e-02 -1.957910507917404175e-01 -4.866390824317932129e-01
