# Supplementary material for: Where is your field going? A machine learning approach to study the relative motion of the domains of physics
Source: PLoS One. 2020 Jun 18;15(6):e0233997. doi: 10.1371/journal.pone.0233997 (PMC7302634; doi:10.1371/journal.pone.0233997)
Supplement: S4 Data — (ZIP) [file pone.0233997.s004.zip › 3/Pacs4Run_3_VS_500_embeddings2003-2007ED8.txt]

-1.852313429117202759e-01 -6.018947958946228027e-01 -3.484476804733276367e-01 2.739596664905548096e-01 1.636811345815658569e-01 -4.524981975555419922e-02 5.847714543342590332e-01 1.901203542947769165e-01
1.270249933004379272e-01 -2.924605607986450195e-01 -1.872180104255676270e-01 9.257970750331878662e-02 5.026157498359680176e-01 2.764876186847686768e-01 7.246372103691101074e-01 2.330244146287441254e-02
-7.920705527067184448e-02 -5.219705104827880859e-01 2.143772318959236145e-02 1.536997780203819275e-02 6.110452413558959961e-01 4.019728004932403564e-01 4.020573496818542480e-01 -1.548178046941757202e-01
-7.929408550262451172e-02 -3.310340344905853271e-01 -2.608524262905120850e-01 -1.853430867195129395e-01 5.606698393821716309e-01 -1.043752953410148621e-01 6.354060769081115723e-01 2.296673655509948730e-01
-4.559409990906715393e-02 -5.548273324966430664e-01 -2.260381728410720825e-01 -2.516905069351196289e-01 3.340897262096405029e-01 -1.046543940901756287e-01 6.002742052078247070e-01 -3.045467734336853027e-01
-8.268769085407257080e-02 -5.519415736198425293e-01 5.373253226280212402e-01 2.254967540502548218e-01 -1.603378504514694214e-01 2.407285571098327637e-01 5.137627124786376953e-01 -3.667930886149406433e-02
-5.377356410026550293e-01 -3.500384986400604248e-01 2.386191636323928833e-01 3.646045923233032227e-02 -5.778843164443969727e-02 5.815810561180114746e-01 3.781504034996032715e-01 -2.132397741079330444e-01
8.617831021547317505e-02 -5.035027861595153809e-01 4.108359813690185547e-01 3.717949390411376953e-01 -2.652904987335205078e-01 3.614977002143859863e-01 4.801508486270904541e-01 2.087938971817493439e-02
-3.881523013114929199e-01 -1.317779868841171265e-01 -7.140831649303436279e-02 1.725368350744247437e-01 5.555127263069152832e-01 -8.876270800828933716e-02 6.455804705619812012e-01 2.526991367340087891e-01
-4.902084767818450928e-01 -2.263644933700561523e-01 -4.087435454130172729e-02 1.644018441438674927e-01 5.132582783699035645e-01 3.106194138526916504e-01 5.182765126228332520e-01 -2.263339161872863770e-01
3.956297412514686584e-02 -2.366663217544555664e-01 2.093560546636581421e-01 3.137753903865814209e-01 -5.056608468294143677e-02 1.619025021791458130e-01 8.538675904273986816e-01 -2.056203633546829224e-01
-2.459202408790588379e-01 -2.475814074277877808e-01 2.735162377357482910e-01 -1.048533916473388672e-01 -3.042044043540954590e-01 1.810970604419708252e-01 6.740265488624572754e-01 4.612734615802764893e-01
1.495933234691619873e-01 -5.293093323707580566e-01 -3.417264223098754883e-01 -1.727521568536758423e-01 5.991017445921897888e-02 2.831713669002056122e-02 6.448421478271484375e-01 -3.614147901535034180e-01
-3.754330053925514221e-02 -5.385486483573913574e-01 -1.149987988173961639e-02 -1.771129667758941650e-01 6.273335814476013184e-01 -1.236857846379280090e-01 4.876005649566650391e-01 1.745130270719528198e-01
1.415082216262817383e-01 -6.334599256515502930e-01 -2.218585461378097534e-01 5.871483683586120605e-01 -1.602595448493957520e-01 3.713307678699493408e-01 1.392356306314468384e-01 -4.222753271460533142e-02
-1.311417520046234131e-01 -1.822565943002700806e-01 1.789561659097671509e-01 2.187118530273437500e-01 6.015992909669876099e-02 6.205504536628723145e-01 6.719274520874023438e-01 1.718588620424270630e-01
-1.887967288494110107e-01 -5.868592858314514160e-01 3.354855775833129883e-01 -3.217290043830871582e-01 1.108427494764328003e-01 3.607470095157623291e-01 3.578991889953613281e-01 3.652063012123107910e-01
1.039901673793792725e-01 -4.769489169120788574e-01 -1.583089679479598999e-02 -2.704678177833557129e-01 1.222488060593605042e-01 5.665649175643920898e-01 5.854751467704772949e-01 9.788087755441665649e-02
-3.473238646984100342e-01 -3.068013489246368408e-01 1.938894689083099365e-01 3.344514220952987671e-02 -4.214748740196228027e-01 -3.711272478103637695e-01 6.482924222946166992e-01 -1.042490825057029724e-01
-3.250519558787345886e-02 -3.614321351051330566e-01 8.218436501920223236e-03 1.631701588630676270e-01 -3.184337615966796875e-01 4.001346975564956665e-02 7.480753660202026367e-01 -4.230842292308807373e-01
4.494339600205421448e-02 -3.726352751255035400e-01 1.365765035152435303e-01 -2.428232133388519287e-01 1.345555633306503296e-01 3.291679918766021729e-01 6.871275305747985840e-01 4.276748001575469971e-01
-6.251377612352371216e-02 -2.782936096191406250e-01 -2.882338762283325195e-01 8.061996102333068848e-02 -1.864730864763259888e-01 -1.233056932687759399e-02 7.747250199317932129e-01 -4.403900206089019775e-01
-3.306846022605895996e-01 -5.937092304229736328e-01 1.338692605495452881e-01 -4.094796478748321533e-01 -4.743425548076629639e-01 6.199609860777854919e-02 3.512080609798431396e-01 1.926042139530181885e-02
2.090206891298294067e-01 -3.604516685009002686e-01 -8.882536739110946655e-02 -2.621110975742340088e-01 -1.291889250278472900e-01 4.139055311679840088e-01 6.532959342002868652e-01 3.674092888832092285e-01
-7.829382270574569702e-02 -4.006040394306182861e-01 2.838847935199737549e-01 -2.388080358505249023e-01 2.371534556150436401e-01 2.073527127504348755e-02 6.624016761779785156e-01 4.475700259208679199e-01
-1.907271891832351685e-01 -2.560523152351379395e-01 3.658186495304107666e-01 8.784321695566177368e-02 -3.655561506748199463e-01 2.798510789871215820e-01 5.144371986389160156e-01 5.290813446044921875e-01
2.003206461668014526e-01 -3.946696221828460693e-01 -4.985978007316589355e-01 4.900869727134704590e-01 1.275732554495334625e-02 2.568035125732421875e-01 3.887254595756530762e-01 3.132161498069763184e-01
-2.143348753452301025e-01 -1.411400735378265381e-01 -5.428791642189025879e-01 5.410926938056945801e-01 -4.774662479758262634e-02 -2.833002507686614990e-01 5.021023750305175781e-01 1.095236316323280334e-01
1.067242249846458435e-01 -3.309938311576843262e-01 -4.134156405925750732e-01 5.868554115295410156e-01 1.347057074308395386e-01 2.986592352390289307e-01 5.063551068305969238e-01 -1.634247717447578907e-03
8.181057637557387352e-04 -4.757680296897888184e-01 3.842157423496246338e-01 3.660318553447723389e-01 -1.221246793866157532e-01 2.413148730993270874e-01 6.097768545150756836e-01 -2.169516235589981079e-01
-3.771364092826843262e-01 4.759612493216991425e-03 -2.079085558652877808e-01 1.619559377431869507e-01 1.838195174932479858e-01 3.100412786006927490e-01 7.784085869789123535e-01 -2.290297597646713257e-01
-2.009536027908325195e-01 -1.911927312612533569e-01 3.277862370014190674e-01 3.106706142425537109e-01 -2.003377228975296021e-01 4.550066590309143066e-01 6.389932632446289062e-01 2.522385418415069580e-01
-1.241805553436279297e-01 -4.765357673168182373e-01 5.411776900291442871e-01 8.160314522683620453e-03 1.810621470212936401e-01 -3.760826960206031799e-02 5.563520193099975586e-01 3.476023375988006592e-01
-3.041730523109436035e-01 -6.359988451004028320e-01 2.489269077777862549e-01 -4.600006341934204102e-01 -2.933884859085083008e-01 2.157727032899856567e-01 2.964310646057128906e-01 9.440886229276657104e-02
-2.184945344924926758e-01 -4.040150046348571777e-01 9.575704485177993774e-02 1.446603983640670776e-01 -4.247631728649139404e-01 6.747877597808837891e-01 3.509440720081329346e-01 3.452008124440908432e-03
-5.599914193153381348e-01 -1.956239491701126099e-01 -3.791027069091796875e-01 4.144811034202575684e-01 -2.156156301498413086e-01 3.942905068397521973e-01 1.922419816255569458e-01 3.061297833919525146e-01
1.990336328744888306e-01 -7.997511029243469238e-01 -2.028336077928543091e-01 -8.676780760288238525e-02 -8.463466912508010864e-02 1.300930976867675781e-02 3.300165235996246338e-01 -3.948044776916503906e-01
3.045408427715301514e-01 -5.732984542846679688e-01 -3.980494439601898193e-01 4.502207934856414795e-01 1.362833194434642792e-02 -1.214443668723106384e-01 2.674600481986999512e-01 3.619010150432586670e-01
1.218051388859748840e-01 -2.880047857761383057e-01 -4.918195307254791260e-01 4.195081293582916260e-01 6.697352230548858643e-02 4.202096164226531982e-01 5.493860244750976562e-01 -3.816841542720794678e-02
1.223042234778404236e-01 -3.514159619808197021e-01 9.528438746929168701e-02 -6.266822665929794312e-02 -1.031252369284629822e-01 5.585339069366455078e-01 6.939074993133544922e-01 2.108069360256195068e-01
-2.662939131259918213e-01 -2.954405173659324646e-02 -1.353693455457687378e-01 1.527028083801269531e-01 -2.289535999298095703e-01 5.368937849998474121e-01 7.346984744071960449e-01 -7.819992303848266602e-02
-7.277927398681640625e-01 -2.654709219932556152e-01 -1.514177024364471436e-01 3.348580002784729004e-01 1.696805506944656372e-01 3.762734830379486084e-01 1.353115439414978027e-01 2.758681476116180420e-01
-4.284105077385902405e-02 -2.236457914113998413e-01 2.881900668144226074e-01 2.237086594104766846e-01 -2.204251885414123535e-01 4.236402213573455811e-01 6.725805997848510742e-01 3.669129014015197754e-01
-1.402033567428588867e-01 -6.793228387832641602e-01 5.289155244827270508e-01 -7.037197053432464600e-02 -1.509404629468917847e-01 2.533000707626342773e-01 3.730247914791107178e-01 -8.982340246438980103e-02
-5.752780288457870483e-02 -4.151593744754791260e-01 2.406192570924758911e-01 3.107890114188194275e-02 -5.456122159957885742e-01 1.500539015978574753e-02 4.318218529224395752e-01 5.301713347434997559e-01
-1.568045020103454590e-01 -1.638617366552352905e-01 2.868407666683197021e-01 1.260489523410797119e-01 -2.143781781196594238e-01 -3.903441876173019409e-02 8.513873815536499023e-01 2.793806791305541992e-01
2.786295115947723389e-01 -6.070097088813781738e-01 1.943105459213256836e-01 -5.733318999409675598e-02 1.079600527882575989e-01 4.916853308677673340e-01 4.786698520183563232e-01 1.741449534893035889e-01
1.982084847986698151e-02 -6.872541308403015137e-01 2.713063955307006836e-01 -7.439713180065155029e-02 5.052246451377868652e-01 -1.396691948175430298e-01 3.251995444297790527e-01 2.600627839565277100e-01
-3.991318643093109131e-01 -3.751174211502075195e-01 4.564198255538940430e-01 2.054169215261936188e-02 -4.017264842987060547e-01 -1.847122311592102051e-01 5.378531217575073242e-01 8.031693100929260254e-02
1.462461203336715698e-01 -4.895757138729095459e-01 -4.021053612232208252e-01 -1.355135589838027954e-01 -1.172877326607704163e-01 9.658633731305599213e-03 6.101747155189514160e-01 -4.155865609645843506e-01
-2.474343925714492798e-01 2.940804697573184967e-02 -3.117112815380096436e-01 -1.215299814939498901e-01 -1.457511782646179199e-01 1.408268958330154419e-01 6.998569965362548828e-01 5.432333946228027344e-01
8.946344256401062012e-02 -5.466576218605041504e-01 6.383965909481048584e-02 -3.123922944068908691e-01 3.946218267083168030e-02 5.246556401252746582e-01 5.120173692703247070e-01 2.291614115238189697e-01
2.268749848008155823e-02 -2.880750000476837158e-01 9.560412168502807617e-02 3.006029129028320312e-02 1.929974555969238281e-01 5.763627886772155762e-01 7.083610296249389648e-01 1.877150237560272217e-01
7.339771091938018799e-02 -6.018162965774536133e-01 -4.627323150634765625e-01 3.544293642044067383e-01 1.605193614959716797e-01 4.699096977710723877e-01 1.586428880691528320e-01 1.447048336267471313e-01
-2.172540277242660522e-01 -2.911878824234008789e-01 1.197951287031173706e-01 -3.963802158832550049e-01 -9.642338752746582031e-02 1.676025539636611938e-01 6.792052984237670898e-01 4.447856843471527100e-01
2.290738746523857117e-02 -3.871811628341674805e-01 -2.592639625072479248e-01 1.149397809058427811e-02 -1.568506509065628052e-01 -1.999201811850070953e-02 7.283780574798583984e-01 -4.761091470718383789e-01
-1.943313926458358765e-01 -2.494130134582519531e-01 3.888899981975555420e-01 -6.679914891719818115e-02 -1.238819435238838196e-01 -1.674146763980388641e-02 7.760162353515625000e-01 3.556724488735198975e-01
-1.634900718927383423e-01 -1.974829137325286865e-01 -2.829619050025939941e-01 1.208822950720787048e-01 -1.200969442725181580e-01 7.881045341491699219e-02 8.795412182807922363e-01 -2.129892110824584961e-01
-3.509336113929748535e-01 -2.470503896474838257e-01 1.301106065511703491e-01 -3.621963262557983398e-01 -3.449852168560028076e-01 -7.335243374109268188e-02 6.801297664642333984e-01 2.841205894947052002e-01
-4.996880590915679932e-01 -4.624795913696289062e-01 5.451207235455513000e-02 -5.316326022148132324e-01 -3.388801515102386475e-01 1.148528903722763062e-01 3.205897212028503418e-01 1.414608061313629150e-01
-1.582419872283935547e-01 -5.979415178298950195e-01 4.239406287670135498e-01 -1.082489639520645142e-01 3.744021952152252197e-01 -2.686342000961303711e-01 4.266399741172790527e-01 1.778178662061691284e-01
8.058439940214157104e-02 -5.251317024230957031e-01 4.141824841499328613e-01 6.382617354393005371e-02 -1.988618522882461548e-01 3.642409741878509521e-01 6.009001731872558594e-01 9.393445402383804321e-02
-1.922443658113479614e-01 -3.722255229949951172e-01 1.018256247043609619e-01 2.132917642593383789e-01 -4.859668910503387451e-01 6.364665031433105469e-01 3.488295376300811768e-01 7.545293867588043213e-02
-4.410244226455688477e-01 -3.805477917194366455e-01 3.608472347259521484e-01 -1.241522878408432007e-01 -2.148099988698959351e-01 4.880213439464569092e-01 3.538908958435058594e-01 3.248225748538970947e-01
1.770216971635818481e-01 -3.632730841636657715e-01 -2.800775766372680664e-01 6.880375742912292480e-01 3.969630971550941467e-02 6.158540025353431702e-02 5.245043039321899414e-01 6.620815396308898926e-02
4.287302866578102112e-02 -4.026134312152862549e-01 3.466228246688842773e-01 2.775168977677822113e-03 1.144604831933975220e-01 3.945688605308532715e-01 6.981357336044311523e-01 2.443973720073699951e-01
-3.152322769165039062e-01 -4.091465175151824951e-01 5.570937991142272949e-01 1.802318096160888672e-01 -1.804578304290771484e-01 2.124709933996200562e-01 4.902983009815216064e-01 2.688666582107543945e-01
7.111980766057968140e-02 -5.199286341667175293e-01 -2.514538466930389404e-01 6.510879993438720703e-01 5.396677553653717041e-02 -3.176029324531555176e-01 3.640035092830657959e-01 -3.448009863495826721e-02
-1.199637949466705322e-01 -4.470856785774230957e-01 -3.016659757122397423e-03 -2.926332131028175354e-02 -3.804424107074737549e-01 -5.848407149314880371e-01 5.458260774612426758e-01 1.250321976840496063e-02
-6.268195509910583496e-01 -7.193014025688171387e-02 -2.892099916934967041e-01 -2.716733217239379883e-01 2.721858322620391846e-01 1.028242111206054688e-01 5.736921429634094238e-01 1.751966923475265503e-01
-1.250090599060058594e-01 -3.805827796459197998e-01 1.071445867419242859e-01 8.877005428075790405e-02 -5.241752862930297852e-01 -3.276270031929016113e-01 6.536859273910522461e-01 1.037542745471000671e-01
1.821682006120681763e-01 -3.582430183887481689e-01 -1.386069133877754211e-02 -1.584316641092300415e-01 -1.127073094248771667e-01 5.289759635925292969e-01 6.580963730812072754e-01 2.959302365779876709e-01
-1.100919116288423538e-02 -5.103267431259155273e-01 1.412155479192733765e-01 -2.043819576501846313e-01 -4.876029789447784424e-01 3.856802359223365784e-02 6.038705706596374512e-01 2.717126607894897461e-01
-2.738358676433563232e-01 -2.191998660564422607e-01 -3.294340372085571289e-01 6.346031427383422852e-01 2.356331050395965576e-01 -2.136289775371551514e-01 5.143355131149291992e-01 -4.033572971820831299e-03
-2.555963695049285889e-01 -6.870188713073730469e-01 3.075260519981384277e-01 -3.269793391227722168e-01 -4.480483531951904297e-01 7.537271082401275635e-02 2.324410229921340942e-01 2.703321725130081177e-02
-5.824904423207044601e-03 -6.484484672546386719e-01 4.369579255580902100e-01 -1.527013480663299561e-01 1.176485698670148849e-02 2.706337869167327881e-01 5.358772277832031250e-01 -6.844955682754516602e-02
5.386476591229438782e-02 -4.888391792774200439e-01 -4.844299852848052979e-01 3.278273344039916992e-01 -1.680231839418411255e-01 3.930866420269012451e-01 1.780180931091308594e-01 4.489459097385406494e-01
-1.899325549602508545e-01 -1.821630895137786865e-01 -2.048887461423873901e-01 -1.771353036165237427e-01 -1.568255573511123657e-02 5.902655124664306641e-01 6.926976442337036133e-01 -1.699900180101394653e-01
-5.564647316932678223e-01 -4.350351393222808838e-01 -4.754180312156677246e-01 3.181208670139312744e-01 6.171198561787605286e-03 4.121483564376831055e-01 6.113774701952934265e-02 -1.503594405949115753e-02
-8.940517902374267578e-02 -4.106534123420715332e-01 -2.035245858132839203e-02 1.251837704330682755e-02 -7.545353770256042480e-01 -1.208157390356063843e-01 4.234901964664459229e-01 2.439989149570465088e-01
2.494822144508361816e-01 -4.386818408966064453e-01 -3.738660514354705811e-01 -2.286837995052337646e-01 -2.854471504688262939e-01 -3.553117215633392334e-01 5.764463543891906738e-01 1.150133758783340454e-01
9.387511759996414185e-02 -3.242477774620056152e-01 2.781561911106109619e-01 5.477778241038322449e-02 -2.213489413261413574e-01 1.813694089651107788e-01 5.583205819129943848e-01 6.419247388839721680e-01
2.767443358898162842e-01 -5.220964550971984863e-01 -4.554690420627593994e-01 3.542957007884979248e-01 1.229881588369607925e-02 1.094211265444755554e-01 2.162621915340423584e-01 5.088780522346496582e-01
4.811869561672210693e-02 -4.503626823425292969e-01 -5.399674773216247559e-01 5.813936591148376465e-01 -2.156728506088256836e-01 -1.137702073901891708e-02 2.454271763563156128e-01 2.416523844003677368e-01
-1.800118833780288696e-01 -4.110683798789978027e-01 4.328636527061462402e-01 -1.573685854673385620e-01 2.825263440608978271e-01 2.746823988854885101e-02 6.185604929924011230e-01 3.511265814304351807e-01
1.375056952238082886e-01 -3.807052969932556152e-01 -8.526278287172317505e-02 2.383806556463241577e-01 -1.019537970423698425e-01 8.081825822591781616e-02 7.252036333084106445e-01 -4.787631630897521973e-01
2.008087784051895142e-01 -6.316905617713928223e-01 -4.551670253276824951e-01 2.611902356147766113e-01 1.225299481302499771e-02 4.284993410110473633e-01 1.539103984832763672e-01 2.789181172847747803e-01
-1.315726060420274734e-02 -3.969137072563171387e-01 -2.104721665382385254e-01 6.309460401535034180e-01 -6.495261099189519882e-03 -2.433718182146549225e-02 1.556679010391235352e-01 6.123951077461242676e-01
1.392100453376770020e-01 -7.024715542793273926e-01 3.585198819637298584e-01 5.040269717574119568e-02 -2.264809012413024902e-01 2.607273161411285400e-01 4.555489420890808105e-01 -1.711147278547286987e-01
1.119244247674942017e-01 -3.044903278350830078e-01 -3.895706236362457275e-01 4.515312612056732178e-01 2.819402888417243958e-02 4.245961010456085205e-01 5.812571644783020020e-01 1.420428454875946045e-01
-5.163777619600296021e-02 -3.715222179889678955e-01 3.062801361083984375e-01 -1.689543873071670532e-01 1.074861362576484680e-01 -4.790957644581794739e-02 6.061739921569824219e-01 5.963692069053649902e-01
-1.023261994123458862e-01 -5.884705185890197754e-01 2.972934246063232422e-01 2.236417867243289948e-02 -2.074974477291107178e-01 -5.770475268363952637e-01 4.124031066894531250e-01 9.073567390441894531e-02
-1.311610043048858643e-01 -2.898917198181152344e-01 -1.216210573911666870e-01 7.247437238693237305e-01 2.208402454853057861e-01 -1.935125589370727539e-01 5.220091342926025391e-01 1.813181908801198006e-03
1.815283149480819702e-01 -5.610255002975463867e-01 1.044736057519912720e-01 -2.368797957897186279e-01 2.357049100100994110e-02 5.143768787384033203e-01 4.807716012001037598e-01 2.983130812644958496e-01
-5.291789397597312927e-02 -3.401460051536560059e-01 2.659964561462402344e-01 -1.200911998748779297e-01 2.387646138668060303e-01 9.453070908784866333e-02 6.488916873931884766e-01 5.561650395393371582e-01
-3.429749011993408203e-01 -1.749220341444015503e-01 8.823152631521224976e-03 1.158174648880958557e-01 -4.078741073608398438e-01 -4.515710473060607910e-01 6.829968094825744629e-01 -3.894315287470817566e-02
-1.266342997550964355e-01 -3.840505480766296387e-01 -1.246675401926040649e-01 -1.573146730661392212e-01 -3.073117434978485107e-01 6.640966534614562988e-01 4.926839470863342285e-01 -1.340769678354263306e-01
2.706664502620697021e-01 -4.443163573741912842e-01 1.035703718662261963e-01 -9.296984970569610596e-02 -1.308532655239105225e-01 4.210219085216522217e-01 5.935443043708801270e-01 4.040737748146057129e-01
-1.484573483467102051e-01 -3.098817467689514160e-01 -3.981816172599792480e-01 3.829553350806236267e-02 -3.002884089946746826e-01 -6.573400646448135376e-02 6.634447574615478516e-01 -4.327418208122253418e-01
-2.199572473764419556e-01 -4.772719144821166992e-01 5.307936668395996094e-01 3.664606511592864990e-01 -2.343657910823822021e-01 2.814241349697113037e-01 4.165852963924407959e-01 -1.117596402764320374e-02
2.360180616378784180e-01 -3.970177471637725830e-01 1.434905529022216797e-01 -5.372774228453636169e-02 -2.383347749710083008e-01 3.629934191703796387e-01 6.397607922554016113e-01 4.066134989261627197e-01
1.307279895991086960e-02 -3.629698455333709717e-01 -4.473470151424407959e-01 -2.933595478534698486e-01 1.437016949057579041e-02 1.829570084810256958e-01 6.929007768630981445e-01 -2.609820663928985596e-01
-3.134223818778991699e-01 -5.670130848884582520e-01 -5.203529596328735352e-01 -1.686080992221832275e-01 1.320181190967559814e-01 -4.451599121093750000e-01 1.017188727855682373e-01 2.347849607467651367e-01
1.845595687627792358e-01 -7.399402856826782227e-01 2.247373610734939575e-01 -3.163721784949302673e-02 3.649889230728149414e-01 -2.265285402536392212e-01 2.523492872714996338e-01 3.445377051830291748e-01
-2.896799445152282715e-01 -1.857777386903762817e-01 2.454896718263626099e-01 1.589419096708297729e-01 -5.986582040786743164e-01 -1.050339490175247192e-01 5.952670574188232422e-01 2.688454985618591309e-01
-7.694655656814575195e-02 -4.322402477264404297e-01 1.350018829107284546e-01 -4.458037614822387695e-01 -3.164770603179931641e-01 -2.752377279102802277e-02 6.351576447486877441e-01 2.931561470031738281e-01
-5.530455708503723145e-01 -1.644430905580520630e-01 4.568244889378547668e-02 2.784242387861013412e-03 5.370510220527648926e-01 1.049514487385749817e-02 4.758634865283966064e-01 3.873299062252044678e-01
-2.306060120463371277e-02 -6.021736264228820801e-01 -6.347049474716186523e-01 3.754412531852722168e-01 -2.108451426029205322e-01 1.579470485448837280e-01 7.048518955707550049e-02 1.366662085056304932e-01
-1.102281585335731506e-01 -7.029379606246948242e-01 -4.971009194850921631e-01 2.888143956661224365e-01 8.251358568668365479e-02 3.219814896583557129e-01 -7.134846597909927368e-02 2.182515859603881836e-01
-5.270499587059020996e-01 -1.117530465126037598e-01 -5.772623792290687561e-02 -3.869455456733703613e-01 -7.878551632165908813e-02 -1.773746013641357422e-01 5.949492454528808594e-01 4.062475562095642090e-01
-7.557145953178405762e-01 -3.365387618541717529e-01 -2.230601608753204346e-01 3.262094855308532715e-01 -2.437237799167633057e-01 3.085712194442749023e-01 2.818225510418415070e-02 -6.369305402040481567e-02
-3.231056034564971924e-01 -4.695014655590057373e-01 6.067486405372619629e-01 1.382023841142654419e-01 -1.020373255014419556e-01 -3.054046928882598877e-01 3.951704204082489014e-01 1.675834655761718750e-01
-4.933283105492591858e-02 -6.722069978713989258e-01 -3.013526201248168945e-01 4.616693556308746338e-01 1.914514452219009399e-01 3.694905340671539307e-01 -1.850785873830318451e-02 2.612136602401733398e-01
-3.328268229961395264e-01 -5.907869338989257812e-01 -5.197790265083312988e-01 3.707747459411621094e-01 6.669558584690093994e-02 2.621991336345672607e-01 6.025555357336997986e-02 -2.360628545284271240e-01
-2.679151110351085663e-02 -3.331743776798248291e-01 3.301578164100646973e-01 2.610861063003540039e-01 -3.492528200149536133e-02 2.451438009738922119e-01 8.032782077789306641e-01 -6.734861433506011963e-02
-2.585735917091369629e-02 -5.119855403900146484e-01 3.468417823314666748e-01 -2.028232216835021973e-01 1.654740869998931885e-01 -7.188695669174194336e-02 4.608786404132843018e-01 5.751584172248840332e-01
-2.932853698730468750e-01 -1.641695797443389893e-01 3.171149492263793945e-01 1.309474855661392212e-01 -5.161788687109947205e-02 4.446136057376861572e-01 6.453655958175659180e-01 3.904877007007598877e-01
-1.566746272146701813e-02 -7.445473670959472656e-01 -1.125466525554656982e-01 1.032074689865112305e-01 -4.187762141227722168e-01 -2.399256527423858643e-01 2.493440657854080200e-01 -3.563357293605804443e-01
-2.347816228866577148e-01 -3.268886208534240723e-01 4.377268254756927490e-01 2.134894579648971558e-01 -3.504064381122589111e-01 -4.508084058761596680e-02 6.882117390632629395e-01 -4.885230213403701782e-02
-5.159131884574890137e-01 -7.108869552612304688e-01 1.816891133785247803e-02 -5.943812057375907898e-02 -3.858475387096405029e-02 -3.251764178276062012e-01 1.207831129431724548e-01 -3.206140100955963135e-01
-2.989902496337890625e-01 -4.608235955238342285e-01 1.681014895439147949e-01 -5.172953009605407715e-01 -2.741403281688690186e-01 2.039061114192008972e-02 5.508478283882141113e-01 1.529440283775329590e-01
-7.086265087127685547e-01 -1.341670006513595581e-01 -3.992192447185516357e-01 3.253374993801116943e-01 -4.222083464264869690e-02 2.214011698961257935e-01 1.893330663442611694e-01 3.577416241168975830e-01
9.244971722364425659e-02 -6.469020247459411621e-01 -2.730886638164520264e-01 -3.191126883029937744e-01 -2.556046545505523682e-01 -4.294111728668212891e-01 3.831107020378112793e-01 7.671891711652278900e-03
-7.060591131448745728e-03 -3.797646164894104004e-01 -3.200275003910064697e-01 6.431771516799926758e-01 -2.340550720691680908e-01 -2.710937261581420898e-01 2.681091725826263428e-01 3.734681308269500732e-01
-4.432433843612670898e-01 -5.708844661712646484e-01 1.410564780235290527e-01 -4.892854094505310059e-01 -3.733600974082946777e-01 1.027234271168708801e-01 2.037256956100463867e-01 1.639361828565597534e-01
-1.942837983369827271e-01 -6.901037693023681641e-01 2.010975480079650879e-01 -3.697355389595031738e-01 -4.269432723522186279e-01 5.089362338185310364e-02 3.214959204196929932e-01 -1.436510682106018066e-01
-4.771541338413953781e-03 -6.033682227134704590e-01 -4.844390153884887695e-01 3.534395992755889893e-01 1.151134222745895386e-01 3.244559168815612793e-01 5.575622245669364929e-02 3.933089375495910645e-01
4.880030080676078796e-02 -2.906397581100463867e-01 2.754004001617431641e-01 2.122211307287216187e-01 -2.118341475725173950e-01 4.520643651485443115e-01 7.227175235748291016e-01 1.439000666141510010e-01
-3.320328593254089355e-01 -2.968258857727050781e-01 -3.472499921917915344e-02 6.833863854408264160e-01 2.335233092308044434e-01 -3.605984449386596680e-01 3.743575215339660645e-01 9.336910396814346313e-02
7.635579258203506470e-02 -5.170707106590270996e-01 2.013634443283081055e-01 -2.879473865032196045e-01 -7.891852408647537231e-02 4.147161543369293213e-01 4.628069400787353516e-01 4.592806398868560791e-01
-2.573923468589782715e-01 -5.243297815322875977e-01 -2.073989212512969971e-01 5.998226404190063477e-01 2.868354320526123047e-01 -3.271345198154449463e-01 2.492476254701614380e-01 -6.789682805538177490e-02
-3.581495285034179688e-01 -1.239945814013481140e-01 2.178568094968795776e-01 2.239754348993301392e-01 -4.908173978328704834e-01 -1.655127406120300293e-01 6.494827866554260254e-01 2.619231343269348145e-01
1.884320867247879505e-03 -4.715467095375061035e-01 4.241880178451538086e-01 1.541281789541244507e-01 -1.526528894901275635e-01 -3.312903046607971191e-01 6.122384667396545410e-01 2.570158541202545166e-01
-4.816533923149108887e-01 -2.969379425048828125e-01 -3.005110025405883789e-01 4.959165453910827637e-01 1.149283275008201599e-01 5.276975631713867188e-01 1.502468436956405640e-01 1.713200807571411133e-01
-3.869000822305679321e-02 -6.498845219612121582e-01 -6.405499298125505447e-04 3.237633407115936279e-02 -4.068359136581420898e-01 -5.386365652084350586e-01 3.439799845218658447e-01 -3.372525796294212341e-02
-1.462845057249069214e-01 -5.298174023628234863e-01 -2.340970337390899658e-01 4.773980975151062012e-01 7.816702872514724731e-02 5.881028175354003906e-01 5.158020183444023132e-02 2.460658401250839233e-01
-2.590438909828662872e-02 -4.889037609100341797e-01 -1.414819508790969849e-01 6.361167430877685547e-01 -5.557886138558387756e-02 -4.300161004066467285e-01 1.653608977794647217e-01 3.468334674835205078e-01
2.790667712688446045e-01 -6.737636327743530273e-01 -3.403822779655456543e-01 -2.059813290834426880e-01 -9.248576126992702484e-03 -2.482188791036605835e-01 4.580040872097015381e-01 -1.959848850965499878e-01
-5.774835869669914246e-02 -6.070089936256408691e-01 -2.395064197480678558e-02 -3.129313290119171143e-01 5.112373232841491699e-01 -2.216417193412780762e-01 4.011774361133575439e-01 2.413995265960693359e-01
2.205876857042312622e-01 -6.622536778450012207e-01 2.074334770441055298e-01 -1.491956114768981934e-01 -1.936773024499416351e-02 3.925718367099761963e-01 5.397512316703796387e-01 4.066797718405723572e-02
-6.221815943717956543e-01 3.751480579376220703e-02 -1.400590091943740845e-01 1.228906959295272827e-01 8.496943116188049316e-02 -3.891102224588394165e-02 6.910053491592407227e-01 -3.009017407894134521e-01
-3.246653676033020020e-01 -7.620203495025634766e-01 -3.859509155154228210e-02 -1.978314518928527832e-01 3.042855300009250641e-02 -2.661927938461303711e-01 2.096478641033172607e-01 -3.969305455684661865e-01
6.752932071685791016e-02 -5.270370244979858398e-01 -4.857448041439056396e-01 3.608865141868591309e-01 -1.939164400100708008e-01 4.186303317546844482e-01 1.881718188524246216e-01 3.212803304195404053e-01
-1.223548203706741333e-01 -5.519830584526062012e-01 5.845459699630737305e-01 2.082762271165847778e-01 -1.821961402893066406e-01 -2.403640300035476685e-01 4.330052137374877930e-01 1.296433210372924805e-01
-3.797168135643005371e-01 -3.377140760421752930e-01 -3.595437407493591309e-01 -4.541139900684356689e-01 -2.099440693855285645e-01 -4.265190288424491882e-02 5.597756505012512207e-01 -2.168610095977783203e-01
-5.033851861953735352e-01 -6.300917863845825195e-01 -1.903905570507049561e-01 9.743779897689819336e-02 4.536077380180358887e-03 -1.840075254440307617e-01 1.664253771305084229e-01 -4.922075271606445312e-01
1.883702129125595093e-01 -7.582871317863464355e-01 -4.220977425575256348e-01 -1.453777402639389038e-01 9.414993226528167725e-02 -2.604060471057891846e-01 2.712753713130950928e-01 -1.998752653598785400e-01
-3.915560543537139893e-01 -2.456856071949005127e-01 7.945863157510757446e-02 3.544236719608306885e-02 -4.575082659721374512e-01 5.331978201866149902e-01 5.261261463165283203e-01 -9.127034246921539307e-02
-6.213935613632202148e-01 -4.511536657810211182e-01 -1.870206743478775024e-01 3.785650134086608887e-01 -1.995104402303695679e-01 3.676774501800537109e-01 -8.212009817361831665e-02 2.242934107780456543e-01
2.700019627809524536e-02 -3.116183876991271973e-01 -2.275327146053314209e-01 -4.881847277283668518e-02 2.894751429557800293e-01 5.434445738792419434e-01 6.486980915069580078e-01 -2.192565500736236572e-01
-3.731011152267456055e-01 -4.225272834300994873e-01 -3.159167170524597168e-01 6.830171942710876465e-01 2.465589195489883423e-01 -1.315526813268661499e-01 1.759500801563262939e-01 8.303438872098922729e-02
-1.732809096574783325e-01 -7.718600630760192871e-01 -2.433751672506332397e-01 -3.448536396026611328e-01 5.199445877224206924e-03 -7.320640236139297485e-02 1.886419355869293213e-01 -3.937999606132507324e-01
-6.925392150878906250e-01 -3.611582219600677490e-01 2.353478521108627319e-01 -3.156732022762298584e-01 -1.403723284602165222e-02 2.311256974935531616e-01 2.335206270217895508e-01 3.560446202754974365e-01
-3.207279443740844727e-01 -3.054596185684204102e-01 3.758318126201629639e-01 1.424717605113983154e-01 -5.818523168563842773e-01 4.317661747336387634e-02 4.954397678375244141e-01 2.374937534332275391e-01
1.209750212728977203e-02 -2.534950971603393555e-01 -2.809705436229705811e-01 3.336309194564819336e-01 5.415036678314208984e-01 2.369891554117202759e-01 3.915217518806457520e-01 4.926058948040008545e-01
-4.326514303684234619e-01 -3.883451223373413086e-01 -4.095978140830993652e-01 5.576155781745910645e-01 2.015512883663177490e-01 -2.889283001422882080e-01 2.429967671632766724e-01 -1.205816026777029037e-02
-2.638781070709228516e-02 -4.575670361518859863e-01 -2.885035276412963867e-01 9.859351813793182373e-02 4.576499462127685547e-01 9.974970668554306030e-02 6.102215647697448730e-01 -3.243723213672637939e-01
-4.701781570911407471e-01 -4.269439578056335449e-01 -5.303852558135986328e-01 -2.830016613006591797e-01 1.203359887003898621e-01 -3.454356193542480469e-01 1.769191175699234009e-01 2.648509740829467773e-01
-4.118812456727027893e-02 -1.842860579490661621e-01 2.392219454050064087e-01 4.081549867987632751e-02 -1.433419138193130493e-01 3.501454293727874756e-01 8.064280152320861816e-01 3.346253931522369385e-01
-2.060983628034591675e-01 -4.207545220851898193e-01 5.744201689958572388e-02 -1.763455569744110107e-02 -6.776123642921447754e-01 -7.478481531143188477e-02 5.149351358413696289e-01 2.167233526706695557e-01
2.250673472881317139e-01 -6.518326997756958008e-01 -2.043661028146743774e-01 1.005897112190723419e-02 -2.946304343640804291e-02 -2.640337646007537842e-01 5.267664790153503418e-01 -3.667794167995452881e-01
-3.491296470165252686e-01 -2.197810858488082886e-01 5.300189927220344543e-02 -9.551322087645530701e-03 -4.035688638687133789e-01 -4.910817742347717285e-01 6.475206017494201660e-01 5.993662774562835693e-02
-6.620442494750022888e-03 -7.755281329154968262e-01 -1.504750102758407593e-01 -9.717705100774765015e-02 -1.329029500484466553e-01 -1.222501993179321289e-01 3.095811307430267334e-01 -4.878291785717010498e-01
1.378401666879653931e-01 -3.983905911445617676e-01 -1.279822438955307007e-01 -3.842186629772186279e-01 1.846591085195541382e-01 3.577649295330047607e-01 6.752669215202331543e-01 2.005025446414947510e-01
2.068868279457092285e-01 -4.074030220508575439e-01 -2.369270175695419312e-01 -3.245038390159606934e-01 -2.238904237747192383e-01 -3.423750698566436768e-01 6.685042977333068848e-01 1.246509402990341187e-01
-2.115549892187118530e-01 -3.467867672443389893e-01 -1.293750405311584473e-01 5.341504216194152832e-01 4.351275265216827393e-01 -3.853819966316223145e-01 3.582357764244079590e-01 2.583423256874084473e-01
-6.360995173454284668e-01 -4.794714748859405518e-01 -1.091951504349708557e-01 -2.336697131395339966e-01 2.351039052009582520e-01 -4.040810465812683105e-01 9.898824244737625122e-02 2.657164037227630615e-01
-3.434374034404754639e-01 -7.528371810913085938e-01 -1.393818557262420654e-01 -2.099994570016860962e-01 2.969554364681243896e-01 -8.690644800662994385e-02 -8.530781418085098267e-02 3.856772780418395996e-01
3.574970737099647522e-02 -3.537567853927612305e-01 2.367659211158752441e-01 8.892303705215454102e-02 -3.230281770229339600e-01 3.259268701076507568e-01 6.340828537940979004e-01 4.438199698925018311e-01
-5.702390074729919434e-01 -4.837065339088439941e-01 5.784002691507339478e-02 -1.695165783166885376e-01 -4.379228949546813965e-01 -2.961214184761047363e-01 2.830445468425750732e-01 -2.218009978532791138e-01
-1.164780631661415100e-01 -4.715159237384796143e-01 -1.347986049950122833e-02 -1.708827763795852661e-01 -9.962784498929977417e-02 6.876104474067687988e-01 4.672442972660064697e-01 -1.834988445043563843e-01
-3.932065367698669434e-01 -7.240470051765441895e-01 -4.785580560564994812e-02 1.047958433628082275e-02 -2.626323699951171875e-01 -3.479829430580139160e-01 1.312758773565292358e-01 -3.338312804698944092e-01
-4.717329740524291992e-01 -2.857767641544342041e-01 -2.961016297340393066e-01 5.812788009643554688e-01 1.281888037919998169e-01 4.614017307758331299e-01 1.986999809741973877e-01 -3.785330429673194885e-02
2.550834417343139648e-01 -4.412520825862884521e-01 3.839233219623565674e-01 2.149891555309295654e-01 -2.159820683300495148e-02 1.583305448293685913e-01 6.733178496360778809e-01 2.602298259735107422e-01
-1.145418211817741394e-01 -1.046603545546531677e-01 2.282818257808685303e-01 2.955914437770843506e-01 -3.898288011550903320e-01 -3.049932979047298431e-02 8.161402344703674316e-01 1.321293711662292480e-01
-4.771094322204589844e-01 -1.554161608219146729e-01 -4.207846820354461670e-01 -2.504971623420715332e-01 2.610559761524200439e-01 1.285686641931533813e-01 3.914467692375183105e-01 5.200895667076110840e-01
-2.093458175659179688e-01 -6.315501332283020020e-01 -4.674919247627258301e-01 4.651526808738708496e-01 5.372155457735061646e-02 3.427958190441131592e-01 2.191599830985069275e-02 -3.908858075737953186e-02
-5.104973912239074707e-01 -3.003732860088348389e-01 -4.453632831573486328e-01 3.969986364245414734e-02 -1.580967158079147339e-01 3.740825057029724121e-01 7.809485495090484619e-02 5.274586677551269531e-01
8.621730655431747437e-02 -6.615343093872070312e-01 2.043851763010025024e-01 -1.692556142807006836e-01 4.352320432662963867e-01 -2.938187122344970703e-01 3.732790946960449219e-01 2.634853720664978027e-01
1.814286261796951294e-01 -4.505066871643066406e-01 -1.787554174661636353e-01 5.798314213752746582e-01 3.306732475757598877e-01 -1.179950907826423645e-01 5.220973491668701172e-01 1.078776177018880844e-02
-1.652919203042984009e-01 -2.006613463163375854e-01 9.008006006479263306e-02 -3.002500534057617188e-01 -2.123558223247528076e-01 -9.509228169918060303e-02 8.188215494155883789e-01 3.309725821018218994e-01
-2.012740969657897949e-01 -2.081529349088668823e-01 -2.355372309684753418e-01 -1.780203580856323242e-01 -1.945853084325790405e-01 6.153206229209899902e-01 6.186185479164123535e-01 -1.726853102445602417e-01
-5.893003940582275391e-01 -4.232243597507476807e-01 -4.729777574539184570e-01 -2.308102250099182129e-01 9.202054888010025024e-02 -3.483482301235198975e-01 2.217210382223129272e-01 1.328548789024353027e-01
9.749282896518707275e-02 -4.875514209270477295e-01 -1.210129782557487488e-01 -2.580385506153106689e-01 -3.823895454406738281e-01 -4.477895200252532959e-01 5.521160364151000977e-01 1.413911730051040649e-01
-3.541741371154785156e-01 -2.580071687698364258e-01 3.031915724277496338e-01 1.124446839094161987e-01 -1.646039187908172607e-01 5.859934687614440918e-01 4.883429408073425293e-01 3.073474168777465820e-01
1.536954939365386963e-01 -4.179214239120483398e-01 -1.318554282188415527e-01 6.455837488174438477e-01 3.202364444732666016e-01 -7.441430538892745972e-02 5.047406554222106934e-01 6.857934594154357910e-02
-3.597915768623352051e-01 -3.529024720191955566e-01 -2.745112478733062744e-01 6.763066053390502930e-01 1.964934766292572021e-01 -2.563545107841491699e-01 3.200284540653228760e-01 -8.073025196790695190e-02
1.796725839376449585e-01 -3.910939991474151611e-01 -2.962664365768432617e-01 6.857389211654663086e-01 3.840664401650428772e-02 1.294076070189476013e-02 5.048612952232360840e-01 1.497089490294456482e-02
-5.713192224502563477e-01 -4.073408246040344238e-01 -4.291028678417205811e-01 1.965423226356506348e-01 -1.470823884010314941e-01 3.677445054054260254e-01 -1.904688030481338501e-02 3.573198020458221436e-01
-3.421551883220672607e-01 -5.707181692123413086e-01 -3.395214676856994629e-01 5.174681544303894043e-01 8.938051760196685791e-02 3.053000569343566895e-01 -6.183005496859550476e-02 2.629494667053222656e-01
-5.070149898529052734e-01 -7.565521001815795898e-01 -5.175949633121490479e-02 -2.654317766427993774e-02 3.203404247760772705e-01 -3.110298654064536095e-03 -2.099976688623428345e-01 1.430192738771438599e-01
-2.022555470466613770e-01 -6.263922452926635742e-01 1.448132693767547607e-01 -5.318660140037536621e-01 -2.900209724903106689e-01 -9.079347550868988037e-02 4.047439694404602051e-01 8.185324072837829590e-02
-2.830785512924194336e-01 -6.111558675765991211e-01 1.286692619323730469e-01 -3.128437697887420654e-01 -4.935240149497985840e-01 -1.619524881243705750e-02 3.849484324455261230e-01 -1.997869014739990234e-01
-1.727699488401412964e-01 -4.156567454338073730e-01 4.871424436569213867e-01 -1.851744204759597778e-02 6.348607689142227173e-02 -2.065754123032093048e-02 4.916246533393859863e-01 5.599797964096069336e-01
-2.103597074747085571e-01 -4.554983675479888916e-01 1.103593483567237854e-01 5.367533862590789795e-02 -4.894767105579376221e-01 -1.353090703487396240e-01 6.436623930931091309e-01 -2.470068782567977905e-01
-3.996023237705230713e-01 -4.118160009384155273e-01 -2.684046924114227295e-01 3.058944940567016602e-01 3.222339749336242676e-01 5.807252526283264160e-01 9.738879650831222534e-02 2.335634976625442505e-01
-3.927209377288818359e-01 -1.304029077291488647e-01 -2.615761756896972656e-01 -2.103305654600262642e-03 4.430510699748992920e-01 -3.491481021046638489e-02 4.353660941123962402e-01 6.109681725502014160e-01
-3.591493964195251465e-01 -1.163137257099151611e-01 -3.586867451667785645e-01 -4.897328838706016541e-02 3.795092403888702393e-01 -9.280043095350265503e-02 4.382961392402648926e-01 6.178071498870849609e-01
-1.048278156667947769e-02 -5.628374218940734863e-01 3.156664595007896423e-02 -3.998855873942375183e-02 -7.419391870498657227e-01 -1.672535203397274017e-02 3.530120849609375000e-01 7.167691737413406372e-02
-1.456595808267593384e-01 -3.417563438415527344e-02 -4.081268608570098877e-01 1.059349551796913147e-01 2.053491920232772827e-01 2.201692014932632446e-01 4.727492034435272217e-01 6.969153285026550293e-01
-3.990833759307861328e-01 -3.820974230766296387e-01 2.001470774412155151e-01 -1.471789330244064331e-01 -4.202908575534820557e-01 -4.968681372702121735e-03 2.074394822120666504e-01 6.428946256637573242e-01
2.981363236904144287e-01 -4.993456304073333740e-01 -2.633294761180877686e-01 -3.051992356777191162e-01 -5.672987550497055054e-02 4.419671595096588135e-01 5.478520989418029785e-01 -2.417511492967605591e-02
-2.979269064962863922e-02 -3.986849784851074219e-01 -2.234122902154922485e-01 1.497708708047866821e-01 2.673946022987365723e-01 6.973445415496826172e-02 7.765661478042602539e-01 -2.973227500915527344e-01
-1.432087570428848267e-01 -5.476260185241699219e-01 -1.584630012512207031e-01 -6.471379101276397705e-02 -4.775240421295166016e-01 -5.324730873107910156e-01 3.723593354225158691e-01 -9.498359635472297668e-03
-5.694319009780883789e-01 7.071880251169204712e-02 -2.627649605274200439e-01 -9.383002668619155884e-02 9.099187701940536499e-02 -6.789762992411851883e-04 7.108343839645385742e-01 2.816576659679412842e-01
-4.853589832782745361e-01 -5.595663189888000488e-01 3.937239050865173340e-01 -2.417067140340805054e-01 -4.005821943283081055e-01 1.941109448671340942e-01 1.757238060235977173e-01 9.406135231256484985e-02
-7.389270663261413574e-01 -9.817156195640563965e-02 -2.418849617242813110e-01 -1.253689974546432495e-01 2.893598079681396484e-01 1.626697927713394165e-01 4.709974229335784912e-01 1.951777935028076172e-01
-1.977468580007553101e-01 -7.506415843963623047e-01 -9.912327677011489868e-02 1.842707954347133636e-02 4.731746912002563477e-01 -5.872466787695884705e-02 -2.476560475770384073e-04 3.999069631099700928e-01
-7.573451995849609375e-01 -4.081568717956542969e-01 -3.848631680011749268e-01 2.183533906936645508e-01 -8.452170342206954956e-02 2.190869748592376709e-01 -3.813607618212699890e-02 8.626157790422439575e-02
-3.565865755081176758e-01 -3.276394680142402649e-02 -2.702872753143310547e-01 1.759377419948577881e-01 3.119525611400604248e-01 5.082187429070472717e-02 4.180164933204650879e-01 7.022308707237243652e-01
-3.827118128538131714e-02 -5.757235288619995117e-01 -6.463667750358581543e-02 -2.090027332305908203e-01 5.838172435760498047e-01 -2.338111996650695801e-01 4.111139178276062012e-01 2.338645160198211670e-01
2.178002595901489258e-01 -7.625826597213745117e-01 -3.277864158153533936e-01 -1.111725941300392151e-01 8.204422891139984131e-02 -2.244258224964141846e-01 3.626990616321563721e-01 -2.501574754714965820e-01
-1.896848976612091064e-01 -2.247733771800994873e-01 -1.585013568401336670e-01 1.156771834939718246e-02 -1.714249402284622192e-01 6.107240319252014160e-01 6.365300416946411133e-01 -2.840760350227355957e-01
6.261675059795379639e-02 -5.900307893753051758e-01 -5.495135784149169922e-01 4.284373223781585693e-01 -2.694793939590454102e-01 1.877713650465011597e-01 1.071870177984237671e-01 2.074923068284988403e-01
-4.842602908611297607e-01 -3.925195336341857910e-01 -3.279437422752380371e-01 -3.906494975090026855e-01 1.048430353403091431e-01 -3.962934017181396484e-01 1.977192163467407227e-01 3.796482086181640625e-01
-2.574632465839385986e-01 -2.626119852066040039e-01 4.271456301212310791e-01 3.245949447154998779e-01 -2.058442533016204834e-01 4.142809808254241943e-01 4.708155393600463867e-01 3.758518099784851074e-01
-5.520479083061218262e-01 -5.247887372970581055e-01 -4.693773388862609863e-01 -1.636856794357299805e-01 9.551590681076049805e-02 -3.517372608184814453e-01 1.110405325889587402e-01 1.660101860761642456e-01
-2.841514647006988525e-01 9.263500571250915527e-02 -3.451029956340789795e-01 -5.154594406485557556e-02 1.269830577075481415e-02 1.372939944267272949e-01 6.152534484863281250e-01 6.256004571914672852e-01
-5.085384845733642578e-01 -4.504839181900024414e-01 -3.235999345779418945e-01 1.306318193674087524e-01 -3.336987197399139404e-01 -3.642136156558990479e-01 2.513408660888671875e-01 -3.308968842029571533e-01
-4.198918938636779785e-01 -1.987520903348922729e-01 -4.236128032207489014e-01 4.372144937515258789e-01 -4.742777720093727112e-02 2.191754132509231567e-01 1.508534550666809082e-01 5.835582613945007324e-01
2.347436845302581787e-01 -4.819609522819519043e-01 -1.639760434627532959e-01 4.780743271112442017e-02 3.996596336364746094e-01 -2.297638170421123505e-02 6.809887290000915527e-01 -2.437908798456192017e-01
-1.809830963611602783e-01 -4.504721760749816895e-01 2.594178318977355957e-01 1.450782865285873413e-01 -6.309687495231628418e-01 -8.403486758470535278e-02 5.015201568603515625e-01 -1.388124227523803711e-01
-3.434127941727638245e-02 -6.827436685562133789e-01 -5.473849177360534668e-01 3.467444479465484619e-01 -5.995307117700576782e-02 2.006089985370635986e-01 -3.247402608394622803e-03 2.626234889030456543e-01
-1.507104258053004742e-03 -3.757289052009582520e-01 -3.167599439620971680e-01 7.337202429771423340e-01 -1.402317732572555542e-01 -9.741114825010299683e-02 4.345504343509674072e-01 4.642508551478385925e-02
-3.495448231697082520e-01 -9.477491676807403564e-02 1.662064716219902039e-02 -3.128682374954223633e-01 -3.941625654697418213e-01 8.077860809862613678e-03 6.765720844268798828e-01 3.968557119369506836e-01
-6.006469130516052246e-01 -4.833007156848907471e-01 1.651550680398941040e-01 -2.138239294290542603e-01 -3.246148824691772461e-01 -3.070603311061859131e-01 3.035234808921813965e-01 -2.021373808383941650e-01
1.667866669595241547e-02 -7.048696875572204590e-01 -3.527241349220275879e-01 4.340744018554687500e-01 3.238625824451446533e-02 4.275681674480438232e-01 6.186952814459800720e-02 4.852092638611793518e-02
-4.586522281169891357e-01 -2.830195426940917969e-01 -3.409642875194549561e-01 6.596271991729736328e-01 1.690592616796493530e-01 2.809424102306365967e-01 2.250737994909286499e-01 -2.359763951972126961e-03
-1.939574778079986572e-01 -4.890094995498657227e-01 -1.896450221538543701e-01 4.579552710056304932e-01 4.148679077625274658e-01 -3.847434222698211670e-01 1.391440033912658691e-01 3.715616762638092041e-01
-6.843337416648864746e-02 -3.078546226024627686e-01 -1.687172055244445801e-01 -3.549354076385498047e-01 -5.260975956916809082e-01 -3.486670926213264465e-02 6.001481413841247559e-01 3.285203278064727783e-01
-5.066758990287780762e-01 -3.902910277247428894e-02 1.792516931891441345e-02 -3.549559414386749268e-02 2.132086753845214844e-01 -2.333489209413528442e-01 6.178360581398010254e-01 5.084722638130187988e-01
-2.190288342535495758e-02 -6.769025325775146484e-01 5.078611969947814941e-01 3.979707136750221252e-02 1.152641046792268753e-02 2.147560715675354004e-01 4.772339165210723877e-01 -8.838123828172683716e-02
1.009274497628211975e-01 -3.094910383224487305e-01 -4.897551536560058594e-01 5.601481795310974121e-01 -1.406447142362594604e-01 9.585894644260406494e-03 4.134187698364257812e-01 3.868009448051452637e-01
-3.770385384559631348e-01 -2.084965854883193970e-01 -3.579902648925781250e-01 9.580999612808227539e-02 2.960728108882904053e-01 3.729989826679229736e-01 3.350219428539276123e-01 5.813843011856079102e-01
-2.273114025592803955e-01 -4.701421856880187988e-01 -4.208917617797851562e-01 5.811888575553894043e-01 9.761546552181243896e-02 9.465632610954344273e-04 2.602324075996875763e-02 4.496206641197204590e-01
-1.746120303869247437e-01 -4.458897411823272705e-01 3.669505119323730469e-01 -1.607085466384887695e-01 3.940178751945495605e-01 -2.434605546295642853e-02 5.487217307090759277e-01 3.915030360221862793e-01
5.265482142567634583e-02 -6.054899692535400391e-01 -2.748866975307464600e-01 2.431652694940567017e-01 2.200011014938354492e-01 -4.756236374378204346e-01 4.693974852561950684e-01 3.106312267482280731e-02
-5.531098842620849609e-01 -2.571192979812622070e-01 -4.527255892753601074e-01 5.143808573484420776e-02 -1.331153064966201782e-01 3.665898144245147705e-01 1.137447282671928406e-01 5.052793622016906738e-01
-6.136357784271240234e-01 -3.619067966938018799e-01 -4.918725788593292236e-01 1.932872086763381958e-01 -1.660576015710830688e-01 3.561858236789703369e-01 1.292979270219802856e-01 -2.049747109413146973e-01
-1.746992468833923340e-01 -4.750987589359283447e-01 -2.637085318565368652e-01 5.277251005172729492e-01 8.566625416278839111e-02 -4.340753853321075439e-01 8.339188992977142334e-02 4.393300116062164307e-01
-6.851653754711151123e-02 -6.199954748153686523e-01 -1.464726328849792480e-01 2.836937271058559418e-02 -4.823942482471466064e-01 -5.543000102043151855e-01 2.204763740301132202e-01 9.471180848777294159e-03
1.389983743429183960e-01 -5.958092212677001953e-01 -5.934517383575439453e-01 2.867685854434967041e-01 -1.989531666040420532e-01 2.657469511032104492e-01 1.284690052270889282e-01 2.540898919105529785e-01
-3.965339064598083496e-01 -1.128015369176864624e-01 -3.756523430347442627e-01 -4.677724838256835938e-02 4.744426608085632324e-01 -2.383305691182613373e-02 5.097336173057556152e-01 4.485998153686523438e-01
-3.244396746158599854e-01 9.052814543247222900e-02 -2.766124606132507324e-01 2.056926861405372620e-02 2.575037255883216858e-02 5.857817456126213074e-02 6.229395270347595215e-01 6.461097598075866699e-01
-4.722675308585166931e-03 -5.224756598472595215e-01 5.891887545585632324e-01 2.760583758354187012e-01 -1.943686902523040771e-01 -1.564796082675457001e-02 5.090301632881164551e-01 8.068146556615829468e-02
-6.875418871641159058e-02 -4.218820929527282715e-01 -2.258917242288589478e-01 6.274687051773071289e-01 -1.446029543876647949e-02 -4.710728526115417480e-01 3.123787045478820801e-01 2.298810482025146484e-01
-4.547990858554840088e-01 -1.984808593988418579e-02 -4.722866415977478027e-02 -4.884868487715721130e-02 2.380688041448593140e-01 -2.208859026432037354e-01 7.089930772781372070e-01 4.242742359638214111e-01
-5.899162292480468750e-01 -4.390223920345306396e-01 -4.221464097499847412e-01 -1.671261037699878216e-03 1.602502912282943726e-01 -4.674966335296630859e-01 1.235881969332695007e-01 1.467667818069458008e-01
-2.016230076551437378e-01 -6.587567925453186035e-01 -1.635084450244903564e-01 -6.131188571453094482e-02 -4.470408856868743896e-01 -4.913388490676879883e-01 1.998745203018188477e-01 -1.169787943363189697e-01
3.135357424616813660e-02 -6.058808565139770508e-01 -4.537695944309234619e-01 4.196486771106719971e-01 2.620891630649566650e-01 3.748685121536254883e-01 1.916948407888412476e-01 6.284373253583908081e-02
-4.488376528024673462e-02 -2.631615698337554932e-01 -1.926450729370117188e-01 -2.830311954021453857e-01 -2.395232766866683960e-01 -4.372734725475311279e-01 7.221242785453796387e-01 2.036408782005310059e-01
-9.345049038529396057e-03 -5.629940032958984375e-01 7.739358395338058472e-02 -2.345975488424301147e-02 5.553714632987976074e-01 -3.318346440792083740e-01 5.069901347160339355e-01 2.862943150103092194e-02
-3.188402354717254639e-01 -5.742889642715454102e-01 -2.121495306491851807e-01 4.057204425334930420e-01 -1.087883636355400085e-01 4.509095549583435059e-01 -1.137808039784431458e-01 3.616850674152374268e-01
-5.546928942203521729e-02 -6.378056406974792480e-01 3.743569850921630859e-01 -2.647626586258411407e-02 3.648719191551208496e-01 -2.496429681777954102e-01 3.792057335376739502e-01 3.317120969295501709e-01
-1.001948639750480652e-01 -3.513806760311126709e-01 -1.427510678768157959e-01 -7.161365449428558350e-02 5.139259696006774902e-01 -1.760400384664535522e-01 4.957164525985717773e-01 5.478518009185791016e-01
-2.105273008346557617e-01 -4.183548688888549805e-01 -1.966806054115295410e-01 -1.351005733013153076e-01 -4.865625202655792236e-01 -3.283879160881042480e-01 6.054978370666503906e-01 -1.118605658411979675e-01
1.777681708335876465e-01 -7.132953405380249023e-01 -3.853757083415985107e-01 -2.667833268642425537e-01 -2.022684365510940552e-01 -3.485588133335113525e-01 2.673479020595550537e-01 -7.771723717451095581e-02
6.258472800254821777e-02 -5.075913667678833008e-01 3.681811690330505371e-01 3.135342597961425781e-01 1.949729919433593750e-01 2.552534341812133789e-01 6.050267815589904785e-01 -1.880070120096206665e-01
3.979314863681793213e-02 -3.187193870544433594e-01 -2.407631725072860718e-01 4.209013879299163818e-01 5.788064599037170410e-01 1.807276010513305664e-01 5.337259173393249512e-01 9.574364870786666870e-02
1.358507275581359863e-01 -3.597144186496734619e-01 -1.718392819166183472e-01 -4.283128678798675537e-01 -1.885103583335876465e-01 3.738698065280914307e-01 6.132581233978271484e-01 2.962585091590881348e-01
1.264653354883193970e-01 -5.458440780639648438e-01 8.372445404529571533e-02 -3.291405439376831055e-01 -1.234506070613861084e-01 -2.768275141716003418e-01 6.475580334663391113e-01 2.439522892236709595e-01
-7.351657748222351074e-02 -5.148038268089294434e-01 6.656532734632492065e-02 -1.274913698434829712e-01 -4.460454583168029785e-01 -4.748334288597106934e-01 5.320098400115966797e-01 3.781003877520561218e-02
-7.923607826232910156e-01 -1.359079331159591675e-01 -1.309702247381210327e-01 -2.441171556711196899e-01 1.824088543653488159e-01 1.172247827053070068e-01 3.716651201248168945e-01 3.029809296131134033e-01
-5.124581456184387207e-01 -6.684923171997070312e-01 -7.344689965248107910e-02 5.169424042105674744e-02 -1.995058506727218628e-01 -3.650577962398529053e-01 9.012735635042190552e-02 -3.181909024715423584e-01
-3.084855377674102783e-01 -4.686747193336486816e-01 3.928517103195190430e-01 -1.904676854610443115e-02 -4.887592494487762451e-01 5.808196216821670532e-02 4.730716347694396973e-01 2.538300752639770508e-01
1.805759072303771973e-01 -7.499488592147827148e-01 -2.082108706235885620e-01 -4.652508348226547241e-02 -1.277226768434047699e-02 -4.763647541403770447e-02 4.189014434814453125e-01 -4.260773360729217529e-01
-1.834964156150817871e-01 -6.708632707595825195e-01 2.829882800579071045e-01 -3.034543395042419434e-01 -3.466685116291046143e-01 -2.398024201393127441e-01 4.065578877925872803e-01 3.363056853413581848e-02
-4.695062041282653809e-01 -4.265851080417633057e-01 -4.340728819370269775e-01 -2.149355858564376831e-01 1.335772722959518433e-01 -3.288590908050537109e-01 1.620177626609802246e-01 4.590549468994140625e-01
2.062368690967559814e-01 -6.350582242012023926e-01 -1.047548800706863403e-01 1.022940594702959061e-02 7.444618642330169678e-02 -1.750162541866302490e-01 5.893320441246032715e-01 -3.995045423507690430e-01
4.680782929062843323e-02 -5.825601220130920410e-01 -3.930366933345794678e-01 3.783111572265625000e-01 2.640727460384368896e-01 4.919025897979736328e-01 1.575197875499725342e-01 1.559504270553588867e-01
-5.438959002494812012e-01 -4.536645710468292236e-01 -5.504226684570312500e-02 -5.785362720489501953e-01 -2.684372067451477051e-01 1.226444393396377563e-01 2.584415078163146973e-01 8.209414780139923096e-02
-2.484865784645080566e-01 -4.229120910167694092e-01 1.911159902811050415e-01 -5.826468393206596375e-02 -4.827242195606231689e-01 -9.849125891923904419e-02 1.552557498216629028e-01 6.727942228317260742e-01
-5.848087668418884277e-01 -3.385228812694549561e-01 -4.396384060382843018e-01 1.927469372749328613e-01 -1.342411339282989502e-01 2.740004062652587891e-01 1.750306040048599243e-02 4.685771465301513672e-01
-3.215805590152740479e-01 -5.610866546630859375e-01 -7.945667952299118042e-03 -5.483651161193847656e-01 -2.382377237081527710e-01 -1.228332221508026123e-01 4.528322815895080566e-01 -6.401711702346801758e-02
3.912628069519996643e-02 -5.556862950325012207e-01 -3.622408211231231689e-01 3.639158010482788086e-01 8.817005157470703125e-02 4.631680250167846680e-01 6.903212517499923706e-02 4.460544586181640625e-01
-6.680408120155334473e-01 -3.424274027347564697e-01 -3.689548671245574951e-01 3.502766788005828857e-01 -4.010590538382530212e-02 3.604854047298431396e-01 2.957103028893470764e-02 2.126284837722778320e-01
1.599698513746261597e-01 -6.401028633117675781e-01 -3.890668973326683044e-02 3.283125460147857666e-01 5.433525443077087402e-01 -2.125857621431350708e-01 3.387861251831054688e-01 1.320308540016412735e-02
7.486923038959503174e-02 -5.518147945404052734e-01 -6.221415400505065918e-01 4.156802594661712646e-01 -2.653440237045288086e-01 3.595515340566635132e-02 1.740018725395202637e-01 1.675347983837127686e-01
-2.942158095538616180e-02 -7.145093083381652832e-01 1.498689800500869751e-01 -4.977309405803680420e-01 7.860992103815078735e-02 5.860076472163200378e-02 3.936568796634674072e-01 2.320229709148406982e-01
-1.303487271070480347e-01 -3.176723420619964600e-01 2.751499116420745850e-01 3.453932702541351318e-01 -4.219912290573120117e-01 4.248290061950683594e-01 5.668084621429443359e-01 -8.521465212106704712e-02
-3.983453512191772461e-01 -6.206725239753723145e-01 -1.535322964191436768e-01 2.902673780918121338e-01 1.330337673425674438e-01 4.955184459686279297e-01 -1.421406716108322144e-01 2.545950710773468018e-01
-6.285914778709411621e-02 -1.634675562381744385e-01 2.013189047574996948e-01 2.329954355955123901e-01 -3.654693067073822021e-01 -3.488004207611083984e-01 7.254286408424377441e-01 3.050157725811004639e-01
-5.148514509201049805e-01 -5.855963826179504395e-01 1.571037620306015015e-01 -1.533842980861663818e-01 -3.571095466613769531e-01 -4.000032842159271240e-01 1.886043697595596313e-01 -1.438580900430679321e-01
1.845422089099884033e-01 -3.967604041099548340e-01 -2.826904654502868652e-01 3.261660933494567871e-01 1.806171834468841553e-01 -2.085383832454681396e-01 7.185997962951660156e-01 -1.724259555339813232e-01
-5.123353004455566406e-02 -4.456279575824737549e-01 5.516898036003112793e-01 3.383510112762451172e-01 -1.537212133407592773e-01 1.612498611211776733e-01 5.496883988380432129e-01 1.678059399127960205e-01
-1.092316582798957825e-02 -3.613749742507934570e-01 -3.337035179138183594e-01 -5.545285344123840332e-01 -9.548069536685943604e-02 -2.055187523365020752e-01 6.038665175437927246e-01 1.855254173278808594e-01
-1.535101383924484253e-01 -8.183919787406921387e-01 -6.670081615447998047e-02 -1.951483488082885742e-01 4.194489121437072754e-01 8.112099021673202515e-03 -1.046365275979042053e-01 2.778223752975463867e-01
-4.577572941780090332e-01 3.203770320396870375e-04 7.882744818925857544e-02 3.017907738685607910e-01 -5.669385194778442383e-01 -1.540204733610153198e-01 5.741929411888122559e-01 1.353791952133178711e-01
-6.189315915107727051e-01 -4.684804677963256836e-01 -1.282035559415817261e-01 1.305509060621261597e-01 1.438484191894531250e-01 -1.819126009941101074e-01 2.745168209075927734e-01 -4.845887422561645508e-01
-7.382413148880004883e-01 -4.080478549003601074e-01 2.167142182588577271e-01 -3.844865560531616211e-01 -1.507692486047744751e-01 1.309210211038589478e-01 1.855784356594085693e-01 1.392501890659332275e-01
-2.530589401721954346e-01 -7.797344923019409180e-01 -2.896288335323333740e-01 -1.998478025197982788e-01 2.595721483230590820e-01 9.872913360595703125e-02 -1.323429048061370850e-01 3.309251964092254639e-01
-4.127840399742126465e-01 -6.690564751625061035e-01 -2.358937412500381470e-01 2.660140693187713623e-01 1.278389543294906616e-01 3.953376114368438721e-01 -1.767615526914596558e-01 2.273415923118591309e-01
-3.561202287673950195e-01 -5.964970588684082031e-01 3.887489438056945801e-01 -3.718098998069763184e-01 1.514626145362854004e-01 -7.310224324464797974e-02 2.670998275279998779e-01 3.582936823368072510e-01
-1.285923868417739868e-01 -1.182918474078178406e-01 -2.890311479568481445e-01 3.975699245929718018e-01 3.706091642379760742e-01 -6.257100403308868408e-02 5.286526083946228027e-01 5.541934967041015625e-01
-5.339182019233703613e-01 -2.458096593618392944e-01 -4.901518821716308594e-01 1.360234916210174561e-01 -1.064765006303787231e-01 3.465464711189270020e-01 1.285704672336578369e-01 4.977908134460449219e-01
2.218817770481109619e-01 -6.571998596191406250e-01 -1.983447670936584473e-01 -2.279682606458663940e-01 1.437992900609970093e-01 -4.300387501716613770e-01 4.709199368953704834e-01 -1.301533728837966919e-02
1.683330088853836060e-01 -4.706295728683471680e-01 -3.114366233348846436e-01 -3.536151349544525146e-01 2.352384775876998901e-01 3.232100307941436768e-01 6.047306060791015625e-01 5.132516101002693176e-02
-4.934311807155609131e-01 -2.715741991996765137e-01 -4.756352007389068604e-01 1.138786375522613525e-01 -1.531838476657867432e-01 3.782430887222290039e-01 9.849117696285247803e-02 5.170517563819885254e-01
-5.630506202578544617e-02 -7.105553150177001953e-01 -5.371674299240112305e-01 3.512789011001586914e-01 -1.950756758451461792e-01 1.783907711505889893e-01 -1.087015494704246521e-02 9.999614208936691284e-02
9.461497887969017029e-03 -4.528355896472930908e-01 -4.202297329902648926e-01 3.291676193475723267e-02 -1.183805018663406372e-01 -1.179029792547225952e-01 6.151381134986877441e-01 -4.591990411281585693e-01
-1.458209101110696793e-02 -3.435033559799194336e-01 -1.175753101706504822e-01 6.435115337371826172e-01 -7.418867200613021851e-02 -4.350274205207824707e-01 4.025378823280334473e-01 3.115641474723815918e-01
-5.812186598777770996e-01 -2.247396111488342285e-01 -2.047403156757354736e-01 -5.173251628875732422e-01 -1.484666168689727783e-01 -2.373455464839935303e-02 5.027128458023071289e-01 1.637288331985473633e-01
-4.634775221347808838e-01 -6.825524568557739258e-01 -1.537684500217437744e-01 -1.622865647077560425e-01 2.862874567508697510e-01 -1.979671418666839600e-01 -1.356588900089263916e-01 3.602418899536132812e-01
-5.497893691062927246e-01 -5.849298238754272461e-01 -3.616058826446533203e-02 2.709693908691406250e-01 3.598325327038764954e-02 -4.853426516056060791e-01 7.898747920989990234e-02 -1.943335086107254028e-01
-3.698567673563957214e-02 -3.586986064910888672e-01 -2.175483107566833496e-01 5.702704191207885742e-01 -1.309317201375961304e-01 -5.189950466156005859e-01 3.479483127593994141e-01 2.997747957706451416e-01
-6.914559006690979004e-01 -2.720331251621246338e-01 -4.800002276897430420e-01 -1.654565781354904175e-01 1.867590695619583130e-01 -2.284634262323379517e-01 2.206393778324127197e-01 2.331402003765106201e-01
-2.942438721656799316e-01 -2.825452685356140137e-01 -3.495430573821067810e-02 -1.764157563447952271e-01 -5.212360024452209473e-01 -1.887211054563522339e-01 6.892833113670349121e-01 -1.372238993644714355e-01
1.423719525337219238e-01 -4.210782945156097412e-01 -1.304401010274887085e-01 1.110808476805686951e-01 4.742572307586669922e-01 -3.884688019752502441e-01 5.097417235374450684e-01 3.706823289394378662e-01
-5.198435112833976746e-02 -5.783131718635559082e-01 1.138326302170753479e-01 -2.240958809852600098e-01 5.590605139732360840e-01 -6.168578565120697021e-02 3.793995976448059082e-01 3.733324110507965088e-01
-5.275056697428226471e-03 -5.210704803466796875e-01 -3.780687451362609863e-01 -4.635378420352935791e-01 -1.850452274084091187e-01 -2.524641752243041992e-01 5.173821449279785156e-01 -7.064210623502731323e-02
-2.388525158166885376e-01 -9.392984956502914429e-02 -7.447484135627746582e-02 -3.561967909336090088e-01 -3.595635890960693359e-01 -1.836022920906543732e-02 8.117300271987915039e-01 1.147835180163383484e-01
-1.216942965984344482e-01 -7.543564438819885254e-01 3.675261735916137695e-01 3.258868455886840820e-01 1.037776991724967957e-01 -3.739286065101623535e-01 1.265531629323959351e-01 9.083478152751922607e-02
-1.468407213687896729e-01 -2.097324877977371216e-01 -3.179444074630737305e-01 1.791668981313705444e-01 5.269863605499267578e-01 -1.818344593048095703e-01 4.874172806739807129e-01 5.028985142707824707e-01
-4.617421925067901611e-01 -4.240296185016632080e-01 -3.559350669384002686e-01 2.095741480588912964e-01 -2.188138812780380249e-01 -3.041016757488250732e-01 3.238821625709533691e-01 -4.371784329414367676e-01
-5.435743927955627441e-01 -5.596046447753906250e-01 -3.333978652954101562e-01 -2.996878623962402344e-01 1.760734915733337402e-01 -2.843595445156097412e-01 7.996712811291217804e-03 2.801365256309509277e-01
-7.772495150566101074e-01 -2.317479699850082397e-01 -4.009168446063995361e-01 8.252780884504318237e-02 -2.101106047630310059e-01 3.043132722377777100e-01 1.145768240094184875e-01 1.573217362165451050e-01
-2.679626047611236572e-01 -8.228862285614013672e-01 -1.910294145345687866e-01 -4.242631047964096069e-02 8.793567121028900146e-02 -2.196777611970901489e-01 3.013780899345874786e-02 -3.947947323322296143e-01
-5.495198965072631836e-01 -8.650857955217361450e-02 -2.128264456987380981e-01 -7.165607064962387085e-02 4.324910342693328857e-01 1.390465945005416870e-01 6.560905575752258301e-01 -5.724809691309928894e-02
-1.372832059860229492e-01 -5.426472425460815430e-02 -7.427561096847057343e-03 -7.403632253408432007e-02 -2.601962387561798096e-01 8.889727294445037842e-03 9.507586956024169922e-01 -3.080467134714126587e-02
-6.977994441986083984e-01 -4.023590981960296631e-01 -2.220845222473144531e-01 3.654778599739074707e-01 -1.241926699876785278e-01 2.622745037078857422e-01 -4.370254650712013245e-02 2.866458296775817871e-01
-2.061824314296245575e-02 -3.784487247467041016e-01 3.861359655857086182e-01 -2.020577155053615570e-02 -9.149233251810073853e-02 -3.480826914310455322e-01 7.450083494186401367e-01 1.492387503385543823e-01
3.867051377892494202e-02 -6.464734077453613281e-01 2.877334952354431152e-01 -2.646784186363220215e-01 1.704902499914169312e-01 -7.612024247646331787e-02 3.917526304721832275e-01 4.892854392528533936e-01
5.475015565752983093e-02 -4.443501830101013184e-01 -4.922122955322265625e-01 4.180867969989776611e-01 -6.309761106967926025e-02 -3.742247074842453003e-02 1.666055470705032349e-01 5.910556316375732422e-01
5.085469409823417664e-02 -5.734872817993164062e-01 5.046519041061401367e-01 -3.960998728871345520e-02 -1.081729978322982788e-01 -1.371191591024398804e-01 5.506066679954528809e-01 2.803801596164703369e-01
-5.677019357681274414e-01 -4.168815612792968750e-01 -5.585697889328002930e-01 1.312827914953231812e-01 5.404839292168617249e-02 -4.073683321475982666e-01 7.043793052434921265e-02 2.927650697529315948e-02
-1.204990074038505554e-01 -6.577100157737731934e-01 4.645468592643737793e-01 2.882142961025238037e-01 1.836191117763519287e-01 -2.785626649856567383e-01 3.392506539821624756e-01 1.661989390850067139e-01
-6.106485128402709961e-01 -3.396044969558715820e-01 3.195379972457885742e-01 -2.001493126153945923e-01 -1.933175474405288696e-01 1.499127000570297241e-01 3.480549752712249756e-01 4.343100190162658691e-01
1.792742013931274414e-01 -4.005153179168701172e-01 -2.606163024902343750e-01 1.510619819164276123e-01 1.219990700483322144e-01 -9.628777951002120972e-02 7.411555647850036621e-01 -3.784721791744232178e-01
-3.441864550113677979e-01 -3.669576719403266907e-02 -1.748996526002883911e-01 2.684712707996368408e-01 -4.884526729583740234e-01 -1.852393150329589844e-01 6.914990544319152832e-01 -1.626405566930770874e-01
-4.883527457714080811e-01 -1.073473170399665833e-01 9.245052188634872437e-02 2.528247982263565063e-02 3.782421350479125977e-01 -2.968360781669616699e-01 5.882555246353149414e-01 4.044483602046966553e-01
-6.337507367134094238e-01 -2.333449125289916992e-01 -4.929633438587188721e-01 -1.232981961220502853e-02 -1.388746798038482666e-01 4.436195194721221924e-01 1.533376872539520264e-01 2.472821623086929321e-01
-7.274703681468963623e-02 -7.984980344772338867e-01 2.878347635269165039e-01 2.219541817903518677e-01 3.622544184327125549e-02 -4.193127751350402832e-01 2.122392803430557251e-01 5.306057631969451904e-02
-3.972846269607543945e-01 -2.502261400222778320e-01 8.077711611986160278e-02 -3.152291178703308105e-01 3.414411842823028564e-01 -1.500851064920425415e-01 6.327429413795471191e-01 3.663144707679748535e-01
-5.796808600425720215e-01 7.559115439653396606e-02 -5.605082213878631592e-02 2.547515034675598145e-01 7.257535308599472046e-02 9.953293949365615845e-02 7.312766313552856445e-01 -2.006906270980834961e-01
-7.203454375267028809e-01 -1.312750130891799927e-01 1.906002461910247803e-01 2.236004024744033813e-01 -1.289074271917343140e-01 -7.039581984281539917e-02 5.548033714294433594e-01 -2.194639593362808228e-01
-7.601949572563171387e-01 -2.135884016752243042e-01 -3.517192304134368896e-01 2.257515043020248413e-01 -1.697123982012271881e-02 3.007164299488067627e-01 1.337919682264328003e-01 3.052781820297241211e-01
-5.738555192947387695e-01 -2.851189859211444855e-02 -5.381927266716957092e-02 -2.327471226453781128e-01 2.421218603849411011e-01 -6.033944711089134216e-02 5.896427035331726074e-01 4.504074752330780029e-01
-6.315550208091735840e-01 -2.316679805517196655e-01 -4.184210896492004395e-01 1.321998685598373413e-01 -9.761947393417358398e-02 3.847936391830444336e-01 1.363233476877212524e-01 4.227712750434875488e-01
-1.131102740764617920e-01 -1.155010536313056946e-01 -2.937747538089752197e-01 -1.823259890079498291e-01 -2.688176035881042480e-01 9.384906291961669922e-02 8.455607295036315918e-01 -2.414033710956573486e-01
2.520323097705841064e-01 -4.279486835002899170e-01 -3.173795342445373535e-01 3.425176143646240234e-01 4.990074634552001953e-01 -3.198624029755592346e-02 4.518641531467437744e-01 2.847433686256408691e-01
-6.354575753211975098e-01 -3.609780669212341309e-01 -2.899897396564483643e-01 4.969819188117980957e-01 -7.430802285671234131e-02 7.918095588684082031e-02 -4.022556543350219727e-02 3.484165072441101074e-01
-5.218578577041625977e-01 -6.467027217149734497e-02 -5.291040241718292236e-02 1.077427268028259277e-01 1.200620681047439575e-01 1.318018138408660889e-01 7.450823783874511719e-01 -3.494849801063537598e-01
-4.598041772842407227e-01 -1.610817760229110718e-01 -5.960074067115783691e-01 -3.094533458352088928e-02 -2.815572917461395264e-01 -1.382059752941131592e-01 4.742579162120819092e-01 -2.883648872375488281e-01
-1.298348307609558105e-01 -6.379796266555786133e-01 1.691336184740066528e-01 -4.579563736915588379e-01 -2.283534854650497437e-01 3.318611681461334229e-01 1.907212138175964355e-01 3.730188906192779541e-01
-1.585272699594497681e-02 -6.461160778999328613e-01 -4.931281879544258118e-02 1.022147536277770996e-01 -3.885942399501800537e-01 -5.209194421768188477e-01 3.651963770389556885e-01 -1.169290542602539062e-01
-1.931405216455459595e-01 -4.946026206016540527e-01 -4.319643676280975342e-01 5.056679248809814453e-01 -2.411701949313282967e-03 -2.992664277553558350e-01 5.250492691993713379e-02 4.283090829849243164e-01
-8.827582001686096191e-02 -4.401445686817169189e-01 -3.520483374595642090e-01 2.412039041519165039e-02 -7.895478606224060059e-01 -9.677492082118988037e-02 2.014490365982055664e-01 2.504963800311088562e-02
4.080562889575958252e-01 -5.250269174575805664e-01 -8.499721437692642212e-02 -2.578075528144836426e-01 -2.211597003042697906e-02 3.625921905040740967e-01 4.792411029338836670e-01 3.500192165374755859e-01
1.583957374095916748e-01 -2.980813086032867432e-01 1.761083751916885376e-01 2.124668508768081665e-01 4.137787222862243652e-02 -1.079487055540084839e-01 8.924332261085510254e-01 9.993496350944042206e-03
-2.609518170356750488e-01 -4.374471604824066162e-01 2.604899704456329346e-01 -3.744974732398986816e-01 -2.693155705928802490e-01 3.317758738994598389e-01 4.725799858570098877e-01 3.556726276874542236e-01
1.980481147766113281e-01 -7.433488965034484863e-01 -2.710761427879333496e-01 -3.445132821798324585e-02 1.813538223505020142e-01 -2.323412597179412842e-01 4.049229323863983154e-01 -2.875862717628479004e-01
-5.166026353836059570e-01 -6.331538558006286621e-01 -3.575505316257476807e-01 -2.720477283000946045e-01 1.701194792985916138e-01 -3.054259121417999268e-01 5.258557200431823730e-02 7.344833761453628540e-02
-4.000375568866729736e-01 -4.108644723892211914e-01 -5.190262198448181152e-01 3.727104067802429199e-01 -4.331766813993453979e-02 -6.396408379077911377e-02 -1.677824929356575012e-02 5.065668821334838867e-01
4.816684871912002563e-02 -5.055116415023803711e-01 -3.137401640415191650e-01 3.658575117588043213e-01 1.887190341949462891e-01 -5.446082353591918945e-01 3.864880502223968506e-01 1.681290864944458008e-01
-4.388967752456665039e-01 -6.666920781135559082e-01 7.408319972455501556e-03 2.073351442813873291e-01 2.149316221475601196e-01 -3.196836709976196289e-01 1.441424489021301270e-01 -3.881728351116180420e-01
-4.601938128471374512e-01 -5.998179912567138672e-01 3.055475354194641113e-01 -2.459653764963150024e-01 -2.689241170883178711e-01 -1.943964511156082153e-01 3.879975378513336182e-01 -1.180236637592315674e-01
-3.847464919090270996e-02 -5.017569661140441895e-01 8.914947509765625000e-02 7.245985418558120728e-02 -2.419008910655975342e-01 -4.208657443523406982e-01 6.092644929885864258e-01 3.559697568416595459e-01
-4.004417061805725098e-01 -6.187016367912292480e-01 1.287304162979125977e-01 -4.195839464664459229e-01 -4.118098914623260498e-01 9.995742887258529663e-02 9.065026044845581055e-02 2.764708697795867920e-01
-5.307349562644958496e-01 -3.752633184194564819e-02 4.914968460798263550e-02 -9.652640670537948608e-03 2.905309498310089111e-01 -2.600413560867309570e-01 5.644140243530273438e-01 4.937716424465179443e-01
-2.704318463802337646e-01 -6.337959766387939453e-01 -1.526981294155120850e-01 7.646900415420532227e-02 -2.598356902599334717e-01 -6.042937040328979492e-01 1.810198575258255005e-01 -1.747897118330001831e-01
-2.275286316871643066e-01 -6.403598785400390625e-01 5.988236069679260254e-01 -1.136640924960374832e-02 -1.309299319982528687e-01 -1.772619783878326416e-01 1.965551227331161499e-01 3.037312030792236328e-01
1.432319581508636475e-01 -7.617407441139221191e-01 5.396598950028419495e-02 -9.591604582965373993e-03 5.474264621734619141e-01 9.592450223863124847e-03 1.589522212743759155e-01 2.668290436267852783e-01
7.378946244716644287e-02 -7.811430096626281738e-01 4.058575034141540527e-01 -1.144735291600227356e-01 1.149027198553085327e-01 2.715749442577362061e-01 2.873045206069946289e-01 -1.924750208854675293e-01
-4.572535455226898193e-01 -3.779482096433639526e-02 -3.652180731296539307e-02 -4.794136807322502136e-02 2.105514407157897949e-01 -1.079091280698776245e-01 7.126126885414123535e-01 4.712381958961486816e-01
-6.290403604507446289e-01 -2.286220043897628784e-01 -2.102002799510955811e-01 6.485432386398315430e-01 7.502593100070953369e-02 -1.188362911343574524e-01 1.349324434995651245e-01 2.220134139060974121e-01
-5.552862286567687988e-01 -5.577543973922729492e-01 1.942480951547622681e-01 -1.035538241267204285e-01 -2.507351338863372803e-01 -4.356187283992767334e-01 2.355315834283828735e-01 -1.549343615770339966e-01
-4.807678759098052979e-01 -5.066655203700065613e-02 -2.998804748058319092e-01 1.942645460367202759e-01 4.658347964286804199e-01 4.743730183690786362e-03 6.492923498153686523e-01 4.800651222467422485e-03
-5.883718132972717285e-01 -4.060573577880859375e-01 -2.372540980577468872e-01 6.143913269042968750e-01 -8.433762006461620331e-03 1.579315662384033203e-01 2.016022428870201111e-02 1.724816858768463135e-01
-5.774787664413452148e-01 -4.389873445034027100e-01 -2.648500204086303711e-01 1.682391464710235596e-01 -1.972575299441814423e-02 -4.776635766029357910e-01 3.341486155986785889e-01 -1.874877214431762695e-01
-4.868599176406860352e-01 6.764857470989227295e-02 -2.661596238613128662e-01 -1.358199715614318848e-01 3.204781934618949890e-02 -9.890376776456832886e-02 6.782897114753723145e-01 4.452156424522399902e-01
-1.989100426435470581e-01 -4.045647382736206055e-01 2.400355488061904907e-01 3.876994252204895020e-01 -5.760599374771118164e-01 -1.282433122396469116e-01 4.687162339687347412e-01 1.443892717361450195e-01
-3.163150846958160400e-01 -6.187555193901062012e-01 -8.883780241012573242e-02 7.468455284833908081e-02 -3.315091431140899658e-01 -5.682010650634765625e-01 1.957638263702392578e-01 -1.803951114416122437e-01
-2.414077520370483398e-01 -4.734375178813934326e-01 -5.848694443702697754e-01 3.751070797443389893e-02 -9.057711064815521240e-02 -2.312971055507659912e-01 4.642304182052612305e-01 -3.112675845623016357e-01
-2.056885212659835815e-01 -5.227592587471008301e-01 -3.198473453521728516e-01 3.198255896568298340e-01 1.997263431549072266e-01 5.692924261093139648e-01 1.040515489876270294e-02 3.401933908462524414e-01
1.916103363037109375e-01 -6.107969284057617188e-01 6.581176072359085083e-02 -3.333653509616851807e-01 2.533607184886932373e-01 5.816872045397758484e-02 3.998827040195465088e-01 4.972599744796752930e-01
-1.203943416476249695e-01 -7.245591878890991211e-01 -1.392035335302352905e-01 -1.519441753625869751e-01 -6.453539729118347168e-01 -2.024868130683898926e-02 3.406040370464324951e-02 1.598352100700139999e-03
-1.031747534871101379e-01 -5.978726744651794434e-01 -4.001975655555725098e-01 -1.117341443896293640e-01 -8.086261153221130371e-02 -1.323215514421463013e-01 5.738655328750610352e-01 -3.254093229770660400e-01
-6.247479915618896484e-01 -4.039980173110961914e-01 -2.699784934520721436e-01 4.113332331180572510e-01 -2.345385849475860596e-01 3.971121087670326233e-02 -8.148143440485000610e-02 3.757224380970001221e-01
-5.123262405395507812e-01 -3.546019196510314941e-01 3.972616493701934814e-01 3.233437240123748779e-02 -4.658236205577850342e-01 -5.051384493708610535e-02 4.101024866104125977e-01 2.553223967552185059e-01
-7.631681561470031738e-01 -4.313303828239440918e-01 2.360446304082870483e-01 -2.146029919385910034e-01 -1.238754857331514359e-02 9.909798949956893921e-02 -1.124592963606119156e-02 3.459142148494720459e-01
-3.963312804698944092e-01 -7.460355758666992188e-01 -1.878776699304580688e-01 -1.050324067473411560e-01 -5.443383008241653442e-02 -1.991180479526519775e-01 1.205064654350280762e-01 -4.276560842990875244e-01
-1.938723325729370117e-01 -8.544206619262695312e-01 2.915176153182983398e-01 1.991848200559616089e-01 6.737967580556869507e-02 -2.846124172210693359e-01 1.323868930339813232e-01 -6.820072978734970093e-02
9.001566469669342041e-02 -7.408807873725891113e-01 -2.648899257183074951e-01 -6.459809094667434692e-02 -3.355719745159149170e-01 -2.364448755979537964e-01 3.843518793582916260e-01 -2.289370894432067871e-01
-6.020777821540832520e-01 -5.220983028411865234e-01 -2.377934157848358154e-01 3.044969737529754639e-01 -4.203978925943374634e-02 4.052689373493194580e-01 -7.921001315116882324e-02 2.082475572824478149e-01
1.429901719093322754e-01 -2.843856215476989746e-01 -3.348955512046813965e-01 2.317532151937484741e-01 3.576018214225769043e-01 2.865220606327056885e-01 7.227089405059814453e-01 2.306481264531612396e-02
-4.035447537899017334e-01 -6.850724816322326660e-01 -1.723097115755081177e-01 1.015906408429145813e-01 -3.474365770816802979e-01 -3.848904073238372803e-01 7.234997302293777466e-02 -2.317942827939987183e-01
7.632274925708770752e-02 -7.611472010612487793e-01 -1.502426713705062866e-02 3.989503160119056702e-02 -2.594717405736446381e-02 -2.412605136632919312e-01 3.820151686668395996e-01 -4.562861323356628418e-01
-3.865160942077636719e-01 -1.867656260728836060e-01 -2.218508124351501465e-01 1.187525168061256409e-01 -5.251124501228332520e-01 -4.158334732055664062e-01 5.481922626495361328e-01 -5.682227760553359985e-02
-6.440437585115432739e-02 -6.558240056037902832e-01 -2.665311396121978760e-01 2.829559147357940674e-02 -1.110103353857994080e-01 -9.234189242124557495e-02 3.865696489810943604e-01 -5.688770413398742676e-01
-3.003308773040771484e-01 -1.181515380740165710e-01 1.391386389732360840e-01 3.404608666896820068e-01 -4.272848665714263916e-01 5.269876122474670410e-01 5.378764867782592773e-01 1.047337129712104797e-01
9.471167810261249542e-03 -4.892345964908599854e-01 1.431667804718017578e-01 1.046976745128631592e-01 -6.927635669708251953e-01 -9.215652942657470703e-02 4.510037004947662354e-01 1.930878609418869019e-01
-6.774243712425231934e-01 -1.420672237873077393e-01 -8.045883476734161377e-02 -6.962329149246215820e-02 4.281414449214935303e-01 -9.466872364282608032e-02 4.850537478923797607e-01 2.864396870136260986e-01
2.528399527072906494e-01 -3.966646790504455566e-01 2.585964202880859375e-01 5.322084948420524597e-02 7.316010445356369019e-02 5.148515477776527405e-02 5.079695582389831543e-01 6.655736565589904785e-01
-3.757331967353820801e-01 -1.888295412063598633e-01 -1.080863401293754578e-01 -9.962961077690124512e-02 4.305814206600189209e-01 -1.483055651187896729e-01 5.071926712989807129e-01 5.804479718208312988e-01
-2.412796020507812500e-01 -1.978049576282501221e-01 2.487209811806678772e-02 -2.811523377895355225e-01 2.061070799827575684e-01 -3.115619122982025146e-01 6.176467537879943848e-01 5.495028495788574219e-01
-3.198622167110443115e-01 -4.292238056659698486e-01 -1.272269487380981445e-01 4.421923160552978516e-01 2.116778194904327393e-01 6.042795181274414062e-01 6.126167252659797668e-02 2.966817021369934082e-01
-5.630573630332946777e-01 -5.765322446823120117e-01 -2.360755205154418945e-01 -1.874721944332122803e-01 9.492415934801101685e-02 -4.684762060642242432e-01 1.831694133579730988e-02 1.757373958826065063e-01
-6.902311444282531738e-01 -4.934938549995422363e-01 -2.832775115966796875e-01 1.525507420301437378e-01 -1.080404072999954224e-01 3.744453787803649902e-01 -9.070657938718795776e-02 1.281294077634811401e-01
-1.869640648365020752e-01 -4.270774424076080322e-01 -3.628668487071990967e-01 6.067132353782653809e-01 -1.766923367977142334e-01 -3.939302861690521240e-01 1.932523846626281738e-01 2.431629151105880737e-01
1.432376205921173096e-01 -5.974082350730895996e-01 3.136949837207794189e-01 -3.759647160768508911e-02 1.903571635484695435e-01 3.115603923797607422e-01 5.931620001792907715e-01 -1.939623802900314331e-01
-5.787883996963500977e-01 2.711644209921360016e-02 -3.011791408061981201e-01 3.823848813772201538e-02 2.918697297573089600e-01 2.571440339088439941e-01 6.447265744209289551e-01 7.151518762111663818e-02
-6.676387786865234375e-01 -3.879644870758056641e-01 -2.300167530775070190e-01 3.308047354221343994e-02 -1.432833634316921234e-02 1.565687805414199829e-01 -6.567303091287612915e-02 5.663110017776489258e-01
-2.821758985519409180e-01 -5.345016121864318848e-01 -5.951084494590759277e-01 2.884105741977691650e-01 2.917398326098918915e-02 -3.993803560733795166e-01 1.014033704996109009e-01 1.634378880262374878e-01
-3.749523758888244629e-01 -1.226785406470298767e-01 8.028312772512435913e-02 2.917673885822296143e-01 -3.307991921901702881e-01 -3.390843868255615234e-01 7.102214694023132324e-01 -1.548108756542205811e-01
-7.632133364677429199e-01 -2.419036775827407837e-01 1.980388760566711426e-01 -1.093188524246215820e-01 -1.976123005151748657e-01 -8.285080641508102417e-02 4.341506063938140869e-01 -2.709546983242034912e-01
-1.439086347818374634e-01 -3.671633005142211914e-01 -1.235564723610877991e-01 7.276794314384460449e-01 -8.627910166978836060e-02 -4.408829286694526672e-02 9.466065466403961182e-02 5.304239392280578613e-01
-3.294497430324554443e-01 -6.663370728492736816e-01 -3.186801373958587646e-01 -5.264128372073173523e-02 -1.862736195325851440e-01 -4.480516612529754639e-01 2.066779434680938721e-01 -2.548837661743164062e-01
2.428574264049530029e-01 -5.048220157623291016e-01 7.736457139253616333e-02 -2.579795122146606445e-01 -5.106504634022712708e-02 3.164061605930328369e-01 6.042225956916809082e-01 3.818779289722442627e-01
-2.935266308486461639e-02 -1.321058422327041626e-01 6.405168026685714722e-02 2.830826938152313232e-01 -5.321432948112487793e-01 -3.066491186618804932e-01 6.996479630470275879e-01 1.753011941909790039e-01
-2.060826420783996582e-01 -6.771842241287231445e-01 -3.714600801467895508e-01 -9.444012492895126343e-02 1.474410947412252426e-02 -3.540324270725250244e-01 3.281518518924713135e-01 -3.446881473064422607e-01
-5.543301105499267578e-01 -4.695212841033935547e-01 -1.111196354031562805e-01 -4.883105158805847168e-01 -2.690725401043891907e-02 -1.700154691934585571e-01 4.133398234844207764e-01 -1.448934376239776611e-01
-6.295154690742492676e-01 -5.488644242286682129e-01 -7.749963551759719849e-03 2.398034185171127319e-01 -2.084446847438812256e-01 4.095093011856079102e-01 -1.555666774511337280e-01 9.769578278064727783e-02
-3.575929999351501465e-01 -6.636934280395507812e-01 3.564007282257080078e-01 2.523356378078460693e-01 4.744431376457214355e-02 -9.670220315456390381e-02 -8.284226059913635254e-02 4.716762304306030273e-01
-2.644309699535369873e-01 -5.655256509780883789e-01 2.527145743370056152e-01 -4.179995357990264893e-01 -1.442452073097229004e-01 4.080231487751007080e-01 2.930208742618560791e-01 3.138758242130279541e-01
-2.791790850460529327e-02 -3.929583430290222168e-01 3.388125598430633545e-01 2.692837715148925781e-01 -2.926597297191619873e-01 -3.194833993911743164e-01 6.574442386627197266e-01 1.937630027532577515e-01
-3.282280564308166504e-01 -8.166298270225524902e-01 -7.169429957866668701e-02 -2.493838220834732056e-01 2.322089970111846924e-01 5.984435975551605225e-02 -1.877987086772918701e-01 2.554971277713775635e-01
-5.654149651527404785e-01 -5.033009126782417297e-02 -2.830640375614166260e-01 -1.379765719175338745e-01 3.458395004272460938e-01 5.172508582472801208e-02 5.514295697212219238e-01 3.901991248130798340e-01
-4.584566652774810791e-01 -2.485661357641220093e-01 2.563782595098018646e-02 -4.021636843681335449e-01 2.917211949825286865e-01 -1.503162384033203125e-01 6.201913952827453613e-01 2.707506716251373291e-01
-2.219000756740570068e-01 -3.413020372390747070e-01 -2.519968152046203613e-01 4.558141231536865234e-01 -7.904507964849472046e-02 5.864156782627105713e-02 9.360329061746597290e-02 7.379402518272399902e-01
-9.152722358703613281e-02 -7.538649439811706543e-01 3.341092169284820557e-01 3.130681216716766357e-01 9.284408390522003174e-02 -3.931402564048767090e-01 1.959121376276016235e-01 1.100405156612396240e-01
2.322778292000293732e-02 -2.754121124744415283e-01 2.280294001102447510e-01 2.476234138011932373e-01 -3.656047880649566650e-01 -2.918058633804321289e-01 7.690593004226684570e-01 -4.914923105388879776e-03
-3.548850715160369873e-01 -5.651864409446716309e-01 -5.135325193405151367e-01 2.767150104045867920e-01 1.356422808021306992e-02 -3.684934973716735840e-01 -3.589731827378273010e-02 2.776220142841339111e-01
-6.783769130706787109e-01 5.661850422620773315e-02 -1.222207993268966675e-01 1.368317902088165283e-01 -4.068446811288595200e-03 -1.020836457610130310e-02 6.735244989395141602e-01 -2.217708677053451538e-01
-1.651380956172943115e-01 -4.654317200183868408e-01 -2.713908255100250244e-01 3.685157001018524170e-01 2.825084030628204346e-01 -5.321307778358459473e-01 4.230641126632690430e-01 -6.847309321165084839e-02
-3.641261458396911621e-01 -6.522669196128845215e-01 -2.424855381250381470e-01 -2.323065847158432007e-01 1.111582145094871521e-01 3.133693039417266846e-01 -1.570363491773605347e-01 4.404287934303283691e-01
-6.370453834533691406e-01 -1.442110985517501831e-01 -1.511589735746383667e-01 3.205952346324920654e-01 1.625833064317703247e-01 -1.340706050395965576e-01 4.985642731189727783e-01 -3.934100866317749023e-01
2.072630524635314941e-01 -6.764554381370544434e-01 -1.833512783050537109e-01 -3.616770505905151367e-01 -4.411983788013458252e-01 -2.312937676906585693e-01 2.766132056713104248e-01 1.017572209239006042e-01
-7.437758892774581909e-02 -5.155507922172546387e-01 3.099346160888671875e-02 1.431281417608261108e-01 6.324404478073120117e-01 3.005875349044799805e-01 4.519498348236083984e-01 1.124129369854927063e-01
1.077756062150001526e-01 -7.389545440673828125e-01 -8.307889103889465332e-02 -3.280278444290161133e-01 -4.989810287952423096e-01 -2.256628870964050293e-01 1.516223251819610596e-01 7.022247463464736938e-02
6.735681742429733276e-02 -7.039101123809814453e-01 3.609081730246543884e-02 -1.723807454109191895e-01 -6.199193596839904785e-01 -1.306735575199127197e-01 2.420815676450729370e-01 9.474725276231765747e-02
-3.744239509105682373e-01 -7.226727604866027832e-01 3.212630748748779297e-01 3.297193348407745361e-02 3.307191133499145508e-01 -1.371004134416580200e-01 -6.349753588438034058e-02 3.178838193416595459e-01
-5.725570917129516602e-01 -3.880220651626586914e-01 -3.799948692321777344e-01 4.474194347858428955e-02 -3.705283403396606445e-01 -2.192928045988082886e-01 3.055789172649383545e-01 -3.105805516242980957e-01
-4.412587285041809082e-01 -4.768628478050231934e-01 -2.494104504585266113e-01 3.457619845867156982e-01 1.485431194305419922e-01 5.025092363357543945e-01 -3.884141147136688232e-02 3.464767932891845703e-01
-3.825579881668090820e-01 -6.691314578056335449e-01 -2.565895617008209229e-01 4.535755515098571777e-02 -2.782474160194396973e-01 -3.541097939014434814e-01 1.418043971061706543e-01 -3.392537236213684082e-01
3.802714869379997253e-02 -6.760967969894409180e-01 -1.696155369281768799e-01 -4.097461104393005371e-01 -2.997719943523406982e-01 -4.035495221614837646e-01 2.910766899585723877e-01 8.570136874914169312e-02
-7.321134805679321289e-01 -1.292993575334548950e-01 -8.612701296806335449e-02 4.226968064904212952e-02 3.387351036071777344e-01 2.061542719602584839e-01 3.244892954826354980e-01 4.189899563789367676e-01
1.667431145906448364e-01 -7.224504947662353516e-01 -3.664217889308929443e-02 -1.465351320803165436e-02 5.676605701446533203e-01 -1.606504619121551514e-01 2.658095061779022217e-01 1.732138097286224365e-01
-2.343977093696594238e-01 -7.392601966857910156e-01 -3.546450734138488770e-01 9.528502076864242554e-02 1.160472184419631958e-01 -3.594137728214263916e-01 2.018384188413619995e-01 -2.834005951881408691e-01
-1.586091518402099609e-01 -6.618939042091369629e-01 4.695620834827423096e-01 -8.530303090810775757e-02 1.839410811662673950e-01 -2.924920916557312012e-01 4.147759974002838135e-01 1.324739605188369751e-01
-6.167554259300231934e-01 -1.141282990574836731e-01 -6.180468201637268066e-02 -2.299793064594268799e-01 2.050862908363342285e-01 -1.192048266530036926e-01 6.695762872695922852e-01 2.127788215875625610e-01
-1.958087235689163208e-01 -5.747265219688415527e-01 -3.333229199051856995e-02 -1.986559629440307617e-01 4.984497725963592529e-01 -3.898748159408569336e-01 3.023388385772705078e-01 3.144995272159576416e-01
-1.834896206855773926e-01 -3.425903022289276123e-01 4.092498421669006348e-01 -7.730018347501754761e-02 2.790816724300384521e-01 -6.343759596347808838e-02 6.313236951828002930e-01 4.416131377220153809e-01
-1.377528458833694458e-01 -5.627957582473754883e-01 -4.725036025047302246e-01 1.308299452066421509e-01 4.014849960803985596e-01 -2.532812952995300293e-01 4.172918796539306641e-01 -1.563166081905364990e-01
-6.874341964721679688e-01 -2.540165185928344727e-01 -1.859153807163238525e-01 2.705296576023101807e-01 -2.503749914467334747e-02 4.006320536136627197e-01 9.587949514389038086e-02 4.299223124980926514e-01
-6.325497627258300781e-01 -2.911846339702606201e-01 -4.964652955532073975e-01 -1.201374363154172897e-02 -2.142397463321685791e-01 4.583050906658172607e-01 1.058821603655815125e-01 3.628825396299362183e-02
-3.420764207839965820e-02 -4.763984084129333496e-01 4.921620488166809082e-01 8.970311284065246582e-02 -2.600181996822357178e-01 1.183219775557518005e-01 6.546244621276855469e-01 1.070588901638984680e-01
2.808582484722137451e-01 -5.964255928993225098e-01 5.303100124001502991e-02 -1.802296042442321777e-01 -3.283537626266479492e-01 -1.251796446740627289e-02 4.392786324024200439e-01 4.787083268165588379e-01
-1.372428089380264282e-01 -3.160766959190368652e-01 -4.327374324202537537e-02 3.916608914732933044e-02 -4.402989149093627930e-01 -3.501386940479278564e-01 7.467906475067138672e-01 6.080174818634986877e-02
-3.997670710086822510e-01 -6.448085308074951172e-01 -1.293919980525970459e-01 1.184848397970199585e-01 -4.235388338565826416e-01 -2.200782448053359985e-01 2.202145010232925415e-01 -3.425105810165405273e-01
-2.867303192615509033e-01 -5.855741500854492188e-01 2.098378539085388184e-01 -1.782588362693786621e-01 -5.296639800071716309e-01 -6.779800355434417725e-02 4.106793403625488281e-01 -2.127973288297653198e-01
-2.023854851722717285e-02 -4.970545172691345215e-01 1.904543042182922363e-01 -3.134301006793975830e-01 3.225491642951965332e-01 -4.783955216407775879e-02 5.131878852844238281e-01 4.983246326446533203e-01
-7.543987035751342773e-02 -7.640689611434936523e-01 2.082455158233642578e-01 -1.970789283514022827e-01 4.190028011798858643e-01 3.443222641944885254e-01 1.046071201562881470e-01 1.524380296468734741e-01
-4.185743331909179688e-01 -6.923364400863647461e-01 -2.032079696655273438e-01 1.625563949346542358e-01 6.382281333208084106e-02 -3.199297785758972168e-01 1.565027385950088501e-01 -3.831790089607238770e-01
-1.719377636909484863e-01 -4.444793462753295898e-01 -3.303644359111785889e-01 -5.076659917831420898e-01 1.092575863003730774e-01 -3.451823294162750244e-01 4.953565001487731934e-01 1.718831360340118408e-01
-4.066084325313568115e-01 -2.970888018608093262e-01 -4.294233620166778564e-01 2.965277135372161865e-01 1.929193437099456787e-01 4.287023246288299561e-01 1.319190114736557007e-01 4.854569435119628906e-01
-5.296618938446044922e-01 -4.274276494979858398e-01 -5.358285307884216309e-01 8.437825739383697510e-02 1.295501589775085449e-01 -4.272813796997070312e-01 1.412769407033920288e-01 1.523815840482711792e-01
1.696792095899581909e-01 -4.956753849983215332e-01 1.934335008263587952e-02 -1.946695744991302490e-01 1.058766711503267288e-02 5.631576180458068848e-01 5.362383127212524414e-01 2.871138453483581543e-01
-5.213706195354461670e-02 -6.844835877418518066e-01 -4.737679660320281982e-01 -2.479845732450485229e-01 -1.723027415573596954e-02 -1.986491680145263672e-01 4.258901774883270264e-01 -1.472095698118209839e-01
-2.187747955322265625e-01 -9.053739905357360840e-02 -3.568861633539199829e-02 2.708164155483245850e-01 -1.923449039459228516e-01 6.577194333076477051e-01 6.321170330047607422e-01 -1.272863149642944336e-02
-1.758845448493957520e-01 -4.255885779857635498e-01 -3.796594589948654175e-02 -5.181655883789062500e-01 8.228486776351928711e-02 3.236898779869079590e-01 4.326407015323638916e-01 4.682713449001312256e-01
1.713894680142402649e-02 -5.731384158134460449e-01 1.424341052770614624e-01 -1.223522573709487915e-01 -4.324328303337097168e-01 -1.952866464853286743e-01 4.555054903030395508e-01 4.509331881999969482e-01
-5.888791680335998535e-01 -5.303675532341003418e-01 -3.594229221343994141e-01 -2.483785599470138550e-01 2.146117538213729858e-01 -1.722837090492248535e-01 -1.591398194432258606e-02 3.241324424743652344e-01
4.473892599344253540e-02 -6.024037599563598633e-01 -3.738821446895599365e-01 4.903647899627685547e-01 1.700067371129989624e-01 3.071988224983215332e-01 7.169911265373229980e-02 3.555961847305297852e-01
-4.305601716041564941e-01 -5.539575815200805664e-01 -2.330979853868484497e-01 1.514947265386581421e-01 2.449966035783290863e-02 -4.618095457553863525e-01 2.779127955436706543e-01 -3.733093440532684326e-01
-1.865510791540145874e-01 -2.044734805822372437e-01 -2.774302102625370026e-02 1.255034804344177246e-01 3.804675936698913574e-01 6.228754669427871704e-02 8.633615970611572266e-01 1.133146136999130249e-01
-2.004355639219284058e-01 -5.120818614959716797e-01 6.186326146125793457e-01 2.513319849967956543e-01 -1.428741961717605591e-01 -2.335295677185058594e-01 3.395154476165771484e-01 2.479997873306274414e-01
-3.552173674106597900e-01 -1.045850813388824463e-01 -6.267176270484924316e-01 1.740746647119522095e-01 -1.533211767673492432e-01 -5.281322821974754333e-02 5.940517187118530273e-01 -2.461938709020614624e-01
-1.671639680862426758e-01 -2.715988457202911377e-01 3.971490636467933655e-02 -1.212319917976856232e-02 -6.242008805274963379e-01 -3.618739917874336243e-02 6.712735891342163086e-01 2.345666289329528809e-01
-3.326696455478668213e-01 -1.839797645807266235e-01 2.501085996627807617e-01 2.456483095884323120e-01 -4.374527633190155029e-01 -3.759612143039703369e-01 5.182226896286010742e-01 3.623788952827453613e-01
-2.398837655782699585e-01 -2.610458731651306152e-01 -1.249903067946434021e-01 -2.359579801559448242e-01 5.196775794029235840e-01 -2.570627070963382721e-02 4.982734024524688721e-01 5.329258441925048828e-01
-6.559491753578186035e-01 -6.327737867832183838e-02 1.871187798678874969e-02 2.387974560260772705e-01 -1.553005427122116089e-01 -9.150046855211257935e-02 6.215961575508117676e-01 -2.991318106651306152e-01
-2.117121964693069458e-02 -4.417360723018646240e-01 -3.842741549015045166e-01 1.411527395248413086e-01 -6.280420422554016113e-01 -2.511536180973052979e-01 4.203048050403594971e-01 5.156714096665382385e-02
4.406229406595230103e-02 -5.585775375366210938e-01 -6.502419710159301758e-01 3.477075994014739990e-01 -3.197664618492126465e-01 4.292571917176246643e-03 1.445752531290054321e-01 1.384320706129074097e-01
-2.155826985836029053e-01 -1.476180255413055420e-01 2.756267488002777100e-01 1.467138230800628662e-01 -4.540747404098510742e-01 -1.473673284053802490e-01 6.927957534790039062e-01 3.554869294166564941e-01
-2.937823235988616943e-01 -1.069827154278755188e-01 1.681844592094421387e-01 1.425137370824813843e-01 -2.088143974542617798e-01 4.234218224883079529e-02 8.949769735336303711e-01 8.526629954576492310e-02
-5.597832202911376953e-01 -5.792773962020874023e-01 -1.608003377914428711e-01 2.945174872875213623e-01 3.918699454516172409e-03 -4.221227169036865234e-01 1.463889181613922119e-01 -1.971051692962646484e-01
1.201823502779006958e-01 -4.819580614566802979e-01 -5.368133187294006348e-01 5.507533550262451172e-01 4.407085478305816650e-02 1.049490123987197876e-01 2.874962389469146729e-01 2.572241425514221191e-01
-2.781192772090435028e-02 -1.326029747724533081e-01 -6.488987710326910019e-03 2.062770910561084747e-02 -1.960744559764862061e-01 -1.175504922866821289e-01 9.636524319648742676e-01 -1.691202446818351746e-02
-5.542115569114685059e-01 -1.826599240303039551e-01 3.996433913707733154e-01 2.559858262538909912e-01 -8.488534390926361084e-02 2.223311364650726318e-01 2.680892348289489746e-01 5.529311299324035645e-01
-5.847604870796203613e-01 1.999663189053535461e-03 2.054855525493621826e-01 3.661983907222747803e-01 -1.357886046171188354e-01 -1.817101538181304932e-01 6.302340626716613770e-01 -1.818608641624450684e-01
-2.858533561229705811e-01 -4.880287945270538330e-01 -3.858067691326141357e-01 5.607591271400451660e-01 5.280749127268791199e-02 -8.590537309646606445e-02 2.035284489393234253e-01 -4.064798951148986816e-01
3.458435833454132080e-01 -4.065367877483367920e-01 6.156917661428451538e-02 -4.928594455122947693e-02 -3.764074742794036865e-01 2.169544696807861328e-01 7.019681930541992188e-01 1.654960066080093384e-01
-4.426160827279090881e-03 -5.765235424041748047e-01 1.702852398157119751e-01 -3.890699148178100586e-02 -5.760581493377685547e-01 -2.994588315486907959e-01 4.517963826656341553e-01 1.070117801427841187e-01
-4.153874814510345459e-01 -1.209492534399032593e-01 -1.718226522207260132e-01 -1.325015574693679810e-01 4.058476388454437256e-01 -1.916989684104919434e-01 6.899325251579284668e-01 2.971147596836090088e-01
-6.572927534580230713e-02 -4.599232971668243408e-01 -2.926726937294006348e-01 2.904702723026275635e-02 -7.281314730644226074e-01 -2.938718795776367188e-01 2.789079546928405762e-01 5.764991417527198792e-02
-3.977927565574645996e-01 -5.773570537567138672e-01 2.230515331029891968e-01 -3.919961452484130859e-01 -1.965695768594741821e-01 7.410381734371185303e-02 4.912124574184417725e-01 -1.399505287408828735e-01
3.861656039953231812e-02 -5.783234834671020508e-01 -8.755369484424591064e-02 -4.859766662120819092e-01 -2.667967379093170166e-01 4.706711322069168091e-02 4.108862876892089844e-01 4.218869209289550781e-01
1.609753966331481934e-01 -3.060162663459777832e-01 -4.336450099945068359e-01 1.586297303438186646e-01 -3.998194262385368347e-02 3.883838951587677002e-01 7.174388766288757324e-01 8.398255333304405212e-03
-5.274972319602966309e-01 -4.830111861228942871e-01 -4.905568361282348633e-01 8.056673407554626465e-02 1.761238276958465576e-01 -4.236392080783843994e-01 1.023101881146430969e-01 1.426625251770019531e-01
-3.574989736080169678e-01 -4.200510680675506592e-01 -4.654353111982345581e-02 6.799827218055725098e-01 3.003399670124053955e-01 -3.074801266193389893e-01 1.713135838508605957e-01 1.308143585920333862e-01
-4.709350168704986572e-01 -1.696386560797691345e-02 -3.399142920970916748e-01 7.697425037622451782e-02 -9.564799815416336060e-02 -9.800252318382263184e-02 7.405729889869689941e-01 -2.987712621688842773e-01
1.454436480998992920e-01 -4.425989389419555664e-01 3.289196193218231201e-01 2.155319005250930786e-01 1.043576598167419434e-01 2.759028971195220947e-01 7.196844220161437988e-01 -1.528120934963226318e-01
-5.011176466941833496e-01 -4.028267860412597656e-01 -5.972191691398620605e-01 -2.898672819137573242e-01 -7.230644579976797104e-03 -2.622587084770202637e-01 2.649805545806884766e-01 8.289386332035064697e-02
2.407707571983337402e-01 -6.511145234107971191e-01 -3.669076263904571533e-01 -3.166573047637939453e-01 2.321422547101974487e-01 -2.196123749017715454e-01 4.251482784748077393e-01 -1.775936596095561981e-02
-1.817938536405563354e-01 -6.385222673416137695e-01 -2.663477957248687744e-01 -3.774291276931762695e-02 -1.214427426457405090e-01 -2.762388288974761963e-01 4.115103185176849365e-01 -4.758967459201812744e-01
-2.531642019748687744e-01 -7.557880282402038574e-01 -2.753789424896240234e-01 -2.275189608335494995e-01 -2.048809081315994263e-01 -3.295844495296478271e-01 1.352873444557189941e-01 -2.611301541328430176e-01
-1.597842574119567871e-01 -2.951187491416931152e-01 1.305416971445083618e-01 -1.051979511976242065e-01 -6.039250493049621582e-01 6.310050934553146362e-02 5.377509593963623047e-01 4.487569630146026611e-01
2.299154549837112427e-01 -4.163281619548797607e-01 -3.329844772815704346e-02 -1.030886471271514893e-01 -7.938314229249954224e-02 5.785090923309326172e-01 6.313204169273376465e-01 1.501119881868362427e-01
-3.800121545791625977e-01 -4.429908394813537598e-01 -6.875810027122497559e-02 -3.548512235283851624e-02 -5.348535180091857910e-01 -3.904129862785339355e-01 4.564692080020904541e-01 -8.067510277032852173e-02
1.610829234123229980e-01 -7.039105892181396484e-01 -1.410757601261138916e-01 -1.345789246261119843e-02 9.943498671054840088e-02 -5.840307474136352539e-02 4.910064041614532471e-01 -4.517668485641479492e-01
