# Supplementary material for: Where is your field going? A machine learning approach to study the relative motion of the domains of physics
Source: PLoS One. 2020 Jun 18;15(6):e0233997. doi: 10.1371/journal.pone.0233997 (PMC7302634; doi:10.1371/journal.pone.0233997)
Supplement: S4 Data — (ZIP) [file pone.0233997.s004.zip › 3/Pacs4Run_3_VS_500_embeddings2004-2008ED8.txt]

-2.483908236026763916e-01 4.584910869598388672e-01 3.197619616985321045e-01 -3.721828758716583252e-01 2.914790809154510498e-01 2.866123616695404053e-01 1.010464727878570557e-01 -5.567791461944580078e-01
-5.915572047233581543e-01 6.478240489959716797e-01 2.633804976940155029e-01 -2.324120104312896729e-01 2.704184651374816895e-01 1.505765914916992188e-01 2.520813420414924622e-02 -1.027839407324790955e-01
-2.124144285917282104e-01 7.654105424880981445e-01 -1.058746278285980225e-01 -2.202464640140533447e-01 2.842609584331512451e-01 1.006618142127990723e-01 4.629073441028594971e-01 6.394124031066894531e-02
-1.420541703701019287e-01 7.077144384384155273e-01 3.128896653652191162e-01 -2.411239445209503174e-01 -9.570293873548507690e-02 4.639868140220642090e-01 2.722979784011840820e-01 -1.559845805168151855e-01
-1.140909194946289062e-01 7.445089817047119141e-01 -1.030420884490013123e-01 1.468131691217422485e-01 3.090602457523345947e-01 3.285730779170989990e-01 1.259640902280807495e-01 -4.256436228752136230e-01
-5.311234593391418457e-01 -6.634249538183212280e-02 -4.192722439765930176e-01 -3.982606530189514160e-01 -8.168943971395492554e-02 4.361060261726379395e-01 3.089638948440551758e-01 -2.945938110351562500e-01
-2.528956532478332520e-01 6.573387384414672852e-01 9.432465769350528717e-03 -4.301518797874450684e-01 4.635099768638610840e-01 8.569909632205963135e-02 1.009535510092973709e-02 3.107126653194427490e-01
-5.274310708045959473e-01 -7.719377521425485611e-03 -3.736773431301116943e-01 -4.265003502368927002e-01 -1.080159917473793030e-01 5.165764689445495605e-01 2.911591231822967529e-01 -1.921645700931549072e-01
-2.861665487289428711e-01 2.466367483139038086e-01 -5.925402641296386719e-01 -5.288518667221069336e-01 1.048322096467018127e-01 3.919524252414703369e-01 -1.107029914855957031e-01 2.227538675069808960e-01
-2.261896282434463501e-01 1.513195782899856567e-01 -3.884923160076141357e-01 -8.156800270080566406e-01 -2.412778437137603760e-01 1.617946028709411621e-01 -8.614148013293743134e-03 -1.587884128093719482e-01
-7.110580801963806152e-01 1.030761972069740295e-01 -2.216551303863525391e-01 -7.870916277170181274e-02 2.204525321722030640e-01 5.678998827934265137e-01 3.687014058232307434e-02 -2.365941256284713745e-01
-1.155234426259994507e-01 7.503831982612609863e-01 3.547673225402832031e-01 -4.761300384998321533e-01 1.168726235628128052e-01 1.377224624156951904e-01 -1.856421083211898804e-01 6.269136071205139160e-02
-4.767386987805366516e-02 8.192446827888488770e-01 1.845407783985137939e-01 -2.122301608324050903e-01 -4.529334604740142822e-02 1.228619813919067383e-01 9.537296742200851440e-02 -4.703468382358551025e-01
-3.622318506240844727e-01 4.876226484775543213e-01 -2.872877418994903564e-01 -1.763895712792873383e-02 5.348606705665588379e-01 1.814402490854263306e-01 -2.152414023876190186e-01 -4.275996088981628418e-01
-5.980110168457031250e-01 3.044503033161163330e-01 -2.288765609264373779e-01 -5.479166507720947266e-01 -4.879928007721900940e-02 3.877756297588348389e-01 -1.630069911479949951e-01 1.333162039518356323e-01
-9.421145915985107422e-02 -7.767159491777420044e-02 -1.535152364522218704e-02 -4.778855144977569580e-01 8.280546069145202637e-01 2.563379406929016113e-01 6.755174696445465088e-02 2.311121858656406403e-02
-4.386993348598480225e-01 3.532924056053161621e-01 -2.407019212841987610e-02 -6.266496181488037109e-01 -2.595072984695434570e-01 -1.190999746322631836e-01 -2.284217476844787598e-01 -3.946553170680999756e-01
-5.755149126052856445e-01 6.302505731582641602e-01 -3.327468931674957275e-01 -3.752526342868804932e-01 9.603487327694892883e-03 3.915994241833686829e-02 5.591194704174995422e-02 -1.236118972301483154e-01
-6.114210486412048340e-01 4.326510727405548096e-01 -2.339174598455429077e-01 -5.878916978836059570e-01 -1.136013958603143692e-02 -1.194368600845336914e-01 -1.084833312779664993e-02 -1.553425341844558716e-01
-5.380496978759765625e-01 5.016179680824279785e-01 -6.825992465019226074e-02 -6.240274906158447266e-01 -1.896156072616577148e-01 -3.472239524126052856e-02 6.398867070674896240e-02 -1.534862965345382690e-01
4.717896506190299988e-02 -7.318893913179636002e-03 -6.345010995864868164e-01 -2.990908324718475342e-01 1.643459349870681763e-01 4.938969910144805908e-01 -1.666630208492279053e-01 -4.549209475517272949e-01
-4.621855616569519043e-01 3.434704244136810303e-01 -3.697432875633239746e-01 -2.463845163583755493e-02 5.757786035537719727e-01 3.542756140232086182e-01 5.615749210119247437e-02 -2.662888467311859131e-01
-1.595510840415954590e-01 5.797079801559448242e-01 -1.327219754457473755e-01 -4.389448463916778564e-01 -3.704600036144256592e-01 1.953098177909851074e-02 3.064194917678833008e-01 -4.434854686260223389e-01
-8.620888926088809967e-03 1.348429918289184570e-01 2.441173493862152100e-01 -3.369439542293548584e-01 3.612934648990631104e-01 1.024367883801460266e-01 6.358883380889892578e-01 -5.130676627159118652e-01
-4.378133118152618408e-01 1.888255029916763306e-01 -5.210444331169128418e-01 -8.980228751897811890e-02 4.779563546180725098e-01 3.657509684562683105e-01 5.235566571354866028e-02 -3.579883873462677002e-01
-3.215112388134002686e-01 1.628201454877853394e-02 -3.306763470172882080e-01 -7.197068929672241211e-01 -3.172484636306762695e-01 3.680002689361572266e-01 -3.284357115626335144e-02 -1.785806715488433838e-01
-2.710310816764831543e-01 2.722022868692874908e-02 1.246723905205726624e-01 -6.629741787910461426e-01 5.101754069328308105e-01 8.966097235679626465e-02 4.464282095432281494e-01 5.574221163988113403e-02
-1.843031644821166992e-01 4.112363234162330627e-02 -5.838716030120849609e-01 -5.811079740524291992e-01 1.445346027612686157e-01 -1.063225716352462769e-01 -2.419755458831787109e-01 -4.415901899337768555e-01
-2.603117823600769043e-01 5.635957121849060059e-01 1.726237311959266663e-02 -1.466329395771026611e-01 3.047782480716705322e-01 6.802228689193725586e-01 3.308404982089996338e-02 1.900286525487899780e-01
-4.638176560401916504e-01 8.264885097742080688e-02 1.569749563932418823e-01 -4.170828163623809814e-01 5.417746901512145996e-01 2.412415444850921631e-01 4.768333137035369873e-01 -1.886438205838203430e-02
-1.268549263477325439e-01 4.035432934761047363e-01 5.515869706869125366e-03 -4.145316481590270996e-01 -4.963914155960083008e-01 3.233868181705474854e-01 9.517139941453933716e-02 -5.377290844917297363e-01
-5.158758163452148438e-01 1.407188624143600464e-01 -2.427856773138046265e-01 -5.852628946304321289e-01 -2.089954316616058350e-01 5.147376060485839844e-01 -6.289312988519668579e-02 -1.815847586840391159e-03
-5.199607014656066895e-01 9.981285035610198975e-02 -4.398178756237030029e-01 -2.226464450359344482e-01 8.310532569885253906e-02 5.650267601013183594e-01 3.462107479572296143e-01 -1.750533133745193481e-01
-2.529750764369964600e-01 1.348637640476226807e-01 -4.990831315517425537e-01 -6.057432293891906738e-01 -6.603553146123886108e-02 -1.633415073156356812e-01 -2.218214869499206543e-01 -4.707022607326507568e-01
-3.126802295446395874e-02 -8.236637338995933533e-03 1.260384321212768555e-01 -6.162478923797607422e-01 6.735384464263916016e-01 -9.926858544349670410e-02 2.956006228923797607e-01 -2.289526611566543579e-01
-1.474661380052566528e-01 -5.745290219783782959e-02 3.461534380912780762e-01 -6.599996089935302734e-01 5.942176654934883118e-02 5.494554638862609863e-01 -3.335281014442443848e-01 -5.346083268523216248e-02
-4.069533050060272217e-01 2.523776590824127197e-01 -1.077652797102928162e-01 1.884018257260322571e-02 5.776351690292358398e-01 3.900720179080963135e-02 -1.984706670045852661e-01 -6.197996735572814941e-01
-7.232510447502136230e-01 3.092404305934906006e-01 -1.733158081769943237e-01 -5.271520614624023438e-01 -4.413071274757385254e-02 2.206052280962467194e-02 2.055417597293853760e-01 -1.693189889192581177e-01
-4.045751690864562988e-01 1.804903745651245117e-01 -3.825843334197998047e-01 -3.540298938751220703e-01 5.528271570801734924e-02 5.871645808219909668e-01 -4.251815080642700195e-01 -5.862102285027503967e-02
-3.564155101776123047e-01 1.063436344265937805e-01 1.646428555250167847e-01 -4.174653887748718262e-01 3.856329917907714844e-01 4.800396561622619629e-01 5.289486646652221680e-01 3.656216710805892944e-02
-3.202793747186660767e-02 6.114804744720458984e-01 2.031015157699584961e-01 -2.360635846853256226e-01 -2.508955597877502441e-01 1.334462314844131470e-01 1.914134174585342407e-01 -6.408540010452270508e-01
-6.008400917053222656e-01 3.666217923164367676e-01 -3.679164052009582520e-01 -4.014180302619934082e-01 -1.309164613485336304e-01 3.510297536849975586e-01 -1.896448284387588501e-01 -1.781980246305465698e-01
-1.494976878166198730e-01 -1.415638066828250885e-02 2.324960678815841675e-01 -5.049005150794982910e-01 4.940330982208251953e-01 3.793138861656188965e-01 -5.293195247650146484e-01 -1.855105347931385040e-02
-3.009226024150848389e-01 4.133822023868560791e-01 -2.821882367134094238e-01 -2.972145080566406250e-01 1.037797797471284866e-02 7.293199896812438965e-01 -1.165294423699378967e-01 1.581126302480697632e-01
1.091530099511146545e-01 3.564164638519287109e-01 -2.230728790163993835e-02 -9.009130597114562988e-01 -2.392974682152271271e-02 9.515579044818878174e-02 1.255295872688293457e-01 1.533821076154708862e-01
7.451437413692474365e-02 3.806592524051666260e-01 -4.403502345085144043e-01 -4.131521880626678467e-01 -3.442756235599517822e-01 4.668200314044952393e-01 2.162323445081710815e-01 -3.189674019813537598e-01
-4.415842294692993164e-01 1.767675578594207764e-01 -2.891968786716461182e-01 -5.449712276458740234e-01 -2.683781683444976807e-01 5.021708607673645020e-01 -2.123036533594131470e-01 -1.544433981180191040e-01
-6.433972716331481934e-01 4.882842898368835449e-01 -1.155168563127517700e-01 -5.151095986366271973e-01 -8.227762579917907715e-02 2.191712260246276855e-01 1.174656301736831665e-01 1.823390647768974304e-02
-6.624324321746826172e-01 9.718287736177444458e-03 -3.277478516101837158e-01 -4.391758739948272705e-01 -1.000214964151382446e-01 1.583904922008514404e-01 6.016660109162330627e-02 -4.712569117546081543e-01
-4.307866990566253662e-01 4.475829303264617920e-01 -2.371720373630523682e-01 2.527181990444660187e-02 5.953342914581298828e-01 1.209330409765243530e-01 -1.660581678152084351e-01 -4.007242918014526367e-01
-3.553384542465209961e-02 -5.941511318087577820e-02 -4.949880838394165039e-01 -7.771223783493041992e-01 -9.780447930097579956e-02 7.753994315862655640e-02 1.948309093713760376e-01 -3.045287728309631348e-01
-1.636485010385513306e-01 4.168368875980377197e-01 -4.323547780513763428e-01 -7.251347899436950684e-01 -2.026184797286987305e-01 -6.730336695909500122e-02 1.808170676231384277e-01 -9.184908866882324219e-02
2.893191017210483551e-02 5.666557699441909790e-02 1.003174036741256714e-01 -5.524998903274536133e-01 5.294862389564514160e-01 5.121862888336181641e-01 3.510745763778686523e-01 1.211963519454002380e-01
-4.726490676403045654e-01 2.484357506036758423e-01 -2.098298072814941406e-01 -9.069327265024185181e-03 6.143987178802490234e-01 3.127995729446411133e-01 -2.585206925868988037e-01 -3.586218357086181641e-01
-3.377345502376556396e-01 1.381582617759704590e-01 -4.396045207977294922e-01 -3.944068551063537598e-01 4.185464233160018921e-03 5.745683908462524414e-01 -4.309643208980560303e-01 -4.649918898940086365e-02
-6.011826395988464355e-01 1.946055144071578979e-01 -4.209574759006500244e-01 -3.834806084632873535e-01 -1.839078664779663086e-01 3.227855265140533447e-01 -1.884984970092773438e-02 -3.715878129005432129e-01
-5.692942738533020020e-01 3.730150759220123291e-01 -1.975872367620468140e-01 -5.494111180305480957e-01 -2.764373719692230225e-01 1.994117647409439087e-01 1.714148968458175659e-01 -2.242871671915054321e-01
-5.098680853843688965e-01 5.376461148262023926e-02 2.017216086387634277e-01 -3.991120755672454834e-01 5.550747513771057129e-01 9.964871406555175781e-02 4.226432442665100098e-01 -2.012387216091156006e-01
-5.861089825630187988e-01 4.756022393703460693e-01 -3.296421170234680176e-01 -4.906305074691772461e-01 -1.025842353701591492e-01 2.532797493040561676e-02 -6.493325531482696533e-02 -2.559591233730316162e-01
-2.087683528661727905e-01 2.792806625366210938e-01 -4.199590981006622314e-01 -6.247153282165527344e-01 -2.511011958122253418e-01 2.824542224407196045e-01 -4.002804756164550781e-01 -9.341708570718765259e-02
-9.334472566843032837e-02 2.288225293159484863e-01 -4.571310877799987793e-01 -7.082223892211914062e-01 1.003724336624145508e-01 -2.181476056575775146e-01 -3.286906778812408447e-01 -2.503570616245269775e-01
5.524373799562454224e-02 3.438899219036102295e-01 -6.268743872642517090e-01 -6.328498721122741699e-01 -6.792149692773818970e-02 -9.788180887699127197e-02 1.663137376308441162e-01 -2.082375735044479370e-01
-3.676995933055877686e-01 4.679003953933715820e-01 -2.899561822414398193e-01 -2.583679854869842529e-01 4.915209114551544189e-01 3.026879429817199707e-01 -1.075440868735313416e-01 -3.876323997974395752e-01
5.737633630633354187e-02 3.979103267192840576e-01 -4.833502471446990967e-01 -4.059160649776458740e-01 -3.709116578102111816e-01 4.073414802551269531e-01 1.906213462352752686e-01 -3.164505064487457275e-01
6.304611917585134506e-03 5.798583626747131348e-01 -9.208664298057556152e-03 -2.317561805248260498e-01 -3.103615939617156982e-01 1.579408943653106689e-01 7.306889444589614868e-02 -6.952121853828430176e-01
-2.482083439826965332e-01 1.558489054441452026e-01 -3.334252536296844482e-01 -5.502919554710388184e-01 -3.528114557266235352e-01 5.471497774124145508e-01 -3.319350257515907288e-02 -2.741525173187255859e-01
-2.621943950653076172e-01 3.446433246135711670e-01 -6.121514439582824707e-01 -4.498544931411743164e-01 -1.008628085255622864e-01 6.037297844886779785e-02 6.843792647123336792e-02 -4.656980931758880615e-01
-4.023862779140472412e-01 1.138409227132797241e-02 3.115786910057067871e-01 -2.401212453842163086e-01 4.799394011497497559e-01 1.952412724494934082e-01 3.516241312026977539e-01 -5.395513772964477539e-01
-1.651323214173316956e-02 -4.095131997019052505e-03 -5.663674473762512207e-01 -4.432682394981384277e-01 -1.145841851830482483e-01 3.981065452098846436e-01 -1.782959103584289551e-01 -5.282463431358337402e-01
1.491703689098358154e-01 5.923342704772949219e-01 5.647778511047363281e-02 -5.531629323959350586e-01 1.013058349490165710e-01 3.455755114555358887e-01 -3.891851603984832764e-01 1.912042498588562012e-01
-1.812355518341064453e-01 2.410631924867630005e-01 2.778263390064239502e-01 -7.903082668781280518e-02 4.330736696720123291e-01 3.723769187927246094e-01 5.163797736167907715e-01 -4.824348986148834229e-01
-6.791272759437561035e-01 1.213390529155731201e-01 -3.384776115417480469e-01 -3.746052086353302002e-01 -4.874454438686370850e-02 1.765674650669097900e-01 2.739010751247406006e-01 -4.007405638694763184e-01
2.309799492359161377e-01 2.677870690822601318e-01 -6.314345598220825195e-01 -1.639815568923950195e-01 2.898758649826049805e-01 2.633992731571197510e-01 -8.605864644050598145e-02 -5.371458530426025391e-01
-5.680701732635498047e-01 5.452319383621215820e-01 -3.240974843502044678e-01 -4.712154269218444824e-01 -5.054415017366409302e-02 7.629971951246261597e-02 -1.094692349433898926e-01 -1.804862618446350098e-01
-1.567885875701904297e-01 -1.970123648643493652e-01 1.975037157535552979e-01 -6.106868386268615723e-01 3.757464587688446045e-01 1.856971532106399536e-01 5.003415346145629883e-01 -3.140810430049896240e-01
1.599443405866622925e-01 1.651247888803482056e-01 -6.956539750099182129e-01 -3.572000563144683838e-01 1.842187643051147461e-01 3.327024877071380615e-01 1.506618857383728027e-01 -4.102427363395690918e-01
-2.769636809825897217e-01 -2.098274379968643188e-01 2.089461684226989746e-01 -3.316446840763092041e-01 4.119961261749267578e-01 7.099949121475219727e-01 -1.372060924768447876e-01 -1.815432012081146240e-01
1.225247308611869812e-01 6.140889525413513184e-01 -5.326772332191467285e-01 -1.741446256637573242e-01 2.874702513217926025e-01 1.149910092353820801e-01 -3.188845515251159668e-01 -3.102608025074005127e-01
7.607296109199523926e-02 -1.108102872967720032e-01 -5.597305893898010254e-01 -5.130208134651184082e-01 9.770354256033897400e-03 1.535518616437911987e-01 2.286198139190673828e-01 -5.740250945091247559e-01
-9.245587885379791260e-02 -1.569360345602035522e-01 3.686577826738357544e-02 -8.044430017471313477e-01 3.026880025863647461e-01 3.543136119842529297e-01 3.072630465030670166e-01 8.225928246974945068e-02
8.134382776916027069e-03 -2.019696310162544250e-02 1.017211750149726868e-01 -7.555097937583923340e-01 4.563210606575012207e-01 6.629491597414016724e-02 4.520491361618041992e-01 -3.756755962967872620e-02
-4.048020541667938232e-01 7.112066149711608887e-01 -3.044703900814056396e-01 -2.599117159843444824e-01 7.304986566305160522e-02 3.999600112438201904e-01 2.065964508801698685e-03 6.896038353443145752e-02
1.065216958522796631e-01 3.637674264609813690e-03 -1.054673572070896626e-03 -6.748762130737304688e-01 4.452367126941680908e-01 3.948012888431549072e-01 3.887344300746917725e-01 1.672201603651046753e-01
-2.560223042964935303e-01 -7.749323267489671707e-03 -4.933923482894897461e-01 -5.340848565101623535e-01 1.030801460146903992e-01 -1.863778084516525269e-01 -1.501238197088241577e-01 -5.812145471572875977e-01
-3.437125980854034424e-01 1.082694381475448608e-01 -1.725181937217712402e-01 -7.059498429298400879e-01 -3.654437661170959473e-01 2.402258217334747314e-01 2.492392063140869141e-01 -2.977145612239837646e-01
-1.029379069805145264e-01 5.764744281768798828e-01 -1.089413836598396301e-01 -4.932474493980407715e-01 -4.393028318881988525e-01 1.978634893894195557e-01 1.598101556301116943e-01 -3.797945380210876465e-01
-7.093298435211181641e-02 -9.701328724622726440e-02 4.420438706874847412e-01 -7.164028882980346680e-01 3.890903592109680176e-01 3.717575222253799438e-02 2.108520865440368652e-01 -2.822927832603454590e-01
-5.514288544654846191e-01 1.312412172555923462e-01 -5.067459344863891602e-01 -1.918259710073471069e-01 7.865066081285476685e-02 2.446132153272628784e-01 3.117924332618713379e-01 -4.710384011268615723e-01
-5.471488237380981445e-01 1.705876141786575317e-01 1.567264050245285034e-01 -5.460310578346252441e-01 2.316384613513946533e-01 3.468923568725585938e-01 4.123352766036987305e-01 -6.931117177009582520e-02
-5.689823031425476074e-01 1.677046418190002441e-01 -2.791254520416259766e-01 8.063235878944396973e-02 4.714801311492919922e-01 5.107653141021728516e-01 7.317575067281723022e-02 -2.742119729518890381e-01
-2.210122197866439819e-01 5.051863789558410645e-01 1.815358363091945648e-02 -6.016857028007507324e-01 -4.491354823112487793e-01 1.951068043708801270e-01 2.307604700326919556e-01 -2.013590484857559204e-01
-3.528510034084320068e-01 5.975167155265808105e-01 -5.085083246231079102e-01 -2.921802997589111328e-01 7.192454487085342407e-02 3.623303472995758057e-01 -1.903500109910964966e-01 -4.278339818120002747e-02
-2.385269701480865479e-01 2.705905139446258545e-01 3.764932453632354736e-01 -1.705182939767837524e-01 6.091437935829162598e-01 1.885862499475479126e-01 2.639147043228149414e-01 -4.720064401626586914e-01
-2.053066343069076538e-02 4.627514779567718506e-01 -1.748972386121749878e-01 -5.883887410163879395e-01 -4.027442634105682373e-01 1.162841841578483582e-01 3.634589612483978271e-01 -3.175246417522430420e-01
-6.661754846572875977e-01 4.297836422920227051e-01 -2.350448369979858398e-01 -4.714316725730895996e-01 -8.021512627601623535e-02 -1.076959818601608276e-02 -9.392549097537994385e-02 -2.804105877876281738e-01
-4.061350226402282715e-01 -1.066766083240509033e-01 -4.067907631397247314e-01 -3.853460550308227539e-01 -7.888016104698181152e-02 6.319999098777770996e-01 2.216233462095260620e-01 -2.343954592943191528e-01
2.501399517059326172e-01 1.068089231848716736e-01 -6.822398304939270020e-01 -2.243795543909072876e-01 3.238228261470794678e-01 4.844693541526794434e-01 -7.243535667657852173e-02 -2.557459473609924316e-01
1.673146039247512817e-01 2.850875556468963623e-01 -5.475090742111206055e-01 -1.320627629756927490e-01 1.677601970732212067e-02 2.252487093210220337e-01 1.442785263061523438e-01 -7.083003520965576172e-01
-7.306918036192655563e-03 -3.506422340869903564e-01 -4.046556726098060608e-02 -5.639717578887939453e-01 4.752321839332580566e-01 3.262425363063812256e-01 3.933921158313751221e-01 -2.650617659091949463e-01
-1.399943530559539795e-01 4.221900999546051025e-01 1.663463562726974487e-01 -1.831799596548080444e-01 -2.705630362033843994e-01 1.997723877429962158e-01 -2.196148782968521118e-02 -7.920451760292053223e-01
-4.992689490318298340e-01 4.819599390029907227e-01 -2.759908139705657959e-01 -4.683056771755218506e-01 -2.632521390914916992e-01 2.088521420955657959e-01 -1.439034640789031982e-01 -2.988895475864410400e-01
-1.577083617448806763e-01 3.121428191661834717e-01 -4.006316363811492920e-01 -3.005967289209365845e-02 7.117753624916076660e-01 3.857893943786621094e-01 1.565267145633697510e-02 -2.461365759372711182e-01
2.728163003921508789e-01 7.565642595291137695e-01 -3.378188237547874451e-02 -5.600876808166503906e-01 1.413614004850387573e-01 -6.173163279891014099e-02 5.957247316837310791e-02 1.048798933625221252e-01
-5.280578732490539551e-01 3.758090138435363770e-01 -3.087575435638427734e-01 -4.910488426685333252e-01 -2.914947271347045898e-01 2.473970055580139160e-01 -8.795160055160522461e-02 -2.992527186870574951e-01
-3.937903046607971191e-01 6.592780351638793945e-01 -3.196926712989807129e-01 -2.141703665256500244e-02 4.753186106681823730e-01 1.804670840501785278e-01 1.148015111684799194e-01 -1.895893514156341553e-01
1.500630229711532593e-01 7.310448680073022842e-03 -6.140896677970886230e-01 -5.599589943885803223e-01 -1.101326569914817810e-01 4.643701016902923584e-01 7.803505659103393555e-02 -2.300205528736114502e-01
-9.636602550745010376e-02 4.436718225479125977e-01 -5.739037990570068359e-01 -5.273178219795227051e-01 -5.056213587522506714e-02 -2.170796394348144531e-01 1.086246520280838013e-01 -3.534967303276062012e-01
3.399275243282318115e-01 3.521282374858856201e-01 3.190072476863861084e-01 -3.851440846920013428e-01 4.024600684642791748e-01 -4.330009594559669495e-02 -3.028245270252227783e-01 -5.047788619995117188e-01
-1.105069294571876526e-01 -3.884740546345710754e-02 1.495282500982284546e-01 -3.237911164760589600e-01 3.898525238037109375e-01 6.089903712272644043e-01 -5.394799709320068359e-01 -2.125715911388397217e-01
-2.645698748528957367e-02 1.038484945893287659e-01 -3.712444007396697998e-01 -2.590838670730590820e-01 -2.612926959991455078e-01 3.692322671413421631e-01 8.404998481273651123e-02 -7.562393546104431152e-01
2.066500335931777954e-01 -2.010292410850524902e-01 8.410347998142242432e-02 -6.208261251449584961e-01 3.512698709964752197e-01 5.593864917755126953e-01 2.907566130161285400e-01 -5.950839444994926453e-02
1.116424128413200378e-01 -1.512188017368316650e-01 9.802555292844772339e-02 -6.875349879264831543e-01 3.856981098651885986e-01 5.303229689598083496e-01 2.137518823146820068e-01 8.160986751317977905e-02
-1.898156851530075073e-01 -1.503220349550247192e-01 3.088805079460144043e-01 -5.440641641616821289e-01 3.512060344219207764e-01 2.916636876761913300e-02 3.552518486976623535e-01 -5.473207235336303711e-01
-5.404088646173477173e-02 -1.117854192852973938e-01 1.820112206041812897e-02 -1.450596898794174194e-01 5.141125917434692383e-01 7.701805233955383301e-01 2.756860256195068359e-01 -1.723869889974594116e-01
-6.863850951194763184e-01 3.415114283561706543e-01 -2.914086580276489258e-01 -3.558715879917144775e-01 -9.105075895786285400e-02 1.084451153874397278e-01 1.835474818944931030e-01 -3.833297491073608398e-01
-2.780730724334716797e-01 2.958537638187408447e-01 -2.518772184848785400e-01 -6.158320903778076172e-01 -3.510680496692657471e-01 4.716861546039581299e-01 -1.889392435550689697e-01 -1.049763411283493042e-01
7.810290902853012085e-02 3.913783729076385498e-01 -4.189456105232238770e-01 -1.157385334372520447e-01 3.564147055149078369e-01 1.329397857189178467e-01 -4.367138743400573730e-01 -5.624846220016479492e-01
-4.044834673404693604e-01 2.860505580902099609e-01 -3.037112057209014893e-01 -2.885570228099822998e-01 -1.254797875881195068e-01 6.398711204528808594e-01 3.665910363197326660e-01 -1.396188288927078247e-01
6.041522696614265442e-02 2.697911560535430908e-01 -4.417408406734466553e-01 -9.077722206711769104e-03 5.219526290893554688e-01 1.723344177007675171e-01 2.559920251369476318e-01 -6.005663275718688965e-01
2.681615650653839111e-01 4.626054763793945312e-01 -3.483535349369049072e-01 -7.607513666152954102e-01 -1.382374111562967300e-02 -9.768860787153244019e-02 5.864718183875083923e-02 -2.862028591334819794e-02
-3.153795301914215088e-01 -1.782157421112060547e-01 2.879040241241455078e-01 -7.385253906250000000e-01 1.047851294279098511e-01 3.421766161918640137e-01 -3.040296435356140137e-01 -1.413071006536483765e-01
-8.150944858789443970e-02 2.665107846260070801e-01 4.861308336257934570e-01 -1.924243867397308350e-01 4.871700704097747803e-01 2.262838780879974365e-01 1.541455537080764771e-01 -5.802397131919860840e-01
-2.476251721382141113e-01 5.079551041126251221e-02 4.001840353012084961e-01 -9.251277893781661987e-02 3.369962871074676514e-01 4.121949672698974609e-01 2.359898984432220459e-01 -6.543954014778137207e-01
-1.493488997220993042e-01 8.630345761775970459e-02 -4.000686705112457275e-01 -6.609526872634887695e-01 2.574448846280574799e-02 -1.906652003526687622e-01 -3.786560595035552979e-01 -4.392456114292144775e-01
3.145249485969543457e-01 4.235531091690063477e-01 -2.032352536916732788e-01 -2.022433131933212280e-01 5.158308148384094238e-01 -1.088022440671920776e-01 1.669511795043945312e-01 -5.776485800743103027e-01
-1.813217550516128540e-01 -5.690896138548851013e-02 -3.342184126377105713e-01 -2.272239625453948975e-01 -2.637940049171447754e-01 4.307450950145721436e-01 1.069693267345428467e-01 -7.307393550872802734e-01
-1.607397049665451050e-01 -1.133079379796981812e-01 3.944143354892730713e-01 -4.343515932559967041e-01 4.324618577957153320e-01 -4.404714331030845642e-02 1.277907490730285645e-01 -6.417212486267089844e-01
-1.336470693349838257e-01 3.369874656200408936e-01 -5.494635701179504395e-01 -6.082665324211120605e-01 -1.868635229766368866e-02 -2.448133230209350586e-01 8.917091786861419678e-02 -3.583926558494567871e-01
-4.607638344168663025e-02 4.779823124408721924e-01 -4.388910531997680664e-02 -5.079149603843688965e-01 -4.615478217601776123e-01 1.272198110818862915e-01 1.237458437681198120e-01 -5.147638320922851562e-01
9.218791127204895020e-02 -5.207555368542671204e-02 1.834717094898223877e-01 -7.116182446479797363e-01 4.202356040477752686e-01 4.002039134502410889e-01 3.267253935337066650e-01 7.222553342580795288e-02
-1.266667991876602173e-01 -1.851461082696914673e-01 -5.245715007185935974e-02 -7.747843265533447266e-01 2.801340818405151367e-01 3.509104251861572266e-01 3.681146800518035889e-01 9.753052145242691040e-02
-6.466085910797119141e-01 6.798034906387329102e-02 -3.372222185134887695e-01 -5.240229368209838867e-01 -7.797038555145263672e-02 4.118314981460571289e-01 -6.254214793443679810e-02 -9.675272554159164429e-02
-1.722998619079589844e-01 7.080520037561655045e-03 3.067002296447753906e-01 -4.871811568737030029e-01 2.999322414398193359e-01 7.236270904541015625e-01 -1.586557477712631226e-01 9.221320971846580505e-03
-4.697363376617431641e-01 3.193348944187164307e-01 -2.619413733482360840e-01 -6.564393639564514160e-01 -3.003504276275634766e-01 4.296971485018730164e-02 -6.980279088020324707e-02 -2.844605147838592529e-01
2.912780940532684326e-01 7.022418081760406494e-02 -5.171787142753601074e-01 -4.737147986888885498e-01 -1.743768602609634399e-01 5.448732972145080566e-01 1.498749852180480957e-01 -2.618963122367858887e-01
-2.423930726945400238e-02 1.755823194980621338e-01 -4.531791210174560547e-01 -1.597198247909545898e-01 -2.270459830760955811e-01 4.269008636474609375e-01 6.672238558530807495e-02 -7.067215442657470703e-01
3.058069646358489990e-01 2.925060987472534180e-01 -5.085723400115966797e-01 -8.337789773941040039e-02 1.923251003026962280e-01 2.127817869186401367e-01 1.548768859356641769e-02 -6.876188516616821289e-01
-3.617554903030395508e-01 8.822435629554092884e-04 -5.158132910728454590e-01 -4.596861898899078369e-01 1.679023206233978271e-01 -2.142606675624847412e-01 -1.194907948374748230e-01 -5.507999658584594727e-01
-8.603964000940322876e-03 -2.534282207489013672e-02 1.075125336647033691e-01 -6.420084834098815918e-01 5.494098067283630371e-01 4.965558350086212158e-01 -2.156712487339973450e-02 1.632976979017257690e-01
1.545734412502497435e-04 7.890051603317260742e-01 2.401581406593322754e-01 -2.926487624645233154e-01 -6.030071899294853210e-02 6.407147273421287537e-03 -1.221981793642044067e-01 -4.642651081085205078e-01
-2.013542950153350830e-01 2.594448626041412354e-01 -5.683001279830932617e-01 -4.528484344482421875e-01 -1.107974071055650711e-02 5.814684033393859863e-01 -1.568140834569931030e-01 3.590649738907814026e-02
-4.574312865734100342e-01 7.762288451194763184e-01 -4.659694433212280273e-02 -2.071574628353118896e-01 2.111657559871673584e-01 2.981289923191070557e-01 -9.428363293409347534e-02 2.791185490787029266e-02
-6.533539295196533203e-02 5.404164195060729980e-01 -8.836349099874496460e-02 -5.331748723983764648e-02 5.771158337593078613e-01 6.814738363027572632e-02 -3.560683727264404297e-01 -4.780578613281250000e-01
-1.948674470186233521e-01 4.801341891288757324e-01 -1.824995279312133789e-01 -2.914967574179172516e-02 3.960963189601898193e-01 1.395050734281539917e-01 -4.428918063640594482e-01 -5.699428319931030273e-01
-8.056972175836563110e-02 5.735937505960464478e-02 5.423598289489746094e-01 -2.742849290370941162e-01 4.809598028659820557e-01 4.166960716247558594e-01 2.030649632215499878e-01 -4.178980886936187744e-01
-1.522923856973648071e-01 -1.299398858100175858e-02 -6.335661411285400391e-01 -2.679295539855957031e-01 -3.542240336537361145e-02 5.791755914688110352e-01 -5.034979805350303650e-02 -4.052304625511169434e-01
-1.559363901615142822e-01 4.740277826786041260e-01 -4.373494088649749756e-01 -3.201566934585571289e-01 5.050082206726074219e-01 -8.720245212316513062e-02 -3.538782298564910889e-01 -2.633235752582550049e-01
3.170429468154907227e-01 4.041310548782348633e-01 -1.467821747064590454e-01 -1.379187703132629395e-01 7.766720056533813477e-01 1.005936786532402039e-01 -1.416270248591899872e-02 -2.864547967910766602e-01
-2.152321785688400269e-01 3.605069220066070557e-01 3.538061380386352539e-01 -6.640671491622924805e-01 3.186763823032379150e-01 -7.787898927927017212e-02 3.863070905208587646e-01 2.632466331124305725e-02
1.451487839221954346e-02 -2.878781557083129883e-01 1.874113827943801880e-01 -5.295498371124267578e-01 3.067328333854675293e-01 6.195444464683532715e-01 -2.627940177917480469e-01 -2.332140207290649414e-01
4.187132045626640320e-02 1.883507966995239258e-01 4.652496278285980225e-01 -2.853343784809112549e-01 5.833620429039001465e-01 1.952653825283050537e-01 1.843083351850509644e-01 -5.024822354316711426e-01
-3.206474483013153076e-01 6.867879629135131836e-01 1.950171887874603271e-01 -3.592353686690330505e-02 4.848427176475524902e-01 2.427120655775070190e-01 1.960722170770168304e-02 -3.030170798301696777e-01
1.037462726235389709e-01 4.804304242134094238e-01 -2.355315089225769043e-01 -1.090780571103096008e-01 4.679121375083923340e-01 -1.120746135711669922e-01 1.010266765952110291e-01 -6.703292131423950195e-01
2.684450242668390274e-03 3.104328811168670654e-01 -1.323338598012924194e-01 -7.347078323364257812e-01 -1.915981620550155640e-01 7.555840909481048584e-02 -5.343925356864929199e-01 -1.353587508201599121e-01
-9.357929229736328125e-02 4.542012512683868408e-01 -1.592616587877273560e-01 -1.695016324520111084e-01 5.908262729644775391e-01 -2.253905534744262695e-01 -2.539934813976287842e-01 -5.161974430084228516e-01
-5.465289354324340820e-01 2.450300008058547974e-01 3.133572936058044434e-01 -2.765830159187316895e-01 5.075926780700683594e-01 9.139292687177658081e-02 3.378037214279174805e-01 -2.940423190593719482e-01
-2.087213546037673950e-01 3.541674017906188965e-01 -2.112601250410079956e-01 1.607515215873718262e-01 5.410311222076416016e-01 4.222885072231292725e-01 -1.826689243316650391e-01 -5.060817003250122070e-01
5.158478617668151855e-01 3.942967355251312256e-01 1.796420812606811523e-01 -4.506880939006805420e-01 3.301087021827697754e-01 1.541438996791839600e-01 -2.982362210750579834e-01 -3.483720123767852783e-01
-5.594547837972640991e-02 3.333351016044616699e-01 5.438879728317260742e-01 -2.571651041507720947e-01 3.099545836448669434e-01 1.937560141086578369e-01 3.099644482135772705e-01 -5.423269867897033691e-01
-6.997595727443695068e-02 -2.261177599430084229e-01 -6.135380864143371582e-01 -5.954951643943786621e-01 -6.745290011167526245e-02 3.696811199188232422e-01 -1.321578398346900940e-02 -2.674734592437744141e-01
-2.929066121578216553e-01 4.467241168022155762e-01 -3.102956712245941162e-01 -4.576425552368164062e-01 -3.297546207904815674e-01 4.983369708061218262e-01 -1.659040451049804688e-01 -1.559519469738006592e-01
-5.366321802139282227e-01 5.375260114669799805e-01 -4.602510333061218262e-01 -3.597286343574523926e-01 1.541002392768859863e-01 2.408865690231323242e-01 7.926936261355876923e-03 4.479031078517436981e-03
3.328865170478820801e-01 3.536255061626434326e-01 -3.304755389690399170e-01 -2.566741406917572021e-01 5.677661895751953125e-01 -1.351496577262878418e-01 2.066911011934280396e-01 -4.535356760025024414e-01
-1.731813848018646240e-01 3.337588608264923096e-01 -2.308510690927505493e-01 8.820915967226028442e-02 4.925248920917510986e-01 1.517093628644943237e-01 8.287308365106582642e-02 -7.246211767196655273e-01
-3.218221291899681091e-02 4.703527390956878662e-01 -3.784410953521728516e-01 -1.676471829414367676e-01 8.427372574806213379e-02 2.825984060764312744e-01 -6.005041599273681641e-01 -3.985479176044464111e-01
6.245812177658081055e-01 3.528099358081817627e-01 1.311272531747817993e-01 -3.799550533294677734e-01 -2.524607256054878235e-02 3.472877442836761475e-01 -1.641809046268463135e-01 -4.191201925277709961e-01
-5.709795951843261719e-01 6.694525480270385742e-01 -1.355894804000854492e-01 -3.949649930000305176e-01 -1.102724578231573105e-02 -1.090307999402284622e-02 1.666706949472427368e-01 -1.530172526836395264e-01
-1.516096740961074829e-01 -1.047432329505681992e-02 -6.327921748161315918e-01 -6.921609640121459961e-01 1.597738116979598999e-01 5.017878860235214233e-02 -2.866223827004432678e-02 -2.617730498313903809e-01
-1.324976980686187744e-01 1.692991256713867188e-01 -5.314610004425048828e-01 -2.959252297878265381e-01 -6.496756523847579956e-02 6.992405652999877930e-01 1.654619872570037842e-01 -2.514438629150390625e-01
-3.948862850666046143e-01 1.724477708339691162e-01 -2.916550338268280029e-01 -6.629447937011718750e-01 -2.745361626148223877e-01 3.598402142524719238e-01 -1.116678565740585327e-01 -2.691529691219329834e-01
2.683455348014831543e-01 5.445829629898071289e-01 1.673657447099685669e-01 -6.551330089569091797e-01 1.332983672618865967e-01 2.455180287361145020e-01 -2.483509331941604614e-01 1.856984496116638184e-01
2.834183536469936371e-02 5.865720510482788086e-01 -2.409790456295013428e-01 -1.904194653034210205e-01 4.501414895057678223e-01 5.603913664817810059e-01 1.416469737887382507e-02 2.096021920442581177e-01
1.006701439619064331e-01 5.783615708351135254e-01 -5.902731418609619141e-01 -3.825030624866485596e-01 -1.473332494497299194e-01 1.189946234226226807e-01 2.731599509716033936e-01 -2.239405959844589233e-01
-2.053344696760177612e-01 -2.835534885525703430e-02 5.329298973083496094e-01 -5.816730260848999023e-01 1.602480411529541016e-01 3.963643908500671387e-01 -3.014259040355682373e-01 -2.470511645078659058e-01
-2.185141146183013916e-01 6.027804920449852943e-04 2.702447175979614258e-01 -2.893588542938232422e-01 4.986222386360168457e-01 7.381299734115600586e-01 -3.507571667432785034e-02 -2.828704752027988434e-02
-5.280217155814170837e-02 5.936484932899475098e-01 1.241432800889015198e-01 -2.225555479526519775e-01 -2.298039495944976807e-01 4.194691404700279236e-02 -3.414822369813919067e-02 -7.239582538604736328e-01
3.182367384433746338e-01 1.274558007717132568e-01 -6.544889807701110840e-01 -3.264135122299194336e-01 2.225874364376068115e-01 4.092468917369842529e-01 -2.706445157527923584e-01 -2.393784224987030029e-01
-2.198795787990093231e-02 9.871337562799453735e-03 -5.881740450859069824e-01 -5.286945700645446777e-01 -1.273266226053237915e-01 3.868181705474853516e-01 -1.780659556388854980e-01 -4.200053215026855469e-01
-9.507653862237930298e-02 -2.135830223560333252e-01 5.329057574272155762e-02 -4.350767135620117188e-01 5.135686993598937988e-01 6.741394996643066406e-01 1.742008775472640991e-01 -6.817873567342758179e-02
1.697401255369186401e-01 7.186752557754516602e-02 -6.067963838577270508e-01 -4.104592204093933105e-01 4.610694348812103271e-01 -1.310677379369735718e-01 -7.158562541007995605e-02 -4.409720003604888916e-01
1.398144215345382690e-01 3.870111107826232910e-01 -6.361127495765686035e-01 -2.363117039203643799e-01 1.266784220933914185e-01 1.504659801721572876e-01 -3.206636607646942139e-01 -4.782039821147918701e-01
-5.084648728370666504e-01 1.571907103061676025e-01 -1.888763308525085449e-01 -3.799437582492828369e-01 -2.374680489301681519e-01 3.389351069927215576e-01 4.716878831386566162e-01 -3.781077265739440918e-01
-5.050275921821594238e-01 3.134156465530395508e-01 4.042124152183532715e-01 -3.073067069053649902e-01 4.542979896068572998e-01 1.066623106598854065e-01 3.053600788116455078e-01 -2.790780663490295410e-01
2.507697939872741699e-01 3.227737247943878174e-01 3.603924214839935303e-01 -3.747481405735015869e-01 -4.032912850379943848e-02 2.249797433614730835e-01 -4.472264945507049561e-01 -5.570987462997436523e-01
-1.888121366500854492e-01 9.700198471546173096e-02 3.232894241809844971e-01 -6.878740340471267700e-02 4.504637718200683594e-01 4.745538234710693359e-01 2.978778481483459473e-01 -5.734480023384094238e-01
-3.495697081089019775e-01 2.168834656476974487e-01 -2.879708111286163330e-01 -6.797960400581359863e-01 -2.679147720336914062e-01 4.353227317333221436e-01 -1.418804675340652466e-01 6.556407362222671509e-02
-6.460800766944885254e-02 3.271467983722686768e-01 -5.750532150268554688e-01 -4.331707954406738281e-01 5.043878406286239624e-02 -1.973236948251724243e-01 -1.390477269887924194e-01 -5.564733743667602539e-01
-5.057210326194763184e-01 1.168211027979850769e-01 2.519890367984771729e-01 -3.529329597949981689e-01 5.967233777046203613e-01 9.112196415662765503e-02 3.569801449775695801e-01 -2.252157330513000488e-01
-8.875189721584320068e-02 -1.233388856053352356e-01 4.235423505306243896e-01 -5.119516253471374512e-01 1.789651811122894287e-01 6.261995434761047363e-01 -2.330890744924545288e-01 -2.386276125907897949e-01
6.131858825683593750e-01 2.736840248107910156e-01 7.264205068349838257e-02 -3.814195394515991211e-01 3.281669020652770996e-01 3.980113863945007324e-01 -2.317220121622085571e-01 -2.802513241767883301e-01
-3.235509097576141357e-01 6.291900277137756348e-01 -4.484989047050476074e-01 -2.614409923553466797e-01 1.040644571185112000e-01 4.396658539772033691e-01 -1.604901701211929321e-01 6.268334109336137772e-03
4.944983422756195068e-01 3.258273303508758545e-01 1.949697881937026978e-01 -3.927381038665771484e-01 3.674076795578002930e-01 1.444581151008605957e-01 -3.527331352233886719e-01 -4.204454720020294189e-01
1.495625525712966919e-01 -3.329490870237350464e-02 4.205973446369171143e-01 -5.613833069801330566e-01 3.727143406867980957e-01 5.738661885261535645e-01 2.667974866926670074e-02 -1.245744153857231140e-01
-9.195412695407867432e-02 2.343600094318389893e-01 3.347705900669097900e-01 -8.464287519454956055e-01 -1.156824757345020771e-03 2.083108425140380859e-01 2.083957791328430176e-01 1.458883583545684814e-01
6.412281095981597900e-02 2.271972596645355225e-01 3.736923933029174805e-01 -3.797149956226348877e-01 1.031019166111946106e-01 1.720731705427169800e-01 -5.899603366851806641e-01 -5.216777920722961426e-01
-2.305651009082794189e-01 6.881746463477611542e-03 -6.942440867424011230e-01 -3.800884187221527100e-01 3.639449775218963623e-01 -7.800672203302383423e-02 -7.444351911544799805e-02 -4.198421835899353027e-01
2.434104532003402710e-01 5.350014567375183105e-01 3.453066051006317139e-01 -7.230064868927001953e-01 5.738655850291252136e-02 6.434121727943420410e-02 2.579363994300365448e-02 6.671915948390960693e-02
1.530047655105590820e-01 5.534968972206115723e-01 3.098316304385662079e-02 -6.827621459960937500e-01 1.388454586267471313e-01 3.423589169979095459e-01 -5.054135993123054504e-02 2.531101107597351074e-01
1.271127071231603622e-02 3.235549926757812500e-01 -1.438610702753067017e-01 -5.368258357048034668e-01 -5.277682542800903320e-01 3.079526424407958984e-01 1.182581260800361633e-01 -4.459973275661468506e-01
2.252432256937026978e-01 4.580269455909729004e-01 3.760500550270080566e-01 -7.337333559989929199e-01 -2.235713414847850800e-02 2.312437146902084351e-01 7.508447021245956421e-02 9.348698891699314117e-03
1.962821744382381439e-02 5.966772511601448059e-02 2.100945860147476196e-01 -5.942702889442443848e-01 3.032797574996948242e-01 6.836037039756774902e-01 -8.646822720766067505e-02 1.788519620895385742e-01
4.824958741664886475e-02 3.322791457176208496e-01 3.778121173381805420e-01 -8.417549133300781250e-01 -6.131593883037567139e-02 1.483085602521896362e-01 1.477496698498725891e-02 9.997975081205368042e-02
3.586814701557159424e-01 2.854956984519958496e-01 -3.508829474449157715e-01 -2.007351964712142944e-01 7.285196781158447266e-01 1.189987659454345703e-01 7.675536721944808960e-02 -2.750152945518493652e-01
-3.780394494533538818e-01 5.696104168891906738e-01 -3.699409961700439453e-01 -2.144308388233184814e-01 1.716862171888351440e-01 5.370542407035827637e-01 -1.531448811292648315e-01 9.185115247964859009e-02
-2.089164555072784424e-01 1.022072434425354004e-01 -6.365069746971130371e-01 -1.727618873119354248e-01 3.259897530078887939e-01 4.474483132362365723e-01 -1.520393639802932739e-01 -4.258220791816711426e-01
1.195779517292976379e-01 -1.035307813435792923e-02 -4.042675495147705078e-01 -8.416098356246948242e-01 -1.810964941978454590e-01 9.527917206287384033e-02 -4.725202918052673340e-03 -2.682506442070007324e-01
-1.149900779128074646e-01 4.880053102970123291e-01 -1.151047125458717346e-01 3.457066416740417480e-02 5.561475157737731934e-01 1.819326430559158325e-01 -3.122976422309875488e-01 -5.424523353576660156e-01
9.489289671182632446e-02 7.401800751686096191e-01 2.883376777172088623e-01 -2.513947486877441406e-01 -2.385171502828598022e-02 4.931719228625297546e-02 1.245018318295478821e-01 -5.275310277938842773e-01
-1.064295247197151184e-01 -1.538972705602645874e-01 -4.995202124118804932e-01 -3.898227214813232422e-01 1.373228281736373901e-01 3.589554876089096069e-02 2.626898884773254395e-01 -6.887336969375610352e-01
3.026730418205261230e-01 2.432519942522048950e-01 -5.450236797332763672e-01 -1.633851677179336548e-01 2.989233732223510742e-01 1.791088730096817017e-01 -1.081516891717910767e-01 -6.263704299926757812e-01
-1.500418931245803833e-01 -2.472832053899765015e-01 2.289584279060363770e-01 -4.155370593070983887e-01 2.720491588115692139e-01 6.401998400688171387e-01 -3.218324780464172363e-01 -3.221841454505920410e-01
-5.888074040412902832e-01 6.511513590812683105e-01 -2.936892211437225342e-01 -2.862645387649536133e-01 1.633303463459014893e-01 -1.179225277155637741e-02 -4.652963206171989441e-02 -1.792380064725875854e-01
1.142716780304908752e-01 4.364578127861022949e-01 4.522770345211029053e-01 -3.130365014076232910e-01 -1.427364349365234375e-01 3.430271446704864502e-01 -2.387126982212066650e-01 -5.466946363449096680e-01
-1.187317296862602234e-01 -2.083276808261871338e-01 4.266540110111236572e-01 -8.063631057739257812e-01 1.109496280550956726e-01 2.411162704229354858e-01 -1.167685240507125854e-01 -1.617580801248550415e-01
-5.361086130142211914e-01 3.820344507694244385e-01 1.318593174219131470e-01 -5.501905083656311035e-02 4.477438926696777344e-01 3.465257287025451660e-01 3.844365477561950684e-02 -4.734878540039062500e-01
-3.189583718776702881e-01 7.898754626512527466e-02 -3.187084496021270752e-01 -1.727446466684341431e-01 -2.212505191564559937e-01 5.155284404754638672e-01 3.294005990028381348e-01 -5.808481574058532715e-01
-9.302520006895065308e-02 -3.276098370552062988e-01 -7.326076924800872803e-02 -6.593927145004272461e-01 4.170490503311157227e-01 3.250380754470825195e-01 3.757538795471191406e-01 -1.519265919923782349e-01
6.079548001289367676e-01 3.949413597583770752e-01 9.370920807123184204e-02 -5.180990695953369141e-01 8.446725457906723022e-02 6.246960535645484924e-02 -1.943734884262084961e-01 -3.852089941501617432e-01
-4.006421267986297607e-01 1.840116083621978760e-02 -2.499355822801589966e-01 -6.416749954223632812e-01 -2.639045715332031250e-01 5.025937557220458984e-01 -1.872112900018692017e-01 -8.739957958459854126e-02
1.365353763103485107e-01 6.160109043121337891e-01 6.684841215610504150e-02 -5.885270833969116211e-01 2.533377110958099365e-01 2.136718332767486572e-01 -2.504447102546691895e-01 2.801747322082519531e-01
2.102542072534561157e-01 -2.391313612461090088e-01 1.196974888443946838e-02 -6.400798559188842773e-01 4.010515809059143066e-01 4.375517666339874268e-01 3.393369019031524658e-01 -1.460156142711639404e-01
-9.326255321502685547e-02 6.794861555099487305e-01 4.624302312731742859e-02 -4.253454506397247314e-01 -3.787042796611785889e-01 1.590151637792587280e-01 2.154045701026916504e-01 -3.625488281250000000e-01
9.081462770700454712e-02 3.269367218017578125e-01 -5.931473970413208008e-01 -4.674367904663085938e-01 5.536983907222747803e-02 -2.039004564285278320e-01 3.512639701366424561e-01 -3.827748596668243408e-01
2.875466048717498779e-01 6.940117478370666504e-01 -1.236469969153404236e-01 -6.274875998497009277e-01 -2.597962878644466400e-02 5.714057385921478271e-02 1.389592140913009644e-01 5.818617343902587891e-02
-1.124791577458381653e-01 7.637344598770141602e-01 2.718273997306823730e-01 -4.534013271331787109e-01 1.758116185665130615e-01 2.290313243865966797e-01 -1.595299988985061646e-01 1.256204843521118164e-01
-2.046034485101699829e-01 -1.469721347093582153e-01 -7.327842712402343750e-01 -3.136350810527801514e-01 1.710488349199295044e-01 2.987361550331115723e-01 7.531152665615081787e-02 -4.207420945167541504e-01
-8.457212895154953003e-02 2.641814760863780975e-02 3.777841925621032715e-01 -1.830316036939620972e-01 3.574760556221008301e-01 7.898731827735900879e-01 1.525049954652786255e-01 -2.024391591548919678e-01
-6.118682026863098145e-01 7.558433711528778076e-02 -2.813171744346618652e-01 -3.036282956600189209e-01 -1.470833569765090942e-01 3.239577412605285645e-01 3.560053706169128418e-01 -4.418744444847106934e-01
2.441664040088653564e-01 1.515824198722839355e-01 -5.804854035377502441e-01 -4.346007108688354492e-01 4.032723903656005859e-01 -1.269032806158065796e-01 -6.550744920969009399e-02 -4.566619694232940674e-01
1.085141971707344055e-01 -8.938823640346527100e-02 4.320929348468780518e-01 -5.203155875205993652e-01 2.358142286539077759e-01 7.446281611919403076e-02 1.873834431171417236e-01 -6.530974507331848145e-01
-4.759624972939491272e-02 2.110263854265213013e-01 5.946102142333984375e-01 -3.922889828681945801e-01 1.801051646471023560e-01 7.072310149669647217e-02 1.661895960569381714e-01 -6.170023679733276367e-01
1.259871274232864380e-01 -1.395444869995117188e-01 4.720697402954101562e-01 -6.336038112640380859e-01 3.343033194541931152e-01 3.256029784679412842e-01 1.738753467798233032e-01 -3.038787841796875000e-01
-4.353066384792327881e-01 6.288472414016723633e-01 1.195055097341537476e-01 1.293283700942993164e-01 3.243215382099151611e-01 3.839212954044342041e-01 5.564494803547859192e-02 -3.582952320575714111e-01
-3.421224653720855713e-02 -9.870389848947525024e-02 -9.395459666848182678e-03 -5.295364260673522949e-01 6.023921370506286621e-01 5.347632765769958496e-01 2.285424321889877319e-01 8.666265010833740234e-02
-1.548688560724258423e-01 7.461073994636535645e-02 3.912964165210723877e-01 -3.809324502944946289e-01 4.575251340866088867e-01 -9.861464798450469971e-02 1.576201468706130981e-01 -6.544679999351501465e-01
-3.789625167846679688e-01 -2.938145026564598083e-02 1.914957761764526367e-01 -3.715409934520721436e-01 4.485386908054351807e-01 1.586184948682785034e-01 5.094467401504516602e-01 -4.415067136287689209e-01
-2.996086329221725464e-02 -2.298472672700881958e-01 -8.175896108150482178e-02 -7.133794426918029785e-01 3.953669667243957520e-01 2.759822607040405273e-01 4.411002993583679199e-01 -6.022536382079124451e-02
2.246663868427276611e-01 6.837074160575866699e-01 -1.002529785037040710e-01 -6.198287606239318848e-01 -4.552049562335014343e-02 2.492298185825347900e-01 -1.321947127580642700e-01 7.853385806083679199e-02
-1.965050101280212402e-01 2.923632971942424774e-02 3.017507791519165039e-01 -3.578836023807525635e-01 5.072235465049743652e-01 -7.024627178907394409e-02 2.300714850425720215e-01 -6.528810858726501465e-01
-2.364594340324401855e-01 4.053743183612823486e-02 2.007589191198348999e-01 -6.472534537315368652e-01 3.965190947055816650e-01 -3.343136282637715340e-03 5.387138128280639648e-01 -1.890803873538970947e-01
-3.334158957004547119e-01 5.346486568450927734e-01 3.258945643901824951e-01 -3.473608791828155518e-01 3.873817026615142822e-01 7.236859202384948730e-02 4.698651432991027832e-01 -6.559849251061677933e-03
-4.069297313690185547e-01 -1.757804602384567261e-01 1.350858807563781738e-01 -2.471970021724700928e-01 5.070022940635681152e-01 5.415200591087341309e-01 -3.624345958232879639e-01 -2.061570286750793457e-01
-2.061034739017486572e-01 -3.120846301317214966e-02 -4.043332636356353760e-01 -6.468718051910400391e-01 -1.136035397648811340e-01 -1.540338061749935150e-02 -3.728128373622894287e-01 -4.716844260692596436e-01
8.162391930818557739e-02 3.051211237907409668e-01 -6.227973699569702148e-01 -6.928429007530212402e-01 -8.868391066789627075e-02 -4.686969518661499023e-02 1.146270707249641418e-01 -9.554939717054367065e-02
3.966769278049468994e-01 1.397412866353988647e-01 -4.444226026535034180e-01 -1.267927587032318115e-01 3.378413021564483643e-01 2.043915092945098877e-01 -1.414855662733316422e-02 -6.733639240264892578e-01
1.926139146089553833e-01 2.174185216426849365e-01 1.310727149248123169e-01 -8.132960200309753418e-01 2.301146686077117920e-01 2.649244070053100586e-01 -1.419875621795654297e-01 3.061053454875946045e-01
-9.000526368618011475e-02 5.553743243217468262e-01 2.000716328620910645e-01 -2.835678756237030029e-01 -2.226950377225875854e-01 3.760872036218643188e-02 2.201618440449237823e-02 -7.152110934257507324e-01
3.551709055900573730e-01 2.429819703102111816e-01 -5.025235414505004883e-01 -1.874322742223739624e-01 4.056236147880554199e-01 7.304400950670242310e-02 4.896957054734230042e-02 -5.957251787185668945e-01
-4.110277444124221802e-02 -1.321015413850545883e-02 1.420576125383377075e-01 -5.407980084419250488e-01 5.422481894493103027e-01 5.006049871444702148e-01 3.654891252517700195e-01 8.527811616659164429e-02
-2.378238886594772339e-01 -2.614861726760864258e-02 5.136168003082275391e-01 -5.767080783843994141e-01 1.246998384594917297e-01 3.512032330036163330e-01 -3.261220753192901611e-01 -3.179813325405120850e-01
-3.472968935966491699e-02 3.426497876644134521e-01 7.883184403181076050e-02 -8.635644316673278809e-01 -4.580240696668624878e-02 1.052011325955390930e-01 1.627857536077499390e-01 2.996042370796203613e-01
-3.589863479137420654e-01 5.746170412749052048e-03 1.743323057889938354e-01 -1.439063996076583862e-01 3.882552981376647949e-01 1.015906110405921936e-01 -6.603722274303436279e-02 -8.090557456016540527e-01
-5.877836048603057861e-02 8.019790649414062500e-01 1.963198184967041016e-01 -7.823684811592102051e-02 -5.963183473795652390e-03 1.457039266824722290e-01 1.636657863855361938e-02 -5.358909368515014648e-01
2.502975054085254669e-02 4.102596640586853027e-01 -2.936168313026428223e-01 -7.761216163635253906e-02 4.871798157691955566e-01 8.835334330797195435e-02 -4.832017421722412109e-01 -5.100897550582885742e-01
2.179569751024246216e-01 5.854803323745727539e-01 3.104673922061920166e-01 -6.178085803985595703e-01 5.781387910246849060e-02 2.639703750610351562e-01 2.110436409711837769e-01 1.186082288622856140e-01
5.821167826652526855e-01 3.452395796775817871e-01 1.780409812927246094e-01 -3.619888126850128174e-01 4.152995645999908447e-01 2.924608290195465088e-01 -1.843431591987609863e-01 -2.953397333621978760e-01
-4.408322870731353760e-01 5.675840377807617188e-01 -4.298367202281951904e-01 -4.905887842178344727e-01 2.351225167512893677e-02 -1.294385492801666260e-01 -7.552275061607360840e-02 -1.872632950544357300e-01
1.339884251356124878e-01 5.952247381210327148e-01 3.533093631267547607e-01 -5.814887285232543945e-01 -1.265253722667694092e-01 6.734549999237060547e-02 2.578471004962921143e-01 -2.788704633712768555e-01
3.631401360034942627e-01 3.320806920528411865e-01 -3.307779133319854736e-01 -2.688201367855072021e-01 6.241141557693481445e-01 -8.727000653743743896e-02 6.849829852581024170e-02 -4.175485968589782715e-01
2.713565016165375710e-03 3.320327401161193848e-01 4.466334357857704163e-02 -8.748974800109863281e-01 -6.605188548564910889e-02 1.216490119695663452e-01 1.207901239395141602e-01 2.975819110870361328e-01
1.384419351816177368e-01 2.937417626380920410e-01 -7.420172095298767090e-01 -3.023694455623626709e-01 4.100696146488189697e-01 1.298750042915344238e-01 -4.786188527941703796e-02 -2.553766667842864990e-01
1.132821105420589447e-02 -2.538861930370330811e-01 -4.449018090963363647e-02 -5.852266550064086914e-01 3.998380899429321289e-01 2.353874891996383667e-01 5.608230233192443848e-01 -2.472725510597229004e-01
-2.794162929058074951e-01 3.327045738697052002e-01 -1.654637753963470459e-01 8.419441431760787964e-02 6.835744380950927734e-01 2.805096209049224854e-01 -1.229068934917449951e-01 -4.644367098808288574e-01
1.971796751022338867e-01 -1.661469042301177979e-01 1.517353802919387817e-01 -6.629175543785095215e-01 4.929201900959014893e-01 4.491533935070037842e-01 -1.603165119886398315e-01 -2.493192255496978760e-02
2.016057074069976807e-01 5.377166271209716797e-01 -5.268116593360900879e-01 -2.607928812503814697e-01 1.055247932672500610e-01 1.926712244749069214e-01 -3.951851129531860352e-01 -3.467616140842437744e-01
-3.807521760463714600e-01 7.617412507534027100e-02 -4.528480768203735352e-01 -3.608418107032775879e-01 -8.068464696407318115e-02 7.018144726753234863e-01 9.859379380941390991e-02 -7.192271202802658081e-02
2.027455568313598633e-01 -1.461870670318603516e-01 -3.090833425521850586e-01 -7.912670373916625977e-01 -2.100175172090530396e-01 1.268584579229354858e-01 -4.898548126220703125e-03 -3.945418000221252441e-01
-5.877647995948791504e-01 1.503839343786239624e-01 -2.061502635478973389e-01 -1.744174212217330933e-01 2.161413431167602539e-02 5.666186809539794922e-01 4.393323361873626709e-01 -2.108582407236099243e-01
5.264305472373962402e-01 3.237561583518981934e-01 2.476634681224822998e-01 -5.785236358642578125e-01 8.613475412130355835e-02 8.803660422563552856e-02 -2.298301011323928833e-01 -3.924724161624908447e-01
-1.956180483102798462e-01 5.234125852584838867e-01 3.161552548408508301e-01 -1.684222966432571411e-01 5.019668489694595337e-02 2.015283703804016113e-01 3.559055030345916748e-01 -6.242199540138244629e-01
-3.098966479301452637e-01 3.798999786376953125e-01 -2.217140346765518188e-01 2.214447557926177979e-01 3.831110894680023193e-01 4.779261350631713867e-01 8.483265340328216553e-02 -5.282622575759887695e-01
1.003271788358688354e-01 5.641568303108215332e-01 -2.942809462547302246e-01 -2.637878656387329102e-01 -1.364036351442337036e-01 1.767959743738174438e-01 -3.297806382179260254e-01 -5.973761081695556641e-01
-1.489243805408477783e-01 -9.653751552104949951e-02 5.177102684974670410e-01 -5.733575224876403809e-01 1.657397300004959106e-01 4.382874071598052979e-01 -2.567417025566101074e-01 -2.936961054801940918e-01
-4.417953789234161377e-01 7.378016114234924316e-01 -1.349775791168212891e-01 -2.122924327850341797e-01 2.240534126758575439e-01 -8.947948366403579712e-02 3.159695863723754883e-01 -1.978268027305603027e-01
1.556374691426753998e-02 5.846845507621765137e-01 -4.251784980297088623e-01 -3.309425115585327148e-01 8.855419605970382690e-02 -5.885294452309608459e-02 -4.963188767433166504e-01 -3.316080868244171143e-01
-5.359361693263053894e-02 2.707659304141998291e-01 -5.649189949035644531e-01 -4.476990699768066406e-01 2.784743309020996094e-01 -2.028898745775222778e-01 -3.064758479595184326e-01 -4.377280473709106445e-01
-4.936617016792297363e-01 4.442540407180786133e-01 1.486316770315170288e-01 -9.296865761280059814e-02 5.321240425109863281e-01 1.665800362825393677e-01 3.656028807163238525e-01 -2.891912162303924561e-01
1.121451184153556824e-01 -2.652574516832828522e-02 2.332684844732284546e-01 -7.187669277191162109e-01 4.806682467460632324e-01 3.734862804412841797e-01 1.698037683963775635e-01 1.277204304933547974e-01
1.880301535129547119e-01 5.250949859619140625e-01 6.482411921024322510e-02 -6.913779973983764648e-01 1.386294215917587280e-01 5.920507386326789856e-02 -3.917306661605834961e-01 1.747505515813827515e-01
-4.444004967808723450e-02 4.004414752125740051e-02 1.328985691070556641e-01 -5.372458696365356445e-01 5.094385743141174316e-01 5.686611533164978027e-01 2.974822819232940674e-01 1.368488967418670654e-01
-7.429583370685577393e-02 -1.796890497207641602e-01 3.340884745121002197e-01 -5.561983585357666016e-01 1.990701854228973389e-01 6.440191268920898438e-01 -2.381180524826049805e-01 -1.735814809799194336e-01
1.217634230852127075e-01 1.852439939975738525e-01 -6.748224496841430664e-01 -2.039284110069274902e-01 1.759213060140609741e-01 2.403986304998397827e-01 -1.511011123657226562e-01 -5.850769281387329102e-01
-1.628757417201995850e-01 3.890098631381988525e-01 -2.069561183452606201e-01 -4.347306787967681885e-01 -1.101722717285156250e-01 -2.957520782947540283e-01 -1.785493805073201656e-03 -7.005076408386230469e-01
2.711493968963623047e-01 1.448513567447662354e-01 -5.123091340065002441e-01 -3.537298738956451416e-01 4.786954820156097412e-01 -1.671223044395446777e-01 -2.814899943768978119e-02 -5.099401473999023438e-01
-7.295793294906616211e-02 2.512779831886291504e-01 -3.714095950126647949e-01 -6.204773187637329102e-01 2.332870364189147949e-01 -3.204195499420166016e-01 -4.575206935405731201e-01 -2.053838074207305908e-01
7.409561425447463989e-02 -3.516191244125366211e-01 -1.594731807708740234e-01 -5.529611706733703613e-01 4.043352007865905762e-01 4.753291606903076172e-01 3.535596132278442383e-01 -1.588928550481796265e-01
-1.917186081409454346e-01 4.818494990468025208e-02 -3.698070049285888672e-01 -4.810102581977844238e-01 -2.062243223190307617e-01 2.999078333377838135e-01 -3.088612258434295654e-01 -6.040906906127929688e-01
3.866445273160934448e-02 4.184699058532714844e-01 3.988180160522460938e-01 -2.280631214380264282e-01 -1.025801301002502441e-01 3.656487464904785156e-01 -3.298395872116088867e-01 -5.994192361831665039e-01
2.653142511844635010e-01 2.812270224094390869e-01 -5.042656064033508301e-01 -3.097567260265350342e-01 -2.258872538805007935e-01 5.039387941360473633e-01 2.603385746479034424e-01 -3.571150004863739014e-01
4.448835849761962891e-01 1.841775327920913696e-01 -3.281263634562492371e-02 -2.598950266838073730e-01 5.538634657859802246e-01 3.311169147491455078e-02 2.079506404697895050e-02 -6.254931092262268066e-01
3.554302752017974854e-01 2.367460578680038452e-01 -4.255599975585937500e-01 -1.343528032302856445e-01 4.352977275848388672e-01 5.178827419877052307e-02 1.348321139812469482e-01 -6.388448476791381836e-01
7.386824581772089005e-03 2.452274411916732788e-01 -6.263296604156494141e-01 -3.768550753593444824e-01 3.216086328029632568e-02 -5.902166292071342468e-02 -1.124925445765256882e-02 -6.331318020820617676e-01
-3.951674699783325195e-01 -1.347562372684478760e-01 -2.167120426893234253e-01 -4.434423446655273438e-01 -2.572344839572906494e-01 5.521991252899169922e-01 2.790468335151672363e-01 -3.648529946804046631e-01
2.427111268043518066e-01 -1.346654146909713745e-01 1.998541802167892456e-01 -5.224684476852416992e-01 1.694282889366149902e-01 7.609610557556152344e-01 -1.036342885345220566e-02 -4.654531180858612061e-02
1.977919638156890869e-01 3.026989996433258057e-01 3.437303304672241211e-01 -2.706517577171325684e-01 -7.086677011102437973e-03 5.235144495964050293e-01 -4.746314287185668945e-01 -4.224406778812408447e-01
-2.212553620338439941e-01 3.639552593231201172e-01 5.893425345420837402e-01 -6.084018945693969727e-01 1.953464001417160034e-01 6.145738065242767334e-02 2.144943028688430786e-01 -1.147167831659317017e-01
-4.113300517201423645e-02 6.422380357980728149e-02 3.048692345619201660e-01 -3.674298524856567383e-01 5.044261813163757324e-01 -1.707384884357452393e-01 1.619385927915573120e-01 -6.755827069282531738e-01
-2.479516714811325073e-01 -2.685867436230182648e-02 5.282359719276428223e-01 -6.123312115669250488e-01 1.943526715040206909e-01 3.504495024681091309e-01 -3.000159859657287598e-01 -1.822592318058013916e-01
-3.002660907804965973e-02 6.934394240379333496e-01 1.708549112081527710e-01 -2.956833839416503906e-01 -2.434670627117156982e-01 7.596857845783233643e-02 -2.454583346843719482e-02 -5.796293616294860840e-01
4.867637902498245239e-02 6.724481582641601562e-01 -1.962638646364212036e-01 -5.002036318182945251e-02 9.875898808240890503e-02 8.110078424215316772e-02 -2.145980894565582275e-01 -6.648606657981872559e-01
2.482875809073448181e-02 5.326616764068603516e-01 -4.464985728263854980e-01 -1.922107040882110596e-01 3.653273880481719971e-01 3.579376265406608582e-02 -4.808854460716247559e-01 -3.366795480251312256e-01
-3.630935028195381165e-02 1.731104403734207153e-01 -2.561338543891906738e-01 -7.670100331306457520e-01 5.560218170285224915e-02 -1.831582337617874146e-01 -4.963558614253997803e-01 -1.783192902803421021e-01
3.516450524330139160e-01 2.348057329654693604e-01 -3.588788807392120361e-01 -3.389302492141723633e-01 6.269680261611938477e-01 -1.354088783264160156e-01 6.650744378566741943e-02 -4.021148979663848877e-01
-1.683066934347152710e-01 -6.985803693532943726e-02 5.046127438545227051e-01 -6.227893233299255371e-01 1.426084786653518677e-01 4.461968839168548584e-01 -2.117405533790588379e-01 -2.450083792209625244e-01
3.128564059734344482e-01 -7.963795959949493408e-02 -5.674837231636047363e-01 -4.769981801509857178e-01 6.971629709005355835e-02 5.728296041488647461e-01 -2.891762554645538330e-02 -1.112806722521781921e-01
-3.952325582504272461e-01 4.498285353183746338e-01 -5.156124755740165710e-02 1.893574297428131104e-01 4.591701626777648926e-01 4.819268584251403809e-01 2.098692953586578369e-01 -3.402865827083587646e-01
3.169252276420593262e-01 5.282782316207885742e-01 -1.361802220344543457e-01 -1.431177556514739990e-01 7.404438853263854980e-01 1.156447157263755798e-01 -1.839297328842803836e-04 -1.407903730869293213e-01
5.619101226329803467e-02 4.177635014057159424e-01 -7.190487980842590332e-01 -4.029206931591033936e-01 1.375428140163421631e-01 -1.352586690336465836e-02 3.397877216339111328e-01 -9.156027436256408691e-02
3.564910590648651123e-01 3.321068584918975830e-01 3.380627632141113281e-01 -4.016445279121398926e-01 1.688434556126594543e-02 2.299249470233917236e-01 -3.853327333927154541e-01 -5.342119932174682617e-01
-2.697800993919372559e-01 4.045841991901397705e-01 -2.855824828147888184e-01 2.918383106589317322e-02 6.813055872917175293e-01 1.942337602376937866e-01 -7.747814804315567017e-02 -4.161903560161590576e-01
9.013044834136962891e-02 4.989961981773376465e-01 -1.435848772525787354e-01 -4.795453250408172607e-01 -3.401800096035003662e-01 -3.787820786237716675e-02 -1.410900056362152100e-01 -5.960161685943603516e-01
2.517229616641998291e-01 -1.496847867965698242e-01 1.581647694110870361e-01 -5.361338257789611816e-01 2.035957425832748413e-01 7.437068223953247070e-01 -2.005417272448539734e-02 -8.259094506502151489e-02
4.773284494876861572e-01 3.592230081558227539e-01 1.968438476324081421e-01 -3.828786611557006836e-01 8.747302740812301636e-02 2.345664203166961670e-01 -3.658222854137420654e-01 -5.111497044563293457e-01
4.431473910808563232e-01 2.827088832855224609e-01 2.680088877677917480e-01 -3.474273383617401123e-01 5.793017745018005371e-01 1.349141150712966919e-01 -1.620953381061553955e-01 -3.887084126472473145e-01
-3.741478323936462402e-01 -9.394035674631595612e-03 4.297516345977783203e-01 -4.059284031391143799e-01 1.789591908454895020e-01 4.482316374778747559e-01 -4.222074449062347412e-01 -3.150615394115447998e-01
2.404295504093170166e-01 3.479295372962951660e-01 -5.433013290166854858e-02 5.399361625313758850e-02 -6.237721815705299377e-02 5.095852613449096680e-01 4.511240422725677490e-01 -5.900768041610717773e-01
4.689594507217407227e-01 4.487110078334808350e-01 1.797301918268203735e-01 -5.276323556900024414e-01 3.233537971973419189e-01 1.637718975543975830e-01 -3.684147000312805176e-01 -3.046849370002746582e-02
1.667106300592422485e-01 4.669196009635925293e-01 -4.303351044654846191e-01 -5.785164237022399902e-01 1.611362546682357788e-01 -1.061005517840385437e-03 -4.549037814140319824e-01 -3.769179061055183411e-02
1.218636054545640945e-02 5.459772348403930664e-01 5.449540615081787109e-01 -5.699384808540344238e-01 1.110102683305740356e-01 1.176573857665061951e-01 2.116524130105972290e-01 -9.482786059379577637e-02
-2.854207456111907959e-01 -1.339100748300552368e-01 2.511065006256103516e-01 -3.907682597637176514e-01 2.352111488580703735e-01 4.629209339618682861e-01 -5.545851588249206543e-01 -3.281218707561492920e-01
-1.336202770471572876e-01 3.784027323126792908e-02 -7.294636368751525879e-01 -3.472089469432830811e-01 4.910417199134826660e-01 1.225553900003433228e-01 -1.369782090187072754e-01 -2.305159568786621094e-01
4.450271651148796082e-02 2.391562461853027344e-01 -5.668500661849975586e-01 -5.048260092735290527e-01 3.985336124897003174e-01 3.708636760711669922e-01 6.192596163600683212e-03 2.612434327602386475e-01
1.390191912651062012e-01 4.061838090419769287e-01 -7.584308832883834839e-02 -2.209246158599853516e-01 6.845723390579223633e-01 -2.713971138000488281e-01 -6.976250559091567993e-02 -4.625645577907562256e-01
1.332536041736602783e-01 3.092850744724273682e-01 -2.591148614883422852e-01 -1.497022062540054321e-01 8.247815370559692383e-01 5.718130990862846375e-02 1.645964235067367554e-01 -2.939537167549133301e-01
-1.258936375379562378e-01 4.660253226757049561e-01 5.065997838973999023e-01 -2.702560424804687500e-01 -3.936329856514930725e-02 1.334202736616134644e-01 2.341095060110092163e-01 -6.026041507720947266e-01
2.196082621812820435e-01 4.119356572628021240e-01 -9.060925245285034180e-02 -5.276533588767051697e-02 -1.221895664930343628e-01 4.943678081035614014e-01 5.108962059020996094e-01 -5.007417201995849609e-01
2.869012393057346344e-02 -2.621079683303833008e-01 2.453797906637191772e-01 -5.518901348114013672e-01 2.377694249153137207e-01 5.634716153144836426e-01 -3.181786835193634033e-01 -3.006830513477325439e-01
2.511585354804992676e-01 7.659545540809631348e-01 -7.106165587902069092e-02 -4.731175899505615234e-01 -2.303485423326492310e-01 1.072065383195877075e-01 -1.000494658946990967e-01 -2.162854969501495361e-01
2.918317019939422607e-01 4.172916710376739502e-01 -1.778362542390823364e-01 1.945080980658531189e-02 2.491923235356807709e-02 3.482376635074615479e-01 4.329079985618591309e-01 -6.319794654846191406e-01
1.522963400930166245e-02 -5.884735658764839172e-02 3.173397481441497803e-01 -7.759798765182495117e-01 4.053629040718078613e-01 2.773492410778999329e-02 3.136117458343505859e-01 -1.732487529516220093e-01
-9.496960788965225220e-02 5.218553543090820312e-01 -6.320074200630187988e-01 -1.313881278038024902e-01 6.162700057029724121e-02 2.972363233566284180e-01 3.905751407146453857e-01 -2.392807006835937500e-01
-2.165839225053787231e-01 -3.258461132645606995e-02 4.761939346790313721e-01 -5.959514975547790527e-01 1.380945593118667603e-01 4.049111604690551758e-01 -3.636491000652313232e-01 -2.341943532228469849e-01
-1.458297669887542725e-02 4.882613718509674072e-01 -2.506370544433593750e-01 -3.072615265846252441e-01 4.062618315219879150e-01 5.524998307228088379e-01 -1.061124056577682495e-01 3.501358628273010254e-01
-3.816630244255065918e-01 -1.176982820034027100e-01 3.553095459938049316e-01 -5.121487379074096680e-01 1.601157486438751221e-01 3.558050394058227539e-01 -4.447768628597259521e-01 -3.191842734813690186e-01
-1.280906610190868378e-02 4.774869084358215332e-01 -1.352147758007049561e-01 -4.098416268825531006e-01 -2.341496497392654419e-01 -3.710438311100006104e-02 4.861753284931182861e-01 -5.413130521774291992e-01
-2.261653542518615723e-01 2.863406240940093994e-01 -3.619786798954010010e-01 -1.571619808673858643e-01 -2.413457036018371582e-01 1.657737344503402710e-01 2.704705893993377686e-01 -7.431330680847167969e-01
-7.233910262584686279e-02 6.706448197364807129e-01 -5.873986482620239258e-01 -8.389455825090408325e-02 2.384153902530670166e-01 1.780183911323547363e-01 2.981209456920623779e-01 -1.245734319090843201e-01
6.471966952085494995e-02 1.114452406764030457e-01 -3.403229415416717529e-01 -7.537019252777099609e-01 -2.477392554283142090e-01 2.110976427793502808e-01 -3.749525249004364014e-01 -2.301709204912185669e-01
-6.244399398565292358e-02 -3.004231154918670654e-01 3.553133010864257812e-01 -5.600557327270507812e-01 2.445069104433059692e-01 3.703962266445159912e-01 -2.805493772029876709e-01 -4.361786544322967529e-01
1.469560116529464722e-01 -1.537804454565048218e-01 -3.989297449588775635e-01 -2.939887642860412598e-01 2.676818370819091797e-01 2.508897520601749420e-02 3.528443276882171631e-01 -7.158204913139343262e-01
4.933077096939086914e-02 3.605819344520568848e-01 -4.483692944049835205e-01 -1.505192369222640991e-01 -1.680648028850555420e-01 3.153723776340484619e-01 4.359356462955474854e-01 -5.710610747337341309e-01
3.682874739170074463e-01 4.647828638553619385e-01 1.373374164104461670e-01 -3.413583338260650635e-01 3.510460257530212402e-01 -1.000882964581251144e-02 -4.005394577980041504e-01 -4.787366986274719238e-01
-6.386626958847045898e-01 4.438966512680053711e-01 -1.308447420597076416e-01 -4.395548403263092041e-01 -8.154907822608947754e-02 -9.106364101171493530e-02 -6.360968947410583496e-02 -4.071216583251953125e-01
-2.644871734082698822e-02 7.463929653167724609e-01 1.312821954488754272e-01 -3.351267278194427490e-01 3.210398256778717041e-01 3.796247541904449463e-01 -6.992398947477340698e-02 2.461348772048950195e-01
3.339530825614929199e-01 4.803976416587829590e-01 -1.907724700868129730e-02 -1.207096874713897705e-01 5.567269921302795410e-01 9.228676557540893555e-02 2.431331723928451538e-01 -5.149594545364379883e-01
5.640180408954620361e-02 2.372595854103565216e-02 -6.624125242233276367e-01 -2.373689413070678711e-01 4.551357626914978027e-01 5.297775268554687500e-01 -1.153627708554267883e-01 4.694522358477115631e-04
-3.811881840229034424e-01 2.305709272623062134e-01 -3.216323256492614746e-01 -6.164207458496093750e-01 -1.549225896596908569e-01 -1.813178509473800659e-01 -2.673420608043670654e-01 -4.356166422367095947e-01
3.045710623264312744e-01 6.411684155464172363e-01 -1.277974527329206467e-02 -6.803753376007080078e-01 -9.698478877544403076e-02 1.192470192909240723e-01 -6.050309911370277405e-02 7.602016627788543701e-02
2.739813923835754395e-01 3.782449066638946533e-01 -3.173134028911590576e-01 -8.332327753305435181e-02 7.184624075889587402e-01 3.726057410240173340e-01 6.933868676424026489e-02 -1.200143322348594666e-01
-3.950478434562683105e-01 5.046537518501281738e-01 -1.879381090402603149e-01 -4.784677177667617798e-02 -1.765330438502132893e-03 5.695573091506958008e-01 3.137256205081939697e-01 -3.589282035827636719e-01
1.602308154106140137e-01 5.309812426567077637e-01 -2.393613457679748535e-01 -7.490897178649902344e-01 -1.094147786498069763e-01 1.409890502691268921e-01 9.212129563093185425e-02 1.833577305078506470e-01
2.783870697021484375e-01 6.451297998428344727e-01 -9.774591773748397827e-02 -6.470620036125183105e-01 -1.658241897821426392e-01 1.926516443490982056e-01 -3.215506731066852808e-04 1.159842535853385925e-01
2.842545807361602783e-01 3.786310851573944092e-01 -3.349075913429260254e-01 -2.056679874658584595e-01 -7.015597075223922729e-02 2.413228303194046021e-01 5.289353728294372559e-01 -5.276782512664794922e-01
4.194691777229309082e-01 1.859431713819503784e-01 -3.223866522312164307e-01 -1.396966576576232910e-01 5.173163414001464844e-01 1.432457417249679565e-01 1.948607154190540314e-02 -6.144162416458129883e-01
-1.320486813783645630e-01 -1.879634708166122437e-01 4.868164062500000000e-01 -3.677297234535217285e-01 3.865728080272674561e-01 3.997476100921630859e-01 -4.369473457336425781e-02 -5.136843919754028320e-01
-1.632433384656906128e-01 5.944950580596923828e-01 3.843989223241806030e-02 -3.140374422073364258e-01 3.553755879402160645e-01 4.998752176761627197e-01 -1.872262358665466309e-01 3.295596539974212646e-01
3.101889789104461670e-01 2.287635207176208496e-01 -5.473701357841491699e-01 -3.128190934658050537e-01 3.983834385871887207e-01 -6.651616096496582031e-02 7.271662354469299316e-02 -5.343769788742065430e-01
2.428906708955764771e-01 6.951421499252319336e-01 4.229286313056945801e-02 -5.971822142601013184e-01 -1.907224208116531372e-01 2.436883449554443359e-01 4.904733598232269287e-02 -3.466399386525154114e-02
8.121076226234436035e-02 -2.288075536489486694e-02 -4.162133634090423584e-01 -3.262154757976531982e-01 1.175244972109794617e-01 4.592230618000030518e-01 2.260627746582031250e-01 -6.613842248916625977e-01
4.306045174598693848e-01 5.837692692875862122e-02 3.046516180038452148e-01 -4.784890711307525635e-01 4.685311317443847656e-01 1.459443420171737671e-01 1.701797842979431152e-01 -4.686417579650878906e-01
-2.635792084038257599e-02 -1.661851555109024048e-01 4.623917341232299805e-01 -4.411493539810180664e-01 3.122565746307373047e-01 5.522692203521728516e-01 -1.326541006565093994e-01 -3.783733248710632324e-01
-1.331816166639328003e-01 6.233805045485496521e-02 -3.165405988693237305e-01 -3.434581458568572998e-01 -3.028721809387207031e-01 1.353848725557327271e-01 -3.966127708554267883e-02 -8.053457140922546387e-01
-7.092680931091308594e-01 7.090828567743301392e-02 -8.307433873414993286e-02 -2.260424196720123291e-01 -2.206665091216564178e-02 9.188120253384113312e-03 2.066405266523361206e-01 -6.250139474868774414e-01
4.825441539287567139e-01 3.817999362945556641e-01 -1.331724971532821655e-01 -2.929213643074035645e-01 5.370329618453979492e-01 1.934076845645904541e-01 2.513057291507720947e-01 -3.589940071105957031e-01
-2.352596372365951538e-01 1.107866168022155762e-01 -4.520834684371948242e-01 -5.056517720222473145e-01 -2.608316019177436829e-02 6.568120718002319336e-01 -1.669999212026596069e-01 1.111054867506027222e-01
-2.464502453804016113e-01 3.060126602649688721e-01 -3.799029290676116943e-01 -7.643793225288391113e-01 -2.039163410663604736e-01 -1.137243807315826416e-01 -8.757659792900085449e-02 -2.341617494821548462e-01
2.335765510797500610e-01 2.758801579475402832e-01 -5.077099800109863281e-01 -6.875599175691604614e-02 2.284731268882751465e-01 2.826822102069854736e-01 -1.499986797571182251e-01 -6.724779605865478516e-01
-7.430452853441238403e-02 4.767706394195556641e-01 3.653490245342254639e-01 -2.744413018226623535e-01 -2.114738374948501587e-01 1.759245991706848145e-01 -1.602632850408554077e-01 -6.760294437408447266e-01
-3.929364383220672607e-01 3.307904899120330811e-01 4.150846600532531738e-01 -4.001107811927795410e-01 3.517125248908996582e-01 1.317535489797592163e-01 4.823684394359588623e-01 -1.733628511428833008e-01
-3.460368141531944275e-02 1.825968325138092041e-01 -6.874725222587585449e-01 -4.213183820247650146e-01 2.404337376356124878e-01 -4.588653892278671265e-02 -1.429071277379989624e-01 -4.847649633884429932e-01
-2.016461640596389771e-01 5.306372418999671936e-02 -3.971049487590789795e-01 -6.794583797454833984e-01 4.592212289571762085e-02 -2.596573829650878906e-01 -3.272850513458251953e-01 -4.006504714488983154e-01
-1.634753942489624023e-01 6.201267242431640625e-01 -2.788107693195343018e-01 -2.059969156980514526e-01 4.645263254642486572e-01 4.653886854648590088e-01 -1.658079214394092560e-02 1.894789785146713257e-01
-1.769807189702987671e-01 5.592362880706787109e-01 -1.020684987306594849e-01 1.087692677974700928e-01 5.573716163635253906e-01 2.777982056140899658e-01 -1.870545446872711182e-01 -4.591944515705108643e-01
-1.718578934669494629e-01 1.624727398157119751e-01 4.065627753734588623e-01 -1.859861761331558228e-01 3.735857605934143066e-01 7.092083245515823364e-02 -6.704990565776824951e-02 -7.714218497276306152e-01
1.693398207426071167e-01 6.150951385498046875e-01 -2.300871536135673523e-02 -4.286253452301025391e-02 5.081417560577392578e-01 3.094435632228851318e-01 6.177687272429466248e-02 -4.825306534767150879e-01
2.452249825000762939e-01 4.597053229808807373e-01 -1.502620577812194824e-01 -7.932543754577636719e-01 7.949237525463104248e-02 6.726698577404022217e-02 3.481208905577659607e-02 2.542613446712493896e-01
-1.024659257382154465e-02 -3.742961883544921875e-01 2.863966822624206543e-01 -5.278825163841247559e-01 1.417830139398574829e-01 4.346781969070434570e-01 -2.093492001295089722e-01 -4.962256252765655518e-01
-6.614043377339839935e-04 -9.832251816987991333e-03 -3.294162452220916748e-01 -3.778893947601318359e-01 1.980921179056167603e-01 -2.493573278188705444e-01 1.169538199901580811e-01 -7.959206700325012207e-01
2.222769111394882202e-01 5.389673709869384766e-01 -2.075498551130294800e-01 -8.273293077945709229e-02 5.270555019378662109e-01 -1.871799491345882416e-02 1.251123547554016113e-01 -5.624893903732299805e-01
4.499612748622894287e-02 -1.964120864868164062e-01 2.021538913249969482e-01 -5.465573668479919434e-01 3.334062993526458740e-01 6.619134545326232910e-01 -2.272706478834152222e-01 -1.373507827520370483e-01
3.365045785903930664e-01 1.431158185005187988e-01 -6.443290710449218750e-01 -2.124675810337066650e-01 3.963299691677093506e-01 4.111626148223876953e-01 1.392456591129302979e-01 -2.458833605051040649e-01
8.248391002416610718e-02 2.321480661630630493e-01 3.066009655594825745e-02 -7.038539648056030273e-01 -1.694022119045257568e-01 6.430197507143020630e-02 -6.066811084747314453e-01 -2.050842493772506714e-01
-1.148103848099708557e-01 3.090460598468780518e-01 -1.600933670997619629e-01 2.217340022325515747e-01 4.044898152351379395e-01 4.210802316665649414e-01 1.948238760232925415e-01 -6.615408658981323242e-01
-2.155909538269042969e-01 1.835905462503433228e-01 3.042611666023731232e-02 -6.224008202552795410e-01 -3.798708617687225342e-01 1.921366602182388306e-01 5.524533390998840332e-01 -2.123287022113800049e-01
1.776365041732788086e-01 -4.330551996827125549e-02 1.212228983640670776e-01 -6.152389645576477051e-01 3.245036303997039795e-01 6.605641841888427734e-01 4.283600952476263046e-03 1.780167818069458008e-01
1.281526982784271240e-01 2.989978492259979248e-01 -4.294027388095855713e-01 -2.225265949964523315e-01 5.463030934333801270e-01 1.808106340467929840e-02 2.109633386135101318e-01 -5.630213022232055664e-01
-3.645952418446540833e-02 4.056088030338287354e-01 -3.551818430423736572e-01 8.135643601417541504e-02 3.396404087543487549e-01 1.687406301498413086e-01 2.630086839199066162e-01 -6.988394856452941895e-01
3.534881770610809326e-02 -3.036898672580718994e-01 4.390446841716766357e-01 -6.633304357528686523e-01 1.978399902582168579e-01 2.421234995126724243e-01 -2.306437306106090546e-02 -4.188779592514038086e-01
-9.347410500049591064e-02 -2.741218805313110352e-01 1.917048841714859009e-01 -3.981653451919555664e-01 2.307273298501968384e-01 6.824923753738403320e-01 -2.998043298721313477e-01 -3.345444202423095703e-01
-2.958349883556365967e-01 6.454796791076660156e-01 1.915258355438709259e-03 -4.348312318325042725e-01 -2.439440190792083740e-01 -8.634100109338760376e-02 -1.070520281791687012e-02 -4.895690679550170898e-01
6.084292009472846985e-02 -2.839821763336658478e-02 3.810067176818847656e-01 -5.927680730819702148e-01 9.608776867389678955e-02 4.104298055171966553e-01 -4.925241768360137939e-01 -2.805105447769165039e-01
-5.875313282012939453e-01 3.542453646659851074e-01 1.838130354881286621e-01 -2.814579308032989502e-01 3.668352961540222168e-01 2.589103877544403076e-01 4.470904469490051270e-01 -1.217323690652847290e-01
7.896759361028671265e-02 1.790489442646503448e-02 -5.261797308921813965e-01 -3.642124235630035400e-01 1.444602943956851959e-02 2.202886939048767090e-01 3.726989328861236572e-01 -6.295138001441955566e-01
-3.050106391310691833e-02 6.966028213500976562e-01 3.439497351646423340e-01 -2.392012029886245728e-01 3.255192339420318604e-01 4.687016010284423828e-01 -4.780127480626106262e-02 1.018161624670028687e-01
5.697556957602500916e-02 -1.769369393587112427e-01 2.876894176006317139e-01 -4.583924412727355957e-01 4.178072214126586914e-01 3.523492068052291870e-02 2.258233278989791870e-01 -6.676509380340576172e-01
5.572997927665710449e-01 3.564540445804595947e-01 1.286617517471313477e-01 -4.215438067913055420e-01 1.960125118494033813e-01 5.861135944724082947e-02 -2.170561105012893677e-01 -5.283321142196655273e-01
2.219962030649185181e-01 3.876868188381195068e-01 -1.489663124084472656e-01 -5.748478695750236511e-02 1.281075924634933472e-01 2.487213462591171265e-01 5.358787775039672852e-01 -6.399070620536804199e-01
-2.196668088436126709e-02 3.681978210806846619e-02 2.506172358989715576e-01 -6.133817434310913086e-01 3.090613186359405518e-01 6.474765539169311523e-01 -1.100360602140426636e-01 1.796191185712814331e-01
6.782740354537963867e-02 4.340913593769073486e-01 4.927634447813034058e-02 -1.879314780235290527e-01 7.934319376945495605e-01 3.323436975479125977e-01 -7.765857130289077759e-02 1.523163318634033203e-01
1.633060425519943237e-01 1.106158420443534851e-01 3.100903332233428955e-01 -4.613717794418334961e-01 -7.316753268241882324e-02 4.625782370567321777e-01 -4.799301326274871826e-01 -4.499004185199737549e-01
3.626599675044417381e-03 6.466261148452758789e-01 -1.425507813692092896e-01 6.027095764875411987e-02 4.602987766265869141e-01 3.018981218338012695e-01 1.779132932424545288e-01 -4.724802672863006592e-01
-2.371152192354202271e-01 -2.477964609861373901e-01 4.182580113410949707e-01 -5.447562336921691895e-01 4.706946015357971191e-01 7.806050777435302734e-02 -6.757111847400665283e-02 -4.224469065666198730e-01
3.996260166168212891e-01 2.102281749248504639e-01 -3.490939438343048096e-01 -2.667149305343627930e-01 5.966990590095520020e-01 -1.985928602516651154e-02 3.773842006921768188e-02 -4.952084124088287354e-01
-6.160536408424377441e-01 4.231182634830474854e-01 -2.707993686199188232e-01 -1.337769925594329834e-01 1.246109977364540100e-01 1.644093543291091919e-01 4.649101495742797852e-01 -3.025236129760742188e-01
-4.210917949676513672e-01 5.892956256866455078e-01 -2.880348563194274902e-01 -3.742573857307434082e-01 -2.393118441104888916e-01 5.845887959003448486e-02 -5.414550378918647766e-02 -4.344657659530639648e-01
-9.794089198112487793e-02 3.563914000988006592e-01 -2.378078550100326538e-01 1.392547786235809326e-01 6.484399437904357910e-01 3.256547749042510986e-01 1.655492335557937622e-01 -4.832352101802825928e-01
2.267549633979797363e-01 -1.275578290224075317e-01 3.500882387161254883e-01 -6.080585122108459473e-01 3.491100072860717773e-01 8.191526681184768677e-02 2.430225163698196411e-01 -5.023608803749084473e-01
8.999462425708770752e-02 5.595563650131225586e-01 -4.572384357452392578e-01 -4.076828062534332275e-01 4.150573611259460449e-01 -1.885067969560623169e-01 -1.298492699861526489e-01 -2.808158993721008301e-01
3.594199120998382568e-01 2.279243022203445435e-01 -3.881123960018157959e-01 -2.912251651287078857e-01 7.167466282844543457e-01 1.278534233570098877e-01 1.338894069194793701e-01 -1.882173866033554077e-01
1.068845689296722412e-01 1.816785782575607300e-01 -7.200259566307067871e-01 -1.448540389537811279e-01 2.996346354484558105e-01 4.841025471687316895e-01 2.009729295969009399e-01 -2.272050827741622925e-01
9.305582195520401001e-02 -2.392868995666503906e-01 1.513577550649642944e-01 -4.268887937068939209e-01 2.238325215876102448e-02 7.650004625320434570e-01 -1.339051127433776855e-01 -3.539517521858215332e-01
3.158313333988189697e-01 6.665969491004943848e-01 4.547490179538726807e-02 -5.101485848426818848e-01 -4.268353059887886047e-02 4.110107719898223877e-01 -1.200581341981887817e-01 9.172820299863815308e-02
4.140571132302284241e-02 6.355201601982116699e-01 2.547114789485931396e-01 -9.730315953493118286e-02 6.087957620620727539e-01 1.623993068933486938e-01 1.758275553584098816e-02 -3.503408432006835938e-01
3.276793956756591797e-01 6.257157921791076660e-01 -9.258109331130981445e-02 -6.158419847488403320e-01 -2.160027027130126953e-01 -1.384523231536149979e-03 1.633566766977310181e-01 -1.998226940631866455e-01
4.226092398166656494e-01 4.451370239257812500e-01 -3.696324527263641357e-01 -2.199425548315048218e-01 5.204985141754150391e-01 -3.910939022898674011e-02 7.823296636343002319e-02 -3.996035158634185791e-01
5.228842794895172119e-02 3.426436102017760277e-03 2.365333288908004761e-01 -4.709974229335784912e-01 -3.268509209156036377e-01 3.833040893077850342e-01 1.449018418788909912e-01 -6.668714880943298340e-01
-2.663691639900207520e-01 3.780539631843566895e-01 -3.139901161193847656e-01 -6.071271300315856934e-01 -2.347608953714370728e-01 -4.608384892344474792e-02 -3.525077998638153076e-01 -3.707172870635986328e-01
3.010135330259799957e-02 4.679076075553894043e-01 5.938041210174560547e-02 -5.684515237808227539e-01 3.211464285850524902e-01 4.070013463497161865e-01 -1.562130302190780640e-01 4.003818631172180176e-01
2.186508029699325562e-01 2.446013540029525757e-01 -6.069744229316711426e-01 -1.779367774724960327e-01 2.364527061581611633e-02 5.117239952087402344e-01 2.424129992723464966e-01 -4.136399030685424805e-01
1.476680189371109009e-01 7.752249836921691895e-01 -1.461136788129806519e-01 -5.382216572761535645e-01 -1.159244552254676819e-01 -2.815377229126170278e-05 -1.981130838394165039e-01 -1.161961704492568970e-01
-4.224643483757972717e-02 -2.135569900274276733e-01 -4.886068403720855713e-01 -6.401721239089965820e-01 -1.583260446786880493e-01 3.751466572284698486e-01 -4.831145331263542175e-02 -3.686671853065490723e-01
5.144685506820678711e-02 2.796198129653930664e-01 -4.141543805599212646e-01 -1.918250918388366699e-01 1.734883338212966919e-01 -1.070020645856857300e-01 -1.024324595928192139e-01 -8.116681575775146484e-01
2.316443771123886108e-01 6.252882480621337891e-01 2.704333662986755371e-01 -6.383235454559326172e-01 -1.675641685724258423e-01 1.518115103244781494e-01 1.015763357281684875e-01 -1.154213920235633850e-01
-6.297964602708816528e-02 -2.522151768207550049e-01 3.512599766254425049e-01 -7.897616624832153320e-01 1.058275178074836731e-01 4.044775292277336121e-02 7.767876237630844116e-02 -4.079762101173400879e-01
1.156930625438690186e-01 2.377152591943740845e-01 3.363229632377624512e-01 -3.999307453632354736e-01 -3.316266536712646484e-01 3.244281709194183350e-01 -3.188650310039520264e-02 -6.639292836189270020e-01
3.060697317123413086e-01 3.186979889869689941e-01 -5.862232297658920288e-02 5.530471354722976685e-02 -1.418564170598983765e-01 6.286647915840148926e-01 3.078270554542541504e-01 -5.368033051490783691e-01
9.264805167913436890e-02 5.074769258499145508e-01 -5.185185372829437256e-02 -1.106835007667541504e-01 6.542635560035705566e-01 -9.534135460853576660e-02 -4.316016286611557007e-02 -5.290846824645996094e-01
2.542387843132019043e-01 5.101137757301330566e-01 -2.192089259624481201e-01 -2.352004796266555786e-01 5.373271107673645020e-01 5.189939141273498535e-01 1.103562116622924805e-02 1.165252625942230225e-01
-4.478481784462928772e-02 7.948792725801467896e-02 -3.575194180011749268e-01 -2.405120283365249634e-01 2.157721221446990967e-01 -1.670726686716079712e-01 -7.844235002994537354e-02 -8.516958951950073242e-01
3.585733473300933838e-01 -3.015672042965888977e-02 2.988382279872894287e-01 -4.736470580101013184e-01 5.451316833496093750e-01 9.961117058992385864e-02 -3.891496732831001282e-02 -4.982615411281585693e-01
-1.193588227033615112e-01 4.560563564300537109e-01 1.434614211320877075e-01 -4.640513658523559570e-01 -4.863620400428771973e-01 3.170722424983978271e-01 1.236542835831642151e-01 -4.352792799472808838e-01
1.136391907930374146e-01 -1.230853423476219177e-01 2.574039399623870850e-01 -6.136428713798522949e-01 1.759653240442276001e-01 6.994758844375610352e-01 -9.420872479677200317e-02 -4.031085874885320663e-03
-1.666976362466812134e-01 5.857695341110229492e-01 3.218612372875213623e-01 -4.502774178981781006e-01 8.898598700761795044e-02 2.925338745117187500e-01 4.663889408111572266e-01 -1.082978844642639160e-01
-1.981153897941112518e-02 3.027746975421905518e-01 3.469349443912506104e-01 -1.186913400888442993e-01 4.837098121643066406e-01 9.864029288291931152e-02 8.973090350627899170e-02 -7.223065495491027832e-01
1.593246310949325562e-01 1.801448315382003784e-01 -4.381769597530364990e-01 -2.031204104423522949e-01 -8.428470790386199951e-02 4.867687225341796875e-01 4.708571434020996094e-01 -4.931048750877380371e-01
-7.884101569652557373e-02 2.328331768512725830e-01 -6.032696962356567383e-01 -5.009454861283302307e-02 3.550253435969352722e-02 6.068106889724731445e-01 1.386651843786239624e-01 -4.294430017471313477e-01
-3.886554837226867676e-01 -1.879395544528961182e-01 2.495504617691040039e-01 -2.844084203243255615e-01 2.091393768787384033e-01 5.129116773605346680e-01 -4.384676218032836914e-01 -4.139935970306396484e-01
-2.339809238910675049e-01 -1.016303990036249161e-02 -5.863690376281738281e-01 -2.114851474761962891e-01 3.981518745422363281e-01 -8.250800520181655884e-02 8.084072172641754150e-02 -6.202639937400817871e-01
-8.480469882488250732e-02 5.047372579574584961e-01 1.092449016869068146e-02 -2.428145259618759155e-01 -1.646138429641723633e-01 1.157672852277755737e-01 1.524661434814333916e-03 -7.990420460700988770e-01
3.738344907760620117e-01 2.792600989341735840e-01 2.960120439529418945e-01 -2.610267996788024902e-01 5.454031229019165039e-01 3.175000846385955811e-01 -2.340441197156906128e-01 -4.164804816246032715e-01
-9.476122260093688965e-02 6.169250607490539551e-01 3.180322349071502686e-01 -1.393120139837265015e-01 -7.528597861528396606e-02 1.310160905122756958e-01 3.552655875682830811e-02 -6.824777722358703613e-01
2.721047401428222656e-01 6.936898827552795410e-01 2.143204659223556519e-01 -1.965285986661911011e-01 3.619974851608276367e-02 1.185843273997306824e-01 -5.599451437592506409e-02 -5.845414400100708008e-01
1.086295321583747864e-01 6.349421143531799316e-01 1.705609411001205444e-01 -6.461074352264404297e-01 7.416910678148269653e-02 2.149920463562011719e-01 -1.614422649145126343e-01 2.464068233966827393e-01
-1.341590881347656250e-01 -1.471584141254425049e-01 2.880080342292785645e-01 -5.935110449790954590e-01 2.302799671888351440e-01 4.369893074035644531e-01 -4.998046457767486572e-01 -1.770556569099426270e-01
5.443876236677169800e-02 4.601788818836212158e-01 -1.790327131748199463e-01 -3.174325227737426758e-01 4.286385774612426758e-01 5.657980442047119141e-01 -2.080731540918350220e-01 3.245037794113159180e-01
2.384433150291442871e-01 4.302131831645965576e-01 -1.458430290222167969e-02 -1.776675283908843994e-01 6.627498865127563477e-01 4.669265449047088623e-02 -1.661614514887332916e-02 -5.334692597389221191e-01
2.428153157234191895e-02 5.994578823447227478e-02 -4.201186299324035645e-01 -3.310154080390930176e-01 1.490743011236190796e-01 -5.877856910228729248e-02 -5.938860774040222168e-02 -8.249490261077880859e-01
-5.411459878087043762e-02 -3.194942176342010498e-01 -1.459442079067230225e-01 -6.258671879768371582e-01 4.782666563987731934e-01 1.633438616991043091e-01 4.001757502555847168e-01 -2.577301561832427979e-01
-1.247423961758613586e-01 5.753215551376342773e-01 -4.127392079681158066e-03 -5.011133551597595215e-01 -4.341738224029541016e-01 1.661455333232879639e-01 1.918425410985946655e-01 -3.865202367305755615e-01
-2.414030134677886963e-01 5.723184943199157715e-01 2.110963016748428345e-01 -3.487216234207153320e-01 -3.029851317405700684e-01 2.894539237022399902e-01 -2.259464263916015625e-01 -4.705022573471069336e-01
1.563701480627059937e-01 3.944845199584960938e-01 2.311092317104339600e-01 -2.817415297031402588e-01 -1.095136702060699463e-01 4.226705431938171387e-01 -4.919742047786712646e-01 -5.044385790824890137e-01
-3.369294404983520508e-01 5.717170238494873047e-01 -8.495567739009857178e-02 -5.924445986747741699e-01 -1.800693869590759277e-01 -1.567935198545455933e-01 -1.557226032018661499e-01 -3.466286063194274902e-01
-2.723694741725921631e-01 9.141317754983901978e-02 -4.256132543087005615e-01 -7.031853199005126953e-01 3.506066650152206421e-02 -2.376518249511718750e-01 1.656711846590042114e-01 -3.958380222320556641e-01
-5.608310177922248840e-02 1.104742735624313354e-01 -6.518115997314453125e-01 -4.813595712184906006e-01 5.369973778724670410e-01 5.391545966267585754e-02 -1.910448223352432251e-01 1.771147549152374268e-02
3.676249086856842041e-02 4.700909554958343506e-01 3.273695707321166992e-02 4.245002288371324539e-03 3.880979716777801514e-01 3.319747745990753174e-01 -3.299250453710556030e-02 -7.173962593078613281e-01
-3.815761208534240723e-01 5.944105982780456543e-01 1.161524355411529541e-01 -3.747249543666839600e-01 6.736160814762115479e-02 4.099908173084259033e-01 4.169740080833435059e-01 -2.585010416805744171e-02
-3.913836479187011719e-01 2.683994770050048828e-01 -2.326119840145111084e-01 -3.717345297336578369e-01 8.523455262184143066e-02 6.844280958175659180e-01 -2.829990684986114502e-01 1.633722186088562012e-01
1.333145201206207275e-01 4.427907168865203857e-01 -5.015128254890441895e-01 -1.945793926715850830e-01 1.810994297266006470e-01 2.804877609014511108e-02 -2.964391410350799561e-01 -6.126397252082824707e-01
1.592690683901309967e-02 3.051717281341552734e-01 -4.409425556659698486e-01 -4.371553659439086914e-01 -1.029069945216178894e-01 5.147322267293930054e-02 2.773311734199523926e-01 -6.564522981643676758e-01
3.307026922702789307e-01 3.696399033069610596e-01 -2.858521640300750732e-01 -1.726101338863372803e-01 5.918408632278442383e-01 -4.652232397347688675e-03 -2.146735042333602905e-01 -4.960993528366088867e-01
6.877037137746810913e-02 1.151986122131347656e-01 -6.691579222679138184e-01 -2.762384414672851562e-01 1.705260425806045532e-01 4.466058313846588135e-01 -1.705323159694671631e-01 -4.475520849227905273e-01
7.411079108715057373e-02 6.973881125450134277e-01 2.593732774257659912e-01 -6.009602546691894531e-01 -1.899641007184982300e-01 6.467108428478240967e-02 1.693299710750579834e-01 -1.038670837879180908e-01
2.287091314792633057e-01 6.830498576164245605e-01 -1.651258766651153564e-01 -6.329228281974792480e-01 4.920299351215362549e-02 3.319585695862770081e-02 1.359249502420425415e-01 1.768577545881271362e-01
3.560149371623992920e-01 -3.283675760030746460e-02 -3.810525238513946533e-01 -4.686919748783111572e-01 -2.271559685468673706e-01 5.921859741210937500e-01 -6.045420188456773758e-03 -3.240081071853637695e-01
-1.498679071664810181e-01 4.167379066348075867e-02 -2.960281372070312500e-01 -2.218792140483856201e-01 -3.051088154315948486e-01 2.686551213264465332e-01 2.229400277137756348e-01 -7.899180650711059570e-01
-1.054789051413536072e-01 -4.450129717588424683e-02 4.245633780956268311e-01 -7.211692929267883301e-01 3.152708411216735840e-01 4.151635169982910156e-01 -1.197017356753349304e-01 2.167887426912784576e-02
2.020616084337234497e-02 1.636614203453063965e-01 -7.159008979797363281e-01 -4.924814403057098389e-01 -3.917835652828216553e-02 4.104400575160980225e-01 -9.131647646427154541e-02 -1.985450834035873413e-01
4.744918346405029297e-01 3.244065344333648682e-01 2.713833451271057129e-01 -4.913393855094909668e-01 1.159387528896331787e-01 2.149817794561386108e-01 -3.543227612972259521e-01 -4.115227460861206055e-01
-2.437982261180877686e-01 3.824200630187988281e-01 -3.797383606433868408e-01 -6.217851638793945312e-01 -9.809024631977081299e-02 -1.737972199916839600e-01 -1.947133094072341919e-01 -4.309975504875183105e-01
-1.161436140537261963e-01 -2.728816494345664978e-02 1.851060390472412109e-01 -4.696153104305267334e-02 7.504976391792297363e-01 4.020593464374542236e-01 5.024099349975585938e-02 -4.710350930690765381e-01
1.490291059017181396e-01 4.019312858581542969e-01 4.198419302701950073e-02 -7.226477861404418945e-01 1.923297196626663208e-01 2.585563063621520996e-01 -2.904689311981201172e-01 3.225598335266113281e-01
-1.410234570503234863e-01 5.019205808639526367e-01 1.506709456443786621e-01 -6.863526105880737305e-01 1.917749345302581787e-01 -1.329223811626434326e-01 -4.241198599338531494e-01 -9.107701480388641357e-03
-4.320950806140899658e-01 3.804971650242805481e-02 -4.647901654243469238e-01 -5.022293329238891602e-01 -1.701291203498840332e-01 3.395053148269653320e-01 3.634925484657287598e-01 -2.593203485012054443e-01
2.128126770257949829e-01 3.337287902832031250e-01 2.643401734530925751e-02 -1.270876228809356689e-01 6.751893162727355957e-01 1.018574014306068420e-01 6.128937751054763794e-02 -5.970544815063476562e-01
-2.305180728435516357e-01 6.413680315017700195e-01 1.846029758453369141e-01 -1.689887344837188721e-01 2.953844070434570312e-01 -1.512722969055175781e-01 2.104751318693161011e-01 -5.643030405044555664e-01
8.066760003566741943e-02 1.675310358405113220e-02 -2.688744068145751953e-01 -3.238306641578674316e-01 4.514710903167724609e-01 5.206242948770523071e-02 1.291438341140747070e-01 -7.699594497680664062e-01
-5.645971894264221191e-01 5.550439357757568359e-01 -2.024830877780914307e-01 -4.035024642944335938e-01 -1.383114159107208252e-01 1.677498668432235718e-01 -2.199220508337020874e-01 -2.714899182319641113e-01
-4.916051775217056274e-02 3.126130700111389160e-01 -3.052610158920288086e-01 -1.801980435848236084e-01 6.803227663040161133e-01 4.877127707004547119e-01 2.681221365928649902e-01 4.010427370667457581e-02
2.959421277046203613e-01 4.031406641006469727e-01 -8.482211828231811523e-02 -1.812446862459182739e-01 6.841586232185363770e-01 -3.171857446432113647e-02 1.142894178628921509e-01 -4.771901965141296387e-01
-1.579203456640243530e-01 -3.838525339961051941e-02 2.096854746341705322e-01 -6.023694276809692383e-01 5.449879169464111328e-01 1.991479098796844482e-01 4.620724618434906006e-01 -1.287947744131088257e-01
-4.536467418074607849e-02 9.939563460648059845e-03 2.526457309722900391e-01 -6.659450531005859375e-01 4.945632517337799072e-01 4.229863882064819336e-01 2.316782325506210327e-01 1.155224889516830444e-01
1.121858060359954834e-01 6.161891818046569824e-01 -9.828295558691024780e-02 -2.881639301776885986e-01 2.195635735988616943e-01 1.016770973801612854e-01 -6.303861737251281738e-01 -2.430924922227859497e-01
4.262629747390747070e-01 1.180500760674476624e-01 7.255478948354721069e-02 -2.725952863693237305e-01 5.919774770736694336e-01 1.412847489118576050e-01 9.020781144499778748e-03 -5.952408313751220703e-01
1.941187889315187931e-03 7.933779060840606689e-02 -6.184449791908264160e-01 -5.182241201400756836e-01 -1.995278447866439819e-01 4.823383390903472900e-01 6.867434829473495483e-02 -2.559171319007873535e-01
3.173460066318511963e-01 -1.797087118029594421e-02 -4.027851223945617676e-01 -1.842371672391891479e-01 3.228216469287872314e-01 2.407920211553573608e-01 1.060730740427970886e-01 -7.275598049163818359e-01
3.765721619129180908e-02 4.179502427577972412e-01 -3.540057837963104248e-01 -3.552898764610290527e-01 6.725857853889465332e-01 3.243326544761657715e-01 -9.059496968984603882e-02 8.110349625349044800e-02
1.451012045145034790e-01 2.857842445373535156e-01 -4.053139090538024902e-01 -2.789230048656463623e-01 5.482634305953979492e-01 5.560076832771301270e-01 -1.890738159418106079e-01 9.853629767894744873e-02
-1.543196588754653931e-01 3.656864166259765625e-01 -5.271993875503540039e-01 -4.282428026199340820e-01 -6.518181413412094116e-02 3.802874386310577393e-01 4.656616747379302979e-01 -1.241770535707473755e-01
-2.166359573602676392e-01 5.692482590675354004e-01 5.680724978446960449e-02 -2.591390609741210938e-01 -2.022591978311538696e-01 4.408504068851470947e-02 1.419584453105926514e-01 -7.040175795555114746e-01
-8.615078032016754150e-02 3.064759820699691772e-02 -5.893941521644592285e-01 -7.304698228836059570e-01 -4.031456261873245239e-02 1.568730473518371582e-01 -1.880648881196975708e-01 -2.215048968791961670e-01
4.725124537944793701e-01 3.170108497142791748e-01 2.671093940734863281e-01 -3.798204958438873291e-01 5.024909377098083496e-01 1.389751881361007690e-01 -1.650581061840057373e-01 -4.019571840763092041e-01
8.142873644828796387e-02 8.624601364135742188e-01 9.815387427806854248e-02 -4.238462746143341064e-01 -1.690234988927841187e-02 2.355782538652420044e-01 -5.903871729969978333e-02 3.136607259511947632e-02
-4.770639240741729736e-01 4.251036345958709717e-01 -3.147730231285095215e-01 -4.208712875843048096e-01 1.162358224391937256e-01 5.254161357879638672e-01 -1.536560952663421631e-01 4.795018583536148071e-02
-1.865063458681106567e-01 6.888548731803894043e-01 3.164337277412414551e-01 -3.478114902973175049e-01 2.923919558525085449e-01 3.970976471900939941e-01 -2.160286158323287964e-02 1.610740572214126587e-01
-2.617623284459114075e-02 5.414513945579528809e-01 -5.215559601783752441e-01 -4.756289720535278320e-02 2.648938633501529694e-02 5.461841821670532227e-01 6.035209074616432190e-02 -3.594453930854797363e-01
3.851221203804016113e-01 4.235873818397521973e-01 -2.005407214164733887e-01 -2.423939406871795654e-01 6.545858979225158691e-01 -3.389899805188179016e-02 2.084223777055740356e-01 -3.165627419948577881e-01
-5.752323865890502930e-01 5.769008994102478027e-01 -2.566551566123962402e-01 -2.993292808532714844e-01 -5.968539044260978699e-02 1.708536297082901001e-01 -2.683234214782714844e-01 -2.758123874664306641e-01
-8.967039734125137329e-02 1.995691657066345215e-02 -5.819101929664611816e-01 -3.021751046180725098e-01 1.888617873191833496e-01 3.051566705107688904e-02 2.638063728809356689e-01 -6.748614311218261719e-01
-1.168157532811164856e-01 -1.528732245787978172e-03 4.747709929943084717e-01 -1.781258881092071533e-01 3.455038070678710938e-01 3.699609637260437012e-01 9.976990520954132080e-02 -6.804538965225219727e-01
-5.283145308494567871e-01 2.673369348049163818e-01 -4.005568921566009521e-01 -1.893452256917953491e-01 -1.159583628177642822e-01 2.592285573482513428e-01 -2.185541987419128418e-01 -5.698294639587402344e-01
