# Supplementary material for: Where is your field going? A machine learning approach to study the relative motion of the domains of physics
Source: PLoS One. 2020 Jun 18;15(6):e0233997. doi: 10.1371/journal.pone.0233997 (PMC7302634; doi:10.1371/journal.pone.0233997)
Supplement: S4 Data — (ZIP) [file pone.0233997.s004.zip › 3/Pacs4Run_3_VS_500_embeddings2005-2009ED8.txt]

-2.961638569831848145e-01 -6.785575747489929199e-01 -1.584261655807495117e-01 -3.065105676651000977e-01 -2.039862573146820068e-01 3.977317810058593750e-01 -2.500835955142974854e-01 -2.654356360435485840e-01
-2.401288002729415894e-01 -8.209314942359924316e-01 -3.870493769645690918e-01 5.880069732666015625e-02 -2.785985171794891357e-01 1.066273972392082214e-01 5.939080566167831421e-02 1.504364013671875000e-01
-1.409767102450132370e-02 -6.944794058799743652e-01 -9.614268690347671509e-02 -2.342000156641006470e-01 -2.031901329755783081e-01 4.231569468975067139e-01 -1.322855502367019653e-01 4.642833769321441650e-01
1.517964601516723633e-01 -6.836763620376586914e-01 -6.222620010375976562e-01 -4.585305973887443542e-02 -9.494742006063461304e-02 2.547602057456970215e-01 1.011050567030906677e-01 -1.899792701005935669e-01
-3.072761557996273041e-02 -7.305823564529418945e-01 7.690170407295227051e-02 1.060914918780326843e-01 -4.221229851245880127e-01 5.128179788589477539e-01 6.773443520069122314e-02 -4.876453056931495667e-02
-6.109218001365661621e-01 -1.123131290078163147e-01 -2.785728275775909424e-01 -6.495474278926849365e-02 -1.202020645141601562e-01 6.654028892517089844e-01 -2.728500664234161377e-01 -2.610835619270801544e-02
1.245956569910049438e-01 -6.252609491348266602e-01 -3.970796465873718262e-01 -6.818202883005142212e-02 -4.225282073020935059e-01 1.995138078927993774e-01 -4.252048730850219727e-01 1.790771633386611938e-01
-7.890032529830932617e-01 -1.305920481681823730e-01 -1.288669854402542114e-01 -3.935858309268951416e-01 -2.578427791595458984e-01 1.302758157253265381e-01 -1.592051535844802856e-01 2.830235064029693604e-01
-6.462534070014953613e-01 -1.018352881073951721e-01 -2.609563469886779785e-01 -1.827507913112640381e-01 -1.137176156044006348e-01 5.968897342681884766e-01 -3.095540106296539307e-01 7.387488335371017456e-02
-2.229449748992919922e-01 4.729824513196945190e-02 -5.048905611038208008e-01 -5.519133806228637695e-01 -4.215437769889831543e-01 4.484074711799621582e-01 -4.650645330548286438e-02 -8.720217645168304443e-02
-3.364880383014678955e-01 -2.925570905208587646e-01 -4.989598393440246582e-01 2.422702014446258545e-01 -3.734850287437438965e-01 4.592467546463012695e-01 -3.484622240066528320e-01 -1.473284214735031128e-01
-4.997280836105346680e-01 -2.714337706565856934e-01 -6.167668700218200684e-01 -1.675010323524475098e-01 -4.676430225372314453e-01 1.186449974775314331e-01 -1.187170594930648804e-01 1.458667367696762085e-01
-5.455433726310729980e-01 -6.315913200378417969e-01 -8.723844587802886963e-02 -1.437159329652786255e-01 -1.749538034200668335e-01 -4.163754284381866455e-01 3.081376664340496063e-02 -2.651094794273376465e-01
1.555272191762924194e-01 -7.197904586791992188e-01 -3.682047128677368164e-01 -1.678730398416519165e-01 3.338447213172912598e-02 4.310972392559051514e-01 2.905838489532470703e-01 -1.501952260732650757e-01
-3.979607820510864258e-01 -1.363859474658966064e-01 -6.134659647941589355e-01 -2.741449177265167236e-01 -1.052840054035186768e-01 3.899964988231658936e-01 3.745650649070739746e-01 -2.608621418476104736e-01
-2.034569680690765381e-01 -5.694133043289184570e-01 9.640545397996902466e-02 2.564546763896942139e-01 -5.263020992279052734e-01 4.111286401748657227e-01 6.026658788323402405e-02 -3.311467170715332031e-01
8.128155022859573364e-02 -7.458993792533874512e-01 -4.212232828140258789e-01 -3.831014037132263184e-01 -2.362773865461349487e-01 7.224274799227714539e-03 2.154097706079483032e-01 1.027186959981918335e-01
-5.606743693351745605e-01 -3.846428692340850830e-01 -2.512176930904388428e-01 -2.771007716655731201e-01 -2.342945188283920288e-01 3.407179117202758789e-01 4.592017531394958496e-01 1.262943148612976074e-01
-4.805763363838195801e-01 -4.313919544219970703e-01 -1.313869506120681763e-01 -2.310124039649963379e-01 -4.247645139694213867e-01 3.722980320453643799e-01 3.677829504013061523e-01 2.408797591924667358e-01
-3.569065034389495850e-01 -3.766054809093475342e-01 -5.337004065513610840e-01 -3.021199703216552734e-01 -1.550344079732894897e-01 4.882377386093139648e-01 2.893297374248504639e-01 9.246658533811569214e-02
-2.679290175437927246e-01 -3.479913175106048584e-01 -3.210579752922058105e-01 -5.247081518173217773e-01 1.773832738399505615e-01 5.090388059616088867e-01 3.582213222980499268e-01 9.905262291431427002e-02
-1.798281073570251465e-01 1.009481307119131088e-02 -1.175239905714988708e-01 -1.451680958271026611e-01 -4.924528300762176514e-01 5.609369277954101562e-01 -4.063434004783630371e-01 -4.586931467056274414e-01
-5.734912157058715820e-01 -7.011446952819824219e-01 2.883883714675903320e-01 -1.011570319533348083e-01 1.354086101055145264e-01 1.077289953827857971e-01 -2.123250067234039307e-01 1.052634716033935547e-01
-1.407297253608703613e-01 -4.111487865447998047e-01 1.416751462966203690e-02 1.573021262884140015e-01 -7.165634632110595703e-01 4.244661033153533936e-01 -1.974017173051834106e-01 -2.315273731946945190e-01
-5.363351702690124512e-01 8.896617591381072998e-02 -4.921457767486572266e-01 -4.831521511077880859e-01 -1.999373733997344971e-01 4.166527092456817627e-01 -1.144324466586112976e-01 -4.600974917411804199e-02
-2.587863206863403320e-01 -2.929637730121612549e-01 -5.689502134919166565e-02 1.771626770496368408e-01 -6.042723655700683594e-01 5.251457095146179199e-01 -3.636175692081451416e-01 -1.985887438058853149e-01
-5.704571604728698730e-01 -5.524368882179260254e-01 -3.821460008621215820e-01 -1.021688580513000488e-01 1.346400529146194458e-01 -1.569174975156784058e-01 -3.827268481254577637e-01 -1.539065986871719360e-01
-4.911184310913085938e-02 -5.291123390197753906e-01 -3.450185954570770264e-01 -1.065704971551895142e-02 -7.323551177978515625e-01 6.709118932485580444e-02 -2.207390218973159790e-01 9.437042474746704102e-02
-2.558607161045074463e-01 6.248532608151435852e-02 -1.596815437078475952e-01 -3.746764659881591797e-01 -4.981267750263214111e-01 4.487041234970092773e-01 2.925086617469787598e-01 -4.792944788932800293e-01
-2.315083444118499756e-01 -2.320585250854492188e-01 -5.951327681541442871e-01 -2.541818320751190186e-01 1.956470459699630737e-01 6.420860886573791504e-01 -9.808893501758575439e-02 -1.165660694241523743e-01
-4.444482624530792236e-01 -6.601006984710693359e-01 -3.380959331989288330e-01 1.297922134399414062e-01 -4.199311882257461548e-02 -5.198720097541809082e-02 -4.515238106250762939e-01 -1.650401055812835693e-01
-5.180864334106445312e-01 -9.331613779067993164e-02 -6.243760585784912109e-01 -2.837676405906677246e-01 -2.952766418457031250e-01 3.238199949264526367e-01 -2.398152798414230347e-01 5.431290343403816223e-02
-4.716228544712066650e-01 -2.792741954326629639e-01 -1.453097313642501831e-01 -1.592713966965675354e-02 -2.526365816593170166e-01 6.574879288673400879e-01 -4.025253951549530029e-01 1.416573971509933472e-01
-3.084610700607299805e-01 -2.459062635898590088e-02 -3.658948242664337158e-01 -2.950553596019744873e-01 -3.241694271564483643e-01 5.368527173995971680e-01 3.025760650634765625e-01 -4.454900920391082764e-01
-5.925880074501037598e-01 -6.428889036178588867e-01 -1.183149591088294983e-01 -1.997874230146408081e-01 3.583856225013732910e-01 -1.019465997815132141e-01 1.733400113880634308e-02 -2.061215490102767944e-01
-2.621948122978210449e-01 -3.595183789730072021e-01 -4.997735098004341125e-02 -7.114276289939880371e-01 -1.600166112184524536e-01 -2.531121969223022461e-01 -4.219838082790374756e-01 1.600994169712066650e-01
-6.727970838546752930e-01 -3.546024560928344727e-01 -2.502662241458892822e-01 -1.711924076080322266e-01 6.067619845271110535e-02 5.105544328689575195e-01 2.120496332645416260e-01 1.426488459110260010e-01
-2.167022824287414551e-01 -5.801448225975036621e-01 4.428150653839111328e-01 3.347873315215110779e-02 -3.842571377754211426e-01 5.126247406005859375e-01 2.406355738639831543e-02 -9.082670509815216064e-02
-4.404383003711700439e-01 -4.365196228027343750e-01 -5.191436409950256348e-01 -7.491568475961685181e-02 -3.839988410472869873e-01 3.948580324649810791e-01 2.692227065563201904e-02 1.903928071260452271e-01
3.523942828178405762e-02 -5.557358264923095703e-01 -4.340662360191345215e-01 -1.249060109257698059e-01 2.357027679681777954e-01 5.871853232383728027e-01 1.199871897697448730e-01 -2.667612135410308838e-01
-6.798564642667770386e-02 -2.372059524059295654e-01 -6.423693895339965820e-01 -6.147381067276000977e-01 -3.781110644340515137e-01 -3.606792539358139038e-02 -4.014490917325019836e-02 -5.186071991920471191e-02
-4.691028892993927002e-01 -5.409735441207885742e-01 -2.555499374866485596e-01 2.422781437635421753e-01 -1.537122875452041626e-01 8.674311451613903046e-03 -4.436889886856079102e-01 -3.777869045734405518e-01
-4.726350903511047363e-01 -2.962135374546051025e-01 -3.134611248970031738e-01 -2.164476960897445679e-01 -6.820714473724365234e-01 -4.399789497256278992e-03 -1.572896838188171387e-01 2.319165021181106567e-01
-6.212153434753417969e-01 -2.146331965923309326e-01 -4.202723503112792969e-01 -1.531495600938796997e-01 -4.173123836517333984e-01 4.120575785636901855e-01 1.120287775993347168e-01 1.069991886615753174e-01
-8.243324756622314453e-01 -5.290704779326915741e-03 -2.218184024095535278e-01 -1.964227855205535889e-01 -4.572688639163970947e-01 1.767893321812152863e-02 -1.250272095203399658e-01 -8.731204271316528320e-02
9.469497948884963989e-02 -3.830742537975311279e-01 -4.424903541803359985e-02 -6.887036561965942383e-01 -2.334061115980148315e-01 -1.978426575660705566e-01 -5.060508251190185547e-01 -1.353099346160888672e-01
-6.192232966423034668e-01 -2.752299793064594269e-02 -5.934923887252807617e-01 -2.803857922554016113e-01 -2.458299696445465088e-01 3.341192901134490967e-01 -1.092313230037689209e-01 -3.091922216117382050e-02
-2.476409971714019775e-01 -4.332255572080612183e-02 -5.644454807043075562e-02 -5.796627402305603027e-01 -1.581311374902725220e-01 7.036404609680175781e-01 -2.087203413248062134e-01 1.841809451580047607e-01
-2.237686812877655029e-01 -6.363302469253540039e-01 2.666311562061309814e-01 1.567643284797668457e-01 -5.634465813636779785e-01 3.281242251396179199e-01 -2.709721913561224937e-03 -1.555613279342651367e-01
-8.089917302131652832e-01 4.667740687727928162e-02 -1.464001238346099854e-01 -2.277355790138244629e-01 -4.792642593383789062e-01 1.031928807497024536e-01 -1.610826253890991211e-01 -6.137144565582275391e-02
-6.909417510032653809e-01 -7.126920670270919800e-02 -2.289061844348907471e-01 -2.554142475128173828e-02 -9.329009801149368286e-02 6.218932867050170898e-01 3.679942339658737183e-02 -2.601177692413330078e-01
-2.065934985876083374e-01 -1.195039153099060059e-01 -3.653533756732940674e-01 -5.440974235534667969e-01 -3.834455609321594238e-01 5.399311184883117676e-01 2.635324299335479736e-01 7.421378046274185181e-02
-3.719057142734527588e-01 1.301589906215667725e-01 -1.432272046804428101e-01 -6.412352323532104492e-01 -2.948306202888488770e-01 5.435877442359924316e-01 2.777680289000272751e-03 -1.750080436468124390e-01
-2.183475345373153687e-01 -4.769834876060485840e-01 -3.554752469062805176e-02 2.431864440441131592e-01 -6.380563378334045410e-01 4.302189350128173828e-01 -1.916666477918624878e-01 -1.883282512426376343e-01
-4.912801086902618408e-01 -3.082139492034912109e-01 -5.119850635528564453e-01 -1.737752109766006470e-01 -1.302592158317565918e-01 5.789784193038940430e-01 3.203680738806724548e-02 1.345798522233963013e-01
-4.710510075092315674e-01 -4.292986094951629639e-01 -2.913478910923004150e-01 -1.309742629528045654e-01 -1.462334990501403809e-01 -3.269479274749755859e-01 -3.767779767513275146e-01 -4.706749618053436279e-01
-4.317345917224884033e-01 -7.025520205497741699e-01 -2.032347917556762695e-01 1.990174651145935059e-01 8.807212859392166138e-02 9.794400632381439209e-02 -3.880983591079711914e-01 -2.667277455329895020e-01
-4.480118751525878906e-01 -3.666671365499496460e-02 -1.578234434127807617e-01 -3.369436264038085938e-01 -3.841609358787536621e-01 6.346758008003234863e-01 2.684175670146942139e-01 -1.925112009048461914e-01
-6.864559650421142578e-01 -1.227543652057647705e-01 -3.030956685543060303e-01 -6.721840798854827881e-02 -1.381674110889434814e-01 6.245746612548828125e-01 -1.736709475517272949e-02 -8.853717148303985596e-02
-3.873167335987091064e-01 5.611912161111831665e-02 -5.558301806449890137e-01 -4.933356046676635742e-01 -4.462687373161315918e-01 2.604830563068389893e-01 1.216557472944259644e-01 -1.127024516463279724e-01
-1.766132116317749023e-01 -1.522687543183565140e-02 -2.284120619297027588e-01 -3.664259016513824463e-01 -4.795995056629180908e-01 2.840659916400909424e-01 4.290091097354888916e-01 -5.360763669013977051e-01
-5.939369797706604004e-01 -2.756364941596984863e-01 -3.800134658813476562e-01 -2.335615903139114380e-01 -2.473833560943603516e-01 3.670001924037933350e-01 4.197787642478942871e-01 -1.414819993078708649e-02
-5.362145230174064636e-02 -6.584065407514572144e-02 -2.876266241073608398e-01 -5.667819976806640625e-01 -1.406347006559371948e-01 7.351698875427246094e-01 -1.288279443979263306e-01 1.094037517905235291e-01
-2.037672698497772217e-01 -4.709589481353759766e-01 -2.636589109897613525e-01 1.385244727134704590e-01 -6.331261992454528809e-01 3.721340894699096680e-01 -2.593058347702026367e-01 -2.034686505794525146e-01
-8.458608388900756836e-02 2.533658221364021301e-02 -8.415082842111587524e-02 -5.956611037254333496e-01 -4.575177431106567383e-01 5.745823383331298828e-01 2.605018019676208496e-01 -1.515956670045852661e-01
1.015272065997123718e-01 -4.384918510913848877e-01 -4.127446413040161133e-01 -1.650647968053817749e-01 2.444694042205810547e-01 6.613767147064208984e-01 9.222964197397232056e-02 -3.067928850650787354e-01
-4.398773610591888428e-01 -6.639361381530761719e-03 -5.969504117965698242e-01 -3.471302390098571777e-01 -1.779833287000656128e-01 4.600177705287933350e-01 -2.829528152942657471e-01 -7.910771667957305908e-02
-5.976259708404541016e-01 -1.989926546812057495e-01 -1.451853960752487183e-01 -2.718682959675788879e-02 -1.463537961244583130e-01 7.453290224075317383e-01 -2.273329533636569977e-02 -6.305348128080368042e-02
-5.502182841300964355e-01 -3.198838233947753906e-01 -3.250733315944671631e-01 -2.526694238185882568e-01 -3.481844961643218994e-01 4.002766907215118408e-01 3.628602921962738037e-01 1.108967959880828857e-01
-6.505006551742553711e-01 -4.823969602584838867e-01 7.673141360282897949e-02 -1.964884251356124878e-01 2.714794874191284180e-01 -5.057997629046440125e-02 -3.500508964061737061e-01 -3.175717592239379883e-01
-3.853754997253417969e-01 -8.486078381538391113e-01 5.653145909309387207e-02 1.423671096563339233e-02 2.275463789701461792e-01 8.902331441640853882e-02 -1.651269644498825073e-01 -2.024415731430053711e-01
-3.570808768272399902e-01 -8.701528906822204590e-01 1.966560631990432739e-01 -3.275030106306076050e-02 -3.922761604189872742e-02 7.197523117065429688e-02 -2.577023208141326904e-01 4.951207712292671204e-02
1.618397384881973267e-01 -3.962262570858001709e-01 -6.152514219284057617e-01 -3.994710147380828857e-01 -4.331172704696655273e-01 -1.081255599856376648e-01 4.718569293618202209e-02 -2.778367400169372559e-01
-1.103601530194282532e-01 -1.040399521589279175e-01 1.070277765393257141e-01 -9.465480595827102661e-02 -4.192849099636077881e-01 4.597538709640502930e-01 -1.858829259872436523e-01 -7.313385009765625000e-01
-2.710852622985839844e-01 -3.563782572746276855e-01 9.241885691881179810e-02 -4.219849705696105957e-01 -4.613294601440429688e-01 -2.760073840618133545e-01 -5.411604642868041992e-01 -1.761685609817504883e-01
-5.365123152732849121e-01 -2.395774275064468384e-01 2.280090898275375366e-01 5.103941261768341064e-02 -3.927625715732574463e-01 1.735970377922058105e-01 2.805050015449523926e-01 -5.805882811546325684e-01
-6.438760161399841309e-01 -2.183824479579925537e-01 -2.725897133350372314e-01 -2.959352135658264160e-01 -7.894042879343032837e-02 -2.477950602769851685e-01 -3.653644621372222900e-01 -4.180010557174682617e-01
-3.599647581577301025e-01 1.096581295132637024e-01 3.201144933700561523e-01 -5.482486486434936523e-01 -3.729723989963531494e-01 5.156893134117126465e-01 -7.763642352074384689e-03 -2.241574525833129883e-01
-2.238258570432662964e-01 5.411333963274955750e-02 1.110125631093978882e-01 -3.992178142070770264e-01 -4.272348880767822266e-01 6.350141763687133789e-01 -2.085528373718261719e-01 -3.821101486682891846e-01
-4.612266123294830322e-01 -4.967444837093353271e-01 -9.971930831670761108e-02 -2.272463440895080566e-01 -5.509905815124511719e-01 5.638745054602622986e-02 1.388897597789764404e-01 3.909853398799896240e-01
-5.881775617599487305e-01 -1.841099411249160767e-01 2.910346537828445435e-02 -5.964982882142066956e-02 -1.785494238138198853e-01 7.556907534599304199e-01 -1.100373566150665283e-01 -2.624647878110408783e-02
-4.358626902103424072e-01 1.651253551244735718e-02 -4.648289978504180908e-01 -5.601417422294616699e-01 -8.284385502338409424e-02 5.225413441658020020e-01 -6.710950401611626148e-04 -3.628453006967902184e-03
-8.344833552837371826e-02 -2.806808650493621826e-01 -4.992679655551910400e-01 -4.691523611545562744e-01 4.629081115126609802e-02 6.514432430267333984e-01 1.212607324123382568e-01 6.047246605157852173e-02
-6.594086885452270508e-01 -4.507777988910675049e-01 -2.482492327690124512e-01 -2.614172101020812988e-01 2.071769833564758301e-01 -1.846529096364974976e-01 -2.740816175937652588e-01 -2.826184332370758057e-01
-3.907631635665893555e-01 -5.590196251869201660e-01 -7.133985310792922974e-02 -3.684833347797393799e-01 4.427076876163482666e-01 -9.739204496145248413e-02 -3.646073043346405029e-01 -2.356222569942474365e-01
-3.799878954887390137e-01 -2.880808115005493164e-01 -2.881732285022735596e-01 -1.786036789417266846e-01 1.987104117870330811e-01 -6.934323161840438843e-02 -2.581746876239776611e-01 -7.394100427627563477e-01
-3.078146874904632568e-01 9.235587716102600098e-02 -1.500991135835647583e-01 -3.498022854328155518e-01 -3.487337529659271240e-01 5.628692507743835449e-01 2.450433373451232910e-01 -5.033347606658935547e-01
-6.739146709442138672e-01 -2.632025480270385742e-01 1.679197698831558228e-02 -2.001329809427261353e-01 -6.000480651855468750e-01 1.538268476724624634e-01 1.063293963670730591e-01 2.029826492071151733e-01
-8.858417719602584839e-02 -3.297572135925292969e-01 -5.674572587013244629e-01 -4.740344583988189697e-01 1.536922715604305267e-02 5.529306530952453613e-01 1.453901231288909912e-01 9.792743623256683350e-02
-2.166706472635269165e-01 -4.471272826194763184e-01 -1.342610269784927368e-01 3.541648983955383301e-01 -5.308780670166015625e-01 4.226442575454711914e-01 -3.412315249443054199e-01 -1.810350865125656128e-01
-6.433287858963012695e-01 -3.797605931758880615e-01 1.354968696832656860e-01 -9.671393036842346191e-02 1.240091957151889801e-02 -1.911719590425491333e-01 -1.701195687055587769e-01 -5.903860330581665039e-01
-6.154979467391967773e-01 -2.920269034802913666e-02 -2.851944863796234131e-01 -2.036206126213073730e-01 -8.625330030918121338e-02 5.261449813842773438e-01 -4.612091481685638428e-01 -2.302730828523635864e-02
-3.212778866291046143e-01 1.452967375516891479e-01 -3.005346059799194336e-01 -3.285559415817260742e-01 -2.842899858951568604e-01 5.944868326187133789e-01 -2.298723757266998291e-01 -4.362596869468688965e-01
-5.324181318283081055e-01 -5.612393617630004883e-01 -4.038331210613250732e-01 -7.106201350688934326e-02 -7.864507287740707397e-02 -3.469713777303695679e-02 -4.746972024440765381e-01 -2.615557983517646790e-02
-6.252963542938232422e-01 -3.112616240978240967e-01 -3.307513296604156494e-01 -1.772417873144149780e-01 -2.013290524482727051e-01 4.145302772521972656e-01 3.986614942550659180e-01 -3.198332153260707855e-03
-1.847272217273712158e-01 -8.036311268806457520e-01 9.807927906513214111e-02 4.791795089840888977e-02 1.822821982204914093e-02 2.261217087507247925e-01 -4.958467185497283936e-01 -1.039704307913780212e-01
-7.188060134649276733e-02 -4.432922601699829102e-01 -4.044693410396575928e-01 -5.303354561328887939e-02 3.297192156314849854e-01 5.791284441947937012e-01 1.285969763994216919e-01 -4.138545095920562744e-01
-9.742073714733123779e-02 -2.154404670000076294e-01 -4.001130163669586182e-01 -5.625165700912475586e-01 3.292101621627807617e-02 6.686978340148925781e-01 1.071812808513641357e-01 8.860579878091812134e-02
-2.558275461196899414e-01 -6.102872490882873535e-01 6.684499233961105347e-02 5.121627822518348694e-02 -6.441861987113952637e-01 3.367218971252441406e-01 1.418390870094299316e-01 8.083584159612655640e-02
-4.148106575012207031e-01 -5.748983621597290039e-01 2.179986238479614258e-01 -1.573733091354370117e-01 4.273062050342559814e-01 1.776723116636276245e-01 -3.145419955253601074e-01 -3.347229957580566406e-01
-2.248934060335159302e-01 2.151889353990554810e-01 -1.543289124965667725e-01 -5.753636360168457031e-01 -3.652040362358093262e-01 5.320439934730529785e-01 -3.312378525733947754e-01 -1.486362516880035400e-01
-6.626774668693542480e-01 -1.813521236181259155e-01 -3.244400024414062500e-01 -2.572091519832611084e-01 -1.879841536283493042e-01 4.651037752628326416e-01 3.232655525207519531e-01 1.980014517903327942e-02
2.328202277421951294e-01 -5.566754341125488281e-01 -3.204244077205657959e-01 -6.190611720085144043e-01 -2.405951023101806641e-01 1.571733802556991577e-01 2.104446291923522949e-01 1.520605683326721191e-01
-1.241601034998893738e-01 7.046817243099212646e-02 3.137570805847644806e-03 -1.658071428537368774e-01 -4.609692096710205078e-01 3.853893280029296875e-01 -4.595210850238800049e-01 -6.163922548294067383e-01
-7.221022248268127441e-01 -1.295986473560333252e-01 -3.812372684478759766e-01 -1.920351386070251465e-01 -1.294999569654464722e-01 4.655735790729522705e-01 2.007017433643341064e-01 -7.578463107347488403e-02
-4.231729209423065186e-01 -4.737964570522308350e-01 1.875326782464981079e-01 -7.014580070972442627e-02 -4.127819240093231201e-01 -2.713599503040313721e-01 -4.044417440891265869e-01 -3.856870234012603760e-01
-8.814651519060134888e-02 -4.090633392333984375e-01 2.631272077560424805e-01 1.952576078474521637e-02 -7.113149166107177734e-01 2.491672337055206299e-01 -2.878005504608154297e-01 -3.231067061424255371e-01
-6.295536756515502930e-01 -3.362438678741455078e-01 -2.156984210014343262e-01 -5.638277530670166016e-02 -1.259235739707946777e-01 6.285682916641235352e-01 1.693067550659179688e-01 3.574818372726440430e-02
-3.425782918930053711e-01 1.444694548845291138e-01 -2.698418498039245605e-01 -2.893865406513214111e-01 -3.533480763435363770e-01 5.821378231048583984e-01 -1.951605826616287231e-01 -4.509794116020202637e-01
-2.140376530587673187e-02 -4.313837289810180664e-01 1.948313713073730469e-01 -6.710541844367980957e-01 -3.290141522884368896e-01 -1.710914224386215210e-01 -4.317969679832458496e-01 -3.472593799233436584e-02
-2.991106212139129639e-01 8.451071381568908691e-02 -2.144641280174255371e-01 -3.214595317840576172e-01 1.728551387786865234e-01 6.902201771736145020e-01 -1.925559490919113159e-01 -4.590197503566741943e-01
1.060991585254669189e-01 -9.696200489997863770e-02 -1.941292583942413330e-01 -1.340512782335281372e-01 -9.078954905271530151e-02 6.941477060317993164e-01 -2.464513033628463745e-01 -6.106255054473876953e-01
-3.787881433963775635e-01 -3.285716176033020020e-01 -2.600714750587940216e-02 -2.934775352478027344e-01 -3.705561906099319458e-02 -3.011124730110168457e-01 -2.901872992515563965e-01 -6.967813968658447266e-01
-2.699580788612365723e-01 -7.662418484687805176e-02 -9.993752837181091309e-02 -4.097261428833007812e-01 -3.358236253261566162e-01 6.389015913009643555e-01 4.167104363441467285e-01 -2.208350151777267456e-01
-3.163582384586334229e-01 -3.164300024509429932e-01 2.812258601188659668e-01 4.358903318643569946e-02 -2.223038971424102783e-01 4.564625322818756104e-01 2.196462750434875488e-01 -6.424795985221862793e-01
-2.067823708057403564e-02 -6.031608581542968750e-01 3.906209766864776611e-01 -5.889664292335510254e-01 -3.876497736200690269e-03 2.486081421375274658e-02 3.249095678329467773e-01 -1.735044419765472412e-01
-3.452104926109313965e-01 -4.061112403869628906e-01 -1.929458230733871460e-01 -2.995399236679077148e-01 -3.330283239483833313e-02 -3.145746588706970215e-01 -3.237508833408355713e-01 -6.197339296340942383e-01
-3.831728100776672363e-01 8.528494089841842651e-02 -2.874959707260131836e-01 -2.475452870130538940e-01 1.682345867156982422e-01 6.577747464179992676e-01 -2.927118837833404541e-01 -3.941088616847991943e-01
-1.789456047117710114e-02 -7.832106351852416992e-01 2.374513745307922363e-01 -2.420485317707061768e-01 1.565131098031997681e-01 2.203987836837768555e-01 -4.451689124107360840e-01 -6.548481527715921402e-03
-1.644129008054733276e-01 -6.360190361738204956e-02 -1.251676231622695923e-01 -7.762441039085388184e-01 -8.866968005895614624e-02 -2.220779098570346832e-02 -5.784573554992675781e-01 -8.793798089027404785e-02
-4.516752362251281738e-01 -2.616010606288909912e-01 -4.234296977519989014e-01 -6.098262593150138855e-02 -2.952553629875183105e-01 5.454584956169128418e-01 -3.759224116802215576e-01 1.361050158739089966e-01
5.962968338280916214e-03 -2.692927420139312744e-01 5.316175222396850586e-01 -2.618013024330139160e-01 -3.695624172687530518e-01 5.494864583015441895e-01 -1.662145555019378662e-01 -3.318882882595062256e-01
-1.209605112671852112e-01 -8.515624403953552246e-01 2.967330515384674072e-01 -4.378334805369377136e-02 3.482352197170257568e-02 5.895220488309860229e-02 -2.098530232906341553e-01 -3.485918343067169189e-01
-3.977068066596984863e-01 -2.895147725939750671e-02 -7.055996656417846680e-01 -4.408752918243408203e-01 -2.472122758626937866e-01 2.900857925415039062e-01 -5.085455998778343201e-02 -2.998921647667884827e-02
-2.744763195514678955e-01 -6.534718275070190430e-01 1.621549725532531738e-01 -2.880353331565856934e-01 4.609647989273071289e-01 1.716189384460449219e-01 -2.205129563808441162e-01 -3.127478659152984619e-01
3.995808064937591553e-01 -4.286368489265441895e-01 2.117480188608169556e-01 -3.017503619194030762e-01 -2.726682126522064209e-01 3.836966156959533691e-01 -5.029029771685600281e-02 -5.446236729621887207e-01
-1.381218284368515015e-01 -4.185742139816284180e-01 -2.307905107736587524e-01 -4.508555531501770020e-01 -2.797510921955108643e-01 -3.161942660808563232e-01 -5.903266668319702148e-01 -1.498596519231796265e-01
-6.763119101524353027e-01 4.192529991269111633e-02 -5.820364691317081451e-03 -4.300302565097808838e-01 -5.056367516517639160e-01 1.977453678846359253e-01 -1.939120739698410034e-01 1.533325165510177612e-01
1.135324910283088684e-01 -1.722746342420578003e-01 -2.188419997692108154e-01 -6.927021145820617676e-01 -4.766415953636169434e-01 2.803907096385955811e-01 3.378933072090148926e-01 -9.861915558576583862e-02
-6.280553936958312988e-01 -1.360267847776412964e-01 -4.979740977287292480e-01 -1.827253997325897217e-01 -3.334146738052368164e-01 4.137583971023559570e-01 -1.441524177789688110e-01 5.034887418150901794e-02
-4.596343636512756348e-01 -3.094362914562225342e-01 -3.030528426170349121e-01 -1.357998847961425781e-01 1.210111454129219055e-01 -1.162912175059318542e-01 -2.688720226287841797e-01 -6.944374442100524902e-01
-2.112554460763931274e-01 3.622414544224739075e-02 -3.200618028640747070e-01 -4.041972160339355469e-01 -3.905676305294036865e-01 3.588141202926635742e-01 3.276719450950622559e-01 -5.473430156707763672e-01
-4.670856893062591553e-01 -6.950588822364807129e-01 -1.160140261054039001e-01 -7.628396153450012207e-02 -3.793448209762573242e-01 -4.363876301795244217e-03 2.064788490533828735e-01 3.047797381877899170e-01
-4.108255207538604736e-01 -4.677930176258087158e-01 -2.748129069805145264e-01 -2.967336475849151611e-01 4.492321982979774475e-02 -3.323378562927246094e-01 -3.001715242862701416e-01 -4.962355196475982666e-01
-7.522564381361007690e-02 1.783366203308105469e-01 -1.331058293581008911e-01 -5.936110615730285645e-01 -3.851832449436187744e-01 5.083862543106079102e-01 -3.847618699073791504e-01 -1.938592344522476196e-01
-1.886108666658401489e-01 -5.787545815110206604e-02 -1.624126285314559937e-01 -4.324103891849517822e-01 -3.814136683940887451e-01 6.708729863166809082e-01 3.376174271106719971e-01 -1.954160928726196289e-01
-5.692141056060791016e-01 -1.214001178741455078e-01 -4.584712088108062744e-01 -3.693364858627319336e-01 -1.335404962301254272e-01 4.210894405841827393e-01 3.359034955501556396e-01 -8.167949318885803223e-02
-1.577880829572677612e-01 -1.222580149769783020e-01 3.388556838035583496e-01 -1.495032608509063721e-01 -1.397951990365982056e-01 5.517423748970031738e-01 -1.012527793645858765e-01 -6.991187930107116699e-01
-3.253348767757415771e-01 -7.483336925506591797e-01 -4.466699957847595215e-01 -2.376006394624710083e-01 1.443452835083007812e-01 -2.373186647891998291e-01 2.644762955605983734e-02 1.817766018211841583e-02
1.979669332504272461e-01 -6.699635386466979980e-01 -1.400314718484878540e-01 -3.191959261894226074e-01 1.168698668479919434e-01 4.878815412521362305e-01 3.337338566780090332e-01 -1.655236184597015381e-01
-1.135994568467140198e-01 -6.373572349548339844e-01 3.354110121726989746e-01 7.800656557083129883e-02 -2.608525454998016357e-01 3.663867712020874023e-01 2.633713483810424805e-01 -4.366208910942077637e-01
-1.081459745764732361e-01 -2.057856470346450806e-01 -3.937358260154724121e-01 -5.075148940086364746e-01 2.393222898244857788e-01 6.257499456405639648e-01 2.434313893318176270e-01 -1.589352935552597046e-01
9.702409058809280396e-02 -6.909539103507995605e-01 -5.671224594116210938e-01 -2.138531059026718140e-01 -3.744498193264007568e-01 3.681731224060058594e-02 -5.489824712276458740e-02 3.501576557755470276e-02
-1.561565548181533813e-01 -7.909766435623168945e-01 1.443236023187637329e-01 -2.896853089332580566e-01 7.645720988512039185e-02 -1.698946505784988403e-01 -4.406540393829345703e-01 -1.278224885463714600e-01
-2.038463503122329712e-01 -1.852122135460376740e-02 -3.645272254943847656e-01 -2.820304632186889648e-01 1.194282993674278259e-01 7.292622923851013184e-01 -2.618424892425537109e-01 -3.619866073131561279e-01
-3.109017312526702881e-01 -4.528752863407135010e-01 -2.716676592826843262e-01 -4.270743131637573242e-01 -2.563825845718383789e-01 -4.033561348915100098e-01 -3.059985935688018799e-01 -3.463883101940155029e-01
-3.474710881710052490e-01 -5.253606438636779785e-01 3.236213326454162598e-01 1.819036751985549927e-01 -3.467284142971038818e-01 3.217785358428955078e-01 2.081689834594726562e-01 -4.453584253787994385e-01
-2.656801640987396240e-01 -8.480259180068969727e-01 -1.388810425996780396e-01 6.610261648893356323e-02 1.725340485572814941e-01 1.657641232013702393e-01 -3.370406329631805420e-01 -1.255651414394378662e-01
-3.010124266147613525e-01 -2.735833823680877686e-02 -4.282913729548454285e-02 -2.674649953842163086e-01 -4.089185595512390137e-01 6.356307864189147949e-01 2.503970265388488770e-01 -4.487000107765197754e-01
-5.573053285479545593e-02 -8.090248703956604004e-01 -2.299935072660446167e-01 1.507794857025146484e-01 -4.118646085262298584e-01 2.905614376068115234e-01 -1.107886359095573425e-01 2.022456005215644836e-02
3.228102922439575195e-01 -6.005918979644775391e-01 2.667098045349121094e-01 -2.026020735502243042e-01 -3.523940443992614746e-01 1.691213697195053101e-01 -1.901286542415618896e-01 -4.837031364440917969e-01
-3.217046856880187988e-01 -1.869875043630599976e-01 1.869578808546066284e-01 -6.596361398696899414e-01 -2.169078886508941650e-01 -3.106593191623687744e-01 -4.223722815513610840e-01 -2.636515498161315918e-01
-4.428901243954896927e-03 -8.612034916877746582e-01 2.716825008392333984e-01 -2.125112414360046387e-01 9.197626262903213501e-02 -7.597704976797103882e-02 -2.290820032358169556e-01 -2.694920003414154053e-01
-7.533324360847473145e-01 -4.135183691978454590e-01 -8.905266970396041870e-02 -1.967054903507232666e-01 -2.780889272689819336e-01 1.366891860961914062e-01 1.697872132062911987e-01 3.000406920909881592e-01
-6.973824650049209595e-02 -3.359106183052062988e-01 -4.110415279865264893e-02 -1.059187576174736023e-01 -7.330445051193237305e-01 2.706631422042846680e-01 3.275964558124542236e-01 -3.891787528991699219e-01
3.119901120662689209e-01 -3.560888171195983887e-01 1.989797353744506836e-01 -3.535491526126861572e-01 -3.233779370784759521e-01 3.413164615631103516e-01 -5.724389106035232544e-02 -6.220336556434631348e-01
-3.303129374980926514e-01 2.577241659164428711e-01 -1.849624365568161011e-01 -5.218032598495483398e-01 -3.584019839763641357e-01 5.019456744194030762e-01 -2.860047817230224609e-01 -2.361815273761749268e-01
3.195733949542045593e-02 -5.676766037940979004e-01 2.047657817602157593e-01 -6.087351441383361816e-01 -1.902018040418624878e-01 -1.165098175406455994e-01 3.891431391239166260e-01 -2.510992884635925293e-01
1.451471913605928421e-02 -9.039450883865356445e-01 1.200936883687973022e-01 -2.217862457036972046e-01 2.133961021900177002e-01 1.656536608934402466e-01 -2.067066580057144165e-01 -5.791618302464485168e-02
-1.904847025871276855e-01 -5.686771869659423828e-01 -1.381420046091079712e-01 -2.753606140613555908e-01 -3.835857510566711426e-01 -3.667576014995574951e-01 -4.989939332008361816e-01 -1.215370446443557739e-01
1.071290224790573120e-01 -5.023201107978820801e-01 2.962797284126281738e-01 -1.970576941967010498e-01 -4.866290092468261719e-01 4.168578088283538818e-01 2.949758768081665039e-01 -3.346571028232574463e-01
-1.842407882213592529e-01 -5.716507434844970703e-01 2.717696428298950195e-01 2.151925861835479736e-01 -2.413111478090286255e-01 5.653162002563476562e-01 -6.684111058712005615e-02 -3.698958456516265869e-01
3.291706740856170654e-01 -3.479857742786407471e-01 9.392803534865379333e-03 -7.093865275382995605e-01 6.153801083564758301e-02 1.545111238956451416e-01 2.425547242164611816e-01 -4.251372516155242920e-01
9.507747367024421692e-03 -5.368201732635498047e-01 -3.521799147129058838e-01 -1.357627511024475098e-01 2.782116830348968506e-01 5.272276401519775391e-01 2.931275367736816406e-01 -3.577388525009155273e-01
-5.593934059143066406e-01 -1.903290301561355591e-01 -5.121152400970458984e-01 -4.118838012218475342e-01 -2.435662895441055298e-01 3.404794633388519287e-01 5.817485228180885315e-02 2.007697820663452148e-01
-1.110720708966255188e-01 -1.582621932029724121e-01 9.175377339124679565e-02 -5.892643332481384277e-01 -1.848035603761672974e-01 7.133058905601501465e-01 1.487273722887039185e-01 2.046643793582916260e-01
-4.240636229515075684e-01 3.552952036261558533e-02 -1.547036468982696533e-01 -3.979141414165496826e-01 -3.586735427379608154e-01 6.047202348709106445e-01 -3.695788979530334473e-01 7.560988515615463257e-02
-4.836463034152984619e-01 -2.735981047153472900e-01 -9.497787058353424072e-02 2.267280519008636475e-01 -2.317639589309692383e-01 2.655433714389801025e-01 2.954397797584533691e-01 -6.475272178649902344e-01
2.531922459602355957e-01 -4.293113052845001221e-01 2.953015863895416260e-01 -2.695989012718200684e-01 -3.442351222038269043e-01 5.317717194557189941e-01 1.084231212735176086e-01 -4.226869046688079834e-01
-1.930018663406372070e-01 -4.378142766654491425e-03 -6.201440691947937012e-01 -4.460366368293762207e-01 -2.743385434150695801e-01 5.912140756845474243e-02 2.768712937831878662e-01 -4.730636179447174072e-01
-9.214227646589279175e-02 -2.864576280117034912e-01 -5.304803699254989624e-02 -5.607846379280090332e-01 1.093809586018323898e-02 1.052708476781845093e-01 -7.620335817337036133e-01 -1.617585495114326477e-02
7.869447022676467896e-02 -4.655047655105590820e-01 -5.058794021606445312e-01 -5.552738904953002930e-01 -3.369231522083282471e-01 -1.849218308925628662e-01 2.130379676818847656e-01 -1.406096667051315308e-01
-4.316199719905853271e-01 -5.547718405723571777e-01 -2.548990547657012939e-01 -1.660771071910858154e-01 -1.989064365625381470e-01 3.579820692539215088e-01 4.703494012355804443e-01 1.563131064176559448e-01
-4.689109623432159424e-01 -5.522831529378890991e-02 -4.836461246013641357e-01 -3.701484203338623047e-01 -3.517719507217407227e-01 5.313078165054321289e-01 -4.327230621129274368e-03 -9.923068806529045105e-03
-3.930339813232421875e-01 -1.321621835231781006e-01 5.201566033065319061e-03 1.355203539133071899e-01 -3.704826533794403076e-01 3.291581869125366211e-01 1.116736680269241333e-01 -7.426918745040893555e-01
-4.653756618499755859e-01 -3.211326003074645996e-01 -4.679607152938842773e-01 -1.563597619533538818e-01 -8.406123518943786621e-02 6.185812354087829590e-01 -1.632482707500457764e-01 1.431945711374282837e-01
6.516162306070327759e-03 -4.650383591651916504e-01 4.294411540031433105e-01 -4.529333487153053284e-02 -3.374814987182617188e-01 6.298643350601196289e-01 -4.803849756717681885e-02 -2.903362512588500977e-01
-3.602496087551116943e-01 -4.734337329864501953e-01 2.755835466086864471e-02 -2.274236977100372314e-01 -2.622152268886566162e-01 -3.580012023448944092e-01 -3.512323796749114990e-01 -5.227942466735839844e-01
-1.870000660419464111e-01 -8.954486846923828125e-01 2.440489083528518677e-01 -1.122157797217369080e-01 1.175447949208319187e-03 -1.446544006466865540e-02 -2.713813483715057373e-01 -1.311184763908386230e-01
-2.536131441593170166e-01 -4.876217618584632874e-02 -1.297134608030319214e-01 -2.889798581600189209e-01 -3.283632993698120117e-01 5.585542321205139160e-01 3.612623810768127441e-01 -5.316501855850219727e-01
-4.748356640338897705e-01 1.294934153556823730e-01 -2.082171291112899780e-01 -1.838410794734954834e-01 -3.584704697132110596e-01 4.952731430530548096e-01 -4.663456082344055176e-01 -2.988909482955932617e-01
-4.226686060428619385e-01 1.016894429922103882e-01 -7.606589049100875854e-02 -4.893533587455749512e-01 -5.089762210845947266e-01 4.445023536682128906e-01 5.661930143833160400e-02 -3.254426121711730957e-01
-3.675588965415954590e-01 -6.956924796104431152e-01 1.270122677087783813e-01 -2.261446565389633179e-01 3.727941811084747314e-01 2.479612976312637329e-01 -3.275552690029144287e-01 -7.672103494405746460e-02
-1.582924723625183105e-01 -8.742289543151855469e-01 -2.531534731388092041e-01 7.273171097040176392e-02 1.379327625036239624e-01 1.516245156526565552e-01 -3.051660656929016113e-01 -7.841395586729049683e-02
-1.085125654935836792e-01 -3.619928359985351562e-01 -1.787238419055938721e-01 -5.702081322669982910e-01 3.323186635971069336e-01 4.172658547759056091e-02 3.950453698635101318e-01 -4.815276861190795898e-01
-3.721427619457244873e-01 -7.839940786361694336e-01 -1.907008439302444458e-01 1.536733955144882202e-01 9.299004822969436646e-02 8.468391001224517822e-02 -3.667328357696533203e-01 -1.912309527397155762e-01
-6.114407181739807129e-01 -3.217060491442680359e-02 -4.890876412391662598e-01 -4.930125176906585693e-01 -3.022367358207702637e-01 1.902127712965011597e-01 -6.238999590277671814e-02 1.068487316370010376e-01
3.722523152828216553e-02 -5.181187987327575684e-01 2.212174087762832642e-01 -6.256101131439208984e-01 -7.361306250095367432e-02 -1.190262008458375931e-02 3.999000489711761475e-01 -3.526490330696105957e-01
9.652083367109298706e-02 -4.631644785404205322e-01 -5.167384147644042969e-01 -9.605854004621505737e-02 -6.197825074195861816e-01 2.048749849200248718e-02 -3.350424170494079590e-01 -5.579331144690513611e-02
-2.410555332899093628e-01 8.125100284814834595e-02 -6.107158958911895752e-02 -1.553157866001129150e-01 -3.838467299938201904e-01 3.298878073692321777e-01 -3.391901254653930664e-01 -7.322728633880615234e-01
9.489176422357559204e-02 -2.967523597180843353e-02 1.714640483260154724e-02 -3.429965674877166748e-01 -4.784924983978271484e-01 3.960276842117309570e-01 -5.357163771986961365e-02 -6.953498125076293945e-01
-4.950606822967529297e-01 -9.821698069572448730e-03 -2.273301482200622559e-01 -1.488171219825744629e-01 4.887890070676803589e-02 7.130343914031982422e-01 -3.857834935188293457e-01 -1.461400538682937622e-01
-5.544314980506896973e-01 -3.437819182872772217e-01 -3.348352015018463135e-02 -2.837649285793304443e-01 -6.230653524398803711e-01 8.111905306577682495e-02 1.361803114414215088e-01 2.818512916564941406e-01
-2.265555225312709808e-02 -3.310399055480957031e-01 -6.720375418663024902e-01 -5.894579887390136719e-01 2.013488113880157471e-02 -1.255786120891571045e-01 -2.728125452995300293e-01 -1.422114390879869461e-02
2.141291499137878418e-01 -5.057320594787597656e-01 -4.910437166690826416e-01 -6.706658005714416504e-01 1.017170771956443787e-02 -5.188195779919624329e-02 -4.306107014417648315e-02 -5.308369919657707214e-02
1.742471307516098022e-01 -3.314356207847595215e-01 2.744246125221252441e-01 -2.281530946493148804e-01 -5.296579599380493164e-01 1.744680851697921753e-01 -1.596592515707015991e-01 -6.292518973350524902e-01
-1.873882263898849487e-01 -2.813058495521545410e-01 -2.049902081489562988e-02 -6.223940849304199219e-01 -1.409260481595993042e-01 -1.627569943666458130e-01 -6.564767956733703613e-01 -1.436880975961685181e-01
-3.396486937999725342e-01 -4.669934511184692383e-01 -4.736606031656265259e-03 -5.637722611427307129e-01 -1.831712783314287663e-03 -3.903345167636871338e-01 -3.305398225784301758e-01 -2.950823009014129639e-01
-3.668773546814918518e-02 -2.880269289016723633e-01 -1.006375998258590698e-01 -6.299538016319274902e-01 3.418456017971038818e-01 -4.502005502581596375e-02 1.569851934909820557e-01 -6.043139696121215820e-01
1.614907979965209961e-01 -5.092198848724365234e-01 -3.796875774860382080e-01 -7.374443411827087402e-01 -6.070001050829887390e-02 -7.149607688188552856e-02 9.182515740394592285e-02 9.695959836244583130e-02
8.440017700195312500e-02 -3.693999648094177246e-01 -5.882384777069091797e-01 -6.832222342491149902e-01 3.140047565102577209e-02 -9.104178100824356079e-02 -1.848940253257751465e-01 1.195418462157249451e-02
1.563597470521926880e-01 -7.520391345024108887e-01 -1.840891987085342407e-01 -2.426785528659820557e-01 1.778770834207534790e-01 4.086094796657562256e-01 2.892988622188568115e-01 -1.868454068899154663e-01
1.699207872152328491e-01 -3.968121111392974854e-01 -6.706985831260681152e-01 -4.261122941970825195e-01 -3.842277526855468750e-01 -3.489377722144126892e-02 -2.881570719182491302e-02 -1.804994940757751465e-01
7.245310582220554352e-03 -5.594260692596435547e-01 1.625995188951492310e-01 -5.569943785667419434e-01 -1.744528114795684814e-01 -1.676029264926910400e-01 3.140933811664581299e-01 -4.394648075103759766e-01
-1.791104525327682495e-01 -5.783251523971557617e-01 3.712875247001647949e-01 5.184110999107360840e-02 -2.620527148246765137e-01 3.888641893863677979e-01 2.460420727729797363e-01 -4.609708487987518311e-01
-3.176474869251251221e-01 -2.840508520603179932e-01 -1.649690121412277222e-01 -6.677718162536621094e-01 1.960914433002471924e-01 -1.759482920169830322e-01 -5.181195735931396484e-01 -8.615959435701370239e-02
-1.426588296890258789e-01 -2.317105829715728760e-01 1.885655522346496582e-01 -6.215899586677551270e-01 -3.536248207092285156e-01 -1.423134058713912964e-01 -5.709609985351562500e-01 -1.809080839157104492e-01
1.784947514533996582e-02 -5.331157445907592773e-01 -2.616037726402282715e-01 -4.910151362419128418e-01 4.785564243793487549e-01 1.082479730248451233e-01 1.527387797832489014e-01 -3.766609728336334229e-01
-1.516894996166229248e-01 -1.073781773447990417e-01 -4.894822835922241211e-02 -4.432927072048187256e-02 -6.788044571876525879e-01 4.882206916809082031e-01 -2.142820954322814941e-01 -4.648088812828063965e-01
-5.361865758895874023e-01 -3.346074521541595459e-01 -5.328880622982978821e-02 -1.915312558412551880e-01 -7.007257342338562012e-01 1.025625169277191162e-01 -3.821318969130516052e-02 2.408774793148040771e-01
-1.225576326251029968e-01 -3.182824552059173584e-01 -2.558096349239349365e-01 -5.036980509757995605e-01 -3.651207089424133301e-01 -4.316371977329254150e-01 -4.145284593105316162e-01 -2.703108191490173340e-01
-1.319573223590850830e-01 -2.533500641584396362e-02 1.065271422266960144e-01 -2.714363038539886475e-01 -6.004486083984375000e-01 6.137701869010925293e-01 1.131007671356201172e-01 -3.832434713840484619e-01
-2.328814566135406494e-01 -1.138401255011558533e-01 3.107696175575256348e-01 -1.480535417795181274e-01 -3.067786991596221924e-01 4.262667894363403320e-01 -8.763265609741210938e-02 -7.285692095756530762e-01
-6.090520620346069336e-01 -3.490841090679168701e-01 -2.030387148261070251e-02 -1.465270221233367920e-01 1.438851058483123779e-01 -1.117725297808647156e-01 -2.127088308334350586e-01 -6.378654837608337402e-01
-1.410100311040878296e-01 -1.631979048252105713e-01 -5.020141601562500000e-01 -5.377251505851745605e-01 2.327757924795150757e-01 5.956925749778747559e-01 2.530112490057945251e-02 -5.139682441949844360e-02
-1.765724457800388336e-02 -4.611064791679382324e-01 -5.919326543807983398e-01 -3.512712419033050537e-01 1.219468563795089722e-01 5.217064023017883301e-01 1.609292179346084595e-01 -1.861828379333019257e-02
-4.833765029907226562e-01 6.069187819957733154e-02 3.099249899387359619e-01 -4.622626900672912598e-01 -2.552072703838348389e-01 5.130681395530700684e-01 1.111012622714042664e-01 -3.349777162075042725e-01
1.656849235296249390e-01 -5.013447403907775879e-01 -2.706425487995147705e-01 -7.869739085435867310e-02 -7.078225016593933105e-01 1.541447043418884277e-01 -3.403999805450439453e-01 -3.340301290154457092e-02
-1.541142463684082031e-01 -3.771606087684631348e-02 2.843802273273468018e-01 -5.610430240631103516e-01 -3.467586636543273926e-01 5.954549312591552734e-01 2.693658471107482910e-01 -1.783788353204727173e-01
-1.764133423566818237e-01 1.919037401676177979e-01 -2.093718200922012329e-01 -7.280169129371643066e-01 -2.999713122844696045e-01 3.902169764041900635e-01 1.106029227375984192e-01 -3.220576643943786621e-01
2.493778616189956665e-01 -4.938448369503021240e-01 -5.286485552787780762e-01 -5.684542059898376465e-01 -2.161124497652053833e-01 1.515703946352005005e-01 1.351308077573776245e-01 -5.813863128423690796e-02
-1.294176429510116577e-01 -6.923245787620544434e-01 -1.800852715969085693e-01 2.400755137205123901e-01 -4.005261957645416260e-01 4.288439154624938965e-01 -1.984247565269470215e-01 -1.736958920955657959e-01
-1.043537110090255737e-01 -6.379282474517822266e-01 9.434153139591217041e-02 -2.512948215007781982e-01 -2.213502526283264160e-01 -2.057029604911804199e-01 -6.159151792526245117e-01 -1.986132860183715820e-01
-2.945094406604766846e-01 -6.649941802024841309e-01 2.724415659904479980e-01 -4.072991311550140381e-01 3.889007270336151123e-01 4.174756631255149841e-02 -2.261767685413360596e-01 -1.636688560247421265e-01
-5.284811258316040039e-01 -5.087619423866271973e-01 2.445277385413646698e-02 -9.402592480182647705e-02 -3.417304754257202148e-01 3.424815535545349121e-01 4.164072573184967041e-01 2.120416313409805298e-01
-1.778122186660766602e-01 -8.452768921852111816e-01 -4.764764904975891113e-01 -1.490545924752950668e-02 5.699885264039039612e-02 2.053816337138414383e-03 -1.509449183940887451e-01 2.450509928166866302e-02
-3.752171397209167480e-01 -5.160460472106933594e-01 7.487778365612030029e-02 -4.804525971412658691e-01 2.515178024768829346e-01 -2.181957960128784180e-01 -3.937999904155731201e-01 -3.008624315261840820e-01
-5.487179756164550781e-01 -2.297533303499221802e-01 -1.864925175905227661e-01 -2.445139363408088684e-02 9.868403524160385132e-02 7.455780506134033203e-01 -2.117532640695571899e-01 -1.673830114305019379e-02
-2.684401869773864746e-01 9.407195448875427246e-02 6.721442192792892456e-02 -3.170063793659210205e-01 -5.265517234802246094e-01 6.364873647689819336e-01 -3.071836829185485840e-01 -1.932480037212371826e-01
1.956276297569274902e-01 -4.066723883152008057e-01 1.213066875934600830e-01 -7.662060856819152832e-01 -2.716290205717086792e-02 1.010472998023033142e-01 3.778289556503295898e-01 -2.021320313215255737e-01
1.341191530227661133e-01 -4.521834552288055420e-01 -4.273974895477294922e-01 -4.310852587223052979e-01 -5.665016174316406250e-01 -1.843054890632629395e-01 1.462827622890472412e-01 -1.809635013341903687e-01
-3.554391115903854370e-02 -5.060467123985290527e-01 -3.569610416889190674e-01 -1.646335273981094360e-01 3.245161771774291992e-01 5.688089132308959961e-01 1.348210424184799194e-01 -3.756288588047027588e-01
-9.581482410430908203e-02 -7.978464365005493164e-01 1.374182701110839844e-01 -4.162624180316925049e-01 3.750720024108886719e-01 1.835086499340832233e-03 -1.277688592672348022e-01 -7.138030976057052612e-02
-5.601342320442199707e-01 -3.052665889263153076e-01 2.412879094481468201e-02 -3.252702951431274414e-01 -3.181952983140945435e-02 -2.817668318748474121e-01 -2.301777601242065430e-01 -5.943838953971862793e-01
-5.263550877571105957e-01 1.148602552711963654e-02 -6.597529649734497070e-01 -3.388859927654266357e-01 -1.893800646066665649e-01 2.894067764282226562e-01 -2.135993093252182007e-01 -8.634263277053833008e-02
2.005285471677780151e-01 -3.676849305629730225e-01 -6.046813726425170898e-01 -5.238627791404724121e-01 -3.711757659912109375e-01 1.539589762687683105e-01 9.121628850698471069e-02 -1.213637739419937134e-01
-1.563576757907867432e-01 -1.320077572017908096e-02 -1.298386603593826294e-01 -6.866558790206909180e-01 -4.366918504238128662e-01 4.388788044452667236e-01 3.207628428936004639e-01 -2.864355966448783875e-02
-5.329391360282897949e-01 -6.979261636734008789e-01 5.028693750500679016e-02 9.594621136784553528e-03 1.147596836090087891e-01 8.746916800737380981e-02 -4.240721464157104492e-01 -1.599889695644378662e-01
-2.521869540214538574e-01 -7.199892401695251465e-01 1.478811800479888916e-01 -2.886897325515747070e-01 4.445756971836090088e-01 2.571131587028503418e-01 -2.199310958385467529e-01 -2.611682005226612091e-02
8.299714326858520508e-02 -2.694911062717437744e-01 2.852786183357238770e-01 -1.978985071182250977e-01 -2.383451163768768311e-01 3.930910825729370117e-01 -1.462607830762863159e-01 -7.531383037567138672e-01
-4.481286406517028809e-01 -4.693215787410736084e-01 -1.866729706525802612e-01 -1.245689019560813904e-01 -2.422526627779006958e-01 -3.645972311496734619e-01 -2.747979462146759033e-01 -5.112947225570678711e-01
1.793357729911804199e-01 -7.483934611082077026e-02 -1.305393576622009277e-01 -2.550302445888519287e-01 -4.220130443572998047e-01 3.726399540901184082e-01 -1.577466726303100586e-02 -7.503014802932739258e-01
-1.074551269412040710e-01 -7.786509990692138672e-01 -1.447679102420806885e-01 2.894568741321563721e-01 -3.075848221778869629e-01 4.219123423099517822e-01 2.008628658950328827e-02 -6.626654416322708130e-02
-5.709313750267028809e-01 -3.011048734188079834e-01 -2.802566289901733398e-01 -1.442675143480300903e-01 1.253457367420196533e-01 -1.818202733993530273e-01 -1.740363985300064087e-01 -6.363626122474670410e-01
-3.798390328884124756e-01 -5.679650902748107910e-01 -2.596072852611541748e-01 -1.140725240111351013e-01 -1.581039875745773315e-01 -3.421734273433685303e-01 -3.357697427272796631e-01 -4.448692500591278076e-01
-2.425782829523086548e-01 -4.296487569808959961e-01 2.688140869140625000e-01 -3.538038134574890137e-01 -5.035781264305114746e-01 -1.864454150199890137e-01 -5.202823281288146973e-01 8.546726778149604797e-03
-6.779354810714721680e-01 -5.123435854911804199e-01 -1.326725333929061890e-01 -1.634504646062850952e-01 2.378443777561187744e-01 2.620795182883739471e-02 -4.140062332153320312e-01 -7.022573798894882202e-02
-2.705960273742675781e-01 -3.925394415855407715e-01 4.109185934066772461e-01 -8.507671765983104706e-03 -3.308353424072265625e-01 3.059326410293579102e-01 2.948710024356842041e-01 -5.601504445075988770e-01
-8.075214922428131104e-02 -9.901957213878631592e-02 3.591639697551727295e-01 -3.034472167491912842e-01 -3.425832986831665039e-01 2.661318182945251465e-01 -6.950750201940536499e-02 -7.547015547752380371e-01
-7.533655762672424316e-01 -4.108838140964508057e-01 6.877937167882919312e-02 -3.203445300459861755e-02 1.145142912864685059e-01 -7.365212589502334595e-02 -1.783930808305740356e-01 -4.555169641971588135e-01
-1.860632598400115967e-01 -1.084432825446128845e-01 4.641153514385223389e-01 -1.994702666997909546e-01 -1.472676694393157959e-01 4.250825941562652588e-01 -1.205915063619613647e-01 -6.939048767089843750e-01
-1.380170881748199463e-01 -7.576956748962402344e-01 1.978612542152404785e-01 2.521283365786075592e-02 3.905779495835304260e-02 4.678656756877899170e-01 -2.699131071567535400e-01 -2.716374695301055908e-01
2.431832998991012573e-01 -3.924953341484069824e-01 2.370546460151672363e-01 -2.678138315677642822e-01 -2.810870409011840820e-01 2.510604858398437500e-01 -6.369861215353012085e-02 -7.160945534706115723e-01
2.517735362052917480e-01 -5.846706628799438477e-01 -4.698535203933715820e-01 -5.981667041778564453e-01 -9.001776576042175293e-02 -4.258884489536285400e-02 -6.466727703809738159e-02 4.588784649968147278e-02
-9.159676730632781982e-02 -2.739166915416717529e-01 3.337800130248069763e-02 -5.424714088439941406e-01 6.465274095535278320e-02 1.725827455520629883e-01 -7.658515572547912598e-01 2.639844268560409546e-02
-2.238880395889282227e-01 -5.841790884733200073e-02 1.230517178773880005e-01 -2.018367499113082886e-01 -6.531735062599182129e-01 3.727825880050659180e-01 -1.257852762937545776e-01 -5.560193061828613281e-01
1.938663721084594727e-01 -7.637537121772766113e-01 -2.014627158641815186e-01 -7.078103721141815186e-02 5.549065023660659790e-02 4.571393132209777832e-01 2.504919469356536865e-01 -2.422749698162078857e-01
-1.436776369810104370e-01 -3.333804011344909668e-01 -4.948126971721649170e-01 -5.295290946960449219e-01 -2.327815592288970947e-01 -4.322781562805175781e-01 -1.151582151651382446e-01 -2.977590858936309814e-01
-3.187479376792907715e-01 -7.269351482391357422e-01 -7.139146327972412109e-02 -1.637591421604156494e-01 -1.096633225679397583e-01 3.382273018360137939e-01 4.315391778945922852e-01 1.593782007694244385e-01
-1.147503852844238281e-01 -6.364977359771728516e-01 3.290956318378448486e-01 1.160368621349334717e-01 -3.360719978809356689e-01 5.232173800468444824e-01 -7.558448612689971924e-02 -2.598472833633422852e-01
-4.978560507297515869e-01 -3.107837736606597900e-01 -1.703179478645324707e-01 -2.562805116176605225e-01 -3.869245648384094238e-01 4.032446444034576416e-01 4.975543916225433350e-01 3.142832964658737183e-02
2.343336045742034912e-01 -5.957414507865905762e-01 -3.937919139862060547e-01 -5.229410529136657715e-01 2.064849436283111572e-01 3.382364809513092041e-01 -4.493972659111022949e-02 -5.080464109778404236e-02
1.497140973806381226e-01 -2.589922547340393066e-01 1.756723523139953613e-01 -2.745949625968933105e-01 -3.586353361606597900e-01 1.501224637031555176e-01 2.604567259550094604e-02 -8.077195882797241211e-01
-2.417737618088722229e-03 -2.222581207752227783e-01 -4.532572329044342041e-01 -7.935221791267395020e-01 -3.122366070747375488e-01 -1.620414480566978455e-02 3.224229440093040466e-02 1.291592419147491455e-01
-1.510251760482788086e-01 -3.145848214626312256e-01 1.391795650124549866e-02 -5.704309344291687012e-01 -3.224921599030494690e-02 2.172530815005302429e-02 -7.393393516540527344e-01 -6.714096665382385254e-02
1.411273926496505737e-01 -6.223856806755065918e-01 1.355045586824417114e-01 -5.044069886207580566e-01 -1.462222933769226074e-01 -1.719742417335510254e-01 3.154110610485076904e-01 -4.116930961608886719e-01
-1.244681701064109802e-01 -6.635286808013916016e-01 -2.433889955282211304e-01 3.994589745998382568e-01 -1.713797748088836670e-01 3.271985054016113281e-01 -1.927842795848846436e-01 -3.896612823009490967e-01
-3.859804868698120117e-01 -3.249578475952148438e-01 -7.503089308738708496e-02 -6.174166798591613770e-01 -7.327298820018768311e-02 -4.373772740364074707e-01 -2.607892453670501709e-01 -3.064467012882232666e-01
-6.737095117568969727e-01 1.721695251762866974e-02 -1.985708773136138916e-01 -2.665435373783111572e-01 -3.057371079921722412e-01 4.160865247249603271e-01 -4.051482975482940674e-01 6.778524816036224365e-02
-3.979257941246032715e-01 -4.105714559555053711e-01 -3.376079201698303223e-01 1.276452690362930298e-01 -1.608794629573822021e-01 5.997794866561889648e-01 -3.827371895313262939e-01 1.034808009862899780e-01
-4.219262003898620605e-01 -5.215952992439270020e-01 -3.400852978229522705e-01 -1.593844741582870483e-01 -2.182913124561309814e-01 -3.866503834724426270e-01 -3.095412850379943848e-01 -3.404258191585540771e-01
-3.952147960662841797e-01 -2.977951169013977051e-01 -3.506417572498321533e-01 -3.626336455345153809e-01 6.508345156908035278e-02 -2.877465188503265381e-01 -3.749820291996002197e-01 -5.225179791450500488e-01
-2.403272092342376709e-01 -3.093137443065643311e-01 1.651162840425968170e-02 -6.182978749275207520e-01 -1.870877891778945923e-01 -1.960349231958389282e-01 -6.190052032470703125e-01 -8.604585379362106323e-02
-3.286879062652587891e-01 -2.986819744110107422e-01 -1.764733493328094482e-01 7.806967198848724365e-02 -3.599993586540222168e-01 1.817226856946945190e-01 4.448223412036895752e-01 -6.364164948463439941e-01
6.199107691645622253e-02 -4.303484857082366943e-01 -2.121935784816741943e-01 -4.897934198379516602e-01 4.031209051609039307e-01 1.492636203765869141e-01 1.375128179788589478e-01 -5.677479505538940430e-01
-2.930453717708587646e-01 2.593140602111816406e-01 -3.606944903731346130e-02 -7.806996703147888184e-01 -2.830137014389038086e-01 2.859953641891479492e-01 1.409990526735782623e-02 -2.720272541046142578e-01
-4.380255639553070068e-01 -2.045703828334808350e-01 -1.130951046943664551e-01 1.281407922506332397e-01 -3.776845932006835938e-01 2.875580191612243652e-01 2.009484767913818359e-01 -6.865555047988891602e-01
-8.725143969058990479e-02 -5.475807189941406250e-01 1.256256401538848877e-01 2.405265569686889648e-01 -3.031299710273742676e-01 6.671252846717834473e-01 -1.120421439409255981e-01 -2.634582519531250000e-01
-6.068774461746215820e-01 -3.140865564346313477e-01 1.463049054145812988e-01 -1.383384615182876587e-01 -9.289688616991043091e-02 -2.189266085624694824e-01 -1.680334061384201050e-01 -6.385239958763122559e-01
-2.594495117664337158e-01 1.393220871686935425e-01 -3.879822492599487305e-01 -3.510242104530334473e-01 -3.738152086734771729e-01 4.349589943885803223e-01 1.703554242849349976e-01 -5.306401252746582031e-01
1.605002954602241516e-02 -2.751172184944152832e-01 -4.984724223613739014e-01 -7.620131373405456543e-01 -2.501129806041717529e-01 -5.662852525711059570e-02 2.772227115929126740e-02 1.684712171554565430e-01
-1.232093870639801025e-01 -2.881418764591217041e-01 3.752758726477622986e-02 -5.592162609100341797e-01 6.320086866617202759e-02 6.386089324951171875e-02 -7.596881389617919922e-01 -4.963763803243637085e-02
9.320282936096191406e-02 -4.740143418312072754e-01 5.031847953796386719e-02 -7.685350775718688965e-01 5.193233117461204529e-02 -3.207080066204071045e-02 3.780270516872406006e-01 -1.637550443410873413e-01
-1.819479316473007202e-01 -1.296380758285522461e-01 -1.653309017419815063e-01 -1.474665850400924683e-01 -5.449880361557006836e-01 3.759031593799591064e-01 3.151932954788208008e-01 -6.027820706367492676e-01
-2.148728072643280029e-01 2.948909252882003784e-02 1.352846622467041016e-01 -5.354308485984802246e-01 -9.728338569402694702e-02 7.144692540168762207e-01 -3.475593626499176025e-01 -8.511077612638473511e-02
-3.790051639080047607e-01 -2.600349485874176025e-01 -2.081298679113388062e-01 -2.352434396743774414e-02 -8.791799843311309814e-02 4.223759174346923828e-01 3.119072914123535156e-01 -6.792998909950256348e-01
-2.704241871833801270e-01 -3.788778483867645264e-01 1.121006533503532410e-01 1.006694138050079346e-01 -4.578730165958404541e-01 2.047656327486038208e-01 3.125129640102386475e-01 -6.413894295692443848e-01
2.522517144680023193e-01 -4.208049178123474121e-01 3.695547580718994141e-01 -4.392154216766357422e-01 -8.265567570924758911e-02 2.546350061893463135e-01 -1.297464221715927124e-01 -5.842143893241882324e-01
-2.268534004688262939e-01 -2.569083571434020996e-01 -1.892244219779968262e-01 -3.225686848163604736e-01 -1.609758473932743073e-02 5.880850553512573242e-01 5.430008769035339355e-01 -3.189451396465301514e-01
5.448989942669868469e-02 -5.635926723480224609e-01 -4.389276206493377686e-01 -2.381275445222854614e-01 1.933242380619049072e-01 4.405478537082672119e-01 3.618935644626617432e-01 -2.600157558917999268e-01
-3.359477967023849487e-02 -7.738897800445556641e-01 -2.094005495309829712e-01 9.724280238151550293e-02 3.126176893711090088e-01 3.899242281913757324e-01 1.819753460586071014e-02 -3.107400834560394287e-01
1.234108731150627136e-01 -8.999009430408477783e-02 -1.726640947163105011e-02 -2.433452159166336060e-01 -3.454617261886596680e-01 3.519968688488006592e-01 -4.857902880758047104e-03 -8.209064006805419922e-01
7.113000750541687012e-02 -3.297817111015319824e-01 -4.479917883872985840e-01 -5.817494988441467285e-01 -4.051734507083892822e-01 -2.594465911388397217e-01 2.410792261362075806e-01 -2.397046834230422974e-01
-1.287009418010711670e-01 3.768941760063171387e-02 -3.893718421459197998e-01 -3.579419553279876709e-01 -3.785208463668823242e-01 6.735132336616516113e-01 -6.193222105503082275e-02 -3.186674714088439941e-01
2.976209670305252075e-02 -3.353146314620971680e-01 -1.749885231256484985e-01 -6.791082024574279785e-01 3.327603936195373535e-01 -6.004331633448600769e-02 1.512983720749616623e-02 -5.294389724731445312e-01
-1.417477726936340332e-01 -2.537512481212615967e-01 -6.107220053672790527e-02 -5.950868129730224609e-01 2.026867307722568512e-02 1.417655125260353088e-02 -7.456520795822143555e-01 -3.241830691695213318e-02
-8.033446222543716431e-02 -1.233838051557540894e-01 1.509952396154403687e-01 -5.558911561965942383e-01 -5.089029073715209961e-01 5.818202495574951172e-01 1.818122118711471558e-01 1.263152807950973511e-01
-8.650729805231094360e-02 -7.026702165603637695e-02 -3.256886303424835205e-01 -3.675265908241271973e-01 -5.780081748962402344e-01 2.347029149532318115e-01 3.504818081855773926e-01 -4.841629862785339355e-01
-3.398264944553375244e-01 -6.081151366233825684e-01 1.804874837398529053e-01 -2.616646885871887207e-01 4.511714577674865723e-01 3.297619223594665527e-01 -3.178105056285858154e-01 1.917573623359203339e-02
5.597956478595733643e-02 -3.537027239799499512e-01 8.135158568620681763e-02 -5.723168849945068359e-01 -3.122746646404266357e-01 7.699811458587646484e-02 -6.563579440116882324e-01 5.784350633621215820e-02
-8.138044923543930054e-02 -6.973679065704345703e-01 -4.978557229042053223e-01 -3.736045360565185547e-01 1.713156849145889282e-01 -1.340592801570892334e-01 -2.505237162113189697e-01 9.762989729642868042e-02
-2.053436338901519775e-01 -2.209233492612838745e-01 -6.408674269914627075e-02 -5.816181898117065430e-01 -2.753254175186157227e-01 -4.064606428146362305e-01 -3.526888191699981689e-01 -4.485938549041748047e-01
-1.236139535903930664e-01 -5.954759716987609863e-01 -1.019233539700508118e-01 3.864857554435729980e-01 -3.714529871940612793e-01 4.345863163471221924e-01 -2.384442538022994995e-01 -2.943980097770690918e-01
1.243184804916381836e-01 -1.995402276515960693e-01 -3.860838115215301514e-01 -3.012686967849731445e-01 -5.807130336761474609e-01 3.237391412258148193e-01 -5.117487907409667969e-01 -3.136185929179191589e-02
-4.840466380119323730e-02 -2.780836820602416992e-01 -5.484257936477661133e-01 -3.111335337162017822e-01 1.429115086793899536e-01 4.888346791267395020e-01 3.130047619342803955e-01 -4.066897034645080566e-01
-8.378061652183532715e-02 -1.323836017400026321e-02 -5.613889694213867188e-01 -4.171564280986785889e-01 -3.724551498889923096e-01 7.921098917722702026e-02 3.046229481697082520e-01 -5.155929923057556152e-01
3.945768773555755615e-01 -5.988805890083312988e-01 1.079672649502754211e-01 -2.388122528791427612e-01 -4.590086340904235840e-01 9.106090664863586426e-02 -2.169409543275833130e-01 -3.884823024272918701e-01
-3.357985913753509521e-01 4.967271536588668823e-02 8.382707089185714722e-02 -5.716165155172348022e-02 -2.811594009399414062e-01 5.488930344581604004e-01 -1.306047141551971436e-01 -6.907140016555786133e-01
-2.171562910079956055e-01 -1.365887001156806946e-02 7.738764584064483643e-02 -3.233773410320281982e-01 -3.372198045253753662e-01 6.936677694320678711e-01 2.206643074750900269e-01 -4.455445408821105957e-01
-5.228779315948486328e-01 -2.241373062133789062e-02 -3.502455353736877441e-01 -3.008202910423278809e-01 6.901113688945770264e-02 5.045581459999084473e-01 -5.035741329193115234e-01 1.762234489433467388e-03
6.934723258018493652e-02 -4.946081042289733887e-01 6.502061337232589722e-02 -5.914331078529357910e-01 2.404240891337394714e-02 3.479248611256480217e-03 4.789572954177856445e-01 -4.080964326858520508e-01
3.676926717162132263e-02 -6.408720612525939941e-01 4.193896949291229248e-01 -4.734671115875244141e-01 -8.653915673494338989e-02 -1.201579570770263672e-01 1.919906884431838989e-01 -3.592838346958160400e-01
-1.120505630970001221e-01 -5.146236419677734375e-01 9.614848345518112183e-02 7.862214744091033936e-02 -2.144379541277885437e-02 5.117684006690979004e-01 2.938851118087768555e-01 -5.987035036087036133e-01
2.474556118249893188e-02 -4.218188822269439697e-01 -6.220493093132972717e-02 -6.934841275215148926e-01 2.642910778522491455e-01 4.285353422164916992e-02 3.514317572116851807e-01 -3.761333823204040527e-01
-9.260021895170211792e-02 1.775948554277420044e-01 -1.151914969086647034e-01 -6.137509942054748535e-01 -4.939766824245452881e-01 3.715198338031768799e-01 -4.017506539821624756e-01 -1.627340316772460938e-01
-1.346411108970642090e-01 -5.165414810180664062e-01 3.096789121627807617e-01 4.394653812050819397e-02 -6.833198070526123047e-01 3.450351953506469727e-01 -8.250480890274047852e-02 -1.563404053449630737e-01
5.885727703571319580e-02 -3.415422141551971436e-01 3.912940323352813721e-01 -4.083719253540039062e-01 1.305292695760726929e-01 7.306820750236511230e-01 -2.288331650197505951e-02 -9.245730936527252197e-02
1.199258118867874146e-01 -5.238922834396362305e-01 -9.646860510110855103e-02 -6.013478636741638184e-01 -2.315740287303924561e-01 -2.837774753570556641e-01 3.437994718551635742e-01 -2.964372336864471436e-01
1.703193336725234985e-01 -6.725307106971740723e-01 -5.006941556930541992e-01 -4.080006480216979980e-01 1.481133699417114258e-01 -1.634272374212741852e-02 -2.816013693809509277e-01 5.524640437215566635e-03
-1.575096994638442993e-01 -3.361845016479492188e-01 2.333623170852661133e-01 -6.555048823356628418e-01 2.274864725768566132e-02 -1.128679662942886353e-01 -5.823930501937866211e-01 -1.599618792533874512e-01
-2.702943384647369385e-01 -2.294458746910095215e-01 -5.646984558552503586e-03 -6.020607352256774902e-01 -2.362144887447357178e-01 -4.128019511699676514e-01 -3.000088334083557129e-01 -4.422426521778106689e-01
6.206116825342178345e-02 -2.787515521049499512e-01 1.815075427293777466e-01 -6.669291257858276367e-01 -3.705848753452301025e-01 1.240115147083997726e-02 -5.504151582717895508e-01 -1.621190644800662994e-02
-4.879859089851379395e-02 -2.974012196063995361e-01 -1.376222167164087296e-02 -6.652469635009765625e-01 -6.331103295087814331e-02 4.495893046259880066e-02 -6.785110235214233398e-01 4.623109009116888046e-03
-1.984788477420806885e-01 -2.970134317874908447e-01 2.806394994258880615e-01 -7.072553038597106934e-01 -1.023212894797325134e-01 -1.555903106927871704e-01 -4.678337275981903076e-01 -1.996849179267883301e-01
1.329872310161590576e-01 -5.401764512062072754e-01 2.225546240806579590e-01 -5.458922311663627625e-02 -4.909206032752990723e-01 7.220147550106048584e-02 -2.754025459289550781e-01 -5.620949268341064453e-01
-2.809841334819793701e-01 -6.124963760375976562e-01 4.147468507289886475e-01 -3.465709686279296875e-01 2.515788376331329346e-01 -5.767444148659706116e-02 3.097967058420181274e-02 -4.314996004104614258e-01
6.604328751564025879e-02 -2.353746443986892700e-01 2.680669724941253662e-02 -7.386855483055114746e-01 -2.603490352630615234e-01 1.774887368083000183e-02 -5.705931186676025391e-01 1.375053543597459793e-02
1.772662699222564697e-01 -3.666742444038391113e-01 -5.713129043579101562e-01 -4.816941320896148682e-01 -1.646692007780075073e-01 2.988136410713195801e-01 3.208076357841491699e-01 -2.374361455440521240e-01
8.350245654582977295e-02 -3.490042686462402344e-01 1.378617584705352783e-01 -3.399928212165832520e-01 1.984649002552032471e-01 7.803141474723815918e-01 -2.942343950271606445e-01 4.207068309187889099e-02
-1.298890560865402222e-01 -6.642660498619079590e-02 9.690272808074951172e-02 -1.979519277811050415e-01 -7.083364129066467285e-01 5.129566788673400879e-01 2.266344055533409119e-02 -4.059095680713653564e-01
-1.091035902500152588e-01 -8.542000502347946167e-02 -4.016637802124023438e-01 -2.909242510795593262e-01 -6.433771252632141113e-01 5.216761305928230286e-02 2.881829738616943359e-01 -4.848958849906921387e-01
-2.799471914768218994e-01 -1.932208687067031860e-01 2.548634409904479980e-01 -3.993452489376068115e-01 -2.876141369342803955e-01 6.988830566406250000e-01 -4.353300854563713074e-02 2.946332693099975586e-01
-3.187758326530456543e-01 -2.868466265499591827e-02 -6.990418583154678345e-02 -3.427138626575469971e-01 1.800259649753570557e-01 8.372676372528076172e-01 1.365598849952220917e-02 -2.039782851934432983e-01
-1.306814104318618774e-01 -3.537731766700744629e-01 3.462915718555450439e-01 -3.449704051017761230e-01 -5.573527812957763672e-01 4.794672727584838867e-01 3.657294809818267822e-02 2.774454951286315918e-01
5.727491900324821472e-02 -3.163773119449615479e-01 2.478675544261932373e-01 -4.112058579921722412e-01 2.716169059276580811e-01 7.418789267539978027e-01 -1.840304732322692871e-01 -8.982807397842407227e-02
8.241152763366699219e-02 -7.437930703163146973e-01 -3.563554584980010986e-01 -5.518169328570365906e-02 3.057954907417297363e-01 3.882080912590026855e-01 -1.580029726028442383e-02 -2.558902502059936523e-01
2.717119455337524414e-01 -5.844435095787048340e-01 2.458493411540985107e-01 -2.041068673133850098e-01 -3.470644354820251465e-01 2.482037246227264404e-01 8.320967108011245728e-02 -5.417696833610534668e-01
3.617067933082580566e-01 -5.801241993904113770e-01 1.352417320013046265e-01 -1.406360268592834473e-01 -1.287772059440612793e-01 3.322816193103790283e-01 -2.251302748918533325e-01 -5.629183053970336914e-01
1.670662313699722290e-01 -2.336642146110534668e-01 -5.139222145080566406e-01 -6.576849818229675293e-01 -4.105980694293975830e-01 1.878749877214431763e-01 1.300252676010131836e-01 5.470687523484230042e-03
-5.147638320922851562e-01 -4.363569319248199463e-01 -1.761114150285720825e-01 -4.061805903911590576e-01 3.539691865444183350e-01 -1.074985265731811523e-01 -3.915183544158935547e-01 -2.418185025453567505e-01
-1.729933172464370728e-01 -5.665444582700729370e-02 5.901553630828857422e-01 -4.799976646900177002e-01 -3.288407027721405029e-01 4.797134995460510254e-01 3.853700309991836548e-02 -2.200819253921508789e-01
7.992463558912277222e-02 -3.279391527175903320e-01 -3.863393664360046387e-01 -1.932932287454605103e-01 -7.441725730895996094e-01 1.126274168491363525e-01 -3.644007742404937744e-01 1.348347309976816177e-02
-6.420000195503234863e-01 -2.713544964790344238e-01 -2.947939634323120117e-01 -1.711545288562774658e-01 -1.661505103111267090e-01 3.886883556842803955e-01 4.524751901626586914e-01 -1.207759827375411987e-01
1.639306992292404175e-01 -3.050478398799896240e-01 2.970199286937713623e-01 -3.070142865180969238e-01 -4.726748466491699219e-01 4.453206658363342285e-01 -5.522363260388374329e-02 -5.223143696784973145e-01
-1.849290132522583008e-01 -5.366101264953613281e-01 2.062587738037109375e-01 -5.265458822250366211e-01 -5.345339328050613403e-02 -2.326648533344268799e-01 -5.365756750106811523e-01 -1.146909520030021667e-01
2.008201181888580322e-01 -4.124991595745086670e-01 1.573240458965301514e-01 -6.437919735908508301e-01 -1.241776347160339355e-01 1.241761073470115662e-01 3.932698667049407959e-01 -4.059504270553588867e-01
-9.603566676378250122e-02 -7.013912796974182129e-01 2.978890836238861084e-01 -3.922993838787078857e-01 6.657529156655073166e-03 -5.989160761237144470e-02 -4.990769624710083008e-01 -5.900523439049720764e-02
-1.197416037321090698e-01 -2.210061997175216675e-01 -2.315197288990020752e-01 -6.490956544876098633e-01 1.293474584817886353e-01 6.052638888359069824e-01 2.765086293220520020e-01 -4.857580363750457764e-02
-1.192794889211654663e-01 -2.158098667860031128e-02 -1.210625395178794861e-01 -1.755894869565963745e-01 -7.117062211036682129e-01 1.939185112714767456e-01 -4.791896045207977295e-01 -4.075119495391845703e-01
4.366674274206161499e-02 -4.564817845821380615e-01 2.060001045465469360e-01 -2.167451232671737671e-01 -7.700801491737365723e-01 5.190314841456711292e-04 -1.441275477409362793e-01 -2.941201329231262207e-01
-5.993816256523132324e-01 -3.098441958427429199e-01 -1.183934733271598816e-01 1.577741503715515137e-01 1.431585848331451416e-01 6.701588630676269531e-01 5.331336334347724915e-02 -1.826991885900497437e-01
-7.213476300239562988e-01 5.303250625729560852e-02 -1.730304509401321411e-01 -3.871737420558929443e-01 -4.681685566902160645e-01 1.321398019790649414e-01 -2.432050257921218872e-01 3.479976207017898560e-02
-4.680436849594116211e-01 -5.988976359367370605e-02 -4.048095345497131348e-01 -3.107566535472869873e-01 -2.203591912984848022e-01 3.622850775718688965e-01 4.574230909347534180e-01 -3.575797080993652344e-01
-3.034760951995849609e-01 1.301586348563432693e-02 1.824821382761001587e-01 -4.367652535438537598e-01 -3.207633197307586670e-01 6.267715692520141602e-01 -4.169405400753021240e-01 -1.187358498573303223e-01
8.937592059373855591e-02 -2.789918482303619385e-01 4.363493323326110840e-01 -2.773293554782867432e-01 -2.204008400440216064e-01 3.019272089004516602e-01 -1.589269340038299561e-01 -6.941677331924438477e-01
-1.134263947606086731e-01 -2.069418579339981079e-01 -1.079077199101448059e-01 -7.413440197706222534e-02 3.088826499879360199e-02 9.028436541557312012e-01 -2.097282111644744873e-01 -2.590424120426177979e-01
-2.923434078693389893e-01 -4.242507517337799072e-01 -4.673106670379638672e-01 2.139194756746292114e-01 -3.510078489780426025e-01 5.135478973388671875e-01 -1.928912848234176636e-01 -2.150831073522567749e-01
1.721459180116653442e-01 -3.922112286090850830e-01 -4.805428683757781982e-01 -6.778978705406188965e-01 -1.633737683296203613e-01 6.140765547752380371e-02 2.928124070167541504e-01 -9.933868795633316040e-02
2.140782773494720459e-01 -3.541018664836883545e-01 -5.331691503524780273e-01 -6.353088617324829102e-01 -2.465144991874694824e-01 1.002328619360923767e-01 2.480269968509674072e-01 -9.253204613924026489e-02
-1.014575585722923279e-01 -2.188931256532669067e-01 3.719560801982879639e-01 -5.111088156700134277e-01 3.098990768194198608e-02 7.279774546623229980e-01 9.881245344877243042e-02 -3.915655240416526794e-02
-3.373239636421203613e-01 1.075702011585235596e-01 -5.956284999847412109e-01 -5.712414383888244629e-01 -1.405267417430877686e-01 1.632713228464126587e-01 3.385515511035919189e-02 -3.820993602275848389e-01
1.672204583883285522e-01 -2.572644054889678955e-01 -4.610441923141479492e-01 -6.415612101554870605e-01 -5.238729715347290039e-01 -1.475694216787815094e-02 4.938860982656478882e-02 -6.774838268756866455e-02
2.259322851896286011e-01 -1.804177314043045044e-01 -1.607454270124435425e-01 -2.118972390890121460e-01 -2.725231945514678955e-01 4.661359488964080811e-01 -5.583849176764488220e-02 -7.422903776168823242e-01
-3.546662330627441406e-01 8.390962332487106323e-02 -3.736598789691925049e-01 -3.126977086067199707e-01 1.849970966577529907e-01 5.610668659210205078e-01 5.204652622342109680e-02 -5.272957086563110352e-01
2.113302499055862427e-01 -4.282024800777435303e-01 -2.791717648506164551e-01 -2.061468362808227539e-01 -6.853552460670471191e-01 1.268800348043441772e-01 -3.863314688205718994e-01 -1.283993721008300781e-01
-4.470423236489295959e-02 -3.302647471427917480e-01 -6.742009520530700684e-01 -3.022305965423583984e-01 -2.150279283523559570e-01 -3.684381395578384399e-02 3.234209716320037842e-01 -4.368532299995422363e-01
-1.603286862373352051e-01 -6.447076797485351562e-01 -2.540109455585479736e-01 -1.744407266378402710e-01 3.736883401870727539e-01 3.537732362747192383e-01 3.596027195453643799e-01 -2.637857496738433838e-01
2.589446604251861572e-01 -6.392721533775329590e-01 -5.055556297302246094e-01 -2.182745635509490967e-01 -4.526905119419097900e-01 1.504841167479753494e-02 -8.935279399156570435e-02 -8.893526345491409302e-02
-2.957640290260314941e-01 -1.537765860557556152e-01 3.041058182716369629e-01 -3.733692690730094910e-02 -1.452778428792953491e-01 5.200150012969970703e-01 -1.581058204174041748e-01 -6.917248964309692383e-01
1.034761592745780945e-01 -1.499122381210327148e-02 -2.826077938079833984e-01 -2.549446225166320801e-01 -4.476320445537567139e-01 5.628342032432556152e-01 -1.519062742590904236e-02 -5.716786980628967285e-01
-1.815474182367324829e-01 -1.824523955583572388e-01 2.728824317455291748e-01 -6.364179849624633789e-01 -3.372482955455780029e-01 -1.702574342489242554e-01 -5.080886483192443848e-01 -2.310431748628616333e-01
-5.711580440402030945e-02 -5.105614662170410156e-02 1.736318320035934448e-01 -2.593971192836761475e-01 -5.321909785270690918e-01 2.362829893827438354e-01 -3.501789867877960205e-01 -6.595558524131774902e-01
1.044112592935562134e-01 -6.089652180671691895e-01 3.837417662143707275e-01 -2.454503625631332397e-01 -4.628410339355468750e-01 3.694568574428558350e-01 2.562480978667736053e-02 -2.436787039041519165e-01
2.820016741752624512e-01 -4.702452123165130615e-01 2.943327128887176514e-01 -3.140796124935150146e-01 -4.764520525932312012e-01 4.296768605709075928e-01 4.332522302865982056e-02 -3.171136081218719482e-01
-7.451049238443374634e-02 -8.079733252525329590e-01 -4.019847512245178223e-01 1.354398280382156372e-01 1.077664941549301147e-01 1.139231175184249878e-01 -2.356294393539428711e-01 -2.856189608573913574e-01
1.936959624290466309e-01 -3.825007379055023193e-01 1.214708015322685242e-01 -6.633236408233642578e-01 -4.631382972002029419e-02 8.597209304571151733e-02 3.695196509361267090e-01 -4.640484452247619629e-01
3.351860940456390381e-01 -5.164041519165039062e-01 1.591435670852661133e-01 -3.680919110774993896e-01 -4.522076547145843506e-01 2.694328725337982178e-01 -9.270602464675903320e-02 -4.177062511444091797e-01
-1.114030554890632629e-01 -3.948789834976196289e-01 4.130608141422271729e-01 -8.856821060180664062e-02 -2.634244859218597412e-01 7.097644805908203125e-01 -8.249156922101974487e-02 -2.706170678138732910e-01
-1.333620399236679077e-01 -2.503949999809265137e-01 1.280178725719451904e-01 -7.206677198410034180e-01 -2.657401561737060547e-01 -2.768618762493133545e-01 -4.071993529796600342e-01 -2.658657431602478027e-01
-2.678551375865936279e-01 -2.508740127086639404e-01 -2.503229677677154541e-01 -5.149062275886535645e-01 -2.711704075336456299e-01 -4.201846420764923096e-01 -3.597663342952728271e-01 -3.974990248680114746e-01
-9.974086284637451172e-02 -7.286886572837829590e-01 2.380329519510269165e-01 -3.975489735603332520e-02 2.784461379051208496e-01 4.326554536819458008e-01 -2.261125892400741577e-01 -2.915045619010925293e-01
-4.396417438983917236e-01 -1.721843145787715912e-02 -3.380135297775268555e-01 -4.905798733234405518e-01 -2.502483129501342773e-01 4.333446621894836426e-01 4.114549458026885986e-01 -1.782979071140289307e-01
-2.296780496835708618e-01 -2.312181890010833740e-01 -1.146648675203323364e-01 -7.794684171676635742e-01 2.468403577804565430e-01 -1.033319309353828430e-01 1.945609599351882935e-01 -4.044815599918365479e-01
-3.949802815914154053e-01 -3.281990885734558105e-01 -5.064074397087097168e-01 -3.625056147575378418e-01 9.333769977092742920e-02 5.361081957817077637e-01 -2.574831806123256683e-02 2.272231578826904297e-01
-2.788975238800048828e-01 -2.223871201276779175e-01 3.514702916145324707e-01 -6.556493639945983887e-01 -3.718537464737892151e-02 -4.920722916722297668e-02 -5.292458534240722656e-01 -1.882744878530502319e-01
-3.321828842163085938e-01 3.653211519122123718e-03 3.541356027126312256e-01 -4.570879042148590088e-01 -2.823001146316528320e-01 4.358617067337036133e-01 3.104439675807952881e-01 -4.350350499153137207e-01
1.421460509300231934e-02 -4.106826186180114746e-01 3.761029541492462158e-01 -9.408807754516601562e-02 -2.989734709262847900e-01 2.104042619466781616e-01 1.485467106103897095e-01 -7.246450185775756836e-01
-1.881382912397384644e-01 3.935531526803970337e-02 -2.959872484207153320e-01 -3.977125287055969238e-01 -4.228698909282684326e-01 3.230399191379547119e-01 3.601608276367187500e-01 -5.517080426216125488e-01
2.575301527976989746e-01 -6.391119360923767090e-01 -1.267242133617401123e-01 -1.019259095191955566e-01 -5.338304638862609863e-01 5.701494403183460236e-03 -4.529015421867370605e-01 -9.294546395540237427e-02
2.220574766397476196e-01 -4.261931777000427246e-01 -6.247653961181640625e-01 -5.543900728225708008e-01 -6.371214985847473145e-02 1.817424595355987549e-01 1.455678492784500122e-01 -1.144130676984786987e-01
-2.173332124948501587e-02 -4.947222471237182617e-01 3.898282647132873535e-01 1.353545766323804855e-02 -1.853563040494918823e-01 6.904599666595458984e-01 -2.092551887035369873e-01 -2.185139954090118408e-01
-7.861680537462234497e-02 -7.012112140655517578e-01 3.864119350910186768e-01 6.308712065219879150e-02 -2.764506042003631592e-01 4.463146626949310303e-01 1.347202658653259277e-01 -2.346419692039489746e-01
-3.019347488880157471e-01 -4.784963726997375488e-01 -2.833623886108398438e-01 -3.481493890285491943e-01 1.089314147830009460e-01 4.403197765350341797e-01 5.220981836318969727e-01 -6.348442751914262772e-03
-4.172655344009399414e-01 -1.350172460079193115e-01 1.103422418236732483e-01 -6.217707991600036621e-01 -2.757346928119659424e-01 -1.431113481521606445e-01 -5.324231982231140137e-01 -1.700015962123870850e-01
-5.453969836235046387e-01 -2.712063789367675781e-01 -3.455379605293273926e-01 -2.906811535358428955e-01 -9.089841693639755249e-02 4.809673726558685303e-01 4.306280314922332764e-01 -8.034161292016506195e-03
8.518937230110168457e-02 -9.007719159126281738e-01 1.281541734933853149e-01 -5.777298286557197571e-02 -2.312882840633392334e-01 1.270974427461624146e-01 1.488949954509735107e-01 -2.641471624374389648e-01
-2.042386084794998169e-01 -6.828597784042358398e-01 -4.057498276233673096e-01 2.022657990455627441e-01 -1.468611359596252441e-01 2.239553332328796387e-01 -4.575090706348419189e-01 -7.352555543184280396e-02
-3.384602069854736328e-01 -5.435752868652343750e-01 -1.477990597486495972e-01 2.975810505449771881e-02 -7.696091383695602417e-02 6.838754415512084961e-01 -1.359864324331283569e-01 2.741160988807678223e-01
1.678686738014221191e-01 -3.947150707244873047e-01 3.771006762981414795e-01 -4.377934634685516357e-01 -1.962291821837425232e-02 6.734389066696166992e-01 -1.414132416248321533e-01 -9.082701057195663452e-02
-6.180028989911079407e-02 -2.143070697784423828e-01 3.181689605116844177e-02 -8.489490151405334473e-01 1.399435847997665405e-01 -2.580420300364494324e-02 -4.361104667186737061e-01 -1.344786733388900757e-01
1.358619481325149536e-01 -2.778782248497009277e-01 1.765822023153305054e-01 -3.058735728263854980e-01 -6.898987889289855957e-01 2.308901213109493256e-02 -9.459587931632995605e-02 -5.423500537872314453e-01
-3.936644196510314941e-01 -6.168828010559082031e-01 3.537540435791015625e-01 -3.275120258331298828e-01 4.046729207038879395e-01 1.102082803845405579e-01 -1.314104199409484863e-01 -1.972391158342361450e-01
1.292985081672668457e-01 -3.123309016227722168e-01 1.140934508293867111e-02 -3.129348754882812500e-01 -6.367523074150085449e-01 3.338043093681335449e-01 3.236161470413208008e-01 -4.075127840042114258e-01
-4.338601529598236084e-01 -1.635697036981582642e-01 -5.867279171943664551e-01 -2.041465491056442261e-01 -2.194976359605789185e-01 3.327614068984985352e-01 3.723469674587249756e-01 -3.186427652835845947e-01
9.563364833593368530e-02 -2.552029192447662354e-01 3.138577342033386230e-01 -3.345031738281250000e-01 -3.413922190666198730e-01 1.382426172494888306e-01 -2.013220079243183136e-02 -7.610923051834106445e-01
-2.125820703804492950e-02 9.211401455104351044e-03 -5.378049015998840332e-01 -6.001513600349426270e-01 -1.067020669579505920e-01 -3.759014606475830078e-02 1.973856538534164429e-01 -5.461575984954833984e-01
1.029298827052116394e-01 -3.712450563907623291e-01 -6.298673748970031738e-01 -2.795875370502471924e-01 -2.773441076278686523e-01 2.467639893293380737e-01 3.305821418762207031e-01 -3.599773645401000977e-01
-2.471631467342376709e-01 -5.351772904396057129e-01 5.498977378010749817e-03 -3.806646168231964111e-01 3.786712884902954102e-01 3.148777782917022705e-02 -5.691203474998474121e-01 -1.981877833604812622e-01
-3.351283967494964600e-01 -9.629307687282562256e-02 -1.578683704137802124e-01 -5.297299027442932129e-01 -4.317498505115509033e-01 3.713153302669525146e-01 4.741115570068359375e-01 -1.543232649564743042e-01
-3.485652804374694824e-01 4.568008705973625183e-02 2.718833088874816895e-01 -4.723896980285644531e-01 -1.876783519983291626e-01 6.975660920143127441e-01 -8.306474238634109497e-02 -2.249929159879684448e-01
6.823746114969253540e-02 -5.447759032249450684e-01 3.963716626167297363e-01 -1.996328309178352356e-02 -3.854638636112213135e-01 5.136397480964660645e-01 -2.815341055393218994e-01 -2.222254127264022827e-01
-1.779584027826786041e-02 -3.787926435470581055e-01 -2.813535332679748535e-01 -4.660381376743316650e-01 5.299701690673828125e-01 3.705399036407470703e-01 6.454282253980636597e-02 -3.708291351795196533e-01
1.365194469690322876e-01 -3.942973315715789795e-01 2.142345309257507324e-01 -2.038124501705169678e-01 -3.397111594676971436e-01 2.369650900363922119e-01 2.685689553618431091e-02 -7.524484395980834961e-01
-1.058047786355018616e-01 -5.372371897101402283e-02 1.764166802167892456e-01 -2.681629359722137451e-01 -5.233796238899230957e-01 5.396735072135925293e-01 -4.636381864547729492e-01 -3.205479681491851807e-01
-4.189103245735168457e-01 -1.886584460735321045e-01 4.861590564250946045e-01 -1.791900545358657837e-01 -1.074736639857292175e-01 5.162462592124938965e-01 2.626017034053802490e-01 -4.164637029170989990e-01
-2.564401626586914062e-01 -6.045799255371093750e-01 4.879128932952880859e-01 -4.010910093784332275e-01 1.529019474983215332e-01 -3.415475413203239441e-02 1.109173595905303955e-01 -3.646099269390106201e-01
1.104129776358604431e-01 -3.618342280387878418e-01 -5.546258091926574707e-01 -5.018764734268188477e-01 -6.790947914123535156e-02 3.593381941318511963e-01 3.713591396808624268e-01 -1.604738533496856689e-01
-1.046658381819725037e-01 -1.763435155153274536e-01 -3.949923813343048096e-01 -3.838034272193908691e-01 3.488437831401824951e-01 3.687671720981597900e-01 -3.028319403529167175e-02 -6.293055415153503418e-01
5.365297943353652954e-02 -5.189986824989318848e-01 -2.283766120672225952e-01 -1.369528770446777344e-01 -7.757856845855712891e-01 5.264423415064811707e-02 -2.259450107812881470e-01 3.440691530704498291e-02
1.439130008220672607e-01 -7.711136937141418457e-01 -3.698725402355194092e-01 -1.915003359317779541e-01 -4.372730553150177002e-01 -1.278616636991500854e-01 -5.432216450572013855e-02 2.621930651366710663e-02
-9.587500989437103271e-02 -3.209346532821655273e-01 -2.975170314311981201e-01 -4.719593822956085205e-01 -2.673050463199615479e-01 -2.952733337879180908e-01 -5.741162300109863281e-01 -2.971519529819488525e-01
-3.391069769859313965e-01 -1.093374118208885193e-01 3.648137748241424561e-01 -2.083042711019515991e-01 -6.916582584381103516e-02 6.132071018218994141e-01 3.129962384700775146e-01 -4.666891098022460938e-01
-4.641677439212799072e-01 -3.156314790248870850e-01 2.334767132997512817e-01 -5.697895288467407227e-01 2.587420642375946045e-01 -1.066609770059585571e-01 -4.609220623970031738e-01 -1.223944574594497681e-01
-4.310498237609863281e-01 -4.463415741920471191e-01 5.237025674432516098e-03 -5.290682911872863770e-01 3.776001334190368652e-01 -4.374102572910487652e-04 -4.028056859970092773e-01 -1.737816184759140015e-01
-1.404412090778350830e-01 -7.199379205703735352e-01 -5.436872243881225586e-01 -2.402627170085906982e-01 1.657272577285766602e-01 2.254724800586700439e-01 -1.705306619405746460e-01 -3.549262881278991699e-02
-9.061520546674728394e-02 -8.243107795715332031e-01 -3.199585527181625366e-02 5.357809364795684814e-02 -9.138569980859756470e-02 2.685817182064056396e-01 3.332285881042480469e-01 -3.418733775615692139e-01
1.660423427820205688e-01 -2.623689174652099609e-01 -4.502705633640289307e-01 -1.676353514194488525e-01 -6.969286203384399414e-01 6.368341296911239624e-02 -4.038331210613250732e-01 -1.410719603300094604e-01
-8.159610629081726074e-02 -2.530367672443389893e-01 1.636394411325454712e-01 -6.335759162902832031e-01 -4.836987555027008057e-01 -8.499038219451904297e-02 -5.093522667884826660e-01 2.214964665472507477e-02
1.653505563735961914e-01 -6.905625462532043457e-01 -4.735757410526275635e-01 -1.858609467744827271e-01 -4.571463465690612793e-01 -4.632206633687019348e-02 -1.592621952295303345e-01 2.171019837260246277e-02
-3.479225933551788330e-01 -4.290399253368377686e-01 3.038115501403808594e-01 1.343767903745174408e-02 -1.386273354291915894e-01 4.107930660247802734e-01 3.738955855369567871e-01 -5.240477919578552246e-01
-5.948099866509437561e-02 -6.691310405731201172e-01 3.270294964313507080e-01 -3.883119523525238037e-01 4.830996971577405930e-03 -1.129991486668586731e-01 2.558475732803344727e-01 -4.612385630607604980e-01
1.194167360663414001e-01 -7.228454947471618652e-01 -2.563797533512115479e-01 8.879306842572987080e-04 2.439240366220474243e-01 5.273581743240356445e-01 -3.853932768106460571e-02 -2.416851073503494263e-01
-8.125030994415283203e-01 -3.902886509895324707e-01 1.068968400359153748e-01 -1.540941894054412842e-01 9.195299446582794189e-02 -1.412850320339202881e-01 -6.632063537836074829e-02 -3.457255959510803223e-01
-7.114521265029907227e-01 -2.276806384325027466e-01 -3.684687018394470215e-01 -1.006371825933456421e-01 -5.123977661132812500e-01 -2.527356892824172974e-02 -1.519258916378021240e-01 9.913899749517440796e-02
1.395581364631652832e-01 -5.732441544532775879e-01 4.173091650009155273e-01 -2.723575830459594727e-01 -4.023824036121368408e-01 4.889723062515258789e-01 -4.586955904960632324e-02 2.190282009541988373e-02
-2.773436903953552246e-01 -8.928728103637695312e-02 1.398364156484603882e-01 -5.023866295814514160e-01 -3.113039433956146240e-01 6.526246666908264160e-01 3.315803408622741699e-01 -1.019176021218299866e-01
-9.271082282066345215e-02 -7.898312062025070190e-02 2.628454566001892090e-01 -4.758011102676391602e-01 6.970823556184768677e-02 8.070667386054992676e-01 -1.720948368310928345e-01 -6.212395429611206055e-02
-1.212715916335582733e-02 -5.490601658821105957e-01 -5.505915284156799316e-01 -2.372753322124481201e-01 -4.754854142665863037e-01 -2.747403383255004883e-01 -1.475521773099899292e-01 -1.248801723122596741e-01
-2.297076731920242310e-01 -4.352802410721778870e-03 2.410522103309631348e-01 -4.200834929943084717e-01 -1.921775490045547485e-01 7.321473956108093262e-01 -3.517362177371978760e-01 -1.262886673212051392e-01
-4.772690311074256897e-02 -2.923032343387603760e-01 4.061303660273551941e-02 -7.323613166809082031e-01 -8.070680499076843262e-02 -9.576594084501266479e-02 -5.956729650497436523e-01 -6.137893721461296082e-02
2.735924422740936279e-01 -4.860433936119079590e-01 -5.604953765869140625e-01 -4.735525846481323242e-01 -2.742515504360198975e-01 -4.789799079298973083e-02 1.540366113185882568e-01 -2.219604402780532837e-01
2.916322275996208191e-02 -2.855927944183349609e-01 2.840546369552612305e-01 -4.680241942405700684e-01 2.421537488698959351e-01 7.116655707359313965e-01 -2.123214304447174072e-01 -8.755528926849365234e-02
-1.072467342019081116e-01 -3.569997847080230713e-01 -6.531125307083129883e-01 -3.216231465339660645e-01 8.424700051546096802e-02 5.677556395530700684e-01 3.992878273129463196e-02 -3.673446364700794220e-03
-1.973299384117126465e-01 -2.386703193187713623e-01 -1.557192951440811157e-01 -6.289408206939697266e-01 -2.254231572151184082e-01 -3.554554879665374756e-01 -4.512162208557128906e-01 -3.217484652996063232e-01
3.605820834636688232e-01 -5.923964381217956543e-01 -6.160881742835044861e-02 -3.503637015819549561e-01 1.425888091325759888e-01 4.213731586933135986e-01 1.630543172359466553e-01 -4.099061489105224609e-01
1.390686165541410446e-02 -8.925165534019470215e-01 3.190700411796569824e-01 -1.224609166383743286e-01 6.174492463469505310e-02 2.060040235519409180e-01 -1.056392714381217957e-01 -1.703194826841354370e-01
-8.730214834213256836e-02 -3.621930181980133057e-01 -4.332412779331207275e-01 -4.956828355789184570e-01 2.086851894855499268e-01 5.487829446792602539e-01 2.880887091159820557e-01 9.372256696224212646e-03
-3.398268818855285645e-01 -5.058296918869018555e-01 -4.027977585792541504e-01 -3.340649306774139404e-01 3.764895200729370117e-01 1.915948092937469482e-01 3.904193341732025146e-01 -1.546884775161743164e-01
-2.858049869537353516e-01 -3.773095309734344482e-01 -4.417783021926879883e-01 -8.277343958616256714e-02 -5.741259455680847168e-01 3.509860634803771973e-01 -3.022293150424957275e-01 1.725655645132064819e-01
-2.262327820062637329e-01 -7.123821973800659180e-01 2.920812070369720459e-01 4.472474753856658936e-02 -3.821450471878051758e-01 -1.736094504594802856e-01 -3.131975829601287842e-01 -2.824017405509948730e-01
2.522857785224914551e-01 -5.208785533905029297e-01 -5.492379665374755859e-01 -5.807197093963623047e-01 3.621628135442733765e-02 1.284413337707519531e-01 2.303423546254634857e-02 -8.832026273012161255e-02
-2.113708108663558960e-01 -4.605235755443572998e-01 -1.941466517746448517e-02 1.016350463032722473e-01 -6.714361310005187988e-01 -1.044119670987129211e-01 -3.523464202880859375e-01 -3.829589784145355225e-01
-2.255230098962783813e-01 -1.682859100401401520e-02 9.686855226755142212e-02 -3.203844428062438965e-01 -2.957261800765991211e-01 7.328595519065856934e-01 -4.557925164699554443e-01 -6.739915907382965088e-02
1.762455403804779053e-01 -7.319368124008178711e-01 3.514364659786224365e-01 -2.210476100444793701e-01 -2.237609773874282837e-01 2.769313752651214600e-01 3.879185998812317848e-03 -3.661438524723052979e-01
1.680342108011245728e-01 -6.447055339813232422e-01 3.242611885070800781e-01 -1.260698437690734863e-01 -3.801518380641937256e-01 3.589702248573303223e-01 7.006652653217315674e-02 -3.959746360778808594e-01
-5.388224720954895020e-01 2.178613096475601196e-01 -4.608561843633651733e-02 -5.413044691085815430e-01 -4.154031872749328613e-01 3.905657231807708740e-01 -1.162457764148712158e-01 -1.686948686838150024e-01
-6.203996539115905762e-01 -5.240194797515869141e-01 -1.758448779582977295e-01 -1.105856671929359436e-01 1.769021600484848022e-01 -1.062325537204742432e-01 -3.831673562526702881e-01 -3.285731971263885498e-01
6.564401835203170776e-02 -4.406107962131500244e-01 -4.928404688835144043e-01 3.314245119690895081e-02 8.911640942096710205e-02 5.766356587409973145e-01 2.508049272000789642e-02 -4.652780294418334961e-01
-3.653392493724822998e-01 -3.324791491031646729e-01 -2.834635972976684570e-01 -5.066170096397399902e-01 -4.379545524716377258e-02 2.875884473323822021e-01 5.779861211776733398e-01 -1.671137288212776184e-02
2.224605530500411987e-02 -6.747739911079406738e-01 2.608270943164825439e-01 -7.478242367506027222e-02 -3.594003915786743164e-01 5.041849613189697266e-01 -2.439452521502971649e-02 -2.942717075347900391e-01
-3.332686126232147217e-01 -7.480037957429885864e-02 1.017790138721466064e-01 -5.910221338272094727e-01 -1.975119300186634064e-02 5.962414741516113281e-01 2.690285146236419678e-01 -3.088695108890533447e-01
-3.613480925559997559e-01 9.420254500582814217e-04 -9.347700327634811401e-02 -5.967853665351867676e-01 -3.183825314044952393e-01 5.022915601730346680e-01 3.252753615379333496e-01 -2.122915238142013550e-01
-3.736546039581298828e-01 4.792254045605659485e-02 -1.927620619535446167e-01 -3.736901283264160156e-01 3.064879477024078369e-01 6.542668938636779785e-01 -1.662171632051467896e-01 -3.628441989421844482e-01
-7.998914271593093872e-02 -4.513231813907623291e-01 -3.736577033996582031e-01 -5.487928390502929688e-01 9.708988666534423828e-02 -1.975230574607849121e-01 -5.425023436546325684e-01 -7.978069037199020386e-02
-3.561541140079498291e-01 -3.174033015966415405e-02 3.615577518939971924e-01 -2.686950862407684326e-01 -2.272446155548095703e-01 6.078366637229919434e-01 1.796922832727432251e-01 -4.645760059356689453e-01
3.911893814802169800e-02 -4.508525729179382324e-01 -3.104618489742279053e-01 -3.911876305937767029e-02 -7.736526727676391602e-01 1.285263989120721817e-02 -3.066721260547637939e-01 -6.733103841543197632e-02
-4.248747527599334717e-01 1.883596330881118774e-01 -1.828659623861312866e-01 -4.624109566211700439e-01 -2.537187337875366211e-01 5.045940279960632324e-01 -2.440596669912338257e-01 -3.977248072624206543e-01
1.023734826594591141e-02 -6.522617936134338379e-01 -5.497505664825439453e-01 -8.808285742998123169e-02 -3.155963718891143799e-01 3.102283477783203125e-01 -2.596849203109741211e-01 3.444469720125198364e-02
4.935913905501365662e-02 -6.418047845363616943e-02 1.031309515237808228e-01 -3.360605537891387939e-01 -5.428745150566101074e-01 6.835741996765136719e-01 2.465108223259449005e-02 -3.275327086448669434e-01
3.636266291141510010e-01 -4.535922706127166748e-01 2.745668292045593262e-01 -3.982014358043670654e-01 -3.755626976490020752e-01 2.167631685733795166e-01 -2.291477918624877930e-01 -4.330544769763946533e-01
1.067983955144882202e-01 -5.381695032119750977e-01 -4.573171138763427734e-01 -5.683819651603698730e-01 5.536704882979393005e-02 2.155898958444595337e-01 3.423832058906555176e-01 -8.890077879186719656e-05
-3.822679221630096436e-01 1.221358701586723328e-01 -1.508564054965972900e-01 -4.565145373344421387e-01 -5.463401079177856445e-01 3.389095366001129150e-01 8.544691652059555054e-02 -4.325996339321136475e-01
8.852405101060867310e-02 -3.050460815429687500e-01 1.206439211964607239e-01 -8.194898366928100586e-01 1.175761744379997253e-01 6.053671240806579590e-02 2.610743045806884766e-01 -3.568519055843353271e-01
-1.480753868818283081e-01 2.508538067340850830e-01 -2.047653943300247192e-01 -6.514898538589477539e-01 -2.361871302127838135e-01 3.894266486167907715e-01 -3.993404209613800049e-01 -2.861256003379821777e-01
-2.437403798103332520e-01 -2.962208688259124756e-01 5.666686296463012695e-01 -2.726278603076934814e-01 -4.772421121597290039e-01 2.829420864582061768e-01 -4.502424225211143494e-02 -3.841366469860076904e-01
-2.482995092868804932e-01 -5.273305177688598633e-01 -1.018988415598869324e-01 -1.969426572322845459e-01 3.173429667949676514e-01 6.239509582519531250e-01 2.811051011085510254e-01 -2.050825506448745728e-01
7.675857096910476685e-02 -5.359724760055541992e-01 -5.702117830514907837e-02 -2.806601524353027344e-01 -7.485011219978332520e-01 -2.582292258739471436e-02 -2.035949677228927612e-01 -1.498283892869949341e-01
2.106668353080749512e-01 -5.989454984664916992e-01 3.881255388259887695e-01 -3.713443577289581299e-01 -7.186867296695709229e-02 1.333907544612884521e-01 -1.137687563896179199e-01 -5.219619274139404297e-01
-1.290522813796997070e-01 -2.924501001834869385e-01 -1.057220846414566040e-01 -7.345394492149353027e-01 4.324155747890472412e-01 1.211526840925216675e-01 1.672891974449157715e-01 -3.427042663097381592e-01
-1.599028855562210083e-01 -6.417020559310913086e-01 3.792032897472381592e-01 -4.196583926677703857e-01 -4.478376731276512146e-02 -9.126801043748855591e-02 3.712474405765533447e-01 -3.075405061244964600e-01
-3.027176558971405029e-01 -5.726867914199829102e-01 -2.608594000339508057e-01 -2.031388133764266968e-01 -4.117811843752861023e-02 -3.400642275810241699e-01 -3.187485039234161377e-01 -5.021344423294067383e-01
-2.457317411899566650e-01 1.247022747993469238e-01 -4.729733169078826904e-01 -4.813618063926696777e-01 -3.090183734893798828e-01 5.323916673660278320e-01 -2.469046562910079956e-01 -1.695795059204101562e-01
-6.196083426475524902e-01 -4.235204160213470459e-01 -2.355569005012512207e-01 -2.085440605878829956e-01 -2.180108726024627686e-01 3.396543264389038086e-01 3.641237318515777588e-01 2.055685222148895264e-01
9.833944588899612427e-02 -5.040697455406188965e-01 -5.222353339195251465e-01 -5.139206051826477051e-01 -3.529973328113555908e-01 -1.969031095504760742e-01 1.585407704114913940e-01 -1.043341830372810364e-01
-4.793090224266052246e-01 8.977211266756057739e-02 -9.016724675893783569e-02 -1.135082095861434937e-01 -2.662558555603027344e-01 4.306382238864898682e-01 -1.576369553804397583e-01 -6.782321333885192871e-01
-2.155517637729644775e-01 -5.078090429306030273e-01 -1.105729043483734131e-01 1.251462195068597794e-02 -3.959664106369018555e-01 1.416633874177932739e-01 4.764754772186279297e-01 -5.285806059837341309e-01
2.061188779771327972e-02 -2.579515576362609863e-01 1.045747920870780945e-01 -7.928252220153808594e-01 -4.075162857770919800e-02 8.781179040670394897e-02 -5.328170657157897949e-01 -1.620709896087646484e-02
5.157019942998886108e-02 -5.528214573860168457e-01 2.583009004592895508e-01 -6.099367737770080566e-01 -1.479086279869079590e-01 -1.742124408483505249e-01 2.546527683734893799e-01 -3.686622679233551025e-01
-4.640405178070068359e-01 -6.106513738632202148e-02 -1.584330648183822632e-01 -3.531646132469177246e-01 -1.545341908931732178e-01 7.494366765022277832e-01 -1.854515224695205688e-01 1.057483330368995667e-01
1.386360824108123779e-01 -1.237897947430610657e-01 -4.101928472518920898e-01 -1.830390989780426025e-01 -6.897900104522705078e-01 3.130437433719635010e-01 -2.759695649147033691e-01 -3.372370302677154541e-01
2.102110236883163452e-01 -6.405369639396667480e-01 2.938983142375946045e-01 -1.422095745801925659e-01 -1.371297091245651245e-01 3.342250585556030273e-01 -1.179417148232460022e-01 -5.426810979843139648e-01
-3.223537504673004150e-01 -1.581572741270065308e-01 3.308414220809936523e-01 -1.330126672983169556e-01 -3.629057109355926514e-01 3.975458443164825439e-01 2.861889600753784180e-01 -6.101463437080383301e-01
-4.507147967815399170e-01 -5.147056579589843750e-01 2.720016837120056152e-01 -4.953022599220275879e-01 3.428386449813842773e-01 -1.088554114103317261e-01 -2.124367058277130127e-01 -1.952127963304519653e-01
2.589860558509826660e-01 -4.478436112403869629e-01 2.108203619718551636e-01 -2.567499279975891113e-01 -4.237496256828308105e-01 1.056037470698356628e-01 -8.340382575988769531e-02 -6.514019370079040527e-01
-2.555733323097229004e-01 -2.201936766505241394e-02 5.382294058799743652e-01 -3.427517116069793701e-01 -2.704518437385559082e-01 4.147340655326843262e-01 -2.337696254253387451e-01 -4.766876101493835449e-01
-1.437831819057464600e-01 -7.305631637573242188e-01 3.434495925903320312e-01 -4.044946730136871338e-01 8.543074876070022583e-02 -7.032074779272079468e-02 -3.861633539199829102e-01 -5.162160098552703857e-02
2.190926298499107361e-02 -2.985668480396270752e-01 -3.066201508045196533e-01 -7.044912576675415039e-01 2.062497138977050781e-01 3.041045181453227997e-02 -5.254808664321899414e-01 -2.145196311175823212e-02
-1.349745839834213257e-01 -5.387704372406005859e-01 -1.717870533466339111e-01 -9.164974093437194824e-02 -7.188599109649658203e-01 3.690876662731170654e-01 1.582757942378520966e-02 1.902644895017147064e-02
1.544606834650039673e-01 -3.729633390903472900e-01 -4.956587851047515869e-01 -5.755832791328430176e-01 -3.463621139526367188e-01 2.792057394981384277e-01 2.492845654487609863e-01 -1.146949594840407372e-03
1.955870091915130615e-01 -2.771437764167785645e-01 -3.326609730720520020e-01 -1.144608035683631897e-01 -6.367064118385314941e-01 1.796098202466964722e-01 -4.832990169525146484e-01 -2.998998761177062988e-01
