# Supplementary material for: Where is your field going? A machine learning approach to study the relative motion of the domains of physics
Source: PLoS One. 2020 Jun 18;15(6):e0233997. doi: 10.1371/journal.pone.0233997 (PMC7302634; doi:10.1371/journal.pone.0233997)
Supplement: S5 Data — (ZIP) [file pone.0233997.s005.zip › 4/Pacs4Run_4_VS_500_embeddings1985-1989ED8.txt]

1.897432059049606323e-01 5.002281665802001953e-01 -4.667350649833679199e-01 4.181938469409942627e-01 2.960688769817352295e-01 2.304298728704452515e-01 -1.023777108639478683e-02 4.244786202907562256e-01
-5.281132459640502930e-01 4.071987867355346680e-01 -3.632440567016601562e-01 4.981488883495330811e-01 8.659019321203231812e-02 1.577594429254531860e-01 -2.212357223033905029e-01 -3.063589930534362793e-01
-1.286920607089996338e-01 4.044928550720214844e-01 1.989753544330596924e-02 7.426818609237670898e-01 -4.442247003316879272e-02 -5.626698955893516541e-02 -3.214585781097412109e-01 -3.992199301719665527e-01
-1.248536109924316406e-01 9.752590209245681763e-02 -4.922121763229370117e-01 6.184944510459899902e-01 2.508852183818817139e-01 -8.186946064233779907e-02 -3.370776474475860596e-01 4.084417819976806641e-01
-1.455108076333999634e-01 1.073121428489685059e-01 -2.627493441104888916e-01 7.127767205238342285e-01 3.082961738109588623e-01 7.488586008548736572e-02 -3.591951429843902588e-01 4.006837308406829834e-01
-4.675130844116210938e-01 5.702766403555870056e-02 -2.153233587741851807e-01 7.119209766387939453e-01 -8.517288416624069214e-02 4.508358612656593323e-02 -3.063080310821533203e-01 3.491018712520599365e-01
-2.424930334091186523e-01 3.475165367126464844e-02 -2.395429313182830811e-01 7.545879483222961426e-01 1.387492865324020386e-01 -3.740555644035339355e-01 3.508883714675903320e-02 3.909037411212921143e-01
-6.203911900520324707e-01 4.661102294921875000e-01 -4.181247949600219727e-01 -3.812330588698387146e-02 2.669472992420196533e-01 7.871524244546890259e-02 4.261771216988563538e-02 3.772283494472503662e-01
-4.606992304325103760e-01 5.112564563751220703e-01 -3.897920846939086914e-01 3.998408019542694092e-01 1.952742189168930054e-01 1.447577774524688721e-01 -5.912153050303459167e-02 -3.898465335369110107e-01
-2.417964041233062744e-01 5.406427383422851562e-01 -4.828538596630096436e-01 2.782594561576843262e-01 5.468411445617675781e-01 -2.113586291670799255e-02 -5.760678276419639587e-02 -1.893757283687591553e-01
-3.266927003860473633e-01 6.120346188545227051e-01 -2.122666239738464355e-01 2.450711429119110107e-01 2.284617573022842407e-01 -9.609662927687168121e-03 5.519379377365112305e-01 2.380037456750869751e-01
-1.281351149082183838e-01 3.485898971557617188e-01 -5.670309066772460938e-01 6.341315507888793945e-01 -7.430700212717056274e-02 3.373344242572784424e-01 7.789612561464309692e-02 -1.141752153635025024e-01
-2.970009744167327881e-01 1.413349211215972900e-01 -4.355277121067047119e-01 5.556222200393676758e-01 -4.695993661880493164e-01 -2.904321439564228058e-02 -3.886504173278808594e-01 1.449074596166610718e-01
-4.649344086647033691e-01 6.354418992996215820e-01 -3.897789716720581055e-01 8.909038454294204712e-02 9.759803302586078644e-03 1.186641631647944450e-03 4.206019937992095947e-01 2.078033536672592163e-01
1.067533269524574280e-01 2.487659901380538940e-01 -1.316314470022916794e-02 7.340475320816040039e-01 8.686303347349166870e-02 3.143976256251335144e-02 -6.143377423286437988e-01 -4.213883727788925171e-02
-4.513927996158599854e-01 8.608011901378631592e-02 -1.488664895296096802e-01 6.619760394096374512e-01 -3.378697857260704041e-02 -3.083536326885223389e-01 -4.777411818504333496e-01 6.325480341911315918e-02
-3.561590015888214111e-01 1.006989628076553345e-01 -4.108432829380035400e-01 6.698147058486938477e-01 6.146785616874694824e-02 7.378715276718139648e-02 -2.750692963600158691e-01 4.008497893810272217e-01
-2.547208368778228760e-01 1.017245724797248840e-01 -6.010503768920898438e-01 7.041326165199279785e-01 -2.678824588656425476e-02 -2.177495807409286499e-01 -6.316018849611282349e-02 1.248337253928184509e-01
-2.408985346555709839e-01 3.990279138088226318e-01 5.107324686832726002e-04 1.428305655717849731e-01 4.978036582469940186e-01 1.064507663249969482e-01 -2.570354938507080078e-01 6.611627936363220215e-01
1.244165599346160889e-01 1.464690417051315308e-01 -5.235362052917480469e-01 6.281040906906127930e-01 2.045517563819885254e-01 -3.651820421218872070e-01 2.896152436733245850e-02 3.441287577152252197e-01
-4.301688075065612793e-01 7.437496781349182129e-01 -2.122146338224411011e-01 1.182065904140472412e-01 2.446255236864089966e-01 2.854873239994049072e-01 2.478657960891723633e-01 1.045925542712211609e-03
1.572841703891754150e-01 1.267918348312377930e-01 -1.545082330703735352e-01 8.243607878684997559e-01 9.787731617689132690e-02 3.105404078960418701e-01 -1.118275523185729980e-01 3.704339563846588135e-01
-3.131639659404754639e-01 2.178016752004623413e-01 -3.544749319553375244e-01 7.541533112525939941e-01 -3.521259725093841553e-01 1.448642313480377197e-01 1.187646314501762390e-01 3.174665942788124084e-02
-4.465067982673645020e-01 2.202692031860351562e-01 -1.518454700708389282e-01 7.340210080146789551e-01 -3.594501912593841553e-01 2.237202674150466919e-01 4.550761356949806213e-02 9.456871449947357178e-02
-1.959725767374038696e-01 3.578041493892669678e-01 -3.613984286785125732e-01 -9.853433817625045776e-02 9.394370019435882568e-02 -3.576117753982543945e-01 -4.225014150142669678e-01 6.148445606231689453e-01
-2.912639081478118896e-01 3.227253630757331848e-02 -1.697348505258560181e-01 6.333581805229187012e-01 -1.460499595850706100e-02 -3.755567669868469238e-01 -3.316416740417480469e-01 4.826269745826721191e-01
-2.200401946902275085e-02 6.694756150245666504e-01 -1.281443685293197632e-01 3.587861955165863037e-01 -2.626923620700836182e-01 1.800805479288101196e-01 5.187157988548278809e-01 1.888574808835983276e-01
-1.445703059434890747e-01 2.382131367921829224e-01 -1.575116366147994995e-01 2.198355495929718018e-01 4.275678396224975586e-01 -3.935606479644775391e-01 -3.573498427867889404e-01 6.195265054702758789e-01
-1.146482825279235840e-01 1.032289266586303711e-01 -4.419130831956863403e-02 7.492060065269470215e-01 -1.718844324350357056e-01 -4.395822584629058838e-01 -3.989932835102081299e-01 1.759672611951828003e-01
-5.184383392333984375e-01 3.026712834835052490e-01 6.306773424148559570e-02 6.584219932556152344e-01 2.315484732389450073e-01 3.480623289942741394e-02 -3.129753768444061279e-01 -2.221148759126663208e-01
-5.091748237609863281e-01 1.042332872748374939e-01 2.418700754642486572e-01 6.993120908737182617e-01 3.010690808296203613e-01 -2.952945232391357422e-01 -7.491868454962968826e-03 6.663462519645690918e-02
-9.565581381320953369e-02 8.847039341926574707e-01 3.272251784801483154e-01 6.859412789344787598e-02 -1.304241865873336792e-01 -2.557833194732666016e-01 -8.522986620664596558e-02 -8.165649324655532837e-02
-2.217321544885635376e-01 5.689970254898071289e-01 1.672518551349639893e-01 2.549827098846435547e-01 -6.348646879196166992e-01 -1.646600067615509033e-01 -8.393202722072601318e-02 3.112511634826660156e-01
-3.973768651485443115e-01 4.687927067279815674e-01 -4.079933166503906250e-01 4.573892951011657715e-01 6.505939364433288574e-02 -7.040788233280181885e-02 2.245500534772872925e-01 -4.324914216995239258e-01
8.114860393106937408e-03 1.666021496057510376e-01 7.928073406219482422e-02 7.379884719848632812e-01 1.147662773728370667e-01 3.720052540302276611e-01 -3.180420994758605957e-01 4.105549752712249756e-01
-1.484609246253967285e-01 7.427771687507629395e-01 2.148583531379699707e-02 -2.314605377614498138e-02 -4.488431513309478760e-01 -2.545613348484039307e-01 -8.880796283483505249e-02 3.887101709842681885e-01
-2.045343965291976929e-01 7.106605172157287598e-01 2.731103003025054932e-01 8.622881025075912476e-02 -2.470006197690963745e-01 -5.276225805282592773e-01 -1.339761912822723389e-02 1.775623857975006104e-01
-4.006223082542419434e-01 6.792870759963989258e-01 1.122438609600067139e-01 3.169508576393127441e-01 -1.227433085441589355e-01 -1.431262791156768799e-01 4.761957228183746338e-01 5.196975171566009521e-02
-4.459381997585296631e-01 2.695540487766265869e-01 -1.185071915388107300e-01 2.378055304288864136e-01 -3.758605569601058960e-02 3.769566416740417480e-01 -1.162404492497444153e-01 7.077171206474304199e-01
-5.395545363426208496e-01 3.522400856018066406e-01 -6.786770820617675781e-01 1.571989655494689941e-01 2.093189358711242676e-01 1.389885842800140381e-01 -3.977928136009722948e-04 1.906868517398834229e-01
-3.224216401576995850e-01 5.018734931945800781e-01 -6.361668109893798828e-01 7.354488596320152283e-03 3.146610856056213379e-01 -5.896874237805604935e-03 -3.497323095798492432e-01 1.343359053134918213e-01
-2.526783943176269531e-01 4.149638116359710693e-01 -4.525797665119171143e-01 6.266620159149169922e-01 -1.532275974750518799e-01 5.257583782076835632e-02 1.487343013286590576e-01 -3.435987830162048340e-01
-2.717125713825225830e-01 4.969177544116973877e-01 4.053813219070434570e-01 2.757304012775421143e-01 3.798913359642028809e-01 2.178008407354354858e-01 -1.954019218683242798e-01 4.571073949337005615e-01
-1.021854653954505920e-01 1.248759329319000244e-01 -5.389287471771240234e-01 6.701453924179077148e-01 1.437838673591613770e-01 -1.172732934355735779e-01 -3.458265960216522217e-01 2.835527360439300537e-01
-2.486194521188735962e-01 1.095891594886779785e-01 -4.654062390327453613e-01 6.554336547851562500e-01 2.758104503154754639e-01 -3.619179725646972656e-01 -1.145725771784782410e-01 2.445393204689025879e-01
-3.988017439842224121e-01 2.088325768709182739e-01 8.514118939638137817e-02 7.673735022544860840e-01 1.412959992885589600e-01 -3.176312446594238281e-01 -2.239526510238647461e-01 -1.738565713167190552e-01
-8.482267707586288452e-02 2.213087826967239380e-01 -6.904634088277816772e-02 7.581966519355773926e-01 2.795154154300689697e-01 1.439448911696672440e-02 -5.342006683349609375e-01 2.217750996351242065e-02
-3.364413380622863770e-01 7.066795825958251953e-01 -1.477231383323669434e-01 2.844063639640808105e-01 -2.718541622161865234e-01 -6.736306939274072647e-03 4.485745728015899658e-01 -9.763687103986740112e-02
-5.709472298622131348e-01 6.111382320523262024e-02 -3.478798568248748779e-01 4.991374909877777100e-01 -1.471837162971496582e-01 1.906236857175827026e-01 -1.154038682579994202e-01 4.783379733562469482e-01
1.562622040510177612e-01 7.893375754356384277e-01 -3.160236775875091553e-01 1.115996837615966797e-01 1.311528533697128296e-01 -2.729181349277496338e-01 3.778801858425140381e-01 7.565741240978240967e-02
-2.041585147380828857e-01 7.720626890659332275e-02 2.086485475301742554e-01 8.439687490463256836e-01 -4.774763435125350952e-02 1.996615827083587646e-01 -1.043576449155807495e-01 3.788217306137084961e-01
5.000789649784564972e-03 6.101303696632385254e-01 -1.078685894608497620e-01 3.821563720703125000e-01 -1.482060253620147705e-01 1.129182726144790649e-01 5.541147589683532715e-01 3.581592440605163574e-01
-2.256742119789123535e-01 8.572386503219604492e-01 2.529084682464599609e-01 2.222640365362167358e-01 -2.677126554772257805e-03 1.331678479909896851e-01 2.703944146633148193e-01 9.997636824846267700e-02
-1.976726800203323364e-01 1.271974146366119385e-01 -6.242492794990539551e-01 5.915279388427734375e-01 1.737622320652008057e-01 -3.260984718799591064e-01 -1.340382695198059082e-01 2.250650376081466675e-01
-6.270235180854797363e-01 5.550792813301086426e-01 -2.503993734717369080e-02 3.849282488226890564e-02 -4.376199543476104736e-01 -2.589311003684997559e-01 -1.094640642404556274e-01 1.614953577518463135e-01
-1.617606878280639648e-01 3.811724483966827393e-02 -1.236910745501518250e-01 5.680652856826782227e-01 9.895141422748565674e-02 -3.783958554267883301e-01 -3.493205606937408447e-01 5.994860529899597168e-01
-1.400738507509231567e-01 5.290982872247695923e-02 -2.407785505056381226e-02 6.959561705589294434e-01 2.111772447824478149e-01 -4.670593142509460449e-01 -8.914652280509471893e-03 4.794011116027832031e-01
-2.775714397430419922e-01 5.645133554935455322e-02 8.474945276975631714e-02 6.269586682319641113e-01 1.925004869699478149e-01 -5.454065799713134766e-01 -1.042153015732765198e-01 4.172793328762054443e-01
-4.984901547431945801e-01 -2.405539527535438538e-02 -1.233871728181838989e-01 6.795325279235839844e-01 -1.185220927000045776e-01 -2.032324522733688354e-01 2.034484036266803741e-02 4.670925140380859375e-01
-2.146620899438858032e-01 6.237210631370544434e-01 2.101801335811614990e-01 3.936820030212402344e-01 1.751169860363006592e-01 -2.094259411096572876e-01 5.223712325096130371e-01 1.354036629199981689e-01
-4.623625278472900391e-01 1.610354147851467133e-02 -2.116843611001968384e-01 7.520005702972412109e-01 -7.313397526741027832e-02 8.039089292287826538e-02 -1.738733053207397461e-01 3.655179142951965332e-01
-5.925505980849266052e-02 3.280734419822692871e-01 -1.009768396615982056e-01 5.726724863052368164e-01 3.141860365867614746e-01 3.810541629791259766e-01 -5.477992892265319824e-01 8.189717680215835571e-02
-2.932434380054473877e-01 2.141731828451156616e-01 -4.789559543132781982e-02 7.486735582351684570e-01 4.172818660736083984e-01 -3.398021161556243896e-01 -4.758028313517570496e-02 -1.160975173115730286e-01
1.235782951116561890e-01 6.599799990653991699e-01 -2.708075195550918579e-02 3.412216007709503174e-01 -2.145255655050277710e-01 4.530120193958282471e-01 2.908352911472320557e-01 3.101014494895935059e-01
-4.612768590450286865e-01 9.175393730401992798e-02 -5.246202349662780762e-01 6.267949342727661133e-01 -1.404774095863103867e-02 -2.692721188068389893e-01 -1.638831645250320435e-01 1.055661067366600037e-01
-7.307545840740203857e-02 4.549005031585693359e-01 -5.720015615224838257e-02 1.325028687715530396e-01 2.601690590381622314e-01 1.761948764324188232e-01 -3.197535872459411621e-01 7.522776722908020020e-01
6.577553600072860718e-02 7.443440705537796021e-02 -8.284905552864074707e-02 6.407935023307800293e-01 5.111223459243774414e-02 -3.547979295253753662e-01 -5.093103647232055664e-01 4.298391938209533691e-01
-4.913031309843063354e-02 6.927489042282104492e-01 2.967833308503031731e-03 1.057637110352516174e-01 -5.580403208732604980e-01 -9.056717157363891602e-02 -1.001954376697540283e-01 4.205232560634613037e-01
-4.501324892044067383e-01 8.850107342004776001e-02 -2.732627391815185547e-01 7.282392382621765137e-01 -3.185067474842071533e-01 -9.536205790936946869e-03 4.303695634007453918e-02 2.848749160766601562e-01
-5.899900197982788086e-01 4.875220656394958496e-01 3.213007748126983643e-01 2.490933090448379517e-01 2.304301969707012177e-02 -2.282991111278533936e-01 3.028568327426910400e-01 3.233863413333892822e-01
-6.940186768770217896e-02 5.996597409248352051e-01 1.413655430078506470e-01 1.916111558675765991e-01 1.354413628578186035e-01 3.577437698841094971e-01 -3.579595983028411865e-01 5.517539381980895996e-01
-3.381392359733581543e-01 6.823744773864746094e-01 -3.148657381534576416e-01 1.600376069545745850e-01 3.892976343631744385e-01 -4.788368940353393555e-03 -1.337845027446746826e-01 -3.546836376190185547e-01
-2.431439980864524841e-02 4.021193087100982666e-01 -2.941259369254112244e-02 5.838128924369812012e-01 2.678875327110290527e-01 2.426348030567169189e-01 -5.939453244209289551e-01 -1.122502908110618591e-01
-3.992753922939300537e-01 1.934220045804977417e-01 1.861671656370162964e-01 8.070471882820129395e-01 2.034822292625904083e-02 -3.114802762866020203e-02 -3.206623494625091553e-01 -1.139082014560699463e-01
4.933969676494598389e-01 5.793724656105041504e-01 -3.013694882392883301e-01 1.827319860458374023e-01 2.533666491508483887e-01 -1.034452021121978760e-01 -4.098768830299377441e-01 2.319004237651824951e-01
1.379314959049224854e-01 3.265585005283355713e-01 -8.006449341773986816e-01 3.913805186748504639e-01 -1.420650035142898560e-01 -1.347295939922332764e-01 -2.017036974430084229e-01 -3.323349729180335999e-02
3.218777477741241455e-01 6.103466153144836426e-01 -7.209812104701995850e-02 1.879971325397491455e-01 3.363877534866333008e-01 9.959675371646881104e-02 -4.691926836967468262e-01 3.743164837360382080e-01
-1.877321302890777588e-01 4.699091315269470215e-01 -3.597928285598754883e-01 3.468507826328277588e-01 5.503973960876464844e-01 -3.276436626911163330e-01 -1.441913545131683350e-01 -2.512111663818359375e-01
-2.589174807071685791e-01 4.216287732124328613e-01 -4.477828741073608398e-02 3.207547962665557861e-01 3.535450203344225883e-03 -2.462393045425415039e-01 -7.129874229431152344e-01 -2.851401269435882568e-01
-2.588432431221008301e-01 5.820040032267570496e-02 -4.270253479480743408e-01 6.304038763046264648e-01 -1.467310212319716811e-04 -3.050244450569152832e-01 -2.777047455310821533e-01 4.239027202129364014e-01
-7.551108300685882568e-02 1.539769470691680908e-01 3.764678239822387695e-01 8.438713550567626953e-01 2.207503318786621094e-01 -1.774554401636123657e-01 -1.349850557744503021e-02 1.906276792287826538e-01
-2.300414144992828369e-01 2.291847467422485352e-01 2.445677667856216431e-01 8.489815592765808105e-01 9.584001451730728149e-02 2.562048844993114471e-02 -3.085915148258209229e-01 -9.434948116540908813e-02
-4.176787659525871277e-02 1.910467147827148438e-01 1.937167346477508545e-02 9.357483386993408203e-01 1.832358241081237793e-01 9.611703455448150635e-02 -2.065255343914031982e-01 1.702021621167659760e-02
-5.198239162564277649e-02 7.423292398452758789e-01 -1.958370953798294067e-01 2.061923593282699585e-01 -6.481862813234329224e-02 2.867837063968181610e-02 4.914886951446533203e-01 3.446632325649261475e-01
2.624029479920864105e-02 4.820936322212219238e-01 -1.379363890737295151e-02 1.448712646961212158e-01 1.443402618169784546e-01 2.223236262798309326e-01 -2.941882014274597168e-01 7.674050927162170410e-01
-2.738084793090820312e-01 2.319542467594146729e-01 -5.625662803649902344e-01 4.582872986793518066e-01 -5.144484639167785645e-01 -2.756430804729461670e-01 -6.359087675809860229e-02 6.159299984574317932e-03
-4.123881459236145020e-01 8.273727446794509888e-02 -9.343381971120834351e-02 7.860550880432128906e-01 -6.367875263094902039e-03 -3.765080273151397705e-01 1.815295964479446411e-01 1.473979651927947998e-01
-6.465515494346618652e-02 2.193706631660461426e-01 -5.076230764389038086e-01 5.385602712631225586e-01 -4.754331111907958984e-01 -3.263027667999267578e-01 -2.574877440929412842e-01 -3.402697667479515076e-02
-3.641040921211242676e-01 5.771690011024475098e-01 1.343688964843750000e-01 4.009519219398498535e-01 2.059004157781600952e-01 -3.783785551786422729e-02 -3.859372735023498535e-01 -4.033763706684112549e-01
-3.476335406303405762e-01 1.538269370794296265e-01 -1.487984061241149902e-01 8.846923708915710449e-01 -1.750995814800262451e-01 -1.388042420148849487e-01 6.327671464532613754e-03 2.646536752581596375e-02
-4.654750525951385498e-01 5.275757908821105957e-01 -4.433187246322631836e-01 1.620075702667236328e-01 4.954976141452789307e-01 -8.436476439237594604e-02 -5.799432098865509033e-02 -1.619264781475067139e-01
-3.470911458134651184e-02 5.320554375648498535e-01 -1.794773787260055542e-01 4.798326492309570312e-01 1.846736222505569458e-01 2.726815938949584961e-01 -4.829562902450561523e-01 -3.339976966381072998e-01
-2.974064648151397705e-01 3.120566308498382568e-01 -5.584931746125221252e-02 6.669893860816955566e-01 1.194367092102766037e-02 -4.550144970417022705e-01 -2.378391921520233154e-01 -3.200433850288391113e-01
-4.251338839530944824e-01 6.418849229812622070e-01 2.400807440280914307e-01 3.465869426727294922e-01 7.368162274360656738e-02 5.323972553014755249e-03 4.398786127567291260e-01 1.747372895479202271e-01
6.496641784906387329e-02 2.778163850307464600e-01 -5.834540128707885742e-01 5.609598755836486816e-01 -3.681090176105499268e-01 -2.274718880653381348e-01 -2.672483623027801514e-01 -6.952288001775741577e-02
2.800069451332092285e-01 6.535099744796752930e-01 -5.786024332046508789e-01 2.182745039463043213e-01 9.590388834476470947e-02 -1.099333390593528748e-01 2.836429774761199951e-01 1.017844006419181824e-01
-1.827603429555892944e-01 7.081214785575866699e-01 2.119337171316146851e-01 4.611658304929733276e-02 -3.951759040355682373e-01 -8.675704710185527802e-03 -2.919147312641143799e-01 4.203169643878936768e-01
2.286625802516937256e-01 6.257932186126708984e-01 -4.649907946586608887e-01 2.217497080564498901e-01 2.642985433340072632e-02 -9.505560994148254395e-02 -4.836661815643310547e-01 -2.168872058391571045e-01
-3.672497272491455078e-01 4.148923233151435852e-02 -3.681430518627166748e-01 6.682862043380737305e-01 9.481217712163925171e-02 -6.399516016244888306e-02 -1.175599321722984314e-01 5.043466091156005859e-01
-2.614250183105468750e-01 6.401472091674804688e-01 1.303276121616363525e-01 1.720077544450759888e-01 -2.181492149829864502e-01 -4.408178627490997314e-01 3.165166079998016357e-01 3.649715483188629150e-01
-1.064887642860412598e-01 4.861218035221099854e-01 4.410777091979980469e-01 3.155923485755920410e-01 -4.356938973069190979e-02 2.685598433017730713e-01 -3.955466747283935547e-01 4.771981239318847656e-01
-2.733634710311889648e-01 1.348512023687362671e-01 1.460899710655212402e-01 8.886339068412780762e-01 -2.424563467502593994e-01 3.729161247611045837e-02 1.603807359933853149e-01 1.008830964565277100e-01
-1.885290443897247314e-01 5.315963625907897949e-01 -5.919205546379089355e-01 8.845920115709304810e-02 3.717891871929168701e-01 1.389485001564025879e-01 2.555014193058013916e-01 3.175726234912872314e-01
-5.885218828916549683e-02 6.817987561225891113e-01 5.544856786727905273e-01 2.584543824195861816e-01 -1.521963775157928467e-01 -2.373855412006378174e-01 1.140611097216606140e-01 2.547711730003356934e-01
8.344984799623489380e-02 3.715100586414337158e-01 -1.401428282260894775e-01 1.281816363334655762e-01 5.435094237327575684e-01 -3.880520761013031006e-01 -2.112939804792404175e-01 5.729867815971374512e-01
-4.772320389747619629e-02 6.296868324279785156e-01 -6.625947952270507812e-01 6.349642574787139893e-02 -5.575489625334739685e-02 -7.873129099607467651e-02 2.696264982223510742e-01 2.759486436843872070e-01
-5.032804012298583984e-01 1.511268019676208496e-01 1.681977510452270508e-02 6.091656684875488281e-01 -2.252095043659210205e-01 -1.990966945886611938e-01 -5.119695067405700684e-01 5.667651537805795670e-03
-1.339663565158843994e-01 7.564829587936401367e-01 -4.350556433200836182e-01 1.720996797084808350e-01 8.166128396987915039e-02 1.260380744934082031e-01 4.095812141895294189e-01 2.416223287582397461e-02
-1.629566401243209839e-01 6.507179737091064453e-01 2.874214053153991699e-01 2.135662883520126343e-01 -1.695612668991088867e-01 -5.125617980957031250e-01 1.998064965009689331e-01 3.006599545478820801e-01
-6.563889980316162109e-01 3.934939205646514893e-01 -2.200604677200317383e-01 -1.198867522180080414e-02 3.596087545156478882e-02 1.779827028512954712e-01 -2.044081687927246094e-01 5.394365787506103516e-01
-3.479800820350646973e-01 3.679274618625640869e-01 1.465971171855926514e-01 7.597440481185913086e-01 -7.779034972190856934e-02 1.028149155899882317e-03 -1.640377193689346313e-01 -3.344798386096954346e-01
-5.253770351409912109e-01 4.370094537734985352e-01 1.904101967811584473e-01 1.524309962987899780e-01 -2.196369469165802002e-01 -3.578457832336425781e-01 1.038558781147003174e-01 5.351918935775756836e-01
1.174245625734329224e-01 6.762639880180358887e-01 1.527606248855590820e-01 2.008091956377029419e-01 -4.670696258544921875e-01 -8.289768546819686890e-02 9.960666298866271973e-02 4.798653423786163330e-01
-5.923115611076354980e-01 3.481149673461914062e-01 -2.046163529157638550e-01 1.039041876792907715e-01 2.106408327817916870e-01 3.510730266571044922e-01 -1.551491916179656982e-01 5.325653553009033203e-01
-2.921978235244750977e-01 7.208563685417175293e-01 -5.108975619077682495e-02 2.882482707500457764e-01 -2.162797749042510986e-01 -1.092537194490432739e-01 4.929054677486419678e-01 8.729357272386550903e-02
-2.855273783206939697e-01 4.843099713325500488e-01 3.112950734794139862e-02 3.772441446781158447e-01 3.740870058536529541e-01 -2.133397161960601807e-01 -4.755463600158691406e-01 -3.592164218425750732e-01
-3.759290277957916260e-01 6.488534808158874512e-01 2.659085094928741455e-01 2.747134268283843994e-01 4.777150228619575500e-02 -2.645587027072906494e-01 4.212334752082824707e-01 2.044031471014022827e-01
-3.834777772426605225e-01 6.577635407447814941e-01 1.473242938518524170e-01 4.143765568733215332e-01 -6.089773960411548615e-03 1.498276889324188232e-01 4.361340105533599854e-01 1.190852671861648560e-01
3.353435099124908447e-01 6.106976866722106934e-01 2.735492289066314697e-01 1.348173618316650391e-01 2.963960468769073486e-01 -1.981059014797210693e-01 -4.517705440521240234e-01 3.006581366062164307e-01
2.858273983001708984e-01 8.604061007499694824e-01 -1.836608052253723145e-01 1.593345776200294495e-02 5.908900499343872070e-02 -2.065629810094833374e-01 2.243673652410507202e-01 2.179868966341018677e-01
-1.341159790754318237e-01 5.386329889297485352e-01 -4.078111052513122559e-01 3.684868514537811279e-01 -2.333953827619552612e-01 4.024565517902374268e-01 -3.657197952270507812e-01 -1.989958882331848145e-01
-4.996275603771209717e-01 3.241465687751770020e-01 -5.655724089592695236e-03 6.007818579673767090e-01 2.672115564346313477e-01 -2.299572713673114777e-02 -3.445816040039062500e-01 -3.060442805290222168e-01
-4.272409975528717041e-01 1.784452646970748901e-01 7.815822213888168335e-02 6.311917304992675781e-01 -4.104182869195938110e-02 -4.718845784664154053e-01 -3.849520385265350342e-01 -9.253727644681930542e-02
5.343135073781013489e-02 6.947968006134033203e-01 -3.037755787372589111e-01 9.097999427467584610e-04 7.011485099792480469e-02 -2.863262295722961426e-01 -5.512259006500244141e-01 -1.771248728036880493e-01
-8.940592408180236816e-02 6.065590977668762207e-01 -5.380296707153320312e-01 4.026100412011146545e-02 2.127976119518280029e-01 -3.016826808452606201e-01 -4.390363097190856934e-01 -6.283055245876312256e-02
-4.840715527534484863e-01 4.867351353168487549e-01 6.341188400983810425e-02 1.301769167184829712e-01 -3.602937161922454834e-01 -4.768343865871429443e-01 1.085479184985160828e-01 3.726008236408233643e-01
-1.083375737071037292e-01 2.557672858238220215e-01 9.244920313358306885e-02 8.226956725120544434e-01 2.465237528085708618e-01 2.937857508659362793e-01 -2.929779291152954102e-01 6.746107339859008789e-02
-3.989313542842864990e-01 3.981352150440216064e-01 1.401305794715881348e-01 1.094358712434768677e-01 4.111075103282928467e-01 3.231696086004376411e-03 -4.890121519565582275e-01 4.925205409526824951e-01
-4.639220535755157471e-01 4.436366856098175049e-01 2.509459555149078369e-01 2.066836357116699219e-01 4.893520846962928772e-02 2.159315943717956543e-01 1.342109441757202148e-01 6.443890333175659180e-01
-3.945062756538391113e-01 6.665180921554565430e-01 1.958994716405868530e-01 7.796961814165115356e-02 -3.722390234470367432e-01 -1.599577218294143677e-01 -5.210904404520988464e-02 4.345097243785858154e-01
-2.892023324966430664e-01 3.840326964855194092e-01 -2.597577571868896484e-01 1.467361599206924438e-01 2.646478451788425446e-02 5.883948504924774170e-02 4.058315455913543701e-01 7.148522734642028809e-01
-3.331385850906372070e-01 5.959102511405944824e-01 -5.894709825515747070e-01 -8.610261231660842896e-02 2.542208731174468994e-01 -8.634720742702484131e-02 -3.039555847644805908e-01 1.206102371215820312e-01
4.735498130321502686e-01 5.979569554328918457e-01 -1.144101247191429138e-01 1.370839476585388184e-01 9.856463968753814697e-02 -1.443995386362075806e-01 -4.336984753608703613e-01 4.094578623771667480e-01
-3.887122571468353271e-01 6.737316250801086426e-01 2.477818131446838379e-01 1.305673122406005859e-01 -4.324898123741149902e-01 -2.157368808984756470e-01 -1.791132539510726929e-01 2.255509942770004272e-01
-1.414846032857894897e-01 4.776903390884399414e-01 -2.336383014917373657e-01 1.179092936217784882e-02 1.875666677951812744e-01 2.073078304529190063e-01 -3.592752814292907715e-01 6.998797655105590820e-01
8.319027721881866455e-02 7.229977250099182129e-01 1.737886220216751099e-01 3.525575697422027588e-01 5.247813090682029724e-02 1.067194193601608276e-01 3.944498002529144287e-01 3.822572827339172363e-01
-2.318368554115295410e-01 2.779511213302612305e-01 -1.789473444223403931e-01 7.893089652061462402e-01 -3.381337225437164307e-01 2.998999655246734619e-01 9.199149906635284424e-02 -3.503549471497535706e-02
-2.664196491241455078e-01 2.261178381741046906e-02 9.813406504690647125e-03 6.685556769371032715e-01 -7.208574563264846802e-02 -3.578037619590759277e-01 -3.666501939296722412e-01 4.623785018920898438e-01
-4.499774873256683350e-01 4.305845797061920166e-01 -1.440481934696435928e-02 1.003141105175018311e-01 1.889975816011428833e-01 2.529716491699218750e-01 -6.119240820407867432e-02 7.059655189514160156e-01
-5.101450681686401367e-01 3.162948787212371826e-01 2.430837154388427734e-01 2.397929430007934570e-01 3.202587366104125977e-01 -3.925352171063423157e-02 -5.276409387588500977e-01 3.749768733978271484e-01
2.212878614664077759e-01 9.136407971382141113e-01 -1.559133231639862061e-01 -4.406976699829101562e-02 -1.250348836183547974e-01 -3.667503595352172852e-02 7.276973873376846313e-02 2.603210508823394775e-01
-4.498003125190734863e-01 1.766453832387924194e-01 -2.974098026752471924e-01 7.279281020164489746e-01 -2.842405438423156738e-01 -1.229638680815696716e-01 -2.144508957862854004e-01 -7.900875061750411987e-02
-3.736135363578796387e-01 5.626569986343383789e-01 2.216562628746032715e-01 3.985145986080169678e-01 1.993832737207412720e-01 -1.009164974093437195e-01 -2.977402210235595703e-01 -4.441818594932556152e-01
-5.906769037246704102e-01 2.117944359779357910e-01 8.440598100423812866e-02 4.188430011272430420e-01 2.316859513521194458e-01 3.267315328121185303e-01 -3.818148076534271240e-01 3.427472114562988281e-01
-3.175626695156097412e-02 7.642921805381774902e-01 1.178032755851745605e-01 3.786883875727653503e-02 -3.054879307746887207e-01 -4.723667502403259277e-01 -4.244900122284889221e-02 2.851005196571350098e-01
1.342204958200454712e-01 1.492440998554229736e-01 -1.674110889434814453e-01 7.605319023132324219e-01 3.256532847881317139e-01 1.228256896138191223e-01 -2.772248685359954834e-01 3.940633833408355713e-01
4.231353104114532471e-01 7.000524401664733887e-01 -2.130441367626190186e-02 4.660588875412940979e-02 6.722616404294967651e-02 -1.074887141585350037e-01 -4.746823310852050781e-01 2.947209179401397705e-01
-1.157784685492515564e-01 1.608681529760360718e-01 6.726958788931369781e-03 8.901661038398742676e-01 -6.725011859089136124e-03 -9.156759083271026611e-02 -3.987139463424682617e-01 -2.954956330358982086e-02
-3.339988887310028076e-01 4.169045686721801758e-01 -7.945289462804794312e-02 1.067749857902526855e-01 -7.814368233084678650e-03 3.512019813060760498e-01 -3.965099751949310303e-01 6.452112793922424316e-01
1.711781173944473267e-01 1.598051786422729492e-01 -5.818792581558227539e-01 6.064510345458984375e-01 1.713906824588775635e-01 -2.070912718772888184e-01 -1.495338827371597290e-01 3.797000050544738770e-01
-3.185102343559265137e-01 6.924455165863037109e-01 3.446816802024841309e-01 3.696695268154144287e-01 2.546781860291957855e-02 2.121217995882034302e-01 3.375216722488403320e-01 6.359644979238510132e-02
-9.228407591581344604e-02 8.005273938179016113e-01 2.120176851749420166e-01 2.071346528828144073e-02 -3.646853566169738770e-01 4.678405821323394775e-02 -2.581319808959960938e-01 3.216253817081451416e-01
-2.319719642400741577e-01 4.555496573448181152e-01 -7.714401930570602417e-02 4.116086363792419434e-01 6.406807899475097656e-01 8.152712881565093994e-02 -3.699721395969390869e-01 -9.640023857355117798e-02
-3.084171116352081299e-01 7.570114135742187500e-01 3.934440910816192627e-01 2.295773774385452271e-01 -7.034207880496978760e-02 4.161966592073440552e-02 2.607172131538391113e-01 2.228334546089172363e-01
-1.884373575448989868e-01 6.747590303421020508e-01 2.004621326923370361e-01 4.143831431865692139e-01 -2.900613471865653992e-02 2.021114379167556763e-01 4.362885355949401855e-01 2.554508149623870850e-01
-3.878495097160339355e-01 5.663981437683105469e-01 3.295288234949111938e-02 3.195828199386596680e-01 7.362926006317138672e-02 -2.173851430416107178e-01 5.563176870346069336e-01 2.517537176609039307e-01
-2.385066747665405273e-01 6.799399256706237793e-01 9.950255602598190308e-02 5.798819288611412048e-02 -4.123435020446777344e-01 -2.359192371368408203e-01 -6.537245213985443115e-02 4.874159991741180420e-01
-6.285958886146545410e-01 5.371081829071044922e-01 -4.219690561294555664e-01 9.219183027744293213e-02 2.057896703481674194e-01 2.907881140708923340e-01 -3.324940428137779236e-02 -4.256827011704444885e-02
-4.448877871036529541e-01 4.918633699417114258e-01 1.255062967538833618e-01 1.664797216653823853e-01 -3.234456181526184082e-01 -3.000544607639312744e-01 2.054019123315811157e-01 5.289974808692932129e-01
-1.208894625306129456e-01 6.011210680007934570e-01 3.351027965545654297e-01 2.607260942459106445e-01 -2.928263843059539795e-01 -5.419996380805969238e-01 9.307420998811721802e-02 2.357825189828872681e-01
-1.221931427717208862e-01 1.870152950286865234e-01 -4.238930046558380127e-01 6.845622658729553223e-01 -4.598978757858276367e-01 -1.792919486761093140e-01 -2.344745844602584839e-01 5.615336075425148010e-02
7.269217818975448608e-02 3.213817477226257324e-01 -7.529680132865905762e-01 4.197574257850646973e-01 -1.784419864416122437e-01 -1.520551890134811401e-01 -2.989865541458129883e-01 -6.258773803710937500e-02
-1.648411899805068970e-02 4.247599244117736816e-01 -1.116394773125648499e-01 4.630909860134124756e-01 -2.756856381893157959e-01 4.079720973968505859e-01 -5.773167610168457031e-01 -1.290435791015625000e-01
3.087660968303680420e-01 6.346682310104370117e-01 9.082870930433273315e-02 1.008456572890281677e-01 3.531702160835266113e-01 9.294135496020317078e-03 -4.403138756752014160e-01 4.058917462825775146e-01
-3.509633839130401611e-01 2.768822014331817627e-01 -1.439600735902786255e-01 5.410556793212890625e-01 -5.600650236010551453e-02 -4.670350849628448486e-01 -4.232667386531829834e-01 -2.937379777431488037e-01
2.162938714027404785e-01 5.788207650184631348e-01 -5.798103213310241699e-01 2.118969857692718506e-01 1.126076355576515198e-01 -9.529592841863632202e-02 3.726166784763336182e-01 2.765830755233764648e-01
-2.622750401496887207e-01 7.138208150863647461e-01 1.246723160147666931e-01 1.676540449261665344e-02 -4.296531379222869873e-01 -1.074248030781745911e-01 -1.634599119424819946e-01 4.277691245079040527e-01
-4.198424518108367920e-01 6.523817777633666992e-01 2.815779149532318115e-01 -3.577182814478874207e-02 3.240087330341339111e-01 1.331695318222045898e-01 -3.276521563529968262e-01 2.957921922206878662e-01
-2.822943925857543945e-01 4.647669494152069092e-01 1.390799880027770996e-01 4.816351234912872314e-01 5.182667374610900879e-01 -1.414110809564590454e-01 -2.224140465259552002e-01 -3.389990925788879395e-01
-3.340567350387573242e-01 5.810117721557617188e-01 -6.322669386863708496e-01 1.318948529660701752e-02 1.326750367879867554e-01 -1.830629110336303711e-01 2.876022458076477051e-01 1.306390315294265747e-01
-3.293321430683135986e-01 8.247523307800292969e-01 -1.009688004851341248e-01 5.929793417453765869e-02 -4.250793159008026123e-01 5.098855495452880859e-02 1.194806396961212158e-01 -6.720779463648796082e-03
-3.081610202789306641e-01 5.695906877517700195e-01 3.269768357276916504e-01 1.566527038812637329e-01 2.314627766609191895e-01 1.699976772069931030e-01 -3.448868095874786377e-01 4.977228641510009766e-01
-6.071450114250183105e-01 2.493604570627212524e-01 2.608490586280822754e-01 2.850225269794464111e-01 2.398179024457931519e-01 9.420534968376159668e-02 -3.557272553443908691e-01 4.764295518398284912e-01
-5.754445120692253113e-02 3.040799796581268311e-01 -6.964675188064575195e-01 3.608666956424713135e-01 3.181546032428741455e-01 -3.648733496665954590e-01 -2.335069775581359863e-01 7.201196160167455673e-03
-5.791487693786621094e-01 3.625158965587615967e-01 -2.029761224985122681e-01 4.451307356357574463e-01 3.461598753929138184e-01 -5.130305141210556030e-02 -3.704483807086944580e-01 -1.847633570432662964e-01
-3.919221758842468262e-01 1.692575961351394653e-01 -1.730840802192687988e-01 8.129931688308715820e-01 1.318013966083526611e-01 -2.358767837285995483e-01 -1.750755310058593750e-01 -1.522235423326492310e-01
-1.279144883155822754e-01 4.817306101322174072e-01 -2.723216116428375244e-01 4.119174480438232422e-01 -4.473413228988647461e-01 3.917768001556396484e-01 -3.751593232154846191e-01 -1.157186925411224365e-01
-4.078537225723266602e-01 3.624260127544403076e-01 -1.784424483776092529e-01 5.878290534019470215e-01 3.021214008331298828e-01 -2.817870974540710449e-01 -1.379646807909011841e-01 -3.676989376544952393e-01
-4.464839994907379150e-01 8.074963837862014771e-02 -2.936652600765228271e-01 6.503192186355590820e-01 -4.255736172199249268e-01 -1.010195352137088776e-03 -8.063400536775588989e-02 3.120281994342803955e-01
1.126232966780662537e-01 8.060677051544189453e-01 -3.764883056282997131e-02 1.310847252607345581e-01 4.792625606060028076e-01 -7.668665610253810883e-03 -2.068363279104232788e-01 -2.154936194419860840e-01
-6.981515288352966309e-01 3.307992219924926758e-01 -9.976875782012939453e-02 9.951212443411350250e-03 2.309616357088088989e-01 2.463921345770359039e-02 -4.721041321754455566e-01 3.409846127033233643e-01
1.631432175636291504e-01 9.317479133605957031e-01 -1.714940965175628662e-01 3.443622589111328125e-02 -1.431458145380020142e-01 1.934867054224014282e-01 7.403989136219024658e-02 1.059461236000061035e-01
-9.746823459863662720e-02 2.296050935983657837e-01 -3.087188601493835449e-01 8.131766319274902344e-01 -1.111046001315116882e-01 3.706803023815155029e-01 1.286295056343078613e-01 1.221654340624809265e-01
-2.172855436801910400e-01 6.940155029296875000e-01 2.462847828865051270e-01 6.249123811721801758e-02 -3.958000838756561279e-01 -3.044735267758369446e-02 -3.056677281856536865e-01 3.943991363048553467e-01
-5.739070773124694824e-01 6.271789073944091797e-01 3.365561738610267639e-02 -1.529625058174133301e-01 2.534649372100830078e-01 -2.172279506921768188e-01 -1.132652088999748230e-01 3.584488630294799805e-01
-2.417418360710144043e-01 3.230461776256561279e-01 -2.811450362205505371e-01 6.699633598327636719e-02 2.581176161766052246e-01 -6.178849339485168457e-01 -2.211150377988815308e-01 5.063326358795166016e-01
-2.467982470989227295e-01 2.420908957719802856e-01 -6.341009140014648438e-01 5.772826075553894043e-01 -3.682392239570617676e-01 -9.698087722063064575e-02 1.158229075372219086e-02 -1.982818590477108955e-03
-5.727656483650207520e-01 3.321227431297302246e-01 1.927470117807388306e-01 1.322213262319564819e-01 2.430194467306137085e-01 -7.016226649284362793e-02 -5.961190462112426758e-01 2.960759103298187256e-01
-2.175166755914688110e-01 3.272651731967926025e-01 -4.058663249015808105e-01 7.144235968589782715e-01 -3.313393890857696533e-02 3.008507788181304932e-01 2.581251263618469238e-01 -1.105351224541664124e-01
-2.256775945425033569e-01 3.475332856178283691e-01 5.800853297114372253e-02 7.735818624496459961e-01 2.878449559211730957e-01 1.137599721550941467e-01 -2.578799426555633545e-01 -2.533738315105438232e-01
4.175942540168762207e-01 5.238912701606750488e-01 -5.325307697057723999e-02 1.443728506565093994e-01 3.864666223526000977e-01 -4.477736651897430420e-01 -1.150091812014579773e-01 4.054490029811859131e-01
5.982797965407371521e-02 4.126974344253540039e-01 -1.183751672506332397e-01 8.180937916040420532e-02 4.569829106330871582e-01 -4.220193624496459961e-01 -2.932441234588623047e-01 5.766021013259887695e-01
9.407866746187210083e-02 6.450029015541076660e-01 -2.518178371246904135e-04 3.519827425479888916e-01 -1.125761792063713074e-01 7.893758267164230347e-02 4.648950099945068359e-01 4.649692475795745850e-01
-1.401880383491516113e-01 7.071008682250976562e-01 3.380953148007392883e-02 2.988520823419094086e-02 -4.709188640117645264e-01 -4.348859563469886780e-02 -9.558754414319992065e-02 4.955064356327056885e-01
-5.734180659055709839e-02 1.268850266933441162e-01 -2.709474265575408936e-01 6.322958469390869141e-01 4.090487062931060791e-01 -4.882368147373199463e-01 -1.627077162265777588e-01 2.742843925952911377e-01
2.292298674583435059e-01 2.021487355232238770e-01 1.395139545202255249e-01 7.923482656478881836e-01 -7.447848096489906311e-03 1.870234608650207520e-01 -4.331486523151397705e-01 1.914646178483963013e-01
-4.449205696582794189e-01 7.740964293479919434e-01 -5.250483751296997070e-02 -8.852846175432205200e-02 -3.538201749324798584e-01 -7.858795672655105591e-02 -2.466176152229309082e-01 -6.410669069737195969e-03
-1.520056724548339844e-01 4.569007754325866699e-01 1.017365455627441406e-01 1.437226086854934692e-01 4.509749263525009155e-02 1.047502011060714722e-01 -4.173771291971206665e-02 8.499299883842468262e-01
-2.110497653484344482e-01 1.919359266757965088e-01 -1.610211431980133057e-01 4.082823693752288818e-01 3.511890172958374023e-01 -7.510130405426025391e-01 -1.199304461479187012e-01 1.557521969079971313e-01
-6.869158148765563965e-01 5.003273487091064453e-01 -4.072634577751159668e-01 -6.560790818184614182e-03 2.535113394260406494e-01 1.329873651266098022e-01 9.348047524690628052e-02 1.456715911626815796e-01
-4.734771847724914551e-01 5.155169367790222168e-01 -4.974093139171600342e-01 -1.524326354265213013e-01 2.925989925861358643e-01 -9.853951632976531982e-02 -3.301998376846313477e-01 1.872262358665466309e-01
-2.045086324214935303e-01 6.779909133911132812e-01 2.099746912717819214e-01 3.125397861003875732e-01 -1.027575731277465820e-01 -2.637813985347747803e-01 4.636923372745513916e-01 2.481605559587478638e-01
-2.122295834124088287e-02 1.091312244534492493e-01 -3.741021156311035156e-01 6.881442070007324219e-01 1.950899660587310791e-01 3.851639479398727417e-02 -3.649853765964508057e-01 4.487616121768951416e-01
1.533952653408050537e-01 6.982384920120239258e-01 1.490128636360168457e-01 5.105578526854515076e-02 4.333945214748382568e-01 1.219239607453346252e-01 -3.737039268016815186e-01 3.489562571048736572e-01
-3.403811454772949219e-01 6.481330990791320801e-01 -4.837760627269744873e-01 1.248347163200378418e-01 3.985072970390319824e-01 4.212461039423942566e-02 -1.422985196113586426e-01 -1.833297163248062134e-01
-5.098868012428283691e-01 6.333640217781066895e-01 4.151102900505065918e-02 8.133890479803085327e-02 9.658829122781753540e-02 -2.537221610546112061e-01 3.694356679916381836e-01 3.468997180461883545e-01
-1.022092476487159729e-01 4.807381033897399902e-01 -1.559698372147977352e-03 4.507389664649963379e-01 5.373281240463256836e-01 -3.163014650344848633e-01 -1.922207176685333252e-01 -3.599431216716766357e-01
-4.701152145862579346e-01 3.567035198211669922e-01 1.451127231121063232e-01 5.421102643013000488e-01 -2.896371185779571533e-01 -6.359286606311798096e-02 -4.273098409175872803e-01 -2.574598491191864014e-01
-5.479382723569869995e-02 7.690128684043884277e-01 -4.765141382813453674e-02 3.137221634387969971e-01 -9.937951713800430298e-02 1.018913611769676208e-01 4.852575957775115967e-01 2.217915356159210205e-01
-6.093789339065551758e-01 2.804023921489715576e-01 1.311983168125152588e-01 3.445166349411010742e-01 2.318191677331924438e-01 1.334606856107711792e-01 -3.998121917247772217e-01 4.274637997150421143e-01
-1.031595692038536072e-01 2.638854682445526123e-01 2.721335273236036301e-03 5.741776823997497559e-01 1.537018120288848877e-01 -4.440634250640869141e-01 -5.855410695075988770e-01 -1.623584628105163574e-01
-2.240813523530960083e-01 4.410132467746734619e-01 4.305772483348846436e-02 3.454428911209106445e-02 3.946387767791748047e-01 -1.095544174313545227e-01 -1.998322904109954834e-01 7.379516363143920898e-01
2.836302518844604492e-01 4.717677533626556396e-01 -1.958208680152893066e-01 1.667329221963882446e-01 1.419668048620223999e-01 -3.388496041297912598e-01 1.183986961841583252e-01 6.941552758216857910e-01
-6.220675110816955566e-01 3.052873313426971436e-01 -5.196082219481468201e-02 3.464678227901458740e-01 2.684618718922138214e-02 -4.316354393959045410e-01 -4.490178525447845459e-01 -9.189648926258087158e-02
-6.547907590866088867e-01 5.502911806106567383e-01 -4.412295818328857422e-01 -8.278350532054901123e-02 1.883773505687713623e-01 8.991432189941406250e-02 -1.526585370302200317e-01 4.086687695235013962e-03
-4.362799227237701416e-01 3.547554016113281250e-01 -1.938048452138900757e-01 6.711840033531188965e-01 6.601708382368087769e-02 -1.063762903213500977e-01 -2.153942734003067017e-01 -3.656379878520965576e-01
-2.388165295124053955e-01 1.643954962491989136e-01 2.151824161410331726e-02 8.462383151054382324e-01 -2.431553304195404053e-01 -1.198837459087371826e-01 -3.405431210994720459e-01 -9.946085512638092041e-02
-7.084799557924270630e-02 5.231987237930297852e-01 -4.755289554595947266e-01 9.206388145685195923e-02 2.085461169481277466e-01 -5.678852796554565430e-01 2.095005661249160767e-01 2.770642042160034180e-01
-4.964857995510101318e-01 4.532995820045471191e-02 9.769593924283981323e-02 6.415220499038696289e-01 8.174005895853042603e-02 -4.450122714042663574e-01 2.125846147537231445e-01 2.836236357688903809e-01
-2.207515686750411987e-01 9.528004378080368042e-02 -4.384133964776992798e-03 7.113010883331298828e-01 1.666129529476165771e-01 -1.547704786062240601e-01 -2.849043011665344238e-01 5.507610440254211426e-01
2.538878023624420166e-01 8.068886995315551758e-01 1.453817039728164673e-01 2.049224078655242920e-01 -1.659153252840042114e-01 2.052566558122634888e-01 1.420937478542327881e-01 3.626204133033752441e-01
-2.105648517608642578e-01 4.787139892578125000e-01 1.597427725791931152e-01 1.517211347818374634e-01 -1.993918567895889282e-01 -3.794782757759094238e-01 2.020631879568099976e-01 6.733260750770568848e-01
-2.502488493919372559e-01 5.165775418281555176e-01 9.717024862766265869e-03 9.323465824127197266e-02 -3.507215976715087891e-01 -6.267901659011840820e-01 -2.887021005153656006e-02 3.808293342590332031e-01
1.677811592817306519e-01 4.152109920978546143e-01 -3.671233654022216797e-01 2.511115372180938721e-01 1.128211542963981628e-01 -7.247775197029113770e-01 -1.188340485095977783e-01 2.223968356847763062e-01
-1.339032649993896484e-01 8.676974475383758545e-02 -2.344054728746414185e-01 4.897344112396240234e-01 2.699294686317443848e-01 -5.083837509155273438e-01 -3.940523564815521240e-01 4.395020008087158203e-01
-6.363807916641235352e-01 6.471431851387023926e-01 1.445433050394058228e-01 3.805883228778839111e-02 -3.044274449348449707e-01 -1.191777288913726807e-01 -1.045998036861419678e-01 1.899035423994064331e-01
-2.929019927978515625e-01 7.016355395317077637e-01 1.421992182731628418e-01 3.340584039688110352e-01 1.384913828223943710e-02 2.751068584620952606e-02 5.035489797592163086e-01 1.886533051729202271e-01
-3.759754598140716553e-01 3.678466677665710449e-01 3.607813119888305664e-01 4.552507996559143066e-01 4.427506327629089355e-01 3.112597465515136719e-01 -2.321790456771850586e-01 1.977299749851226807e-01
4.473553001880645752e-01 3.058071136474609375e-01 -4.151620436459779739e-03 4.248365461826324463e-01 2.835809886455535889e-01 -3.635330200195312500e-01 4.630383849143981934e-02 5.577934980392456055e-01
-1.415065973997116089e-01 2.420396655797958374e-01 1.771351695060729980e-02 6.834244728088378906e-01 -1.949475258588790894e-01 -5.039024353027343750e-01 -3.547596633434295654e-01 -1.903505623340606689e-01
-1.170805245637893677e-01 2.291288226842880249e-01 -6.290375590324401855e-01 5.752358436584472656e-01 2.837406694889068604e-01 -3.504054844379425049e-01 1.527341362088918686e-02 -6.067585200071334839e-02
-1.027864869683980942e-02 8.108104765415191650e-02 3.631449937820434570e-01 8.037009239196777344e-01 7.554224878549575806e-02 1.026074066758155823e-01 4.986524954438209534e-02 4.436094164848327637e-01
-8.234070986509323120e-02 7.774794697761535645e-01 2.815475165843963623e-01 4.103405177593231201e-01 -1.432677730917930603e-02 -5.476297065615653992e-02 3.159077465534210205e-01 -1.951806843280792236e-01
-4.048787057399749756e-02 7.526984810829162598e-01 -3.362185060977935791e-01 2.443860769271850586e-01 8.131702989339828491e-02 -4.108429420739412308e-03 4.833955168724060059e-01 1.368865817785263062e-01
-2.699832320213317871e-01 7.837170362472534180e-01 1.132939532399177551e-01 4.596516489982604980e-02 -4.359875917434692383e-01 1.890641599893569946e-01 -2.685322165489196777e-01 2.856334205716848373e-03
-6.117450594902038574e-01 5.309605598449707031e-01 -4.421302378177642822e-01 -7.393576204776763916e-02 1.774682998657226562e-01 1.591853201389312744e-01 -2.303084284067153931e-01 1.817312985658645630e-01
-2.777246534824371338e-01 3.959844112396240234e-01 -5.641891807317733765e-02 5.260129570960998535e-01 -3.073488771915435791e-01 2.144431620836257935e-01 -5.631955862045288086e-01 -1.689793765544891357e-01
1.968299597501754761e-01 6.842136979103088379e-01 -3.255306780338287354e-01 1.671621501445770264e-01 3.315557241439819336e-01 9.033143520355224609e-02 3.654461801052093506e-01 3.279581964015960693e-01
4.160385951399803162e-02 9.984496980905532837e-02 -7.587579637765884399e-02 4.470331072807312012e-01 1.222021430730819702e-01 -4.896423518657684326e-01 -4.434494376182556152e-01 5.756509900093078613e-01
-2.698378562927246094e-01 1.710379570722579956e-01 -4.736862182617187500e-01 6.417407989501953125e-01 -4.149056971073150635e-01 3.617248311638832092e-02 -2.862542569637298584e-01 7.954168319702148438e-02
-5.181291699409484863e-01 1.858663558959960938e-01 2.374922633171081543e-01 7.368951439857482910e-01 1.146539226174354553e-01 -6.917875260114669800e-02 -2.673105895519256592e-01 -9.051295369863510132e-02
-2.673049867153167725e-01 4.751535654067993164e-01 -2.782871723175048828e-01 3.738912045955657959e-01 2.005009055137634277e-01 4.233500659465789795e-01 1.706343591213226318e-01 4.868231713771820068e-01
-2.502354681491851807e-01 2.377814203500747681e-01 -2.365015447139739990e-01 5.707740783691406250e-01 1.886030882596969604e-01 -5.907461047172546387e-01 -2.272717654705047607e-01 -2.508417069911956787e-01
2.247264087200164795e-01 7.448176145553588867e-01 5.638850480318069458e-02 6.484088301658630371e-02 3.369358181953430176e-01 2.040426582098007202e-01 -4.222019016742706299e-01 2.322653532028198242e-01
4.575883969664573669e-02 5.456357598304748535e-01 -2.018236666917800903e-01 3.008753359317779541e-01 4.586373269557952881e-01 -2.755204737186431885e-01 -4.265369474887847900e-01 -3.173888027667999268e-01
-2.001393139362335205e-01 2.587629854679107666e-01 -7.673675566911697388e-02 5.186551213264465332e-01 -9.893546253442764282e-02 -6.306852102279663086e-01 -4.110514223575592041e-01 -2.039090543985366821e-01
1.164848580956459045e-01 6.128413677215576172e-01 -5.885385274887084961e-01 3.977892547845840454e-02 5.793742462992668152e-02 -3.331481292843818665e-02 2.200134247541427612e-01 4.582842290401458740e-01
-5.487005114555358887e-01 4.877190589904785156e-01 -1.109972689300775528e-02 4.481429457664489746e-01 1.054827868938446045e-01 -3.124451451003551483e-02 -2.603214085102081299e-01 -4.245381653308868408e-01
-2.801836729049682617e-01 4.604557156562805176e-01 -7.143880426883697510e-02 2.560653723776340485e-02 2.893168926239013672e-01 2.377213984727859497e-01 -3.504528999328613281e-01 6.638414859771728516e-01
-1.485683606006205082e-03 1.555637419223785400e-01 -5.932176709175109863e-01 4.884892404079437256e-01 2.302663773298263550e-01 -2.530680596828460693e-01 -3.785634338855743408e-01 3.534012734889984131e-01
3.365200161933898926e-01 7.147797346115112305e-01 -5.706370808184146881e-03 3.638171553611755371e-01 -3.209742009639739990e-01 1.059009805321693420e-01 2.939194440841674805e-01 2.069317996501922607e-01
-4.831230342388153076e-01 6.141879558563232422e-01 -5.983819067478179932e-02 -3.430114686489105225e-02 -4.397045075893402100e-01 -3.529335856437683105e-01 -1.825136393308639526e-01 1.827419996261596680e-01
4.688028395175933838e-01 7.264455556869506836e-01 -1.486319154500961304e-01 5.664731189608573914e-02 1.925678551197052002e-01 -2.035997807979583740e-01 -2.986461222171783447e-01 2.438761740922927856e-01
-1.402786374092102051e-01 8.165447711944580078e-01 2.250136137008666992e-01 -6.295241881161928177e-03 -3.179121315479278564e-01 2.088651359081268311e-01 -3.036680817604064941e-01 1.612416058778762817e-01
-5.492884516716003418e-01 1.521027237176895142e-01 -2.741767168045043945e-01 5.021367669105529785e-01 -1.149776577949523926e-01 -2.406024932861328125e-01 -5.164199471473693848e-01 1.001683846116065979e-01
3.449437022209167480e-02 3.306788504123687744e-01 -5.168704986572265625e-01 6.694369912147521973e-01 -1.898088902235031128e-01 2.812861204147338867e-01 2.429196983575820923e-01 -1.145106391049921513e-03
4.691671580076217651e-02 8.546892404556274414e-01 2.581142485141754150e-01 1.363655030727386475e-01 -4.064051210880279541e-01 7.162489742040634155e-02 -7.148386538028717041e-02 8.173955976963043213e-02
-1.326414011418819427e-02 7.570074796676635742e-01 2.199970483779907227e-01 3.916436731815338135e-01 -7.077696174383163452e-02 2.296448200941085815e-01 3.474111258983612061e-01 2.157305777072906494e-01
-4.158323705196380615e-01 3.843088746070861816e-01 -1.763002872467041016e-01 6.183908581733703613e-01 3.208825737237930298e-02 -9.866740554571151733e-03 -3.957693278789520264e-01 -3.288475871086120605e-01
6.117784380912780762e-01 6.173967123031616211e-01 -2.197563201189041138e-01 2.357529103755950928e-01 7.059410214424133301e-02 4.901456646621227264e-03 -3.525759279727935791e-01 1.065772175788879395e-01
-1.000021351501345634e-03 1.034766584634780884e-01 -5.172544121742248535e-01 4.925608336925506592e-01 1.107106357812881470e-01 -3.743327558040618896e-01 -1.611879169940948486e-01 5.484157204627990723e-01
-3.911616802215576172e-01 4.973516464233398438e-01 -6.366226673126220703e-01 2.428701072931289673e-01 2.777051329612731934e-01 -4.592906311154365540e-02 -8.910688012838363647e-02 -2.195217013359069824e-01
-3.832352533936500549e-02 3.227619826793670654e-01 -1.205003261566162109e-02 7.054082751274108887e-01 2.970640063285827637e-01 1.252078730612993240e-02 -5.528377890586853027e-01 -5.076010525226593018e-02
-5.368084907531738281e-01 1.562696546316146851e-01 -2.136005908250808716e-01 6.725429892539978027e-01 1.831116974353790283e-01 -3.570001572370529175e-02 3.324212133884429932e-01 2.101638913154602051e-01
-1.378701925277709961e-01 5.275183916091918945e-01 3.540047407150268555e-01 2.107636481523513794e-01 2.594194710254669189e-01 1.627833098173141479e-01 -4.293206036090850830e-01 5.048391819000244141e-01
-4.842657148838043213e-01 3.416903316974639893e-01 -1.294105127453804016e-02 4.815603196620941162e-01 -1.073765978217124939e-01 -3.386868238449096680e-01 -4.419801235198974609e-01 -3.083533048629760742e-01
-1.592330634593963623e-01 1.858683675527572632e-01 -7.633393257856369019e-02 7.784547209739685059e-01 2.146046906709671021e-01 1.414351165294647217e-01 -5.035904049873352051e-01 9.282626956701278687e-02
1.273055523633956909e-01 7.039606571197509766e-01 -1.536116302013397217e-01 2.240940779447555542e-01 3.011408746242523193e-01 -9.016226232051849365e-02 -4.655002951622009277e-01 -3.145033419132232666e-01
-2.344558984041213989e-01 3.942956328392028809e-01 1.749819964170455933e-01 1.718770861625671387e-01 3.069952130317687988e-01 3.642982989549636841e-02 -4.059799909591674805e-01 6.848416924476623535e-01
-1.384085565805435181e-01 2.502831518650054932e-01 -3.029472529888153076e-01 5.976298451423645020e-01 -1.971163749694824219e-01 -5.794069170951843262e-01 -1.802902966737747192e-01 -2.493814677000045776e-01
-2.207197844982147217e-01 3.766599893569946289e-01 1.412667566910386086e-03 9.156466275453567505e-02 4.361881315708160400e-01 -7.046731561422348022e-02 -3.204503059387207031e-01 7.093023657798767090e-01
9.344705194234848022e-02 2.497318238019943237e-01 -1.823044568300247192e-01 7.866936326026916504e-01 4.270276427268981934e-01 -1.817665249109268188e-01 -2.221650183200836182e-01 -1.096856594085693359e-01
1.889653652906417847e-01 7.024433612823486328e-01 -3.864793181419372559e-01 1.123511716723442078e-01 5.910789221525192261e-02 -1.302181333303451538e-01 -4.557684063911437988e-01 -2.840791642665863037e-01
8.787551522254943848e-02 1.881022602319717407e-01 -5.123558044433593750e-01 5.977258086204528809e-01 3.135699331760406494e-01 -2.359576672315597534e-01 -4.098943471908569336e-01 1.228635907173156738e-01
5.973704531788825989e-02 1.926586478948593140e-01 1.989341825246810913e-01 7.206666469573974609e-01 1.864487677812576294e-01 1.481007337570190430e-01 -5.561761260032653809e-01 1.853378564119338989e-01
-4.537919759750366211e-01 1.777885407209396362e-01 -1.060542687773704529e-01 6.733646392822265625e-01 -4.850632548332214355e-01 -6.134147197008132935e-02 -2.377676516771316528e-01 -4.705344140529632568e-02
-3.113151490688323975e-01 3.869555592536926270e-01 2.514788806438446045e-01 3.268875777721405029e-01 1.341027319431304932e-01 4.192571043968200684e-01 -3.939899802207946777e-01 4.840070903301239014e-01
4.967510402202606201e-01 6.940897703170776367e-01 -2.724183201789855957e-01 5.309959501028060913e-02 1.323653757572174072e-01 -2.738886177539825439e-01 -1.107417568564414978e-01 2.994111776351928711e-01
-2.144772857427597046e-01 2.137556970119476318e-01 -4.549239873886108398e-01 5.412998795509338379e-01 3.485061526298522949e-01 -5.062023997306823730e-01 -1.495128273963928223e-01 -9.107880294322967529e-02
-3.460056185722351074e-01 1.859081089496612549e-01 -2.305646389722824097e-01 6.709149479866027832e-01 2.011936306953430176e-01 -4.005919098854064941e-01 -3.492525517940521240e-01 1.396468281745910645e-01
5.380428582429885864e-02 8.047139048576354980e-01 1.955944597721099854e-01 3.010609745979309082e-01 -1.713262498378753662e-01 9.038869291543960571e-02 3.649712800979614258e-01 2.234250456094741821e-01
-3.699919283390045166e-01 1.551591008901596069e-01 -4.333344399929046631e-01 6.241542696952819824e-01 -1.400315016508102417e-01 5.811000242829322815e-03 1.993390470743179321e-01 4.497840702533721924e-01
7.077378779649734497e-02 3.051252663135528564e-01 -1.183649078011512756e-01 5.246818661689758301e-01 -7.245139032602310181e-02 -5.839457511901855469e-01 -5.012199878692626953e-01 -1.229838132858276367e-01
5.249622091650962830e-02 2.225983887910842896e-01 -5.507405474781990051e-02 2.949998974800109863e-01 3.926147222518920898e-01 -5.399304628372192383e-01 -3.726859092712402344e-01 5.225607752799987793e-01
7.658895105123519897e-02 1.697311252355575562e-01 1.063587293028831482e-01 6.045063734054565430e-01 2.326966971158981323e-01 2.747375965118408203e-01 -4.747755527496337891e-01 4.832649528980255127e-01
-2.566467821598052979e-01 4.805467724800109863e-01 -3.759184328373521566e-04 5.633367300033569336e-01 2.412551939487457275e-01 2.881563268601894379e-03 -3.871261477470397949e-01 -4.216392636299133301e-01
-3.999978899955749512e-01 2.284058034420013428e-01 -5.251862108707427979e-02 6.619380712509155273e-01 7.040882483124732971e-03 -2.768971025943756104e-01 -4.637699127197265625e-01 -2.347515225410461426e-01
9.571016579866409302e-02 5.173947215080261230e-01 -2.769456803798675537e-01 3.102565407752990723e-01 -4.020463526248931885e-01 4.209913909435272217e-01 -3.749932050704956055e-01 2.658745944499969482e-01
1.833426654338836670e-01 4.561644494533538818e-01 -1.072620525956153870e-01 5.229463577270507812e-01 -2.069653011858463287e-02 2.971041202545166016e-01 -5.909720659255981445e-01 -1.880798637866973877e-01
2.340200394392013550e-01 9.144031405448913574e-01 -8.463666588068008423e-02 1.741575747728347778e-01 -9.455592930316925049e-02 1.355495601892471313e-01 2.089720368385314941e-01 2.496880479156970978e-02
-2.761870324611663818e-01 3.740485012531280518e-01 -4.973106384277343750e-01 4.389550983905792236e-01 -4.434712529182434082e-01 2.689151763916015625e-01 -2.673254013061523438e-01 5.799883976578712463e-02
3.026561997830867767e-02 3.923933506011962891e-01 -5.763543248176574707e-01 2.842355668544769287e-01 3.903122544288635254e-01 2.725487574934959412e-02 6.625036150217056274e-02 5.240815877914428711e-01
-5.984051227569580078e-01 4.500534236431121826e-01 -2.146540582180023193e-02 3.286920860409736633e-02 1.366102397441864014e-01 3.106478154659271240e-01 -2.340785861015319824e-01 5.175567269325256348e-01
1.427757889032363892e-01 4.393212795257568359e-01 2.893551588058471680e-01 3.476809561252593994e-01 -7.134293764829635620e-02 -1.881399154663085938e-01 -1.399097684770822525e-02 7.357454299926757812e-01
7.842700183391571045e-02 5.744007229804992676e-01 -2.654493451118469238e-01 3.398163318634033203e-01 -3.412213027477264404e-01 4.202106297016143799e-01 -3.716958761215209961e-01 -2.163508832454681396e-01
-6.051937341690063477e-01 6.176866888999938965e-01 1.565276086330413818e-01 2.717746496200561523e-01 1.192234456539154053e-01 -5.866789072751998901e-02 3.594843447208404541e-01 8.340429514646530151e-02
6.967227160930633545e-02 5.119294524192810059e-01 5.450807809829711914e-01 5.256295800209045410e-01 -6.629630923271179199e-02 1.999579071998596191e-01 -1.173644140362739563e-02 3.393500447273254395e-01
-7.609628885984420776e-02 1.458538025617599487e-01 2.474033385515213013e-01 6.201099753379821777e-01 2.459610700607299805e-01 1.894155740737915039e-01 -2.155624330043792725e-01 6.199588179588317871e-01
1.734345257282257080e-01 5.047598481178283691e-01 -2.234601378440856934e-01 7.025035470724105835e-02 4.788194298744201660e-01 -2.350324541330337524e-01 -1.391687081195414066e-03 6.129912734031677246e-01
-1.819684286601841450e-03 7.234402298927307129e-01 -4.359471499919891357e-01 8.386264741420745850e-02 2.303638756275177002e-01 -5.849920213222503662e-02 3.871434330940246582e-01 2.705152034759521484e-01
-1.917462795972824097e-01 2.468828856945037842e-01 -9.233747422695159912e-02 2.730194926261901855e-01 4.406358674168586731e-02 2.444486320018768311e-01 -7.457453012466430664e-01 4.487576186656951904e-01
-3.594720959663391113e-01 6.356947422027587891e-01 -3.849420845508575439e-01 -2.234863862395286560e-02 1.837608665227890015e-01 -2.648666501045227051e-01 -3.998376131057739258e-01 -2.328083664178848267e-01
-2.875772714614868164e-01 2.514815628528594971e-01 -4.828460887074470520e-02 8.359593749046325684e-01 3.726612776517868042e-02 -1.153080612421035767e-01 -2.639016509056091309e-01 -2.618554234504699707e-01
2.559338808059692383e-01 7.061206102371215820e-01 -4.889446794986724854e-01 1.844960637390613556e-02 -1.661519259214401245e-01 -3.105762004852294922e-01 1.313436925411224365e-01 2.348810136318206787e-01
6.175841763615608215e-02 2.808294594287872314e-01 -5.904504656791687012e-01 5.209560394287109375e-01 -3.553210198879241943e-01 -1.355753839015960693e-01 -3.904148638248443604e-01 1.537546981126070023e-02
2.505096197128295898e-01 7.639974951744079590e-01 -4.547613561153411865e-01 2.240075357258319855e-02 -3.600613772869110107e-02 -3.375632762908935547e-01 1.470718532800674438e-01 9.678589552640914917e-02
-5.163623690605163574e-01 2.820514515042304993e-02 -2.274367660284042358e-01 5.669618248939514160e-01 -1.702093780040740967e-01 5.512331053614616394e-02 -2.440247982740402222e-01 5.175358653068542480e-01
-2.574350535869598389e-01 2.644303143024444580e-01 -3.079636991024017334e-01 3.197897672653198242e-01 4.665053486824035645e-01 -3.276397287845611572e-01 -7.387546822428703308e-03 5.845227837562561035e-01
-2.530894875526428223e-01 2.607292830944061279e-01 -4.101809263229370117e-01 6.271986365318298340e-01 -4.363096058368682861e-01 -2.307045757770538330e-01 2.279323190450668335e-01 -1.039020717144012451e-01
-3.857775330543518066e-01 1.384652704000473022e-01 -2.635430097579956055e-01 5.869728326797485352e-01 1.342016607522964478e-01 -5.444840192794799805e-01 -3.118575215339660645e-01 7.926468551158905029e-02
-3.450572192668914795e-01 7.679523527622222900e-02 -3.239468932151794434e-01 7.839992046356201172e-01 -1.725792437791824341e-01 7.855141907930374146e-02 1.079627797007560730e-01 3.283777832984924316e-01
-2.280382961034774780e-01 5.686734318733215332e-01 -5.279736518859863281e-01 1.334237158298492432e-01 2.853144705295562744e-01 9.653991460800170898e-02 2.758980989456176758e-01 4.015059173107147217e-01
4.901096522808074951e-01 4.664706587791442871e-01 3.445003554224967957e-02 2.881325781345367432e-01 3.007359504699707031e-01 -3.984044790267944336e-01 7.663766294717788696e-02 4.504983425140380859e-01
-4.310877919197082520e-01 6.965620517730712891e-01 9.036861360073089600e-02 1.861950010061264038e-01 1.751141548156738281e-01 -8.411929011344909668e-02 4.694345593452453613e-01 1.673913151025772095e-01
-4.354582428932189941e-01 5.372844338417053223e-01 3.248483240604400635e-01 2.815700173377990723e-01 -2.948499619960784912e-01 -1.967876255512237549e-01 1.944483071565628052e-01 4.164389669895172119e-01
-3.450712561607360840e-01 4.335857629776000977e-01 8.566609770059585571e-02 2.570508718490600586e-01 2.985776960849761963e-01 4.641452431678771973e-01 -4.651309549808502197e-01 3.139891326427459717e-01
-2.113770097494125366e-01 5.359333157539367676e-01 6.620775908231735229e-02 1.832841783761978149e-01 3.952754735946655273e-01 2.393494695425033569e-01 -6.377937793731689453e-01 9.902882575988769531e-02
-3.864581286907196045e-01 2.452785670757293701e-01 -1.874215006828308105e-01 4.704662263393402100e-01 2.261634618043899536e-01 -5.750336050987243652e-01 -3.762898743152618408e-01 -1.030328944325447083e-01
3.953488767147064209e-01 7.844782471656799316e-01 -6.688634306192398071e-02 2.225302308797836304e-01 -2.934282720088958740e-01 1.910114437341690063e-01 1.101438030600547791e-01 1.989538669586181641e-01
3.927623853087425232e-02 6.224545836448669434e-01 1.207117959856987000e-01 4.412615299224853516e-01 -5.741887912154197693e-02 2.825599908828735352e-01 2.972522974014282227e-01 4.798215627670288086e-01
-8.716743439435958862e-02 4.040062427520751953e-01 -8.255569934844970703e-01 1.050013378262519836e-01 -2.139462083578109741e-01 -6.379516422748565674e-02 -1.888269782066345215e-01 2.260813117027282715e-01
-3.795112669467926025e-01 5.126692056655883789e-01 -6.406271457672119141e-02 4.557778537273406982e-01 4.553148150444030762e-01 -1.126361191272735596e-01 -4.992616921663284302e-02 -3.985136151313781738e-01
-2.799876630306243896e-01 2.324480712413787842e-01 -1.516958177089691162e-01 7.897369861602783203e-01 1.462139934301376343e-01 -3.228786885738372803e-01 -2.121342122554779053e-01 -2.241623550653457642e-01
-2.176075577735900879e-01 2.446573823690414429e-01 4.490257054567337036e-02 6.833503842353820801e-01 4.916491806507110596e-01 -1.970487236976623535e-01 -3.620662987232208252e-01 -1.103032529354095459e-01
-2.906084656715393066e-01 2.870855331420898438e-01 3.296313583850860596e-01 3.594413101673126221e-01 1.824232637882232666e-01 -8.998274803161621094e-02 -5.639780163764953613e-01 4.856207072734832764e-01
1.919162869453430176e-01 6.962754726409912109e-01 -3.545459508895874023e-01 1.101224124431610107e-01 -5.444069206714630127e-02 -1.296024117618799210e-02 -5.491289496421813965e-01 -1.893795132637023926e-01
-7.529324293136596680e-01 1.832739859819412231e-01 -1.964087225496768951e-02 2.944989800453186035e-01 1.306887865066528320e-01 -1.263955384492874146e-01 9.046761691570281982e-02 5.207188129425048828e-01
-7.526616565883159637e-03 1.641169339418411255e-01 -2.621297836303710938e-01 7.687016725540161133e-01 -2.309694737195968628e-01 -3.514862656593322754e-01 3.640581071376800537e-01 6.298422813415527344e-02
-2.177885025739669800e-01 2.936657667160034180e-01 1.533990800380706787e-01 3.513798117637634277e-01 4.589165151119232178e-01 1.000903621315956116e-01 -6.100063323974609375e-01 3.558079898357391357e-01
-3.878378570079803467e-01 4.468872845172882080e-01 -7.198733687400817871e-01 2.081674039363861084e-01 1.534553170204162598e-01 2.532133758068084717e-01 1.966785173863172531e-03 -2.554821036756038666e-02
-5.110192298889160156e-02 4.146808385848999023e-01 -5.717735886573791504e-01 2.060875892639160156e-01 2.591395564377307892e-02 9.565729647874832153e-02 1.960589885711669922e-01 6.385690569877624512e-01
-5.459684729576110840e-01 3.547818958759307861e-01 3.087159246206283569e-02 3.687001168727874756e-01 4.280955791473388672e-01 -2.509286105632781982e-01 -4.074230492115020752e-01 -1.641064435243606567e-01
-1.337063908576965332e-01 5.407423377037048340e-01 2.223484665155410767e-01 1.972528696060180664e-01 7.377707958221435547e-02 4.634633362293243408e-01 -4.484398961067199707e-01 4.243031740188598633e-01
-1.490624099969863892e-01 6.624851226806640625e-01 -1.464926302433013916e-01 3.961215913295745850e-01 -2.175042033195495605e-01 4.283078610897064209e-01 -3.176901936531066895e-01 -1.698203384876251221e-01
1.709751226007938385e-02 5.191256403923034668e-01 5.042749270796775818e-02 4.887186586856842041e-01 -2.979757823050022125e-02 -3.951105475425720215e-01 -2.650136351585388184e-01 -5.114634037017822266e-01
-5.519005656242370605e-01 2.642059326171875000e-01 3.709778934717178345e-02 5.666918158531188965e-01 8.631343394517898560e-02 -4.080155491828918457e-01 -2.876521944999694824e-01 -2.154407948255538940e-01
2.353791594505310059e-01 7.446172833442687988e-01 2.904604971408843994e-01 4.737518131732940674e-01 -4.068259149789810181e-02 -1.236920580267906189e-01 2.536701858043670654e-01 5.511583294719457626e-03
-4.076812416315078735e-02 1.975502818822860718e-01 3.873844742774963379e-01 6.491368412971496582e-01 -1.657379865646362305e-01 2.970810420811176300e-02 -7.026264071464538574e-02 5.954646468162536621e-01
-8.443181961774826050e-02 2.588388621807098389e-01 -1.933998316526412964e-01 6.775047183036804199e-01 -4.654260724782943726e-02 -6.080408692359924316e-01 -3.196954354643821716e-02 -2.378142476081848145e-01
-9.969698637723922729e-02 4.605241119861602783e-02 8.777572959661483765e-02 7.366501688957214355e-01 4.114477038383483887e-01 -3.017608821392059326e-01 -3.471122309565544128e-02 4.195571541786193848e-01
6.276470609009265900e-03 4.162388443946838379e-01 -2.980765104293823242e-01 4.496100246906280518e-01 -3.666484355926513672e-01 -4.120592474937438965e-01 -3.759633302688598633e-01 -3.002241849899291992e-01
-5.649883151054382324e-01 4.699019193649291992e-01 7.353332638740539551e-02 1.420935094356536865e-01 2.444082796573638916e-01 3.351032733917236328e-01 -3.892054259777069092e-01 3.329749107360839844e-01
-9.142407774925231934e-02 3.957943022251129150e-01 -3.101239502429962158e-01 -4.783194512128829956e-02 3.499971628189086914e-01 -6.576654911041259766e-01 -2.217937111854553223e-01 3.637435138225555420e-01
1.280236840248107910e-01 7.679079771041870117e-01 8.143889904022216797e-02 2.066906541585922241e-02 4.981814920902252197e-01 1.472649872303009033e-01 -3.195172250270843506e-01 1.220841333270072937e-01
3.428158462047576904e-01 7.758041024208068848e-01 -5.576899647712707520e-02 3.491963744163513184e-01 -1.537741124629974365e-01 -1.256647557020187378e-01 3.406400084495544434e-01 -9.118962101638317108e-03
-3.662351369857788086e-01 6.765630841255187988e-01 1.779283285140991211e-01 1.383403837680816650e-01 -2.397041171789169312e-01 -4.088944494724273682e-01 2.120411098003387451e-01 2.961815297603607178e-01
1.075089350342750549e-01 2.791118323802947998e-01 -8.854289352893829346e-02 6.365620493888854980e-01 3.581193685531616211e-01 3.508718907833099365e-01 -3.991467058658599854e-01 2.946330010890960693e-01
3.910771384835243225e-02 3.551866412162780762e-01 -3.528950214385986328e-01 5.325065255165100098e-01 4.058300852775573730e-01 -4.834018647670745850e-01 -1.470430940389633179e-01 -2.102804332971572876e-01
3.013144433498382568e-02 3.444017767906188965e-01 4.308723285794258118e-02 7.792352437973022461e-01 2.898471057415008545e-01 4.204025268554687500e-01 -7.820127159357070923e-02 -6.745726615190505981e-02
-2.274964237585663795e-03 1.421622782945632935e-01 3.474297001957893372e-02 5.726083517074584961e-01 5.455498099327087402e-01 6.507314275950193405e-03 -2.418491840362548828e-01 5.427148342132568359e-01
-3.522656485438346863e-02 7.043572664260864258e-01 -1.101786568760871887e-01 1.377215832471847534e-01 1.520506739616394043e-01 -2.670767307281494141e-01 -4.449488818645477295e-01 -4.232074618339538574e-01
-5.042846798896789551e-01 3.733938336372375488e-01 1.382045596837997437e-01 5.391413569450378418e-01 4.043824374675750732e-01 -7.943166792392730713e-02 -2.965983450412750244e-01 -1.967103928327560425e-01
2.491919323801994324e-02 4.806745946407318115e-01 -1.203588694334030151e-01 5.207882523536682129e-01 3.712359666824340820e-01 -7.514643017202615738e-03 -4.966120719909667969e-01 -3.132539391517639160e-01
-2.676903903484344482e-01 2.477291077375411987e-01 -1.253398358821868896e-01 6.701659560203552246e-01 -2.907985150814056396e-01 -3.920066654682159424e-01 -3.842881619930267334e-01 -1.273940950632095337e-01
-1.695057153701782227e-01 9.268673658370971680e-01 -1.863982528448104858e-01 -5.054343491792678833e-02 -1.681751906871795654e-01 4.596656188368797302e-02 3.307194262742996216e-02 -2.083175629377365112e-01
-4.208483994007110596e-01 3.903599679470062256e-01 -3.635616004467010498e-01 2.636103630065917969e-01 -2.213397324085235596e-01 -4.586251974105834961e-01 -4.570941627025604248e-01 2.397491969168186188e-02
-4.581926763057708740e-01 3.866639137268066406e-01 1.322916746139526367e-01 1.157980933785438538e-01 2.032549381256103516e-01 2.978338487446308136e-02 -5.985280275344848633e-01 4.573892652988433838e-01
2.418350279331207275e-01 1.645431667566299438e-01 -4.067052900791168213e-01 6.177280545234680176e-01 4.211554825305938721e-01 -2.693422511219978333e-02 3.676293790340423584e-02 4.335843026638031006e-01
1.454081535339355469e-01 8.830393552780151367e-01 -1.068213731050491333e-01 -3.827577456831932068e-02 -3.038203418254852295e-01 -4.997094348073005676e-02 -6.936420500278472900e-02 2.942903041839599609e-01
4.333140254020690918e-01 4.519260227680206299e-01 -1.127020940184593201e-01 3.237143456935882568e-01 2.543293535709381104e-01 -2.666425704956054688e-01 2.530401051044464111e-01 5.391642451286315918e-01
-6.460765600204467773e-01 2.171925306320190430e-01 2.308071851730346680e-01 1.691933125257492065e-01 2.829917967319488525e-01 -1.782207489013671875e-01 -2.828139662742614746e-01 5.115501284599304199e-01
5.185394361615180969e-02 6.088620424270629883e-01 -6.647622585296630859e-02 4.311415553092956543e-01 6.985777616500854492e-02 -3.528986573219299316e-01 -2.213036566972732544e-01 -5.078417658805847168e-01
2.152501195669174194e-01 5.998748540878295898e-01 -1.630754172801971436e-01 2.072507888078689575e-01 3.924826532602310181e-02 -4.508022964000701904e-01 -4.729546904563903809e-01 -3.095507919788360596e-01
-2.424703240394592285e-01 2.299775630235671997e-01 -1.864686310291290283e-01 4.967963099479675293e-01 3.136571496725082397e-02 -6.071906089782714844e-01 -4.540086090564727783e-01 -1.759358197450637817e-01
-6.734878420829772949e-01 4.766666889190673828e-01 -6.370089948177337646e-02 4.522350803017616272e-02 1.659411042928695679e-01 -3.242040276527404785e-01 2.922086417675018311e-01 3.083335757255554199e-01
-3.307857811450958252e-01 4.345211386680603027e-01 -6.777445077896118164e-01 3.831063508987426758e-01 2.855941839516162872e-02 4.204891249537467957e-02 1.321646124124526978e-01 -2.749779522418975830e-01
-3.346031606197357178e-01 3.452548682689666748e-01 -8.695819415152072906e-03 1.061046272516250610e-01 2.972403168678283691e-01 1.478455867618322372e-02 -6.930480003356933594e-01 4.343039989471435547e-01
1.651513278484344482e-01 2.474760711193084717e-01 -4.409082531929016113e-01 7.050442099571228027e-01 2.379319965839385986e-01 -1.528273429721593857e-02 1.440246999263763428e-01 3.773658275604248047e-01
-4.307296872138977051e-02 8.067854046821594238e-01 1.788588315248489380e-01 4.375326260924339294e-02 -4.228301346302032471e-01 8.573077619075775146e-02 -3.341270983219146729e-01 1.247443109750747681e-01
-4.029846489429473877e-01 3.472472727298736572e-01 3.093275129795074463e-01 3.095523118972778320e-01 1.490336209535598755e-01 2.757829427719116211e-01 -5.214143991470336914e-01 3.941780924797058105e-01
4.194516241550445557e-01 7.235866785049438477e-01 -2.497512400150299072e-01 1.379954218864440918e-01 3.474646434187889099e-02 -1.526414155960083008e-01 -4.271591007709503174e-01 -1.099667176604270935e-01
-9.469297714531421661e-03 6.055929660797119141e-01 3.285098075866699219e-02 3.722738921642303467e-01 3.636656329035758972e-02 1.834581196308135986e-01 5.121621489524841309e-01 4.429572224617004395e-01
-3.172408044338226318e-01 6.577358245849609375e-01 -4.941655993461608887e-01 -3.729446604847908020e-02 1.216905713081359863e-01 -7.611677795648574829e-02 2.761714756488800049e-01 3.525313735008239746e-01
-7.833045125007629395e-01 1.073052212595939636e-01 9.206836670637130737e-02 2.788841426372528076e-01 1.640649288892745972e-01 -2.153050452470779419e-01 -2.576060220599174500e-02 4.633891880512237549e-01
-5.953779816627502441e-01 5.848024487495422363e-01 2.625594437122344971e-01 1.370910108089447021e-01 -7.319224625825881958e-02 -3.919965326786041260e-01 -2.149519324302673340e-01 -1.028442233800888062e-01
5.119765922427177429e-02 7.557163387537002563e-02 -1.391228437423706055e-01 4.079667329788208008e-01 1.194932386279106140e-01 -3.300719261169433594e-01 -2.389029115438461304e-01 7.909330129623413086e-01
-3.100551366806030273e-01 4.231317341327667236e-01 -6.314973235130310059e-01 3.704968690872192383e-01 2.985566854476928711e-01 -2.119550406932830811e-01 -9.133278578519821167e-02 -2.153276056051254272e-01
1.860016137361526489e-01 1.633121222257614136e-01 -4.770717397332191467e-02 8.532800674438476562e-01 2.630148231983184814e-01 -2.748693898320198059e-02 -3.150923252105712891e-01 1.978746652603149414e-01
-4.398811459541320801e-01 6.830064654350280762e-01 3.666554391384124756e-01 2.318377047777175903e-01 -3.414625525474548340e-01 -1.863667517900466919e-01 -3.294130729045718908e-04 -2.219134382903575897e-02
-2.533245086669921875e-01 1.121636331081390381e-01 -4.885682463645935059e-01 4.421193301677703857e-01 -1.176173761487007141e-01 -6.699548959732055664e-01 -1.069905534386634827e-01 1.222996562719345093e-01
-2.803812325000762939e-01 4.446097016334533691e-01 -7.443088889122009277e-01 1.353451013565063477e-01 3.351275920867919922e-01 1.596886962652206421e-01 -7.243596017360687256e-02 9.130449593067169189e-02
-2.948118746280670166e-01 3.553726375102996826e-01 -4.726876318454742432e-01 3.361065983772277832e-01 2.969900667667388916e-01 -5.035846829414367676e-01 -1.470015645027160645e-01 -2.949320971965789795e-01
-2.405750304460525513e-01 6.160740852355957031e-01 -1.017954871058464050e-01 2.015998065471649170e-01 3.632274568080902100e-01 7.070107758045196533e-02 -5.952128171920776367e-01 -1.426904499530792236e-01
-1.040873229503631592e-01 1.459248214960098267e-01 2.400929182767868042e-01 3.604429662227630615e-01 1.146261841058731079e-01 -4.640521109104156494e-01 -1.501610279083251953e-01 7.275137901306152344e-01
3.132032975554466248e-02 3.252230882644653320e-01 -6.647543907165527344e-01 6.890171789564192295e-04 -1.701501309871673584e-01 -4.879277348518371582e-01 -2.905546724796295166e-01 3.160752952098846436e-01
-1.085087433457374573e-01 3.306640088558197021e-01 1.375439912080764771e-01 6.650397777557373047e-01 2.285125665366649628e-02 3.739615380764007568e-01 -5.240012407302856445e-01 -5.238432437181472778e-02
-2.165926806628704071e-02 3.490411341190338135e-01 -3.583557009696960449e-01 5.047900080680847168e-01 3.373055756092071533e-01 -3.539783656597137451e-01 -4.800810813903808594e-01 -1.578478962182998657e-01
-2.836370766162872314e-01 3.825708031654357910e-01 -2.733471691608428955e-01 4.499011933803558350e-01 3.656778335571289062e-01 -5.390594601631164551e-01 -1.430740952491760254e-01 -2.264607101678848267e-01
-3.184443116188049316e-01 8.771529197692871094e-01 -9.868555516004562378e-02 -5.311741959303617477e-03 3.898858278989791870e-02 -6.115071848034858704e-02 3.115452527999877930e-01 1.308012753725051880e-01
-1.650725752115249634e-01 4.639862179756164551e-01 -8.672477304935455322e-02 4.856732785701751709e-01 -3.317444622516632080e-01 -8.015064895153045654e-02 -4.190998673439025879e-01 -4.711102545261383057e-01
-2.519813179969787598e-01 3.322071433067321777e-01 1.244760453701019287e-01 1.802483797073364258e-01 -6.242104768753051758e-01 -2.050523012876510620e-01 -3.102189004421234131e-01 5.002392530441284180e-01
4.751400053501129150e-01 6.443096399307250977e-01 5.139357969164848328e-02 1.521252244710922241e-01 1.231585592031478882e-01 -1.124051958322525024e-01 -4.610722959041595459e-01 3.048493564128875732e-01
-2.633326053619384766e-01 1.429792791604995728e-01 1.603060662746429443e-01 3.268123269081115723e-01 2.209190875291824341e-01 -6.363801956176757812e-01 -2.548342645168304443e-01 5.089036226272583008e-01
-2.408241666853427887e-02 4.695540666580200195e-01 -1.462933123111724854e-01 8.897000551223754883e-02 4.436562061309814453e-01 -6.190314888954162598e-01 -1.243282631039619446e-01 3.925982713699340820e-01
3.591089844703674316e-01 3.194236159324645996e-01 2.335053496062755585e-02 3.905434608459472656e-01 6.998399645090103149e-02 -2.581190764904022217e-01 1.599832475185394287e-01 7.202929258346557617e-01
2.428795993328094482e-01 4.022327661514282227e-01 -2.357008159160614014e-01 3.025723695755004883e-01 -3.759918326977640390e-04 -2.323720008134841919e-01 -7.603370547294616699e-01 2.051377203315496445e-03
1.574588357470929623e-03 3.615044057369232178e-01 -6.516814827919006348e-01 3.405440449714660645e-01 4.684018194675445557e-01 2.704869508743286133e-01 6.419399380683898926e-02 1.787987947463989258e-01
1.791355311870574951e-01 8.049452304840087891e-01 -2.297909110784530640e-01 1.536360234022140503e-01 7.307017594575881958e-02 1.546768397092819214e-01 -4.031037092208862305e-01 -2.276159375905990601e-01
4.205436110496520996e-01 4.579471945762634277e-01 -4.168653786182403564e-01 1.246050372719764709e-01 1.425508260726928711e-01 -3.293317854404449463e-01 -1.018611118197441101e-01 5.338245034217834473e-01
-3.811926245689392090e-01 3.779067099094390869e-01 -5.927056670188903809e-01 4.031427800655364990e-01 2.429782748222351074e-01 5.580909550189971924e-02 3.686255216598510742e-01 -4.124440718442201614e-03
-4.404605925083160400e-01 2.088437229394912720e-01 -1.412142366170883179e-01 7.306943535804748535e-01 -3.499894519336521626e-04 -1.019542068243026733e-01 -4.175060689449310303e-01 -1.543275564908981323e-01
-1.135194599628448486e-01 7.316947579383850098e-01 -3.316592574119567871e-01 1.567226797342300415e-01 1.918604671955108643e-01 8.021184802055358887e-02 -4.409618973731994629e-01 -2.819298207759857178e-01
-3.309685885906219482e-01 4.646226763725280762e-01 -2.754392921924591064e-01 1.977265775203704834e-01 4.822012037038803101e-02 -4.937998652458190918e-01 -4.196700453758239746e-01 -3.705894947052001953e-01
7.383888959884643555e-02 7.848814725875854492e-01 -2.402475625276565552e-01 1.557291448116302490e-01 4.976958036422729492e-02 1.460410654544830322e-01 -3.771762251853942871e-01 -3.612085282802581787e-01
6.137504056096076965e-02 1.195423752069473267e-01 -2.393554598093032837e-01 4.935798943042755127e-01 3.969902396202087402e-01 -3.310726881027221680e-01 -1.823691725730895996e-01 6.168970465660095215e-01
2.593104839324951172e-01 6.883921027183532715e-01 -1.459562033414840698e-01 1.894398778676986694e-01 3.544971942901611328e-01 1.428024470806121826e-01 -5.055307745933532715e-01 -7.852047681808471680e-03
-1.852366477251052856e-01 4.754186272621154785e-01 2.763981372117996216e-02 4.467833340167999268e-01 -2.289358824491500854e-01 -2.805032432079315186e-01 -4.433172643184661865e-01 -4.600663185119628906e-01
-2.144991904497146606e-01 4.794613718986511230e-01 2.787548601627349854e-01 2.177577167749404907e-01 -3.247557878494262695e-01 -2.011726051568984985e-02 -2.944509088993072510e-01 6.375044584274291992e-01
-7.346429675817489624e-02 6.126027703285217285e-01 -8.187531679868698120e-02 2.215547561645507812e-01 3.808210492134094238e-01 -4.572844207286834717e-01 -2.697694003582000732e-01 -3.696236908435821533e-01
5.037930980324745178e-02 6.708692908287048340e-01 -3.173198699951171875e-01 1.882547736167907715e-01 6.889118999242782593e-02 2.087603509426116943e-01 -5.514383912086486816e-01 -2.425973862409591675e-01
2.746054530143737793e-01 4.585942924022674561e-01 -1.594315841794013977e-02 3.401028811931610107e-01 3.077044151723384857e-02 -1.288238614797592163e-01 -3.177381455898284912e-01 6.927186846733093262e-01
7.201954722404479980e-02 5.097405910491943359e-01 3.574278056621551514e-01 3.041380941867828369e-01 -1.741742044687271118e-01 -2.832384109497070312e-01 1.283080726861953735e-01 6.226552128791809082e-01
7.319214940071105957e-02 5.154523849487304688e-01 -3.056093752384185791e-01 4.595173597335815430e-01 -1.127261593937873840e-01 -2.527659833431243896e-01 -3.420990109443664551e-01 -4.803844392299652100e-01
3.204955756664276123e-01 1.921745091676712036e-01 1.624685227870941162e-01 7.174406647682189941e-01 3.301372528076171875e-01 1.718554496765136719e-01 -7.304170727729797363e-02 4.187772870063781738e-01
-6.514900922775268555e-02 4.193300008773803711e-01 -8.425089716911315918e-01 9.411443769931793213e-02 1.858307272195816040e-01 -1.151059344410896301e-01 -1.804413944482803345e-01 1.445595920085906982e-01
-8.698637783527374268e-02 5.513730645179748535e-01 -1.859320700168609619e-01 4.626179933547973633e-01 2.747246325016021729e-01 -2.483109980821609497e-01 -5.248340368270874023e-01 -1.650825738906860352e-01
-1.239140033721923828e-01 5.866981148719787598e-01 -9.157320111989974976e-02 2.501244843006134033e-01 1.395295858383178711e-01 -4.391429424285888672e-01 -4.421450495719909668e-01 -4.020890593528747559e-01
-2.311802506446838379e-01 2.178172469139099121e-01 -1.361941099166870117e-01 2.254095375537872314e-01 3.455491065979003906e-01 -7.244203090667724609e-01 9.574411087669432163e-04 4.307704567909240723e-01
-5.692880228161811829e-02 5.944899916648864746e-01 2.442864142358303070e-02 3.834208473563194275e-02 5.494761466979980469e-01 -3.142602443695068359e-01 -4.587808251380920410e-01 1.735235154628753662e-01
-1.431530714035034180e-01 6.457291841506958008e-01 -6.344444751739501953e-01 -1.267552822828292847e-01 -6.250665336847305298e-02 -3.268629014492034912e-01 -1.126616448163986206e-01 1.432321220636367798e-01
3.881630599498748779e-01 3.787473440170288086e-01 -2.384872883558273315e-01 6.608899831771850586e-01 3.199763596057891846e-01 1.138599961996078491e-02 -1.830708682537078857e-01 2.760409414768218994e-01
-1.230288669466972351e-01 6.248915791511535645e-01 -8.363779634237289429e-03 4.351683259010314941e-01 -7.951402664184570312e-02 -9.317450970411300659e-02 -3.139040172100067139e-01 -5.398085117340087891e-01
-1.565588638186454773e-02 1.166025623679161072e-01 -3.438597619533538818e-01 7.082111239433288574e-01 1.730432361364364624e-01 -8.937630057334899902e-02 -5.336743593215942383e-01 2.088443487882614136e-01
5.601752996444702148e-01 6.083124876022338867e-01 -1.732389628887176514e-01 1.282662749290466309e-01 -5.705297365784645081e-02 -1.944612115621566772e-01 -3.931226134300231934e-01 2.721764743328094482e-01
-4.759820103645324707e-01 5.404915809631347656e-01 1.389627903699874878e-01 2.184846103191375732e-01 7.298278808593750000e-02 5.799428820610046387e-01 -1.589703708887100220e-01 2.175592631101608276e-01
1.645046323537826538e-01 7.147768139839172363e-01 -4.324748516082763672e-01 1.476587951183319092e-01 6.586535274982452393e-02 3.786997497081756592e-01 1.734329313039779663e-01 2.745251953601837158e-01
-1.562610119581222534e-01 3.859788477420806885e-01 -4.866325557231903076e-01 4.581508636474609375e-01 3.747231364250183105e-01 -2.184000052511692047e-02 -4.816948771476745605e-01 8.345592767000198364e-02
-4.909617006778717041e-01 5.962793156504631042e-02 -5.208813771605491638e-02 5.597462058067321777e-01 -2.813074588775634766e-01 -2.148412466049194336e-01 -4.418822228908538818e-01 3.447051942348480225e-01
-5.670436024665832520e-01 6.189727187156677246e-01 -1.472385674715042114e-01 -1.098080426454544067e-01 3.655675053596496582e-01 1.987401545047760010e-01 -5.230795964598655701e-02 2.927865982055664062e-01
-4.117078185081481934e-01 7.083081007003784180e-01 -1.524608433246612549e-01 4.700933024287223816e-02 2.201057225465774536e-01 -2.519693374633789062e-01 4.145923852920532227e-01 1.397148966789245605e-01
-1.204603239893913269e-01 1.539268940687179565e-01 -3.587494492530822754e-01 6.087116599082946777e-01 -3.334182202816009521e-01 -5.824830532073974609e-01 -1.359337568283081055e-02 1.092052310705184937e-01
2.247159332036972046e-01 8.415372967720031738e-01 -3.148428499698638916e-01 1.027239263057708740e-01 -2.933488786220550537e-02 1.233823895454406738e-01 2.083970606327056885e-01 2.685633897781372070e-01
-1.871598511934280396e-01 4.132538437843322754e-01 -6.244302168488502502e-02 6.547197699546813965e-01 4.292615354061126709e-01 -3.225894570350646973e-01 -1.150062456727027893e-01 -2.451110482215881348e-01
8.316126465797424316e-02 4.803581237792968750e-01 -7.959615588188171387e-01 1.471063345670700073e-01 6.238286942243576050e-02 -2.325180917978286743e-01 -2.003258764743804932e-01 9.517639130353927612e-02
2.106223702430725098e-01 6.110672950744628906e-01 -6.383615732192993164e-02 1.783887296915054321e-01 8.009763807058334351e-02 -2.516152858734130859e-01 -6.902813911437988281e-01 1.109512615948915482e-02
9.448239870835095644e-05 3.220645189285278320e-01 -3.203904330730438232e-01 6.846054196357727051e-01 -5.192322731018066406e-01 -1.301552206277847290e-01 -6.708634644746780396e-02 1.841108351945877075e-01
-2.125612795352935791e-01 3.308085203170776367e-01 1.166015416383743286e-01 5.146348476409912109e-01 2.503624372184276581e-02 -7.020877003669738770e-01 -2.708269357681274414e-01 6.111198104918003082e-03
-1.693508476018905640e-01 1.717096120119094849e-01 9.715939313173294067e-02 6.540305614471435547e-01 5.302246659994125366e-02 -7.082639932632446289e-01 1.070324145257472992e-02 -8.733145892620086670e-03
4.081072211265563965e-01 6.130303740501403809e-01 -1.610790640115737915e-01 5.462439656257629395e-01 1.813129037618637085e-01 -8.343970775604248047e-02 -2.956013977527618408e-01 -7.808110117912292480e-02
1.589013487100601196e-01 6.676458120346069336e-01 1.647630780935287476e-01 3.797531872987747192e-02 -3.441949933767318726e-02 -1.913215816020965576e-01 -6.967655848711729050e-03 6.801274418830871582e-01
-5.517523884773254395e-01 3.726865947246551514e-01 -3.035806715488433838e-01 2.755816578865051270e-01 2.556186318397521973e-01 3.830644488334655762e-01 3.416983038187026978e-02 4.187131524085998535e-01
-9.996422380208969116e-02 1.417275518178939819e-01 -5.360276624560356140e-02 8.772276639938354492e-01 2.881864309310913086e-01 -1.876058727502822876e-01 -2.588334977626800537e-01 1.108007803559303284e-01
-5.164195299148559570e-01 1.524448394775390625e-01 2.611042000353336334e-02 7.225968241691589355e-01 -3.587731719017028809e-01 1.441715061664581299e-01 9.059277176856994629e-02 1.718508899211883545e-01
3.264439404010772705e-01 7.494847178459167480e-01 -1.424178034067153931e-01 3.270082920789718628e-02 2.367016971111297607e-01 2.832570346072316170e-03 -2.991243600845336914e-01 4.060093462467193604e-01
-9.449988603591918945e-02 3.198332488536834717e-01 -1.401977241039276123e-01 1.528228372335433960e-01 2.863423824310302734e-01 -5.278545022010803223e-01 -3.343779742717742920e-01 6.110118031501770020e-01
-5.284832790493965149e-02 5.779257416725158691e-01 -2.451783567667007446e-01 2.728608250617980957e-01 4.105406403541564941e-01 -3.612529113888740540e-02 -6.611627340316772461e-02 5.953347086906433105e-01
1.023464128375053406e-01 1.965981870889663696e-01 -4.670427739620208740e-01 6.244318485260009766e-01 -4.766401946544647217e-01 5.805341526865959167e-02 -2.584428787231445312e-01 2.132642567157745361e-01
1.950101703405380249e-01 7.030923366546630859e-01 -5.062621831893920898e-01 1.212576925754547119e-01 1.731983423233032227e-01 4.031945392489433289e-02 3.097123801708221436e-01 2.628351151943206787e-01
-1.221616938710212708e-01 5.335710048675537109e-01 -3.551831096410751343e-02 6.197900772094726562e-01 1.603194139897823334e-02 -3.468637466430664062e-01 -8.690217137336730957e-02 -4.322658181190490723e-01
2.872740477323532104e-02 3.623459637165069580e-01 -4.538291990756988525e-01 4.065739810466766357e-01 -3.670214116573333740e-01 9.447991847991943359e-02 3.305985629558563232e-01 4.936497807502746582e-01
2.969330251216888428e-01 5.336971879005432129e-01 -7.625134289264678955e-02 5.402217507362365723e-01 1.155892908573150635e-01 3.126085698604583740e-01 1.698744744062423706e-01 4.352032244205474854e-01
-3.902523517608642578e-01 2.254219353199005127e-01 -4.892629683017730713e-01 5.409253239631652832e-01 -2.070555835962295532e-01 2.094609886407852173e-01 2.950723171234130859e-01 3.018212914466857910e-01
2.368789613246917725e-01 9.276435971260070801e-01 -7.525262981653213501e-02 9.045449644327163696e-02 1.111970841884613037e-01 9.193983674049377441e-02 1.433079540729522705e-01 1.678265035152435303e-01
-5.291387438774108887e-01 7.838396728038787842e-02 7.919692993164062500e-02 5.861610174179077148e-01 1.228427812457084656e-01 -3.107844293117523193e-01 -1.058999300003051758e-01 4.910388290882110596e-01
-2.777331769466400146e-01 2.329851984977722168e-01 5.220901966094970703e-01 6.743092536926269531e-01 2.942395210266113281e-01 -7.982717454433441162e-02 -3.598086163401603699e-02 2.169496268033981323e-01
5.129957795143127441e-01 5.966183543205261230e-01 -3.301386833190917969e-01 1.657076030969619751e-01 8.771571516990661621e-02 -1.574342846870422363e-01 -3.865430355072021484e-01 2.500724196434020996e-01
1.893701702356338501e-01 6.946514248847961426e-01 -6.804962176829576492e-03 6.843581050634384155e-02 3.877747105434536934e-03 8.176059275865554810e-02 -6.740497350692749023e-01 1.257994025945663452e-01
-3.519059419631958008e-01 2.504993379116058350e-01 8.476059883832931519e-03 6.845771670341491699e-01 -2.412142008543014526e-01 -4.005262255668640137e-01 -2.914007306098937988e-01 -2.029148340225219727e-01
-1.755925863981246948e-01 6.537592411041259766e-01 -2.770801782608032227e-01 3.287915885448455811e-01 4.020557701587677002e-01 2.193082869052886963e-01 3.783451020717620850e-01 6.323520839214324951e-02
-6.575881689786911011e-02 1.423217654228210449e-01 -2.697801589965820312e-01 8.489904403686523438e-01 2.397147417068481445e-01 -1.945813000202178955e-01 4.032058175653219223e-03 2.941307425498962402e-01
-6.606081128120422363e-02 5.659191608428955078e-01 -4.120738208293914795e-01 2.549431025981903076e-01 1.758756041526794434e-01 1.456449925899505615e-01 -5.989903807640075684e-01 -1.721525490283966064e-01
-4.704777617007493973e-03 6.141208410263061523e-01 -5.666483044624328613e-01 1.692977249622344971e-01 2.619055807590484619e-01 -4.191991090774536133e-01 -4.068740643560886383e-03 1.695372164249420166e-01
-2.153445631265640259e-01 4.818809628486633301e-01 -3.870911300182342529e-01 1.726896166801452637e-01 2.554064393043518066e-01 -6.352307796478271484e-01 -1.706737726926803589e-01 2.094665318727493286e-01
1.213121041655540466e-01 9.212601780891418457e-01 1.572970449924468994e-01 2.488325387239456177e-01 9.706652909517288208e-02 1.038354709744453430e-01 1.599917858839035034e-01 -6.404823809862136841e-02
1.887110769748687744e-01 7.264456152915954590e-01 2.308075502514839172e-02 6.746014952659606934e-02 1.669348031282424927e-01 -9.876564145088195801e-02 -6.215410232543945312e-01 8.744319528341293335e-02
5.185100063681602478e-02 5.345424413681030273e-01 1.178819872438907623e-02 3.803728222846984863e-01 -8.767740428447723389e-02 3.982103765010833740e-01 7.144022732973098755e-02 6.288011074066162109e-01
4.287145659327507019e-02 1.896107643842697144e-01 2.474654279649257660e-02 8.032744526863098145e-01 2.875462174415588379e-01 6.974457949399948120e-02 -4.721469581127166748e-01 7.666748762130737305e-02
6.522922217845916748e-02 7.926492094993591309e-01 3.241049945354461670e-01 3.759873211383819580e-01 -1.959634274244308472e-01 -9.006807953119277954e-02 2.403882443904876709e-01 1.293889880180358887e-01
7.874485105276107788e-03 1.257152557373046875e-01 -2.038372755050659180e-01 4.462614357471466064e-01 4.048898220062255859e-01 -6.007125377655029297e-01 -2.749775946140289307e-01 3.781940937042236328e-01
1.198061555624008179e-01 6.562801003456115723e-01 -1.835604608058929443e-01 3.477730154991149902e-01 -4.225180298089981079e-02 -4.518445730209350586e-01 -1.815425902605056763e-01 -4.017410278320312500e-01
-4.725538790225982666e-01 4.767542183399200439e-01 -5.401319265365600586e-01 1.974803954362869263e-01 3.805090188980102539e-01 -1.394459009170532227e-01 8.328729867935180664e-02 -2.179175168275833130e-01
-1.101860217750072479e-02 4.682303071022033691e-01 -6.345682740211486816e-01 4.671100080013275146e-01 2.351111620664596558e-01 -1.019755229353904724e-01 -1.277490258216857910e-01 -2.788806855678558350e-01
1.344329714775085449e-01 7.322201132774353027e-01 -4.384746551513671875e-01 -5.816907063126564026e-02 2.379997447133064270e-02 -4.826462566852569580e-01 6.556653231382369995e-02 1.110176816582679749e-01
-4.884207248687744141e-01 3.207096457481384277e-01 3.442084193229675293e-01 4.520235955715179443e-01 -1.209123339504003525e-02 2.543010413646697998e-01 -1.164924502372741699e-01 5.073460936546325684e-01
-4.866303503513336182e-02 8.022006154060363770e-01 -2.676076292991638184e-01 1.994206309318542480e-01 4.706158488988876343e-02 -1.690514385700225830e-01 -3.580540120601654053e-01 -2.893575131893157959e-01
4.216116964817047119e-01 4.821726977825164795e-01 -1.003142520785331726e-01 4.875714182853698730e-01 4.412947967648506165e-02 -3.316949307918548584e-01 2.310553342103958130e-01 4.202483594417572021e-01
-2.242004126310348511e-01 4.698491394519805908e-01 -3.681222796440124512e-01 5.885330438613891602e-01 3.540865182876586914e-01 2.294769585132598877e-01 -2.165759950876235962e-01 -1.488244533538818359e-01
6.169591471552848816e-02 7.870311141014099121e-01 -1.502692550420761108e-01 1.982479542493820190e-01 1.895325332880020142e-01 -3.837238252162933350e-01 -1.896358728408813477e-01 -3.094578981399536133e-01
1.149014756083488464e-01 2.514664828777313232e-01 -1.149695441126823425e-01 5.836193561553955078e-01 4.254696369171142578e-01 -8.016636222600936890e-02 -5.018557906150817871e-01 3.611403405666351318e-01
-4.301454722881317139e-01 6.607432365417480469e-01 -3.498356640338897705e-01 -4.925765097141265869e-02 2.123080492019653320e-01 2.997080385684967041e-01 -1.827765554189682007e-01 2.920188605785369873e-01
-1.002151146531105042e-01 6.871225833892822266e-01 -5.300104618072509766e-01 2.348016202449798584e-02 2.069125920534133911e-01 7.331030070781707764e-02 2.761912643909454346e-01 3.344968855381011963e-01
-6.716087460517883301e-02 5.356160998344421387e-01 2.092132866382598877e-01 2.218476533889770508e-01 -2.044686079025268555e-01 -1.184223368763923645e-01 5.198941379785537720e-02 7.463806271553039551e-01
-8.460941165685653687e-02 4.928610026836395264e-01 -4.128070920705795288e-02 5.224311351776123047e-01 -1.983790397644042969e-01 -1.464079618453979492e-01 -4.458896815776824951e-01 -4.644173383712768555e-01
-4.623774439096450806e-02 2.931575179100036621e-01 -2.182392403483390808e-02 5.433073043823242188e-01 6.675109863281250000e-01 -1.286887377500534058e-01 -3.912383019924163818e-01 3.259860724210739136e-02
3.176845312118530273e-01 6.364378929138183594e-01 -1.807066947221755981e-01 3.513167202472686768e-01 1.917180269956588745e-01 -3.397013247013092041e-01 2.841200530529022217e-01 3.241418004035949707e-01
2.676924467086791992e-01 6.660678982734680176e-01 -1.402808427810668945e-01 4.292449951171875000e-01 -1.715423613786697388e-01 -1.046610176563262939e-01 4.643820226192474365e-01 1.572673916816711426e-01
5.963902547955513000e-02 7.743440866470336914e-01 -3.243374228477478027e-01 2.925969660282135010e-01 2.045406252145767212e-01 2.700631916522979736e-01 9.044899046421051025e-02 2.882264256477355957e-01
3.001905679702758789e-01 6.665387153625488281e-01 -4.572223126888275146e-01 3.161046802997589111e-01 1.542757004499435425e-01 -5.680178105831146240e-02 -3.377705216407775879e-01 -1.245836690068244934e-01
3.174618482589721680e-01 5.621978044509887695e-01 2.731869556009769440e-02 5.120827555656433105e-01 -5.075432732701301575e-02 -3.573550581932067871e-01 -7.164138555526733398e-02 4.298436641693115234e-01
-1.980264298617839813e-02 8.076777458190917969e-01 7.275516539812088013e-02 1.527604609727859497e-01 1.165336295962333679e-01 9.822792559862136841e-02 3.331768214702606201e-01 4.294180274009704590e-01
-1.333328709006309509e-02 7.002506852149963379e-01 -4.448388218879699707e-01 2.690393626689910889e-01 4.379854798316955566e-01 1.659746319055557251e-01 4.417025670409202576e-02 1.337066888809204102e-01
-4.321615397930145264e-01 3.378702700138092041e-01 -6.164100170135498047e-01 5.122167468070983887e-01 6.272849440574645996e-02 -1.348704844713211060e-01 -5.836950615048408508e-02 -1.766941696405410767e-01
4.449936449527740479e-01 6.165493130683898926e-01 -8.933491259813308716e-02 4.344909191131591797e-01 -3.241941798478364944e-03 -8.330088108777999878e-02 -3.705860972404479980e-01 2.842552959918975830e-01
2.152277715504169464e-02 7.328494787216186523e-01 -9.645625948905944824e-02 4.590384960174560547e-01 1.621488481760025024e-01 3.456369340419769287e-01 -1.192272156476974487e-01 -2.871865928173065186e-01
1.746838353574275970e-02 8.007120490074157715e-01 -4.039493575692176819e-02 1.419500112533569336e-01 3.849832713603973389e-01 -1.846892684698104858e-01 -2.495967000722885132e-01 -3.035666644573211670e-01
-6.145753264427185059e-01 4.385369420051574707e-01 -3.465007841587066650e-01 3.364811241626739502e-01 3.741371333599090576e-01 5.829334259033203125e-02 8.719481527805328369e-03 -2.307535558938980103e-01
-2.237844020128250122e-01 5.199462771415710449e-01 -1.669496148824691772e-01 2.098058760166168213e-01 1.254439055919647217e-01 2.832512371242046356e-02 -3.268795907497406006e-01 6.959145069122314453e-01
-1.742306351661682129e-01 6.654851436614990234e-01 -5.441116690635681152e-01 -3.347327932715415955e-02 -4.159647226333618164e-02 -3.608769178390502930e-01 2.768789231777191162e-01 1.448130756616592407e-01
-1.872090995311737061e-01 4.573106765747070312e-01 -5.775532126426696777e-01 1.494636982679367065e-01 3.772761821746826172e-01 -2.975163161754608154e-01 -4.068918824195861816e-01 5.914616957306861877e-02
-8.004347234964370728e-02 8.763753175735473633e-01 -3.833092451095581055e-01 -1.510286182165145874e-01 1.644709520041942596e-02 -6.630492210388183594e-02 7.364173978567123413e-02 2.138551175594329834e-01
