# Supplementary material for: Where is your field going? A machine learning approach to study the relative motion of the domains of physics
Source: PLoS One. 2020 Jun 18;15(6):e0233997. doi: 10.1371/journal.pone.0233997 (PMC7302634; doi:10.1371/journal.pone.0233997)
Supplement: S5 Data — (ZIP) [file pone.0233997.s005.zip › 4/Pacs4Run_4_VS_500_embeddings1986-1990ED8.txt]

5.584560036659240723e-01 -1.693528592586517334e-01 -2.022638469934463501e-01 -7.522511482238769531e-01 -1.992020010948181152e-02 1.906295567750930786e-01 -1.186140850186347961e-01 4.299304634332656860e-02
1.557067632675170898e-01 -3.316537141799926758e-01 -7.127141952514648438e-02 -6.279503107070922852e-01 4.794087111949920654e-01 2.950511313974857330e-02 4.183213710784912109e-01 -2.463003098964691162e-01
5.531861186027526855e-01 2.568642199039459229e-01 9.635710716247558594e-02 -4.584731459617614746e-01 -6.923022866249084473e-02 1.807989031076431274e-01 5.700889229774475098e-01 -2.145722061395645142e-01
3.494955301284790039e-01 -2.248480729758739471e-02 1.237317547202110291e-01 -1.240775659680366516e-01 6.096880435943603516e-01 4.072434902191162109e-01 5.428563356399536133e-01 -1.199287548661231995e-01
2.965905889868736267e-02 -5.235852003097534180e-01 -1.182827129960060120e-01 -2.588748931884765625e-01 1.984103471040725708e-01 3.042830228805541992e-01 5.490347146987915039e-01 -4.588878452777862549e-01
4.447019398212432861e-01 1.147152930498123169e-01 1.406947374343872070e-01 -6.056625843048095703e-01 -5.341954901814460754e-02 1.557326763868331909e-01 5.991395711898803711e-01 1.279999911785125732e-01
4.596492052078247070e-01 3.662297502160072327e-02 -3.916693329811096191e-01 -2.195738852024078369e-01 9.242799878120422363e-02 3.363104537129402161e-02 6.421394348144531250e-01 -4.046563804149627686e-01
4.111106097698211670e-01 -1.102947592735290527e-01 2.490904778242111206e-01 -7.206104993820190430e-01 -9.687412530183792114e-02 3.399848043918609619e-01 -2.854861617088317871e-01 -1.761275827884674072e-01
4.100257754325866699e-01 1.291799694299697876e-01 2.201917320489883423e-01 -2.667618691921234131e-01 7.563889771699905396e-02 5.437411069869995117e-01 5.840704441070556641e-01 -2.302852123975753784e-01
2.524732984602451324e-02 -1.913548707962036133e-01 1.358437091112136841e-01 -5.744790434837341309e-01 4.084008932113647461e-01 5.381101965904235840e-01 1.164262443780899048e-01 -3.799436390399932861e-01
1.326533704996109009e-01 -3.197228014469146729e-01 -1.446920335292816162e-01 -8.557382822036743164e-01 6.856939196586608887e-02 -1.314215082675218582e-02 3.433216810226440430e-01 6.490330398082733154e-02
2.927632927894592285e-01 2.400857210159301758e-02 1.137628033757209778e-01 -3.157518208026885986e-01 -1.563516259193420410e-01 6.078819036483764648e-01 5.919855237007141113e-01 2.380312979221343994e-01
9.176536649465560913e-02 -3.465739190578460693e-01 -3.723124265670776367e-01 -7.000187635421752930e-01 3.882359266281127930e-01 5.733025074005126953e-02 2.269637137651443481e-01 -1.931227743625640869e-01
3.329360783100128174e-01 -1.815100014209747314e-01 1.920795142650604248e-01 -1.551480442285537720e-01 2.889921963214874268e-01 2.971968650817871094e-01 7.382699251174926758e-01 -2.799238860607147217e-01
2.925730049610137939e-01 -3.907932639122009277e-01 2.422346621751785278e-01 -5.919942855834960938e-01 -4.892066717147827148e-01 1.124303713440895081e-01 1.444501280784606934e-01 2.823425531387329102e-01
6.734943389892578125e-01 -7.767923176288604736e-02 2.987766563892364502e-01 -3.662833869457244873e-01 -3.236483335494995117e-01 8.797717839479446411e-02 -7.877953350543975830e-02 -4.452480673789978027e-01
3.900109231472015381e-01 2.518865764141082764e-01 1.100631952285766602e-01 -4.633584022521972656e-01 5.034642294049263000e-02 5.540302991867065430e-01 4.376551508903503418e-01 -2.379146814346313477e-01
3.443936407566070557e-01 2.101117521524429321e-01 -1.982702687382698059e-02 -4.298063814640045166e-01 2.066403180360794067e-01 5.263278484344482422e-01 5.592821836471557617e-01 1.400062739849090576e-01
5.728461146354675293e-01 2.511004805564880371e-01 -6.285311281681060791e-02 -2.572386562824249268e-01 -5.251908302307128906e-02 3.538021445274353027e-01 5.123958587646484375e-01 3.849541842937469482e-01
-2.004403062164783478e-02 -2.189846783876419067e-01 6.003667041659355164e-02 -5.049595236778259277e-01 3.125671148300170898e-01 6.447944045066833496e-01 4.222710132598876953e-01 -3.583884611725807190e-02
1.379209905862808228e-01 -2.459292262792587280e-01 2.455204874277114868e-01 -3.751003444194793701e-01 4.218988120555877686e-01 5.088905096054077148e-01 5.186840295791625977e-01 -1.162534803152084351e-01
2.272165268659591675e-01 1.976801753044128418e-01 -2.364573329687118530e-01 -4.719982445240020752e-01 -2.811800539493560791e-01 4.827484488487243652e-01 5.253757834434509277e-01 -2.060893476009368896e-01
5.049377083778381348e-01 -1.629827171564102173e-01 8.240201324224472046e-02 -5.559136867523193359e-01 3.130718469619750977e-01 3.007486164569854736e-01 -4.596225619316101074e-01 -5.411067232489585876e-02
5.276303887367248535e-01 -1.941899061203002930e-01 1.602380424737930298e-01 -3.251982033252716064e-01 3.886165618896484375e-01 5.006582736968994141e-01 -3.866876661777496338e-01 3.546322882175445557e-02
4.048108756542205811e-01 -1.227935329079627991e-01 3.905965387821197510e-01 -3.094901442527770996e-01 -1.105283796787261963e-01 3.029608428478240967e-01 6.840619444847106934e-01 -2.752660773694515228e-02
5.302253961563110352e-01 -2.057877779006958008e-01 4.448216557502746582e-01 -4.999546110630035400e-01 -3.102836012840270996e-01 -6.082811579108238220e-02 3.556597232818603516e-01 -4.713405296206474304e-02
1.194127798080444336e-01 -2.560917735099792480e-01 -3.569331765174865723e-01 -3.675358593463897705e-01 1.677185446023941040e-01 2.757952809333801270e-01 6.040889620780944824e-01 -4.342325329780578613e-01
4.154473543167114258e-01 -1.223047375679016113e-01 1.599937379360198975e-01 3.752354159951210022e-02 1.118304952979087830e-01 3.761273622512817383e-01 7.690186500549316406e-01 -2.001785784959793091e-01
3.719355463981628418e-01 -4.747517406940460205e-01 4.032354056835174561e-01 -4.222380220890045166e-01 4.700073897838592529e-01 1.643269360065460205e-01 -2.175718247890472412e-01 -1.196426060050725937e-02
1.767213642597198486e-01 -2.394765913486480713e-01 -2.036607414484024048e-01 -9.432879090309143066e-02 -1.898727715015411377e-01 4.885782599449157715e-01 7.648221254348754883e-01 3.649046644568443298e-02
2.119459062814712524e-01 -2.946767807006835938e-01 -2.784684859216213226e-02 -9.163168072700500488e-01 -1.137543693184852600e-01 -4.284613579511642456e-02 4.389546811580657959e-02 1.054980605840682983e-01
3.397705256938934326e-01 -8.003450036048889160e-01 -1.856525838375091553e-01 1.025849767029285431e-02 -1.470125913619995117e-01 3.188844919204711914e-01 -7.758650183677673340e-02 2.830403447151184082e-01
2.665858566761016846e-01 -3.067716062068939209e-01 -7.769385725259780884e-02 -1.925176084041595459e-01 -2.084268182516098022e-01 8.422716856002807617e-01 -1.033729389309883118e-01 1.678526699542999268e-01
7.825285196304321289e-01 9.897083044052124023e-03 -2.116661220788955688e-01 -1.169713959097862244e-01 2.579643130302429199e-01 3.593908548355102539e-01 -3.440409898757934570e-01 1.224531903862953186e-01
4.084889590740203857e-01 -2.966972589492797852e-01 -3.719664812088012695e-01 -2.560561001300811768e-01 -3.112686276435852051e-01 5.977039933204650879e-01 -2.873447239398956299e-01 6.692134588956832886e-02
3.585500717163085938e-01 9.937000274658203125e-02 9.591516852378845215e-02 -4.751560389995574951e-01 -4.226911067962646484e-01 5.820067524909973145e-01 -2.191644348204135895e-02 -3.297189772129058838e-01
-5.459031835198402405e-02 -3.159108459949493408e-01 -2.901838421821594238e-01 -7.024610042572021484e-01 4.272366762161254883e-01 3.476434350013732910e-01 1.022945567965507507e-01 -7.557097077369689941e-02
4.351151883602142334e-01 -3.596220398321747780e-03 -3.116549253463745117e-01 -3.098745942115783691e-01 8.058837801218032837e-02 1.879336428828537464e-03 6.879647970199584961e-01 -3.711026310920715332e-01
2.429251223802566528e-01 2.278611212968826294e-01 1.513467133045196533e-01 -5.474748015403747559e-01 -4.268319159746170044e-02 6.637600064277648926e-01 2.940440177917480469e-01 -1.938328444957733154e-01
4.082841575145721436e-01 1.391016691923141479e-01 -1.947932988405227661e-01 -3.082816004753112793e-01 -3.597542345523834229e-01 2.851774096488952637e-01 4.965210258960723877e-01 -4.729591906070709229e-01
4.668734371662139893e-01 9.711232967674732208e-03 -3.892848491668701172e-01 -2.539629638195037842e-01 -4.847258031368255615e-01 3.140227794647216797e-01 -6.160354241728782654e-04 -4.820012748241424561e-01
4.661291241645812988e-01 -1.723363846540451050e-01 2.025056183338165283e-01 -2.631578445434570312e-01 -1.886260658502578735e-01 7.924030721187591553e-02 7.751421928405761719e-01 7.667298428714275360e-03
4.910120964050292969e-01 -2.974190413951873779e-01 -4.443877041339874268e-01 -2.309102863073348999e-01 4.531886875629425049e-01 3.347304165363311768e-01 -3.196477890014648438e-01 7.075797300785779953e-03
4.021558463573455811e-01 -7.095049023628234863e-01 -1.954990029335021973e-01 9.870685636997222900e-02 -2.166856974363327026e-01 4.704929292201995850e-01 -1.348173320293426514e-01 2.045496739447116852e-02
2.502398490905761719e-01 9.929472208023071289e-02 8.693812787532806396e-02 -8.033527135848999023e-01 3.440577089786529541e-01 3.641465902328491211e-01 -6.100793182849884033e-02 -1.410190463066101074e-01
5.628938078880310059e-01 -4.764965772628784180e-01 -2.791654169559478760e-01 -1.665445417165756226e-01 2.227243334054946899e-01 3.244449198246002197e-01 -4.251992404460906982e-01 -1.215158626437187195e-01
8.559482693672180176e-01 -1.445363312959671021e-01 -8.938115835189819336e-02 -7.916293293237686157e-02 2.841937243938446045e-01 2.066835016012191772e-01 -3.218535184860229492e-01 7.163985818624496460e-02
-1.760328561067581177e-02 -1.889871358871459961e-01 -1.547751873731613159e-01 -6.214169859886169434e-01 3.770387470722198486e-01 5.590704083442687988e-01 2.735373079776763916e-01 -1.559450030326843262e-01
2.844011187553405762e-01 2.745765261352062225e-02 -1.211401224136352539e-01 -1.186242625117301941e-01 -2.225028723478317261e-01 5.679959654808044434e-01 5.277104377746582031e-01 -4.888867139816284180e-01
5.636343955993652344e-01 -4.868964850902557373e-02 4.251779317855834961e-01 -2.108186930418014526e-01 -1.714172959327697754e-01 2.268083542585372925e-01 6.041650176048278809e-01 9.425324946641921997e-02
3.864676058292388916e-01 2.063200250267982483e-02 9.210716933012008667e-02 -3.934035897254943848e-01 6.355118751525878906e-02 3.218905031681060791e-01 6.912005543708801270e-01 3.186794817447662354e-01
4.788320958614349365e-01 1.830966025590896606e-01 6.276202201843261719e-02 -4.602081477642059326e-01 1.668260246515274048e-01 2.679904699325561523e-01 5.616449117660522461e-01 3.261445164680480957e-01
3.450133800506591797e-01 1.817688494920730591e-01 1.342638731002807617e-01 -3.188450336456298828e-01 -3.708203136920928955e-02 6.506242752075195312e-01 4.893239438533782959e-01 -2.532031834125518799e-01
5.091243386268615723e-01 1.907847821712493896e-01 4.659448191523551941e-02 -4.611624777317047119e-01 8.412005007266998291e-02 2.126338332891464233e-01 6.606849431991577148e-01 2.752747200429439545e-02
2.981967628002166748e-01 2.414595335721969604e-01 -4.299117028713226318e-01 -2.761032581329345703e-01 5.041988492012023926e-01 5.047820806503295898e-01 2.854438424110412598e-01 -3.492015600204467773e-02
3.633491694927215576e-01 -1.413760036230087280e-01 3.175008594989776611e-01 -2.462489753961563110e-01 -2.896078228950500488e-01 3.561162948608398438e-01 6.703707575798034668e-01 1.626547425985336304e-01
6.273053288459777832e-01 -1.246725320816040039e-01 5.893222987651824951e-02 -4.147367477416992188e-01 1.597144305706024170e-01 3.455854058265686035e-01 -2.188765257596969604e-01 4.718265235424041748e-01
2.532567270100116730e-02 -4.948405623435974121e-01 -3.990415632724761963e-01 -2.630406022071838379e-01 -1.447612941265106201e-01 6.900654435157775879e-01 -1.548511981964111328e-01 -7.029750943183898926e-02
4.170326590538024902e-01 9.188379626721143723e-04 -2.061826884746551514e-01 -4.845730662345886230e-01 -8.611906319856643677e-02 -1.817973889410495758e-02 4.495463371276855469e-01 -5.821696519851684570e-01
3.932374119758605957e-01 1.144246384501457214e-01 -1.436322033405303955e-01 2.036478742957115173e-02 5.604310631752014160e-01 6.174145340919494629e-01 3.398567736148834229e-01 -2.098044753074645996e-02
3.507602214813232422e-01 6.921093165874481201e-02 2.017498910427093506e-01 -4.407294094562530518e-01 3.355846405029296875e-01 4.968122243881225586e-01 5.268759131431579590e-01 1.393119804561138153e-02
2.326301187276840210e-01 -6.910651177167892456e-02 -2.808843553066253662e-01 -4.217320084571838379e-01 -1.262109726667404175e-01 2.779763638973236084e-01 7.287905812263488770e-01 -2.449851483106613159e-01
2.680955529212951660e-01 1.149385198950767517e-01 -1.251850575208663940e-01 -3.380455970764160156e-01 5.816470980644226074e-01 6.050062775611877441e-01 2.763355672359466553e-01 6.527116894721984863e-02
3.446552157402038574e-01 -2.616455852985382080e-01 2.453123182058334351e-01 -5.574116855859756470e-02 -2.079269737005233765e-01 3.731361925601959229e-01 7.205449342727661133e-01 2.186775952577590942e-01
4.332469999790191650e-01 -2.180991619825363159e-01 -2.945496737957000732e-01 -6.991537660360336304e-02 -3.449752330780029297e-01 6.929432749748229980e-01 -1.108895465731620789e-01 2.482085227966308594e-01
2.260469496250152588e-01 -3.286213576793670654e-01 -1.170749664306640625e-01 -9.238045662641525269e-02 2.781054079532623291e-01 3.009552061557769775e-01 7.846566438674926758e-01 -1.872629672288894653e-01
2.374299168586730957e-01 -3.024595975875854492e-01 -3.366129398345947266e-01 -7.423082590103149414e-01 4.085436165332794189e-01 -2.904202789068222046e-02 1.048834025859832764e-01 -9.520288556814193726e-02
5.361801385879516602e-01 -1.325898319482803345e-01 -2.756769657135009766e-01 -3.312387466430664062e-01 -6.270735263824462891e-01 2.008316218852996826e-01 3.709402307868003845e-02 -2.725500762462615967e-01
2.088075578212738037e-01 -1.592715084552764893e-01 -4.895798861980438232e-01 -2.874524891376495361e-01 8.363030105829238892e-02 2.680726349353790283e-01 7.277054190635681152e-01 1.739089377224445343e-02
2.361552715301513672e-01 -9.027493745088577271e-02 3.468313515186309814e-01 -2.658824026584625244e-01 -8.529331535100936890e-02 6.412323117256164551e-01 5.690552592277526855e-01 5.308402702212333679e-02
7.813894152641296387e-01 3.190196305513381958e-02 1.645647436380386353e-01 -2.700435519218444824e-01 -4.505032598972320557e-01 2.159391790628433228e-01 -4.235981032252311707e-02 -1.924335509538650513e-01
3.479682803153991699e-01 4.145740270614624023e-01 -4.996444582939147949e-01 -5.101529955863952637e-01 2.896061837673187256e-01 3.193013370037078857e-01 8.116362988948822021e-02 -6.879849731922149658e-02
3.765021860599517822e-01 -1.963290572166442871e-01 -2.827751338481903076e-01 -3.584287166595458984e-01 7.813033461570739746e-02 -1.032707244157791138e-01 4.670364558696746826e-01 -6.134948730468750000e-01
1.662746965885162354e-01 -7.403423637151718140e-02 3.070531785488128662e-01 -2.856552302837371826e-01 3.044749200344085693e-01 7.114572525024414062e-01 4.216837286949157715e-01 -1.195725724101066589e-01
1.686304956674575806e-01 -2.935047745704650879e-01 -1.743132621049880981e-01 -1.425012797117233276e-01 -4.930242896080017090e-02 3.145581185817718506e-01 6.937094330787658691e-01 -5.021123290061950684e-01
3.730853199958801270e-01 -5.097347497940063477e-01 -3.518422320485115051e-02 -1.336961239576339722e-01 4.889217317104339600e-01 -2.508203387260437012e-01 4.822970926761627197e-01 -2.174843698740005493e-01
8.370193839073181152e-01 -8.650449663400650024e-02 -2.091523259878158569e-01 -2.448089271783828735e-01 -3.013498485088348389e-01 -2.191142588853836060e-01 4.054439067840576172e-02 -2.185698896646499634e-01
1.374019235372543335e-01 -3.205043375492095947e-01 -2.645462453365325928e-01 -7.812575250864028931e-02 1.088398247957229614e-01 3.829161524772644043e-01 6.852807402610778809e-01 -4.174073636531829834e-01
4.118990004062652588e-01 -5.469383597373962402e-01 -1.184122040867805481e-01 1.489668488502502441e-01 4.799976646900177002e-01 4.870634675025939941e-01 -1.982212811708450317e-02 1.642058193683624268e-01
3.042058646678924561e-01 -1.281859874725341797e-01 -3.022750318050384521e-01 -8.731403946876525879e-01 1.678535640239715576e-01 -7.564503699541091919e-02 5.400896817445755005e-02 2.165479585528373718e-02
8.545150756835937500e-01 -2.409354448318481445e-01 -1.471186578273773193e-01 -1.529226750135421753e-01 -2.307707443833351135e-02 -3.838467895984649658e-01 1.022237911820411682e-01 -9.167526662349700928e-02
3.069634437561035156e-01 -4.206730723381042480e-01 -3.122507333755493164e-01 -5.693154036998748779e-02 2.906717956066131592e-01 5.278939604759216309e-01 -2.669236361980438232e-01 -4.400632679462432861e-01
5.287100672721862793e-01 -3.609330356121063232e-01 -7.526491582393646240e-02 -5.429171025753021240e-03 5.209038257598876953e-01 4.483150243759155273e-01 -2.273075580596923828e-01 -2.459732741117477417e-01
5.376571416854858398e-01 9.972696751356124878e-02 2.904081046581268311e-01 -2.098152786493301392e-01 1.062769815325737000e-01 4.131146669387817383e-01 6.222685575485229492e-01 5.868016183376312256e-02
2.558434009552001953e-01 -1.715650856494903564e-01 -3.255548477172851562e-01 -5.560488998889923096e-02 -4.056133627891540527e-01 3.860700428485870361e-01 6.463604569435119629e-01 -2.543181180953979492e-01
4.292268455028533936e-01 -8.158550411462783813e-02 -4.086460173130035400e-01 -6.323694586753845215e-01 3.699730634689331055e-01 -2.017341703176498413e-01 2.422469854354858398e-01 7.723353058099746704e-02
8.448611497879028320e-01 8.545874804258346558e-02 -1.044556796550750732e-01 -4.074463155120611191e-03 2.363520413637161255e-01 3.588415980339050293e-01 -2.376772612333297729e-01 1.638862043619155884e-01
2.903479337692260742e-01 -3.901153802871704102e-01 -4.720156788825988770e-01 -2.341598421335220337e-01 3.731050491333007812e-01 6.547521799802780151e-03 3.175554871559143066e-01 -4.957687854766845703e-01
8.899697661399841309e-02 -2.452356219291687012e-01 1.028414368629455566e-01 -2.693207263946533203e-01 -5.323588848114013672e-02 5.992850661277770996e-01 6.671109795570373535e-01 2.044878602027893066e-01
-4.801230505108833313e-02 -2.286301255226135254e-01 -1.041560769081115723e-01 -3.471271991729736328e-01 9.509639441967010498e-02 7.121980190277099609e-01 5.443605780601501465e-01 -3.846476227045059204e-02
1.711703389883041382e-01 -6.754208207130432129e-01 -4.754082262516021729e-01 -4.508369266986846924e-01 -1.070650517940521240e-01 -2.004568874835968018e-01 1.747696995735168457e-01 5.522861331701278687e-02
7.907735705375671387e-01 -3.351813554763793945e-02 1.438916176557540894e-01 -2.078265547752380371e-01 -5.082556009292602539e-01 2.135499864816665649e-01 -3.261118009686470032e-02 -6.830999255180358887e-02
3.853499293327331543e-01 -2.453898489475250244e-01 -3.930116593837738037e-01 5.197308957576751709e-02 -1.461247801780700684e-01 7.371204495429992676e-01 7.107391208410263062e-02 2.537312209606170654e-01
2.210876345634460449e-01 -4.442144036293029785e-01 -2.569872438907623291e-01 -1.359719783067703247e-01 3.132646381855010986e-01 2.021898776292800903e-01 6.881385445594787598e-01 -2.381448000669479370e-01
3.255555331707000732e-01 -2.936085164546966553e-01 -2.032212615013122559e-01 -5.122014880180358887e-01 1.600735783576965332e-01 -1.852200180292129517e-01 3.127572238445281982e-01 -5.885672569274902344e-01
7.136309146881103516e-01 -2.959208190441131592e-01 3.849347829818725586e-01 -3.882319331169128418e-01 -1.679157763719558716e-01 -2.306573987007141113e-01 1.487872004508972168e-01 -2.696149982511997223e-02
5.926547050476074219e-01 -3.974566757678985596e-01 -9.918833523988723755e-02 2.053453773260116577e-02 3.741406202316284180e-01 4.336281120777130127e-01 -3.192686736583709717e-01 -2.249036282300949097e-01
6.008892655372619629e-01 -4.781049191951751709e-01 -2.665281891822814941e-01 1.565246134996414185e-01 -1.739535927772521973e-01 4.750139117240905762e-01 -2.419070601463317871e-01 1.983395218849182129e-02
2.351035326719284058e-01 2.171397060155868530e-01 -6.597136706113815308e-02 -5.173888206481933594e-01 4.032115936279296875e-01 6.518109440803527832e-01 1.927469670772552490e-01 -3.073994070291519165e-02
3.800326585769653320e-01 -2.393626719713211060e-01 -3.590078055858612061e-01 -1.755081117153167725e-01 -6.418590545654296875e-01 2.581530213356018066e-01 1.123307272791862488e-01 -3.838579058647155762e-01
4.424513280391693115e-01 -3.551025688648223877e-01 1.120209991931915283e-01 -4.889348447322845459e-01 4.179781973361968994e-01 3.105776309967041016e-01 -1.913101375102996826e-01 3.446290194988250732e-01
4.271794855594635010e-01 -5.890532135963439941e-01 -8.032777905464172363e-02 -8.651513606309890747e-02 -7.510015368461608887e-02 5.764201879501342773e-01 -3.135310411453247070e-01 -1.428093910217285156e-01
5.673989653587341309e-01 2.896485030651092529e-01 -5.726410076022148132e-02 -3.973897099494934082e-01 6.959085166454315186e-02 2.481411248445510864e-01 5.666629076004028320e-01 2.131683677434921265e-01
2.101256698369979858e-01 -4.577243030071258545e-01 -4.419312775135040283e-01 -4.200213551521301270e-01 2.552269697189331055e-01 -1.368282884359359741e-01 4.773377180099487305e-01 -2.507993876934051514e-01
3.510339260101318359e-01 -3.710354268550872803e-01 9.682917594909667969e-02 -3.961046040058135986e-01 1.892731189727783203e-01 2.193907201290130615e-01 3.980925306677818298e-02 6.980628967285156250e-01
2.601416110992431641e-01 -3.382203280925750732e-01 9.419003129005432129e-02 1.147647202014923096e-01 2.868162691593170166e-01 3.657904565334320068e-01 6.614704728126525879e-01 -3.772017061710357666e-01
-8.624448627233505249e-02 -3.128028213977813721e-01 -2.940703555941581726e-02 -2.360691130161285400e-01 1.087770890444517136e-02 7.558562159538269043e-01 4.839771389961242676e-01 -1.801448315382003784e-01
8.932100236415863037e-02 -2.623301148414611816e-01 -5.398890972137451172e-01 -3.395476043224334717e-01 2.810445725917816162e-01 2.726509869098663330e-01 5.160182118415832520e-01 -3.111788630485534668e-01
4.540350437164306641e-01 1.498273313045501709e-01 2.660146355628967285e-01 -3.424326479434967041e-01 -1.194577440619468689e-01 5.224140882492065430e-01 5.441887378692626953e-01 7.218198850750923157e-03
2.882512509822845459e-01 -1.024102941155433655e-01 -1.399206519126892090e-01 -4.136559069156646729e-01 4.232453405857086182e-01 2.183525711297988892e-01 6.741416454315185547e-02 -6.959707140922546387e-01
3.068010807037353516e-01 3.758071735501289368e-02 1.463546603918075562e-01 -5.815169215202331543e-01 -1.731857061386108398e-01 5.163524746894836426e-01 -2.333100438117980957e-01 -4.402639865875244141e-01
2.100105583667755127e-01 -4.803386926651000977e-01 1.493735145777463913e-02 -8.800087496638298035e-03 -3.468562662601470947e-02 7.432651519775390625e-01 -1.794665604829788208e-01 -3.728477656841278076e-01
2.948262393474578857e-01 -4.965999126434326172e-01 -6.186419725418090820e-01 -4.739144742488861084e-01 -8.255443722009658813e-02 -2.119013816118240356e-01 6.870307028293609619e-02 5.211403593420982361e-02
3.324721455574035645e-01 5.240074917674064636e-02 3.003602623939514160e-01 -4.992405474185943604e-01 -2.096320092678070068e-01 5.740615129470825195e-01 -1.681741774082183838e-01 -3.814238607883453369e-01
8.194822818040847778e-02 -3.627424240112304688e-01 -2.423879951238632202e-01 -1.659634262323379517e-01 2.859817445278167725e-01 3.971874117851257324e-01 4.911389946937561035e-01 -5.428127646446228027e-01
4.585018157958984375e-01 -4.562549889087677002e-01 1.972984336316585541e-02 -5.822855830192565918e-01 1.398010700941085815e-01 -3.564615845680236816e-01 2.939803600311279297e-01 9.554080665111541748e-02
4.846221506595611572e-01 -2.979498803615570068e-01 -7.562003098428249359e-03 -5.800626277923583984e-01 2.378519326448440552e-01 1.323404908180236816e-01 -1.542043536901473999e-01 4.919053912162780762e-01
5.032734870910644531e-01 -6.139733195304870605e-01 -1.964290291070938110e-01 8.747795224189758301e-02 -2.420527637004852295e-01 4.293205440044403076e-01 -2.341786473989486694e-01 -1.605322659015655518e-01
3.183882832527160645e-01 -3.136225938796997070e-01 3.782108426094055176e-01 -6.153530478477478027e-01 1.935180276632308960e-01 3.697146773338317871e-01 -2.352438122034072876e-01 2.215607613325119019e-01
2.674192488193511963e-01 -8.220124989748001099e-02 -2.208525687456130981e-01 -3.552800714969635010e-01 -1.653192192316055298e-01 2.294380068778991699e-01 5.890335440635681152e-01 -5.655063390731811523e-01
3.508816361427307129e-01 -1.866063177585601807e-01 -1.348791420459747314e-01 -7.036592811346054077e-02 9.431456029415130615e-02 1.850035339593887329e-01 8.249669671058654785e-01 -3.085844218730926514e-01
5.454431772232055664e-01 -1.701821573078632355e-02 1.290431618690490723e-01 -9.717041999101638794e-02 -1.418264806270599365e-01 5.978918671607971191e-01 -2.914086282253265381e-01 -4.621680080890655518e-01
8.076513409614562988e-01 -2.979785203933715820e-01 -1.813167780637741089e-01 -5.684921890497207642e-02 -3.732434809207916260e-01 -2.089291065931320190e-01 9.185597300529479980e-02 -1.772033870220184326e-01
7.461899518966674805e-01 -2.533469796180725098e-01 4.011381044983863831e-02 -2.081244587898254395e-01 -2.057988382875919342e-02 1.982799172401428223e-01 -2.334003746509552002e-01 4.897719919681549072e-01
2.440352588891983032e-01 -5.743882060050964355e-02 1.089869663119316101e-01 -3.909106254577636719e-01 -2.745363712310791016e-01 4.717423021793365479e-01 2.445109188556671143e-01 -6.440200209617614746e-01
2.446642518043518066e-01 -6.082118749618530273e-01 -2.754709720611572266e-01 -5.581782385706901550e-02 -6.959240138530731201e-02 6.369176506996154785e-01 -1.490742266178131104e-01 -2.418421953916549683e-01
4.435246810317039490e-02 -2.893085777759552002e-01 1.262618005275726318e-01 -3.062395155429840088e-01 4.192716479301452637e-01 6.499066352844238281e-01 3.706554174423217773e-01 -2.627847492694854736e-01
6.953709721565246582e-01 -6.822112202644348145e-02 2.331825532019138336e-02 -2.633660435676574707e-01 3.434552252292633057e-01 4.156464338302612305e-01 -2.904118299484252930e-01 2.585288584232330322e-01
6.510809659957885742e-01 -2.617962956428527832e-01 9.088701517612207681e-06 9.790740162134170532e-02 -2.080368846654891968e-01 6.066143512725830078e-01 -1.672731190919876099e-01 2.423423528671264648e-01
3.976906239986419678e-01 -2.787845432758331299e-01 2.153670340776443481e-01 -4.165692925453186035e-01 -5.081522464752197266e-01 1.834703832864761353e-01 1.105993837118148804e-01 -4.899961948394775391e-01
2.640403211116790771e-01 -3.792015612125396729e-01 7.258651405572891235e-02 -3.494059294462203979e-02 3.475523889064788818e-01 2.078505009412765503e-01 7.605176568031311035e-01 -1.939528733491897583e-01
3.051764070987701416e-01 1.178451701998710632e-01 2.699736356735229492e-01 -3.014547526836395264e-01 2.788011431694030762e-01 7.026834487915039062e-01 3.911125957965850830e-01 -6.896435469388961792e-02
8.437620997428894043e-01 -2.634310126304626465e-01 -1.416072696447372437e-01 -5.732841789722442627e-02 -3.020693957805633545e-01 -2.676068246364593506e-01 1.667420417070388794e-01 6.832359731197357178e-02
4.797198176383972168e-01 -5.097895860671997070e-01 -5.422234162688255310e-02 -2.677110396325588226e-02 3.159451782703399658e-01 4.849653542041778564e-01 -3.273382782936096191e-01 -2.533055543899536133e-01
3.899195790290832520e-01 3.032999634742736816e-01 -4.128088653087615967e-01 -4.078814089298248291e-01 5.210171937942504883e-01 3.237060606479644775e-01 1.923543661832809448e-01 -7.712777704000473022e-02
3.861065208911895752e-01 -2.996425628662109375e-01 -4.230362474918365479e-01 1.279107928276062012e-01 -8.573610335588455200e-02 7.455618381500244141e-01 -4.745545610785484314e-02 -1.871143095195293427e-02
7.190770506858825684e-01 -4.534346461296081543e-01 3.569930419325828552e-02 4.232794791460037231e-02 3.373454511165618896e-01 1.946758925914764404e-01 -2.559037208557128906e-01 -2.388970851898193359e-01
6.642290949821472168e-01 4.195585846900939941e-02 1.341986805200576782e-01 -4.071107506752014160e-01 -4.720917344093322754e-02 3.834178149700164795e-01 -4.590573608875274658e-01 -1.154095157980918884e-01
2.077563703060150146e-01 -1.189490705728530884e-01 -5.240722298622131348e-01 -7.028330564498901367e-01 -1.476811468601226807e-01 2.734255790710449219e-02 3.241776525974273682e-01 -2.154384553432464600e-01
2.649993002414703369e-01 -3.796775341033935547e-01 2.405691295862197876e-01 -2.882378101348876953e-01 -4.189167618751525879e-01 2.116635739803314209e-01 2.770897448062896729e-01 -5.895712375640869141e-01
6.437000036239624023e-01 2.964074909687042236e-01 -1.253634542226791382e-01 -3.265910148620605469e-01 -1.072999238967895508e-01 1.332736760377883911e-01 5.462444424629211426e-01 -2.185340225696563721e-01
4.760301411151885986e-01 -1.415863037109375000e-01 4.113788902759552002e-01 -2.851302325725555420e-01 -3.706464469432830811e-01 5.269465446472167969e-01 -1.515732705593109131e-01 -2.545407116413116455e-01
2.271737009286880493e-01 -4.849073290824890137e-01 -3.198528885841369629e-01 -2.599410116672515869e-01 2.891624867916107178e-01 1.756280101835727692e-02 3.548596203327178955e-01 -5.775231122970581055e-01
3.748398125171661377e-01 -2.054415494203567505e-01 4.134920239448547363e-01 -6.493577361106872559e-02 -5.218609049916267395e-02 3.726363778114318848e-01 6.831561326980590820e-01 -1.838826537132263184e-01
6.105663776397705078e-01 -5.932584754191339016e-04 1.302922796458005905e-02 -5.514895319938659668e-01 -5.229575037956237793e-01 2.001816034317016602e-01 -8.285386860370635986e-02 -4.975711554288864136e-02
2.517505288124084473e-01 -2.435310930013656616e-01 -2.986297905445098877e-01 -8.647721409797668457e-01 -1.526341587305068970e-01 -7.956347428262233734e-03 -3.721985593438148499e-02 1.247313544154167175e-01
4.660077691078186035e-01 -2.154445834457874298e-02 1.454322934150695801e-01 -4.290700852870941162e-01 -5.060232877731323242e-01 4.462463855743408203e-01 -4.877081140875816345e-02 -3.457555472850799561e-01
2.288070917129516602e-01 -4.670926928520202637e-01 -3.737816810607910156e-01 -1.030720546841621399e-01 -2.721642553806304932e-01 7.063896656036376953e-01 -6.899335235357284546e-02 3.626660257577896118e-02
3.156432509422302246e-02 -2.439401745796203613e-01 2.255451530218124390e-01 -5.733641982078552246e-01 1.370110958814620972e-01 4.867298603057861328e-01 5.343921184539794922e-01 -1.364808082580566406e-01
3.551700711250305176e-01 -1.530440598726272583e-01 -3.868381381034851074e-01 -1.287946105003356934e-01 -1.648293733596801758e-01 7.230627536773681641e-01 -2.483355812728404999e-02 3.655064105987548828e-01
8.824078440666198730e-01 -1.185783892869949341e-01 -3.046473860740661621e-01 -1.669095307588577271e-01 -1.815403699874877930e-01 -1.996220946311950684e-01 7.820110768079757690e-02 8.778183907270431519e-02
1.581152975559234619e-01 -1.437910944223403931e-01 5.642548948526382446e-02 -1.549002230167388916e-01 4.625594317913055420e-01 5.582694411277770996e-01 5.885848402976989746e-01 -2.347078323364257812e-01
7.396174669265747070e-01 -2.981268763542175293e-01 -1.125617176294326782e-01 -1.146305650472640991e-01 -2.855424396693706512e-02 2.006531655788421631e-01 -2.248110473155975342e-01 4.966478943824768066e-01
5.037740468978881836e-01 -4.505572319030761719e-01 -6.701152771711349487e-02 1.481773108243942261e-01 2.959399819374084473e-01 6.030466556549072266e-01 -2.236365228891372681e-01 -1.245134770870208740e-01
8.695892691612243652e-01 -2.410763502120971680e-01 1.612551808357238770e-01 1.345043778419494629e-01 2.175271809101104736e-01 2.617400586605072021e-01 -1.546678692102432251e-01 4.305538535118103027e-02
4.448825493454933167e-02 -9.021575003862380981e-02 -1.508999615907669067e-01 -8.161541819572448730e-01 1.130050793290138245e-01 4.460293948650360107e-01 -1.380124241113662720e-01 -2.650352418422698975e-01
4.751854538917541504e-01 -5.894314050674438477e-01 -3.124735653400421143e-01 1.310678422451019287e-01 -3.152736425399780273e-01 4.443365931510925293e-01 -7.739384472370147705e-02 9.554381668567657471e-02
8.770507574081420898e-02 -5.226202011108398438e-01 -4.462769329547882080e-01 -4.616333544254302979e-01 1.011595502495765686e-01 -1.042963340878486633e-01 5.138595104217529297e-01 1.474613398313522339e-01
7.500199675559997559e-01 -2.782792448997497559e-01 -4.760809242725372314e-02 9.468580037355422974e-02 4.134258329868316650e-01 3.398526310920715332e-01 -2.141324281692504883e-01 -1.285516768693923950e-01
1.728205382823944092e-01 -5.957523584365844727e-01 4.260006546974182129e-02 -3.894211724400520325e-02 4.544859528541564941e-01 3.031259775161743164e-02 6.222408413887023926e-01 1.312284767627716064e-01
5.427740812301635742e-01 -6.062896549701690674e-02 3.461233079433441162e-01 -3.632462620735168457e-01 -1.286551654338836670e-01 1.475122570991516113e-01 6.102949380874633789e-01 1.979879587888717651e-01
3.174320757389068604e-01 -3.121777772903442383e-01 -3.057433068752288818e-01 -4.334952235221862793e-01 -4.382134377956390381e-01 2.225096374750137329e-01 -2.324034422636032104e-01 -4.741646945476531982e-01
4.022688269615173340e-01 -3.774686455726623535e-01 -3.183357715606689453e-01 1.576383858919143677e-01 -5.330415815114974976e-02 7.478367090225219727e-01 -1.249806582927703857e-02 8.516228944063186646e-02
8.611673712730407715e-01 -1.563988327980041504e-01 -2.032291293144226074e-01 -1.885410398244857788e-01 -3.193849027156829834e-01 -1.769757717847824097e-01 -3.571896627545356750e-02 -1.499242186546325684e-01
5.265817046165466309e-01 -5.835558772087097168e-01 -2.694588303565979004e-01 7.018435280770063400e-03 -2.997463345527648926e-01 3.925392925739288330e-01 -2.551617324352264404e-01 -2.178125083446502686e-02
6.450582146644592285e-01 -5.171284675598144531e-01 -9.606904536485671997e-02 1.294319629669189453e-01 4.531322717666625977e-01 2.217474132776260376e-01 -1.698009520769119263e-01 -8.463444560766220093e-02
3.979112505912780762e-01 -2.910036444664001465e-01 -2.060122489929199219e-01 -2.037043422460556030e-01 -1.319037079811096191e-01 6.209319829940795898e-01 -4.020438492298126221e-01 -3.293217122554779053e-01
2.087214440107345581e-01 -3.843241631984710693e-01 -1.903997510671615601e-01 -4.473779201507568359e-01 4.182933270931243896e-01 1.038577780127525330e-01 5.529931187629699707e-01 -2.842080593109130859e-01
1.773569583892822266e-01 -3.098019659519195557e-01 -1.674744337797164917e-01 -2.690758407115936279e-01 1.525333076715469360e-01 2.548941671848297119e-01 8.207179307937622070e-01 1.014997363090515137e-01
3.742917180061340332e-01 -4.680033922195434570e-01 2.064799368381500244e-01 -3.027376234531402588e-01 -1.326812654733657837e-01 8.812668919563293457e-02 6.386503577232360840e-01 2.708313465118408203e-01
5.035465359687805176e-01 -4.222524464130401611e-01 1.315389573574066162e-02 -2.620474994182586670e-01 3.762502968311309814e-01 3.915605843067169189e-01 -3.917756676673889160e-01 -2.256761640310287476e-01
4.716125130653381348e-01 -3.102547824382781982e-01 -1.330021470785140991e-01 -1.568611264228820801e-01 -4.712337255477905273e-01 2.636103928089141846e-01 -9.421013295650482178e-02 -5.818946361541748047e-01
3.895499408245086670e-01 -3.899961411952972412e-01 -3.742879331111907959e-01 1.399646252393722534e-01 -9.895922988653182983e-02 7.064828276634216309e-01 6.633734796196222305e-03 1.658839434385299683e-01
3.244070410728454590e-01 9.113108366727828979e-02 -1.051000729203224182e-01 -1.148914769291877747e-01 5.392824411392211914e-01 6.529083847999572754e-01 3.669692575931549072e-01 -1.021158471703529358e-01
2.806329727172851562e-01 -1.322654634714126587e-01 -1.692952215671539307e-01 -2.210874855518341064e-01 2.792344391345977783e-01 1.927224993705749512e-01 1.607367247343063354e-01 -8.278045058250427246e-01
2.997037768363952637e-01 -3.922141790390014648e-01 -3.028891384601593018e-01 -2.421972006559371948e-01 2.155120223760604858e-01 6.446934938430786133e-01 -2.662350833415985107e-01 2.701632380485534668e-01
5.380689501762390137e-01 -6.460734456777572632e-02 -6.001416444778442383e-01 -4.421752095222473145e-01 1.497057080268859863e-01 -1.473140716552734375e-01 -3.272683173418045044e-02 -3.247065246105194092e-01
3.804496526718139648e-01 -4.687705636024475098e-01 5.230786800384521484e-01 -5.287562608718872070e-01 -1.818274557590484619e-01 3.568565472960472107e-02 1.957584768533706665e-01 9.829454123973846436e-02
1.037963032722473145e-01 -3.660177588462829590e-01 2.584956884384155273e-01 -5.921708941459655762e-01 -3.829584121704101562e-01 3.642058968544006348e-01 4.362650215625762939e-02 -3.956825137138366699e-01
2.042224407196044922e-01 -4.136436283588409424e-01 7.736710458993911743e-02 -5.572044849395751953e-01 3.448324501514434814e-01 2.578516863286495209e-02 3.503084480762481689e-01 -4.779531955718994141e-01
6.621942520141601562e-01 -4.747146368026733398e-01 -1.256695389747619629e-01 3.857353329658508301e-02 1.335606575012207031e-01 3.655885756015777588e-01 -3.696566522121429443e-01 -1.752841770648956299e-01
6.479251384735107422e-01 -3.090546727180480957e-01 3.099828958511352539e-01 -4.326546490192413330e-01 -3.359307050704956055e-01 -2.192606180906295776e-01 2.010556757450103760e-01 7.136657834053039551e-03
2.882820665836334229e-01 -2.736588716506958008e-01 1.826794594526290894e-01 -7.683446407318115234e-01 2.928338348865509033e-01 2.245566546916961670e-01 -2.113557159900665283e-01 1.934695243835449219e-01
6.247958540916442871e-01 -1.273612827062606812e-01 2.267548590898513794e-01 -1.081554517149925232e-01 -4.911105632781982422e-01 4.875114262104034424e-01 -1.387377828359603882e-01 -1.794120371341705322e-01
2.154729962348937988e-01 -3.382743299007415771e-01 1.800336837768554688e-01 -2.051490098237991333e-01 -4.305501580238342285e-01 4.494683146476745605e-01 1.827687621116638184e-01 -5.863821506500244141e-01
2.654696702957153320e-01 -4.134134352207183838e-01 2.204136997461318970e-01 -2.999775111675262451e-01 -3.739190697669982910e-01 2.021722942590713501e-01 2.068777084350585938e-01 -6.297294497489929199e-01
3.072564303874969482e-01 -1.010464578866958618e-01 3.833184391260147095e-02 -2.344937920570373535e-01 4.855055212974548340e-01 2.766575217247009277e-01 5.756935104727745056e-02 -7.234343290328979492e-01
6.623712927103042603e-02 -5.839145779609680176e-01 -4.795603156089782715e-01 -3.557580709457397461e-01 -1.384368389844894409e-01 4.709279537200927734e-01 -1.136023476719856262e-01 2.104071378707885742e-01
6.741745471954345703e-01 -6.284064650535583496e-01 7.081546634435653687e-02 -4.205852746963500977e-02 -2.558214366436004639e-01 -2.497906684875488281e-01 1.195781603455543518e-01 4.088507592678070068e-02
4.419077336788177490e-01 -1.521420925855636597e-01 -3.811977505683898926e-01 3.430593013763427734e-02 -1.337202489376068115e-01 7.382631897926330566e-01 -1.988129690289497375e-02 2.679046690464019775e-01
1.845808774232864380e-01 -2.533190250396728516e-01 -8.227303624153137207e-02 -9.113539457321166992e-01 -2.466659843921661377e-01 5.148262530565261841e-02 3.029383532702922821e-02 3.489085705950856209e-03
3.729895651340484619e-01 -4.506545886397361755e-02 2.621430531144142151e-02 -3.796997666358947754e-01 -1.284603476524353027e-01 2.015846818685531616e-01 6.852405667304992676e-01 4.327766895294189453e-01
2.914722561836242676e-01 -2.538155615329742432e-01 -3.933556973934173584e-01 -7.582131028175354004e-02 -2.598856389522552490e-01 7.700595259666442871e-01 4.722256585955619812e-02 1.654745936393737793e-01
-5.950680002570152283e-02 -3.334375321865081787e-01 2.317339181900024414e-01 -6.555704474449157715e-01 1.956103146076202393e-01 4.785711467266082764e-01 3.593900203704833984e-01 -7.314459234476089478e-02
6.492006778717041016e-01 -2.724883258342742920e-01 -1.247802749276161194e-01 -5.174462124705314636e-02 2.039888203144073486e-01 2.737927734851837158e-01 -5.908579751849174500e-02 6.049592494964599609e-01
2.474066615104675293e-01 -2.798292338848114014e-01 -2.318049371242523193e-01 -8.519711494445800781e-01 2.643590569496154785e-01 -8.550851792097091675e-02 6.043486669659614563e-02 -6.881150417029857635e-03
1.001042351126670837e-01 -3.335082828998565674e-01 -3.926321268081665039e-01 -3.213103711605072021e-01 1.165053024888038635e-01 2.340794503688812256e-01 5.900238156318664551e-01 -4.526104629039764404e-01
2.227876186370849609e-01 -5.485308766365051270e-01 -3.325451165437698364e-02 -5.039716362953186035e-01 -3.217685520648956299e-01 3.591648936271667480e-01 -3.205546736717224121e-01 -2.430979460477828979e-01
3.379312455654144287e-01 -3.058837950229644775e-01 -4.221319258213043213e-01 -4.451282322406768799e-01 3.575761914253234863e-01 -1.910073906183242798e-01 4.759241938591003418e-01 -1.582868993282318115e-01
1.303014308214187622e-01 -6.485756635665893555e-01 1.299576461315155029e-01 -3.653937280178070068e-01 1.714852005243301392e-01 1.280860751867294312e-01 4.339994192123413086e-01 -4.216644763946533203e-01
4.559045135974884033e-01 -2.638367414474487305e-01 1.596250534057617188e-01 -4.748044610023498535e-01 2.395666986703872681e-01 2.745509445667266846e-01 -7.012804597616195679e-02 5.778697729110717773e-01
2.768436968326568604e-01 -5.784373879432678223e-01 -3.780254721641540527e-01 1.159924790263175964e-01 -2.703644633293151855e-01 5.607065558433532715e-01 7.931969128549098969e-03 -2.117981016635894775e-01
3.555333614349365234e-01 -4.638901948928833008e-01 -5.259519815444946289e-02 -1.148691475391387939e-01 1.282066702842712402e-01 -1.399605721235275269e-01 7.677094936370849609e-01 -1.305256038904190063e-01
7.094009518623352051e-01 -2.642528116703033447e-01 -1.012647375464439392e-01 -6.054633483290672302e-02 3.754777014255523682e-01 4.128784537315368652e-01 -2.478047907352447510e-01 2.003518491983413696e-01
3.611054420471191406e-01 9.549681097269058228e-02 -2.121961265802383423e-01 -6.617481708526611328e-01 6.468840688467025757e-02 8.582744747400283813e-02 4.612636864185333252e-01 3.914464116096496582e-01
2.811213731765747070e-01 -2.846289873123168945e-01 2.141421735286712646e-01 -7.646682262420654297e-01 3.736915066838264465e-02 2.572638988494873047e-01 -3.479519784450531006e-01 -1.439831107854843140e-01
8.046355843544006348e-01 -6.351406127214431763e-02 -1.999737918376922607e-01 -2.283291369676589966e-01 -3.428700864315032959e-01 -6.526418775320053101e-02 -9.081221371889114380e-02 -3.554405272006988525e-01
1.655514538288116455e-01 -1.844616532325744629e-01 -1.670166850090026855e-01 -8.888401389122009277e-01 -6.419764459133148193e-02 2.421348392963409424e-01 -2.024837732315063477e-01 -1.299426853656768799e-01
2.174225747585296631e-01 -3.570386469364166260e-01 5.786816775798797607e-02 5.509628728032112122e-02 3.698832094669342041e-01 4.164138436317443848e-01 4.371050894260406494e-01 -5.635525584220886230e-01
6.371899843215942383e-01 -1.657099425792694092e-01 3.112730085849761963e-01 -4.148471951484680176e-01 -4.862811863422393799e-01 2.044745832681655884e-01 -6.933050602674484253e-02 -1.202246993780136108e-01
1.876253932714462280e-01 -1.564666330814361572e-01 -1.662876158952713013e-01 -3.399379551410675049e-02 2.302963733673095703e-01 5.325232744216918945e-01 6.792855858802795410e-01 -3.368405401706695557e-01
2.324325591325759888e-01 -2.505096197128295898e-01 -3.883581608533859253e-02 -1.781533807516098022e-01 4.440398812294006348e-01 2.952768802642822266e-01 3.522207140922546387e-01 -6.644951701164245605e-01
8.605368733406066895e-01 -2.573637757450342178e-03 -5.580616369843482971e-02 2.178358137607574463e-01 6.527654081583023071e-02 4.053770303726196289e-01 -9.113839268684387207e-02 1.788995414972305298e-01
4.833147227764129639e-01 3.497816026210784912e-01 -3.776400387287139893e-01 -2.633484601974487305e-01 4.082434773445129395e-01 3.877770602703094482e-01 3.339299261569976807e-01 -5.960257351398468018e-02
3.910150825977325439e-01 -4.976131394505500793e-02 2.664928510785102844e-02 -3.411076664924621582e-01 -4.607594907283782959e-01 4.165579378604888916e-01 2.611445486545562744e-01 -5.230203866958618164e-01
5.888898372650146484e-01 -1.216041669249534607e-01 9.151990711688995361e-02 -1.635371744632720947e-01 -4.266469478607177734e-01 1.002534553408622742e-01 6.167727708816528320e-01 -1.755388081073760986e-01
8.902675509452819824e-01 -1.513374000787734985e-01 -8.409014903008937836e-03 1.975004188716411591e-02 1.619212329387664795e-01 2.803284525871276855e-01 -2.690489292144775391e-01 8.288732171058654785e-02
4.860949814319610596e-01 -3.051256537437438965e-01 -2.752818763256072998e-01 -3.413582965731620789e-02 -1.079935878515243530e-01 6.215810179710388184e-01 -2.959217429161071777e-01 -3.287392556667327881e-01
5.125117301940917969e-01 -5.744054317474365234e-01 -3.045328259468078613e-01 1.079708933830261230e-01 5.018805861473083496e-01 1.902866363525390625e-01 -7.780008018016815186e-02 9.405459463596343994e-02
1.074984669685363770e-01 -3.209005892276763916e-01 -3.276305496692657471e-01 -3.125907778739929199e-01 4.014306962490081787e-01 3.245617449283599854e-01 5.719271302223205566e-01 -2.946597337722778320e-01
1.514078527688980103e-01 -2.954976260662078857e-01 1.723186224699020386e-01 -1.329160183668136597e-01 -2.071814090013504028e-01 5.785129070281982422e-01 6.004216670989990234e-01 3.229377567768096924e-01
5.817689895629882812e-01 -7.032724022865295410e-01 3.126000761985778809e-01 -5.906464904546737671e-02 -2.462695986032485962e-01 -5.666122585535049438e-02 3.499936312437057495e-02 2.571502327919006348e-02
4.108957946300506592e-01 -5.152814984321594238e-01 3.024536371231079102e-01 -5.613666176795959473e-01 1.770772784948348999e-01 -2.538476511836051941e-02 7.804530207067728043e-03 3.563388586044311523e-01
3.205576241016387939e-01 1.702441424131393433e-01 -7.767097651958465576e-02 -3.800576031208038330e-01 5.368949770927429199e-01 5.710678696632385254e-01 2.510896921157836914e-01 -2.009041160345077515e-01
3.245320320129394531e-01 -1.427863724529743195e-02 -2.087096571922302246e-01 6.542350351810455322e-02 -4.170594215393066406e-01 5.553572177886962891e-01 4.935363829135894775e-01 -3.474145829677581787e-01
4.437544345855712891e-01 5.081545561552047729e-02 -1.782353520393371582e-01 -5.682657957077026367e-01 2.185707688331604004e-01 8.092365413904190063e-02 5.541284680366516113e-01 2.905610799789428711e-01
2.702044546604156494e-01 -6.409794092178344727e-02 -4.076938033103942871e-01 -2.776995003223419189e-01 -4.437650442123413086e-01 2.905432283878326416e-01 2.510392963886260986e-01 -5.789527893066406250e-01
3.537814319133758545e-01 -1.470273882150650024e-01 -7.279070615768432617e-01 -3.863954544067382812e-01 2.162861675024032593e-01 -1.894938200712203979e-01 2.933460175991058350e-01 -7.302138954401016235e-02
5.326294898986816406e-01 -5.537962317466735840e-01 2.718155384063720703e-01 -3.196541666984558105e-01 -3.937958180904388428e-02 -1.435354799032211304e-01 3.069297075271606445e-01 3.423360586166381836e-01
7.023345828056335449e-01 -5.438818335533142090e-01 2.487504631280899048e-01 1.923479288816452026e-01 -1.639307141304016113e-01 -5.901670083403587341e-02 1.623213887214660645e-01 -2.352441847324371338e-01
5.420672297477722168e-01 2.393278032541275024e-01 2.826086618006229401e-02 -4.193447828292846680e-01 -7.521218061447143555e-02 2.561756968498229980e-01 6.169522404670715332e-01 -1.425605863332748413e-01
3.795393705368041992e-01 -6.186283230781555176e-01 -5.699819326400756836e-02 -2.037451714277267456e-01 1.148307882249355316e-02 4.506078958511352539e-01 -4.217441380023956299e-01 -2.178084254264831543e-01
9.593489766120910645e-02 -4.202616810798645020e-01 3.597835078835487366e-03 -8.406715989112854004e-01 2.930831611156463623e-01 8.480401337146759033e-02 1.192170456051826477e-01 -1.152471173554658890e-02
2.243199646472930908e-01 -4.311126470565795898e-01 1.175153255462646484e-02 -2.686646282672882080e-01 3.479196429252624512e-01 -1.358656119555234909e-02 7.266520261764526367e-01 2.055425494909286499e-01
6.259050369262695312e-01 2.423395514488220215e-01 2.913421764969825745e-02 -4.861907362937927246e-01 1.437458097934722900e-01 4.385927319526672363e-01 -1.470934599637985229e-01 -2.786056697368621826e-01
7.328167557716369629e-01 -2.999526262283325195e-01 -1.060630381107330322e-01 2.059985697269439697e-01 4.101532101631164551e-01 3.595644235610961914e-01 -7.481727749109268188e-02 1.273320168256759644e-01
3.133310079574584961e-01 -1.384242624044418335e-01 -2.251074016094207764e-01 -4.394615590572357178e-01 -1.976305060088634491e-02 1.702861487865447998e-02 7.870022654533386230e-01 -1.371483951807022095e-01
7.448993325233459473e-01 -1.609136164188385010e-01 -3.297443687915802002e-01 -3.562138378620147705e-01 -2.456404566764831543e-01 -1.956873536109924316e-01 -1.406204998493194580e-01 -2.553530335426330566e-01
7.119587659835815430e-01 -4.997119773179292679e-03 2.199032306671142578e-01 -3.966326415538787842e-01 -3.463247790932655334e-02 1.766801476478576660e-01 -2.632517926394939423e-02 5.042881369590759277e-01
6.461117267608642578e-01 -2.185455560684204102e-01 4.112089276313781738e-01 -2.232491225004196167e-01 2.842270433902740479e-01 1.791117489337921143e-01 -2.482974901795387268e-02 4.498466551303863525e-01
1.948573589324951172e-01 -3.380037248134613037e-01 -5.845781564712524414e-01 -2.559874951839447021e-01 -1.567031145095825195e-01 6.034162044525146484e-01 -1.874660849571228027e-01 -1.292763799428939819e-01
5.686284899711608887e-01 -1.503579318523406982e-01 3.704127371311187744e-01 -2.832911312580108643e-01 -2.205392271280288696e-01 2.901475504040718079e-02 6.210439205169677734e-01 3.768285363912582397e-02
1.436979025602340698e-01 -3.098903298377990723e-01 -2.981958687305450439e-01 -8.268343657255172729e-02 -1.628674939274787903e-02 3.864937722682952881e-01 6.460442543029785156e-01 -4.696227610111236572e-01
8.223538398742675781e-01 -3.618028461933135986e-01 -1.714205890893936157e-01 -1.754147708415985107e-01 -6.706881523132324219e-02 -3.552463948726654053e-01 2.375584654510021210e-02 3.761629760265350342e-02
1.529881656169891357e-01 -4.218066930770874023e-01 -4.129221439361572266e-01 -3.228151798248291016e-01 5.124330520629882812e-01 9.730493277311325073e-02 3.362453281879425049e-01 -3.726161420345306396e-01
2.700850963592529297e-01 -1.996790468692779541e-01 -3.298286795616149902e-01 -2.572680413722991943e-01 1.301079988479614258e-01 2.254636138677597046e-01 7.973800897598266602e-01 -9.290626645088195801e-02
3.023292720317840576e-01 -1.256153881549835205e-01 -5.130081176757812500e-01 -2.891289889812469482e-01 -1.311228126287460327e-01 5.814203023910522461e-01 -3.469326347112655640e-02 4.354292452335357666e-01
8.390849828720092773e-02 -6.619148254394531250e-01 -4.521480500698089600e-01 -9.403899312019348145e-02 -4.832125082612037659e-02 5.766785144805908203e-01 2.925145998597145081e-02 7.614690810441970825e-02
3.555024266242980957e-01 -1.931512504816055298e-01 -4.595541059970855713e-01 -5.902535840868949890e-02 -1.345853060483932495e-01 6.419351696968078613e-01 6.082075089216232300e-02 4.332940578460693359e-01
6.238252520561218262e-01 -3.597239851951599121e-01 -1.705540269613265991e-01 1.596547849476337433e-02 3.779530227184295654e-01 4.665587544441223145e-01 -2.877696156501770020e-01 -9.359554201364517212e-02
4.393335282802581787e-01 -2.860987484455108643e-01 -1.737095266580581665e-01 1.499174535274505615e-01 3.731957972049713135e-01 6.669699400663375854e-02 7.265034914016723633e-01 -3.086370788514614105e-02
-1.430409997701644897e-01 -3.503101468086242676e-01 1.758584082126617432e-01 -6.443921923637390137e-01 1.226624008268117905e-02 5.728554129600524902e-01 2.535400092601776123e-01 -1.343811750411987305e-01
1.355645507574081421e-01 -2.109269648790359497e-01 5.451874062418937683e-02 -8.425174951553344727e-01 -1.240440532565116882e-01 3.876207470893859863e-01 -2.260822951793670654e-01 -8.702930808067321777e-02
2.634670138359069824e-01 -6.085178852081298828e-01 -5.657366514205932617e-01 -4.339634776115417480e-01 -2.797744469717144966e-03 -2.181164026260375977e-01 4.902796819806098938e-02 -4.384491592645645142e-02
3.832256495952606201e-01 -4.725812077522277832e-01 -3.924529254436492920e-01 -4.737370014190673828e-01 7.678720355033874512e-02 -3.535400331020355225e-01 2.251654565334320068e-01 -2.641455233097076416e-01
7.556619644165039062e-01 -5.630597472190856934e-02 -3.534037172794342041e-01 1.461367458105087280e-01 1.300595998764038086e-01 3.785030245780944824e-01 -1.012374162673950195e-01 3.303417265415191650e-01
6.185460686683654785e-01 -2.960978150367736816e-01 1.465110480785369873e-01 -3.832090497016906738e-01 4.658888578414916992e-01 1.933577358722686768e-01 -1.395144313573837280e-01 2.958181798458099365e-01
5.333010554313659668e-01 -1.077986061573028564e-01 -2.100679278373718262e-01 1.946939378976821899e-01 3.452498912811279297e-01 1.032184362411499023e-01 6.813601255416870117e-01 -1.668291985988616943e-01
3.512794673442840576e-01 -1.396814435720443726e-01 -6.073334440588951111e-02 -3.927006125450134277e-01 1.904242783784866333e-01 2.164493799209594727e-01 -1.488533765077590942e-01 -7.706623077392578125e-01
6.897574067115783691e-01 -3.955035209655761719e-01 3.440720438957214355e-01 -3.796611130237579346e-01 -1.362146586179733276e-01 -1.881072223186492920e-01 -1.485935598611831665e-01 -1.710697710514068604e-01
5.994312167167663574e-01 -3.646088242530822754e-01 -1.024787202477455139e-01 7.004701066762208939e-03 2.484833151102066040e-01 3.350789844989776611e-01 -3.704900667071342468e-02 5.672716498374938965e-01
3.187768161296844482e-01 -9.153686463832855225e-02 -1.437548100948333740e-01 -4.301936030387878418e-01 -2.671948969364166260e-01 2.648233175277709961e-01 -6.645907997153699398e-04 -7.367125153541564941e-01
1.892222762107849121e-01 -3.787394762039184570e-01 -4.734261035919189453e-01 -7.459058761596679688e-01 1.282322704792022705e-01 -5.163137242197990417e-02 1.178201511502265930e-01 8.516229689121246338e-02
3.244391977787017822e-01 -3.540809154510498047e-01 -8.370767533779144287e-02 -2.961304485797882080e-01 1.419052183628082275e-01 -9.899631887674331665e-02 6.538466811180114746e-01 -4.660610258579254150e-01
5.603322386741638184e-01 -1.401589065790176392e-01 2.272531390190124512e-01 -4.105592370033264160e-01 -4.695028364658355713e-01 2.764752805233001709e-01 -1.632269173860549927e-01 -3.502369821071624756e-01
1.469395905733108521e-01 -4.886829257011413574e-01 -5.482074245810508728e-02 -2.354543507099151611e-01 3.729406893253326416e-01 1.171545088291168213e-01 6.880632638931274414e-01 -2.343346476554870605e-01
7.667353749275207520e-02 -3.217983245849609375e-01 4.306572303175926208e-02 -7.536339759826660156e-02 5.158523917198181152e-01 5.538561344146728516e-01 4.675159454345703125e-01 -3.026569783687591553e-01
6.172612905502319336e-01 2.801641225814819336e-01 -2.082854509353637695e-01 -3.499884605407714844e-01 1.714375466108322144e-01 -5.253647919744253159e-03 5.840039849281311035e-01 6.436529010534286499e-02
4.965472519397735596e-01 2.018885761499404907e-01 -1.737039089202880859e-01 -4.309024512767791748e-01 3.843897581100463867e-02 1.045617759227752686e-01 5.196540951728820801e-01 -4.630128443241119385e-01
3.839611113071441650e-01 1.298339515924453735e-01 -1.353865563869476318e-01 -3.174835443496704102e-01 -4.695583283901214600e-01 3.581752777099609375e-01 4.353353679180145264e-01 -4.222563207149505615e-01
-6.608713418245315552e-02 -4.140506088733673096e-01 2.481546700000762939e-01 -4.611437916755676270e-01 8.886511623859405518e-02 6.355654001235961914e-01 3.617946505546569824e-01 8.499761670827865601e-02
6.491941809654235840e-01 1.803517043590545654e-01 3.550195097923278809e-01 -1.885164231061935425e-01 5.866135284304618835e-02 2.777199745178222656e-01 4.509521722793579102e-01 3.170422911643981934e-01
5.599503517150878906e-01 -8.689582347869873047e-02 2.603120803833007812e-01 -3.835189715027809143e-02 3.817046284675598145e-01 2.010037451982498169e-01 5.737804770469665527e-01 -3.071593046188354492e-01
6.016647219657897949e-01 1.041636988520622253e-01 7.359992712736129761e-02 -4.496373832225799561e-01 1.005907170474529266e-02 4.781223088502883911e-02 5.638203024864196777e-01 3.150846958160400391e-01
7.681117057800292969e-01 -3.647373020648956299e-01 -4.152632951736450195e-01 -6.120371446013450623e-02 -1.427735239267349243e-01 -2.801719307899475098e-01 3.489889949560165405e-02 2.613468654453754425e-02
5.828540921211242676e-01 -1.697574406862258911e-01 3.179932236671447754e-01 -3.719011843204498291e-01 -5.723004341125488281e-01 1.549139469861984253e-01 1.172965690493583679e-01 -1.635497510433197021e-01
3.350687921047210693e-01 -3.498122096061706543e-01 -1.826169937849044800e-01 -3.223329484462738037e-01 8.093181252479553223e-02 -1.641233265399932861e-01 2.974728643894195557e-01 -7.114325761795043945e-01
2.606938481330871582e-01 -3.901554644107818604e-01 -2.827138081192970276e-02 -3.467561304569244385e-01 4.310894012451171875e-01 6.369204074144363403e-02 5.489658713340759277e-01 -4.092924296855926514e-01
4.920031726360321045e-01 -3.063936829566955566e-01 3.822663128376007080e-01 -4.904438853263854980e-01 -2.804028987884521484e-01 -1.392194330692291260e-01 4.171347618103027344e-01 7.337453216314315796e-02
4.351983666419982910e-01 -4.572238326072692871e-01 -7.772523909807205200e-02 4.643366206437349319e-03 1.293115317821502686e-01 -1.849246025085449219e-01 7.378869056701660156e-01 -9.504702873528003693e-03
6.019244790077209473e-01 -5.919358134269714355e-01 6.887007504701614380e-02 2.260349541902542114e-01 -3.042366206645965576e-01 1.932021826505661011e-01 -2.959193103015422821e-02 -3.173346519470214844e-01
1.608755737543106079e-01 -2.090648114681243896e-01 -5.266300439834594727e-01 -4.285131394863128662e-01 8.370937430299818516e-04 1.166057512164115906e-01 6.738619208335876465e-01 -4.196129739284515381e-02
6.956765651702880859e-01 -5.551462173461914062e-01 -5.124619975686073303e-02 -1.499252766370773315e-01 -1.848431527614593506e-01 -2.116665244102478027e-01 -3.817404806613922119e-02 3.198688924312591553e-01
3.546670079231262207e-01 5.592382699251174927e-02 1.696662753820419312e-01 -4.801801741123199463e-01 5.162809491157531738e-01 4.627131521701812744e-01 -4.706737026572227478e-02 -3.589698672294616699e-01
5.356983542442321777e-01 -2.404232174158096313e-01 -4.204709827899932861e-02 -2.582837045192718506e-01 -4.548838138580322266e-01 9.744352102279663086e-02 1.639355532824993134e-02 -6.083273291587829590e-01
5.590714216232299805e-01 -1.434871256351470947e-01 6.479679346084594727e-01 -3.179172277450561523e-01 -4.816985502839088440e-02 2.698772251605987549e-01 2.659665048122406006e-01 -4.946311470121145248e-03
4.022624492645263672e-01 -5.713081732392311096e-02 -1.541934907436370850e-01 -3.937584459781646729e-01 3.433363437652587891e-01 4.751911386847496033e-02 6.302934288978576660e-01 3.724136054515838623e-01
3.442481756210327148e-01 -1.895166002213954926e-02 1.546927243471145630e-01 -5.029277801513671875e-01 -3.733585178852081299e-01 5.281623601913452148e-01 -1.376685500144958496e-01 -4.086115062236785889e-01
2.151916921138763428e-01 -2.683663070201873779e-01 -2.232852429151535034e-01 -5.806505307555198669e-02 5.195220708847045898e-01 3.402853608131408691e-01 6.613005399703979492e-01 7.367771863937377930e-02
-9.371470659971237183e-03 -7.910059392452239990e-02 -2.362297177314758301e-01 -3.408525884151458740e-01 8.532776683568954468e-02 7.782456278800964355e-01 4.331860840320587158e-01 1.451655477285385132e-01
8.193819969892501831e-02 -4.185877144336700439e-01 -4.152175188064575195e-01 -3.804486393928527832e-01 2.603586018085479736e-01 1.078089624643325806e-01 5.056493878364562988e-01 -4.072261154651641846e-01
7.173118591308593750e-01 6.018585339188575745e-02 3.212628066539764404e-01 -5.012804269790649414e-01 -1.699965000152587891e-01 2.608950734138488770e-01 -4.009793978184461594e-03 1.742651760578155518e-01
6.904390454292297363e-01 2.401019036769866943e-01 -6.574562191963195801e-02 -3.327939808368682861e-01 5.759000182151794434e-01 -4.770736396312713623e-02 8.461284637451171875e-02 9.733708947896957397e-02
6.064985394477844238e-01 -1.552110463380813599e-01 -4.166647493839263916e-01 1.878638118505477905e-01 -4.963575303554534912e-01 3.369001746177673340e-01 1.834417283535003662e-01 -7.512280344963073730e-02
2.831456363201141357e-01 -3.492024540901184082e-01 -2.072926908731460571e-01 -8.514854311943054199e-02 3.688389360904693604e-01 1.575318574905395508e-01 5.843319296836853027e-01 -4.953417479991912842e-01
7.310338020324707031e-01 -2.271005213260650635e-01 -2.228438705205917358e-01 1.407827585935592651e-01 2.455753087997436523e-01 4.668169319629669189e-01 -2.416246533393859863e-01 8.903921395540237427e-02
2.918817996978759766e-01 -4.968343973159790039e-01 8.628767728805541992e-02 -2.150535583496093750e-01 3.207066953182220459e-01 -9.616923332214355469e-02 6.913672089576721191e-01 1.554904133081436157e-01
6.000374630093574524e-02 -1.782401204109191895e-01 3.201446235179901123e-01 -5.446455478668212891e-01 -1.557001098990440369e-02 6.940181851387023926e-01 2.891072332859039307e-01 3.471799893304705620e-03
3.453126251697540283e-01 8.344787359237670898e-02 3.521740734577178955e-01 -2.500801682472229004e-01 -3.674107789993286133e-02 6.809388995170593262e-01 3.886850774288177490e-01 -2.666930258274078369e-01
4.597188532352447510e-01 -3.848360180854797363e-01 -1.606200188398361206e-01 3.082622773945331573e-02 -9.386023133993148804e-02 5.589599013328552246e-01 -5.715307220816612244e-02 5.378647446632385254e-01
2.672281265258789062e-01 -3.591631948947906494e-01 1.823758333921432495e-01 -1.832719892263412476e-01 -5.740903019905090332e-01 3.078678548336029053e-01 3.986022472381591797e-01 -3.866461813449859619e-01
6.049932837486267090e-01 1.530763953924179077e-01 -1.485915333032608032e-01 2.686659246683120728e-02 -4.018902182579040527e-01 3.120870590209960938e-01 4.074473679065704346e-01 -4.035122990608215332e-01
5.816188454627990723e-01 -1.174881160259246826e-01 1.505782008171081543e-01 -2.637707889080047607e-01 -5.746420025825500488e-01 2.674466669559478760e-01 5.700223892927169800e-02 -3.881712853908538818e-01
1.131199300289154053e-02 -3.950293660163879395e-01 1.518172919750213623e-01 -8.547267317771911621e-01 2.019885331392288208e-01 1.721875369548797607e-01 -4.376516863703727722e-02 -1.336206495761871338e-01
3.253104686737060547e-01 -5.427291989326477051e-02 1.921945810317993164e-02 -5.258494019508361816e-01 -5.256449580192565918e-01 2.429386526346206665e-01 2.364486604928970337e-01 -4.723460972309112549e-01
2.714736461639404297e-01 -3.053094148635864258e-01 -1.176934018731117249e-01 -3.185694813728332520e-01 4.554253816604614258e-01 1.180235818028450012e-01 -2.914989553391933441e-02 -7.039590477943420410e-01
4.338223636150360107e-01 -2.298344075679779053e-01 2.046376466751098633e-01 -3.225094079971313477e-01 1.928874999284744263e-01 2.690512835979461670e-01 6.960135698318481445e-01 -1.380453109741210938e-01
1.120283976197242737e-01 -3.236139714717864990e-01 -4.037243723869323730e-01 -2.693634629249572754e-01 1.648412495851516724e-01 2.311634123325347900e-01 6.994428038597106934e-01 -2.781082987785339355e-01
3.560429513454437256e-01 -3.348758816719055176e-01 1.962725222110748291e-01 -2.748964726924896240e-01 1.649431884288787842e-01 8.826249092817306519e-02 7.774242162704467773e-01 8.726777136325836182e-02
1.404975056648254395e-01 -5.779483914375305176e-01 -1.344344764947891235e-01 -3.409364819526672363e-01 5.356835573911666870e-02 1.073167920112609863e-01 4.605281949043273926e-01 -5.342781543731689453e-01
3.854371309280395508e-01 -5.268739461898803711e-01 4.053946137428283691e-01 -5.351948738098144531e-01 -1.059660688042640686e-01 -1.704666614532470703e-01 2.274289876222610474e-01 1.762160807847976685e-01
3.841839730739593506e-01 -3.347725272178649902e-01 -3.479654900729656219e-03 -7.022015750408172607e-02 3.920326475054025650e-03 7.821657061576843262e-01 -2.928300201892852783e-01 -1.945229321718215942e-01
1.518039852380752563e-01 -2.435111105442047119e-01 -2.956156134605407715e-01 -3.923592567443847656e-01 1.486571878194808960e-01 2.729947865009307861e-01 7.538746595382690430e-01 -1.066367104649543762e-01
6.845353841781616211e-01 -1.006472036242485046e-01 -1.619491577148437500e-01 8.328416943550109863e-02 6.953030824661254883e-02 3.997580409049987793e-01 6.498277932405471802e-02 5.650255680084228516e-01
-9.249529242515563965e-02 -2.527144551277160645e-01 7.582083344459533691e-02 -6.402051448822021484e-01 8.604192733764648438e-02 6.093497872352600098e-01 3.473241627216339111e-01 1.123577207326889038e-01
2.456294596195220947e-01 -3.120220601558685303e-01 -3.466609418392181396e-01 -5.246356725692749023e-01 -5.093166232109069824e-01 4.313461482524871826e-03 2.250814884901046753e-01 -3.698762655258178711e-01
4.444923996925354004e-01 -2.599641382694244385e-01 -2.139560431241989136e-01 -2.702049612998962402e-01 -5.535336732864379883e-01 1.838104873895645142e-01 -1.892218366265296936e-02 -5.248936414718627930e-01
3.396604061126708984e-01 -1.352150291204452515e-01 -2.804622948169708252e-01 -4.221907258033752441e-01 -4.905816912651062012e-01 1.942965835332870483e-01 9.219422936439514160e-02 -5.679104924201965332e-01
4.939584732055664062e-01 -4.736684635281562805e-02 -8.517059683799743652e-02 -3.545537889003753662e-01 -4.996946454048156738e-01 -4.807229619473218918e-03 3.933316171169281006e-01 -4.651572406291961670e-01
7.348157763481140137e-01 2.477087229490280151e-01 4.431986510753631592e-01 -2.465849220752716064e-01 1.901702024042606354e-02 3.482281565666198730e-01 -8.887753635644912720e-02 1.092393919825553894e-01
-9.746870957314968109e-03 -5.123854875564575195e-01 4.269742369651794434e-01 -3.244574666023254395e-01 -1.550105363130569458e-01 6.172535419464111328e-01 5.506134405732154846e-02 -2.042663693428039551e-01
5.928399562835693359e-01 -1.885652393102645874e-01 -7.107967138290405273e-02 -4.444715976715087891e-01 5.369571596384048462e-02 7.335101813077926636e-02 -5.529323965311050415e-02 6.317087411880493164e-01
5.579760670661926270e-01 -1.248419731855392456e-01 2.755137383937835693e-01 -5.012905001640319824e-01 1.782282739877700806e-01 3.400976061820983887e-01 -1.858027279376983643e-01 4.048739373683929443e-01
2.098954319953918457e-01 -7.671596407890319824e-01 -2.047467529773712158e-01 -1.654505133628845215e-01 3.593314290046691895e-01 -1.593017131090164185e-01 3.519897758960723877e-01 -1.404352784156799316e-01
2.680638432502746582e-01 -4.289474785327911377e-01 2.469015121459960938e-01 -5.033617615699768066e-01 -5.107268691062927246e-01 1.653742492198944092e-01 6.742753833532333374e-02 -3.702368736267089844e-01
6.683112382888793945e-01 -6.529628634452819824e-01 1.197139471769332886e-01 1.885786503553390503e-01 -1.853183358907699585e-01 -1.081751212477684021e-01 1.419707685708999634e-01 -1.044317111372947693e-01
4.568906724452972412e-01 -4.190461635589599609e-01 3.327850997447967529e-01 -5.966161489486694336e-01 -2.619478153064846992e-03 2.579818964004516602e-01 -2.541126310825347900e-01 1.334899961948394775e-01
2.906512618064880371e-01 -5.976181030273437500e-01 -2.057765573263168335e-01 -1.540744602680206299e-01 -1.064908131957054138e-01 6.037568449974060059e-01 -3.008548915386199951e-01 -1.609820872545242310e-01
6.487364768981933594e-01 3.149322271347045898e-01 -1.871672719717025757e-01 -2.662543058395385742e-01 -3.402008712291717529e-01 1.651123315095901489e-01 4.791239500045776367e-01 -3.843489661812782288e-02
4.885435998439788818e-01 -5.007667541503906250e-01 -8.878205716609954834e-02 -3.336585164070129395e-01 2.257389277219772339e-01 2.735213935375213623e-01 -4.734873771667480469e-01 -2.034333497285842896e-01
3.752657771110534668e-01 -4.563963115215301514e-01 -3.208305239677429199e-01 -1.761554628610610962e-01 5.198938846588134766e-01 -1.667625308036804199e-01 2.964543104171752930e-01 -3.618432283401489258e-01
7.292976975440979004e-02 -4.248311817646026611e-01 -4.291507303714752197e-01 -6.464993953704833984e-01 2.268447279930114746e-01 2.249897830188274384e-02 3.827462792396545410e-01 -1.166565194725990295e-01
4.697566032409667969e-01 -5.432620048522949219e-01 -8.283580094575881958e-02 -1.357860863208770752e-01 4.276829063892364502e-01 3.766070604324340820e-01 -2.824923098087310791e-01 -2.331264913082122803e-01
3.193322718143463135e-01 -6.554691791534423828e-01 -4.242062568664550781e-01 -3.316839635372161865e-01 1.994456797838211060e-01 -2.619258761405944824e-01 1.935449987649917603e-01 -1.804950237274169922e-01
6.162384748458862305e-01 -2.962735891342163086e-01 -1.308795064687728882e-01 -4.298972487449645996e-01 2.245218120515346527e-02 8.593909442424774170e-03 -1.020303815603256226e-01 5.652810931205749512e-01
1.009183302521705627e-01 -1.628642827272415161e-01 3.084937334060668945e-01 -3.497616648674011230e-01 1.732468754053115845e-01 6.640584468841552734e-01 4.971425533294677734e-01 -1.662834435701370239e-01
2.216424196958541870e-01 -3.435867130756378174e-01 1.806237697601318359e-01 -7.646891474723815918e-01 3.620769083499908447e-01 -8.421046286821365356e-02 2.619707882404327393e-01 -9.289082884788513184e-02
5.126687288284301758e-01 -1.577958837151527405e-02 5.998176522552967072e-03 -8.334448188543319702e-02 -4.071170985698699951e-01 2.486260980367660522e-01 7.065758109092712402e-01 5.595503002405166626e-02
6.018525362014770508e-01 3.735917508602142334e-01 -1.171121075749397278e-01 -4.619692564010620117e-01 -1.430491805076599121e-01 2.367273420095443726e-01 3.212821781635284424e-01 3.022361099720001221e-01
4.559498727321624756e-01 -8.719196170568466187e-02 -2.069086432456970215e-01 -2.019259780645370483e-01 5.225803256034851074e-01 2.183455228805541992e-01 4.925722181797027588e-01 -3.708498179912567139e-01
2.367657274007797241e-01 -5.672186613082885742e-02 -5.703909397125244141e-01 -2.080317353829741478e-03 2.990713417530059814e-01 3.778575956821441650e-01 6.018885970115661621e-01 1.445152163505554199e-01
4.103203117847442627e-01 -6.588854193687438965e-01 -3.352716565132141113e-01 -2.048707455396652222e-01 1.626324802637100220e-01 -3.404221534729003906e-01 1.842423081398010254e-01 -2.585468292236328125e-01
7.690635919570922852e-01 2.732447683811187744e-01 -2.335663652047514915e-03 1.496682465076446533e-01 9.435550868511199951e-02 5.453162789344787598e-01 -7.943292148411273956e-03 -7.166964560747146606e-02
3.183056414127349854e-01 -3.668785095214843750e-01 -9.778651595115661621e-02 1.055698096752166748e-02 4.710383415222167969e-01 1.280376166105270386e-01 6.812394261360168457e-01 -2.281448394060134888e-01
5.082730054855346680e-01 -1.001391634345054626e-01 -4.193139076232910156e-01 -3.378665745258331299e-01 3.717188537120819092e-01 -1.107917204499244690e-01 5.074617862701416016e-01 1.835360974073410034e-01
7.567942738533020020e-01 6.029427424073219299e-02 -3.819267451763153076e-01 -3.225606679916381836e-01 2.506430726498365402e-03 -2.054007500410079956e-01 -1.389596760272979736e-01 -3.349746763706207275e-01
3.760498166084289551e-01 -4.484684765338897705e-01 1.426091343164443970e-01 -1.243889033794403076e-01 2.864257693290710449e-01 -1.191207617521286011e-01 7.205084562301635742e-01 7.931486517190933228e-02
7.301124930381774902e-01 -5.568832755088806152e-01 3.087933361530303955e-01 7.012530416250228882e-02 -1.035071387887001038e-01 2.880755439400672913e-02 -1.155859380960464478e-01 -1.778827756643295288e-01
4.225297868251800537e-01 6.134318932890892029e-02 -2.013849467039108276e-01 -3.525360524654388428e-01 3.732694089412689209e-01 1.404451429843902588e-01 2.566250506788492203e-03 -7.027137279510498047e-01
2.262976020574569702e-01 -2.461651265621185303e-01 -1.621855348348617554e-01 -5.102695822715759277e-01 -4.823350906372070312e-01 1.786923855543136597e-01 2.926663458347320557e-01 -5.012797117233276367e-01
3.459181785583496094e-01 -4.628441035747528076e-01 2.813391387462615967e-01 -2.745168507099151611e-01 2.919634580612182617e-01 3.088585138320922852e-01 4.157282114028930664e-01 -3.976662456989288330e-01
6.249902248382568359e-01 -3.093702793121337891e-01 -1.538852453231811523e-01 -2.991360984742641449e-02 -2.521725594997406006e-01 4.585745930671691895e-01 -1.506302803754806519e-01 4.387831389904022217e-01
2.870374619960784912e-01 -2.041837424039840698e-01 -4.034281969070434570e-01 -2.352780252695083618e-01 -2.699047923088073730e-01 6.474224925041198730e-01 -2.594452723860740662e-02 4.063629209995269775e-01
7.280511856079101562e-01 -2.091145366430282593e-01 -3.045839369297027588e-01 2.623767033219337463e-02 1.974393427371978760e-01 1.868063062429428101e-01 -1.798924244940280914e-02 5.084782838821411133e-01
4.008948206901550293e-01 -5.349692106246948242e-01 -3.807490766048431396e-01 -4.268341660499572754e-01 1.260285973548889160e-01 -2.495004087686538696e-01 -5.764812231063842773e-02 -3.801012635231018066e-01
3.746795654296875000e-01 -4.689048528671264648e-01 1.116281747817993164e-01 7.021595537662506104e-02 -4.124139249324798584e-01 4.075987935066223145e-01 3.572167754173278809e-01 -3.981537818908691406e-01
1.298168301582336426e-01 -2.644044160842895508e-01 -9.451363980770111084e-02 -9.265927076339721680e-01 8.847884088754653931e-02 6.105852127075195312e-02 -2.163591794669628143e-02 -1.835929006338119507e-01
3.138195872306823730e-01 -2.923960983753204346e-01 -1.712714582681655884e-01 -8.809359371662139893e-02 6.363474130630493164e-01 2.200842946767807007e-01 5.226252675056457520e-01 -2.289431989192962646e-01
7.144501805305480957e-01 -2.797409594058990479e-01 -4.035179615020751953e-01 2.650824785232543945e-01 1.438176929950714111e-01 3.032954931259155273e-01 5.307450424879789352e-03 2.559501826763153076e-01
2.639358639717102051e-01 -6.876745820045471191e-01 -3.432184755802154541e-01 -2.668397128582000732e-01 1.521676331758499146e-01 1.440455168485641479e-01 -1.728201359510421753e-01 4.412122964859008789e-01
4.009609520435333252e-01 1.012242957949638367e-01 -2.253480255603790283e-01 -3.891345560550689697e-01 -3.720405399799346924e-01 1.972448676824569702e-01 4.479507505893707275e-01 -4.987954199314117432e-01
5.961939692497253418e-01 -1.883249878883361816e-01 3.558693826198577881e-01 -2.688792645931243896e-01 -3.520126044750213623e-01 -1.525196991860866547e-02 5.212759375572204590e-01 1.194706112146377563e-01
4.820615798234939575e-02 -5.268998146057128906e-01 3.055786192417144775e-01 -2.963485717773437500e-01 -5.505968928337097168e-01 3.814342021942138672e-01 2.464380115270614624e-01 -1.716724187135696411e-01
6.571315526962280273e-01 5.127052217721939087e-02 1.385218799114227295e-01 -5.405352711677551270e-01 4.155422747135162354e-01 -8.502665907144546509e-02 1.660090386867523193e-01 2.161456644535064697e-01
3.923922404646873474e-02 -5.547071695327758789e-01 -2.191005796194076538e-01 -3.810762465000152588e-01 -1.368715614080429077e-01 2.295645773410797119e-01 5.500479936599731445e-01 -3.514966070652008057e-01
2.218080908060073853e-01 -3.292398154735565186e-01 -4.427558481693267822e-01 -5.988186001777648926e-01 1.301565170288085938e-01 -1.320473998785018921e-01 4.155912995338439941e-01 -2.840642631053924561e-01
2.238315939903259277e-01 -4.186241328716278076e-01 1.951411962509155273e-01 -4.159580171108245850e-01 2.102933526039123535e-01 6.019861102104187012e-01 -3.719782233238220215e-01 -1.362849473953247070e-01
5.516909956932067871e-01 -2.241698950529098511e-01 3.726823031902313232e-01 1.696238294243812561e-02 -5.161992311477661133e-01 3.581024110317230225e-01 3.283921778202056885e-01 6.053614988923072815e-02
4.351755976676940918e-01 -6.860097050666809082e-01 -3.933923542499542236e-01 -2.384633570909500122e-01 -1.573581844568252563e-01 -3.204754889011383057e-01 1.755547523498535156e-02 -2.482077293097972870e-02
3.999162614345550537e-01 -3.908731341361999512e-01 3.441369831562042236e-01 -5.367361307144165039e-01 -1.317709535360336304e-01 1.490640938282012939e-01 4.604038894176483154e-01 1.709205508232116699e-01
3.048997819423675537e-01 -1.416968405246734619e-01 -1.230509355664253235e-01 -5.527783632278442383e-01 -4.802578985691070557e-01 2.099607288837432861e-01 5.790232121944427490e-02 -5.368137359619140625e-01
-1.204505562782287598e-02 -5.604467988014221191e-01 3.158575892448425293e-01 -2.853102684020996094e-01 -3.754130303859710693e-01 5.091582536697387695e-01 3.200082480907440186e-01 -4.476395249366760254e-02
2.657006978988647461e-01 -2.495691478252410889e-01 -2.886540889739990234e-01 -4.894035756587982178e-01 4.829866588115692139e-01 -2.637337334454059601e-02 4.717387557029724121e-01 2.962636053562164307e-01
3.609833419322967529e-01 9.464883804321289062e-02 -1.603346914052963257e-01 -2.398858666419982910e-01 2.589647769927978516e-01 4.359123408794403076e-01 5.466359257698059082e-01 4.707301557064056396e-01
4.981203675270080566e-01 -2.821327149868011475e-01 -4.358610510826110840e-02 2.794465981423854828e-02 -5.685385465621948242e-01 5.821174979209899902e-01 1.578989811241626740e-02 -8.515001833438873291e-02
4.098860025405883789e-01 -4.359887540340423584e-01 3.277055919170379639e-01 -4.378981888294219971e-02 -3.289606571197509766e-01 1.204643025994300842e-01 6.026971340179443359e-01 2.159359008073806763e-01
5.041537880897521973e-01 -2.098620533943176270e-01 -1.990087032318115234e-01 -4.600248336791992188e-01 3.731850087642669678e-01 -1.609249114990234375e-01 5.296118259429931641e-01 -7.005105912685394287e-02
6.309133172035217285e-01 -6.583532094955444336e-01 2.219676673412322998e-01 -1.592068970203399658e-01 -2.144932448863983154e-01 -2.147370278835296631e-01 2.472055330872535706e-02 3.424385935068130493e-02
3.733929097652435303e-01 -3.502351343631744385e-01 -2.977825403213500977e-01 -4.065648913383483887e-01 7.780120521783828735e-02 -7.765337079763412476e-02 1.802378296852111816e-01 -6.628537774085998535e-01
8.635453879833221436e-02 -1.361575126647949219e-01 -3.162426175549626350e-03 -8.569892048835754395e-01 3.400555551052093506e-01 2.490468621253967285e-01 8.513882756233215332e-02 -2.337789982557296753e-01
8.711829781532287598e-02 -5.455066561698913574e-01 -1.031198203563690186e-01 -5.169340223073959351e-02 5.542200207710266113e-01 2.017046809196472168e-01 3.380482494831085205e-01 -4.684078693389892578e-01
2.505494654178619385e-01 -1.934674382209777832e-01 -2.789106369018554688e-01 1.269016321748495102e-02 -3.048888444900512695e-01 8.462246060371398926e-01 4.581473022699356079e-02 -1.033960133790969849e-01
8.351638317108154297e-01 -1.904839724302291870e-01 -3.138219416141510010e-01 -1.020660176873207092e-01 -2.881953418254852295e-01 -2.286193668842315674e-01 1.478458940982818604e-01 1.156392227858304977e-02
4.080649912357330322e-01 -6.007526516914367676e-01 4.806896448135375977e-01 -3.968522846698760986e-01 5.043212696909904480e-02 -1.378872692584991455e-01 2.498631328344345093e-01 6.085369735956192017e-03
5.606944561004638672e-01 -1.235061660408973694e-01 -2.997801303863525391e-01 -3.329726755619049072e-01 2.813639640808105469e-01 -2.261919230222702026e-01 -8.254635334014892578e-02 -5.766166448593139648e-01
5.890491604804992676e-02 -7.177376747131347656e-01 -1.031315177679061890e-01 2.467950247228145599e-02 -6.232742965221405029e-02 6.296054720878601074e-01 3.096545860171318054e-02 -2.624710202217102051e-01
5.085229873657226562e-01 -4.832142591476440430e-01 -2.032912969589233398e-01 -1.507776230573654175e-01 -4.647906497120857239e-02 -3.409324586391448975e-01 5.582242012023925781e-01 -1.176328957080841064e-01
6.644985675811767578e-01 -3.934711217880249023e-01 1.795233190059661865e-01 -2.881513833999633789e-01 -2.030279785394668579e-01 -3.045822679996490479e-01 3.291158974170684814e-01 -2.146024703979492188e-01
2.870382666587829590e-01 -2.604657113552093506e-01 2.493110448122024536e-01 -7.964826822280883789e-01 3.058742284774780273e-01 -8.676651120185852051e-02 1.273352801799774170e-01 -1.895372420549392700e-01
4.106286764144897461e-01 -1.404303312301635742e-01 -3.709312379360198975e-01 -4.370302855968475342e-01 3.968477547168731689e-01 -2.316516935825347900e-01 5.200969576835632324e-01 -3.777052089571952820e-02
3.348261415958404541e-01 -3.957282006740570068e-01 2.296314686536788940e-01 -4.194248914718627930e-01 -4.704103469848632812e-01 9.141632914543151855e-02 2.581286132335662842e-01 -4.542793035507202148e-01
5.989847779273986816e-01 -5.897830128669738770e-01 2.383462339639663696e-01 2.927593588829040527e-01 -2.471216022968292236e-01 9.343603253364562988e-02 1.229934841394424438e-01 -2.567674815654754639e-01
2.935558557510375977e-01 -5.218881368637084961e-01 -3.843879997730255127e-01 -5.092611536383628845e-02 7.771905511617660522e-02 6.654001474380493164e-01 -1.986341476440429688e-01 5.345069989562034607e-02
5.672201514244079590e-01 -1.949005872011184692e-01 2.887220382690429688e-01 -6.100762486457824707e-01 1.938328444957733154e-01 1.574237495660781860e-01 -2.988589704036712646e-01 1.818004697561264038e-01
4.026118814945220947e-01 2.936050295829772949e-01 -3.401725590229034424e-01 -7.770534157752990723e-01 1.399164348840713501e-01 9.393706172704696655e-02 -6.100323423743247986e-02 -6.936511024832725525e-03
2.411773204803466797e-01 -6.494731903076171875e-01 -3.804886043071746826e-01 -5.080857872962951660e-01 -5.803816393017768860e-02 -2.145011276006698608e-01 7.148400694131851196e-02 -2.502122521400451660e-01
2.828153371810913086e-01 -5.175524353981018066e-01 3.447637259960174561e-01 -3.151577115058898926e-01 -3.159273862838745117e-01 1.764713227748870850e-01 4.105595052242279053e-01 3.666842877864837646e-01
3.156965076923370361e-01 -4.750658571720123291e-01 -4.836954176425933838e-01 -3.721936643123626709e-01 3.860349357128143311e-01 -2.461279928684234619e-01 2.938031256198883057e-01 -7.897053658962249756e-02
7.490016222000122070e-01 2.147610783576965332e-01 2.919368743896484375e-01 -3.126847445964813232e-01 -1.336384862661361694e-01 1.246550157666206360e-01 4.136622250080108643e-01 7.321677356958389282e-02
2.346138507127761841e-01 -5.826225876808166504e-01 -2.836077511310577393e-01 -6.054868698120117188e-01 1.045086756348609924e-01 -2.039357125759124756e-01 -3.712658956646919250e-02 -3.233717083930969238e-01
6.460216045379638672e-01 -1.272263228893280029e-01 -2.062199711799621582e-01 5.368537269532680511e-03 -1.857532709836959839e-01 -1.117962002754211426e-01 5.757485032081604004e-01 -3.813465833663940430e-01
1.116648763418197632e-01 -5.397039055824279785e-01 -5.297536253929138184e-01 -2.817021608352661133e-01 4.373376369476318359e-01 2.088059857487678528e-02 2.597001492977142334e-01 -2.776891589164733887e-01
2.850738167762756348e-01 -2.521690428256988525e-01 -3.226707279682159424e-01 -2.319576889276504517e-01 1.571029126644134521e-01 2.374620549380779266e-02 8.166462779045104980e-01 -7.118190824985504150e-02
3.097923696041107178e-01 -5.322393774986267090e-01 1.160339042544364929e-01 -3.588688671588897705e-01 2.866216897964477539e-01 4.469331800937652588e-01 -2.784672677516937256e-01 3.450421690940856934e-01
3.833031952381134033e-01 -1.898209303617477417e-01 -1.849280446767807007e-01 -1.671774536371231079e-01 -5.967502295970916748e-02 -1.122313179075717926e-02 8.136251568794250488e-01 -2.987088263034820557e-01
4.484153985977172852e-01 -3.319663405418395996e-01 -5.081430673599243164e-01 -3.760256767272949219e-01 2.798831760883331299e-01 -2.215715646743774414e-01 -7.843947410583496094e-02 -3.943804800510406494e-01
4.056223630905151367e-01 -6.637607812881469727e-01 2.074764221906661987e-01 2.256012856960296631e-01 -2.175025492906570435e-01 3.704378604888916016e-01 8.894915692508220673e-03 -3.410854637622833252e-01
4.456600248813629150e-01 -6.063591837882995605e-01 -5.060639381408691406e-01 -2.361680865287780762e-01 -1.341400146484375000e-01 -2.339000850915908813e-01 1.785318404436111450e-01 -1.313894838094711304e-01
5.268446803092956543e-01 -1.989082098007202148e-01 -2.457832098007202148e-01 -2.610812187194824219e-01 3.907119929790496826e-01 -1.275722384452819824e-01 5.673345327377319336e-01 -2.519889175891876221e-01
4.530122876167297363e-01 -5.390321612358093262e-01 -4.222157299518585205e-01 -2.754929661750793457e-01 -1.795314848423004150e-01 -3.016140162944793701e-01 1.407185643911361694e-01 -3.271962106227874756e-01
2.022543251514434814e-01 -7.505256533622741699e-01 -1.617843210697174072e-01 -3.973846435546875000e-01 2.297472357749938965e-01 -2.391195446252822876e-01 3.034771382808685303e-01 -9.826308488845825195e-02
3.175149559974670410e-01 -3.362959027290344238e-01 -2.474153041839599609e-02 -7.550833225250244141e-01 -8.030688762664794922e-02 9.448370337486267090e-02 -1.427107304334640503e-01 4.237731099128723145e-01
2.035405188798904419e-01 -6.746485233306884766e-01 -2.757002115249633789e-01 -5.068287998437881470e-02 4.903957247734069824e-01 -2.464083023369312286e-02 3.281901478767395020e-01 -2.757488191127777100e-01
4.376727342605590820e-01 7.723094522953033447e-02 7.032963633537292480e-02 -4.070402979850769043e-01 2.096091359853744507e-01 1.877117007970809937e-01 7.388023734092712402e-01 -8.276022970676422119e-02
2.953132390975952148e-01 -1.693568378686904907e-01 -3.250238597393035889e-01 -5.795959830284118652e-01 3.413381576538085938e-01 -9.548530727624893188e-02 5.410724878311157227e-01 1.553958952426910400e-01
7.670036554336547852e-01 -6.181105598807334900e-02 2.768961787223815918e-01 -2.363589406013488770e-01 3.259757757186889648e-01 2.046468406915664673e-01 -9.197928011417388916e-02 3.445968031883239746e-01
2.775993645191192627e-01 -2.944611012935638428e-01 4.817828536033630371e-01 -5.399748682975769043e-01 -2.406640648841857910e-01 4.598041772842407227e-01 -2.066989839076995850e-01 -2.191233262419700623e-02
4.612495005130767822e-01 -5.950469374656677246e-01 -3.049494624137878418e-01 -4.778038561344146729e-01 9.514545649290084839e-02 -2.064512073993682861e-01 2.070611417293548584e-01 -1.316365450620651245e-01
5.283287763595581055e-01 1.325962990522384644e-01 1.985995098948478699e-02 -2.438788712024688721e-01 -1.079063415527343750e-01 4.289842844009399414e-01 -2.043544501066207886e-01 -6.371685266494750977e-01
8.798102736473083496e-01 -1.140042394399642944e-01 -3.411830589175224304e-02 -7.459226064383983612e-03 -2.691921293735504150e-01 7.486977614462375641e-03 6.611561030149459839e-02 -3.671857714653015137e-01
1.504729241132736206e-01 3.985262662172317505e-02 -1.491415351629257202e-01 -7.872583866119384766e-01 -2.343176305294036865e-01 4.457115530967712402e-01 -6.710173189640045166e-02 -2.751084864139556885e-01
3.553329408168792725e-01 -1.899310648441314697e-01 3.674981892108917236e-01 -1.407175958156585693e-01 -3.277788683772087097e-02 4.541881382465362549e-01 6.323703527450561523e-01 -2.748723924160003662e-01
8.841416239738464355e-01 -7.090157270431518555e-02 -2.546913325786590576e-01 -2.737266123294830322e-01 -1.519272327423095703e-01 -1.278636604547500610e-01 -1.693624109029769897e-01 7.319857180118560791e-02
-1.888531297445297241e-01 -4.412262141704559326e-01 -1.244807392358779907e-01 -6.079878807067871094e-01 2.597975134849548340e-01 5.069580674171447754e-01 5.817255377769470215e-02 2.379577904939651489e-01
4.133677780628204346e-01 -4.013043045997619629e-01 1.781422495841979980e-01 -5.446292087435722351e-02 3.522582948207855225e-01 1.810114979743957520e-01 6.768554449081420898e-01 1.356339007616043091e-01
3.733236193656921387e-01 -4.690612554550170898e-01 -7.990660518407821655e-02 -4.468934834003448486e-01 4.686724543571472168e-01 2.812430262565612793e-01 -3.198578655719757080e-01 1.828980147838592529e-01
3.686340451240539551e-01 -1.931415200233459473e-01 -3.002785444259643555e-01 -5.208461731672286987e-02 5.270069241523742676e-01 9.737515449523925781e-02 3.190729916095733643e-01 -5.872815847396850586e-01
3.784101456403732300e-02 -3.597568273544311523e-01 5.221171975135803223e-01 -5.607738494873046875e-01 1.997355371713638306e-02 4.126023650169372559e-01 2.910467684268951416e-01 1.634675413370132446e-01
3.061945550143718719e-02 -6.659891605377197266e-01 -3.827703297138214111e-01 -3.529213070869445801e-01 1.303702145814895630e-01 1.236914098262786865e-01 5.019133090972900391e-01 1.554262172430753708e-02
4.899773597717285156e-01 -1.122091710567474365e-01 -1.732048392295837402e-01 -1.568533182144165039e-01 -2.697008848190307617e-01 1.155417859554290771e-01 7.232714891433715820e-01 -2.889951467514038086e-01
5.825373530387878418e-01 -4.268856048583984375e-01 -2.704549431800842285e-01 -1.689836233854293823e-01 -2.856004983186721802e-02 -1.638940870761871338e-01 -1.010410338640213013e-01 -5.820921659469604492e-01
4.498413205146789551e-01 1.434115618467330933e-01 -1.077433973550796509e-01 6.770382076501846313e-02 4.590425789356231689e-01 5.954380631446838379e-01 3.222594857215881348e-01 -3.029284775257110596e-01
3.601838946342468262e-01 -5.266802310943603516e-01 4.798843562602996826e-01 -3.551787436008453369e-01 -2.485567480325698853e-01 -5.769594758749008179e-02 3.974101543426513672e-01 -1.157172322273254395e-01
8.563956022262573242e-01 -3.118600845336914062e-01 -2.744886577129364014e-01 -1.096018217504024506e-02 -1.556021571159362793e-01 -2.605190873146057129e-01 3.912524133920669556e-02 -1.589992269873619080e-02
3.350024521350860596e-01 1.606820225715637207e-01 -2.074673473834991455e-01 -2.051328569650650024e-01 4.884750247001647949e-01 5.327200889587402344e-01 4.749128222465515137e-01 -1.699754446744918823e-01
1.509888470172882080e-01 -6.131770014762878418e-01 -4.483802914619445801e-01 -5.043424367904663086e-01 -1.057250276207923889e-01 -1.850405335426330566e-01 2.483167648315429688e-01 -1.968028396368026733e-01
7.230755090713500977e-01 1.650051176548004150e-01 2.301469743251800537e-01 -3.607807457447052002e-01 1.803198307752609253e-01 2.920746505260467529e-01 -1.723894178867340088e-01 3.453458547592163086e-01
2.001436650753021240e-01 -7.108648419380187988e-01 1.321904361248016357e-01 -2.023961991071701050e-01 2.465314567089080811e-01 6.441784650087356567e-02 5.275341272354125977e-01 -2.301208227872848511e-01
1.605196446180343628e-01 -3.559921979904174805e-01 -4.099255800247192383e-01 -4.510179460048675537e-01 2.575950622558593750e-01 2.269894070923328400e-02 6.056843400001525879e-01 -2.057246714830398560e-01
6.742489933967590332e-01 -1.639163047075271606e-01 -1.473000943660736084e-01 -3.493908047676086426e-01 8.300403505563735962e-02 1.771546900272369385e-01 -1.182889118790626526e-01 5.678755640983581543e-01
7.951886653900146484e-01 -3.098010420799255371e-01 1.040359400212764740e-02 8.494213223457336426e-02 1.223336085677146912e-01 4.022234976291656494e-01 -1.112814173102378845e-01 2.743030786514282227e-01
5.151046514511108398e-01 -4.626797512173652649e-02 -2.661271691322326660e-01 -6.011803150177001953e-01 -2.987262792885303497e-02 2.810680679976940155e-02 4.271007180213928223e-01 -3.408629894256591797e-01
6.682867407798767090e-01 -8.281127363443374634e-02 -2.552833855152130127e-01 -5.416427850723266602e-01 1.913668513298034668e-01 -2.915261387825012207e-01 1.454692929983139038e-01 2.126467525959014893e-01
7.324860095977783203e-01 -8.249517530202865601e-02 1.800072491168975830e-01 8.649420738220214844e-02 -4.096331000328063965e-01 4.292555749416351318e-01 2.460015416145324707e-01 6.479571014642715454e-02
6.588224768638610840e-01 -4.138221442699432373e-01 -2.904778718948364258e-01 -1.331099718809127808e-01 -4.442247450351715088e-01 -1.853237599134445190e-01 1.756868362426757812e-01 1.733840554952621460e-01
-1.020922809839248657e-01 -4.474025368690490723e-01 5.530253797769546509e-02 -2.531433403491973877e-01 -6.427784916013479233e-03 6.998967528343200684e-01 4.411867260932922363e-01 -1.942305862903594971e-01
8.713150620460510254e-01 6.637098640203475952e-02 4.078634083271026611e-02 -7.346595823764801025e-02 -2.193264663219451904e-01 2.561691962182521820e-02 2.299799025058746338e-01 3.573419153690338135e-01
3.093196451663970947e-01 -1.717713773250579834e-01 8.751385658979415894e-02 -1.629911810159683228e-01 3.780796825885772705e-01 4.145725667476654053e-01 6.292492151260375977e-01 3.603079617023468018e-01
6.856543421745300293e-01 -3.817099928855895996e-01 1.113187670707702637e-01 6.203877180814743042e-02 -4.424560070037841797e-01 3.352376222610473633e-01 -8.042410016059875488e-02 2.309010028839111328e-01
5.953391194343566895e-01 2.322450093924999237e-02 -4.179441332817077637e-01 -3.236613869667053223e-01 -3.497311770915985107e-01 -2.753132395446300507e-02 1.325639635324478149e-01 -4.742938578128814697e-01
3.218584656715393066e-01 -6.926630735397338867e-01 -6.381315737962722778e-02 -1.914925314486026764e-02 2.373456805944442749e-01 3.383988440036773682e-01 4.752815961837768555e-01 -1.242858096957206726e-01
5.509430766105651855e-01 -2.252509444952011108e-01 1.310015767812728882e-01 -3.769247531890869141e-01 -5.757356882095336914e-01 7.762167602777481079e-02 3.159824013710021973e-01 -2.216947525739669800e-01
4.983002245426177979e-01 -2.442107200622558594e-01 -9.821461886167526245e-02 1.208412572741508484e-01 1.774194389581680298e-01 3.337451517581939697e-01 7.238909602165222168e-01 -3.045792318880558014e-02
2.483225166797637939e-01 -4.464119970798492432e-01 2.044555246829986572e-01 -6.918590068817138672e-01 4.137693643569946289e-01 -1.436628252267837524e-01 1.472550928592681885e-01 -7.108522206544876099e-02
3.738809227943420410e-01 -3.254009783267974854e-01 6.213123798370361328e-01 -3.036658465862274170e-01 1.521365791559219360e-01 2.475509494543075562e-01 4.084707200527191162e-01 1.575119644403457642e-01
4.137687385082244873e-01 -2.511403858661651611e-01 2.994213402271270752e-01 -4.137005805969238281e-01 -4.897799491882324219e-01 3.362520039081573486e-01 2.228466272354125977e-01 -3.198631703853607178e-01
7.645961046218872070e-01 4.481203854084014893e-02 -4.552935063838958740e-01 -2.343275845050811768e-01 1.932672858238220215e-01 -2.290290594100952148e-01 -2.955334447324275970e-02 -2.459735125303268433e-01
7.203704714775085449e-01 -4.470918700098991394e-02 -5.857480689883232117e-03 -6.659032106399536133e-01 -1.796898781321942806e-03 1.387210637331008911e-01 4.646104946732521057e-02 1.191667988896369934e-01
7.856686115264892578e-01 -3.384974896907806396e-01 -3.014496564865112305e-01 4.023524001240730286e-02 5.276716873049736023e-02 2.851728498935699463e-01 -2.722440063953399658e-01 1.320189386606216431e-01
6.341392397880554199e-01 -4.406506419181823730e-01 -3.634531795978546143e-01 -3.007864654064178467e-01 -3.486389517784118652e-01 -2.233174592256546021e-01 9.471332281827926636e-02 -2.707919664680957794e-02
4.405857324600219727e-01 -3.250283002853393555e-01 -3.398310542106628418e-01 -6.576716154813766479e-02 -3.750154078006744385e-01 3.036702871322631836e-01 5.179547667503356934e-01 -2.816042900085449219e-01
3.002071678638458252e-01 7.584754377603530884e-02 -2.238939255475997925e-01 -8.364392518997192383e-01 -7.963990420103073120e-02 1.119488012045621872e-02 1.651259213685989380e-01 -3.473172783851623535e-01
4.020788073539733887e-01 -6.248287484049797058e-02 -4.279128313064575195e-01 -7.883803248405456543e-01 -1.809902675449848175e-02 -1.123559847474098206e-01 5.055236630141735077e-03 -1.296101212501525879e-01
3.157696425914764404e-01 -1.383486092090606689e-01 -6.391147524118423462e-02 -8.664275407791137695e-01 3.173400461673736572e-01 1.572416424751281738e-01 -2.200773544609546661e-02 2.130275219678878784e-02
7.088597416877746582e-01 -4.883630573749542236e-02 4.167394042015075684e-01 -3.121628165245056152e-01 -2.319520562887191772e-01 3.554845452308654785e-01 1.537385433912277222e-01 1.421580463647842407e-01
6.839066147804260254e-01 -4.209491312503814697e-01 4.373169541358947754e-01 -1.592748761177062988e-01 2.388382107019424438e-01 -5.764705128967761993e-03 -8.516799658536911011e-02 -2.722654640674591064e-01
4.268383085727691650e-01 -1.986894011497497559e-01 -7.516589015722274780e-02 -4.382868111133575439e-01 1.504729986190795898e-01 1.417329162359237671e-01 6.243413090705871582e-01 3.847777843475341797e-01
3.231566548347473145e-01 -6.920520663261413574e-01 -1.638301908969879150e-01 -4.258899390697479248e-01 3.143679350614547729e-02 1.353878974914550781e-01 1.504181325435638428e-01 4.080040454864501953e-01
4.677477478981018066e-01 -1.024027466773986816e-01 4.285428673028945923e-03 -6.111209988594055176e-01 4.537559580057859421e-03 1.987196952104568481e-01 -1.017558872699737549e-01 5.893844962120056152e-01
4.650559127330780029e-01 -6.809900403022766113e-01 5.100541710853576660e-01 7.692897226661443710e-03 1.312404721975326538e-01 9.676890075206756592e-02 2.546286582946777344e-02 -1.803458482027053833e-01
2.882426083087921143e-01 -1.607088148593902588e-01 -8.065383136272430420e-02 -7.604954242706298828e-01 5.092790126800537109e-01 2.897879667580127716e-02 1.508398503065109253e-01 -1.525553911924362183e-01
5.060731172561645508e-01 -2.304731607437133789e-01 9.697222709655761719e-02 -2.888797819614410400e-01 -2.040330469608306885e-01 3.998607397079467773e-02 7.038307785987854004e-01 -2.435383051633834839e-01
6.464213132858276367e-01 8.616445213556289673e-02 2.833313643932342529e-01 -4.847461581230163574e-01 2.150971889495849609e-01 2.672519385814666748e-01 -1.485701501369476318e-01 3.459714651107788086e-01
5.439409613609313965e-01 8.989247679710388184e-02 6.033641472458839417e-02 -4.004201292991638184e-01 1.837686598300933838e-01 1.337832659482955933e-01 6.856710910797119141e-01 -1.012771576642990112e-01
3.605381548404693604e-01 -2.763209939002990723e-01 -4.430058896541595459e-01 -7.197293043136596680e-01 2.716989219188690186e-01 -2.043126150965690613e-02 -1.236159447580575943e-02 -7.073843479156494141e-02
2.752742767333984375e-01 -4.396599531173706055e-01 1.261388510465621948e-01 3.423902089707553387e-04 4.081050455570220947e-01 5.676609873771667480e-01 3.333555161952972412e-01 3.392603993415832520e-01
5.657566711306571960e-03 -6.591106653213500977e-01 -4.844207689166069031e-02 -3.546369969844818115e-01 7.146636489778757095e-03 1.912024915218353271e-01 3.566193580627441406e-01 -5.231063961982727051e-01
7.282699346542358398e-01 -1.961965560913085938e-01 -3.027217090129852295e-01 -4.177295789122581482e-02 -8.171588182449340820e-02 4.133611023426055908e-01 -3.965561389923095703e-01 -5.424680933356285095e-02
4.137423336505889893e-01 1.678295731544494629e-01 -1.754305660724639893e-01 -7.549394965171813965e-01 3.857448324561119080e-02 2.020597085356712341e-02 4.341847896575927734e-01 -9.761343896389007568e-02
5.425527095794677734e-01 -4.136050045490264893e-01 -3.342632055282592773e-01 -5.795972943305969238e-01 2.890906929969787598e-01 -7.455371669493615627e-04 -3.646931378170847893e-03 -5.757854506373405457e-02
7.017024159431457520e-01 -2.585556507110595703e-01 1.720169931650161743e-01 6.345006823539733887e-02 3.372212052345275879e-01 3.738220036029815674e-01 1.056130323559045792e-02 3.918857276439666748e-01
5.212479829788208008e-01 -3.594353795051574707e-01 -1.674590259790420532e-02 -6.259952187538146973e-01 3.385985791683197021e-01 -3.024444729089736938e-02 -1.004184782505035400e-01 -2.851467430591583252e-01
7.679484784603118896e-02 -3.012050688266754150e-01 3.534927964210510254e-01 -4.419808685779571533e-01 -1.583826839923858643e-01 5.445399284362792969e-01 3.738478422164916992e-01 -3.488592207431793213e-01
7.691426277160644531e-01 -3.924895823001861572e-02 -6.674573756754398346e-03 8.172018080949783325e-02 1.483066976070404053e-01 3.636436462402343750e-01 2.544775605201721191e-01 4.256361126899719238e-01
2.763642370700836182e-01 -9.316296130418777466e-02 5.078732967376708984e-02 -4.978924393653869629e-01 -2.066251933574676514e-01 2.575415372848510742e-01 7.348828315734863281e-01 -1.240686997771263123e-01
5.582084059715270996e-01 -2.831017673015594482e-01 2.185975313186645508e-01 2.871365472674369812e-02 3.996953964233398438e-01 5.693044066429138184e-01 -1.025079786777496338e-01 2.554909884929656982e-01
4.888294339179992676e-01 -4.070548713207244873e-01 -3.012326657772064209e-01 -4.962248504161834717e-01 2.170005589723587036e-01 3.192662075161933899e-02 -8.911503106355667114e-02 -4.498022198677062988e-01
6.924070715904235840e-01 9.317236952483654022e-03 -2.585492283105850220e-02 -6.469895839691162109e-01 -2.463078796863555908e-01 1.060064882040023804e-01 3.037396073341369629e-02 -1.685056686401367188e-01
3.283675611019134521e-01 -5.351629480719566345e-02 3.803275525569915771e-02 -6.444422602653503418e-01 -6.900051981210708618e-02 4.477069079875946045e-01 1.522448062896728516e-01 -4.941430985927581787e-01
4.627640545368194580e-01 -4.153695702552795410e-01 -2.592556476593017578e-01 -4.125247597694396973e-01 4.458427429199218750e-01 1.114547923207283020e-01 1.935027837753295898e-01 3.567717969417572021e-01
2.042681127786636353e-01 -2.537325024604797363e-01 6.459018588066101074e-02 -3.927296698093414307e-01 3.316189348697662354e-01 3.977000713348388672e-01 5.236582756042480469e-01 4.394672811031341553e-01
6.739779710769653320e-01 -9.754199534654617310e-02 -7.574023306369781494e-02 -5.187721252441406250e-01 -2.783671915531158447e-01 2.982701957225799561e-01 4.388984292745590210e-02 3.049567937850952148e-01
5.853004455566406250e-01 -2.124959528446197510e-01 2.941620722413063049e-02 -6.416744589805603027e-01 3.931609094142913818e-01 -7.318346947431564331e-02 1.550947278738021851e-01 -1.251867413520812988e-01
7.027646899223327637e-01 1.567573659121990204e-02 -1.959577500820159912e-01 5.207433179020881653e-02 -4.393041729927062988e-01 5.020064115524291992e-01 -1.149056479334831238e-01 -8.101311326026916504e-02
7.044810056686401367e-01 -1.697323769330978394e-01 7.944416254758834839e-02 1.971645951271057129e-01 9.993837773799896240e-02 1.971793174743652344e-01 5.921326279640197754e-01 -1.738497018814086914e-01
3.139331936836242676e-01 -3.314607143402099609e-01 -3.274537920951843262e-01 -1.162305921316146851e-01 4.552318155765533447e-02 6.053554415702819824e-01 5.309474468231201172e-01 1.428686231374740601e-01
6.184581518173217773e-01 1.040659938007593155e-02 -3.156294822692871094e-01 -5.730903744697570801e-01 -1.697291731834411621e-01 3.528065979480743408e-01 -5.180039629340171814e-02 -1.827097237110137939e-01
6.607838869094848633e-01 -1.185819655656814575e-01 6.080413982272148132e-02 -5.345150232315063477e-01 6.584311276674270630e-02 1.640162914991378784e-01 -3.313587009906768799e-01 3.447672426700592041e-01
4.431512355804443359e-01 -3.890590369701385498e-01 -1.758381426334381104e-01 -5.622751116752624512e-01 8.323975652456283569e-02 8.063999563455581665e-02 -1.327570527791976929e-01 5.235660076141357422e-01
8.490992784500122070e-01 -3.535289764404296875e-01 3.189330995082855225e-01 4.723689705133438110e-02 -6.691660732030868530e-02 -8.081319928169250488e-02 3.773966804146766663e-02 -1.940752565860748291e-01
