# Supplementary material for: Where is your field going? A machine learning approach to study the relative motion of the domains of physics
Source: PLoS One. 2020 Jun 18;15(6):e0233997. doi: 10.1371/journal.pone.0233997 (PMC7302634; doi:10.1371/journal.pone.0233997)
Supplement: S5 Data — (ZIP) [file pone.0233997.s005.zip › 4/Pacs4Run_4_VS_500_embeddings1987-1991ED8.txt]

4.914035201072692871e-01 -1.870000362396240234e-02 -9.073459357023239136e-02 -1.160831078886985779e-01 -7.863252609968185425e-02 -3.616464436054229736e-01 -6.234693527221679688e-01 4.591072797775268555e-01
3.059405386447906494e-01 4.378166198730468750e-01 1.489745359867811203e-02 -1.053566038608551025e-01 -1.682668477296829224e-01 7.503527402877807617e-02 -8.509001135826110840e-02 8.137632608413696289e-01
1.038803979754447937e-01 2.316251546144485474e-01 4.259093999862670898e-01 -3.599527776241302490e-01 2.990007102489471436e-01 -2.446655780076980591e-01 8.969384431838989258e-02 6.835835576057434082e-01
1.542029678821563721e-01 -6.201589703559875488e-01 7.918886095285415649e-02 -2.884053885936737061e-01 1.264261901378631592e-01 -3.030378520488739014e-01 -1.470167189836502075e-01 6.105295419692993164e-01
-1.830346584320068359e-01 -1.194885652512311935e-02 -1.133123934268951416e-01 -1.989244520664215088e-01 4.207461699843406677e-02 3.626951575279235840e-02 -6.010931730270385742e-01 7.413138151168823242e-01
5.396230220794677734e-01 3.002279996871948242e-01 1.788346767425537109e-01 -9.215223789215087891e-02 -7.182865589857101440e-02 1.846950948238372803e-01 -3.366171121597290039e-01 6.523905396461486816e-01
-1.719896346330642700e-01 -2.153837382793426514e-01 1.763639748096466064e-01 -3.571854829788208008e-01 3.190496265888214111e-01 -1.468350887298583984e-01 -4.822974801063537598e-01 6.398279666900634766e-01
1.086262613534927368e-01 -3.277233242988586426e-01 4.503348171710968018e-01 1.630994528532028198e-01 5.058701634407043457e-01 -1.579347103834152222e-01 -1.145522203296422958e-02 6.086179018020629883e-01
6.560953855514526367e-01 1.285024080425500870e-02 3.077750504016876221e-01 4.139821231365203857e-01 3.263040482997894287e-01 -1.429692506790161133e-01 -4.054883420467376709e-01 1.092323362827301025e-01
5.626310706138610840e-01 -4.300640225410461426e-01 1.235525533556938171e-01 -8.647482842206954956e-02 1.341601014137268066e-01 -4.277008399367332458e-02 -5.466110706329345703e-01 3.964041769504547119e-01
6.208409070968627930e-01 2.695583701133728027e-01 -5.014114975929260254e-01 2.238310128450393677e-01 3.352537155151367188e-01 3.936579823493957520e-02 -3.069930076599121094e-01 1.794205307960510254e-01
7.424354553222656250e-02 2.559816837310791016e-01 2.437592297792434692e-01 5.080768838524818420e-02 2.794149219989776611e-01 1.449319571256637573e-01 -1.648711413145065308e-01 8.606397509574890137e-01
4.134405851364135742e-01 1.041831448674201965e-01 -1.313142031431198120e-01 1.422121077775955200e-01 3.510094583034515381e-01 2.321744114160537720e-01 -3.181993961334228516e-02 7.762859463691711426e-01
2.624795436859130859e-01 -6.129171252250671387e-01 1.722522526979446411e-01 -1.703474670648574829e-01 1.670906990766525269e-01 -2.319989502429962158e-01 -4.237819015979766846e-01 4.851948320865631104e-01
4.276132211089134216e-03 1.804886013269424438e-01 -1.118693724274635315e-01 -3.861460685729980469e-01 3.534282147884368896e-01 -4.572011902928352356e-02 -2.536565531045198441e-03 8.238773345947265625e-01
9.115603566169738770e-02 -1.248396281152963638e-02 4.720041155815124512e-01 -1.442136019468307495e-01 6.641314923763275146e-02 -1.593829691410064697e-01 4.725449532270431519e-02 8.461103439331054688e-01
5.008330345153808594e-01 -9.986479580402374268e-02 1.678937524557113647e-01 -5.928561463952064514e-02 2.617667317390441895e-01 1.702616065740585327e-01 -4.295190051198005676e-02 7.798297405242919922e-01
1.603143811225891113e-01 1.120537742972373962e-01 3.450979888439178467e-01 6.064164265990257263e-02 2.183738350868225098e-01 1.610678583383560181e-01 -2.570165395736694336e-01 8.362330794334411621e-01
1.644849330186843872e-01 -1.677188277244567871e-01 4.169603586196899414e-01 1.013642549514770508e-01 5.367614794522523880e-04 -1.967083066701889038e-01 1.680004149675369263e-01 8.329260945320129395e-01
1.463920325040817261e-01 4.540938138961791992e-01 7.123164832592010498e-02 3.467170000076293945e-01 4.089844226837158203e-01 -2.160122096538543701e-01 -6.367513537406921387e-01 1.664326488971710205e-01
6.953054666519165039e-01 3.752421587705612183e-03 -5.303283408284187317e-02 -4.552191123366355896e-02 6.422129273414611816e-02 2.389920055866241455e-01 -1.639950275421142578e-01 6.507809162139892578e-01
1.006593629717826843e-01 7.949544116854667664e-03 7.353769987821578979e-02 3.059695959091186523e-01 -1.339274942874908447e-01 2.249661684036254883e-01 -2.446310818195343018e-01 8.731486201286315918e-01
2.614426910877227783e-01 3.057644665241241455e-01 3.124830778688192368e-03 -1.619301289319992065e-01 4.300971627235412598e-01 1.705655008554458618e-01 -1.924328655004501343e-01 7.488779425621032715e-01
3.951973021030426025e-01 5.146850943565368652e-01 -1.224234849214553833e-01 -1.226207539439201355e-01 4.169686138629913330e-01 4.430942609906196594e-02 -5.394507646560668945e-01 2.864641249179840088e-01
1.154297962784767151e-01 1.354499757289886475e-01 -1.980294585227966309e-01 -2.371361404657363892e-01 5.547293424606323242e-01 1.261039525270462036e-01 -1.595363318920135498e-01 7.237413525581359863e-01
-1.516960710287094116e-01 -3.796315491199493408e-01 -1.051786169409751892e-01 -3.796298429369926453e-02 2.398928254842758179e-01 7.764660986140370369e-04 -4.327666759490966797e-01 7.586359381675720215e-01
-1.283432822674512863e-02 -9.771311283111572266e-02 -4.355148673057556152e-01 8.853971958160400391e-02 2.947633564472198486e-01 1.033701449632644653e-01 -2.690745145082473755e-02 8.333548307418823242e-01
7.547457814216613770e-01 -1.069017127156257629e-01 2.747793793678283691e-01 1.357780396938323975e-01 6.694026291370391846e-02 -1.162565592676401138e-02 -5.481940507888793945e-01 1.409201025962829590e-01
2.694846391677856445e-01 3.858344554901123047e-01 -1.265991032123565674e-01 -2.316639274358749390e-01 2.175572961568832397e-01 1.974012851715087891e-01 -5.017817020416259766e-01 6.088767647743225098e-01
6.505042910575866699e-01 2.095866948366165161e-01 -3.005997091531753540e-02 3.335860073566436768e-01 -2.108332812786102295e-01 -5.257573723793029785e-01 -1.127534732222557068e-01 2.952111959457397461e-01
4.335163533687591553e-01 -1.119017302989959717e-01 -4.807966295629739761e-03 -3.975233733654022217e-01 2.928623855113983154e-01 -2.532771527767181396e-01 2.987187206745147705e-01 6.343053579330444336e-01
1.820647418498992920e-01 7.115829735994338989e-02 4.166238903999328613e-01 3.188660442829132080e-01 3.696528077125549316e-01 1.505514234304428101e-01 -1.458489894866943359e-01 7.113066315650939941e-01
1.770563423633575439e-01 -3.018809258937835693e-01 -7.117199152708053589e-02 4.260553419589996338e-01 4.139705598354339600e-01 -6.689775586128234863e-01 -1.822820119559764862e-02 2.677599489688873291e-01
4.268622398376464844e-01 -2.915470004081726074e-01 1.166244596242904663e-01 4.735075533390045166e-01 4.572308957576751709e-01 -4.594136178493499756e-01 2.217136137187480927e-02 2.727007567882537842e-01
-1.017960980534553528e-01 3.210994228720664978e-02 -1.182711496949195862e-01 -3.095400333404541016e-01 -1.296238750219345093e-01 5.282828118652105331e-03 -4.841097593307495117e-01 7.922189831733703613e-01
3.246785402297973633e-01 -7.782231271266937256e-02 1.905161887407302856e-01 5.010046958923339844e-01 -1.874764561653137207e-01 -4.753268659114837646e-01 1.409105956554412842e-01 5.659387111663818359e-01
4.664883390069007874e-02 2.278169691562652588e-01 2.282601408660411835e-02 6.412878632545471191e-01 4.047819375991821289e-01 9.066994488239288330e-02 -2.915674448013305664e-01 5.263754725456237793e-01
4.700662493705749512e-01 2.516021430492401123e-01 1.679190695285797119e-01 4.756585359573364258e-01 -1.464176326990127563e-01 -5.443313717842102051e-01 -4.770512506365776062e-02 3.758665919303894043e-01
8.769643306732177734e-02 -3.037369847297668457e-01 3.610310256481170654e-01 3.299090862274169922e-01 5.445438027381896973e-01 -5.280033946037292480e-01 -3.855460509657859802e-02 2.899443805217742920e-01
3.676018118858337402e-01 -6.278857588768005371e-01 3.280907571315765381e-01 4.535297304391860962e-02 9.207112342119216919e-02 -1.911471039056777954e-01 -2.653895318508148193e-01 4.954616129398345947e-01
2.359509766101837158e-01 8.197215944528579712e-02 1.267065852880477905e-01 -5.021944046020507812e-01 2.265829741954803467e-01 -2.697000801563262939e-01 1.699021607637405396e-01 7.186161279678344727e-01
5.207673907279968262e-01 -2.459961175918579102e-01 4.979556500911712646e-01 2.828141152858734131e-01 3.757965266704559326e-01 -4.621824622154235840e-02 -2.464822977781295776e-01 3.690945506095886230e-01
-2.609156966209411621e-01 2.280589342117309570e-01 -1.076261475682258606e-01 2.172110527753829956e-01 8.691510558128356934e-02 3.840617090463638306e-02 -1.541968551464378834e-03 9.011752009391784668e-01
-4.357733950018882751e-02 2.039860635995864868e-01 -4.534946978092193604e-01 5.234503149986267090e-01 3.509612381458282471e-02 -8.458081632852554321e-02 -4.997518360614776611e-01 4.676488041877746582e-01
5.265977233648300171e-02 1.502960473299026489e-01 2.528196275234222412e-01 1.536897718906402588e-01 3.352588713169097900e-01 1.651475578546524048e-01 -1.469642221927642822e-01 8.519560694694519043e-01
2.841408550739288330e-01 -2.389938756823539734e-02 1.754647195339202881e-01 3.266143500804901123e-01 -4.043678343296051025e-01 -5.877928733825683594e-01 -8.133150637149810791e-03 5.216782689094543457e-01
-9.770895540714263916e-02 2.704075872898101807e-01 -8.358393609523773193e-02 2.449098229408264160e-01 -1.927487850189208984e-01 1.439793705940246582e-01 -4.705161750316619873e-01 7.557103037834167480e-01
5.030302405357360840e-01 -8.734158426523208618e-02 3.685332536697387695e-01 -1.834766417741775513e-01 2.014400362968444824e-01 -2.120177000761032104e-01 1.949671655893325806e-01 6.680642962455749512e-01
2.828916907310485840e-01 -4.296210408210754395e-01 4.226474761962890625e-01 5.229004472494125366e-02 1.197851002216339111e-01 -1.887012571096420288e-01 -3.548677638173103333e-02 7.090958356857299805e-01
3.735566139221191406e-01 4.822654724121093750e-01 -1.291590929031372070e-01 -7.443821430206298828e-02 3.869348764419555664e-01 1.937759816646575928e-01 -2.751641273498535156e-01 5.853797793388366699e-01
6.733344197273254395e-01 9.879001975059509277e-02 1.256246715784072876e-01 -1.262245327234268188e-01 1.810564398765563965e-01 2.123338282108306885e-01 -1.740854978561401367e-01 6.300588846206665039e-01
1.279976591467857361e-02 -7.965596765279769897e-02 -7.645660638809204102e-02 -1.456658840179443359e-01 -2.121959626674652100e-01 8.147303760051727295e-02 -3.590438961982727051e-01 8.864815831184387207e-01
-9.457469731569290161e-02 -1.526059024035930634e-02 8.954833447933197021e-02 -6.430463492870330811e-02 -2.495559006929397583e-01 1.619319804012775421e-02 -6.985014081001281738e-01 6.543883085250854492e-01
2.507689595222473145e-01 -9.611035883426666260e-02 -4.871077537536621094e-01 1.770059317350387573e-01 2.483958005905151367e-01 -6.508818268775939941e-01 2.040807157754898071e-01 3.636979758739471436e-01
5.588969588279724121e-01 1.535039842128753662e-01 -1.093954592943191528e-01 -1.085974350571632385e-01 9.376736730337142944e-02 1.991106569766998291e-01 -7.350304722785949707e-02 7.658132910728454590e-01
3.337015509605407715e-01 4.145890176296234131e-01 -3.120743632316589355e-01 1.991781219840049744e-02 2.783544361591339111e-01 2.165311276912689209e-01 -7.402158528566360474e-02 6.993753910064697266e-01
2.783885598182678223e-01 -3.925930261611938477e-01 -3.179536461830139160e-01 2.894596755504608154e-01 6.148702278733253479e-02 -6.748313307762145996e-01 1.024205144494771957e-02 3.524289131164550781e-01
5.176120400428771973e-01 -1.046937629580497742e-01 3.682409226894378662e-01 -1.096091512590646744e-02 2.806945443153381348e-01 -1.542530953884124756e-01 2.827577590942382812e-01 6.347126364707946777e-01
4.176155626773834229e-01 -5.108042433857917786e-02 3.382747769355773926e-01 2.343750186264514923e-02 3.383136987686157227e-01 8.904298394918441772e-02 -1.118395011872053146e-02 7.651790380477905273e-01
1.223652213811874390e-01 4.771552514284849167e-03 -4.665958583354949951e-01 2.849858403205871582e-01 3.282338976860046387e-01 -7.226555347442626953e-01 2.250417135655879974e-02 2.357973158359527588e-01
6.861856579780578613e-01 -1.902303248643875122e-01 2.813267521560192108e-02 -4.036352932453155518e-01 2.494962215423583984e-01 -1.093267798423767090e-01 1.062761917710304260e-01 4.937140047550201416e-01
2.232588380575180054e-01 -3.068023324012756348e-01 -6.784775853157043457e-02 2.310012131929397583e-01 1.324390433728694916e-02 -8.394588828086853027e-01 -1.405742019414901733e-01 2.709894478321075439e-01
3.700553774833679199e-01 3.206189274787902832e-01 1.196034774184226990e-01 -2.067641466856002808e-01 -1.181614920496940613e-01 9.200701117515563965e-02 -1.727955192327499390e-01 8.067963719367980957e-01
5.075095295906066895e-01 -1.040984392166137695e-01 -1.682281792163848877e-01 3.250953555107116699e-01 -3.736078143119812012e-01 -5.064553618431091309e-01 -3.344992399215698242e-01 2.994000315666198730e-01
5.302050113677978516e-01 3.925055265426635742e-01 1.434474438428878784e-02 4.595142304897308350e-01 -1.582973152399063110e-01 -3.885834217071533203e-01 5.215300992131233215e-02 4.179568886756896973e-01
1.731193512678146362e-01 5.623643100261688232e-02 4.530966281890869141e-01 5.232215858995914459e-03 2.605460584163665771e-01 -3.231651335954666138e-02 8.643036335706710815e-02 8.277345895767211914e-01
5.610890388488769531e-01 -5.096779465675354004e-01 -1.294455826282501221e-01 -9.632484987378120422e-03 2.506152093410491943e-01 -1.330294013023376465e-01 -5.145685076713562012e-01 2.515410780906677246e-01
3.416557908058166504e-01 -4.963823556900024414e-01 1.098939180374145508e-01 -3.016363270580768585e-02 3.033958673477172852e-01 -2.861747443675994873e-01 -6.180277466773986816e-01 2.607418596744537354e-01
1.514833867549896240e-01 2.796753048896789551e-01 1.013307794928550720e-01 1.987359970808029175e-01 2.098291814327239990e-01 1.327890306711196899e-01 1.179604232311248779e-01 8.794855475425720215e-01
-3.467141091823577881e-01 6.373233161866664886e-03 -1.116916164755821228e-01 -1.818986386060714722e-01 2.036250531673431396e-01 -1.077598035335540771e-01 -2.956179678440093994e-01 8.328993320465087891e-01
-1.898080408573150635e-01 -1.722211986780166626e-01 3.318452800158411264e-04 -2.029975354671478271e-01 -4.666794463992118835e-02 -1.156485304236412048e-01 -7.089819312095642090e-01 6.122882366180419922e-01
2.034653723239898682e-01 -3.835654556751251221e-01 -4.092926681041717529e-01 -1.630484610795974731e-01 1.599731296300888062e-01 7.199589908123016357e-02 -1.814088970422744751e-01 7.441036105155944824e-01
-1.460418757051229477e-02 5.175876617431640625e-01 1.610826402902603149e-01 2.466393867507576942e-03 9.547362476587295532e-02 -4.587244987487792969e-01 -6.787457466125488281e-01 1.603028327226638794e-01
1.966103464365005493e-01 6.170670390129089355e-01 6.468735635280609131e-02 4.067761003971099854e-01 2.197362184524536133e-01 -1.650326102972030640e-01 -5.127924084663391113e-01 2.691569030284881592e-01
5.416493862867355347e-02 3.822567164897918701e-01 -1.876684725284576416e-01 4.594825506210327148e-01 2.779792528599500656e-03 -1.239816620945930481e-01 -6.684373617172241211e-01 3.773784339427947998e-01
6.455507874488830566e-01 1.517196297645568848e-01 1.559852361679077148e-01 -1.506612896919250488e-01 3.220580285415053368e-03 1.294690966606140137e-01 -1.943129450082778931e-01 6.772630214691162109e-01
3.050012886524200439e-01 1.339343190193176270e-01 2.099898606538772583e-01 1.781684309244155884e-01 5.571116805076599121e-01 -6.315405368804931641e-01 2.078178226947784424e-01 2.465586960315704346e-01
2.996185421943664551e-01 2.544514238834381104e-01 -4.061806797981262207e-01 2.746329456567764282e-02 4.822806715965270996e-01 2.061497271060943604e-01 -6.255294382572174072e-02 6.330411434173583984e-01
-1.139282360672950745e-01 -1.589636653661727905e-01 -3.400287926197052002e-01 -5.679447054862976074e-01 3.260865509510040283e-01 -4.086940586566925049e-01 -3.352520465850830078e-01 3.712314367294311523e-01
-1.057052388787269592e-01 5.325861647725105286e-02 -5.537602901458740234e-01 2.324022948741912842e-01 4.964899271726608276e-02 9.553530067205429077e-02 -1.405170559883117676e-01 7.707086205482482910e-01
8.083049952983856201e-02 4.894387722015380859e-01 -1.544366776943206787e-02 -3.962289392948150635e-01 -1.963716000318527222e-02 -5.152375698089599609e-01 -5.452622771263122559e-01 1.830680817365646362e-01
-3.401367962360382080e-01 -1.088214665651321411e-01 -7.776030898094177246e-02 3.583342581987380981e-02 3.147957324981689453e-01 1.285353209823369980e-02 -3.053746223449707031e-01 8.201335668563842773e-01
2.364021837711334229e-01 -1.057099699974060059e-01 1.911892294883728027e-01 -4.590045511722564697e-01 5.458910763263702393e-02 -5.660796761512756348e-01 -5.716028213500976562e-01 1.885335892438888550e-01
-2.270538955926895142e-01 -2.997059226036071777e-01 3.268631175160408020e-02 -1.412223577499389648e-01 4.394041895866394043e-01 -2.743245065212249756e-01 -6.115961074829101562e-01 4.418495297431945801e-01
3.906662762165069580e-01 1.868800967931747437e-01 1.628976315259933472e-02 -1.588229984045028687e-01 4.710974395275115967e-01 2.017144858837127686e-01 -2.092382460832595825e-01 6.932269930839538574e-01
9.991565346717834473e-02 -2.871651649475097656e-01 -7.605620473623275757e-02 -1.078620478510856628e-01 2.851449549198150635e-01 -7.669850438833236694e-02 2.072521597146987915e-01 8.717744350433349609e-01
5.771389603614807129e-01 -4.461776018142700195e-01 -2.599198184907436371e-02 -5.600024759769439697e-02 8.633805811405181885e-02 -4.088532924652099609e-02 -5.766405463218688965e-01 3.498349189758300781e-01
-2.005519345402717590e-02 -3.052779138088226318e-01 7.589349895715713501e-02 -3.539541661739349365e-01 -1.179331019520759583e-01 -3.259154558181762695e-01 -6.403958201408386230e-01 4.950999617576599121e-01
5.744431540369987488e-02 -1.812325119972229004e-01 -5.185100063681602478e-02 5.003291368484497070e-01 -2.830916643142700195e-02 -6.605228781700134277e-01 -4.644245207309722900e-01 2.409463673830032349e-01
5.202785134315490723e-01 6.106804013252258301e-01 -1.073665991425514221e-01 -1.059837117791175842e-01 2.935198843479156494e-01 -2.293113619089126587e-01 -4.175608754158020020e-01 1.432653367519378662e-01
1.159972883760929108e-02 -3.177580833435058594e-01 -2.189147621393203735e-01 -2.480515390634536743e-01 4.822014272212982178e-01 2.912370115518569946e-02 -3.042657673358917236e-01 6.808068752288818359e-01
1.590645164251327515e-01 6.728420257568359375e-01 -1.991121470928192139e-02 4.375469088554382324e-01 2.070313394069671631e-01 -2.061403244733810425e-01 -3.570223152637481689e-01 3.425164818763732910e-01
-5.229356884956359863e-02 -1.567581444978713989e-01 -1.998998373746871948e-01 -2.649295330047607422e-01 4.529585242271423340e-01 3.943865373730659485e-02 -2.252950817346572876e-01 7.778561711311340332e-01
3.727309107780456543e-01 2.919881641864776611e-01 -1.534840166568756104e-01 5.570081472396850586e-01 -1.718278527259826660e-01 -4.061732888221740723e-01 -2.705544419586658478e-02 4.967551231384277344e-01
2.279284447431564331e-01 -6.667727231979370117e-02 -2.299415618181228638e-01 1.481626033782958984e-01 3.186545670032501221e-01 1.422390043735504150e-01 1.465663015842437744e-01 8.517765402793884277e-01
-1.074077785015106201e-01 -2.300534993410110474e-01 -1.662511676549911499e-01 5.324716567993164062e-01 1.875342987477779388e-02 -5.868164896965026855e-01 2.751735039055347443e-02 5.281200408935546875e-01
1.600114852190017700e-01 2.429783493280410767e-01 4.921178519725799561e-01 1.110885888338088989e-01 1.661012023687362671e-01 -5.265905708074569702e-02 1.395900696516036987e-01 7.816580533981323242e-01
9.586623311042785645e-02 2.076334059238433838e-01 -3.890862166881561279e-01 1.534259766340255737e-01 2.161002755165100098e-01 -7.689151167869567871e-01 1.781802177429199219e-01 3.210803866386413574e-01
-4.227722808718681335e-02 -3.440679013729095459e-01 -3.548380434513092041e-01 -3.064807355403900146e-01 3.559690415859222412e-01 -2.145320177078247070e-01 -5.838519334793090820e-01 3.825812637805938721e-01
2.818769812583923340e-01 -5.478493496775627136e-02 2.856026887893676758e-01 3.161078989505767822e-01 -1.207835823297500610e-01 -7.717359662055969238e-01 -1.943956911563873291e-01 2.968098819255828857e-01
-1.077674180269241333e-01 -2.816289961338043213e-01 -1.550891101360321045e-01 3.492729067802429199e-01 1.623771637678146362e-01 -7.448088526725769043e-01 -2.652011811733245850e-01 3.340491950511932373e-01
-9.248412400484085083e-02 3.272642195224761963e-02 -7.834289222955703735e-02 -3.517486751079559326e-01 9.244316816329956055e-02 2.435806207358837128e-02 -2.802230119705200195e-01 8.791171312332153320e-01
2.044286429882049561e-01 1.556262075901031494e-01 2.139976471662521362e-01 4.372246563434600830e-01 -2.018472552299499512e-01 -7.043080329895019531e-01 -8.323095738887786865e-02 3.915477097034454346e-01
4.129273593425750732e-01 -2.285664975643157959e-01 -1.931523829698562622e-01 -3.980481326580047607e-01 -1.518339216709136963e-01 -5.454113483428955078e-01 -4.962944090366363525e-01 1.210901811718940735e-01
-1.895426064729690552e-01 -5.223042964935302734e-01 -1.959328651428222656e-01 1.129019819200038910e-02 2.228012531995773315e-01 -5.572420358657836914e-02 -3.246664702892303467e-01 7.032786607742309570e-01
-2.685557603836059570e-01 1.423116475343704224e-01 -2.582773100584745407e-03 -1.815768480300903320e-01 5.864894390106201172e-01 -8.414741605520248413e-02 -1.345777809619903564e-01 7.109757065773010254e-01
8.833228796720504761e-02 1.762812733650207520e-01 -1.639525294303894043e-01 4.796140491962432861e-01 -2.543048858642578125e-01 -6.004362180829048157e-02 -6.770930290222167969e-01 4.212850332260131836e-01
6.459110975265502930e-01 -1.463498920202255249e-01 1.522355973720550537e-01 -4.000227749347686768e-01 3.311342597007751465e-01 -1.621026545763015747e-01 4.085055366158485413e-02 4.905004799365997314e-01
-1.701658219099044800e-01 1.757670193910598755e-02 1.812691390514373779e-01 4.209593236446380615e-01 3.172795474529266357e-01 1.293730139732360840e-01 -5.509980916976928711e-01 5.828093290328979492e-01
-9.037868678569793701e-02 -2.051038444042205811e-01 5.833411589264869690e-02 2.545374631881713867e-01 2.087553739547729492e-01 -4.545772820711135864e-02 1.237038746476173401e-01 9.058830738067626953e-01
4.941648542881011963e-01 -7.415808737277984619e-02 -5.637932568788528442e-02 -5.485200881958007812e-01 1.725220382213592529e-01 -3.885413110256195068e-01 -4.587689638137817383e-01 2.346310168504714966e-01
3.149332404136657715e-01 -1.666031777858734131e-01 -2.902547828853130341e-02 1.483990550041198730e-01 6.577625274658203125e-01 -6.171174645423889160e-01 -4.257140681147575378e-02 1.868093013763427734e-01
-3.843206912279129028e-02 -1.705456674098968506e-01 -9.280118346214294434e-02 4.161547124385833740e-01 1.410786956548690796e-01 -8.018394112586975098e-01 -1.961658000946044922e-01 2.937851846218109131e-01
2.907626628875732422e-01 2.818279713392257690e-02 8.995353430509567261e-02 6.932765245437622070e-01 4.198025763034820557e-01 5.935332924127578735e-02 -3.488584458827972412e-01 3.528167903423309326e-01
1.833980679512023926e-01 4.827280342578887939e-02 2.072139177471399307e-03 3.679473400115966797e-01 -2.924265861511230469e-01 -6.797510981559753418e-01 -4.643404781818389893e-01 2.558484077453613281e-01
-2.285680621862411499e-01 -1.060116887092590332e-01 -7.511799037456512451e-02 7.097466289997100830e-02 -3.060176372528076172e-01 -3.272713348269462585e-02 -3.568474054336547852e-01 8.389160633087158203e-01
-2.977346777915954590e-01 -2.913294732570648193e-01 9.181286394596099854e-02 -9.461646527051925659e-02 3.759994506835937500e-01 -2.145566344261169434e-01 -1.749016642570495605e-01 7.688293457031250000e-01
-2.382902428507804871e-02 -9.414491057395935059e-02 6.628534197807312012e-01 -1.797615550458431244e-02 1.614412665367126465e-01 -2.961914837360382080e-01 -4.713900089263916016e-01 4.635405540466308594e-01
-9.298624098300933838e-02 -9.664737433195114136e-02 4.546885788440704346e-01 -7.147773355245590210e-02 7.797577977180480957e-02 -2.924256622791290283e-01 7.831943035125732422e-02 8.200213909149169922e-01
1.426129192113876343e-01 1.067057847976684570e-01 2.184115946292877197e-01 6.792231798171997070e-01 4.068974852561950684e-01 -5.902237817645072937e-02 -4.064221382141113281e-01 3.535527586936950684e-01
4.752523899078369141e-01 3.930621743202209473e-01 -1.358140259981155396e-01 -1.806478947401046753e-01 3.780943453311920166e-01 1.707244664430618286e-01 -2.846086025238037109e-01 5.616527795791625977e-01
6.454951316118240356e-02 -1.133761852979660034e-01 4.151043891906738281e-01 4.104317724704742432e-02 -1.529755741357803345e-01 -7.145914435386657715e-02 -9.500122070312500000e-02 8.783222436904907227e-01
1.756499260663986206e-01 -3.179945796728134155e-02 2.924479842185974121e-01 3.014172315597534180e-01 -2.961142659187316895e-01 -7.094185352325439453e-01 -1.506915986537933350e-01 4.220088422298431396e-01
3.660930693149566650e-01 1.705926358699798584e-01 1.764600425958633423e-01 2.215987741947174072e-01 3.357759416103363037e-01 2.620900273323059082e-01 -1.270742565393447876e-01 7.476933598518371582e-01
2.492405176162719727e-01 -3.722157776355743408e-01 -2.327461242675781250e-01 1.068531274795532227e-01 4.295744374394416809e-02 7.735592126846313477e-02 -7.298276424407958984e-01 4.396233856678009033e-01
2.553756237030029297e-01 5.741964578628540039e-01 9.448610217077657580e-05 -1.540534794330596924e-01 -1.305754482746124268e-01 -4.570872485637664795e-01 -5.746483802795410156e-01 1.585872620344161987e-01
2.683111131191253662e-01 6.028955802321434021e-02 -1.169717833399772644e-01 -2.269503623247146606e-01 6.230025887489318848e-01 -6.805812716484069824e-01 -3.227471187710762024e-02 8.258720487356185913e-02
2.397585064172744751e-01 -4.606509581208229065e-02 -1.091134082525968552e-02 3.252475261688232422e-01 -3.942968547344207764e-01 -6.647340059280395508e-01 -3.489957749843597412e-01 3.396314978599548340e-01
2.267592400312423706e-02 3.040155172348022461e-01 -2.615675628185272217e-01 2.491168230772018433e-01 4.538201391696929932e-01 -1.436903327703475952e-02 -7.043929100036621094e-01 2.724976241588592529e-01
-7.321656495332717896e-02 5.919246077537536621e-01 -5.032443255186080933e-02 -7.240580022335052490e-02 1.443289369344711304e-01 -4.956438243389129639e-01 -5.960076451301574707e-01 1.215344816446304321e-01
3.056460916996002197e-01 3.681377768516540527e-01 1.400528568774461746e-02 3.268823921680450439e-01 -1.104171648621559143e-01 -6.698098182678222656e-01 1.629087328910827637e-01 4.202739894390106201e-01
1.793954521417617798e-01 3.864802122116088867e-01 2.923036515712738037e-01 1.330838650465011597e-01 3.680926561355590820e-01 -7.073429822921752930e-01 1.693012565374374390e-01 2.254071682691574097e-01
2.611208856105804443e-01 5.615140125155448914e-02 -2.713608145713806152e-01 6.261113882064819336e-01 4.838580191135406494e-01 -4.156068265438079834e-01 -1.317299902439117432e-01 1.970032453536987305e-01
2.396392673254013062e-01 1.903941333293914795e-01 -1.270450502634048462e-01 4.366115629673004150e-01 -3.499187529087066650e-01 -6.004847884178161621e-01 -1.864649951457977295e-01 4.263316094875335693e-01
-1.287269294261932373e-01 1.131851524114608765e-01 -5.623281374573707581e-02 7.592471241950988770e-01 1.301335394382476807e-01 -3.377864062786102295e-01 -2.822462022304534912e-01 4.246208369731903076e-01
1.906441599130630493e-01 3.088997006416320801e-01 4.387652128934860229e-02 6.223188042640686035e-01 2.921459376811981201e-01 -3.178575634956359863e-02 -5.261686444282531738e-01 3.403190076351165771e-01
1.355749927461147308e-02 6.472762674093246460e-02 -2.106660008430480957e-01 -4.240936338901519775e-01 5.099574923515319824e-01 8.410901762545108795e-03 -2.336016744375228882e-01 6.757911443710327148e-01
4.342091679573059082e-01 -7.801356166601181030e-02 2.037321478128433228e-01 1.574323326349258423e-01 6.669066548347473145e-01 -5.083873867988586426e-01 -1.761600971221923828e-01 6.949921697378158569e-02
-2.499684095382690430e-01 -1.811335682868957520e-01 8.003139495849609375e-02 -1.970020383596420288e-01 4.285960197448730469e-01 -2.826120257377624512e-01 -6.384877562522888184e-01 4.338906407356262207e-01
2.376282513141632080e-01 3.098217248916625977e-01 1.633044914342463017e-03 5.502910166978836060e-02 -4.067369699478149414e-01 1.041210591793060303e-01 -2.743363678455352783e-01 7.700492143630981445e-01
-2.106315046548843384e-01 2.208521962165832520e-01 -3.755063712596893311e-01 1.398439109325408936e-01 4.254575371742248535e-01 -4.574979655444622040e-03 -6.307646632194519043e-01 4.091432690620422363e-01
5.468533635139465332e-01 -2.632438018918037415e-02 -1.655936092138290405e-01 1.200451776385307312e-01 6.170251369476318359e-01 -4.496307969093322754e-01 1.539811044931411743e-01 2.276584506034851074e-01
5.613197758793830872e-02 2.305801808834075928e-01 3.733012452721595764e-02 6.270149946212768555e-01 5.084875226020812988e-01 -2.406364083290100098e-01 -4.118034839630126953e-01 2.511833310127258301e-01
2.401625923812389374e-02 4.171982705593109131e-01 -1.319401115179061890e-01 -3.617618978023529053e-02 5.400248169898986816e-01 1.092761456966400146e-01 -1.074792072176933289e-01 7.010933756828308105e-01
4.085750579833984375e-01 4.384840428829193115e-01 -1.107617393136024475e-01 5.426802635192871094e-01 2.756876349449157715e-01 -1.005070209503173828e-01 -4.404161870479583740e-01 2.322853952646255493e-01
4.151050150394439697e-01 2.667600810527801514e-01 -1.133754923939704895e-01 5.959727168083190918e-01 -1.058716177940368652e-01 -3.710084259510040283e-01 3.370427340269088745e-02 4.883620738983154297e-01
-2.221235819160938263e-02 -1.035574004054069519e-01 1.287253499031066895e-01 -2.015242129564285278e-01 5.543999075889587402e-01 -1.002784296870231628e-01 4.822358861565589905e-02 7.822145819664001465e-01
3.339783251285552979e-01 -4.204392135143280029e-01 3.395341932773590088e-01 3.178626596927642822e-01 3.477862775325775146e-01 -8.715429157018661499e-02 -5.323409438133239746e-01 2.888444662094116211e-01
6.461966782808303833e-02 -1.688679009675979614e-01 -8.632732182741165161e-02 3.752280175685882568e-01 -7.697922177612781525e-03 -8.118626475334167480e-01 -3.100176751613616943e-01 2.525238394737243652e-01
4.393257200717926025e-01 8.555837720632553101e-02 -9.188723564147949219e-02 4.907703101634979248e-01 -3.883826136589050293e-01 -4.240817725658416748e-01 -1.541962325572967529e-01 4.426185488700866699e-01
7.169775366783142090e-01 -1.839577555656433105e-01 4.687399417161941528e-02 7.172031700611114502e-02 1.928308159112930298e-01 -2.086543440818786621e-01 -5.990167856216430664e-01 7.225362956523895264e-02
9.462478919886052608e-04 -5.271127820014953613e-01 -3.439241051673889160e-01 -2.065367698669433594e-01 6.234969943761825562e-02 -1.830797493457794189e-01 -5.247352719306945801e-01 4.984548985958099365e-01
4.308074116706848145e-01 1.497295349836349487e-01 9.886866062879562378e-02 -4.989091455936431885e-01 3.262579813599586487e-02 -2.275379598140716553e-01 1.732982844114303589e-01 6.711412072181701660e-01
3.542405962944030762e-01 2.364500612020492554e-01 2.198525518178939819e-01 3.891234099864959717e-01 -3.695699870586395264e-01 -5.065563321113586426e-01 -8.877319097518920898e-02 4.666807353496551514e-01
1.515162885189056396e-01 5.663977265357971191e-01 2.437313348054885864e-01 -4.135649651288986206e-02 -9.047356992959976196e-02 -5.257555246353149414e-01 -5.290281176567077637e-01 1.750598847866058350e-01
-8.408683538436889648e-02 -2.273519337177276611e-01 -2.277534753084182739e-01 -2.344682812690734863e-01 3.695847988128662109e-01 -3.686740994453430176e-03 -2.149714082479476929e-01 8.072015047073364258e-01
4.356006681919097900e-01 1.679216921329498291e-01 -3.148630559444427490e-01 -3.720486760139465332e-01 4.990758597850799561e-01 3.538737073540687561e-02 -3.403902351856231689e-01 4.222569167613983154e-01
-6.493641436100006104e-02 -4.042251035571098328e-02 -1.930634863674640656e-02 4.832983314990997314e-01 -2.316779829561710358e-02 -7.613894939422607422e-01 -1.976006031036376953e-01 3.753700852394104004e-01
1.454663276672363281e-02 -1.173163801431655884e-01 -6.439382582902908325e-02 -5.757292509078979492e-01 4.725947678089141846e-01 -1.861120462417602539e-01 -2.422987520694732666e-01 5.776870846748352051e-01
-3.943091630935668945e-02 5.427327156066894531e-01 -2.977445535361766815e-02 6.344749033451080322e-02 1.026426106691360474e-01 -5.385539531707763672e-01 -6.230976581573486328e-01 1.007360368967056274e-01
1.360100954771041870e-01 -1.299988180398941040e-01 -2.047539204359054565e-01 5.856787562370300293e-01 -1.338294520974159241e-02 -1.549638509750366211e-01 -6.857700347900390625e-01 2.918636500835418701e-01
3.597255349159240723e-01 3.284332156181335449e-01 -1.126363947987556458e-01 1.320760548114776611e-01 1.553480923175811768e-01 -7.938928604125976562e-01 1.684580743312835693e-01 2.232061177492141724e-01
6.632069498300552368e-02 -2.373134940862655640e-01 -3.236283659934997559e-01 -3.103010058403015137e-01 1.848483681678771973e-01 4.472082015126943588e-03 -1.324407458305358887e-01 8.285725116729736328e-01
-6.917903572320938110e-02 -2.278402894735336304e-01 -7.369694858789443970e-02 1.065377071499824524e-01 2.124011367559432983e-01 -8.566225171089172363e-01 -5.283343046903610229e-02 3.805440366268157959e-01
1.095271557569503784e-01 -2.904958426952362061e-01 -1.106462627649307251e-02 -2.374120801687240601e-01 5.163359642028808594e-01 2.657901868224143982e-02 -4.894341826438903809e-01 5.833301544189453125e-01
5.255743265151977539e-01 -4.632671177387237549e-02 -3.520067781209945679e-02 4.604234099388122559e-01 3.022427437826991081e-03 -6.631453037261962891e-01 -5.303939059376716614e-02 2.565400898456573486e-01
2.840476632118225098e-01 3.089290112257003784e-02 2.405185848474502563e-01 3.267237246036529541e-01 -3.067132532596588135e-01 -6.957255601882934570e-01 -8.535159379243850708e-02 4.103330373764038086e-01
8.002668619155883789e-02 -1.813586652278900146e-01 2.749132178723812103e-02 -1.173860207200050354e-01 5.142202973365783691e-01 6.409323215484619141e-02 -6.670247316360473633e-01 4.824077188968658447e-01
3.253112435340881348e-01 4.900159239768981934e-01 -2.856882214546203613e-01 -3.720430657267570496e-02 4.365557432174682617e-01 -2.889063358306884766e-01 -5.397906303405761719e-01 7.505531609058380127e-02
3.041292130947113037e-01 2.399922162294387817e-01 -9.848994761705398560e-02 4.608607292175292969e-01 -3.113064467906951904e-01 -5.556035637855529785e-01 -9.062395244836807251e-02 4.625977575778961182e-01
3.135646283626556396e-01 1.002775654196739197e-01 1.562855839729309082e-01 3.868064582347869873e-01 -7.576722651720046997e-02 -7.221798896789550781e-01 -4.201145172119140625e-01 1.174590960144996643e-01
2.433881014585494995e-01 2.380566596984863281e-01 -7.246907800436019897e-02 4.414797723293304443e-01 -3.174741566181182861e-01 -5.777293443679809570e-01 -6.586528569459915161e-02 4.950108826160430908e-01
1.992361098527908325e-01 -7.151843607425689697e-02 -1.304396390914916992e-01 1.967761218547821045e-01 5.321998596191406250e-01 -6.393203735351562500e-01 2.599007785320281982e-01 3.740840256214141846e-01
7.235602289438247681e-02 -2.404413372278213501e-01 -8.246469497680664062e-02 -1.344265881925821304e-02 1.207265034317970276e-01 -3.795530200004577637e-01 -8.681949973106384277e-01 1.325650960206985474e-01
5.391181111335754395e-01 4.374047815799713135e-01 -3.191139400005340576e-01 -1.171547845005989075e-01 4.487822651863098145e-01 -1.210032179951667786e-01 -3.786754906177520752e-01 2.074299752712249756e-01
7.825430482625961304e-02 -1.640990562736988068e-02 -2.165334820747375488e-01 4.659389257431030273e-01 5.721638202667236328e-01 1.035231053829193115e-01 -5.350703597068786621e-01 3.243954479694366455e-01
1.499421894550323486e-01 5.506167411804199219e-01 -2.175205945968627930e-02 5.993149876594543457e-01 1.834512054920196533e-01 -3.315799534320831299e-01 -2.948642373085021973e-01 2.900728881359100342e-01
-1.853071898221969604e-01 1.067775636911392212e-01 -1.819401979446411133e-01 4.210107028484344482e-01 4.785329997539520264e-01 1.914988644421100616e-02 -5.843918919563293457e-01 4.159727692604064941e-01
-9.988555312156677246e-02 7.583785057067871094e-02 -3.474078178405761719e-01 4.807682931423187256e-01 2.495535314083099365e-01 -6.159372329711914062e-01 5.328870564699172974e-02 4.335272610187530518e-01
2.995967864990234375e-01 8.314855396747589111e-02 2.316366583108901978e-01 -3.314673006534576416e-01 3.427485525608062744e-01 -1.806983649730682373e-01 1.524747163057327271e-01 7.526121139526367188e-01
3.462361693382263184e-01 3.001990020275115967e-01 -1.739107370376586914e-01 5.228001475334167480e-01 -1.831592321395874023e-01 -4.636482000350952148e-01 3.424011170864105225e-02 4.865664839744567871e-01
-1.443336158990859985e-01 -1.256411820650100708e-01 -1.777605414390563965e-01 1.297833621501922607e-01 2.355459928512573242e-01 -8.374437093734741211e-01 -8.765995502471923828e-03 3.975788950920104980e-01
-1.320716291666030884e-01 5.874923244118690491e-02 -2.719068527221679688e-01 4.848489761352539062e-01 1.394332498311996460e-01 -2.333537787199020386e-01 -7.143300175666809082e-01 2.931393980979919434e-01
1.281673908233642578e-01 -3.512628078460693359e-01 4.620219469070434570e-01 7.764672487974166870e-02 3.416385129094123840e-02 -9.994330257177352905e-02 -1.299153566360473633e-01 7.827264070510864258e-01
3.248500227928161621e-01 2.961452305316925049e-01 -4.917828738689422607e-02 5.626499056816101074e-01 -2.254113256931304932e-01 -4.388283193111419678e-01 -7.033451646566390991e-02 4.893359541893005371e-01
-1.227450370788574219e-01 1.837119460105895996e-01 -2.939979434013366699e-01 1.861675828695297241e-01 4.429305791854858398e-01 4.721308499574661255e-02 -6.918824911117553711e-01 3.911168873310089111e-01
5.160620808601379395e-01 -1.942603737115859985e-01 -1.792530715465545654e-01 4.447963237762451172e-01 -3.600899279117584229e-01 -3.008343577384948730e-01 -1.964846551418304443e-01 4.551867544651031494e-01
4.888076484203338623e-01 -5.918371081352233887e-01 5.773181095719337463e-02 -8.688013255596160889e-02 2.620017528533935547e-01 -2.459312230348587036e-01 -4.280186295509338379e-01 2.959526777267456055e-01
6.887818872928619385e-02 -1.852783709764480591e-01 -8.531121164560317993e-02 2.753921747207641602e-01 -1.522662118077278137e-02 -8.656311035156250000e-01 -1.169760972261428833e-01 3.384914100170135498e-01
5.527288913726806641e-01 1.323364078998565674e-01 -2.320372611284255981e-01 -1.367608308792114258e-01 1.325143575668334961e-01 2.833619713783264160e-01 -2.310969680547714233e-01 6.731814742088317871e-01
7.228218019008636475e-02 -1.679353713989257812e-01 -1.219486147165298462e-01 -3.523077368736267090e-01 6.169689893722534180e-01 -1.062507182359695435e-01 -4.825014472007751465e-01 4.503699839115142822e-01
5.629571676254272461e-01 -5.152013301849365234e-01 2.080963999032974243e-01 -1.087653934955596924e-01 3.327428698539733887e-01 -1.875148266553878784e-01 -3.722825348377227783e-01 2.793543338775634766e-01
-2.066137343645095825e-01 -2.861875891685485840e-01 -1.365151405334472656e-01 2.314464449882507324e-01 6.866683810949325562e-02 -7.882731556892395020e-01 -5.501831695437431335e-02 4.172374904155731201e-01
-3.385154902935028076e-01 -1.106576621532440186e-01 4.221208095550537109e-01 -1.637291908264160156e-01 -8.564476668834686279e-02 -4.704143702983856201e-01 -3.704092800617218018e-01 5.498557686805725098e-01
2.637801468372344971e-01 1.213173046708106995e-01 1.824040114879608154e-01 3.303932547569274902e-01 -5.099381804466247559e-01 -4.060499966144561768e-01 -3.466731905937194824e-01 4.776770770549774170e-01
6.850333213806152344e-01 -2.099087238311767578e-01 3.370815888047218323e-02 2.252351939678192139e-01 3.267842531204223633e-01 -2.213870361447334290e-02 -5.508487820625305176e-01 1.552038192749023438e-01
1.639614105224609375e-01 1.924656331539154053e-01 1.616495996713638306e-01 4.307869076728820801e-01 -1.732049882411956787e-01 -6.877232789993286133e-01 -4.182440340518951416e-01 2.155789732933044434e-01
5.366584062576293945e-01 3.327163457870483398e-01 -2.760376334190368652e-01 -4.218740165233612061e-01 4.030284583568572998e-01 -2.259537279605865479e-01 -2.532414793968200684e-01 2.636381089687347412e-01
3.424071967601776123e-01 -3.712467104196548462e-02 3.561395406723022461e-01 -2.008752077817916870e-01 4.368804991245269775e-01 -1.409109979867935181e-01 1.341045200824737549e-01 6.967699527740478516e-01
-1.782683581113815308e-01 -3.040518164634704590e-01 -4.433555528521537781e-02 -1.087067425251007080e-01 1.329926401376724243e-01 -1.293111220002174377e-02 -5.070343017578125000e-01 7.661931514739990234e-01
1.591863781213760376e-01 4.338702261447906494e-01 -3.660618364810943604e-01 -2.452428489923477173e-01 3.868666291236877441e-02 -5.832900404930114746e-01 -4.965484440326690674e-01 6.314075738191604614e-02
-4.307806491851806641e-01 -1.745417900383472443e-02 1.293790340423583984e-01 5.503219552338123322e-03 6.277681589126586914e-01 -2.188239246606826782e-01 -1.773720532655715942e-01 5.691367387771606445e-01
2.263726592063903809e-01 -4.200371205806732178e-01 -4.379447177052497864e-02 -3.087013959884643555e-01 -1.728980243206024170e-01 -2.498470693826675415e-01 -6.696536540985107422e-01 3.665467798709869385e-01
-3.602928519248962402e-01 -1.272484362125396729e-01 3.587828278541564941e-01 -1.442272067070007324e-01 3.141621351242065430e-01 -2.954893112182617188e-01 -2.923297286033630371e-01 6.580287814140319824e-01
6.217261552810668945e-01 -2.954741418361663818e-01 1.355427503585815430e-01 2.014722377061843872e-01 5.829939246177673340e-01 -2.590152025222778320e-01 -2.821266651153564453e-02 2.437663376331329346e-01
7.217069268226623535e-01 -2.665083706378936768e-01 -3.900165855884552002e-02 -1.315547823905944824e-01 -1.279474329203367233e-02 1.773579865694046021e-01 -2.563901841640472412e-01 5.403046011924743652e-01
-7.044979929924011230e-02 1.764373667538166046e-02 -3.539041876792907715e-01 -4.332088828086853027e-01 3.814577758312225342e-01 -7.427047193050384521e-02 -4.657321870326995850e-01 5.602450966835021973e-01
-2.518672049045562744e-01 -1.573444716632366180e-02 -2.994699776172637939e-02 -1.065251156687736511e-01 4.112377762794494629e-01 -1.355000138282775879e-01 1.377010904252529144e-02 8.581402301788330078e-01
-1.852789670228958130e-01 5.368106532841920853e-03 6.506403088569641113e-01 -7.011033594608306885e-02 2.335028201341629028e-01 -3.938186168670654297e-01 -3.374263048171997070e-01 4.625164270401000977e-01
-2.007609978318214417e-02 2.007307559251785278e-01 -1.613843590021133423e-01 3.947075605392456055e-01 4.313985407352447510e-01 1.446379870176315308e-01 -5.591763854026794434e-01 5.077028274536132812e-01
6.205804944038391113e-01 -3.140625655651092529e-01 3.004491627216339111e-01 3.227163851261138916e-01 1.312696486711502075e-01 -6.009906157851219177e-02 -4.939109981060028076e-01 2.388250082731246948e-01
-8.164843916893005371e-02 4.144671261310577393e-01 -7.819319143891334534e-03 9.426038712263107300e-02 3.191271051764488220e-02 -8.035316467285156250e-01 1.216549053788185120e-01 3.887454569339752197e-01
3.466317057609558105e-01 5.244601368904113770e-01 -7.964372634887695312e-02 4.798947274684906006e-01 2.493620663881301880e-01 -1.563018709421157837e-01 -4.735288619995117188e-01 2.393840849399566650e-01
1.667062938213348389e-01 -1.861905455589294434e-01 -5.743314977735280991e-03 2.276663482189178467e-01 2.503452003002166748e-01 -8.626398444175720215e-01 -2.264687567949295044e-01 1.660388112068176270e-01
-4.981717839837074280e-02 4.662892520427703857e-01 -1.979398354887962341e-02 1.698409169912338257e-01 -1.115712244063615799e-02 -4.234085977077484131e-01 -7.375718951225280762e-01 1.656599193811416626e-01
-7.618776708841323853e-02 -3.727664053440093994e-01 -1.190968416631221771e-02 -4.228216782212257385e-02 5.088845491409301758e-01 2.058196067810058594e-02 -2.644295692443847656e-01 7.238789796829223633e-01
5.459150075912475586e-01 -8.326062560081481934e-02 1.916217952966690063e-01 5.633612871170043945e-01 -7.278193533420562744e-02 -2.170290052890777588e-01 -4.721623361110687256e-01 2.561515569686889648e-01
2.943874597549438477e-01 4.436885118484497070e-01 -5.698219537734985352e-01 -1.932065486907958984e-01 -1.589663177728652954e-01 -4.314147531986236572e-01 -2.999161779880523682e-01 2.304604649543762207e-01
-3.160181939601898193e-01 1.967939436435699463e-01 -3.179632723331451416e-01 4.321269392967224121e-01 9.894215315580368042e-02 6.290224939584732056e-02 -1.092322096228599548e-01 7.401975989341735840e-01
3.886699378490447998e-01 1.335424631834030151e-01 -3.475415706634521484e-01 9.023944288492202759e-02 2.126552760601043701e-01 -6.096783280372619629e-01 3.777647018432617188e-01 3.775415718555450439e-01
6.573823094367980957e-01 -3.770004957914352417e-02 6.403839588165283203e-02 -1.120452284812927246e-01 9.798530489206314087e-02 2.159141898155212402e-01 -3.261979520320892334e-01 6.222115159034729004e-01
4.777120053768157959e-02 -2.924409881234169006e-02 -3.414266407489776611e-01 -2.284893989562988281e-01 -4.634439945220947266e-02 1.113098859786987305e-01 -4.507321715354919434e-01 7.812720537185668945e-01
4.207737743854522705e-01 -2.372750639915466309e-01 1.712789684534072876e-01 4.124018847942352295e-01 6.716374754905700684e-01 -1.437609344720840454e-01 -2.577195763587951660e-01 1.704542487859725952e-01
8.975034952163696289e-02 -4.294886291027069092e-01 -8.427195250988006592e-02 -2.563374340534210205e-01 1.247452050447463989e-01 -2.032688707113265991e-01 -6.680448651313781738e-01 4.811551570892333984e-01
8.649595081806182861e-02 4.083112478256225586e-01 -2.201370745897293091e-01 -3.737029433250427246e-02 1.872218698263168335e-01 1.623139977455139160e-01 -5.096643567085266113e-01 6.743798255920410156e-01
4.123218059539794922e-01 3.720785379409790039e-01 -6.195727586746215820e-01 -5.494165420532226562e-02 1.048787590116262436e-02 -3.953476250171661377e-01 -3.558801412582397461e-01 1.469656229019165039e-01
-1.738236099481582642e-01 -6.213965639472007751e-02 5.519640631973743439e-03 5.027104616165161133e-01 2.042834460735321045e-01 -4.421342536807060242e-02 -6.793460845947265625e-01 4.560462236404418945e-01
2.158776372671127319e-01 1.623646616935729980e-01 -3.403519392013549805e-01 2.006069570779800415e-01 4.262076616287231445e-01 1.518813818693161011e-01 1.290181279182434082e-01 7.413402795791625977e-01
-1.745463013648986816e-01 -1.116589903831481934e-01 -3.408245742321014404e-01 4.489259421825408936e-01 -7.259315252304077148e-02 5.836724117398262024e-02 -5.305362939834594727e-01 5.909525156021118164e-01
4.044127464294433594e-01 5.468392968177795410e-01 -1.589974611997604370e-01 -2.009302079677581787e-01 2.830438911914825439e-01 1.086282059550285339e-01 -4.068064689636230469e-01 4.629883766174316406e-01
6.398925185203552246e-01 1.256021857261657715e-01 -3.269533514976501465e-01 -2.037878781557083130e-01 4.560026824474334717e-01 -3.756447732448577881e-01 -2.521854937076568604e-01 1.169981285929679871e-01
2.593318223953247070e-01 2.129994779825210571e-01 1.034687310457229614e-01 5.415082573890686035e-01 4.458552300930023193e-01 -2.716800868511199951e-01 -9.071708470582962036e-02 5.501040220260620117e-01
2.942313849925994873e-01 3.233736753463745117e-01 -3.491067588329315186e-01 1.128441374748945236e-02 6.785764694213867188e-01 -3.828644752502441406e-01 1.629928350448608398e-01 2.307309061288833618e-01
2.517313659191131592e-01 -2.465900629758834839e-01 -1.132560148835182190e-01 -4.902293086051940918e-01 3.565265834331512451e-01 -2.431959100067615509e-02 -2.393482178449630737e-01 6.615760922431945801e-01
-2.319002896547317505e-01 -3.759113550186157227e-01 4.957332089543342590e-02 -6.586948782205581665e-02 5.726950764656066895e-01 -2.667421102523803711e-01 -4.512602388858795166e-01 4.419839382171630859e-01
3.707060217857360840e-01 9.495221823453903198e-02 -2.031635195016860962e-01 1.152584236115217209e-02 6.939685344696044922e-01 -5.331848859786987305e-01 1.100002899765968323e-01 1.848630905151367188e-01
8.018773794174194336e-02 3.425399065017700195e-01 1.689746230840682983e-02 -3.007660387083888054e-03 -1.223161518573760986e-01 -3.924179077148437500e-01 -8.271730542182922363e-01 1.509090662002563477e-01
-1.327710151672363281e-01 -3.263038694858551025e-01 -2.164689153432846069e-01 3.047775328159332275e-01 -6.795132160186767578e-02 -6.286720633506774902e-01 2.738521061837673187e-02 5.792699456214904785e-01
-4.346420615911483765e-02 1.588488072156906128e-01 -3.018662929534912109e-01 2.146788984537124634e-01 2.942339777946472168e-01 -8.006969094276428223e-01 3.195497766137123108e-02 3.270431458950042725e-01
-1.573424413800239563e-02 7.770691812038421631e-02 -2.056888304650783539e-03 -3.315124660730361938e-02 -2.117804437875747681e-01 1.117866411805152893e-01 -5.249621868133544922e-01 8.122057318687438965e-01
5.458850860595703125e-01 1.221003010869026184e-01 -4.122827947139739990e-01 4.112220406532287598e-01 -1.756197810173034668e-01 -3.415364027023315430e-01 1.194639354944229126e-01 4.315775334835052490e-01
2.189216911792755127e-01 4.573171436786651611e-01 2.202009595930576324e-02 -1.914169490337371826e-01 -2.337409369647502899e-02 -6.245428919792175293e-01 -5.549214482307434082e-01 8.527171611785888672e-02
3.310142159461975098e-01 1.913217306137084961e-01 -2.308915406465530396e-01 5.914745926856994629e-01 -1.241532415151596069e-01 -3.169410824775695801e-01 1.643950939178466797e-01 5.547803044319152832e-01
1.683393269777297974e-01 2.342417985200881958e-01 -1.893352419137954712e-01 2.781165242195129395e-01 7.405421137809753418e-01 -3.630264699459075928e-01 1.835663914680480957e-01 2.995140552520751953e-01
3.861031532287597656e-01 -6.536576896905899048e-02 -9.800495207309722900e-02 3.585954010486602783e-01 -5.224503278732299805e-01 -3.702330589294433594e-01 -2.660955190658569336e-01 4.770977795124053955e-01
5.154378414154052734e-01 -3.804062604904174805e-01 -1.349779516458511353e-01 -3.162686526775360107e-01 2.503456473350524902e-01 -2.799713909626007080e-01 -5.433609485626220703e-01 1.872753947973251343e-01
1.394160985946655273e-01 -1.176715567708015442e-01 -2.614053487777709961e-01 3.292715251445770264e-01 2.781457006931304932e-01 -6.857944130897521973e-01 2.000673264265060425e-01 4.497311115264892578e-01
3.884634673595428467e-01 -1.923326253890991211e-01 1.994522660970687866e-02 -3.648045659065246582e-01 -5.753718316555023193e-02 -5.086234211921691895e-01 -6.365021467208862305e-01 1.071484908461570740e-01
1.483451575040817261e-01 -2.593677639961242676e-01 -4.549995437264442444e-02 -3.307829499244689941e-01 -9.189812093973159790e-02 -4.635939896106719971e-01 -7.294011712074279785e-01 2.093895524740219116e-01
2.495223134756088257e-01 -1.667018830776214600e-01 -3.096106648445129395e-02 4.967080652713775635e-01 -5.975855514407157898e-02 -6.934047341346740723e-01 -2.918959259986877441e-01 3.044457435607910156e-01
-1.451047509908676147e-01 -1.197007745504379272e-01 1.520941108465194702e-01 -4.175516664981842041e-01 -1.619782596826553345e-01 -3.158288002014160156e-01 -6.198008656501770020e-01 5.069482326507568359e-01
-1.209055259823799133e-01 -7.364808022975921631e-02 -2.939352691173553467e-01 2.925202548503875732e-01 1.080024838447570801e-01 -6.670435070991516113e-01 1.527997255325317383e-01 5.727410912513732910e-01
-2.924902141094207764e-01 -2.161961048841476440e-01 -1.599470973014831543e-01 1.715287268161773682e-01 4.554441869258880615e-01 5.658629164099693298e-02 -3.113805055618286133e-01 7.107138633728027344e-01
4.588824808597564697e-01 4.870250821113586426e-01 -1.621552407741546631e-01 2.278753556311130524e-02 3.648538887500762939e-01 -4.018104374408721924e-01 -4.804631173610687256e-01 -2.251086290925741196e-03
3.132784962654113770e-01 -2.582614421844482422e-01 -4.015552252531051636e-02 1.029881313443183899e-01 3.291300535202026367e-01 -1.257084682583808899e-02 3.326534330844879150e-01 7.770430445671081543e-01
5.239953994750976562e-01 4.628264605998992920e-01 -1.840266436338424683e-01 -2.226884216070175171e-01 2.336832284927368164e-01 5.024863779544830322e-02 -5.437631607055664062e-01 2.737762033939361572e-01
3.047558665275573730e-01 2.475682795047760010e-01 -3.783609345555305481e-02 2.769298106431961060e-02 -1.840435117483139038e-01 1.927464902400970459e-01 -2.774056196212768555e-01 8.340613245964050293e-01
-1.588161438703536987e-01 2.462392747402191162e-01 -1.321725249290466309e-01 3.367410600185394287e-01 -1.377459913492202759e-01 1.405956000089645386e-01 -2.812747359275817871e-01 8.157347440719604492e-01
3.065962195396423340e-01 6.104576587677001953e-01 -5.109988898038864136e-02 1.097350493073463440e-01 5.888865590095520020e-01 -1.147498637437820435e-01 -1.963740289211273193e-01 3.466549217700958252e-01
4.909915849566459656e-02 -1.126202270388603210e-01 -4.034357368946075439e-01 -5.634953379631042480e-01 3.652701973915100098e-01 -1.945286095142364502e-01 -2.331213094294071198e-02 5.768981575965881348e-01
7.201118469238281250e-01 1.383185386657714844e-01 3.409943878650665283e-01 -3.447949588298797607e-01 2.513668239116668701e-01 -2.904221713542938232e-01 -8.767873048782348633e-02 2.681942880153656006e-01
5.898742750287055969e-02 -4.170196652412414551e-01 -3.323954939842224121e-01 -1.351795643568038940e-01 6.566888839006423950e-02 6.793491542339324951e-02 -4.161618053913116455e-01 7.153576016426086426e-01
4.857113063335418701e-01 1.169619783759117126e-01 -1.193080991506576538e-01 -3.643245697021484375e-01 -1.726371943950653076e-01 9.847880154848098755e-02 -2.589317262172698975e-01 7.049044370651245117e-01
2.178619205951690674e-01 -1.914149224758148193e-01 4.625041484832763672e-01 -4.047755524516105652e-02 -1.438363939523696899e-01 -1.180773526430130005e-01 -2.950349077582359314e-02 8.153811097145080566e-01
-4.336289316415786743e-02 8.621060848236083984e-02 6.066043972969055176e-01 1.791011840105056763e-01 4.639183636754751205e-03 -3.244819045066833496e-01 -6.001657247543334961e-01 3.537404537200927734e-01
-1.281764060258865356e-01 -1.281810849905014038e-01 1.924241781234741211e-01 -1.245754659175872803e-01 5.960012674331665039e-01 -8.537640422582626343e-02 -7.208324968814849854e-02 7.395212650299072266e-01
8.618945628404617310e-02 4.867805540561676025e-02 1.373877972364425659e-01 6.605989933013916016e-01 3.392318189144134521e-01 2.193431742489337921e-02 -5.370864868164062500e-01 3.618206381797790527e-01
-9.170677512884140015e-02 2.060805819928646088e-02 -3.941562175750732422e-01 -4.482243657112121582e-01 1.032336056232452393e-01 -8.230065554380416870e-02 -5.228778719902038574e-01 5.865740776062011719e-01
3.710132092237472534e-02 -1.024964153766632080e-01 -2.180132269859313965e-01 -3.975625634193420410e-01 5.248015522956848145e-01 7.164799608290195465e-03 -1.146639585494995117e-01 7.027919888496398926e-01
2.022709697484970093e-01 2.832469046115875244e-01 -2.991956770420074463e-01 -4.517636448144912720e-02 3.800833364948630333e-03 -6.847136020660400391e-01 3.710780441761016846e-01 4.251501262187957764e-01
3.460437357425689697e-01 3.608560562133789062e-02 -1.779568940401077271e-01 5.064897537231445312e-01 -3.407698869705200195e-01 -4.790289103984832764e-01 -3.081551492214202881e-01 3.875546455383300781e-01
1.978636980056762695e-01 3.802795410156250000e-01 -3.737543523311614990e-01 1.637467294931411743e-01 -3.972951471805572510e-01 -5.493611693382263184e-01 -3.094091713428497314e-01 3.071757555007934570e-01
1.156249493360519409e-01 -3.274227678775787354e-02 -4.297625124454498291e-01 -6.404570341110229492e-01 1.785108149051666260e-01 -2.003682404756546021e-01 -2.622799575328826904e-01 4.998733699321746826e-01
3.819788992404937744e-01 3.437696099281311035e-01 -1.920988112688064575e-01 -3.797748684883117676e-01 5.422096848487854004e-01 -2.330539673566818237e-01 -4.470870792865753174e-01 8.118614554405212402e-02
5.138735771179199219e-01 8.699221536517143250e-03 4.046834707260131836e-01 3.467306196689605713e-01 4.465264379978179932e-01 -2.751209735870361328e-01 -3.803037703037261963e-01 1.793292611837387085e-01
2.500036954879760742e-01 5.525103211402893066e-01 -6.832420080900192261e-02 3.954044580459594727e-01 3.375819623470306396e-01 -6.398650258779525757e-02 -4.998511373996734619e-01 3.214196562767028809e-01
2.580864429473876953e-01 2.794403396546840668e-02 7.271239161491394043e-01 1.143320426344871521e-01 4.059673249721527100e-01 -2.074878811836242676e-01 -1.795448958873748779e-01 3.882429003715515137e-01
8.156941086053848267e-02 4.673102498054504395e-01 -2.336854487657546997e-01 4.280410110950469971e-01 3.701175153255462646e-01 -1.623752862215042114e-01 -5.581604838371276855e-01 2.494866251945495605e-01
2.067264020442962646e-01 -4.969178512692451477e-02 -2.702351212501525879e-01 -5.528053641319274902e-01 3.441099524497985840e-01 -1.781881414353847504e-02 -2.596037685871124268e-01 6.245406270027160645e-01
3.420805931091308594e-02 1.281073093414306641e-01 -2.444598264992237091e-02 -2.932004332542419434e-01 6.810640096664428711e-01 3.185132518410682678e-02 -2.752189934253692627e-01 5.960249900817871094e-01
-4.458477348089218140e-02 3.591120243072509766e-01 -8.847521245479583740e-02 3.392679095268249512e-01 1.657235771417617798e-01 1.259831786155700684e-01 -6.766740083694458008e-01 4.948700666427612305e-01
1.722382847219705582e-03 -3.173508048057556152e-01 9.702061861753463745e-02 -3.097178637981414795e-01 4.654586613178253174e-01 -1.318414509296417236e-01 -4.710025489330291748e-01 5.814378857612609863e-01
-1.611821502447128296e-01 -2.358461022377014160e-01 3.527598828077316284e-02 -3.119193613529205322e-01 5.118665099143981934e-01 -1.709891706705093384e-01 -3.292602896690368652e-01 6.482298374176025391e-01
-1.669081002473831177e-01 -1.666447669267654419e-01 -8.052074909210205078e-02 -2.524290680885314941e-01 5.106052160263061523e-01 -2.337718941271305084e-02 -4.515344798564910889e-01 6.395464539527893066e-01
2.998080253601074219e-01 4.832852780818939209e-01 -9.729132056236267090e-02 -1.367281973361968994e-01 1.761978268623352051e-01 -7.316785454750061035e-01 -2.848929166793823242e-01 2.876023203134536743e-02
1.614500880241394043e-01 -1.124075427651405334e-01 -7.699251174926757812e-02 -2.907467484474182129e-01 4.169491827487945557e-01 1.099717020988464355e-01 -3.304860293865203857e-01 7.587327957153320312e-01
4.886328279972076416e-01 -5.334901213645935059e-01 -5.113233998417854309e-02 -1.813479214906692505e-01 3.943994045257568359e-01 -1.571838557720184326e-01 -3.802128732204437256e-01 3.410355746746063232e-01
-3.352315351366996765e-02 3.667730093002319336e-01 1.505244672298431396e-01 -2.289277762174606323e-01 7.495102286338806152e-02 -7.301251292228698730e-01 -4.720638394355773926e-01 1.665643453598022461e-01
-1.621148921549320221e-02 -2.087571620941162109e-01 2.494821548461914062e-01 7.307530939579010010e-02 3.586282134056091309e-01 -2.525743246078491211e-01 9.405078738927841187e-02 8.290493488311767578e-01
6.620979309082031250e-01 -4.000759422779083252e-01 3.788338005542755127e-01 8.684396743774414062e-02 2.977156341075897217e-01 -1.282050311565399170e-01 -2.978985607624053955e-01 2.381049245595932007e-01
5.734522342681884766e-01 4.463365674018859863e-01 4.023534129373729229e-04 -1.462271064519882202e-01 1.071507334709167480e-01 1.110947206616401672e-01 -3.129203617572784424e-02 6.524961590766906738e-01
-4.703294858336448669e-02 -2.675108015537261963e-01 -3.808788657188415527e-01 -1.685100048780441284e-01 6.713993847370147705e-02 -1.148976758122444153e-01 -6.877069473266601562e-01 5.119681358337402344e-01
4.491879642009735107e-01 2.638711035251617432e-01 -2.202406674623489380e-01 4.089142978191375732e-01 -1.244493797421455383e-01 -4.070283770561218262e-01 2.580154240131378174e-01 5.149308443069458008e-01
2.741125822067260742e-01 1.541389077901840210e-01 -2.622416615486145020e-01 1.673570275306701660e-01 2.723149061203002930e-01 -6.141611337661743164e-01 4.094644784927368164e-01 4.304808676242828369e-01
-2.177981659770011902e-02 -1.712570339441299438e-01 -1.370673626661300659e-01 3.507235646247863770e-01 1.967306286096572876e-01 -8.231459259986877441e-01 -1.695416867733001709e-01 2.887657880783081055e-01
6.087512373924255371e-01 -2.153525650501251221e-01 -8.242001384496688843e-02 -2.799967229366302490e-01 1.761882007122039795e-01 1.639834642410278320e-01 -2.287977933883666992e-01 6.225535273551940918e-01
9.890412539243698120e-02 -1.058724075555801392e-01 -1.866397708654403687e-01 -5.159016847610473633e-01 4.266247451305389404e-01 -1.922435164451599121e-01 6.169002875685691833e-02 6.747208237648010254e-01
-1.250241100788116455e-01 -4.351643025875091553e-01 7.434725295752286911e-03 -7.776784896850585938e-02 2.905519008636474609e-01 -7.205568999052047729e-02 -5.051904320716857910e-01 6.663844585418701172e-01
-6.243105232715606689e-02 1.406650394201278687e-01 -2.277560830116271973e-01 5.013521909713745117e-01 1.911584734916687012e-01 -2.378998845815658569e-01 -7.261101007461547852e-01 2.295980006456375122e-01
-7.829544693231582642e-02 1.935305148363113403e-01 -4.823294878005981445e-01 2.580381631851196289e-01 3.222299516201019287e-01 1.479965001344680786e-01 -5.470343828201293945e-01 4.818801879882812500e-01
3.211917877197265625e-01 4.244579076766967773e-01 -3.029296398162841797e-01 1.075813267379999161e-02 1.273940503597259521e-01 -5.413608551025390625e-01 3.959817290306091309e-01 3.983550071716308594e-01
-8.665274828672409058e-02 3.024732172489166260e-01 -5.804141163825988770e-01 4.439489841461181641e-01 -1.602195054292678833e-01 -1.823771148920059204e-01 -5.895611643791198730e-02 5.519262552261352539e-01
-2.017405331134796143e-01 4.199643731117248535e-01 -2.932530939579010010e-01 3.777565062046051025e-01 -1.473610252141952515e-01 4.989427048712968826e-03 -2.597421407699584961e-01 6.819291114807128906e-01
6.170324683189392090e-01 3.526797592639923096e-01 1.473431140184402466e-01 -2.375287115573883057e-01 -1.322298645973205566e-01 4.591424018144607544e-02 -1.383776813745498657e-01 6.148306727409362793e-01
4.081148207187652588e-01 3.812869191169738770e-01 -2.823430597782135010e-01 2.917029559612274170e-01 6.186840534210205078e-01 -2.388887852430343628e-01 -1.305896043777465820e-01 2.576097249984741211e-01
2.847568094730377197e-01 1.127676740288734436e-01 -4.163918644189834595e-02 4.781741797924041748e-01 -5.240367725491523743e-02 -7.563326358795166016e-01 -1.980102956295013428e-01 2.486353069543838501e-01
1.800000071525573730e-01 -1.016344204545021057e-01 -3.320918679237365723e-01 1.494488120079040527e-01 -2.251717261970043182e-02 6.988439708948135376e-02 -8.467229008674621582e-01 3.198748230934143066e-01
9.779670834541320801e-02 4.160935282707214355e-01 2.926915884017944336e-01 2.472238838672637939e-01 3.103110492229461670e-01 8.718085289001464844e-02 -1.957689039409160614e-02 7.524874210357666016e-01
-1.439111977815628052e-01 -2.905124425888061523e-01 -8.327908813953399658e-02 -2.417843043804168701e-01 1.381981074810028076e-01 -2.012700773775577545e-02 -4.622493982315063477e-01 7.722167372703552246e-01
3.235273063182830811e-01 7.994974404573440552e-02 -1.807626634836196899e-01 -4.416590332984924316e-01 3.824574649333953857e-01 7.045476138591766357e-02 -2.598911225795745850e-01 6.651460528373718262e-01
1.625534594058990479e-01 1.457352340221405029e-01 -3.438095450401306152e-01 2.656791210174560547e-01 4.503666758537292480e-01 -2.274454385042190552e-02 -7.275502085685729980e-01 1.756996810436248779e-01
5.615982413291931152e-01 2.260144203901290894e-01 -1.351064443588256836e-01 6.470923312008380890e-03 4.496341347694396973e-01 -5.130215883255004883e-01 2.736046612262725830e-01 2.738757431507110596e-01
1.065565496683120728e-01 2.865192592144012451e-01 -2.404914498329162598e-01 1.441330015659332275e-01 -6.250169873237609863e-02 1.946806460618972778e-01 -7.023843526840209961e-01 5.411018729209899902e-01
3.017625212669372559e-01 5.296998023986816406e-01 -4.118823409080505371e-01 -2.077607065439224243e-01 -2.422708719968795776e-01 -4.755119681358337402e-01 -1.712915897369384766e-01 3.184309005737304688e-01
-9.938772022724151611e-02 -1.259522885084152222e-01 6.153515577316284180e-01 5.337812472134828568e-03 -7.735244929790496826e-02 -4.589740037918090820e-01 -5.203332304954528809e-01 3.289147615432739258e-01
3.805212080478668213e-01 -2.964076697826385498e-01 3.974151909351348877e-01 -9.109752625226974487e-02 9.694476611912250519e-03 -7.374886423349380493e-02 -2.074987394735217094e-03 7.717325687408447266e-01
3.740865886211395264e-01 3.243784308433532715e-01 -2.488313168287277222e-01 1.921793371438980103e-01 -2.622080743312835693e-01 2.088339924812316895e-01 -2.506756484508514404e-01 6.933866143226623535e-01
-1.564144492149353027e-01 9.930270910263061523e-02 -1.032781135290861130e-02 3.442995548248291016e-01 6.698184609413146973e-01 -2.921641469001770020e-01 -1.788125932216644287e-01 5.301265716552734375e-01
7.291478514671325684e-01 1.762869060039520264e-01 1.236794423311948776e-02 1.558884140104055405e-02 -1.379479914903640747e-01 1.773037761449813843e-01 -1.712111979722976685e-01 5.975709557533264160e-01
1.578438133001327515e-01 -2.780583202838897705e-01 -1.553700864315032959e-01 -3.331223428249359131e-01 2.990962564945220947e-01 -2.380771795287728310e-03 -1.565961986780166626e-01 8.054017424583435059e-01
2.489251494407653809e-01 -2.903983891010284424e-01 -3.623525500297546387e-01 -2.837347686290740967e-01 4.615050256252288818e-01 -1.157142687588930130e-03 5.690633878111839294e-02 6.524368524551391602e-01
-1.225973591208457947e-01 -3.529095947742462158e-01 -1.585287004709243774e-01 -4.147943258285522461e-01 2.978786826133728027e-01 -4.248830676078796387e-01 -4.768820405006408691e-01 4.081240594387054443e-01
1.507225073873996735e-02 1.450644582509994507e-01 -2.083068639039993286e-01 2.765299975872039795e-01 4.631978645920753479e-02 -8.560087680816650391e-01 3.085147961974143982e-02 3.507424890995025635e-01
1.918760091066360474e-01 3.963039517402648926e-01 -3.474790751934051514e-01 6.467283517122268677e-02 -2.808723971247673035e-02 2.435373812913894653e-01 -3.120352029800415039e-01 7.236969470977783203e-01
1.285034120082855225e-01 -5.964144691824913025e-02 -4.580327495932579041e-02 -6.051691770553588867e-01 -1.038588583469390869e-01 -4.693149328231811523e-01 -5.519568920135498047e-01 2.755038738250732422e-01
2.673241198062896729e-01 6.660345941781997681e-02 5.599040985107421875e-01 2.063560038805007935e-01 1.570629626512527466e-01 -2.833587117493152618e-02 -2.403537482023239136e-01 6.962649226188659668e-01
5.048641562461853027e-01 4.354757666587829590e-01 -2.137637883424758911e-01 3.742067217826843262e-01 -8.867552876472473145e-02 -4.943071305751800537e-01 5.272063985466957092e-02 3.387700319290161133e-01
-3.430263698101043701e-02 2.211810797452926636e-01 -2.745986282825469971e-01 4.371367394924163818e-01 1.456644386053085327e-02 -1.807402968406677246e-01 -7.406600117683410645e-01 3.193002939224243164e-01
2.782468497753143311e-01 1.457444392144680023e-02 -9.404236823320388794e-02 1.292367428541183472e-01 7.663469314575195312e-01 -5.275954008102416992e-01 4.096555709838867188e-02 1.717481315135955811e-01
4.797226563096046448e-02 -1.870978176593780518e-01 -1.430294066667556763e-01 -5.098890066146850586e-01 7.922472804784774780e-02 -5.164983272552490234e-01 -5.974642634391784668e-01 2.285567820072174072e-01
7.029894739389419556e-02 -1.009301990270614624e-01 2.855554455891251564e-03 -3.644750416278839111e-01 6.503946781158447266e-01 -1.145874112844467163e-01 -1.773959547281265259e-01 6.200066208839416504e-01
2.096348702907562256e-01 -1.648477464914321899e-01 -1.410585343837738037e-01 1.814448088407516479e-01 6.971453428268432617e-01 -5.281989574432373047e-01 1.462630182504653931e-01 2.994332015514373779e-01
1.322258561849594116e-01 2.010783255100250244e-01 4.402465224266052246e-01 6.716397404670715332e-02 2.882924862205982208e-02 -1.674818247556686401e-02 4.388804361224174500e-02 8.606498241424560547e-01
-7.047290354967117310e-02 2.633375823497772217e-01 5.884841084480285645e-02 7.792106270790100098e-02 -9.661894291639328003e-02 -4.569298326969146729e-01 -8.183520436286926270e-01 1.683205515146255493e-01
-9.831598028540611267e-03 7.693008780479431152e-01 -1.680463179945945740e-02 1.483529210090637207e-01 9.308207663707435131e-04 -2.689535915851593018e-01 -1.173695921897888184e-01 5.474267601966857910e-01
1.900147795677185059e-01 3.139137625694274902e-01 -9.975763410329818726e-02 6.188717484474182129e-01 3.837413787841796875e-01 -1.014726012945175171e-01 -4.884943664073944092e-01 2.760755121707916260e-01
4.966003894805908203e-01 9.183643013238906860e-02 -2.429620623588562012e-01 3.502831757068634033e-01 6.738427281379699707e-01 -2.106778770685195923e-01 -1.971018165349960327e-01 1.610187590122222900e-01
-8.133045397698879242e-03 -1.008724719285964966e-01 -6.983892619609832764e-02 -5.743142366409301758e-01 3.420014977455139160e-01 -3.428884148597717285e-01 -5.878092646598815918e-01 2.738373279571533203e-01
3.844942748546600342e-01 3.643043041229248047e-01 -5.653145909309387207e-01 2.556160278618335724e-02 -1.486632376909255981e-01 -5.159680247306823730e-01 -2.633565366268157959e-01 2.037941962480545044e-01
4.325208961963653564e-01 -2.946087121963500977e-01 -1.824477463960647583e-01 -4.378371834754943848e-01 1.218705438077449799e-02 -1.162818819284439087e-01 -4.319387078285217285e-01 5.485451817512512207e-01
-7.895381748676300049e-02 -1.253490746021270752e-01 5.947538018226623535e-01 1.300540715456008911e-01 2.286197096109390259e-01 -2.647417783737182617e-01 -5.960121750831604004e-01 3.603080809116363525e-01
6.321740746498107910e-01 -3.429462909698486328e-01 3.156267106533050537e-01 -6.698837131261825562e-02 4.142890572547912598e-01 -1.894212365150451660e-01 -3.523021936416625977e-01 2.168029993772506714e-01
1.822778731584548950e-01 -2.805410623550415039e-01 -3.081738576292991638e-02 3.769636750221252441e-01 1.282905340194702148e-01 -7.837974429130554199e-01 -2.078420668840408325e-01 2.665049731731414795e-01
2.065281569957733154e-01 5.471957325935363770e-01 2.367958873510360718e-01 2.236602902412414551e-01 5.361211299896240234e-01 -1.624654829502105713e-01 1.574239432811737061e-01 4.617615640163421631e-01
9.518205188214778900e-03 -9.705526381731033325e-02 -2.484949678182601929e-01 3.330732583999633789e-01 1.344914436340332031e-01 1.568410694599151611e-01 -7.483852505683898926e-01 4.637182950973510742e-01
1.168877631425857544e-01 -5.618417263031005859e-01 -8.526229858398437500e-02 5.468432325869798660e-03 1.351266056299209595e-01 -5.722866579890251160e-02 -6.222783923149108887e-01 5.045859217643737793e-01
2.238822579383850098e-01 -1.961758919060230255e-02 -7.597810029983520508e-02 3.197170197963714600e-01 -4.014484584331512451e-01 -6.559039950370788574e-01 -3.850355446338653564e-01 3.191818892955780029e-01
6.046960353851318359e-01 2.931810915470123291e-01 -9.602656215429306030e-02 -5.569576621055603027e-01 2.410856336355209351e-01 -3.012747764587402344e-01 1.091092824935913086e-02 2.827661633491516113e-01
5.582595989108085632e-02 -5.380353331565856934e-02 -3.847766518592834473e-01 -4.760166108608245850e-01 -4.762427136301994324e-02 -4.708014428615570068e-02 -2.872287034988403320e-01 7.296291589736938477e-01
-9.438502788543701172e-02 -1.694935113191604614e-01 -2.027753293514251709e-01 -2.895296216011047363e-01 5.991614460945129395e-01 -5.317672714591026306e-02 -2.514686286449432373e-01 6.421521902084350586e-01
5.707885622978210449e-01 2.165790647268295288e-01 -1.854610294103622437e-01 4.991188049316406250e-01 -1.487114429473876953e-01 -3.291083872318267822e-01 9.711732715368270874e-02 4.515742957592010498e-01
2.058361023664474487e-01 -1.869718432426452637e-01 1.884378492832183838e-01 -3.893475234508514404e-01 -3.377379477024078369e-01 -5.876579880714416504e-01 -4.429915845394134521e-01 2.827054560184478760e-01
5.026355981826782227e-01 -1.851107738912105560e-02 -1.088259741663932800e-01 -3.230272233486175537e-01 2.454710155725479126e-01 -2.686065435409545898e-01 -3.440321385860443115e-01 6.164913177490234375e-01
2.834363281726837158e-01 3.590606749057769775e-01 -5.995670557022094727e-01 -1.120921522378921509e-01 4.190281331539154053e-01 9.317515790462493896e-02 -2.432017773389816284e-01 4.186655879020690918e-01
1.428204476833343506e-01 3.359202742576599121e-01 -5.191995576024055481e-02 4.945683777332305908e-01 -1.561604291200637817e-01 -5.053891539573669434e-01 1.187911629676818848e-01 5.705704092979431152e-01
2.337278872728347778e-01 -4.390695691108703613e-01 -2.564694583415985107e-01 -5.031690001487731934e-01 1.298906207084655762e-01 -2.646020352840423584e-01 -3.938720524311065674e-01 4.377357959747314453e-01
1.371958553791046143e-01 -4.336610808968544006e-02 1.647109240293502808e-01 -6.633938550949096680e-01 2.144167870283126831e-01 -3.475245535373687744e-01 -8.967911452054977417e-02 5.807626843452453613e-01
4.412018954753875732e-01 5.676584243774414062e-01 -3.198899328708648682e-01 -1.576592773199081421e-01 1.255737245082855225e-01 8.550492674112319946e-02 -4.004201889038085938e-01 4.153342545032501221e-01
4.913198351860046387e-01 2.449510693550109863e-01 5.467808246612548828e-02 1.861952431499958038e-02 4.788284301757812500e-01 -6.610888242721557617e-01 9.931632876396179199e-02 1.381606906652450562e-01
5.357216596603393555e-01 -1.684787124395370483e-01 -6.610770523548126221e-02 2.210375964641571045e-01 1.279380768537521362e-01 -7.438820600509643555e-01 1.043258532881736755e-01 2.253371775150299072e-01
3.035790920257568359e-01 -4.989627599716186523e-01 -2.073707729578018188e-01 -3.678428828716278076e-01 2.185228653252124786e-02 -9.559982270002365112e-02 -3.564700782299041748e-01 5.864102840423583984e-01
8.941295556724071503e-03 -3.016847670078277588e-01 1.706537045538425446e-02 3.090709447860717773e-01 1.867277026176452637e-01 -7.930053472518920898e-01 -2.154365628957748413e-01 3.208621442317962646e-01
-2.409722656011581421e-01 -2.576305866241455078e-01 -1.042131781578063965e-01 -2.694476023316383362e-02 4.604460597038269043e-01 -8.055528998374938965e-02 -5.772586464881896973e-01 5.587889552116394043e-01
4.785663783550262451e-01 -2.136555612087249756e-01 -1.864091306924819946e-01 -4.670089185237884521e-01 3.944966495037078857e-01 -2.300387248396873474e-02 -2.480490356683731079e-01 5.047719478607177734e-01
4.696307182312011719e-01 5.652425289154052734e-01 -2.816154360771179199e-01 -1.860567480325698853e-01 4.092749208211898804e-02 -4.540932476520538330e-01 -3.616670072078704834e-01 8.570172637701034546e-02
3.188248872756958008e-01 -3.300896286964416504e-01 2.308724820613861084e-01 6.488652825355529785e-01 2.524242103099822998e-01 -3.471041023731231689e-01 -6.221842020750045776e-02 3.563608527183532715e-01
1.501532644033432007e-01 -4.049931094050407410e-02 -2.624733448028564453e-01 3.713858127593994141e-01 6.668471097946166992e-01 4.487846419215202332e-02 -1.375060528516769409e-01 5.508059263229370117e-01
9.693308919668197632e-02 3.930596411228179932e-01 -3.058488667011260986e-01 -2.796916067600250244e-01 5.671657323837280273e-01 -4.222644269466400146e-01 -3.801402747631072998e-01 1.408768594264984131e-01
2.884258888661861420e-02 1.252270340919494629e-01 -5.137000679969787598e-01 2.870124578475952148e-01 5.779591798782348633e-01 1.123586818575859070e-01 -4.023439586162567139e-01 3.587207198143005371e-01
3.255575150251388550e-02 1.086652278900146484e-01 -1.355176866054534912e-01 1.634961217641830444e-01 -2.949934899806976318e-01 1.527689397335052490e-01 -4.991852045059204102e-01 7.632107138633728027e-01
-1.780098378658294678e-01 -1.600302606821060181e-01 1.895516961812973022e-01 -5.308969020843505859e-01 3.053176403045654297e-01 -3.900901675224304199e-01 -3.281419873237609863e-01 5.213973522186279297e-01
1.965939253568649292e-01 1.880562454462051392e-01 -5.686121806502342224e-02 -5.241262912750244141e-01 4.387392997741699219e-01 1.101145520806312561e-02 -4.172019064426422119e-01 5.304462313652038574e-01
-3.849753737449645996e-02 -1.770817488431930542e-01 1.704551726579666138e-01 -1.013220101594924927e-01 1.186839714646339417e-01 -3.473820984363555908e-01 -8.529741168022155762e-01 2.559571862220764160e-01
1.421132534742355347e-01 -9.241136163473129272e-02 2.701477110385894775e-01 -5.705298110842704773e-02 -7.354583591222763062e-02 -3.904446959495544434e-01 -8.417430520057678223e-01 1.692392528057098389e-01
1.347725689411163330e-01 1.748168617486953735e-01 1.755666732788085938e-01 -2.657427191734313965e-01 -3.197257220745086670e-01 -3.887231349945068359e-01 -7.069554328918457031e-01 3.109927475452423096e-01
3.145839869976043701e-01 2.296261042356491089e-01 -3.415211439132690430e-01 -1.149673238396644592e-01 3.616397082805633545e-01 -6.783601641654968262e-02 -7.448819279670715332e-01 1.679898202419281006e-01
2.156585156917572021e-01 1.058893874287605286e-01 1.900356709957122803e-01 -5.136848688125610352e-01 -4.352956078946590424e-03 -5.459691882133483887e-01 -5.703086853027343750e-01 1.376216858625411987e-01
-6.086785346269607544e-02 -2.370191924273967743e-02 -2.769422829151153564e-01 5.440976023674011230e-01 2.918592691421508789e-01 -7.755944877862930298e-02 -6.426783800125122070e-01 3.446176052093505859e-01
-3.472025692462921143e-01 5.150226950645446777e-01 -1.577148884534835815e-01 -1.828994303941726685e-01 -1.578056663274765015e-01 -3.037834763526916504e-01 -3.128082752227783203e-01 5.838147997856140137e-01
2.250521779060363770e-01 2.418987751007080078e-01 -1.660488992929458618e-01 -2.417945768684148788e-03 2.592172026634216309e-01 -6.006161570549011230e-01 4.679740667343139648e-01 4.651080965995788574e-01
2.110288888216018677e-01 4.368886649608612061e-01 -5.785771012306213379e-01 -5.647087097167968750e-02 -1.953414082527160645e-01 -4.748405516147613525e-01 -3.059373199939727783e-01 2.634865641593933105e-01
4.045563936233520508e-01 -8.979538828134536743e-02 1.018102839589118958e-01 4.874135553836822510e-01 -7.634618133306503296e-02 -6.823415756225585938e-01 -1.255677491426467896e-01 3.052010834217071533e-01
2.299755811691284180e-01 6.519693732261657715e-01 -3.189232647418975830e-01 8.711157739162445068e-02 4.122743010520935059e-01 2.975345961749553680e-02 -1.094900593161582947e-01 4.794824719429016113e-01
3.984901607036590576e-01 -1.053476110100746155e-01 2.570306360721588135e-01 -2.920541763305664062e-01 -2.646117508411407471e-01 -3.865861296653747559e-01 -6.363254785537719727e-01 2.331717610359191895e-01
5.620545148849487305e-02 6.358839273452758789e-01 2.024260461330413818e-01 -1.365379542112350464e-01 -5.372797325253486633e-02 -5.135302543640136719e-01 -4.678274691104888916e-01 2.177408933639526367e-01
5.257812738418579102e-01 5.360944867134094238e-01 -2.196285426616668701e-01 -2.155375182628631592e-01 -3.820935636758804321e-02 7.062163949012756348e-02 -1.530648171901702881e-01 5.582002997398376465e-01
-1.198808997869491577e-01 3.216914832592010498e-01 -4.254268407821655273e-01 -5.986608192324638367e-02 -2.255198210477828979e-01 -7.330170273780822754e-02 -1.134278625249862671e-01 7.927629947662353516e-01
8.189919590950012207e-01 -2.239169925451278687e-01 -1.338864117860794067e-01 -2.743677496910095215e-01 1.295606046915054321e-01 -2.660122811794281006e-01 -2.807157337665557861e-01 1.398579329252243042e-01
4.278349578380584717e-01 3.520834445953369141e-01 -3.098115622997283936e-01 -2.622033935040235519e-03 3.261951506137847900e-01 7.682798057794570923e-02 2.553318254649639130e-02 6.957346200942993164e-01
7.690269351005554199e-01 -2.794386148452758789e-01 2.829964458942413330e-01 -6.560417264699935913e-02 1.220573186874389648e-01 -1.124335601925849915e-01 -3.884393870830535889e-01 2.601854503154754639e-01
4.965619444847106934e-01 5.401473045349121094e-01 -6.504043191671371460e-02 4.810848534107208252e-01 -8.668152987957000732e-02 -3.028070926666259766e-01 -1.382450163364410400e-01 3.281413614749908447e-01
1.331027746200561523e-01 -4.230522513389587402e-01 -1.093088760972023010e-01 -1.342308968305587769e-01 -1.584416441619396210e-02 -5.917854979634284973e-02 -7.088233232498168945e-01 5.168758034706115723e-01
1.984366476535797119e-01 -8.052004128694534302e-02 -3.053752332925796509e-02 3.566870987415313721e-01 -4.733442068099975586e-01 -5.279087424278259277e-01 -2.746554017066955566e-01 4.977984428405761719e-01
1.377717256546020508e-01 4.791297018527984619e-02 -6.349089555442333221e-03 -6.462970376014709473e-01 8.654973655939102173e-02 -3.237559795379638672e-01 -4.971379935741424561e-01 4.489187300205230713e-01
2.875565290451049805e-01 -4.535090923309326172e-01 1.536356210708618164e-01 -2.592378854751586914e-01 -1.769702434539794922e-01 -5.038130283355712891e-01 -5.122283697128295898e-01 2.707557976245880127e-01
2.233144044876098633e-01 4.074296653270721436e-01 8.479188382625579834e-02 3.926059007644653320e-01 -4.344298243522644043e-01 -3.715414106845855713e-01 -8.248582482337951660e-02 5.377977490425109863e-01
6.176395416259765625e-01 1.019289866089820862e-01 2.120399847626686096e-02 -2.416043430566787720e-01 3.603231906890869141e-02 4.968481883406639099e-02 1.124371439218521118e-01 7.300004363059997559e-01
-7.605826482176780701e-03 3.092489540576934814e-01 -1.883700788021087646e-01 3.188776671886444092e-01 -4.342038929462432861e-01 -5.671594738960266113e-01 -1.950636804103851318e-01 4.678550660610198975e-01
4.452769458293914795e-02 1.297636777162551880e-01 -4.440684318542480469e-01 1.818303763866424561e-01 -4.011940211057662964e-02 -5.887790918350219727e-01 3.075402975082397461e-01 5.550388693809509277e-01
1.304564177989959717e-01 4.036178290843963623e-01 -3.916734158992767334e-01 5.822740122675895691e-02 3.988644182682037354e-01 5.173220857977867126e-02 -6.435685157775878906e-01 2.955089211463928223e-01
3.938209637999534607e-02 -3.825185596942901611e-01 -2.618842385709285736e-02 -4.707259237766265869e-01 1.674541980028152466e-01 -2.889733612537384033e-01 -5.377236008644104004e-01 4.787136912345886230e-01
2.174137681722640991e-01 8.093069493770599365e-02 5.196797847747802734e-02 -2.145781368017196655e-01 -3.058301806449890137e-01 -2.938867211341857910e-01 -8.183318376541137695e-01 2.187891155481338501e-01
6.930180788040161133e-01 -3.584322631359100342e-01 -6.800668686628341675e-02 -1.366525143384933472e-01 1.945058107376098633e-01 -1.632625609636306763e-01 -5.132989287376403809e-01 1.999766379594802856e-01
5.242455601692199707e-01 -4.517524838447570801e-01 -2.369121760129928589e-01 -3.035771548748016357e-01 1.764490753412246704e-01 4.109967034310102463e-03 -1.386791020631790161e-01 5.678174495697021484e-01
1.786874085664749146e-01 -2.275024056434631348e-01 -6.644658744335174561e-02 -1.141697615385055542e-01 -2.196761071681976318e-01 -4.499241709709167480e-01 -7.905287742614746094e-01 1.524423360824584961e-01
3.548522293567657471e-01 -3.274849355220794678e-01 -2.045408450067043304e-02 -3.319664895534515381e-01 -1.076994314789772034e-01 -7.576908171176910400e-02 -6.111319065093994141e-01 5.151612162590026855e-01
4.850884079933166504e-01 2.190311849117279053e-01 -4.857096672058105469e-01 -1.909334063529968262e-01 2.884796261787414551e-01 2.963865362107753754e-02 -5.492117404937744141e-01 2.421004772186279297e-01
3.689257502555847168e-01 3.607913255691528320e-01 1.730422228574752808e-01 -1.775665134191513062e-01 -1.390287280082702637e-01 -2.393872439861297607e-01 1.326771676540374756e-01 7.602706551551818848e-01
4.406736791133880615e-01 -1.694862842559814453e-01 -1.915051043033599854e-02 3.290562033653259277e-01 6.830735206604003906e-01 -3.990940153598785400e-01 1.291616540402173996e-02 2.059224843978881836e-01
-1.319928001612424850e-02 -4.465052485466003418e-01 8.360426127910614014e-02 -1.096178442239761353e-01 2.659542560577392578e-01 -3.834973871707916260e-01 -6.876044273376464844e-01 3.014154732227325439e-01
1.804451793432235718e-01 3.513787090778350830e-01 -2.165620028972625732e-01 -5.195143818855285645e-02 -2.356760650873184204e-01 1.073170527815818787e-01 -1.130345240235328674e-01 8.453031778335571289e-01
5.500296950340270996e-01 -5.174775719642639160e-01 1.603115200996398926e-01 3.196178972721099854e-01 3.614036142826080322e-01 -2.312261611223220825e-02 -1.180874630808830261e-01 3.959000408649444580e-01
1.623650267720222473e-02 -2.612851262092590332e-01 -3.315216302871704102e-01 -3.003633618354797363e-01 1.226198449730873108e-01 6.153455749154090881e-02 -2.716545760631561279e-01 7.992016673088073730e-01
2.760256528854370117e-01 -9.359177201986312866e-02 1.254774332046508789e-01 -3.316659033298492432e-01 1.408590227365493774e-01 -2.468057721853256226e-01 -7.055103778839111328e-01 4.591343700885772705e-01
3.959236443042755127e-01 -1.800854653120040894e-01 -1.317555606365203857e-01 3.884210586547851562e-01 4.712327122688293457e-01 -6.269664764404296875e-01 -4.280744120478630066e-02 1.600117683410644531e-01
2.302436083555221558e-01 5.578837990760803223e-01 2.338576503098011017e-02 -2.869532108306884766e-01 5.676022171974182129e-01 -8.430316299200057983e-02 -2.247361093759536743e-01 4.160277545452117920e-01
-1.350534558296203613e-01 -1.978746056556701660e-01 -1.460832208395004272e-01 -4.464058279991149902e-01 4.136451780796051025e-01 -2.664994597434997559e-01 -4.497409462928771973e-01 5.268742442131042480e-01
3.418265283107757568e-01 6.561487168073654175e-02 2.949846386909484863e-01 -4.263688325881958008e-01 4.037181735038757324e-01 -2.178240567445755005e-01 5.776263028383255005e-02 6.295004487037658691e-01
-6.963095813989639282e-02 1.800905317068099976e-01 -3.024488687515258789e-01 4.252685606479644775e-01 5.419014692306518555e-01 4.730566963553428650e-02 -4.507445991039276123e-01 4.374065995216369629e-01
2.766159176826477051e-01 1.530710458755493164e-01 -4.976347088813781738e-01 1.459581553936004639e-01 4.895890057086944580e-01 -3.143317401409149170e-01 3.246376812458038330e-01 4.326864778995513916e-01
5.744292736053466797e-01 -6.049714088439941406e-01 2.155823111534118652e-01 -1.240408718585968018e-01 1.534482240676879883e-01 -2.103932648897171021e-01 -7.234705984592437744e-02 4.112579524517059326e-01
2.697205841541290283e-01 5.232946276664733887e-01 -4.839896261692047119e-01 -2.305161058902740479e-01 -8.664757013320922852e-02 -4.856213629245758057e-01 -1.072968468070030212e-01 3.334387838840484619e-01
1.978111714124679565e-01 -4.908238723874092102e-02 -1.015044525265693665e-01 6.943642497062683105e-01 4.216303825378417969e-01 -4.833385348320007324e-02 -2.583402097225189209e-01 4.681546986103057861e-01
-1.270156055688858032e-01 -2.496519833803176880e-01 4.008984193205833435e-02 -4.644726216793060303e-01 4.942879378795623779e-01 -3.402530848979949951e-01 -3.527332246303558350e-01 4.687061905860900879e-01
2.146525233983993530e-01 -1.332194060087203979e-01 2.360704913735389709e-02 -4.411106705665588379e-01 2.152147889137268066e-01 -3.536723852157592773e-01 -7.112835049629211426e-01 2.524188160896301270e-01
4.149232804775238037e-01 -2.816565334796905518e-01 1.675734817981719971e-01 -3.204036653041839600e-01 -3.385296091437339783e-02 -2.752494812011718750e-01 -6.777266860008239746e-01 2.855649292469024658e-01
-1.212720852345228195e-02 1.380214691162109375e-01 -3.100146353244781494e-01 4.443409740924835205e-01 2.933522760868072510e-01 2.691667526960372925e-02 -6.458752155303955078e-01 4.281589984893798828e-01
7.942207455635070801e-01 2.876857109367847443e-02 1.183401495218276978e-01 -1.074375808238983154e-01 2.840161621570587158e-01 -4.872639477252960205e-01 -1.427184641361236572e-01 6.617198139429092407e-02
4.780725836753845215e-01 2.574155330657958984e-01 2.326746881008148193e-01 -5.638661384582519531e-01 4.121869057416915894e-02 -4.480410516262054443e-01 -2.526924908161163330e-01 2.584725618362426758e-01
-2.907839370891451836e-03 3.377065360546112061e-01 2.693909406661987305e-02 -9.305025637149810791e-02 2.940777838230133057e-01 2.004671394824981689e-01 -3.818285763263702393e-01 7.772386074066162109e-01
-6.627012044191360474e-02 -2.552366629242897034e-02 -1.653782725334167480e-01 5.001035332679748535e-01 7.509312033653259277e-01 -1.901774704456329346e-01 -2.189961373805999756e-01 2.635882794857025146e-01
5.593759417533874512e-01 5.571841597557067871e-01 -1.528887599706649780e-01 -8.863452821969985962e-02 -1.893603950738906860e-01 -5.701065436005592346e-02 -4.799302220344543457e-01 2.756317257881164551e-01
2.488895505666732788e-01 -1.546578016132116318e-02 -3.116233348846435547e-01 -3.381436765193939209e-01 5.139139294624328613e-01 -6.435126811265945435e-02 -1.554433535784482956e-02 6.766642332077026367e-01
1.776299327611923218e-01 -5.333007872104644775e-02 -3.613558709621429443e-01 1.701283901929855347e-01 -1.990531384944915771e-01 2.433483451604843140e-01 -2.739922702312469482e-01 7.950910329818725586e-01
2.770869731903076172e-01 2.599050700664520264e-01 -2.991728782653808594e-01 2.746808528900146484e-01 5.970978140830993652e-01 -2.514861524105072021e-01 2.950891852378845215e-01 4.287998378276824951e-01
1.016949210315942764e-02 -1.963734179735183716e-01 -2.624010145664215088e-01 -4.288963973522186279e-01 5.436636209487915039e-01 -2.760936021804809570e-01 -3.253085613250732422e-01 4.805248379707336426e-01
8.661933243274688721e-02 5.274367332458496094e-01 4.259718358516693115e-01 2.831768095493316650e-01 -2.995105460286140442e-02 -2.072095125913619995e-01 -3.666960000991821289e-01 5.238012671470642090e-01
1.335147321224212646e-01 1.104693114757537842e-01 9.533943980932235718e-02 6.121490150690078735e-03 -7.701794058084487915e-02 -4.311523735523223877e-01 -8.568976521492004395e-01 1.864019483327865601e-01
2.503037154674530029e-01 3.558974564075469971e-01 -9.523169696331024170e-02 1.036501228809356689e-01 2.803468108177185059e-01 -6.757355332374572754e-01 2.720496654510498047e-01 4.262027442455291748e-01
1.108988970518112183e-01 -1.248119547963142395e-01 -2.530867159366607666e-01 3.255554437637329102e-01 -2.527114450931549072e-01 -7.189825773239135742e-01 -9.604385704733431339e-04 4.704087376594543457e-01
-8.654054999351501465e-02 4.826169013977050781e-01 1.334955692291259766e-01 3.278300762176513672e-01 2.263307273387908936e-01 -5.357645750045776367e-01 2.125488519668579102e-01 5.008511543273925781e-01
3.618970513343811035e-01 4.403330683708190918e-01 1.017772182822227478e-01 -2.807829976081848145e-01 2.471514791250228882e-01 8.509314805269241333e-02 -6.025462150573730469e-01 3.931323289871215820e-01
4.307377338409423828e-01 -4.785921871662139893e-01 1.621548086404800415e-01 -1.634422242641448975e-01 4.411411881446838379e-01 -3.128295838832855225e-01 -4.385919272899627686e-01 2.181196361780166626e-01
3.789522349834442139e-01 -1.573051363229751587e-01 -7.832673192024230957e-02 -1.701156497001647949e-01 4.068410769104957581e-02 -2.186757177114486694e-01 -7.388306856155395508e-01 4.485875666141510010e-01
3.013100028038024902e-01 1.484531462192535400e-01 -8.137247711420059204e-02 -4.630758613348007202e-02 1.714705079793930054e-01 -2.482254058122634888e-03 3.001441061496734619e-01 8.711563348770141602e-01
7.663823962211608887e-01 -2.538936212658882141e-02 -9.818010032176971436e-02 -2.343357503414154053e-01 -9.139617532491683960e-02 -2.815124392509460449e-01 -4.441308975219726562e-01 2.502119243144989014e-01
1.479923129081726074e-01 -1.285293400287628174e-01 -5.463147163391113281e-01 3.415938317775726318e-01 -4.110251739621162415e-02 2.336925454437732697e-02 -6.072293519973754883e-01 4.188907742500305176e-01
7.506509125232696533e-02 -4.816033840179443359e-01 -2.748370170593261719e-01 -3.206061124801635742e-01 3.806427717208862305e-01 -1.813960075378417969e-01 -2.853881716728210449e-01 5.699647665023803711e-01
1.929147541522979736e-01 4.423236846923828125e-01 3.716059029102325439e-02 -1.584328263998031616e-01 -1.953824162483215332e-01 -5.673021674156188965e-01 -5.880216956138610840e-01 1.867517679929733276e-01
-9.653541445732116699e-02 -1.686464846134185791e-01 7.716507464647293091e-02 2.189085185527801514e-01 8.207507431507110596e-02 -7.484004646539688110e-02 1.893706023693084717e-01 9.274509549140930176e-01
7.809498161077499390e-02 1.420003771781921387e-01 -9.380297362804412842e-02 2.063658088445663452e-01 -2.985622584819793701e-01 -8.281042426824569702e-02 -7.973385453224182129e-01 4.365837574005126953e-01
-2.979224324226379395e-01 -5.050692707300186157e-02 4.473366737365722656e-01 1.888537555932998657e-01 8.323813229799270630e-02 -4.906969368457794189e-01 -5.887616872787475586e-01 2.802911698818206787e-01
1.798555105924606323e-01 6.033380031585693359e-01 1.672559231519699097e-01 -1.976953446865081787e-01 -7.100142538547515869e-02 -6.344226598739624023e-01 -2.865349054336547852e-01 2.166604250669479370e-01
-1.439976412802934647e-02 -2.608924508094787598e-01 -1.817972958087921143e-01 -5.302072167396545410e-01 2.579557001590728760e-01 -3.862886130809783936e-01 -1.609795987606048584e-01 6.130931377410888672e-01
4.344683289527893066e-01 -3.331527411937713623e-01 6.499231606721878052e-02 4.053107202053070068e-01 4.084385037422180176e-01 -5.493522882461547852e-01 -4.942307621240615845e-02 2.463597506284713745e-01
1.321924179792404175e-01 3.348115980625152588e-01 -2.307353764772415161e-01 -3.893022835254669189e-01 2.210106998682022095e-01 3.487039729952812195e-02 -1.596543490886688232e-01 7.681666612625122070e-01
-5.188042297959327698e-02 8.665321022272109985e-02 -2.647213935852050781e-01 5.301484465599060059e-01 5.393417477607727051e-01 5.618617311120033264e-02 -3.193509280681610107e-01 4.925784170627593994e-01
2.130656540393829346e-01 6.153224110603332520e-01 2.792901396751403809e-01 -1.048710495233535767e-01 -2.364207431674003601e-02 -5.516704320907592773e-01 -3.440795838832855225e-01 2.523694932460784912e-01
6.226341724395751953e-01 2.466413676738739014e-01 -3.223268389701843262e-01 -1.213769242167472839e-01 -1.328931450843811035e-01 9.750846773386001587e-02 -2.764444351196289062e-01 5.738273262977600098e-01
1.120022907853126526e-01 5.937233939766883850e-02 9.644665569067001343e-02 -3.519502282142639160e-01 3.243812918663024902e-01 -1.966044604778289795e-01 1.684978753328323364e-01 8.237057924270629883e-01
3.105203509330749512e-01 5.249790102243423462e-02 -1.815104782581329346e-01 -3.017973303794860840e-01 -1.573892682790756226e-02 -7.143806815147399902e-01 -5.019260644912719727e-01 1.194836571812629700e-01
6.477415561676025391e-02 2.920996546745300293e-01 2.588853240013122559e-01 -1.396038979291915894e-01 -8.981987088918685913e-02 6.836799532175064087e-02 -2.485461533069610596e-01 8.657103776931762695e-01
4.073043465614318848e-01 5.669576525688171387e-01 -2.387498319149017334e-01 3.068219423294067383e-01 7.340979296714067459e-03 -4.787023067474365234e-01 9.252534806728363037e-02 3.517819941043853760e-01
2.789886295795440674e-01 -1.863535791635513306e-01 4.259044229984283447e-01 -1.335507184267044067e-01 -4.274389892816543579e-02 -4.333297312259674072e-01 -6.441068649291992188e-01 2.893647849559783936e-01
1.943392753601074219e-01 -2.418673038482666016e-01 -1.084713488817214966e-01 -3.653655946254730225e-01 2.950432896614074707e-01 -2.002968937158584595e-01 -4.459035992622375488e-01 6.576282978057861328e-01
-1.993625611066818237e-01 6.081274747848510742e-01 -2.346543222665786743e-01 2.111950665712356567e-01 3.376405239105224609e-01 -2.184435576200485229e-01 6.871878355741500854e-02 5.694983601570129395e-01
3.741898536682128906e-01 1.798497885465621948e-01 -1.558807343244552612e-01 -9.880883619189262390e-03 5.980607271194458008e-01 -3.280333280563354492e-01 1.320108398795127869e-02 5.811908841133117676e-01
4.876783192157745361e-01 1.107483804225921631e-01 -1.743753552436828613e-01 -1.269743740558624268e-01 1.357115656137466431e-01 -1.784006506204605103e-01 -6.531174778938293457e-01 4.759922921657562256e-01
2.777767181396484375e-01 5.181472897529602051e-01 -2.399600297212600708e-01 -2.921425402164459229e-01 -3.022801876068115234e-01 -3.765410482883453369e-01 -4.289561510086059570e-02 5.257745385169982910e-01
1.832358241081237793e-01 -4.240454435348510742e-01 1.614160686731338501e-01 1.272048652172088623e-01 1.503550261259078979e-01 -2.836025059223175049e-01 -5.293407440185546875e-01 6.009452342987060547e-01
5.469855070114135742e-01 1.173674985766410828e-01 1.151791401207447052e-02 -7.873727381229400635e-02 6.012129187583923340e-01 -4.146656990051269531e-01 -4.877580329775810242e-02 3.806779682636260986e-01
3.700046539306640625e-01 -9.002582728862762451e-02 -1.904390156269073486e-01 2.915534973144531250e-01 7.181906104087829590e-01 -3.810432851314544678e-01 1.411301791667938232e-01 2.298088371753692627e-01
9.129441529512405396e-02 2.038214355707168579e-02 -8.467711508274078369e-02 3.725745677947998047e-01 -9.965047240257263184e-02 -1.660604625940322876e-01 -7.598707675933837891e-01 4.799564480781555176e-01
2.267189323902130127e-01 -5.261043831706047058e-02 -1.547403540462255478e-02 -4.730763137340545654e-01 5.354713648557662964e-02 -4.637369811534881592e-01 -6.468330621719360352e-01 2.923655509948730469e-01
1.577769368886947632e-01 -5.340228080749511719e-01 7.293313741683959961e-02 -1.502154320478439331e-01 3.366596400737762451e-01 -3.770504891872406006e-01 -5.497874617576599121e-01 3.229072391986846924e-01
-4.168195277452468872e-02 -8.861768292263150215e-04 1.788913831114768982e-02 2.036980241537094116e-01 4.329556226730346680e-01 -3.327074944972991943e-01 -1.918230503797531128e-01 7.883577346801757812e-01
-1.237739548087120056e-01 -1.431344449520111084e-01 2.413524389266967773e-01 -4.314543306827545166e-01 3.176839947700500488e-01 -3.008715808391571045e-01 -5.676219463348388672e-01 4.540342092514038086e-01
2.238348871469497681e-01 1.753914803266525269e-01 -7.061395794153213501e-02 3.258245587348937988e-01 -2.381963431835174561e-01 -7.715421319007873535e-01 -1.638101041316986084e-02 3.945944011211395264e-01
4.565836489200592041e-02 -3.909978270530700684e-01 -1.036669984459877014e-01 -3.749735355377197266e-01 1.481753289699554443e-01 -3.867994248867034912e-01 -6.554340720176696777e-01 3.041718006134033203e-01
2.530553936958312988e-01 -1.670324653387069702e-01 -7.182905077934265137e-02 -2.388145774602890015e-01 1.775963455438613892e-01 -5.652763247489929199e-01 -7.009826302528381348e-01 5.845363810658454895e-02
3.731297850608825684e-01 -4.595229029655456543e-01 -2.964618206024169922e-01 -1.518225995823740959e-03 4.981485009193420410e-01 -2.414118349552154541e-01 5.158944055438041687e-02 5.026211142539978027e-01
2.418694347143173218e-01 8.566010743379592896e-02 8.322240412235260010e-02 -2.428438216447830200e-01 5.630020499229431152e-01 -3.620785176753997803e-01 -3.276490271091461182e-01 5.593175292015075684e-01
4.481279253959655762e-01 2.035856992006301880e-01 -7.612560689449310303e-02 -1.248606145381927490e-01 1.891883462667465210e-01 3.746237605810165405e-02 -8.368439227342605591e-02 8.319555521011352539e-01
5.900017619132995605e-01 8.943521417677402496e-03 1.424741148948669434e-01 1.281566917896270752e-01 -1.656445860862731934e-01 -3.183170557022094727e-01 -3.105391263961791992e-01 6.244168281555175781e-01
3.092353343963623047e-01 1.263627111911773682e-01 1.323043275624513626e-02 2.555451989173889160e-01 2.144547551870346069e-01 -5.975962281227111816e-01 -6.194007396697998047e-01 1.901530325412750244e-01
5.253148078918457031e-01 3.597334027290344238e-01 3.938133642077445984e-02 4.085787385702133179e-02 6.013870835304260254e-01 -2.570035755634307861e-01 1.463177800178527832e-02 4.043322801589965820e-01
1.568269282579421997e-01 -1.773641109466552734e-01 -2.074307501316070557e-01 1.144280284643173218e-01 7.226420044898986816e-01 -4.830087423324584961e-01 -3.505503535270690918e-01 9.711575508117675781e-02
-8.233338594436645508e-02 -4.799183830618858337e-02 -3.727754056453704834e-01 4.817451536655426025e-01 1.465080976486206055e-01 -5.713602304458618164e-01 1.009891703724861145e-01 5.116268992424011230e-01
-1.283230036497116089e-01 1.109899282455444336e-01 1.488278657197952271e-01 1.769216358661651611e-01 3.653005957603454590e-01 5.746359750628471375e-02 -5.841864943504333496e-01 6.631311178207397461e-01
2.773405909538269043e-01 -2.116223275661468506e-01 1.147845853120088577e-02 2.970954179763793945e-01 -1.036172285676002502e-01 -3.863539993762969971e-01 -6.963136196136474609e-01 3.808439970016479492e-01
5.190514326095581055e-01 6.708057969808578491e-02 -5.092847943305969238e-01 -5.045714974403381348e-02 5.157297849655151367e-01 -2.892049401998519897e-02 -2.697555720806121826e-01 3.529689908027648926e-01
-2.221831232309341431e-01 5.824015140533447266e-01 -4.457694292068481445e-01 1.285610049962997437e-01 2.571910619735717773e-01 -2.483151257038116455e-01 -1.525883823633193970e-01 4.950899183750152588e-01
9.491410106420516968e-02 3.286623656749725342e-01 1.206601634621620178e-01 -6.886949390172958374e-02 2.460070550441741943e-01 -6.855368614196777344e-01 -5.116433501243591309e-01 2.672290503978729248e-01
4.656316637992858887e-01 -4.474061727523803711e-02 -2.974160611629486084e-01 -6.040066108107566833e-02 2.938518524169921875e-01 4.773570969700813293e-02 7.116172462701797485e-02 7.716147899627685547e-01
4.177840352058410645e-01 3.865362405776977539e-01 1.556546688079833984e-01 5.741454958915710449e-01 -3.790375962853431702e-02 -4.012551009654998779e-01 -7.173768430948257446e-02 3.931748569011688232e-01
1.863929815590381622e-02 -1.179804280400276184e-01 -1.538435220718383789e-01 -4.870572090148925781e-01 -1.560138911008834839e-01 -3.376810848712921143e-01 -3.116983771324157715e-01 6.995111703872680664e-01
4.701932668685913086e-01 7.148301601409912109e-02 -2.476586103439331055e-01 4.764837920665740967e-01 4.785722196102142334e-01 -2.785289287567138672e-02 -3.208583593368530273e-01 3.907426893711090088e-01
3.294980227947235107e-01 -4.564130604267120361e-01 1.511560827493667603e-01 2.808392047882080078e-01 2.978709638118743896e-01 -1.182448863983154297e-01 -4.270432293415069580e-01 5.443569421768188477e-01
3.456302285194396973e-01 3.833633661270141602e-01 1.726131737232208252e-01 1.546250134706497192e-01 4.864027798175811768e-01 -5.000009536743164062e-01 2.900137603282928467e-01 3.304113745689392090e-01
5.444296002388000488e-01 -5.247632414102554321e-02 -3.219402730464935303e-01 1.911158114671707153e-01 4.510978758335113525e-01 -5.027394890785217285e-01 1.240041628479957581e-01 2.984268069267272949e-01
