# Supplementary material for: Where is your field going? A machine learning approach to study the relative motion of the domains of physics
Source: PLoS One. 2020 Jun 18;15(6):e0233997. doi: 10.1371/journal.pone.0233997 (PMC7302634; doi:10.1371/journal.pone.0233997)
Supplement: S5 Data — (ZIP) [file pone.0233997.s005.zip › 4/Pacs4Run_4_VS_500_embeddings1988-1992ED8.txt]

2.310818284749984741e-01 -6.286790966987609863e-01 6.716060042381286621e-01 5.130741745233535767e-02 -1.733561307191848755e-01 -1.243333145976066589e-01 -1.792294234037399292e-01 1.415710449218750000e-01
-2.813242673873901367e-01 -3.927077353000640869e-01 1.575956493616104126e-01 -5.488406419754028320e-01 -2.750086188316345215e-01 3.361777169629931450e-03 -1.404683440923690796e-01 5.875393748283386230e-01
-1.504701524972915649e-01 -4.706803858280181885e-01 -2.324250340461730957e-01 -1.593744009733200073e-01 6.924397498369216919e-02 1.086161807179450989e-01 -8.805232495069503784e-02 8.074970841407775879e-01
3.810068592429161072e-02 -7.875747680664062500e-01 -2.512784441933035851e-03 1.142263263463973999e-01 -1.174580380320549011e-01 2.362391948699951172e-01 -4.928590655326843262e-01 2.295756936073303223e-01
-2.031908184289932251e-02 -8.494412302970886230e-01 -2.449820637702941895e-01 -2.122963368892669678e-01 -1.236602365970611572e-01 1.288911253213882446e-01 -2.091297209262847900e-01 3.119466900825500488e-01
7.195347547531127930e-02 -5.311418771743774414e-01 4.050162136554718018e-01 -3.571973741054534912e-01 -1.440445631742477417e-01 5.553500652313232422e-01 -1.259341984987258911e-01 2.757908701896667480e-01
-4.687627255916595459e-01 -2.505204081535339355e-01 3.100447058677673340e-01 -3.456977307796478271e-01 -2.102537304162979126e-01 -2.249884009361267090e-01 -2.701779901981353760e-01 5.779652595520019531e-01
5.944277346134185791e-02 -6.023949384689331055e-01 1.210554838180541992e-01 -6.791178584098815918e-01 1.159031167626380920e-01 -2.052780091762542725e-01 3.024098873138427734e-01 -1.034745499491691589e-01
1.753913462162017822e-01 -5.238682031631469727e-01 1.742702126502990723e-01 1.404359787702560425e-01 6.324180960655212402e-02 5.284230709075927734e-01 -3.241920471191406250e-01 5.063366293907165527e-01
-1.022500842809677124e-01 -6.691807508468627930e-01 3.081431686878204346e-01 -1.678109541535377502e-02 -2.176831513643264771e-01 -1.360362321138381958e-01 -6.162602305412292480e-01 2.897945046424865723e-02
-6.105050444602966309e-02 -6.553330421447753906e-01 6.416213512420654297e-02 -3.082577884197235107e-01 -3.230406939983367920e-01 -5.969914793968200684e-01 -7.084669917821884155e-02 4.357244819402694702e-02
-4.498337507247924805e-01 -5.599358677864074707e-01 1.006102487444877625e-01 -1.702552437782287598e-01 -3.247890472412109375e-01 1.734824329614639282e-01 2.112103253602981567e-01 5.146049261093139648e-01
-1.027491502463817596e-02 -7.826496362686157227e-01 9.872684627771377563e-02 1.820977181196212769e-01 -1.493953466415405273e-01 8.000240474939346313e-02 -5.506781339645385742e-01 1.117214933037757874e-01
-2.643045485019683838e-01 -8.331619501113891602e-01 -1.745009869337081909e-01 -1.021290346980094910e-01 1.409675776958465576e-01 2.789717614650726318e-01 1.676329076290130615e-01 2.632593512535095215e-01
-6.828880310058593750e-01 -5.747759342193603516e-01 3.142039775848388672e-01 -1.875420808792114258e-01 -3.631309047341346741e-02 1.133124455809593201e-01 1.598726063966751099e-01 1.722870469093322754e-01
-3.422465920448303223e-01 -3.243838250637054443e-01 2.576060891151428223e-01 -8.896610885858535767e-02 -2.679831348359584808e-02 3.147584199905395508e-01 -8.025855571031570435e-02 7.727445960044860840e-01
-1.014054715633392334e-01 -7.538087368011474609e-01 -2.475852966308593750e-01 -7.871206849813461304e-02 2.046090550720691681e-02 3.097278475761413574e-01 2.841039597988128662e-01 4.206307828426361084e-01
-1.205863505601882935e-01 -3.840548396110534668e-01 6.287236213684082031e-01 -3.195962011814117432e-01 -2.943550646305084229e-01 -4.015869498252868652e-01 2.768278717994689941e-01 1.263926327228546143e-01
-5.891840457916259766e-01 -6.821865439414978027e-01 4.786575585603713989e-02 -1.346403956413269043e-01 -9.137213230133056641e-03 4.433814063668251038e-02 -2.240442931652069092e-01 3.388499617576599121e-01
-5.659343600273132324e-01 -5.772722363471984863e-01 2.283780872821807861e-01 -4.414211511611938477e-01 8.961006253957748413e-02 -8.665935695171356201e-02 -2.323420494794845581e-01 1.730418652296066284e-01
-3.930606842041015625e-01 -5.993717908859252930e-01 6.480339914560317993e-02 -1.876160055398941040e-01 -3.895951807498931885e-01 1.421599239110946655e-01 4.090893268585205078e-02 5.226760506629943848e-01
-4.294722676277160645e-01 -5.735076665878295898e-01 1.381013095378875732e-01 -4.504173398017883301e-01 1.088082715868949890e-01 2.821097671985626221e-01 1.191619783639907837e-01 3.988358378410339355e-01
3.751731663942337036e-02 -2.495918124914169312e-01 3.690652847290039062e-01 -7.825343608856201172e-01 -4.952074959874153137e-03 -2.215425223112106323e-01 1.564598642289638519e-02 3.719904124736785889e-01
-3.038332164287567139e-01 -6.042653322219848633e-01 2.262880206108093262e-01 -2.697348892688751221e-01 -4.520791769027709961e-01 2.460936605930328369e-01 -7.011908292770385742e-02 3.856570422649383545e-01
-3.327306509017944336e-01 -3.260940015316009521e-01 5.193899869918823242e-01 -5.831764340400695801e-01 1.023794189095497131e-01 1.692699790000915527e-01 7.431029342114925385e-03 3.659277856349945068e-01
1.565223485231399536e-01 -6.126853823661804199e-01 1.317976415157318115e-01 -4.156360030174255371e-01 -1.776220500469207764e-01 -3.624777495861053467e-01 -4.969309270381927490e-01 1.064259931445121765e-02
-3.686090409755706787e-01 -5.068389177322387695e-01 -4.729359596967697144e-02 1.073839738965034485e-01 3.193984031677246094e-01 -5.649175867438316345e-02 -4.182779490947723389e-01 5.597414970397949219e-01
-3.200950920581817627e-01 -4.119374454021453857e-01 2.460154592990875244e-01 -3.523485362529754639e-01 3.174313306808471680e-01 4.771134555339813232e-01 7.724498957395553589e-02 4.569537043571472168e-01
-9.041661769151687622e-02 -6.090341806411743164e-01 3.791584074497222900e-01 1.080203056335449219e-01 -3.219481110572814941e-01 4.859138131141662598e-01 -1.583341956138610840e-01 3.172383308410644531e-01
-5.068440437316894531e-01 -3.851210772991180420e-01 5.273472666740417480e-01 1.313727945089340210e-01 -1.510901153087615967e-01 3.355301618576049805e-01 2.230049297213554382e-02 4.043897390365600586e-01
-4.317230880260467529e-01 -6.562709808349609375e-01 1.378613803535699844e-02 1.034262105822563171e-01 -4.877801537513732910e-01 -2.056215703487396240e-02 1.176153346896171570e-01 3.461949229240417480e-01
-2.168512716889381409e-02 -3.464571237564086914e-01 4.312918484210968018e-01 -3.772000968456268311e-01 -1.643379926681518555e-01 4.330947697162628174e-01 -2.845537066459655762e-01 5.056241154670715332e-01
1.400950849056243896e-01 -7.675428986549377441e-01 -1.377141028642654419e-01 1.029427051544189453e-01 1.987552642822265625e-01 -5.036389231681823730e-01 1.649626791477203369e-01 2.032746523618698120e-01
-8.907626569271087646e-02 -6.303048729896545410e-01 1.036199852824211121e-01 -1.043291836977005005e-01 -5.322927236557006836e-01 -1.325468271970748901e-01 4.898358881473541260e-01 1.797667294740676880e-01
-1.480293273925781250e-01 -4.212887585163116455e-01 -1.002000868320465088e-01 4.448305070400238037e-02 1.915641725063323975e-01 1.248189359903335571e-01 -2.475025355815887451e-01 8.216144442558288574e-01
1.724285036325454712e-01 -2.581952512264251709e-01 5.091615915298461914e-01 1.996736973524093628e-01 -1.770057380199432373e-01 -5.053618550300598145e-01 2.122729420661926270e-01 5.222135782241821289e-01
-3.631562292575836182e-01 -6.500712037086486816e-01 -2.518345117568969727e-01 1.182455793023109436e-01 -5.230970680713653564e-02 -1.220637261867523193e-01 -1.047987416386604309e-01 5.826694369316101074e-01
-6.626705825328826904e-02 -2.669903934001922607e-01 3.032649755477905273e-01 2.334969341754913330e-01 -1.212684661149978638e-01 -5.645175576210021973e-01 1.033578515052795410e-01 6.586086750030517578e-01
1.461667194962501526e-02 -8.128429651260375977e-01 -2.116828113794326782e-01 3.383306786417961121e-02 2.473399788141250610e-02 -5.037522315979003906e-01 1.617435067892074585e-01 1.121580824255943298e-01
-2.139006108045578003e-01 -6.662705540657043457e-01 -2.548443973064422607e-01 1.559257805347442627e-01 1.592797599732875824e-02 -2.894456312060356140e-02 -2.105239927768707275e-01 6.129108667373657227e-01
-1.001750603318214417e-01 -7.784463763236999512e-01 -2.290325313806533813e-01 -1.798082590103149414e-01 -3.245814740657806396e-01 -3.540442287921905518e-01 -2.331053465604782104e-01 1.189982146024703979e-01
-4.530447423458099365e-01 -5.265924334526062012e-01 1.094006374478340149e-01 -2.268431149423122406e-02 -4.147124886512756348e-01 1.197503954172134399e-01 1.516664475202560425e-01 5.437266826629638672e-01
3.860633373260498047e-01 -8.494014739990234375e-01 -2.246008962392807007e-01 7.876302301883697510e-02 3.126447275280952454e-02 -2.662715315818786621e-01 -1.450915634632110596e-02 2.710087038576602936e-02
3.349680304527282715e-01 -3.431539833545684814e-01 4.127931594848632812e-01 2.899783849716186523e-01 -7.492637634277343750e-02 -5.550551414489746094e-01 -2.511185705661773682e-01 3.725522756576538086e-01
-6.202818155288696289e-01 -5.238186717033386230e-01 1.170769557356834412e-01 -3.356819450855255127e-01 4.416642710566520691e-02 -1.754183024168014526e-01 -2.288686931133270264e-01 3.596828877925872803e-01
-2.927567362785339355e-01 -3.939057886600494385e-01 2.346151918172836304e-01 -9.729139506816864014e-02 -3.630367219448089600e-01 3.069174289703369141e-01 2.740043997764587402e-01 6.273351311683654785e-01
3.724249452352523804e-02 -8.505963087081909180e-01 -3.769336268305778503e-02 2.967095375061035156e-01 -1.068209260702133179e-01 1.065540537238121033e-01 -3.910505771636962891e-01 9.978286176919937134e-02
-8.690385520458221436e-02 -9.202696681022644043e-01 -2.057324498891830444e-01 2.414884231984615326e-02 1.573442667722702026e-01 2.346421629190444946e-01 -2.117334492504596710e-02 1.495991796255111694e-01
-2.238936126232147217e-01 -3.408317863941192627e-01 4.911385774612426758e-01 -1.894388347864151001e-01 -2.984601557254791260e-01 2.145851105451583862e-01 -3.911145627498626709e-01 5.181750059127807617e-01
3.999966979026794434e-01 -3.159816265106201172e-01 5.419560074806213379e-01 -2.675345838069915771e-01 -4.812879562377929688e-01 -1.109396666288375854e-02 1.444063782691955566e-01 3.496466875076293945e-01
-3.696894645690917969e-01 -3.419894576072692871e-01 2.860071361064910889e-01 -6.380658745765686035e-01 5.176978930830955505e-02 -4.735318012535572052e-03 1.687545776367187500e-01 4.756723940372467041e-01
-1.569683551788330078e-01 -2.486481368541717529e-01 4.784486293792724609e-01 -3.226788640022277832e-01 -5.157650709152221680e-01 1.682482063770294189e-01 1.540131866931915283e-02 5.347354412078857422e-01
-1.158179938793182373e-01 -5.255490541458129883e-01 9.881114959716796875e-02 2.705319821834564209e-01 5.088605284690856934e-01 -3.792799711227416992e-01 3.292895555496215820e-01 3.408946692943572998e-01
3.130162358283996582e-01 -2.210122942924499512e-01 3.541296422481536865e-01 1.556971818208694458e-01 7.606451958417892456e-02 -5.145520567893981934e-01 -1.322737783193588257e-01 6.445765495300292969e-01
1.378083229064941406e-01 -4.996439218521118164e-01 3.500235974788665771e-01 2.734723687171936035e-01 4.886672496795654297e-01 -4.945781528949737549e-01 9.463865309953689575e-02 2.042089551687240601e-01
-5.004076957702636719e-01 -5.280907154083251953e-01 1.416718512773513794e-01 -4.374834895133972168e-01 1.581152342259883881e-02 -1.807098239660263062e-01 -3.009103238582611084e-01 3.685061633586883545e-01
-5.349951386451721191e-01 -3.816275298595428467e-01 3.505016565322875977e-01 -4.972423017024993896e-01 1.597068458795547485e-01 1.077207997441291809e-01 2.045390605926513672e-01 3.450987637042999268e-01
1.516126245260238647e-01 -5.645813941955566406e-01 -3.578726202249526978e-02 4.755012989044189453e-01 3.357896506786346436e-01 -3.292267918586730957e-01 -5.136730149388313293e-02 4.550777673721313477e-01
-5.708360671997070312e-01 -6.426849365234375000e-01 -7.439112756401300430e-03 -4.396464675664901733e-02 -1.903404444456100464e-01 3.615066874772310257e-03 -3.955350816249847412e-02 4.704329073429107666e-01
2.087022513151168823e-01 -4.378002285957336426e-01 3.746180832386016846e-01 -3.906551301479339600e-01 -4.440608620643615723e-01 2.838989794254302979e-01 -2.846565246582031250e-01 3.361639976501464844e-01
-6.910340785980224609e-01 -4.210699498653411865e-01 3.399277329444885254e-01 -1.858616918325424194e-01 1.126766949892044067e-02 -4.796707257628440857e-02 -1.991475075483322144e-01 3.911381661891937256e-01
-1.573253720998764038e-01 -5.893303751945495605e-01 -1.035767495632171631e-01 -3.541510999202728271e-01 2.969975769519805908e-01 -6.147198844701051712e-03 -5.477957129478454590e-01 3.216550648212432861e-01
-1.442708168178796768e-02 -8.315878510475158691e-01 1.989750862121582031e-01 -2.296516299247741699e-01 -7.088188081979751587e-02 -1.188383325934410095e-01 -3.824554979801177979e-01 -2.247297465801239014e-01
8.543835580348968506e-02 -7.848569154739379883e-01 2.184616476297378540e-01 4.545489549636840820e-01 1.820177957415580750e-02 -3.296058177947998047e-01 8.945555984973907471e-02 -7.338964194059371948e-02
2.850930392742156982e-01 -4.929899871349334717e-01 2.903659269213676453e-02 1.177714988589286804e-01 3.294676542282104492e-01 -5.259968042373657227e-01 -2.838904410600662231e-02 5.243490934371948242e-01
-5.407617613673210144e-02 -4.082630574703216553e-01 3.565046489238739014e-01 -6.869542598724365234e-02 -1.278373301029205322e-01 5.513628721237182617e-01 -1.033836230635643005e-01 6.062598228454589844e-01
1.164550632238388062e-01 -3.355250656604766846e-01 9.126456379890441895e-01 -9.091285616159439087e-02 -3.577274084091186523e-02 -1.484466642141342163e-01 7.318828254938125610e-02 -6.325683742761611938e-02
-3.859902918338775635e-01 -6.917235851287841797e-01 -1.629847437143325806e-01 -1.748623549938201904e-01 -1.106726154685020447e-01 1.703550368547439575e-01 1.906025558710098267e-01 4.876376986503601074e-01
3.672755360603332520e-01 -4.637353718280792236e-01 3.335434198379516602e-01 -2.505619525909423828e-01 -2.738716602325439453e-01 4.348208904266357422e-01 -2.943430244922637939e-01 3.539956808090209961e-01
-5.233509540557861328e-01 -6.065895557403564453e-01 3.824038803577423096e-02 -2.592996656894683838e-01 -7.511018216609954834e-02 1.327384859323501587e-01 3.639656305313110352e-01 3.656804263591766357e-01
1.224640011787414551e-01 -7.415134310722351074e-01 3.798913359642028809e-01 1.890150904655456543e-01 -2.260867208242416382e-01 -1.104530692100524902e-01 -4.122031629085540771e-01 -1.479517519474029541e-01
4.937985241413116455e-01 -3.434138596057891846e-01 2.770995199680328369e-01 3.125166296958923340e-01 -1.640526801347732544e-01 -2.320513278245925903e-01 4.972314462065696716e-02 6.168840527534484863e-01
-4.118307530879974365e-01 -6.252683401107788086e-01 5.053429007530212402e-01 6.440287828445434570e-02 -3.872361779212951660e-02 3.748830854892730713e-01 -1.650265753269195557e-01 1.031749844551086426e-01
-2.157506905496120453e-02 -4.445350468158721924e-01 5.740621089935302734e-01 -3.015380799770355225e-01 -2.315493226051330566e-01 -2.845917940139770508e-01 4.943960011005401611e-01 4.915026947855949402e-02
1.694456487894058228e-01 -3.613400161266326904e-01 7.685549259185791016e-01 -1.822604835033416748e-01 4.454507827758789062e-01 5.708493664860725403e-02 5.049616470932960510e-02 -1.122089773416519165e-01
2.573738396167755127e-01 -5.314332842826843262e-01 2.963389158248901367e-01 -1.759053766727447510e-01 3.308316469192504883e-01 6.438790559768676758e-01 4.402783885598182678e-02 8.130001276731491089e-02
3.388878405094146729e-01 -3.667766749858856201e-01 4.692264199256896973e-01 -5.160164833068847656e-02 1.808024048805236816e-01 -7.547954469919204712e-02 -6.647825241088867188e-01 2.178790867328643799e-01
-3.331120610237121582e-01 -5.939549207687377930e-01 -1.996335387229919434e-01 -6.015905737876892090e-02 -2.256912887096405029e-01 2.184654399752616882e-02 2.892821431159973145e-01 5.980661511421203613e-01
-6.129159331321716309e-01 -2.525913119316101074e-01 4.676467478275299072e-01 -2.195820510387420654e-01 1.422082185745239258e-01 6.521704792976379395e-02 2.972592115402221680e-01 4.251851141452789307e-01
-1.197056546807289124e-01 -2.552218139171600342e-01 4.927289187908172607e-01 2.806647717952728271e-01 -1.501709818840026855e-01 -5.259743928909301758e-01 1.986076533794403076e-01 5.102278590202331543e-01
4.464536607265472412e-01 -5.275257825851440430e-01 2.963841855525970459e-01 -1.852752119302749634e-01 -1.375540494918823242e-01 3.694781959056854248e-01 -4.284096360206604004e-01 2.474977225065231323e-01
3.600510954856872559e-01 -4.503436684608459473e-01 5.790584087371826172e-01 -1.712718456983566284e-01 -3.502535223960876465e-01 -3.039788082242012024e-02 4.094581604003906250e-01 1.079516112804412842e-01
-3.012581467628479004e-01 -2.806275486946105957e-01 6.804262399673461914e-01 -2.529045194387435913e-02 -1.630707383155822754e-01 3.823063075542449951e-01 2.065595239400863647e-01 3.891725242137908936e-01
-3.707591891288757324e-01 -3.437534570693969727e-01 2.320669740438461304e-01 -4.498346149921417236e-01 -1.598416268825531006e-01 -1.976803876459598541e-02 -1.798822432756423950e-01 6.556425690650939941e-01
1.846924722194671631e-01 -7.450535893440246582e-01 3.533500730991363525e-01 2.259115427732467651e-01 -9.702943265438079834e-02 4.719949662685394287e-01 -1.393308117985725403e-02 -5.003536120057106018e-02
-4.888949543237686157e-02 -5.267328619956970215e-01 3.492568135261535645e-01 1.430157423019409180e-01 -2.254803776741027832e-01 5.912718176841735840e-01 7.738866657018661499e-02 4.138788282871246338e-01
-3.983168005943298340e-01 -7.029220461845397949e-01 9.736681240610778332e-04 5.327033996582031250e-02 2.687421441078186035e-01 4.155953228473663330e-01 -2.293673902750015259e-02 3.145435154438018799e-01
5.458217263221740723e-01 -5.798447728157043457e-01 1.252899412065744400e-02 3.334127664566040039e-01 2.997579276561737061e-01 -6.984671205282211304e-02 1.626333445310592651e-01 3.651779294013977051e-01
-2.590070068836212158e-01 -7.501113414764404297e-01 3.504045009613037109e-01 -6.400638073682785034e-02 -6.011624261736869812e-02 -3.953810036182403564e-02 -4.684580564498901367e-01 -1.368865817785263062e-01
-2.033078968524932861e-01 -5.845425724983215332e-01 3.517438173294067383e-01 6.821753084659576416e-02 1.877334415912628174e-01 4.740697145462036133e-01 -3.411571979522705078e-01 3.349990844726562500e-01
-9.877095371484756470e-02 -6.337450742721557617e-01 2.550663948059082031e-01 -1.380942314863204956e-01 -5.968434214591979980e-01 2.564303278923034668e-01 2.484812736511230469e-01 1.440869122743606567e-01
-1.012858822941780090e-01 -3.122221231460571289e-01 6.040433049201965332e-01 -5.931451320648193359e-01 1.403541713953018188e-01 -3.454833626747131348e-01 1.539131253957748413e-01 1.132339388132095337e-01
3.236467838287353516e-01 -4.524393081665039062e-01 -6.612880527973175049e-02 6.525763124227523804e-02 1.024741306900978088e-01 -4.412898123264312744e-01 2.409014552831649780e-01 6.470307707786560059e-01
-5.886908769607543945e-01 -5.109473466873168945e-01 1.740106642246246338e-01 -3.678773045539855957e-01 -9.164606221020221710e-03 3.797454014420509338e-02 7.557274308055639267e-03 4.745306074619293213e-01
-4.241210520267486572e-01 -3.209732472896575928e-01 3.675014078617095947e-01 -6.043390631675720215e-01 7.853223383426666260e-02 -9.925653226673603058e-03 7.797429710626602173e-02 4.521821737289428711e-01
1.213560774922370911e-01 -3.501820266246795654e-01 5.667734146118164062e-01 -2.382811158895492554e-01 -1.607325077056884766e-01 -2.827576398849487305e-01 5.894743204116821289e-01 1.771109700202941895e-01
2.052240371704101562e-01 -6.496853828430175781e-01 4.276721179485321045e-01 -9.682716429233551025e-02 1.906587183475494385e-01 5.010895729064941406e-01 -2.361142933368682861e-01 -1.793763600289821625e-02
-5.791298747062683105e-01 -6.448783874511718750e-01 2.003208249807357788e-01 -7.328017801046371460e-02 1.092055290937423706e-01 2.964109480381011963e-01 3.089705705642700195e-01 8.940789848566055298e-02
2.587271928787231445e-01 -5.605635643005371094e-01 4.652960300445556641e-01 -1.751993000507354736e-01 4.681120216846466064e-01 2.597266435623168945e-02 -3.509293496608734131e-01 -1.693487912416458130e-01
-1.642263680696487427e-01 -5.554280281066894531e-01 -1.095819920301437378e-01 -1.879521310329437256e-01 2.859410047531127930e-01 -6.120317056775093079e-02 -5.744045376777648926e-01 4.491621553897857666e-01
3.402142524719238281e-01 -6.182150244712829590e-01 -1.198517084121704102e-01 4.479705914855003357e-02 5.045531988143920898e-01 -2.640969455242156982e-01 1.176055520772933960e-01 3.841105699539184570e-01
-7.896377891302108765e-02 -3.752440214157104492e-01 3.636311888694763184e-01 4.685064554214477539e-01 -1.953507512807846069e-01 -3.384256362915039062e-01 2.539852857589721680e-01 5.329430699348449707e-01
-5.061203986406326294e-02 -7.423217296600341797e-01 -1.241365596652030945e-01 -4.244647026062011719e-01 2.436290867626667023e-02 3.792998492717742920e-01 8.648946136236190796e-02 3.144429326057434082e-01
-6.582358479499816895e-02 -6.632034778594970703e-01 3.511460125446319580e-01 2.612421214580535889e-01 -1.234701741486787796e-02 5.155693292617797852e-01 -2.497359365224838257e-01 1.895920187234878540e-01
1.466630399227142334e-01 -3.111436963081359863e-01 2.138172648847103119e-02 5.284727364778518677e-02 8.462359756231307983e-02 -5.360893607139587402e-01 -1.795663847588002682e-03 7.641159892082214355e-01
8.431960828602313995e-03 -6.984488964080810547e-01 4.744129478931427002e-01 -1.211568042635917664e-01 -3.543198108673095703e-01 1.496475040912628174e-01 -3.362132906913757324e-01 -1.066549345850944519e-01
-2.111424505710601807e-01 -3.903660774230957031e-01 3.328770995140075684e-01 -2.328560203313827515e-01 -1.856069080531597137e-02 4.859074354171752930e-01 -1.910156756639480591e-01 6.042075157165527344e-01
-5.196819826960563660e-02 -3.953190147876739502e-01 4.542391002178192139e-01 1.978623121976852417e-01 3.905839323997497559e-01 -5.382716655731201172e-01 3.447150290012359619e-01 1.855230927467346191e-01
1.577699780464172363e-01 -4.241608083248138428e-01 3.756510913372039795e-01 -4.173527061939239502e-01 2.235143333673477173e-01 -2.123058587312698364e-01 -5.911731123924255371e-01 1.880989670753479004e-01
-1.839635707437992096e-02 -3.010549247264862061e-01 5.094494223594665527e-01 -1.075765192508697510e-01 -3.996906280517578125e-01 2.677323520183563232e-01 -3.114227354526519775e-01 5.563263297080993652e-01
-2.172559648752212524e-01 -5.276374220848083496e-01 4.340507984161376953e-01 8.251161128282546997e-02 -5.191927403211593628e-02 5.859907865524291992e-01 -2.125376835465431213e-02 3.642221987247467041e-01
2.282025963068008423e-01 -2.298371493816375732e-01 3.371029198169708252e-01 9.442495554685592651e-02 8.455990254878997803e-02 -5.859808325767517090e-01 9.620641171932220459e-02 6.424674987792968750e-01
-1.970968395471572876e-01 -4.408823549747467041e-01 1.900417953729629517e-01 -4.136300086975097656e-02 3.336223587393760681e-02 5.786249637603759766e-01 2.236459553241729736e-01 5.856717228889465332e-01
2.199659124016761780e-02 -6.518057584762573242e-01 4.532611668109893799e-01 4.116127789020538330e-01 9.865549206733703613e-02 -4.009345471858978271e-01 1.692841649055480957e-01 -2.561728097498416901e-02
2.779062092304229736e-01 -5.330705046653747559e-01 -7.965867966413497925e-02 9.564261883497238159e-02 3.959326446056365967e-01 -3.673103153705596924e-01 3.242218494415283203e-01 4.757222533226013184e-01
2.410905994474887848e-02 -7.355493307113647461e-01 3.540984541177749634e-02 -1.520538777112960815e-01 -5.293953418731689453e-01 -2.759217619895935059e-01 2.783225476741790771e-01 1.249549910426139832e-02
-3.629827201366424561e-01 -6.643413305282592773e-01 2.916754186153411865e-01 2.371548414230346680e-01 1.472765654325485229e-01 -5.033840537071228027e-01 -1.545732840895652771e-02 -1.012536883354187012e-01
-1.924724131822586060e-02 -1.871710419654846191e-01 9.184150099754333496e-01 -1.752861440181732178e-01 2.051797062158584595e-01 -1.847537606954574585e-01 1.034410223364830017e-01 5.875644832849502563e-02
5.307312607765197754e-01 -6.533589959144592285e-01 -1.390876322984695435e-01 -1.656047254800796509e-02 -1.868280917406082153e-01 1.103966608643531799e-01 -3.009014725685119629e-01 3.663234114646911621e-01
-4.207092523574829102e-02 -7.909061312675476074e-01 3.079055063426494598e-02 2.916802167892456055e-01 1.455722451210021973e-01 -5.131196975708007812e-01 -4.537497833371162415e-02 1.140515226870775223e-02
3.712907433509826660e-01 -3.859046995639801025e-01 5.720313191413879395e-01 1.283051446080207825e-02 -3.996415138244628906e-01 1.313591897487640381e-01 4.111891090869903564e-01 1.994776874780654907e-01
3.487190604209899902e-02 -7.133951187133789062e-01 -2.411192655563354492e-01 -5.918326228857040405e-02 2.959723584353923798e-02 3.673725426197052002e-01 3.043093383312225342e-01 4.469536840915679932e-01
1.574393659830093384e-01 -5.754793882369995117e-01 1.660278886556625366e-01 1.895960569381713867e-01 -3.815698251128196716e-02 5.972417593002319336e-01 -2.043853886425495148e-02 4.711188077926635742e-01
2.236306071281433105e-01 -4.205772280693054199e-01 4.089337885379791260e-01 -5.692797899246215820e-01 -3.906610310077667236e-01 -8.498389273881912231e-03 2.836872339248657227e-01 2.205248028039932251e-01
-2.336730509996414185e-01 -3.912022411823272705e-01 -1.215823926031589508e-02 -2.016502022743225098e-01 1.844612061977386475e-01 5.209889262914657593e-02 -4.357855319976806641e-01 7.244982719421386719e-01
-2.779501117765903473e-02 -6.408938169479370117e-01 -2.761392481625080109e-02 -5.532136186957359314e-02 -3.140112757682800293e-02 -5.725978016853332520e-01 4.632778167724609375e-01 2.029253542423248291e-01
-3.454698622226715088e-01 -6.845447421073913574e-01 6.493104249238967896e-02 3.722577169537544250e-02 -2.775612473487854004e-02 4.719744920730590820e-01 2.667116820812225342e-01 3.343378305435180664e-01
-2.639088928699493408e-01 -7.936735749244689941e-01 1.252110451459884644e-01 4.785789921879768372e-02 2.751439809799194336e-01 -3.808354437351226807e-01 1.278512179851531982e-01 -2.130269855260848999e-01
4.774422049522399902e-01 -3.041681647300720215e-01 5.297002941370010376e-02 -2.525383047759532928e-02 -5.079740658402442932e-02 -2.611875832080841064e-01 2.513950765132904053e-01 7.362664341926574707e-01
-3.085102140903472900e-02 -6.538578271865844727e-01 9.613264352083206177e-02 -1.631474941968917847e-01 -5.800361633300781250e-01 -2.889399230480194092e-01 3.195421993732452393e-01 1.167221367359161377e-01
4.004954099655151367e-01 -3.030209243297576904e-01 5.794926732778549194e-02 1.206191331148147583e-01 -1.108253747224807739e-01 -2.549299895763397217e-01 4.871898517012596130e-02 8.063681125640869141e-01
6.962141394615173340e-02 -2.278552651405334473e-01 5.359583497047424316e-01 1.699139624834060669e-01 1.372481733560562134e-01 -5.845053791999816895e-01 2.634557783603668213e-01 4.440948069095611572e-01
-1.906423866748809814e-01 -7.231108546257019043e-01 1.898767240345478058e-02 -2.932320535182952881e-02 -6.287927180528640747e-02 -6.531809568405151367e-01 -8.747473359107971191e-02 -3.598567098379135132e-02
8.753079921007156372e-02 -6.045432686805725098e-01 3.293408453464508057e-01 -2.635648846626281738e-01 -4.783059358596801758e-01 -2.592179775238037109e-01 3.910762071609497070e-01 -4.776519257575273514e-03
-1.164729967713356018e-01 -6.444093585014343262e-01 3.557772338390350342e-01 -5.201916024088859558e-02 -3.132775127887725830e-01 -3.421404063701629639e-01 4.697284400463104248e-01 -7.771422713994979858e-02
-5.323583483695983887e-01 -5.729866623878479004e-01 9.160376340150833130e-02 -2.136531323194503784e-01 -3.182894289493560791e-01 -2.298736199736595154e-02 1.963597834110260010e-01 4.402820169925689697e-01
2.768925726413726807e-01 -6.759071350097656250e-01 3.291777372360229492e-01 2.058360427618026733e-01 -1.168775334954261780e-01 4.942888319492340088e-01 -1.197394952178001404e-01 2.084089219570159912e-01
2.341798990964889526e-01 -2.084166258573532104e-01 1.977497935295104980e-01 3.715448826551437378e-02 1.595113575458526611e-01 -5.601848363876342773e-01 -5.860900506377220154e-02 7.201048135757446289e-01
2.381236702203750610e-01 -5.053009390830993652e-01 1.959475427865982056e-01 1.463848352432250977e-01 -4.889988005161285400e-01 -3.412672877311706543e-01 4.177369773387908936e-01 3.131397962570190430e-01
3.359640836715698242e-01 -1.808201670646667480e-01 8.650804758071899414e-01 -2.545505166053771973e-01 4.064337536692619324e-02 -9.536841511726379395e-02 6.599565595388412476e-02 1.617702245712280273e-01
1.493588089942932129e-01 -3.223900794982910156e-01 2.833350300788879395e-01 3.458501696586608887e-01 -7.145671546459197998e-02 -3.502994179725646973e-01 2.075725644826889038e-01 7.091991901397705078e-01
1.411853432655334473e-01 -5.260598063468933105e-01 3.641162514686584473e-01 -3.870320916175842285e-01 -2.964662015438079834e-01 2.885754108428955078e-01 4.833086133003234863e-01 1.272722780704498291e-01
-3.237251043319702148e-01 -2.429990023374557495e-01 4.054951071739196777e-01 1.380795687437057495e-01 3.071006238460540771e-01 3.756555616855621338e-01 -1.093708649277687073e-01 6.366092562675476074e-01
3.423921763896942139e-01 -4.962067604064941406e-01 -7.140533626079559326e-02 1.264222413301467896e-01 3.090280592441558838e-01 -4.172805547714233398e-01 1.725804805755615234e-01 5.621917843818664551e-01
-3.465190529823303223e-01 -4.960388541221618652e-01 4.017994403839111328e-01 7.328861951828002930e-02 6.424873322248458862e-02 5.479887723922729492e-01 -6.397601962089538574e-02 3.981755375862121582e-01
-1.067820861935615540e-01 -3.922992944717407227e-01 3.994918763637542725e-01 4.636954367160797119e-01 -2.474123090505599976e-01 -3.954747617244720459e-01 1.434078067541122437e-01 4.710760414600372314e-01
1.757045648992061615e-02 -8.061101436614990234e-01 7.023382931947708130e-02 3.820897638797760010e-02 -4.315135478973388672e-01 -1.450335085391998291e-01 -3.662909269332885742e-01 -4.557678475975990295e-02
-5.464132130146026611e-02 -3.861601054668426514e-01 2.829477488994598389e-01 -5.630629658699035645e-01 -3.839871287345886230e-01 4.441248998045921326e-02 -2.759429216384887695e-01 4.745867550373077393e-01
5.496903061866760254e-01 -3.822185993194580078e-01 1.377456933259963989e-01 1.167894527316093445e-01 3.761157393455505371e-01 -1.902561187744140625e-01 2.531900107860565186e-01 5.266594290733337402e-01
3.229508176445960999e-02 -5.368896126747131348e-01 3.707298636436462402e-01 -3.704407215118408203e-01 -2.672960460186004639e-01 -4.441929161548614502e-01 4.088489413261413574e-01 1.129629276692867279e-02
2.131578922271728516e-01 -5.899509787559509277e-01 3.224252164363861084e-01 -3.427718579769134521e-01 -5.377596244215965271e-02 -4.853976964950561523e-01 -3.650594055652618408e-01 -1.153249368071556091e-01
1.305676102638244629e-01 -8.030920028686523438e-01 1.587659716606140137e-01 -3.465003371238708496e-01 -1.838066428899765015e-01 3.937836885452270508e-01 -6.201698631048202515e-02 5.445080809295177460e-03
2.687844261527061462e-02 -4.851551949977874756e-01 5.612669587135314941e-01 4.399683773517608643e-01 2.147315740585327148e-01 -4.416329860687255859e-01 1.098312288522720337e-01 4.579260572791099548e-02
-2.738470733165740967e-01 -4.125195145606994629e-01 1.805952936410903931e-01 -3.587834239006042480e-01 3.044676594436168671e-02 3.621902465820312500e-01 3.752484023571014404e-01 5.661933422088623047e-01
2.231871522963047028e-02 -5.967597365379333496e-01 6.005247831344604492e-01 5.382605269551277161e-02 2.968987822532653809e-02 3.726408183574676514e-01 -3.720834553241729736e-01 -4.079230502247810364e-02
-3.766193091869354248e-01 -5.977718234062194824e-01 6.979355961084365845e-02 1.096695885062217712e-01 2.387585490942001343e-01 4.096402227878570557e-01 -6.231037527322769165e-02 5.052078962326049805e-01
-5.056697875261306763e-02 -6.209002137184143066e-01 1.356278061866760254e-01 -9.805592894554138184e-02 4.288326203823089600e-01 5.555714368820190430e-01 -1.479600220918655396e-01 2.635655701160430908e-01
3.481111228466033936e-01 -5.573190450668334961e-01 1.543476060032844543e-02 -1.311987191438674927e-01 5.199828743934631348e-01 -3.698387444019317627e-01 2.036262154579162598e-01 3.195877969264984131e-01
-1.748576313257217407e-01 -3.297642767429351807e-01 5.821023583412170410e-01 -5.553051233291625977e-01 1.872392147779464722e-01 -3.957213163375854492e-01 1.475889682769775391e-01 6.093513220548629761e-03
2.253014594316482544e-01 -2.577225863933563232e-01 8.943179249763488770e-01 -3.141912817955017090e-02 9.997512400150299072e-02 -2.627954185009002686e-01 -2.488287910819053650e-02 4.848729446530342102e-02
-3.320904672145843506e-01 -4.842494726181030273e-01 3.536229729652404785e-01 -1.082100942730903625e-01 1.844756305217742920e-01 4.719904959201812744e-01 -2.438033968210220337e-01 4.496813416481018066e-01
3.949656188488006592e-01 -4.512869119644165039e-01 4.010103940963745117e-01 -1.733542084693908691e-01 -5.936793088912963867e-01 -2.723574936389923096e-01 -6.717467308044433594e-02 1.354075074195861816e-01
1.339502036571502686e-01 -8.761643767356872559e-01 -6.513286381959915161e-02 -1.317947506904602051e-01 -2.974846586585044861e-02 -6.166153121739625931e-03 -4.324529170989990234e-01 -6.958816945552825928e-02
3.702288866043090820e-02 -8.462063670158386230e-01 -2.016068845987319946e-01 -3.299056887626647949e-01 7.559929043054580688e-02 3.400543630123138428e-01 4.191727191209793091e-02 9.985950589179992676e-02
2.111883908510208130e-01 -5.382813811302185059e-01 8.883591741323471069e-02 3.805987238883972168e-01 -1.111637800931930542e-01 -5.692046284675598145e-01 5.683715268969535828e-02 4.163215458393096924e-01
2.985591590404510498e-01 -5.691530704498291016e-01 3.092722781002521515e-02 9.362280368804931641e-02 5.286794304847717285e-01 -2.845371961593627930e-01 2.998667359352111816e-01 3.561210036277770996e-01
2.805252969264984131e-01 -2.821881771087646484e-01 3.672794997692108154e-01 3.612020611763000488e-01 -1.762565225362777710e-01 -3.120879828929901123e-01 3.873468935489654541e-02 6.680932044982910156e-01
1.931273639202117920e-01 -1.719924956560134888e-01 3.055859506130218506e-01 9.606420993804931641e-02 1.429697424173355103e-01 -5.399386882781982422e-01 -4.640517383813858032e-02 7.185970544815063477e-01
1.485542356967926025e-01 -2.273875623941421509e-01 9.063526988029479980e-01 -1.668832600116729736e-01 -2.008727006614208221e-02 -2.292110174894332886e-01 1.423178315162658691e-01 6.087604537606239319e-02
1.473710834980010986e-01 -6.075169444084167480e-01 6.846848130226135254e-01 1.496758162975311279e-01 -1.172260642051696777e-01 4.193296656012535095e-02 -2.041864544153213501e-01 -2.466095089912414551e-01
4.698994755744934082e-02 -7.682979702949523926e-01 2.617726624011993408e-01 -3.669976023957133293e-03 1.709849946200847626e-02 4.823746383190155029e-01 -3.096958398818969727e-01 1.004119291901588440e-01
1.866110414266586304e-01 -2.244712412357330322e-01 4.945743680000305176e-01 2.417228519916534424e-01 -9.640785306692123413e-02 -5.248606204986572266e-01 -8.480031043291091919e-02 5.655008554458618164e-01
5.782094970345497131e-02 -3.700361549854278564e-01 3.330624997615814209e-01 4.591127634048461914e-01 -1.293423920869827271e-01 -3.550007641315460205e-01 1.995302885770797729e-01 5.961942076683044434e-01
3.497227132320404053e-01 -4.305631816387176514e-01 3.371891677379608154e-01 4.676647186279296875e-01 -2.310530245304107666e-01 -3.349613249301910400e-01 -2.018102705478668213e-01 3.919063806533813477e-01
5.463521555066108704e-02 -2.908097207546234131e-01 3.056245744228363037e-01 3.540688157081604004e-01 -1.583301573991775513e-01 -3.267964720726013184e-01 1.959378868341445923e-01 7.234759926795959473e-01
9.265581145882606506e-03 -4.070218801498413086e-01 4.320954680442810059e-01 -6.432557851076126099e-02 -2.857409715652465820e-01 -5.105786323547363281e-01 5.149269700050354004e-01 1.895122081041336060e-01
-2.517400085926055908e-01 -5.070778727531433105e-01 5.212857127189636230e-01 -4.288531541824340820e-01 3.990738987922668457e-01 1.827510595321655273e-01 -6.509473174810409546e-02 1.641651988029479980e-01
2.012035101652145386e-01 -6.534153223037719727e-01 1.026511639356613159e-01 -5.042992234230041504e-01 -4.439671933650970459e-01 -1.073558721691370010e-02 2.581762373447418213e-01 6.191403046250343323e-02
-5.879457574337720871e-03 -7.907382845878601074e-01 6.894625723361968994e-02 3.206037580966949463e-01 3.380279242992401123e-01 -3.070045411586761475e-01 2.381731569766998291e-01 4.378309473395347595e-02
4.142339825630187988e-01 -3.863320350646972656e-01 1.216051056981086731e-01 7.527308166027069092e-02 4.307005405426025391e-01 -4.128969311714172363e-01 1.531503796577453613e-01 5.284525156021118164e-01
1.380192190408706665e-01 -5.603184700012207031e-01 3.396142423152923584e-01 -1.933768689632415771e-01 -4.104661047458648682e-01 3.101624548435211182e-01 4.900304079055786133e-01 9.720356762409210205e-02
3.334128558635711670e-01 -4.166276752948760986e-01 5.102847814559936523e-01 -8.426062017679214478e-02 -4.683227837085723877e-01 -7.244142889976501465e-02 3.985463976860046387e-01 2.536799907684326172e-01
1.678681075572967529e-01 -8.660448193550109863e-01 7.429136335849761963e-02 -5.038847029209136963e-02 -7.762663066387176514e-02 -1.121552586555480957e-01 -4.180351495742797852e-01 -1.427249461412429810e-01
1.961586028337478638e-01 -4.609420895576477051e-01 3.710771799087524414e-01 -4.981593191623687744e-01 -3.622509241104125977e-01 2.076968699693679810e-01 3.915902674198150635e-01 1.883788406848907471e-01
1.684679687023162842e-01 -5.574208498001098633e-01 2.349368035793304443e-01 2.599653601646423340e-01 4.331354200839996338e-01 -3.062442541122436523e-01 4.249185621738433838e-01 2.759991586208343506e-01
-5.838203057646751404e-02 -3.198840022087097168e-01 2.825239002704620361e-01 3.279097080230712891e-01 -2.500683069229125977e-01 -3.688208162784576416e-01 1.775377690792083740e-01 6.905351281166076660e-01
2.576763331890106201e-01 -7.737208008766174316e-01 1.761753708124160767e-01 -2.463636398315429688e-01 -8.760707825422286987e-02 4.509851038455963135e-01 -1.031578928232192993e-01 1.467042267322540283e-01
3.210725486278533936e-01 -6.143349409103393555e-01 4.158699810504913330e-01 -7.304479181766510010e-02 5.153378471732139587e-02 2.486006617546081543e-01 -5.220516920089721680e-01 6.500437110662460327e-02
-5.066978186368942261e-02 -3.818169236183166504e-01 3.970512151718139648e-01 4.578678011894226074e-01 -1.809696108102798462e-01 -3.598669469356536865e-01 2.126153111457824707e-01 5.262094736099243164e-01
-8.837808854877948761e-03 -4.641458094120025635e-01 3.612628877162933350e-01 -2.711551189422607422e-01 3.520812392234802246e-01 6.361544132232666016e-01 -8.275228738784790039e-02 2.120208442211151123e-01
5.883082747459411621e-01 -4.979391098022460938e-01 -3.462425991892814636e-02 -5.953966826200485229e-02 -1.811967790126800537e-01 3.682571649551391602e-01 -8.582857996225357056e-02 4.747567176818847656e-01
1.700816750526428223e-01 -6.942867636680603027e-01 9.275786578655242920e-02 -4.292121231555938721e-01 -2.937991321086883545e-01 -3.816736340522766113e-01 -2.337649166584014893e-01 -9.783759713172912598e-02
-1.002021208405494690e-01 -4.636861681938171387e-01 5.304389595985412598e-01 -3.500518500804901123e-01 -8.986257761716842651e-02 4.254347383975982666e-01 -3.038898706436157227e-01 2.993891537189483643e-01
3.076741397380828857e-01 -6.634861230850219727e-02 4.162947237491607666e-01 1.205730717629194260e-02 -2.786130905151367188e-01 -2.273019701242446899e-01 -1.653208211064338684e-02 7.732548117637634277e-01
1.349762231111526489e-01 -3.158065974712371826e-01 -3.107526805251836777e-03 -2.633737027645111084e-02 -5.706261470913887024e-02 -4.941313564777374268e-01 2.880544662475585938e-01 7.422580122947692871e-01
5.112782865762710571e-02 -5.660408735275268555e-01 -1.401296705007553101e-01 9.133790433406829834e-02 3.186728060245513916e-01 -5.421569347381591797e-01 1.726454198360443115e-01 4.729816913604736328e-01
2.813313305377960205e-01 -5.305287837982177734e-01 4.324089884757995605e-01 -4.670840874314308167e-02 -5.968654155731201172e-01 1.177346706390380859e-01 2.492957413196563721e-01 1.340692341327667236e-01
-3.393141925334930420e-02 -6.059432029724121094e-01 3.115425407886505127e-01 -1.384788006544113159e-01 -4.264694750308990479e-01 -4.562269449234008789e-01 -3.444270193576812744e-01 -8.244642615318298340e-02
1.270564645528793335e-01 -3.415202200412750244e-01 4.441250562667846680e-01 -4.176573157310485840e-01 -2.599700093269348145e-01 -4.469343721866607666e-01 4.119204580783843994e-01 2.419146299362182617e-01
2.092670351266860962e-01 -3.703731894493103027e-01 6.079352498054504395e-01 3.132514655590057373e-01 2.963077425956726074e-01 -2.927298545837402344e-01 3.772501945495605469e-01 1.884476244449615479e-01
5.036431550979614258e-01 -5.607047080993652344e-01 1.058045192621648312e-03 9.422812610864639282e-02 5.213147401809692383e-01 -1.199555024504661560e-01 1.746415197849273682e-01 3.262140154838562012e-01
-2.132884226739406586e-02 -8.720425367355346680e-01 -1.100893765687942505e-01 -8.551320061087608337e-03 -9.990235418081283569e-02 -3.956004083156585693e-01 -2.274825721979141235e-01 -9.309006482362747192e-02
1.143930777907371521e-01 -2.773252427577972412e-01 2.224724739789962769e-02 1.551074348390102386e-02 -3.779469802975654602e-02 -4.085015356540679932e-01 3.129176199436187744e-01 8.019039630889892578e-01
3.262080997228622437e-02 -8.075737357139587402e-01 -1.390788406133651733e-01 4.885238036513328552e-02 -1.318331658840179443e-01 -4.330298602581024170e-01 1.822046190500259399e-01 2.948521077632904053e-01
-4.155166447162628174e-03 -5.423415899276733398e-01 1.877963393926620483e-01 2.973490357398986816e-01 -3.381181135773658752e-02 5.829412937164306641e-01 2.503976225852966309e-01 4.224946796894073486e-01
-6.224299073219299316e-01 -2.962888479232788086e-01 4.746271073818206787e-01 -3.051111996173858643e-01 4.838122427463531494e-02 -5.104880779981613159e-02 -1.988400816917419434e-01 4.024254679679870605e-01
-2.327170222997665405e-01 -6.032056808471679688e-01 -2.354216724634170532e-01 1.250935643911361694e-01 -2.602794580161571503e-02 7.913107983767986298e-03 -2.175519466400146484e-01 6.803271770477294922e-01
8.712729066610336304e-02 -6.430295705795288086e-01 3.615746796131134033e-01 4.974577203392982483e-02 -2.181199193000793457e-01 5.176689028739929199e-01 -2.634883821010589600e-01 2.464295029640197754e-01
2.407985031604766846e-01 -1.930777877569198608e-01 6.792504191398620605e-01 -3.326350450515747070e-01 4.862865209579467773e-01 -1.997803002595901489e-01 1.561963856220245361e-01 1.786775141954421997e-01
2.387864291667938232e-01 -3.237948417663574219e-01 8.643015027046203613e-01 -9.879249334335327148e-02 -1.877559274435043335e-01 -1.406578719615936279e-01 1.621427088975906372e-01 -5.807277746498584747e-03
-3.405540883541107178e-01 -5.247321724891662598e-01 -1.460687965154647827e-01 2.113279327750205994e-02 6.412612274289131165e-03 9.339381009340286255e-02 -1.527629494667053223e-01 7.448465228080749512e-01
2.666429281234741211e-01 -5.739612579345703125e-01 8.381917141377925873e-03 9.678389132022857666e-02 -7.510267198085784912e-02 5.602710843086242676e-01 8.644789457321166992e-02 5.128501057624816895e-01
-2.297406941652297974e-01 -6.668793559074401855e-01 3.856172561645507812e-01 3.388597369194030762e-01 -1.112964525818824768e-01 4.112133979797363281e-01 -1.772602051496505737e-01 1.614309549331665039e-01
4.513505399227142334e-01 -4.976553618907928467e-01 1.294608116149902344e-01 2.986964583396911621e-01 5.301811695098876953e-01 -1.622307449579238892e-01 -9.096766263246536255e-02 3.563089668750762939e-01
6.462550163269042969e-02 -3.338415324687957764e-01 2.143311351537704468e-01 -7.760522961616516113e-01 2.501386106014251709e-01 -2.412537634372711182e-01 7.784628123044967651e-02 3.306744694709777832e-01
4.610527157783508301e-01 -6.105953454971313477e-01 -2.646161019802093506e-01 -1.700671762228012085e-01 -2.570769786834716797e-01 1.775788217782974243e-01 -1.340357363224029541e-01 4.472928047180175781e-01
-5.933517813682556152e-01 -6.403750777244567871e-01 2.048420757055282593e-01 -2.115879803895950317e-01 9.461664408445358276e-02 -1.210378110408782959e-01 -3.568947613239288330e-01 1.213956344872713089e-02
4.017713665962219238e-01 -4.130750298500061035e-01 1.171330809593200684e-01 -3.817316889762878418e-01 -3.760687708854675293e-01 -4.643908739089965820e-01 -1.828147023916244507e-01 3.435137569904327393e-01
-1.787803769111633301e-01 -5.020757913589477539e-01 1.843617856502532959e-01 3.356245532631874084e-02 1.334600616246461868e-02 5.743652582168579102e-01 1.508809179067611694e-01 5.727156400680541992e-01
7.246099412441253662e-02 -7.036724090576171875e-01 -2.021928876638412476e-02 -2.687486410140991211e-01 -3.305979371070861816e-01 -5.601156949996948242e-01 -6.209012866020202637e-02 -8.950781077146530151e-03
-2.867086529731750488e-01 -6.212677955627441406e-01 2.677523195743560791e-01 -9.510629624128341675e-02 4.083571135997772217e-01 3.793895542621612549e-01 -3.551866412162780762e-01 1.193255931138992310e-01
-2.648923732340335846e-02 -6.472173333168029785e-01 5.871033668518066406e-01 8.934792876243591309e-02 -1.357103511691093445e-02 2.704014182090759277e-01 -3.924703896045684814e-01 -2.000989578664302826e-02
-3.628186583518981934e-01 -6.069691181182861328e-01 3.679761588573455811e-01 6.444599479436874390e-02 2.314221113920211792e-01 -3.848131895065307617e-01 3.584610223770141602e-01 -1.739530116319656372e-01
-5.989947915077209473e-01 -4.204459190368652344e-01 3.079189062118530273e-01 -7.172883301973342896e-02 1.546279042959213257e-01 1.352492421865463257e-01 5.083582997322082520e-01 2.526679635047912598e-01
-2.804912924766540527e-01 -3.474417030811309814e-01 6.323025822639465332e-01 -4.475396275520324707e-01 -1.726121157407760620e-01 1.244070678949356079e-01 1.889340132474899292e-01 3.457493185997009277e-01
6.421577930450439453e-02 -7.384057044982910156e-01 2.660993337631225586e-01 4.540249407291412354e-01 -1.622615158557891846e-01 2.622508108615875244e-01 -2.803161442279815674e-01 2.110911766067147255e-03
-1.873991340398788452e-01 -5.874515175819396973e-01 3.833550810813903809e-01 4.710664153099060059e-01 4.300618469715118408e-01 -2.402490377426147461e-01 8.953811973333358765e-02 1.509754266589879990e-02
-2.009559981524944305e-02 -5.466825366020202637e-01 8.966767787933349609e-02 -6.385037899017333984e-01 5.016553401947021484e-01 -1.432707160711288452e-02 1.203124374151229858e-01 1.366326808929443359e-01
9.171846508979797363e-02 -4.387388229370117188e-01 3.480893969535827637e-01 -4.278954863548278809e-01 -3.775979876518249512e-01 2.860089540481567383e-01 -2.697991132736206055e-01 4.445921778678894043e-01
1.849000751972198486e-01 -2.441316395998001099e-01 8.747976422309875488e-01 -8.472560346126556396e-02 2.856432199478149414e-01 -2.273215800523757935e-01 -6.397386081516742706e-03 2.131503820419311523e-02
-2.307014018297195435e-01 -3.275527358055114746e-01 4.171836078166961670e-01 1.019435375928878784e-01 -3.031843304634094238e-01 3.185043334960937500e-01 5.090826153755187988e-01 4.500228762626647949e-01
-2.482119649648666382e-01 -4.123538136482238770e-01 2.513614594936370850e-01 -7.347996234893798828e-01 1.961921751499176025e-01 9.052589535713195801e-02 1.231084167957305908e-01 3.215591013431549072e-01
-1.267746686935424805e-01 -3.786328434944152832e-01 3.867745399475097656e-01 5.975534319877624512e-01 -1.130251660943031311e-01 -3.084314465522766113e-01 1.063625141978263855e-01 4.633390605449676514e-01
3.611049056053161621e-01 -3.676821589469909668e-01 8.446259498596191406e-01 6.462629884481430054e-03 -1.009580045938491821e-01 -7.846359908580780029e-02 1.256824750453233719e-02 -6.686654686927795410e-02
-7.529366016387939453e-02 -7.382662892341613770e-01 -1.492087729275226593e-02 -3.896284699440002441e-01 4.365540146827697754e-01 -3.146278858184814453e-01 2.958636358380317688e-02 -8.255501836538314819e-02
5.120287537574768066e-01 -4.533583521842956543e-01 2.345839142799377441e-01 -2.110786437988281250e-01 -7.114317268133163452e-02 4.248788654804229736e-01 -3.403638303279876709e-01 3.623228967189788818e-01
-3.468052309472113848e-04 -5.487907528877258301e-01 3.450413346290588379e-01 -3.212704956531524658e-01 -5.742594003677368164e-01 9.634666144847869873e-02 2.181209921836853027e-01 2.998783886432647705e-01
4.613396227359771729e-01 -4.885321855545043945e-01 5.349101424217224121e-01 -9.281136840581893921e-02 1.834882199764251709e-01 2.041209042072296143e-01 -4.204526841640472412e-01 4.056436568498611450e-02
4.489357471466064453e-01 -1.023863106966018677e-01 4.147698879241943359e-01 -4.395559430122375488e-01 3.375853300094604492e-01 -5.222861096262931824e-02 2.420268952846527100e-01 4.974550008773803711e-01
-6.426206324249505997e-03 -6.444981098175048828e-01 4.469291567802429199e-01 -1.867175847291946411e-01 2.356193661689758301e-01 -1.668508946895599365e-01 -5.037403106689453125e-01 -1.134106814861297607e-01
1.587041020393371582e-01 -4.430671930313110352e-01 5.493335127830505371e-01 -1.006385609507560730e-01 -6.215413212776184082e-01 1.855837106704711914e-01 6.423744559288024902e-02 2.042738199234008789e-01
1.062601283192634583e-01 -3.913042843341827393e-01 -1.165292710065841675e-01 -4.681432843208312988e-01 1.605496257543563843e-01 -3.040989935398101807e-01 -5.226329565048217773e-01 4.598423838615417480e-01
-5.921831727027893066e-01 -5.892193913459777832e-01 2.776129245758056641e-01 -3.118770122528076172e-01 -5.063435807824134827e-02 -1.514764875173568726e-01 -2.634696960449218750e-01 1.813238859176635742e-01
1.987456381320953369e-01 -2.136409729719161987e-01 4.231421649456024170e-01 -6.040755510330200195e-01 1.313821375370025635e-01 -5.182901024818420410e-01 6.335895508527755737e-02 2.846061587333679199e-01
-1.266742795705795288e-01 -5.429033041000366211e-01 5.740556120872497559e-01 -8.348599076271057129e-02 -7.031172048300504684e-03 4.584489166736602783e-01 -3.613794445991516113e-01 1.089963242411613464e-01
4.296813011169433594e-01 -4.622390866279602051e-01 4.533500969409942627e-01 -2.131958752870559692e-01 2.543077170848846436e-01 -4.774581268429756165e-02 -5.282454490661621094e-01 6.881173700094223022e-02
3.818906545639038086e-01 -5.588011145591735840e-01 -1.235962584614753723e-01 -4.195039626210927963e-03 -6.189015880227088928e-02 -5.251210927963256836e-01 1.574121415615081787e-01 4.714299440383911133e-01
5.006636027246713638e-03 -3.410154283046722412e-01 5.890035629272460938e-01 -5.870654582977294922e-01 3.033001124858856201e-01 -1.013446301221847534e-01 -2.322797179222106934e-01 1.894642710685729980e-01
-3.088440895080566406e-01 -7.266436815261840820e-01 2.297047227621078491e-01 9.030258655548095703e-02 3.288942873477935791e-01 -3.943277001380920410e-01 1.406394243240356445e-01 -1.795555800199508667e-01
-3.055180311203002930e-01 -5.732330083847045898e-01 3.738360404968261719e-01 -4.923591911792755127e-01 -1.024877503514289856e-01 -2.643806934356689453e-01 2.691912651062011719e-01 2.074291259050369263e-01
4.694817662239074707e-01 -2.557999193668365479e-01 3.225895166397094727e-01 2.522912919521331787e-01 -2.241310179233551025e-01 -1.977152973413467407e-01 -7.711163163185119629e-02 6.716890335083007812e-01
1.771321594715118408e-01 -6.423093080520629883e-01 1.919305473566055298e-01 4.195676743984222412e-01 4.064225554466247559e-01 -3.153904378414154053e-01 1.882274597883224487e-01 2.076265811920166016e-01
3.298376202583312988e-01 -5.491695404052734375e-01 2.436084449291229248e-01 2.911966145038604736e-01 5.750027298927307129e-01 -1.513066887855529785e-01 1.915235072374343872e-01 2.351091355085372925e-01
1.563450247049331665e-01 -2.885980308055877686e-01 6.022068262100219727e-01 5.713513493537902832e-01 -8.010870218276977539e-02 -1.547238528728485107e-01 4.899155348539352417e-02 4.128137528896331787e-01
1.047148704528808594e-01 -5.470479726791381836e-01 2.992379069328308105e-01 2.792361676692962646e-01 4.934783577919006348e-01 -3.553302586078643799e-01 3.465259671211242676e-01 1.799901872873306274e-01
-5.044638514518737793e-01 -7.021279335021972656e-01 -2.654950506985187531e-02 -1.450213603675365448e-02 3.058646619319915771e-01 2.586135566234588623e-01 3.160753101110458374e-02 3.003071844577789307e-01
-1.105917543172836304e-01 -3.697007894515991211e-01 4.382196664810180664e-01 -2.567337453365325928e-01 -5.321937203407287598e-01 2.844307422637939453e-01 1.658607870340347290e-01 4.488891363143920898e-01
2.337531000375747681e-01 -3.715522885322570801e-01 3.216077685356140137e-01 -4.951055943965911865e-01 4.888809025287628174e-01 -4.931652918457984924e-02 4.494373500347137451e-01 1.237607076764106750e-01
-2.611283026635646820e-02 -7.164027690887451172e-01 1.635397970676422119e-01 -1.286157965660095215e-01 -5.637502670288085938e-01 -1.578483134508132935e-01 3.159524798393249512e-01 -1.553551014512777328e-02
2.333563417196273804e-01 -4.718297123908996582e-01 1.989832371473312378e-01 -5.345325469970703125e-01 -5.318637490272521973e-01 5.198073014616966248e-02 1.734890043735504150e-01 2.862209677696228027e-01
8.465145528316497803e-02 -8.912152647972106934e-01 1.277791112661361694e-01 -2.488956302404403687e-01 -4.782301932573318481e-02 1.668132990598678589e-01 -2.650028169155120850e-01 -1.412538439035415649e-01
-3.476818203926086426e-01 -3.209297955036163330e-01 3.405350148677825928e-01 9.073126316070556641e-02 4.243652522563934326e-01 3.782517313957214355e-01 -1.912945210933685303e-01 5.405288934707641602e-01
-1.824840009212493896e-01 -7.274146080017089844e-01 1.292476207017898560e-01 5.410049483180046082e-02 2.989350855350494385e-01 -1.315746456384658813e-01 5.139716267585754395e-01 -2.170135229825973511e-01
5.332396551966667175e-02 -3.767106533050537109e-01 4.841794967651367188e-01 4.627439677715301514e-01 5.013416409492492676e-01 -1.731495857238769531e-01 2.039408087730407715e-01 2.894264459609985352e-01
-3.651799261569976807e-02 -5.526160597801208496e-01 2.806651890277862549e-01 -5.265616811811923981e-03 9.398126602172851562e-02 5.435373187065124512e-01 -3.233795166015625000e-01 4.534773230552673340e-01
-1.894070655107498169e-01 -5.571010112762451172e-01 3.700551688671112061e-01 5.282170772552490234e-01 4.004217982292175293e-01 -2.710540294647216797e-01 4.792824760079383850e-02 4.128280654549598694e-02
-1.552461087703704834e-02 -8.067793846130371094e-01 -2.439797222614288330e-01 -4.111788272857666016e-01 2.185876965522766113e-01 2.234092056751251221e-01 1.208486184477806091e-01 8.930499106645584106e-02
-3.869198858737945557e-01 -3.719626665115356445e-01 3.214851617813110352e-01 -4.334810674190521240e-01 -7.785636465996503830e-03 2.050633914768695831e-02 -4.170449078083038330e-01 4.962567687034606934e-01
1.556520164012908936e-01 -5.274246335029602051e-01 5.362780094146728516e-01 -3.333976268768310547e-01 -1.601548641920089722e-01 4.539422094821929932e-01 -2.186683565378189087e-01 1.389921456575393677e-01
-3.020188510417938232e-01 -6.122487783432006836e-01 4.853431582450866699e-01 2.767961025238037109e-01 2.449800670146942139e-01 -3.309561014175415039e-01 7.929369062185287476e-02 -2.143068909645080566e-01
-9.291394054889678955e-02 -3.373348414897918701e-01 3.882057070732116699e-01 5.317945033311843872e-02 5.621163249015808105e-01 4.940914511680603027e-01 -1.193612888455390930e-01 3.869009315967559814e-01
-2.433774769306182861e-01 -2.913825809955596924e-01 4.128123223781585693e-01 -1.572709381580352783e-01 1.136883199214935303e-01 3.529995977878570557e-01 -4.407605230808258057e-01 5.735082626342773438e-01
5.224891304969787598e-01 -1.432458311319351196e-01 3.860094547271728516e-01 -2.253617495298385620e-01 6.829300522804260254e-02 -1.348042786121368408e-01 4.100072085857391357e-01 5.619184970855712891e-01
-3.402242064476013184e-01 -5.438057780265808105e-01 3.222405910491943359e-01 -1.761927455663681030e-01 4.517880678176879883e-01 4.004331529140472412e-01 -2.248381078243255615e-01 1.965412497520446777e-01
-1.658130437135696411e-01 -4.425062537193298340e-01 4.667758941650390625e-01 2.927066981792449951e-01 -2.071820050477981567e-01 5.194391608238220215e-01 1.811550371348857880e-02 4.000849723815917969e-01
1.093101724982261658e-01 -7.964560985565185547e-01 1.516255140304565430e-01 -5.415135249495506287e-02 6.396151334047317505e-02 4.179054200649261475e-01 -3.642135858535766602e-01 1.280574798583984375e-01
8.276571333408355713e-02 -3.246068060398101807e-01 6.003307104110717773e-01 -2.520394921302795410e-01 3.765410557389259338e-02 4.522669315338134766e-01 -3.727119863033294678e-01 3.449374735355377197e-01
8.369772881269454956e-02 -6.802557706832885742e-01 3.328695595264434814e-01 2.337820827960968018e-01 -1.719127893447875977e-01 4.066879153251647949e-01 -3.521688878536224365e-01 2.140525728464126587e-01
-2.577337622642517090e-01 -6.114224195480346680e-01 1.218691393733024597e-01 1.848847568035125732e-01 1.211328729987144470e-01 5.452501177787780762e-01 6.531013548374176025e-02 4.409821331501007080e-01
4.786319732666015625e-01 -4.556545615196228027e-01 2.074579298496246338e-01 3.564261794090270996e-01 1.587266623973846436e-01 -3.526471555233001709e-01 -3.098867237567901611e-01 3.842239677906036377e-01
7.852695882320404053e-02 -7.572203874588012695e-01 -4.253810329828411341e-04 -1.407489329576492310e-01 -4.799922108650207520e-01 -3.819471001625061035e-01 -1.550732702016830444e-01 -1.779155060648918152e-02
6.976370811462402344e-01 -5.829146504402160645e-01 4.244716838002204895e-02 -1.471255272626876831e-01 -2.589997947216033936e-01 1.502618044614791870e-01 1.403976827859878540e-01 2.017282396554946899e-01
2.021145075559616089e-01 -7.141527533531188965e-01 -1.156785786151885986e-01 -4.001364409923553467e-01 -2.369896769523620605e-01 -3.022517263889312744e-01 -3.558986485004425049e-01 3.821920976042747498e-02
2.541334033012390137e-01 -5.540913939476013184e-01 -6.412728130817413330e-02 9.345761686563491821e-02 3.855608701705932617e-01 -4.340580403804779053e-01 2.724333405494689941e-01 4.519611597061157227e-01
-2.065268158912658691e-01 -4.539890587329864502e-01 2.381309568881988525e-01 -5.328075885772705078e-01 -3.136370182037353516e-01 6.633590161800384521e-02 -2.311762571334838867e-01 5.044198036193847656e-01
1.556790471076965332e-01 -3.343201279640197754e-01 6.929206252098083496e-01 -8.448777347803115845e-02 3.544654548168182373e-01 -4.943402111530303955e-01 5.662771314382553101e-02 -5.909668281674385071e-02
-1.138588488101959229e-01 -3.150591552257537842e-01 2.958039343357086182e-01 -2.221224755048751831e-01 2.905838489532470703e-01 4.388001263141632080e-01 -1.510255038738250732e-01 6.716713905334472656e-01
-4.986178874969482422e-01 -6.492125988006591797e-01 2.864547669887542725e-01 -2.108203470706939697e-01 2.878002077341079712e-02 3.142372071743011475e-01 -1.194107457995414734e-01 2.992813587188720703e-01
-4.773861169815063477e-02 -3.466358780860900879e-01 3.071238696575164795e-01 -8.260506391525268555e-01 2.075826823711395264e-01 -1.941913813352584839e-01 2.053373120725154877e-02 1.402042955160140991e-01
-2.529347836971282959e-01 -3.289869129657745361e-01 5.651597976684570312e-01 -5.835931301116943359e-01 3.031272292137145996e-01 -2.594893276691436768e-01 -9.056771546602249146e-02 -1.953500322997570038e-02
-6.357284635305404663e-02 -2.970762252807617188e-01 5.492987036705017090e-01 -3.819532990455627441e-01 -2.950350940227508545e-01 -2.241683453321456909e-01 4.901193082332611084e-01 2.873547673225402832e-01
1.086553409695625305e-01 -4.215263426303863525e-01 3.281659483909606934e-01 3.320601284503936768e-01 4.564606547355651855e-01 -3.912402391433715820e-01 2.995074391365051270e-01 3.760623633861541748e-01
2.501251175999641418e-02 -6.200399398803710938e-01 1.942152380943298340e-01 3.374290466308593750e-01 1.675505340099334717e-01 4.978469014167785645e-01 -2.610776424407958984e-01 3.453416228294372559e-01
7.106265984475612640e-03 -6.069415211677551270e-01 6.094844937324523926e-01 -2.092176675796508789e-01 -3.290462195873260498e-01 2.466873675584793091e-01 5.969159677624702454e-02 -2.088996320962905884e-01
-1.071732193231582642e-01 -3.140870034694671631e-01 4.597111046314239502e-01 -1.149053871631622314e-01 4.757239818572998047e-01 4.167033731937408447e-01 -2.835138440132141113e-01 4.301054179668426514e-01
-2.773411273956298828e-01 -6.151716113090515137e-01 2.543570995330810547e-01 -3.650546967983245850e-01 1.336585879325866699e-01 -4.033960700035095215e-01 3.994697034358978271e-01 8.071047812700271606e-02
-4.584527015686035156e-02 -3.208467066287994385e-01 6.353392601013183594e-01 -4.743877947330474854e-01 -4.565780758857727051e-01 7.252448797225952148e-02 7.957788556814193726e-02 2.149415314197540283e-01
-5.515984445810317993e-02 -5.098395347595214844e-01 2.876083254814147949e-01 -9.346031583845615387e-03 -5.287594720721244812e-02 4.730342924594879150e-01 -4.269752204418182373e-01 4.953281581401824951e-01
4.663463309407234192e-02 -3.835934996604919434e-01 5.509223937988281250e-01 -3.005938231945037842e-01 -2.959924042224884033e-01 -1.389854848384857178e-01 5.403333306312561035e-01 2.406669259071350098e-01
-1.976403594017028809e-01 -8.334883451461791992e-01 -4.053740575909614563e-02 -9.053803980350494385e-02 2.141038328409194946e-01 3.809339404106140137e-01 2.552450001239776611e-01 1.714550517499446869e-02
-3.851416110992431641e-01 -5.961565971374511719e-01 3.241877853870391846e-01 -3.284376561641693115e-01 2.818869650363922119e-01 2.951157987117767334e-01 -2.269223928451538086e-01 2.554347217082977295e-01
-8.201531320810317993e-02 -2.663226723670959473e-01 6.152350306510925293e-01 4.400914311408996582e-01 2.722487412393093109e-02 -3.571909964084625244e-01 1.605343371629714966e-01 4.427792131900787354e-01
2.296497821807861328e-01 -2.044939696788787842e-01 8.121224641799926758e-01 7.288204133510589600e-02 4.636596739292144775e-01 -9.176047146320343018e-02 -9.771090000867843628e-02 8.741204440593719482e-02
-4.960983991622924805e-01 -4.722436964511871338e-01 1.092320308089256287e-03 -2.144946455955505371e-01 -2.806977629661560059e-01 -9.818739444017410278e-02 2.722723484039306641e-01 5.677137374877929688e-01
-4.191864132881164551e-01 -3.243193030357360840e-01 5.673311948776245117e-01 -4.657118618488311768e-01 -6.653514504432678223e-02 1.900427788496017456e-01 1.218149065971374512e-01 3.535048961639404297e-01
-2.832458727061748505e-02 -4.973251819610595703e-01 3.606316447257995605e-01 1.403214596211910248e-02 3.171680569648742676e-01 2.637105584144592285e-01 -6.257401108741760254e-01 2.447935491800308228e-01
-2.894998490810394287e-01 -7.588034272193908691e-01 -1.886588335037231445e-01 -1.054632663726806641e-01 -2.744752764701843262e-01 -3.169071376323699951e-01 -2.127150446176528931e-01 2.695889770984649658e-01
-2.716904319822788239e-02 -4.727513790130615234e-01 4.609541296958923340e-01 -4.525277912616729736e-01 -2.451688796281814575e-01 3.042701184749603271e-01 4.346412420272827148e-01 1.300262063741683960e-01
-5.062596797943115234e-01 -4.213212430477142334e-01 3.325179815292358398e-01 -3.775198161602020264e-01 9.053655713796615601e-02 -2.703759670257568359e-01 -4.460538327693939209e-01 1.812071800231933594e-01
-2.596015632152557373e-01 -4.454296827316284180e-01 5.539931654930114746e-01 4.763922095298767090e-01 2.827309072017669678e-01 -1.482243686914443970e-01 3.109154999256134033e-01 4.202203452587127686e-02
-6.050569415092468262e-01 -5.352215766906738281e-01 2.725878357887268066e-01 -7.473709434270858765e-02 2.178050726652145386e-01 -3.056544996798038483e-02 -4.536335766315460205e-01 1.157478541135787964e-01
3.384396731853485107e-01 -2.329591363668441772e-01 5.497735142707824707e-01 -3.472628891468048096e-01 5.017527341842651367e-01 -2.880018055438995361e-01 1.783225536346435547e-01 2.045643031597137451e-01
-2.910298407077789307e-01 -3.472345173358917236e-01 4.421274662017822266e-01 -5.698038935661315918e-01 -3.756027519702911377e-01 -6.212852150201797485e-02 -1.036379262804985046e-01 3.448165059089660645e-01
-2.094876617193222046e-01 -4.249260723590850830e-01 2.110112160444259644e-01 1.562029719352722168e-01 4.838861823081970215e-01 4.051789641380310059e-01 -2.988210618495941162e-01 4.679931402206420898e-01
2.278425842523574829e-01 -6.557520031929016113e-01 3.985722959041595459e-01 2.718498408794403076e-01 2.483555972576141357e-01 4.240872561931610107e-01 -2.088915407657623291e-01 -1.220741309225559235e-02
4.062230885028839111e-01 -4.821846485137939453e-01 4.772999286651611328e-01 -1.281234025955200195e-01 -5.254175066947937012e-01 3.372332826256752014e-02 2.701503336429595947e-01 8.982205390930175781e-02
4.244439303874969482e-01 -3.329912722110748291e-01 2.864072322845458984e-01 2.457011789083480835e-01 -2.801519036293029785e-01 -2.866097092628479004e-01 1.812550276517868042e-01 6.108046174049377441e-01
2.131707072257995605e-01 -5.187429785728454590e-01 3.694495558738708496e-01 -6.271334886550903320e-01 -2.909899353981018066e-01 -9.202641993761062622e-02 2.476271390914916992e-01 3.480589017271995544e-02
3.631247878074645996e-01 -6.773017048835754395e-01 -7.064940780401229858e-02 -3.048388063907623291e-01 -6.160731241106987000e-02 1.203819736838340759e-01 4.572379589080810547e-01 2.900533974170684814e-01
7.500860374420881271e-03 -3.672654926776885986e-01 6.660659313201904297e-01 4.110099077224731445e-01 -4.768700525164604187e-02 -4.363076090812683105e-01 1.504098027944564819e-01 1.929385215044021606e-01
-1.727022975683212280e-01 -1.496602296829223633e-01 6.697251796722412109e-01 -1.492495983839035034e-01 -4.294947683811187744e-01 9.016025066375732422e-02 1.804561614990234375e-01 5.018063783645629883e-01
-4.591747820377349854e-01 -4.434018433094024658e-01 3.311062157154083252e-01 2.398333549499511719e-01 4.028168916702270508e-01 2.913143634796142578e-01 -2.751501202583312988e-01 3.202638626098632812e-01
4.369628131389617920e-01 -4.746854603290557861e-01 4.409554898738861084e-01 -1.627751737833023071e-01 4.598425328731536865e-01 2.097905576229095459e-01 -3.147917091846466064e-01 9.076727181673049927e-02
-6.426861882209777832e-02 -8.099223375320434570e-01 -2.698414623737335205e-01 -3.691838979721069336e-01 2.360497415065765381e-01 2.177743911743164062e-01 -9.751075878739356995e-03 1.659633517265319824e-01
1.792690604925155640e-01 -4.134556353092193604e-01 4.873785749077796936e-02 1.907482594251632690e-01 4.705848172307014465e-02 -5.061876177787780762e-01 2.617125213146209717e-01 6.566756367683410645e-01
4.940313696861267090e-01 -4.878557324409484863e-01 4.956702888011932373e-01 1.552028954029083252e-01 2.893018424510955811e-01 2.238020449876785278e-01 -3.243334293365478516e-01 9.580112993717193604e-02
-1.532585173845291138e-01 -6.389572024345397949e-01 2.660200297832489014e-01 -1.091447025537490845e-01 2.216852605342864990e-01 3.128210306167602539e-01 -5.589672923088073730e-01 1.616184264421463013e-01
-1.767321117222309113e-02 -4.254961311817169189e-01 8.480058908462524414e-01 1.255310177803039551e-01 -1.110569685697555542e-01 7.003600150346755981e-02 1.785652190446853638e-01 -1.861301362514495850e-01
-1.396482288837432861e-01 -8.410415053367614746e-01 2.722548134624958038e-02 3.241175413131713867e-01 2.176327407360076904e-01 -2.952346503734588623e-01 1.801825761795043945e-01 -1.899778284132480621e-02
-5.209043622016906738e-01 -3.751405775547027588e-01 2.036582827568054199e-01 -5.129601955413818359e-01 9.058277308940887451e-02 -7.556297630071640015e-02 -2.464860491454601288e-02 5.184600353240966797e-01
4.115750491619110107e-01 -5.035695433616638184e-01 -3.521345183253288269e-02 7.614520192146301270e-02 3.377794027328491211e-01 -4.252924025058746338e-01 1.486899703741073608e-01 5.028999447822570801e-01
-5.445784926414489746e-01 -6.890755295753479004e-01 8.251673728227615356e-02 -1.411893814802169800e-01 -4.971752315759658813e-02 -3.516837954521179199e-01 2.751590311527252197e-01 -2.546576433815062046e-04
-1.547145396471023560e-01 -6.212838888168334961e-01 2.922204434871673584e-01 8.944898098707199097e-02 9.481441229581832886e-02 4.337422251701354980e-01 -3.940764367580413818e-01 3.798125684261322021e-01
6.724890470504760742e-01 -6.211318969726562500e-01 -1.210092976689338684e-01 1.218577474355697632e-02 -7.452797889709472656e-02 2.763414978981018066e-01 8.848006278276443481e-02 2.396126091480255127e-01
-1.233500018715858459e-01 -2.081841081380844116e-01 9.105781465768814087e-02 -5.201476812362670898e-01 4.493315815925598145e-01 -3.056744635105133057e-01 -4.180189669132232666e-01 4.387748837471008301e-01
2.429051846265792847e-01 -2.359534800052642822e-01 4.920794963836669922e-01 -4.188835024833679199e-01 5.370514988899230957e-01 -3.165630400180816650e-01 2.370593249797821045e-01 1.512736678123474121e-01
-3.694448471069335938e-01 -2.118735909461975098e-01 6.295847296714782715e-01 -4.552827179431915283e-01 2.753734588623046875e-01 1.347958296537399292e-01 2.483385950326919556e-01 2.434922903776168823e-01
5.086559653282165527e-01 -5.016179680824279785e-01 6.033595278859138489e-02 3.476775288581848145e-01 1.961166858673095703e-01 -2.405305057764053345e-01 -8.929595351219177246e-02 5.107229948043823242e-01
-1.341326683759689331e-01 -7.270834445953369141e-01 2.981042563915252686e-01 2.101338505744934082e-01 1.602232754230499268e-01 -5.066769719123840332e-01 8.726593852043151855e-02 -1.741479039192199707e-01
2.311018556356430054e-01 -5.633602738380432129e-01 3.865482807159423828e-01 -3.469157814979553223e-01 -5.773744583129882812e-01 1.442714631557464600e-01 -1.396615244448184967e-02 7.124946266412734985e-02
-1.446091104298830032e-02 -8.616993427276611328e-01 7.154360413551330566e-02 -2.792240083217620850e-01 -8.634027093648910522e-02 -1.811575144529342651e-01 -2.757402658462524414e-01 -2.405724376440048218e-01
-1.716643273830413818e-01 -1.595709174871444702e-01 4.598112702369689941e-01 -7.037621736526489258e-01 1.405089944601058960e-01 -5.783177539706230164e-02 1.209202557802200317e-01 4.479417204856872559e-01
8.466026186943054199e-02 -1.091143265366554260e-01 4.965603053569793701e-01 -3.207813799381256104e-01 7.587785273790359497e-02 -7.570724934339523315e-03 6.066240072250366211e-01 5.075889229774475098e-01
1.284127086400985718e-01 -3.982377946376800537e-01 6.994187235832214355e-01 -8.445385843515396118e-02 -5.215840339660644531e-01 -2.561718970537185669e-02 2.138120085000991821e-01 1.008765771985054016e-01
-2.931969799101352692e-02 -2.172161340713500977e-01 7.252148389816284180e-01 2.427990585565567017e-01 -1.576369851827621460e-01 1.210617795586585999e-01 5.046937465667724609e-01 2.699043154716491699e-01
-2.460620999336242676e-01 -5.678618550300598145e-01 3.180634379386901855e-01 -1.721807941794395447e-02 9.167791903018951416e-02 5.069839954376220703e-01 -2.766748964786529541e-01 4.165800809860229492e-01
-7.116948813199996948e-02 -1.809748411178588867e-01 5.745776891708374023e-01 4.373935461044311523e-01 -4.518417268991470337e-02 -2.763073742389678955e-01 9.317041188478469849e-02 5.946952104568481445e-01
4.918507039546966553e-01 -2.681424915790557861e-01 4.144477248191833496e-01 -3.677403330802917480e-01 3.654598891735076904e-01 -2.772882282733917236e-01 2.621009349822998047e-01 3.162847459316253662e-01
-5.756605044007301331e-02 -6.930459737777709961e-01 1.735402047634124756e-01 -3.743594884872436523e-01 1.895875930786132812e-01 -4.459489881992340088e-01 2.691354751586914062e-01 -1.971405297517776489e-01
3.429887294769287109e-01 -1.725685149431228638e-01 4.535613059997558594e-01 -3.337993025779724121e-01 4.479210972785949707e-01 1.595116406679153442e-02 4.421308338642120361e-01 3.729231059551239014e-01
2.922001481056213379e-02 -3.412916958332061768e-01 -1.722983643412590027e-02 3.016895800828933716e-02 -1.429955810308456421e-01 -5.607344508171081543e-01 2.826858162879943848e-01 6.831376552581787109e-01
-2.970632314682006836e-01 -7.474812269210815430e-01 -1.497116386890411377e-01 -3.392622172832489014e-01 -6.246352568268775940e-02 2.170074582099914551e-01 1.387575417757034302e-01 3.811368942260742188e-01
-2.366880178451538086e-01 -3.727102577686309814e-01 3.584066331386566162e-01 -1.051616445183753967e-01 3.522002398967742920e-01 5.820536985993385315e-02 -6.590088605880737305e-01 3.222205340862274170e-01
5.399627089500427246e-01 -2.451409101486206055e-01 7.095099091529846191e-01 -1.582212150096893311e-01 1.761701144278049469e-02 7.770505547523498535e-02 -2.349878996610641479e-01 2.415374219417572021e-01
1.718907803297042847e-01 -6.451112627983093262e-01 -4.827383905649185181e-02 -5.482368287630379200e-04 -1.309941858053207397e-01 -6.891078948974609375e-01 -6.351092457771301270e-02 2.364138513803482056e-01
-2.339738756418228149e-01 -2.538668513298034668e-01 5.073836445808410645e-01 1.413477957248687744e-01 -1.158400699496269226e-01 -1.955768018960952759e-01 3.949355781078338623e-01 6.290842890739440918e-01
-4.003114253282546997e-02 -7.948143482208251953e-01 -1.043275594711303711e-01 -3.166933655738830566e-01 1.111229360103607178e-01 3.523244559764862061e-01 3.399448692798614502e-01 5.869825556874275208e-02
-2.526480853557586670e-01 -6.046199798583984375e-01 4.174002110958099365e-01 -5.643532425165176392e-02 2.275618761777877808e-01 1.419394612312316895e-01 -5.593352913856506348e-01 9.169688075780868530e-02
-1.047838553786277771e-01 -8.505123853683471680e-01 6.998142600059509277e-02 2.108621001243591309e-01 2.179130911827087402e-02 -4.527006149291992188e-01 4.446087777614593506e-02 -9.433577954769134521e-02
-5.423604846000671387e-01 -2.880847454071044922e-01 3.477144539356231689e-01 -3.584173321723937988e-01 6.839497387409210205e-02 -2.434090077877044678e-01 -3.877045214176177979e-01 3.990530371665954590e-01
5.173006057739257812e-01 -2.864066660404205322e-01 1.942652612924575806e-01 1.373412907123565674e-01 -2.759368419647216797e-01 -2.168324142694473267e-01 5.201665312051773071e-02 6.840368509292602539e-01
5.352457165718078613e-01 -6.373705863952636719e-01 4.543975591659545898e-01 -6.090780254453420639e-03 -3.183836862444877625e-02 2.817925810813903809e-01 -8.901165425777435303e-02 -1.114126890897750854e-01
-1.856247782707214355e-01 -2.812038362026214600e-01 5.008656978607177734e-01 1.274406462907791138e-01 1.960959583520889282e-01 3.962663114070892334e-01 -3.552035987377166748e-01 5.456281900405883789e-01
2.929714620113372803e-01 -8.348730951547622681e-02 5.184891223907470703e-01 -4.233459532260894775e-01 -1.827340722084045410e-01 2.844504415988922119e-01 -1.098722890019416809e-01 5.768614411354064941e-01
3.440193831920623779e-01 -7.565760612487792969e-01 -4.464622959494590759e-02 2.116631250828504562e-03 -4.246128201484680176e-01 5.590755119919776917e-02 -2.569509148597717285e-01 2.404160350561141968e-01
-1.083544045686721802e-01 -6.973489522933959961e-01 2.524695694446563721e-01 -3.029396831989288330e-01 3.329854905605316162e-01 4.992033354938030243e-03 -4.463950991630554199e-01 -1.904671043157577515e-01
-3.940193057060241699e-01 -5.233933925628662109e-01 3.196172416210174561e-01 -2.470588386058807373e-01 -6.970536708831787109e-02 2.247603386640548706e-01 -2.469031512737274170e-01 5.397015810012817383e-01
-2.513319067656993866e-02 -2.690350711345672607e-01 6.418720483779907227e-01 -5.577689409255981445e-01 2.894761562347412109e-01 -1.362303346395492554e-01 -4.919833317399024963e-02 3.148125708103179932e-01
3.797991573810577393e-01 -1.748168617486953735e-01 4.115743041038513184e-01 -3.632317185401916504e-01 4.139202535152435303e-01 -1.125802919268608093e-01 3.895680904388427734e-01 4.336973130702972412e-01
4.066997766494750977e-02 -3.864215016365051270e-01 1.541391611099243164e-01 -6.783173233270645142e-02 5.822269320487976074e-01 2.786203026771545410e-01 -4.561832845211029053e-01 4.426551461219787598e-01
-5.056370049715042114e-02 -5.884867310523986816e-01 2.528784573078155518e-01 -3.290976881980895996e-01 -4.590520262718200684e-02 2.996519207954406738e-01 6.176666617393493652e-01 -7.391311973333358765e-02
4.972220212221145630e-02 -7.875161767005920410e-01 3.312951028347015381e-01 1.424033939838409424e-01 -1.758356839418411255e-01 3.006779849529266357e-01 -3.444885313510894775e-01 -8.551718294620513916e-02
-1.880898140370845795e-02 -4.944795072078704834e-01 2.777099609375000000e-01 -5.129206180572509766e-01 5.246940255165100098e-01 -3.454403281211853027e-01 -1.073623523116111755e-01 9.362888336181640625e-02
2.238338589668273926e-01 -5.136613845825195312e-01 1.572952419519424438e-01 3.593916594982147217e-01 2.886496484279632568e-01 4.148916304111480713e-01 -3.594782054424285889e-01 3.840154409408569336e-01
1.583219170570373535e-01 -4.502615332603454590e-01 3.646660745143890381e-01 -6.650244593620300293e-01 -2.946332395076751709e-01 -2.065471373498439789e-02 2.939663231372833252e-01 1.526710838079452515e-01
3.480507992208003998e-03 -5.277644991874694824e-01 6.020075082778930664e-01 5.719708278775215149e-02 -2.208462208509445190e-01 4.739651978015899658e-01 -1.094665676355361938e-01 2.652717828750610352e-01
6.565771698951721191e-01 -5.647791624069213867e-01 2.214745581150054932e-01 -2.077033072710037231e-01 3.151330053806304932e-01 1.728642135858535767e-01 -1.600999385118484497e-01 5.400251969695091248e-02
-6.276433169841766357e-02 -1.962869763374328613e-01 5.761702060699462891e-01 -3.034587800502777100e-01 -1.911341100931167603e-01 3.635651171207427979e-01 -8.542311191558837891e-02 5.978829264640808105e-01
2.183628529310226440e-01 -2.392846494913101196e-01 5.939666032791137695e-01 -4.581514298915863037e-01 4.943604767322540283e-01 -2.311344593763351440e-01 1.228540167212486267e-01 1.394740641117095947e-01
3.261936008930206299e-01 -4.447833299636840820e-01 4.414568245410919189e-01 1.761508435010910034e-01 3.587926924228668213e-01 2.965160012245178223e-01 -4.623904824256896973e-01 1.984774470329284668e-01
3.933652937412261963e-01 -6.279180049896240234e-01 3.593346849083900452e-02 -2.753727734088897705e-01 1.756189763545989990e-01 1.365881115198135376e-01 -2.148460969328880310e-02 5.691234469413757324e-01
4.792641848325729370e-02 -5.315226912498474121e-01 3.027693033218383789e-01 -3.871205151081085205e-01 -4.453206956386566162e-01 2.691526412963867188e-01 3.710953295230865479e-01 2.553229928016662598e-01
-1.493608579039573669e-02 -5.145026445388793945e-01 1.517102271318435669e-01 -3.863173127174377441e-01 2.459994107484817505e-01 -4.425830841064453125e-01 -5.515500903129577637e-01 4.694628715515136719e-02
3.757579028606414795e-01 -5.791123509407043457e-01 2.987230420112609863e-01 4.700094461441040039e-01 -7.149572670459747314e-02 -3.844247758388519287e-01 -1.970225274562835693e-01 1.468972116708755493e-01
1.212995126843452454e-01 -4.555492103099822998e-01 4.287959039211273193e-01 -4.709496498107910156e-01 -4.230151176452636719e-01 3.425207436084747314e-01 -1.049895882606506348e-01 2.545913457870483398e-01
-1.659051775932312012e-01 -6.958502531051635742e-01 1.694484949111938477e-01 -1.978244483470916748e-01 2.332310192286968231e-02 2.075353711843490601e-01 6.114706993103027344e-01 -5.393716692924499512e-02
-6.534968316555023193e-02 -2.749601602554321289e-01 5.433470010757446289e-01 3.270213305950164795e-02 -2.238711863756179810e-01 -5.170288085937500000e-01 3.533992171287536621e-01 4.260315299034118652e-01
1.029082983732223511e-01 -5.015483498573303223e-01 5.327409505844116211e-01 -6.584992408752441406e-01 9.393516182899475098e-02 1.849132217466831207e-02 1.033138483762741089e-01 -2.419352345168590546e-02
4.026664197444915771e-01 -2.653017044067382812e-01 4.400444924831390381e-01 -2.904862463474273682e-01 4.427128434181213379e-01 4.088578000664710999e-02 -4.645718038082122803e-01 2.756081521511077881e-01
6.315486431121826172e-01 -4.732418358325958252e-01 5.244790911674499512e-01 -4.023014008998870850e-02 -1.306595206260681152e-01 2.663459163159132004e-03 -2.885312438011169434e-01 1.274023205041885376e-02
-1.750762462615966797e-01 -5.296330451965332031e-01 5.187583565711975098e-01 5.268377065658569336e-01 3.293454051017761230e-01 -1.022449359297752380e-01 1.441532522439956665e-01 -4.966318979859352112e-02
3.590663373470306396e-01 -3.633092641830444336e-01 1.462001502513885498e-01 1.553377658128738403e-01 1.076482702046632767e-02 -4.274618923664093018e-01 2.304422408342361450e-01 6.764838099479675293e-01
2.469407767057418823e-02 -4.217789173126220703e-01 5.721574649214744568e-02 2.729837596416473389e-01 -2.036031782627105713e-01 -4.732805490493774414e-01 1.572414189577102661e-01 6.734431385993957520e-01
2.928341329097747803e-01 -3.188237249851226807e-01 3.450573086738586426e-01 -4.420776963233947754e-01 3.123838007450103760e-01 1.328798532485961914e-01 -4.041645824909210205e-01 4.685218632221221924e-01
1.260817237198352814e-02 -5.183771848678588867e-01 4.417676329612731934e-01 -2.477186024188995361e-01 1.385555416345596313e-01 2.064568102359771729e-01 -6.204156875610351562e-01 1.669297218322753906e-01
-4.510583281517028809e-01 -3.719834089279174805e-01 1.896388679742813110e-01 -5.564666390419006348e-01 4.607425630092620850e-02 -1.511798948049545288e-01 -1.387150138616561890e-01 5.180123448371887207e-01
-3.681570887565612793e-01 -6.639246940612792969e-01 3.730420768260955811e-01 -3.925210535526275635e-01 1.940305680036544800e-01 2.374135553836822510e-01 -4.051674157381057739e-03 1.907923817634582520e-01
6.092233061790466309e-01 -5.742825865745544434e-01 4.209346175193786621e-01 -9.119042754173278809e-02 2.612691819667816162e-01 1.491084098815917969e-01 -1.021639853715896606e-01 -1.123059019446372986e-01
3.958099186420440674e-01 -3.009590804576873779e-01 7.898973822593688965e-01 -2.499028146266937256e-01 -7.549565285444259644e-03 1.245433166623115540e-01 -2.192572802305221558e-01 5.221977457404136658e-02
-8.308976143598556519e-02 -4.360275566577911377e-01 7.170062661170959473e-01 6.293790042400360107e-02 1.720732599496841431e-01 1.390064209699630737e-01 -4.747669398784637451e-01 1.028656065464019775e-01
-3.840039968490600586e-01 -2.022618800401687622e-01 4.493138790130615234e-01 -4.030631184577941895e-01 -5.904422141611576080e-03 2.697072923183441162e-02 4.033814072608947754e-01 5.327375531196594238e-01
4.716379344463348389e-01 -3.483191728591918945e-01 4.283475577831268311e-01 -4.492455124855041504e-01 3.197784423828125000e-01 -3.426976501941680908e-01 1.486319303512573242e-01 1.706950962543487549e-01
3.327717781066894531e-01 -1.000882014632225037e-01 8.467030525207519531e-01 -2.194314450025558472e-01 1.131222993135452271e-01 -2.095774263143539429e-01 -9.145055711269378662e-02 2.216000854969024658e-01
2.421834319829940796e-01 -4.800415933132171631e-01 2.754447162151336670e-01 5.291312187910079956e-02 3.484532833099365234e-01 3.985545933246612549e-01 -4.841195642948150635e-01 3.429296314716339111e-01
5.251830816268920898e-01 -4.304639101028442383e-01 2.692573666572570801e-01 -3.588716983795166016e-01 3.617767989635467529e-01 9.108954109251499176e-03 -4.217689335346221924e-01 1.695302277803421021e-01
-5.359830260276794434e-01 -5.314068198204040527e-01 1.827622354030609131e-01 -4.110006093978881836e-01 6.471063196659088135e-02 -2.692720592021942139e-01 2.519390881061553955e-01 2.963733375072479248e-01
2.280147224664688110e-01 -5.197963118553161621e-01 2.991310656070709229e-01 1.956567019224166870e-01 3.366214036941528320e-01 5.379308462142944336e-01 -1.446786373853683472e-01 3.555906116962432861e-01
3.327840864658355713e-01 -5.734204053878784180e-01 -1.045030206441879272e-01 -4.550231620669364929e-02 3.605566024780273438e-01 -4.952331483364105225e-01 3.653197363018989563e-02 4.133531153202056885e-01
2.737910449504852295e-01 -2.231939584016799927e-01 2.423002719879150391e-01 -4.889659881591796875e-01 4.621565341949462891e-01 -1.047592535614967346e-01 4.366787970066070557e-01 4.027085900306701660e-01
4.957328736782073975e-01 -6.736899018287658691e-01 2.076012045145034790e-01 -8.162306994199752808e-02 2.115786075592041016e-01 1.452407240867614746e-02 -4.533949494361877441e-01 -9.313466958701610565e-03
-5.571818947792053223e-01 -5.744065046310424805e-01 1.039805114269256592e-01 -1.760778278112411499e-01 2.501972019672393799e-01 -6.156405806541442871e-02 -3.086247444152832031e-01 3.951610624790191650e-01
4.874214828014373779e-01 -2.604454755783081055e-01 2.247727513313293457e-01 -2.268995344638824463e-01 7.493256777524948120e-02 -1.864981055259704590e-01 4.380658268928527832e-01 6.002368330955505371e-01
1.451305598020553589e-01 -1.618198752403259277e-01 9.602938294410705566e-01 -4.148430004715919495e-02 9.298602491617202759e-02 1.031819358468055725e-02 -6.991016119718551636e-02 1.233935132622718811e-01
-3.207683861255645752e-01 -6.114343404769897461e-01 2.841662466526031494e-01 1.660621166229248047e-01 3.632174059748649597e-02 5.071790814399719238e-01 -1.391762197017669678e-01 3.701468706130981445e-01
-1.172843277454376221e-01 -6.945872306823730469e-01 -1.670377850532531738e-01 3.158566355705261230e-01 1.449665576219558716e-01 -4.921098947525024414e-01 1.186625957489013672e-01 3.144164979457855225e-01
-1.177104413509368896e-01 -4.274240136146545410e-01 3.460741639137268066e-01 -7.895149588584899902e-01 1.343449652194976807e-01 -1.879429072141647339e-01 8.908461779356002808e-03 8.307285606861114502e-02
1.902546733617782593e-01 -5.642957687377929688e-01 4.876234531402587891e-01 3.060263693332672119e-01 -2.292634546756744385e-01 9.584216773509979248e-02 -4.944284558296203613e-01 8.796526491641998291e-02
-1.540173888206481934e-01 -6.654798388481140137e-01 -3.085847198963165283e-01 -3.806459605693817139e-01 4.272683709859848022e-02 -3.243635967373847961e-02 9.140740334987640381e-02 5.310991406440734863e-01
4.504593089222908020e-02 -1.663579940795898438e-01 1.578643321990966797e-01 1.144659593701362610e-01 -2.862767279148101807e-01 -2.129694223403930664e-01 2.663543224334716797e-01 8.567481040954589844e-01
4.603191465139389038e-02 -6.207733154296875000e-01 3.236508741974830627e-02 -5.873484015464782715e-01 -1.018878370523452759e-01 -2.551998794078826904e-01 -4.367050528526306152e-01 -1.663125492632389069e-02
-2.418578416109085083e-01 -3.208463788032531738e-01 2.443444430828094482e-01 -5.629006028175354004e-01 -1.094660758972167969e-01 7.156925648450851440e-02 -2.610599994659423828e-01 6.137944459915161133e-01
-4.952601492404937744e-01 -6.034131646156311035e-01 3.346529901027679443e-01 1.031364575028419495e-01 1.146810874342918396e-01 2.960456013679504395e-01 -1.295561045408248901e-01 3.878154158592224121e-01
1.310879439115524292e-01 -6.654256582260131836e-01 4.390662312507629395e-01 3.390561044216156006e-02 4.712514579296112061e-01 8.713324368000030518e-02 -3.396494984626770020e-01 -3.261695057153701782e-02
2.182298004627227783e-01 -7.586155533790588379e-01 3.245886862277984619e-01 -8.009327948093414307e-02 2.456627972424030304e-02 -3.874655365943908691e-01 -1.753756999969482422e-01 -2.891642153263092041e-01
1.869910806417465210e-01 -5.277872681617736816e-01 -2.342746406793594360e-01 -6.612661480903625488e-01 2.780615389347076416e-01 2.881314791738986969e-02 1.299591362476348877e-01 3.150866329669952393e-01
8.329034596681594849e-02 -6.486191153526306152e-01 5.074568390846252441e-01 -1.429823786020278931e-01 -4.856898784637451172e-01 1.151629984378814697e-01 -2.873045578598976135e-02 -2.107535302639007568e-01
2.593561820685863495e-02 -3.684324622154235840e-01 4.513377249240875244e-01 3.844174146652221680e-01 5.709506869316101074e-01 -2.166556417942047119e-01 2.231464236974716187e-01 2.989709675312042236e-01
3.756860494613647461e-01 -5.292397141456604004e-01 4.278958439826965332e-01 -1.819321699440479279e-02 2.757688164710998535e-01 4.474231004714965820e-01 -3.299466371536254883e-01 1.011872962117195129e-01
4.826550483703613281e-01 -6.293785572052001953e-01 2.696918845176696777e-01 -3.183757364749908447e-01 1.258505582809448242e-01 6.601893156766891479e-02 -4.186481833457946777e-01 3.697102516889572144e-02
1.155547350645065308e-01 -5.816018581390380859e-01 4.281092882156372070e-01 1.311346888542175293e-01 3.316151797771453857e-01 4.188354611396789551e-01 -1.084918528795242310e-01 3.882657289505004883e-01
3.976750671863555908e-01 -5.298374295234680176e-01 6.993342041969299316e-01 -1.073738676495850086e-03 -2.285946346819400787e-02 -7.169570773839950562e-02 -2.041709721088409424e-01 -1.571901291608810425e-01
1.163187175989151001e-01 -8.076066970825195312e-01 -7.998431101441383362e-03 -1.130032986402511597e-01 -3.756613433361053467e-01 -9.749346971511840820e-02 4.083267450332641602e-01 6.364387273788452148e-02
4.159206151962280273e-02 -2.682601511478424072e-01 3.545656502246856689e-01 -3.741417825222015381e-01 2.773339152336120605e-01 -3.487696647644042969e-01 -6.147740483283996582e-01 2.900103032588958740e-01
-2.752073705196380615e-01 -4.730143845081329346e-01 2.194759994745254517e-01 -3.810023069381713867e-01 -2.400590926408767700e-01 3.049440383911132812e-01 3.889153003692626953e-01 4.531131386756896973e-01
5.235249996185302734e-01 -3.779731988906860352e-01 2.450054697692394257e-02 1.803971640765666962e-02 -2.678061723709106445e-01 -1.967691034078598022e-01 2.043331563472747803e-01 6.556995511054992676e-01
3.186505660414695740e-02 -5.626117587089538574e-01 2.857248485088348389e-01 3.230879604816436768e-01 3.614714145660400391e-01 4.692736864089965820e-01 -2.066809535026550293e-01 3.206739723682403564e-01
-2.073861211538314819e-01 -7.559633851051330566e-01 7.156527787446975708e-02 5.384715739637613297e-03 -5.028436779975891113e-01 -2.857615351676940918e-01 -3.961532562971115112e-02 2.104256451129913330e-01
-6.608577072620391846e-02 -5.049577355384826660e-01 -1.891405582427978516e-01 9.183855354785919189e-02 3.161754906177520752e-01 1.181349977850914001e-01 -2.888438403606414795e-01 7.064619064331054688e-01
-2.221522852778434753e-02 -4.325986504554748535e-01 7.654001116752624512e-01 -5.612648651003837585e-02 -4.565349221229553223e-01 2.180892741307616234e-03 -1.151380911469459534e-01 -4.112922027707099915e-02
9.549278020858764648e-02 -2.998102903366088867e-01 3.722954094409942627e-01 -5.520423054695129395e-01 3.208697438240051270e-01 -5.146887302398681641e-01 1.462466269731521606e-01 2.615158557891845703e-01
1.653828471899032593e-01 -3.818258941173553467e-01 3.938417732715606689e-01 -7.779895663261413574e-01 2.031009495258331299e-01 3.746277466416358948e-02 4.209835082292556763e-02 1.485016047954559326e-01
-9.116818755865097046e-02 -3.491547703742980957e-01 5.405971407890319824e-01 -4.807771444320678711e-01 1.581114232540130615e-01 -2.624633610248565674e-01 4.620091319084167480e-01 1.976074874401092529e-01
3.005332350730895996e-01 -8.392977118492126465e-01 4.848393052816390991e-02 -3.464136719703674316e-01 2.331232279539108276e-02 3.450330346822738647e-02 -2.365202307701110840e-01 -1.588403731584548950e-01
-2.666815221309661865e-01 -4.317133128643035889e-01 6.180921792984008789e-01 -3.041563928127288818e-01 -2.595390975475311279e-01 3.039643168449401855e-01 -2.657241523265838623e-01 1.938855350017547607e-01
1.075350958853960037e-02 -6.790335178375244141e-01 2.377978563308715820e-01 3.696935018524527550e-03 4.973922967910766602e-01 -4.999354481697082520e-02 4.580545723438262939e-01 -1.500804722309112549e-01
-9.413217753171920776e-02 -8.169972896575927734e-01 -1.389261931180953979e-01 1.448710560798645020e-01 6.102810055017471313e-02 -5.207144021987915039e-01 -8.944423496723175049e-02 2.232487872242927551e-02
-1.529116630554199219e-01 -4.848506748676300049e-01 6.751010417938232422e-01 4.938750565052032471e-01 1.184673756361007690e-01 -1.333954632282257080e-01 9.060993045568466187e-02 -4.271798208355903625e-02
-2.386349588632583618e-01 -6.373158693313598633e-01 3.671187460422515869e-01 1.436088532209396362e-01 1.508079618215560913e-01 4.100798964500427246e-01 -4.013305604457855225e-01 1.717774420976638794e-01
-4.425810575485229492e-01 -5.997118353843688965e-01 2.791411876678466797e-01 9.762867540121078491e-02 1.027907803654670715e-01 1.486880332231521606e-01 -4.999796748161315918e-01 2.726955413818359375e-01
-1.971682310104370117e-01 -5.606882572174072266e-01 7.968938350677490234e-02 8.738450706005096436e-02 3.390785157680511475e-01 4.126384854316711426e-01 -1.991303265094757080e-01 5.548595190048217773e-01
6.186271458864212036e-02 -4.248399436473846436e-01 2.109193056821823120e-01 3.412800133228302002e-01 1.211916282773017883e-01 3.578740358352661133e-01 -2.820642888545989990e-01 6.575738787651062012e-01
2.197024375200271606e-01 -3.556829988956451416e-01 5.376563668251037598e-01 -2.966696768999099731e-02 1.875121705234050751e-02 -2.789038419723510742e-01 5.889471769332885742e-01 3.320666849613189697e-01
4.518391191959381104e-01 -4.943158328533172607e-01 2.350402623414993286e-01 4.435126781463623047e-01 1.473910808563232422e-01 -3.130646646022796631e-01 1.289145052433013916e-01 4.039718806743621826e-01
7.500101625919342041e-02 -6.885455250740051270e-01 4.249832928180694580e-01 -1.155851706862449646e-01 -1.063425764441490173e-01 -2.077932506799697876e-01 4.906081259250640869e-01 -1.764258295297622681e-01
1.445063650608062744e-01 -1.798697263002395630e-01 8.543006181716918945e-01 -7.324475795030593872e-02 3.748140037059783936e-01 -2.197528183460235596e-01 2.343279868364334106e-02 1.491466462612152100e-01
-4.124122858047485352e-01 -3.833193182945251465e-01 3.997191190719604492e-01 -3.560925722122192383e-01 2.862446755170822144e-02 2.699689269065856934e-01 -8.442275971174240112e-02 5.617607831954956055e-01
-2.078904509544372559e-01 -6.457858085632324219e-01 3.618133068084716797e-01 -1.496564503759145737e-02 3.123022019863128662e-01 -1.892184019088745117e-01 4.759817123413085938e-01 -2.207134515047073364e-01
-5.284798145294189453e-01 -5.490931868553161621e-01 1.569319963455200195e-01 -4.988479912281036377e-01 -9.783875942230224609e-02 -1.175539940595626831e-01 -3.673970699310302734e-02 3.478329479694366455e-01
1.689319461584091187e-01 -6.049839854240417480e-01 4.527659416198730469e-01 5.709992647171020508e-01 -1.788300462067127228e-02 -1.464207172393798828e-01 1.956705749034881592e-01 1.198889836668968201e-01
3.997861742973327637e-01 -3.307229578495025635e-01 4.989077150821685791e-01 -3.193098902702331543e-01 3.322412073612213135e-01 -4.310774207115173340e-01 2.020010501146316528e-01 2.071450352668762207e-01
3.069154024124145508e-01 -7.637321352958679199e-01 1.907870918512344360e-01 -1.955773383378982544e-01 6.199161335825920105e-02 2.795476317405700684e-01 -4.019528925418853760e-01 -6.564976274967193604e-02
-1.899082511663436890e-01 -6.753596067428588867e-01 -8.635383099317550659e-02 2.725455909967422485e-03 -4.771928489208221436e-02 3.550780415534973145e-01 5.111089348793029785e-01 3.328211307525634766e-01
-4.455847144126892090e-01 -5.607162117958068848e-01 2.365779876708984375e-01 -5.521641373634338379e-01 1.803913116455078125e-01 -8.210093528032302856e-02 -1.594572067260742188e-01 2.479699403047561646e-01
5.677103400230407715e-01 -6.346707940101623535e-01 2.189044803380966187e-01 8.599761873483657837e-02 -9.607088565826416016e-02 3.215584158897399902e-01 3.258428871631622314e-01 -2.793656848371028900e-02
-2.399939894676208496e-01 -1.229679211974143982e-01 4.259034991264343262e-01 -5.457831025123596191e-01 7.801536470651626587e-03 -1.457054913043975830e-01 -3.381913006305694580e-01 5.588778257369995117e-01
1.936536282300949097e-01 -4.250240325927734375e-01 5.054341554641723633e-01 1.156851202249526978e-01 2.110885530710220337e-01 2.203548848628997803e-01 -5.481179952621459961e-01 3.456271886825561523e-01
-1.774348318576812744e-01 -4.863916337490081787e-01 5.950874090194702148e-01 -3.515452742576599121e-01 8.544608205556869507e-02 -2.908981963992118835e-02 -4.628573358058929443e-01 1.784459948539733887e-01
-4.272965490818023682e-01 -3.418181240558624268e-01 5.567208528518676758e-01 -2.824084758758544922e-01 4.354539811611175537e-01 -3.238407671451568604e-01 -3.116005472838878632e-02 1.241825744509696960e-01
-7.283411920070648193e-02 -6.725546121597290039e-01 5.582363903522491455e-02 -6.065586209297180176e-01 -2.109503149986267090e-01 -1.313681527972221375e-02 3.383152186870574951e-01 1.104807630181312561e-01
-1.497827619314193726e-01 -6.199953556060791016e-01 3.889284431934356689e-01 1.371127646416425705e-02 -5.474326014518737793e-01 -2.974571660161018372e-02 2.513276338577270508e-01 2.792574465274810791e-01
4.757580161094665527e-01 -5.334371328353881836e-01 4.767382144927978516e-02 -5.569388270378112793e-01 1.013270318508148193e-01 -2.509914338588714600e-01 -2.837727963924407959e-01 1.511776000261306763e-01
-4.746855795383453369e-02 -7.835079431533813477e-01 4.054239392280578613e-01 -1.739417947828769684e-02 1.168703436851501465e-01 -2.835087180137634277e-01 8.154019713401794434e-02 -3.442474305629730225e-01
2.595081627368927002e-01 -2.932850122451782227e-01 5.451174974441528320e-01 -1.907913088798522949e-01 3.842838406562805176e-01 -9.478767961263656616e-02 -5.485176444053649902e-01 2.357006371021270752e-01
2.196645587682723999e-01 -5.563103556632995605e-01 2.785836756229400635e-01 -9.594531357288360596e-02 3.091666996479034424e-01 -1.986658424139022827e-01 -6.362838745117187500e-01 1.246699988842010498e-01
3.028403520584106445e-01 -6.540665030479431152e-01 -7.105706259608268738e-03 -8.312474936246871948e-03 3.646134212613105774e-02 -6.555734872817993164e-01 -8.056684583425521851e-02 2.068046927452087402e-01
-1.930055916309356689e-01 -2.841265797615051270e-01 -3.068511746823787689e-02 -4.284427165985107422e-01 2.863308191299438477e-01 -1.378311663866043091e-01 -3.058455586433410645e-01 7.092191576957702637e-01
2.560462057590484619e-01 -8.370081782341003418e-01 2.164771407842636108e-01 -3.315864503383636475e-01 -8.828253298997879028e-02 3.390377387404441833e-03 -2.341817617416381836e-01 -1.199971362948417664e-01
-7.922590523958206177e-02 -6.952269077301025391e-01 4.989004731178283691e-01 -1.555752754211425781e-01 4.498311579227447510e-01 -5.540848523378372192e-02 -4.292992129921913147e-02 -1.732528507709503174e-01
4.851032495498657227e-01 -2.765448987483978271e-01 4.235610067844390869e-01 -2.015126049518585205e-01 4.398169517517089844e-01 -2.743406891822814941e-01 2.854194343090057373e-01 3.435413539409637451e-01
3.870194032788276672e-02 -4.035750031471252441e-01 4.296049475669860840e-01 1.769151836633682251e-01 5.658172965049743652e-01 3.700523972511291504e-01 -1.279390156269073486e-01 3.825095891952514648e-01
-2.879989743232727051e-01 -4.375490546226501465e-01 4.656203985214233398e-01 3.195560872554779053e-01 2.556331753730773926e-01 -9.213060885667800903e-02 5.229807496070861816e-01 2.436056137084960938e-01
5.609633866697549820e-03 -2.332417070865631104e-01 7.295616269111633301e-01 -2.263261377811431885e-01 2.209248989820480347e-01 -4.329551458358764648e-01 -6.818331032991409302e-02 3.481037616729736328e-01
2.021410614252090454e-01 -7.966742515563964844e-01 1.242570281028747559e-01 -2.947942614555358887e-01 3.863403797149658203e-01 -1.190256625413894653e-01 1.401602774858474731e-01 1.975717097520828247e-01
-1.536169201135635376e-01 -2.549243867397308350e-01 6.026843786239624023e-01 4.904647171497344971e-01 -9.183465689420700073e-02 -2.225740998983383179e-01 -7.586620002985000610e-02 4.938651919364929199e-01
-1.845536082983016968e-01 -2.626521885395050049e-01 9.109542369842529297e-01 3.090198338031768799e-02 -7.205998408608138561e-04 -8.994314819574356079e-02 -1.140644680708646774e-02 2.407090067863464355e-01
4.026130437850952148e-01 -6.803108453750610352e-01 4.220044612884521484e-01 -2.718105614185333252e-01 1.855561584234237671e-01 1.657674163579940796e-01 -1.193880755454301834e-02 -2.471005022525787354e-01
8.218108117580413818e-02 -6.205754280090332031e-01 6.762365102767944336e-01 5.933251231908798218e-02 -2.243485301733016968e-01 3.503248468041419983e-02 -3.075959682464599609e-01 -3.378421813249588013e-02
1.674101203680038452e-01 -8.665885925292968750e-01 3.453408181667327881e-02 8.722718060016632080e-02 7.006803993135690689e-03 -1.541606187820434570e-01 3.292765617370605469e-01 -2.827707231044769287e-01
1.432790048420429230e-02 -4.128422737121582031e-01 5.989764928817749023e-01 -1.863767653703689575e-01 -2.689058482646942139e-01 -2.836149632930755615e-01 4.594866633415222168e-01 2.682742178440093994e-01
3.504903614521026611e-01 -7.122743129730224609e-01 3.018923401832580566e-01 -3.571604192256927490e-01 1.662595868110656738e-01 1.147245541214942932e-01 -3.313397169113159180e-01 2.300547249615192413e-02
5.237806215882301331e-02 -8.861253261566162109e-01 7.091854512691497803e-02 3.060614764690399170e-01 4.444555938243865967e-02 -2.685515582561492920e-01 -1.872129924595355988e-02 -1.972045302391052246e-01
-3.175979554653167725e-01 -5.306217074394226074e-01 2.077715396881103516e-01 4.292836189270019531e-01 4.347263872623443604e-01 2.412314563989639282e-01 2.439780533313751221e-01 2.888143658638000488e-01
-1.548504084348678589e-01 -3.299561738967895508e-01 1.834905743598937988e-01 1.624664813280105591e-01 2.512072324752807617e-01 -5.915483832359313965e-01 1.995969414710998535e-01 5.951577425003051758e-01
6.132353469729423523e-02 -3.868718743324279785e-01 -1.004318073391914368e-01 4.623159393668174744e-02 -3.695789724588394165e-03 -5.629496574401855469e-01 1.803191304206848145e-01 6.963509917259216309e-01
5.570844188332557678e-02 -6.171514391899108887e-01 5.316956639289855957e-01 -1.169622316956520081e-01 -1.893963068723678589e-01 -5.298218131065368652e-01 4.520248249173164368e-02 -3.185908868908882141e-02
4.802250564098358154e-01 -7.166448831558227539e-01 1.877962499856948853e-01 4.614035785198211670e-02 2.069321572780609131e-01 1.850383877754211426e-01 -2.191472426056861877e-02 3.753227293491363525e-01
-3.016319274902343750e-01 -4.351562559604644775e-01 2.612782716751098633e-01 -1.987361349165439606e-02 2.862908542156219482e-01 9.484915994107723236e-03 3.949360847473144531e-01 6.426268219947814941e-01
-2.251263558864593506e-01 -4.229834675788879395e-01 5.587019920349121094e-01 -1.414874643087387085e-01 4.146554470062255859e-01 -4.330148696899414062e-01 -2.654848098754882812e-01 9.117730706930160522e-02
-1.250260621309280396e-01 -6.402872800827026367e-01 -1.500963717699050903e-01 -3.395982682704925537e-01 3.534258008003234863e-01 1.148348823189735413e-01 -2.114466279745101929e-01 5.037243366241455078e-01
1.236173361539840698e-01 -3.247605860233306885e-01 7.289996743202209473e-01 8.688925206661224365e-02 -2.451326996088027954e-01 1.108882576227188110e-01 -3.636387288570404053e-01 3.682930767536163330e-01
