# Supplementary material for: Where is your field going? A machine learning approach to study the relative motion of the domains of physics
Source: PLoS One. 2020 Jun 18;15(6):e0233997. doi: 10.1371/journal.pone.0233997 (PMC7302634; doi:10.1371/journal.pone.0233997)
Supplement: S5 Data — (ZIP) [file pone.0233997.s005.zip › 4/Pacs4Run_4_VS_500_embeddings1989-1993ED8.txt]

1.313810143619775772e-02 -7.698864936828613281e-01 -1.685976535081863403e-01 -1.638569980859756470e-01 4.061883389949798584e-01 2.325666695833206177e-01 -3.303090929985046387e-01 1.537776589393615723e-01
-4.106088578701019287e-01 -3.552413284778594971e-01 -4.083309173583984375e-01 -5.625836253166198730e-01 4.164116978645324707e-01 -2.868693321943283081e-02 -1.527209281921386719e-01 -1.562827527523040771e-01
-5.474889874458312988e-01 -4.177736639976501465e-01 1.643259078264236450e-01 3.697033971548080444e-02 3.279339671134948730e-01 -2.860834896564483643e-01 -3.420177102088928223e-01 4.370250105857849121e-01
-2.092977017164230347e-01 -4.573017954826354980e-01 -1.433955132961273193e-02 -5.104627013206481934e-01 1.327007412910461426e-01 -5.979680418968200684e-01 -9.668618440628051758e-03 3.332014977931976318e-01
-4.244841933250427246e-01 -5.743431448936462402e-01 3.614168167114257812e-01 -2.484712004661560059e-01 -3.069588840007781982e-01 -3.847174942493438721e-01 -1.661792397499084473e-01 1.665422916412353516e-01
-6.935200095176696777e-01 -1.696226745843887329e-02 4.515913315117359161e-03 -4.397010207176208496e-01 3.664764463901519775e-01 1.155472993850708008e-01 5.170023068785667419e-02 4.183968305587768555e-01
1.659167557954788208e-01 -6.883490085601806641e-01 1.367987841367721558e-01 -5.412048101425170898e-01 1.059741452336311340e-01 3.761687278747558594e-01 -1.403616964817047119e-01 -1.208131611347198486e-01
-6.703733205795288086e-01 -2.968527972698211670e-01 2.785393297672271729e-01 -1.819737106561660767e-01 2.150251418352127075e-01 -1.602675318717956543e-01 1.428305506706237793e-01 5.093697905540466309e-01
-3.591237962245941162e-01 -7.263017445802688599e-02 2.141697853803634644e-01 -3.225870728492736816e-01 2.116904705762863159e-01 3.926473110914230347e-02 -5.804003477096557617e-01 5.767190456390380859e-01
-2.243666052818298340e-01 -9.764318913221359253e-02 -4.586243331432342529e-01 -7.611955404281616211e-01 1.276538074016571045e-01 -1.884397864341735840e-01 -2.914219498634338379e-01 1.167840063571929932e-01
-1.160643398761749268e-01 -3.378014862537384033e-01 1.498484611511230469e-01 -4.755405783653259277e-01 -2.819133996963500977e-01 2.749246358871459961e-01 -6.749736666679382324e-01 1.147944033145904541e-01
-4.473651051521301270e-01 -3.259859085083007812e-01 1.235210373997688293e-01 6.126864254474639893e-02 3.879425823688507080e-01 -1.945161074399948120e-01 -5.282332301139831543e-01 4.552142024040222168e-01
-5.953100323677062988e-01 -3.337145745754241943e-01 -2.270073741674423218e-01 -2.193581163883209229e-01 -2.519600689411163330e-01 -5.431798696517944336e-01 -7.390937209129333496e-02 2.657051682472229004e-01
-6.026842594146728516e-01 -2.488648742437362671e-01 -1.540742814540863037e-01 -3.283587694168090820e-01 -1.380700618028640747e-01 -5.475254058837890625e-01 -8.801958709955215454e-02 3.415914177894592285e-01
-6.718270182609558105e-01 -5.311543345451354980e-01 -8.472928404808044434e-02 -4.267095029354095459e-01 1.007842272520065308e-01 -1.718052625656127930e-01 -4.506133124232292175e-02 -1.885696649551391602e-01
-3.923514187335968018e-01 -2.692631483078002930e-01 -1.246953289955854416e-02 -4.210148155689239502e-01 -2.591525614261627197e-01 6.735406517982482910e-01 -2.449754178524017334e-01 1.237698122859001160e-01
-2.705089151859283447e-01 -6.594851016998291016e-01 -1.322218403220176697e-02 -3.871108591556549072e-01 5.032774806022644043e-01 -1.256488710641860962e-01 2.680157124996185303e-01 3.108938783407211304e-02
-3.252762258052825928e-01 -4.066756069660186768e-01 -1.609703153371810913e-01 -7.856563329696655273e-01 4.746129363775253296e-02 -2.647790610790252686e-01 6.165339425206184387e-02 9.737276285886764526e-02
-3.463401496410369873e-01 -5.121107101440429688e-01 -1.714287847280502319e-01 -5.253677964210510254e-01 1.245210394263267517e-01 -4.782118797302246094e-01 -2.557594478130340576e-01 -5.279059335589408875e-02
-2.329603880643844604e-01 -2.546665370464324951e-01 -6.246832013130187988e-02 -8.192410469055175781e-01 1.831944733858108521e-01 -1.878876835107803345e-01 -3.468301892280578613e-01 1.290856003761291504e-01
-1.527154892683029175e-01 -2.837092876434326172e-01 5.248967185616493225e-02 -7.934855222702026367e-01 1.137564331293106079e-01 4.793835878372192383e-01 -1.164476294070482254e-02 1.446646004915237427e-01
-6.412292718887329102e-01 -4.272047877311706543e-01 -3.092592395842075348e-02 -5.397098064422607422e-01 1.841381639242172241e-01 -1.301794350147247314e-01 -2.260846197605133057e-01 -1.100462079048156738e-01
-4.225299227982759476e-03 -3.898345530033111572e-01 2.929449677467346191e-01 -3.723656833171844482e-01 1.057609617710113525e-01 2.543589472770690918e-01 -6.292118430137634277e-01 3.895468711853027344e-01
-4.102052748203277588e-01 -4.896866381168365479e-01 1.628557741641998291e-01 -7.284390926361083984e-01 9.811647236347198486e-02 -9.668156504631042480e-02 1.198269054293632507e-01 3.821616992354393005e-02
-1.878494024276733398e-02 -6.477608680725097656e-01 -2.183197289705276489e-01 -1.175114214420318604e-01 3.865587115287780762e-01 -5.589807629585266113e-01 -1.436324864625930786e-01 1.899028867483139038e-01
-6.712882518768310547e-01 -1.517693400382995605e-01 -4.960173964500427246e-01 -4.426047205924987793e-01 1.903014779090881348e-01 -1.711776703596115112e-01 -1.332183629274368286e-01 -3.379492834210395813e-02
-2.876494228839874268e-01 -6.549464464187622070e-01 9.091194719076156616e-02 -4.711085855960845947e-01 4.207496941089630127e-01 -1.231048479676246643e-01 2.558457255363464355e-01 2.127327956259250641e-02
-6.694884300231933594e-01 -4.994276165962219238e-01 -7.540529966354370117e-02 -2.737247645854949951e-01 -1.902546617202460766e-03 -1.401587277650833130e-01 -3.575740456581115723e-01 -2.724682390689849854e-01
-6.213967204093933105e-01 -9.692122042179107666e-02 -1.990356743335723877e-01 -4.015974998474121094e-01 5.358493328094482422e-01 -1.949354447424411774e-02 1.266233623027801514e-02 3.404436111450195312e-01
-6.465042233467102051e-01 -3.869790136814117432e-01 6.084863469004631042e-02 -1.200400218367576599e-01 5.732453465461730957e-01 -6.853539496660232544e-02 -8.192444220185279846e-03 2.842409312725067139e-01
-3.691271543502807617e-01 -1.591987758874893188e-01 1.696497783996164799e-03 -8.669807910919189453e-01 1.200084835290908813e-01 3.583404421806335449e-02 8.965702354907989502e-02 2.510333359241485596e-01
-1.684499531984329224e-01 -6.258008480072021484e-01 -1.761052608489990234e-01 -2.114675939083099365e-01 7.129783183336257935e-02 -6.300282478332519531e-01 -3.063859343528747559e-01 9.151493757963180542e-02
-5.539159774780273438e-01 -5.619603991508483887e-01 -2.008908540010452271e-01 -8.489015698432922363e-02 6.094953417778015137e-02 2.885559499263763428e-01 -2.772088050842285156e-01 -4.074186980724334717e-01
-1.693720966577529907e-01 -5.163747668266296387e-01 -3.781971931457519531e-01 -1.562245003879070282e-02 -4.315028190612792969e-01 -1.027065739035606384e-01 -5.600728392601013184e-01 2.257616668939590454e-01
-1.804642975330352783e-01 -3.536622524261474609e-01 -2.185555100440979004e-01 -7.255026102066040039e-01 1.832554638385772705e-01 -2.532278895378112793e-01 -4.129484891891479492e-01 1.352053601294755936e-03
-2.197318971157073975e-01 -5.309951305389404297e-01 6.292234174907207489e-04 -4.927109554409980774e-02 -5.364208221435546875e-01 4.014996290206909180e-01 1.914091221988201141e-02 4.669245183467864990e-01
-2.663446664810180664e-01 -5.994191169738769531e-01 1.804288327693939209e-01 -2.273644953966140747e-01 -1.688100248575210571e-01 -1.950847655534744263e-01 -6.440052986145019531e-01 -6.488833576440811157e-02
2.752239629626274109e-02 -7.633385062217712402e-01 -5.188853014260530472e-03 -1.377649903297424316e-01 -4.891050457954406738e-01 1.688343882560729980e-01 1.271963119506835938e-01 3.371100723743438721e-01
-6.499287486076354980e-02 -4.552288055419921875e-01 -2.103973180055618286e-01 -2.120816707611083984e-01 -3.337477147579193115e-01 -7.292453199625015259e-02 -7.420192360877990723e-01 1.788825839757919312e-01
-2.273046970367431641e-01 -2.138158977031707764e-01 -4.814079701900482178e-01 1.082194671034812927e-01 -2.448303401470184326e-01 1.655887514352798462e-01 -5.175595879554748535e-01 5.512901544570922852e-01
-7.251176834106445312e-01 -4.934210777282714844e-01 -6.316090375185012817e-02 -3.817660808563232422e-01 1.809330880641937256e-01 -1.699010133743286133e-01 -7.706645131111145020e-02 -1.160295084118843079e-01
-5.389153957366943359e-01 -7.564900815486907959e-02 -5.207687616348266602e-01 -3.462604284286499023e-01 4.569359123706817627e-01 -1.727498322725296021e-01 -9.930292516946792603e-02 2.534898817539215088e-01
-6.120665073394775391e-01 -4.523412287235260010e-01 5.867373198270797729e-02 -6.654166430234909058e-02 -1.183702349662780762e-01 -4.937325716018676758e-01 -2.083965092897415161e-01 3.341843187808990479e-01
-5.205585360527038574e-01 -4.038642942905426025e-01 -2.785504758358001709e-01 -3.797802329063415527e-01 2.266370207071304321e-01 -2.795805633068084717e-01 3.873797059059143066e-01 2.539612352848052979e-01
-2.687545120716094971e-01 -6.023704409599304199e-01 -1.780153214931488037e-01 -2.411230206489562988e-01 4.938056319952011108e-02 -5.378889441490173340e-01 -4.277274608612060547e-01 -1.942741312086582184e-02
-2.312831282615661621e-01 -2.149228006601333618e-01 -1.630046218633651733e-01 -7.958667874336242676e-01 2.124492377042770386e-01 -1.721339076757431030e-01 -3.819967508316040039e-01 1.401984393596649170e-01
-3.107638657093048096e-01 -4.355842173099517822e-01 -6.117327213287353516e-01 2.193003743886947632e-01 -1.781891733407974243e-01 2.449779510498046875e-01 -3.903855383396148682e-01 2.172931730747222900e-01
-4.883990809321403503e-02 -6.054316163063049316e-01 -1.143304035067558289e-01 -7.516793161630630493e-02 -3.754503428936004639e-01 -2.986811697483062744e-01 -5.696665644645690918e-01 2.401084452867507935e-01
-1.169188693165779114e-01 -5.425804853439331055e-01 -2.001972049474716187e-01 -3.530486822128295898e-01 2.426637113094329834e-01 -5.952659249305725098e-01 5.059339106082916260e-02 3.338071405887603760e-01
-2.116187363862991333e-01 -3.668173253536224365e-01 -2.175581455230712891e-01 -8.560724854469299316e-01 1.086964905261993408e-01 1.481014210730791092e-02 1.686292439699172974e-01 -7.648176979273557663e-04
-6.198698878288269043e-01 -4.268277287483215332e-01 -5.037832856178283691e-01 -2.689280807971954346e-01 1.705782115459442139e-01 -5.736404657363891602e-02 1.546954512596130371e-01 -2.261440306901931763e-01
-5.393879413604736328e-01 -2.616009116172790527e-01 6.710175424814224243e-02 4.100591316819190979e-02 1.325960457324981689e-01 -2.540303766727447510e-01 -6.205007433891296387e-01 4.090320765972137451e-01
-3.332190215587615967e-01 -3.173969686031341553e-01 2.261945977807044983e-02 -8.725604414939880371e-01 9.507745504379272461e-02 1.146823838353157043e-01 3.915905579924583435e-02 5.124039947986602783e-02
-6.290181279182434082e-01 -2.243496179580688477e-01 -3.662325441837310791e-01 -1.875118613243103027e-01 -1.134742721915245056e-01 6.064182519912719727e-01 -1.385607477277517319e-02 6.249091401696205139e-02
5.820556730031967163e-02 -8.612219691276550293e-01 -1.959853619337081909e-01 2.367344498634338379e-01 -8.127886801958084106e-02 -1.166669186204671860e-02 -3.411455452442169189e-01 1.932166218757629395e-01
-2.143740952014923096e-01 -6.459251046180725098e-01 -4.668122529983520508e-01 3.606669306755065918e-01 -1.842314302921295166e-01 -8.087014406919479370e-02 -2.776505947113037109e-01 2.669441699981689453e-01
-7.317317128181457520e-01 -7.048220187425613403e-02 -5.521260499954223633e-01 -3.123152852058410645e-01 1.397235691547393799e-01 1.911860555410385132e-01 3.328444063663482666e-02 -5.863090977072715759e-03
-4.997521638870239258e-01 -4.863421022891998291e-01 -1.202495619654655457e-01 -4.759338796138763428e-01 9.977525472640991211e-02 -3.925795853137969971e-01 -3.219579756259918213e-01 -7.082004100084304810e-02
1.399674862623214722e-01 -6.791318058967590332e-01 -7.237030193209648132e-03 9.337134659290313721e-02 -2.630288600921630859e-01 6.117383763194084167e-02 6.480268388986587524e-02 6.582497954368591309e-01
-7.965229153633117676e-01 -1.208538189530372620e-03 -7.993680983781814575e-02 -2.349070459604263306e-01 3.307407498359680176e-01 1.728569120168685913e-01 -2.635158598423004150e-01 3.086566329002380371e-01
-1.642330735921859741e-01 -5.196582078933715820e-01 -2.271090298891067505e-01 1.640186011791229248e-01 -3.600837588310241699e-01 -9.478599764406681061e-03 1.811332255601882935e-01 6.796639561653137207e-01
9.634891897439956665e-02 -5.936878323554992676e-01 -8.115404099225997925e-02 -2.611531317234039307e-01 5.381695032119750977e-01 -3.504506051540374756e-01 -3.755202889442443848e-01 1.000370755791664124e-01
-2.505995333194732666e-01 -2.876956164836883545e-01 2.501660883426666260e-01 -2.356752753257751465e-01 3.404874205589294434e-01 1.607004702091217041e-01 -6.986016035079956055e-01 3.263506293296813965e-01
-6.883078813552856445e-01 -3.170714080333709717e-01 -2.079021334648132324e-01 -1.731785833835601807e-01 3.251733183860778809e-01 -2.631278634071350098e-01 2.780526876449584961e-01 3.165383636951446533e-01
-1.545797437429428101e-01 -3.598757684230804443e-01 -3.556972742080688477e-01 -7.527637481689453125e-01 2.561092376708984375e-01 -2.377911210060119629e-01 -1.762414723634719849e-01 1.493916101753711700e-02
-1.991518437862396240e-01 -3.274733722209930420e-01 -3.650303781032562256e-01 2.291401848196983337e-02 -4.751313626766204834e-01 -6.124888733029365540e-02 -4.189270734786987305e-01 5.606480836868286133e-01
-7.525828480720520020e-01 -6.688304245471954346e-02 4.759254679083824158e-02 -1.410063207149505615e-01 3.051809966564178467e-01 1.425303369760513306e-01 -3.841195628046989441e-02 5.404371619224548340e-01
-2.765963077545166016e-01 -2.555364966392517090e-01 -2.608704864978790283e-01 -1.841843426227569580e-01 4.286932647228240967e-01 6.575707793235778809e-01 -3.569423258304595947e-01 1.123972609639167786e-01
-9.147125482559204102e-02 -5.934897661209106445e-01 3.712745383381843567e-02 -4.837379753589630127e-01 -3.955196216702461243e-02 -5.558399558067321777e-01 1.464804857969284058e-01 2.684083878993988037e-01
-5.793424248695373535e-01 -4.864671826362609863e-01 -2.610549628734588623e-01 -3.686323463916778564e-01 -1.297546327114105225e-01 -3.904518187046051025e-01 -2.097390741109848022e-01 -1.019472181797027588e-01
-5.013091564178466797e-01 -3.921740949153900146e-01 -2.819304764270782471e-01 -6.170065402984619141e-01 -1.602960824966430664e-01 -3.001618385314941406e-01 1.276101469993591309e-01 -5.128752067685127258e-02
-4.924449324607849121e-01 -4.610457420349121094e-01 -1.232614442706108093e-01 -4.804692864418029785e-01 -1.918296068906784058e-01 -5.032345652580261230e-01 -3.417876735329627991e-02 8.762966841459274292e-02
-6.732811033725738525e-02 -4.290401935577392578e-02 3.811318427324295044e-02 -2.077512741088867188e-01 3.547147512435913086e-01 2.981320619583129883e-01 -1.958653032779693604e-01 8.342328667640686035e-01
-4.373685419559478760e-01 -3.948217034339904785e-01 3.191315233707427979e-01 1.507738325744867325e-02 2.979676127433776855e-01 9.427812695503234863e-02 -5.507386922836303711e-01 3.869961500167846680e-01
-5.687116980552673340e-01 -1.139669194817543030e-01 -3.595716506242752075e-02 1.975604444742202759e-01 3.622290492057800293e-01 3.944904729723930359e-02 -2.587285339832305908e-01 6.508063673973083496e-01
-3.517036139965057373e-01 -4.202743172645568848e-01 3.181546032428741455e-01 -6.901580095291137695e-02 4.863656461238861084e-01 1.542229950428009033e-01 2.707760334014892578e-01 5.099341869354248047e-01
1.627859324216842651e-01 -4.017350077629089355e-01 -2.189025878906250000e-01 -2.330551892518997192e-01 6.192038059234619141e-01 4.506132900714874268e-01 -2.478834688663482666e-01 2.489275038242340088e-01
-1.324999630451202393e-01 -2.588887810707092285e-01 -2.799843549728393555e-01 -8.808620274066925049e-02 -3.496437668800354004e-01 4.612711071968078613e-01 -4.397524055093526840e-03 7.030140161514282227e-01
-4.755537211894989014e-01 -3.095928430557250977e-01 -8.160001039505004883e-02 -4.180626273155212402e-01 3.923563659191131592e-01 -2.633066177368164062e-01 1.467139273881912231e-01 5.017641186714172363e-01
-6.180741190910339355e-01 -5.628935098648071289e-01 2.605327963829040527e-01 2.029871642589569092e-01 3.336843848228454590e-01 8.240127563476562500e-02 2.387461951002478600e-03 2.718697786331176758e-01
1.753496825695037842e-01 -3.876482546329498291e-01 -7.293481826782226562e-01 -9.756530821323394775e-02 -5.695447698235511780e-02 3.635637834668159485e-02 -2.265784591436386108e-01 4.707550704479217529e-01
-8.519619107246398926e-01 -4.071694016456604004e-01 1.017762869596481323e-01 -1.966679990291595459e-01 3.901422768831253052e-02 1.974903792142868042e-01 -4.843068867921829224e-02 -1.283250004053115845e-01
-2.625968158245086670e-01 -3.740374147891998291e-01 -6.932105123996734619e-02 -8.212054371833801270e-01 -3.337984159588813782e-02 -1.613992638885974884e-02 3.016983270645141602e-01 1.398518979549407959e-01
-3.307860493659973145e-01 -4.389120042324066162e-01 -2.203176915645599365e-01 -3.944337964057922363e-01 -7.062380760908126831e-02 6.523948311805725098e-01 -2.028287798166275024e-01 -1.485694348812103271e-01
-5.335605144500732422e-01 -3.976806998252868652e-01 -4.258208870887756348e-01 -1.533087641000747681e-01 -4.002515599131584167e-02 5.799037814140319824e-01 -2.933601476252079010e-02 -1.165559962391853333e-01
-1.818881481885910034e-01 -3.586198687553405762e-01 -9.822259657084941864e-03 -8.928388357162475586e-01 1.691088229417800903e-01 1.075294017791748047e-01 -6.869003642350435257e-03 2.904022857546806335e-02
-1.448200941085815430e-01 -7.429133653640747070e-01 -4.273042827844619751e-02 -4.040707275271415710e-02 -4.419753253459930420e-01 3.419717252254486084e-01 1.533019989728927612e-01 2.964119017124176025e-01
-6.570159792900085449e-01 -7.488219439983367920e-02 -1.053181961178779602e-01 -4.255297183990478516e-01 -1.449877917766571045e-01 -3.809713125228881836e-01 -1.450340542942285538e-02 4.518676996231079102e-01
-2.417937964200973511e-01 -3.695854544639587402e-01 2.319414019584655762e-01 -1.847807765007019043e-01 4.357661902904510498e-01 7.469431310892105103e-02 -6.445858478546142578e-01 3.256370723247528076e-01
-4.682583510875701904e-01 -5.998587012290954590e-01 -2.010231651365756989e-02 -6.691788882017135620e-02 9.601200371980667114e-02 -5.717465877532958984e-01 1.261120140552520752e-01 2.529917657375335693e-01
-5.290003418922424316e-01 -2.794801592826843262e-01 -4.536942839622497559e-01 -3.926502168178558350e-01 1.660541594028472900e-01 1.003495380282402039e-01 4.846299290657043457e-01 9.760476648807525635e-02
-2.475042939186096191e-01 -4.157510995864868164e-01 -5.393681526184082031e-01 -3.342157602310180664e-02 -4.029910862445831299e-01 -2.626719176769256592e-01 -3.133945465087890625e-01 3.797938525676727295e-01
-3.629934191703796387e-01 -3.593153953552246094e-01 2.297182977199554443e-01 -3.423224687576293945e-01 3.725238740444183350e-01 -3.232291936874389648e-01 1.335448771715164185e-01 5.550563335418701172e-01
-2.568030059337615967e-01 -6.210563778877258301e-01 3.904104605317115784e-02 -6.764804720878601074e-01 1.952609568834304810e-01 -2.035534679889678955e-01 -6.654459983110427856e-02 -7.212533801794052124e-02
1.383803784847259521e-01 -4.147030711174011230e-01 2.012335807085037231e-01 -4.351382851600646973e-01 4.233480393886566162e-01 1.071802973747253418e-01 -2.404243648052215576e-01 5.749061703681945801e-01
-6.217199563980102539e-01 -1.118925139307975769e-01 1.744645237922668457e-01 -2.305359393358230591e-01 4.095514416694641113e-01 2.379905283451080322e-01 -3.846952021121978760e-01 3.807855844497680664e-01
-4.598999321460723877e-01 -3.504406213760375977e-01 3.759000897407531738e-01 -7.424075901508331299e-02 3.831345140933990479e-01 1.409469097852706909e-01 2.486018231138586998e-03 5.934698581695556641e-01
-6.406991928815841675e-02 -1.873354166746139526e-01 -6.106928363442420959e-02 -7.513601779937744141e-01 6.657579541206359863e-02 5.412921309471130371e-01 -2.180526554584503174e-01 2.180658578872680664e-01
7.076848298311233521e-02 -5.776422023773193359e-01 -8.719929307699203491e-02 -3.401527106761932373e-01 2.905794382095336914e-01 -5.458238124847412109e-01 -2.767144739627838135e-01 2.812166512012481689e-01
-6.282496452331542969e-02 -6.859315633773803711e-01 -1.102232411503791809e-01 1.765940040349960327e-01 7.434114068746566772e-02 2.514573335647583008e-01 -6.282325983047485352e-01 1.370503008365631104e-01
-6.589201092720031738e-01 -1.710132509469985962e-01 -5.082225799560546875e-01 -9.816332906484603882e-02 4.799834191799163818e-01 -3.798051923513412476e-02 -6.960220634937286377e-02 1.788340359926223755e-01
-2.564571797847747803e-01 -5.258349180221557617e-01 -3.514066636562347412e-01 -3.105248808860778809e-01 -1.485366374254226685e-01 6.053721904754638672e-01 -1.487868279218673706e-01 -1.647388339042663574e-01
-5.294365286827087402e-01 -4.663750231266021729e-01 1.124147549271583557e-01 -1.390560250729322433e-02 5.389505028724670410e-01 -2.348775863647460938e-01 4.437215998768806458e-02 3.765060901641845703e-01
2.089500725269317627e-01 -8.243181109428405762e-01 -1.591151356697082520e-01 1.167031824588775635e-01 -1.981232874095439911e-02 1.374618858098983765e-01 -3.828281760215759277e-01 2.684337496757507324e-01
-5.445953011512756348e-01 -5.975958704948425293e-01 2.328596562147140503e-01 -3.021076023578643799e-01 2.655573785305023193e-01 -1.110152006149291992e-01 3.352060616016387939e-01 7.479417324066162109e-02
4.218706861138343811e-02 -5.953801274299621582e-01 -2.367612421512603760e-01 5.092178937047719955e-03 2.362643927335739136e-01 7.798567414283752441e-02 -7.058833837509155273e-01 1.657921522855758667e-01
-4.342309832572937012e-01 -2.969420552253723145e-01 -2.585276067256927490e-01 -6.566798090934753418e-01 -2.345235794782638550e-01 -2.971916198730468750e-01 2.436716407537460327e-01 1.500132828950881958e-01
-1.773373782634735107e-01 -2.048001736402511597e-01 -4.177642166614532471e-01 -3.096506893634796143e-01 -5.883089303970336914e-01 1.119144856929779053e-01 -2.351017892360687256e-01 4.922324717044830322e-01
-1.329988539218902588e-01 -4.059623777866363525e-01 -6.245190501213073730e-01 -1.476124972105026245e-01 -4.409700930118560791e-01 -3.246473520994186401e-02 -3.192367851734161377e-01 3.290465772151947021e-01
-3.274239301681518555e-01 -6.923958659172058105e-01 -4.365558326244354248e-01 3.718240857124328613e-01 -2.391677498817443848e-01 1.233575418591499329e-01 -8.253023028373718262e-02 7.292399555444717407e-02
-6.997832655906677246e-02 -3.897713422775268555e-01 -1.683285832405090332e-01 -2.405932992696762085e-01 -6.065700054168701172e-01 -6.889678537845611572e-02 -8.192794024944305420e-02 6.144717931747436523e-01
-5.653376579284667969e-01 -2.391892671585083008e-01 -4.071900248527526855e-02 -4.754510819911956787e-01 4.597786962985992432e-01 -1.722629815340042114e-01 1.965455710887908936e-01 3.402482569217681885e-01
5.160911753773689270e-02 -6.951064467430114746e-01 -1.458339989185333252e-01 -1.231032684445381165e-01 -2.801648080348968506e-01 4.828708171844482422e-01 1.347092688083648682e-01 3.846279680728912354e-01
-3.341384232044219971e-01 -2.019012421369552612e-01 -4.409759938716888428e-01 -7.015469670295715332e-01 3.343655169010162354e-01 -1.424757242202758789e-01 -1.655433475971221924e-01 3.814723342657089233e-02
-5.751239657402038574e-01 -3.715383112430572510e-01 9.252761304378509521e-02 -3.408020436763763428e-01 3.159853518009185791e-01 -2.148374319076538086e-01 3.287010788917541504e-01 3.904331922531127930e-01
-7.098231315612792969e-01 -4.690156579017639160e-01 9.252285212278366089e-02 -1.513727009296417236e-01 3.755995631217956543e-01 -1.250775158405303955e-01 2.422017902135848999e-01 1.712313890457153320e-01
-6.397041678428649902e-01 -3.747464716434478760e-01 -1.145910397171974182e-01 -1.905296891927719116e-01 -1.629906892776489258e-01 -5.119450688362121582e-01 2.360378950834274292e-02 3.342159092426300049e-01
-2.611939907073974609e-01 -3.545006215572357178e-01 -3.586125969886779785e-01 -1.649479418992996216e-01 -4.173814058303833008e-01 2.831921279430389404e-01 -6.282922029495239258e-01 3.376454114913940430e-02
-4.187918901443481445e-01 -1.687921434640884399e-01 1.931700482964515686e-02 -8.478985428810119629e-01 8.511345088481903076e-02 7.700019329786300659e-02 1.275634467601776123e-01 2.176505923271179199e-01
-4.064838886260986328e-01 -7.202323079109191895e-01 1.611294001340866089e-01 -1.272470802068710327e-01 -2.679706215858459473e-01 2.172217369079589844e-01 -2.854096591472625732e-01 -2.709794044494628906e-01
-2.622972428798675537e-01 -4.989204704761505127e-01 -3.928811550140380859e-01 1.015371158719062805e-01 -5.189920663833618164e-01 2.705434150993824005e-02 8.751367032527923584e-02 4.897651970386505127e-01
-4.435774683952331543e-02 -2.749567329883575439e-01 -3.060445189476013184e-01 -2.287396788597106934e-01 3.443418145179748535e-01 6.987743973731994629e-01 2.320306748151779175e-02 4.111578464508056641e-01
-5.867775678634643555e-01 -4.883858263492584229e-01 1.630732715129852295e-01 1.497066766023635864e-01 -1.482107639312744141e-01 -3.161452114582061768e-01 -3.866987824440002441e-01 3.109923601150512695e-01
-6.171134710311889648e-01 -5.928077697753906250e-01 8.503111451864242554e-02 1.674515753984451294e-01 2.055168300867080688e-01 -2.483423650264739990e-01 1.980922818183898926e-01 2.988779246807098389e-01
-6.096299886703491211e-01 -2.955948114395141602e-01 -4.283941686153411865e-01 -1.479901745915412903e-02 -1.851361058652400970e-02 5.659565329551696777e-01 1.761948466300964355e-01 7.443502545356750488e-02
6.478194892406463623e-02 -5.868380665779113770e-01 -3.051738739013671875e-01 -3.935911655426025391e-01 8.535858243703842163e-03 -5.509785413742065430e-01 1.913301944732666016e-01 2.512403428554534912e-01
-4.724746942520141602e-01 -4.279060959815979004e-01 1.565385013818740845e-01 -4.114047586917877197e-01 -8.431140333414077759e-02 6.216023564338684082e-01 7.976362109184265137e-02 6.767834071069955826e-03
-1.468494981527328491e-01 -6.615297198295593262e-01 -1.132604926824569702e-01 2.149381339550018311e-01 -1.575522571802139282e-01 2.192689850926399231e-02 -6.378496885299682617e-01 2.227818518877029419e-01
5.920543149113655090e-02 -4.609794616699218750e-01 2.780787646770477295e-01 -3.304093331098556519e-02 4.345705509185791016e-01 2.395807653665542603e-01 -1.785215735435485840e-01 6.537986397743225098e-01
-7.164387702941894531e-01 -4.580690860748291016e-01 3.760142326354980469e-01 -3.267419338226318359e-02 1.515327543020248413e-01 1.132447496056556702e-01 9.334521740674972534e-02 2.998899817466735840e-01
-1.549939811229705811e-01 -3.398732542991638184e-01 -5.474937558174133301e-01 -1.102815791964530945e-01 -4.638090431690216064e-01 -5.076388269662857056e-02 -2.717659473419189453e-01 5.069509148597717285e-01
-4.582460224628448486e-01 -6.090175509452819824e-01 -1.394067257642745972e-01 -1.596361249685287476e-01 -5.928957834839820862e-02 5.164988636970520020e-01 -1.720882207155227661e-01 -2.725611627101898193e-01
-4.744450449943542480e-01 -4.394063055515289307e-01 2.449792027473449707e-01 -4.725563526153564453e-02 -7.915725931525230408e-03 -6.308630853891372681e-02 -6.913638114929199219e-01 1.937773674726486206e-01
-4.178114533424377441e-01 -5.438755750656127930e-01 -1.361732482910156250e-01 -2.334504723548889160e-01 -4.044820666313171387e-01 4.395983815193176270e-01 -2.676526308059692383e-01 -1.676313430070877075e-01
-2.830757796764373779e-01 -7.288417220115661621e-01 -2.739430963993072510e-01 2.001516073942184448e-01 -3.939584195613861084e-01 2.524443566799163818e-01 1.015459895133972168e-01 2.104978114366531372e-01
-6.703838109970092773e-01 -3.553993105888366699e-01 -1.199933141469955444e-01 -3.159123063087463379e-01 -2.186528146266937256e-01 -3.907831609249114990e-01 2.551040649414062500e-01 2.109012454748153687e-01
-4.939971864223480225e-01 -6.845204830169677734e-01 3.417740762233734131e-02 -8.627903461456298828e-02 -1.906954646110534668e-01 2.353943735361099243e-01 -2.656264603137969971e-01 -3.412527441978454590e-01
-1.414291262626647949e-01 -6.094421744346618652e-01 6.973222643136978149e-02 2.952929353341460228e-03 -2.924477756023406982e-01 2.711749449372291565e-02 -7.006754875183105469e-01 1.627872884273529053e-01
-1.069163009524345398e-01 -2.874560654163360596e-01 -3.840790390968322754e-01 -1.996692121028900146e-01 -4.489378631114959717e-01 1.734065413475036621e-01 1.394510269165039062e-01 6.837335824966430664e-01
-8.175247907638549805e-02 -4.467711448669433594e-01 -3.276636898517608643e-01 -3.176862299442291260e-01 4.789557456970214844e-01 -5.239509940147399902e-01 -1.230492889881134033e-01 2.576036751270294189e-01
-2.289203740656375885e-02 -2.696010768413543701e-01 -4.952766895294189453e-01 -3.961456418037414551e-01 -4.381681978702545166e-01 1.310407072305679321e-01 1.081158742308616638e-01 5.510976314544677734e-01
-1.271471530199050903e-01 -5.871036052703857422e-01 1.711410433053970337e-01 -3.705049455165863037e-01 4.861699938774108887e-01 -1.739437133073806763e-01 3.752601146697998047e-01 2.552292346954345703e-01
-3.776890039443969727e-01 -3.901263475418090820e-01 4.544605314731597900e-01 -2.269458323717117310e-01 1.952326744794845581e-01 4.449990577995777130e-03 -5.779547095298767090e-01 2.737632989883422852e-01
1.309066861867904663e-01 -3.431085348129272461e-01 -7.098125219345092773e-01 -2.543842792510986328e-01 -2.182220220565795898e-01 -8.940446376800537109e-02 -8.582825213670730591e-02 4.833365082740783691e-01
-5.814903974533081055e-01 -5.260096788406372070e-01 1.110485196113586426e-01 -2.119253575801849365e-01 1.017643511295318604e-01 4.888290166854858398e-01 2.444484829902648926e-01 -1.373826116323471069e-01
-5.773365497589111328e-01 -3.621549308300018311e-01 -4.069873094558715820e-01 -7.604760676622390747e-02 -5.230441093444824219e-01 2.566235959529876709e-01 -1.405409574508666992e-01 -7.015613466501235962e-02
-1.426692605018615723e-01 -4.319478571414947510e-01 -2.315599471330642700e-01 -5.748344585299491882e-02 -4.865478277206420898e-01 -1.461131125688552856e-01 1.216973289847373962e-01 6.806277632713317871e-01
6.144036725163459778e-02 -4.163641631603240967e-01 2.675408422946929932e-01 -3.349484801292419434e-01 1.167213171720504761e-01 3.119332790374755859e-01 -6.475467085838317871e-01 3.299307227134704590e-01
7.671132683753967285e-02 -7.166847586631774902e-01 -1.035244464874267578e-01 -1.495194435119628906e-01 -2.554512321949005127e-01 4.627968966960906982e-01 1.581081748008728027e-01 3.781145513057708740e-01
-6.207022666931152344e-01 -3.879242837429046631e-01 5.105887055397033691e-01 -2.908591628074645996e-01 1.619408726692199707e-01 1.340299844741821289e-01 -1.253597289323806763e-01 2.429805696010589600e-01
-3.959677368402481079e-02 -5.587322711944580078e-01 -3.964449763298034668e-01 -7.049230486154556274e-02 -3.509778380393981934e-01 3.539181351661682129e-01 1.677052527666091919e-01 4.975378513336181641e-01
-3.615868464112281799e-02 -2.606441080570220947e-01 -1.990286074578762054e-02 -6.453991532325744629e-01 5.590678006410598755e-02 6.219413876533508301e-01 -2.121136784553527832e-01 2.808777093887329102e-01
1.874606609344482422e-01 -6.920184493064880371e-01 -2.961278259754180908e-01 1.669532805681228638e-01 1.522135734558105469e-02 3.873601853847503662e-01 -2.609328031539916992e-01 3.899212777614593506e-01
-4.827924445271492004e-02 -4.663470685482025146e-01 -6.984235644340515137e-01 -1.382135301828384399e-01 -2.806657850742340088e-01 -2.062202990055084229e-01 -3.053024113178253174e-01 2.424485683441162109e-01
-1.568800956010818481e-01 -2.761290967464447021e-01 -4.240480065345764160e-01 -2.717253267765045166e-01 3.651821017265319824e-01 6.467469930648803711e-01 -2.704079747200012207e-01 1.439788192510604858e-01
-5.241150856018066406e-01 -4.722396135330200195e-01 -8.501381427049636841e-02 -6.546372771263122559e-01 3.571017831563949585e-02 -9.029485285282135010e-02 -1.355255246162414551e-01 -1.967748850584030151e-01
-6.747762560844421387e-01 -2.146889716386795044e-01 1.174506470561027527e-01 -3.247650265693664551e-01 -1.730096489191055298e-01 -3.755570352077484131e-01 -2.279339730739593506e-01 3.954611122608184814e-01
-3.864583075046539307e-01 -2.785450220108032227e-01 3.142140805721282959e-02 -5.277612209320068359e-01 3.140568137168884277e-01 -3.269933760166168213e-01 2.410862743854522705e-01 4.794421792030334473e-01
-2.582414746284484863e-01 -5.741571187973022461e-01 -6.316469609737396240e-02 -3.061083853244781494e-01 -1.970082372426986694e-01 5.564218163490295410e-01 -3.509557545185089111e-01 -1.854064911603927612e-01
-4.227456748485565186e-01 -3.922579884529113770e-01 4.354457557201385498e-01 -3.993526697158813477e-01 1.061957404017448425e-01 -2.299274206161499023e-01 2.464167624711990356e-01 4.398397207260131836e-01
-3.439663350582122803e-01 -2.551693916320800781e-01 1.142052114009857178e-01 -1.139411032199859619e-01 6.929106712341308594e-01 9.990392252802848816e-03 -1.490241140127182007e-01 5.367653965950012207e-01
-1.939888112246990204e-02 -6.790637373924255371e-01 -5.006194114685058594e-01 1.583293825387954712e-01 -3.985030949115753174e-02 -2.856347523629665375e-02 -4.783819615840911865e-01 1.776366382837295532e-01
-5.401616692543029785e-01 -1.219851747155189514e-01 -3.129958808422088623e-01 -5.133327245712280273e-01 4.561443924903869629e-01 2.547525102272629738e-03 -3.355118930339813232e-01 1.059514507651329041e-01
-5.244761705398559570e-01 -3.314504623413085938e-01 -4.590179324150085449e-01 -3.525203466415405273e-01 1.955424547195434570e-01 -2.156142443418502808e-01 4.123843908309936523e-01 1.590913385152816772e-01
-5.470476672053337097e-02 -4.358370304107666016e-01 -6.646926999092102051e-01 -1.697563678026199341e-01 -2.229475229978561401e-01 -2.989553213119506836e-01 -2.820753753185272217e-01 3.431811928749084473e-01
-6.379478573799133301e-01 -3.885704576969146729e-01 4.122332930564880371e-01 -2.098182141780853271e-01 2.309728413820266724e-01 -6.625771056860685349e-03 4.693569615483283997e-02 4.153076708316802979e-01
-4.390919506549835205e-01 -6.528524756431579590e-01 1.690482646226882935e-01 -2.398968487977981567e-01 8.245342224836349487e-02 -4.890209734439849854e-01 1.519190073013305664e-01 1.607321798801422119e-01
5.762130022048950195e-02 -3.904190063476562500e-01 -5.161217227578163147e-02 -1.111421734094619751e-02 -2.270194888114929199e-01 3.929169178009033203e-01 -1.796474903821945190e-01 7.767050266265869141e-01
3.460550680756568909e-02 -4.939953982830047607e-01 -2.796186208724975586e-01 -8.018560707569122314e-02 4.257699251174926758e-01 6.383264064788818359e-01 -4.843550547957420349e-02 2.811902761459350586e-01
-6.667547821998596191e-01 -2.146515250205993652e-01 -2.051720172166824341e-01 -1.330517679452896118e-01 -2.664676904678344727e-01 5.607963800430297852e-01 -1.217596754431724548e-01 2.219043672084808350e-01
-6.825589388608932495e-02 -4.805954396724700928e-01 -1.189892813563346863e-01 2.291655912995338440e-02 -4.615611135959625244e-01 2.414512187242507935e-01 -3.034038543701171875e-01 6.215257048606872559e-01
-4.281810522079467773e-01 -6.075790524482727051e-01 -2.463810332119464874e-02 -5.198680758476257324e-01 1.955771595239639282e-01 1.273198891431093216e-02 3.566420674324035645e-01 -1.050362288951873779e-01
-1.937464773654937744e-01 -3.168335556983947754e-01 -3.733640909194946289e-01 -1.667939573526382446e-01 2.317038923501968384e-01 7.111188173294067383e-01 -3.194391727447509766e-01 1.828654259443283081e-01
-4.057963192462921143e-01 -3.241589665412902832e-01 8.636634796857833862e-02 1.189093142747879028e-01 3.786795139312744141e-01 4.646679461002349854e-01 -4.860952794551849365e-01 3.362274765968322754e-01
-2.879032790660858154e-01 -5.761017799377441406e-01 -1.909499615430831909e-01 -3.160987496376037598e-01 -4.952138364315032959e-01 4.368261694908142090e-01 -3.510811552405357361e-02 -1.074792146682739258e-01
-2.548593580722808838e-01 -4.765957593917846680e-01 -2.295983731746673584e-01 7.449911534786224365e-02 -4.979796707630157471e-01 3.793681273236870766e-03 1.034674644470214844e-01 6.252471804618835449e-01
-5.605276226997375488e-01 -4.452686011791229248e-02 -7.373615354299545288e-02 -4.850999116897583008e-01 4.924764633178710938e-01 2.978080883622169495e-02 -1.362580154091119766e-02 4.466114044189453125e-01
1.241015195846557617e-01 -3.847546279430389404e-01 -2.837038338184356689e-01 7.291381061077117920e-02 -1.308142840862274170e-01 2.574899606406688690e-02 -2.734995186328887939e-01 8.112835884094238281e-01
-1.400226205587387085e-01 -4.779274761676788330e-01 -2.801732420921325684e-01 -2.132606878876686096e-02 -4.100334644317626953e-01 3.972122371196746826e-01 9.526386857032775879e-02 5.814179778099060059e-01
-1.287253946065902710e-01 -3.810034990310668945e-01 -5.781304240226745605e-01 2.798043191432952881e-02 -3.117995858192443848e-01 -1.217841431498527527e-01 -2.858468890190124512e-01 5.563179254531860352e-01
-3.164274394512176514e-01 -1.882962137460708618e-01 4.182511568069458008e-02 1.658485978841781616e-01 4.099116027355194092e-01 1.162888109683990479e-02 -3.068641424179077148e-01 7.568584680557250977e-01
-7.379006147384643555e-01 -4.514378011226654053e-01 1.603038460016250610e-01 -1.835338324308395386e-01 -6.426844000816345215e-02 3.917053341865539551e-01 1.639856547117233276e-01 -8.871255069971084595e-02
4.799490049481391907e-02 -4.072144627571105957e-01 2.397236973047256470e-01 -6.766512393951416016e-01 3.861135542392730713e-01 3.215422630310058594e-01 -3.289788216352462769e-02 2.509841620922088623e-01
-5.224538967013359070e-02 -6.169657707214355469e-01 -3.539978265762329102e-01 3.272419329732656479e-03 -2.768200337886810303e-01 3.876844942569732666e-01 2.014043927192687988e-01 4.730815589427947998e-01
9.343093843199312687e-04 -5.985847115516662598e-01 -2.225421220064163208e-01 -2.207745015621185303e-01 -4.076992869377136230e-01 3.573629260063171387e-01 2.396569550037384033e-01 4.382539987564086914e-01
-7.881235480308532715e-01 -4.028013646602630615e-01 -1.073087379336357117e-01 8.544796728529036045e-04 1.221376284956932068e-01 4.187924265861511230e-01 -8.808292448520660400e-02 -8.386444300413131714e-02
-2.293259501457214355e-01 -4.232757985591888428e-01 3.525900244712829590e-01 -5.442633107304573059e-02 1.982053667306900024e-01 -1.107178907841444016e-02 -6.519699096679687500e-01 4.201101362705230713e-01
-7.215928435325622559e-01 -3.136971294879913330e-01 2.172670662403106689e-01 -1.026854589581489563e-01 4.017310142517089844e-01 -5.474164336919784546e-02 -1.217799913138151169e-02 3.982661664485931396e-01
-5.118724107742309570e-01 -6.091600656509399414e-01 2.648203372955322266e-01 -2.734464704990386963e-01 6.120595708489418030e-02 4.044194817543029785e-01 -9.198372066020965576e-02 -2.150480300188064575e-01
-3.024386465549468994e-01 -5.109276175498962402e-01 -2.162912040948867798e-01 -9.109137952327728271e-02 -2.825865447521209717e-01 2.612098865211009979e-02 -7.154477834701538086e-01 -1.116576371714472771e-03
-5.384317636489868164e-01 -3.657766282558441162e-01 4.499476402997970581e-02 -3.093911409378051758e-01 3.106290102005004883e-01 -1.645558774471282959e-01 3.856493830680847168e-01 4.541549086570739746e-01
-2.783475220203399658e-01 -4.036132395267486572e-01 1.469794511795043945e-01 -1.898139417171478271e-01 -1.348692625761032104e-01 1.346407085657119751e-01 -8.099342584609985352e-01 9.836261719465255737e-02
-5.800287723541259766e-01 -3.080925941467285156e-01 -2.643559277057647705e-01 -1.158195883035659790e-01 -2.087258249521255493e-01 6.383890509605407715e-01 8.345634490251541138e-02 1.651522070169448853e-01
-1.560382097959518433e-01 -5.552226901054382324e-01 -7.065615653991699219e-01 8.842374384403228760e-02 -2.255456447601318359e-01 1.370864659547805786e-01 -2.454641312360763550e-01 1.744003593921661377e-01
-8.240085095167160034e-02 -6.232846975326538086e-01 -1.687500327825546265e-01 1.387931406497955322e-01 -2.727934420108795166e-01 1.635494977235794067e-01 2.526939809322357178e-01 6.260728836059570312e-01
-1.026773303747177124e-01 -5.348517298698425293e-01 3.462885022163391113e-01 -3.308988809585571289e-01 -1.008883342146873474e-01 2.338658124208450317e-01 -6.166135072708129883e-01 1.699926704168319702e-01
-6.380779743194580078e-01 -6.098844408988952637e-01 2.688267529010772705e-01 -1.758887805044651031e-02 1.335533857345581055e-01 -8.715415000915527344e-02 3.269802629947662354e-01 1.263792067766189575e-01
-2.412075847387313843e-01 -4.937712550163269043e-01 -1.442607790231704712e-01 -4.457051753997802734e-01 -3.261570334434509277e-01 5.957799553871154785e-01 -1.082411855459213257e-01 -7.413624227046966553e-02
-4.442169964313507080e-01 -4.610071778297424316e-01 5.994595289230346680e-01 -2.728439569473266602e-01 1.614849716424942017e-01 1.762223839759826660e-01 5.135159566998481750e-02 3.107723593711853027e-01
-4.726926684379577637e-01 -3.062645494937896729e-01 3.356162607669830322e-01 -3.836465477943420410e-01 3.279190063476562500e-01 -2.390810102224349976e-02 2.540446221828460693e-01 5.002994537353515625e-01
-3.192599490284919739e-02 -6.843248605728149414e-01 -2.292493879795074463e-01 -8.043116331100463867e-02 -3.479769527912139893e-01 4.608818888664245605e-01 1.758422404527664185e-01 3.274678587913513184e-01
-6.118016839027404785e-01 -4.473883211612701416e-01 1.456624120473861694e-01 -3.107136785984039307e-01 1.196453496813774109e-01 5.072709321975708008e-01 1.797391027212142944e-01 -6.194338947534561157e-02
-6.505941152572631836e-01 -4.178503751754760742e-01 -1.419620960950851440e-01 4.794713556766510010e-01 1.059935539960861206e-01 -1.412956565618515015e-01 1.873468235135078430e-02 3.471777737140655518e-01
2.773963101208209991e-02 -3.826026022434234619e-01 -6.353461742401123047e-01 1.005781590938568115e-01 -4.135630652308464050e-02 -9.994779527187347412e-02 -2.282283604145050049e-01 6.125985980033874512e-01
-2.131850719451904297e-01 -3.332451283931732178e-01 -3.887594044208526611e-01 -1.076262593269348145e-01 -5.525363683700561523e-01 -4.778070002794265747e-02 -4.544070661067962646e-01 4.083102047443389893e-01
-7.627300918102264404e-02 -2.374681830406188965e-01 -2.176418453454971313e-01 -8.648744821548461914e-01 3.013273775577545166e-01 -1.249736547470092773e-01 -7.169283926486968994e-02 1.756677329540252686e-01
3.694782778620719910e-02 -4.145957529544830322e-01 3.825477361679077148e-01 -4.011296629905700684e-01 3.917703032493591309e-01 1.273344606161117554e-01 -3.633688390254974365e-01 4.666501283645629883e-01
-5.639260634779930115e-02 -6.099024415016174316e-01 -3.765723407268524170e-01 -4.227609932422637939e-02 -3.076677918434143066e-01 3.428868353366851807e-01 2.610504031181335449e-01 4.481816291809082031e-01
-4.085345566272735596e-01 -2.351099252700805664e-01 -2.910912334918975830e-01 -1.714856922626495361e-01 -3.113189041614532471e-01 2.464861571788787842e-01 4.058654904365539551e-01 5.841915011405944824e-01
-6.573401093482971191e-01 -5.329942703247070312e-01 2.635394036769866943e-01 -7.861705124378204346e-02 3.568735122680664062e-01 -1.437985897064208984e-01 -3.956149518489837646e-02 2.420445829629898071e-01
1.495449803769588470e-02 -7.187516093254089355e-01 -6.387584209442138672e-01 1.193462088704109192e-01 1.648598909378051758e-02 2.337680906057357788e-01 1.841803081333637238e-02 7.522072643041610718e-02
-3.927678614854812622e-02 -4.864485263824462891e-01 2.638702392578125000e-01 -6.851046681404113770e-01 2.768130600452423096e-01 1.666830778121948242e-01 3.179962560534477234e-02 3.426503539085388184e-01
-4.906840249896049500e-02 -5.586197972297668457e-01 3.569832816720008850e-02 -1.537510752677917480e-01 -7.436151057481765747e-02 -1.061710193753242493e-01 -7.940263748168945312e-01 1.155111119151115417e-01
-1.975821852684020996e-01 -6.198919415473937988e-01 -1.299235373735427856e-01 -2.648255825042724609e-01 1.884466856718063354e-01 -5.826659798622131348e-01 -3.180193006992340088e-01 1.163375899195671082e-01
1.774155497550964355e-01 -2.541574835777282715e-01 -4.149211049079895020e-01 -4.358601570129394531e-01 2.548632025718688965e-01 5.452831387519836426e-01 -1.438640058040618896e-01 3.985077142715454102e-01
-3.845677897334098816e-02 -4.414911568164825439e-01 -3.924007415771484375e-01 -3.962359130382537842e-01 -5.566344857215881348e-01 5.765256658196449280e-02 1.755923628807067871e-01 3.855217695236206055e-01
1.723816394805908203e-01 -8.048121333122253418e-01 -2.813391685485839844e-01 -5.221048370003700256e-02 1.720436662435531616e-01 1.963617503643035889e-01 -3.977859616279602051e-01 -1.195570155978202820e-01
-1.466237008571624756e-01 -1.579601913690567017e-01 4.620565567165613174e-03 -5.759510397911071777e-01 3.591791987419128418e-01 -1.994427740573883057e-01 -6.077148914337158203e-01 2.893178164958953857e-01
-7.416793107986450195e-01 -4.654478728771209717e-01 1.165633499622344971e-01 8.234614878892898560e-02 -1.125764846801757812e-01 -3.115825057029724121e-01 1.384223103523254395e-01 2.898003756999969482e-01
-6.042131781578063965e-01 -8.189632743597030640e-02 3.202120959758758545e-02 1.383531093597412109e-01 2.645453214645385742e-01 6.785237789154052734e-02 6.384344305843114853e-03 7.303584814071655273e-01
-5.472348420880734921e-04 -2.646740078926086426e-01 -7.764575630426406860e-02 -6.060241460800170898e-01 -1.482916623353958130e-01 6.185485720634460449e-01 -2.838818430900573730e-01 2.673415243625640869e-01
2.238066866993904114e-02 -6.868038177490234375e-01 -3.940429985523223877e-01 3.730257749557495117e-01 2.569652497768402100e-01 1.689908951520919800e-01 -2.283258289098739624e-01 2.943803071975708008e-01
1.475123465061187744e-01 -7.378827929496765137e-01 -2.106323093175888062e-01 1.723007261753082275e-01 3.449295759201049805e-01 1.824072003364562988e-01 -4.281930029392242432e-01 1.552980542182922363e-01
3.697618842124938965e-02 -7.038958668708801270e-01 -2.301285117864608765e-01 1.543518006801605225e-01 2.064591348171234131e-01 1.446567922830581665e-01 -5.877071619033813477e-01 1.320194751024246216e-01
-7.565940618515014648e-01 -4.563390016555786133e-01 -5.147065222263336182e-02 -1.941096931695938110e-01 2.568150758743286133e-01 -1.569123268127441406e-01 2.763768732547760010e-01 1.096941307187080383e-01
-4.775579273700714111e-01 -1.466294229030609131e-01 -1.906238645315170288e-01 -6.892864108085632324e-01 2.548252344131469727e-01 3.668357431888580322e-01 1.574094742536544800e-01 1.212565675377845764e-01
-2.360637485980987549e-01 -2.218661308288574219e-01 -3.124061226844787598e-01 -1.767175942659378052e-01 -6.345152854919433594e-01 1.006058081984519958e-01 -3.827191889286041260e-01 4.549918472766876221e-01
-1.454500108957290649e-01 -5.515511631965637207e-01 3.026941120624542236e-01 -3.100861608982086182e-01 -2.874351441860198975e-01 1.767740994691848755e-01 -6.105061173439025879e-01 1.651495881378650665e-02
-1.741744875907897949e-01 -4.880267381668090820e-01 -4.879963025450706482e-02 -7.639694809913635254e-01 -1.549229174852371216e-01 3.376993238925933838e-01 -8.576101064682006836e-02 -8.091061376035213470e-03
-4.931627511978149414e-01 -4.352453649044036865e-01 1.693177819252014160e-01 -2.999442815780639648e-01 4.318235516548156738e-01 -1.866433024406433105e-01 2.864488363265991211e-01 3.812568187713623047e-01
-6.010228395462036133e-01 -5.560590624809265137e-01 3.039597570896148682e-01 1.672574132680892944e-01 3.271706700325012207e-01 -9.650000184774398804e-02 -2.094801664352416992e-01 2.212882786989212036e-01
-2.346014231443405151e-01 -2.353950142860412598e-01 -2.376987040042877197e-01 -7.385962605476379395e-01 -1.748681217432022095e-01 -1.800916492938995361e-01 3.872663974761962891e-01 2.730190753936767578e-01
-7.510009407997131348e-01 -8.556518703699111938e-02 -4.024263471364974976e-02 -3.260312378406524658e-01 4.490083456039428711e-01 2.097341269254684448e-01 -1.121924817562103271e-01 2.501526474952697754e-01
1.138274520635604858e-01 -5.420544743537902832e-01 -3.785475790500640869e-01 -3.834133148193359375e-01 1.869642138481140137e-01 -5.433062314987182617e-01 8.640956133604049683e-02 2.555628418922424316e-01
-3.523348867893218994e-01 -2.673981189727783203e-01 -2.616121470928192139e-01 -3.084892220795154572e-02 2.748909890651702881e-01 7.090222835540771484e-01 -3.553741574287414551e-01 1.743480414152145386e-01
-1.293085701763629913e-02 -3.072636723518371582e-01 -7.411489486694335938e-01 -5.943462625145912170e-02 -5.038369819521903992e-02 -1.191161349415779114e-01 -3.965516984462738037e-01 4.226192831993103027e-01
-5.486705303192138672e-01 -2.856813073158264160e-01 1.772366911172866821e-01 -5.587512627243995667e-02 3.414478003978729248e-01 2.586724236607551575e-02 -2.087150812149047852e-01 6.496107578277587891e-01
-2.116165906190872192e-01 -3.194407224655151367e-01 9.642092883586883545e-02 -8.804606795310974121e-01 1.092934980988502502e-01 1.793811321258544922e-01 9.355575591325759888e-02 1.256697028875350952e-01
2.296880483627319336e-01 -5.436564087867736816e-01 1.001939475536346436e-01 -5.244649052619934082e-01 -1.204538643360137939e-01 1.157764941453933716e-01 -5.298281908035278320e-01 2.407232969999313354e-01
3.677351772785186768e-01 -3.526738882064819336e-01 -2.564126253128051758e-02 -5.467489957809448242e-01 1.513837128877639771e-01 -2.923226952552795410e-01 -3.252774178981781006e-01 4.760515987873077393e-01
-3.414838016033172607e-02 -2.755736410617828369e-01 2.302443236112594604e-01 -7.146749645471572876e-02 2.962290048599243164e-01 3.598415553569793701e-01 -2.255875915288925171e-01 7.724285125732421875e-01
-2.133886069059371948e-01 -6.200878024101257324e-01 -8.288646489381790161e-02 -4.584960639476776123e-01 9.934918582439422607e-02 -5.724229812622070312e-01 -8.900579065084457397e-02 8.606631308794021606e-02
-3.299983143806457520e-01 -1.823367178440093994e-01 -2.908857762813568115e-01 -9.355299919843673706e-02 3.630587458610534668e-01 5.797725915908813477e-01 -5.083460807800292969e-01 1.952536851167678833e-01
-3.357021138072013855e-02 -3.714170455932617188e-01 -3.354457318782806396e-01 -1.586367934942245483e-01 4.431492984294891357e-01 6.158802509307861328e-01 -2.312229126691818237e-01 3.067229688167572021e-01
-8.434677124023437500e-01 -3.306046500802040100e-02 -1.931958645582199097e-01 -1.649826765060424805e-01 1.264632344245910645e-01 3.780406713485717773e-01 -2.090293318033218384e-01 1.425631195306777954e-01
1.914696246385574341e-01 -7.172287106513977051e-01 -1.716971993446350098e-01 1.037854794412851334e-02 -1.284704804420471191e-01 4.248213171958923340e-01 1.690393090248107910e-01 4.402075409889221191e-01
-4.953995347023010254e-01 -1.451145559549331665e-01 -4.673196375370025635e-01 -6.885561347007751465e-01 1.707838177680969238e-01 -9.201489388942718506e-02 -7.779588922858238220e-03 5.770291388034820557e-02
-1.874558031558990479e-01 -3.204550147056579590e-01 8.324101567268371582e-02 1.533295810222625732e-01 4.839115738868713379e-01 2.526473999023437500e-01 -1.335738748311996460e-01 7.182527184486389160e-01
-4.203718006610870361e-01 -3.941402435302734375e-01 4.641129374504089355e-01 -2.114521861076354980e-01 3.171104192733764648e-01 1.075998172163963318e-01 -4.454288780689239502e-01 3.119049370288848877e-01
-4.284361600875854492e-01 -2.195333987474441528e-01 4.536993429064750671e-02 -1.653887331485748291e-01 6.597847938537597656e-01 -1.188084036111831665e-01 -9.366917610168457031e-02 5.297453999519348145e-01
-3.055544495582580566e-01 -4.508627653121948242e-01 -3.802371323108673096e-01 -3.220732808113098145e-01 -9.848617762327194214e-02 -6.076638102531433105e-01 1.965911984443664551e-01 1.935068219900131226e-01
-1.885616630315780640e-01 -6.215044260025024414e-01 1.919085979461669922e-01 -3.666183054447174072e-01 4.853289723396301270e-01 -2.027694433927536011e-01 2.994931936264038086e-01 2.014525532722473145e-01
-4.757012426853179932e-01 -2.025107443332672119e-01 -3.652127459645271301e-02 -4.629329442977905273e-01 5.516796112060546875e-01 -1.933800727128982544e-01 6.161992251873016357e-02 4.141421914100646973e-01
-1.577434241771697998e-01 -4.311428368091583252e-01 1.258842051029205322e-01 -3.218721151351928711e-01 -4.102563261985778809e-01 4.854456782341003418e-01 -4.006892740726470947e-01 3.244452476501464844e-01
7.102095335721969604e-02 -4.148337543010711670e-01 2.339768558740615845e-01 -7.552138566970825195e-01 2.738453634083271027e-02 3.653937280178070068e-01 8.734087646007537842e-02 2.363999187946319580e-01
-4.504950046539306641e-01 -5.513467788696289062e-01 3.225293159484863281e-01 -2.897545993328094482e-01 5.071672797203063965e-01 -1.009264811873435974e-01 5.404281616210937500e-02 1.864477246999740601e-01
-2.808818779885768890e-02 -5.274001359939575195e-01 -7.525287866592407227e-01 1.209134608507156372e-01 2.089123427867889404e-02 -6.928132474422454834e-02 -1.761877685785293579e-01 3.222765922546386719e-01
-6.480731368064880371e-01 -2.647773921489715576e-01 -5.424435734748840332e-01 -2.154004573822021484e-01 -1.370517313480377197e-01 -1.172758825123310089e-02 3.872317075729370117e-01 -1.957099884748458862e-02
1.557093411684036255e-01 -3.255503475666046143e-01 -5.312874913215637207e-01 -7.395821064710617065e-02 -9.561032801866531372e-02 5.961698293685913086e-02 -1.990683227777481079e-01 7.278128862380981445e-01
-6.549628973007202148e-01 -5.981615185737609863e-01 2.717415690422058105e-01 2.025948017835617065e-01 -1.807782799005508423e-01 -1.881485581398010254e-01 -1.167498603463172913e-01 1.289464384317398071e-01
-2.175758779048919678e-01 -1.511737406253814697e-01 1.753072440624237061e-01 -3.388624489307403564e-01 4.850138425827026367e-01 -1.547050625085830688e-01 -4.178054630756378174e-02 7.234149575233459473e-01
-6.958012580871582031e-01 -3.459518551826477051e-01 -4.143473207950592041e-01 -2.506545782089233398e-01 2.524702250957489014e-01 1.872997432947158813e-01 8.689978718757629395e-02 -2.351436316967010498e-01
-4.063830673694610596e-01 -3.105383217334747314e-01 3.744599521160125732e-01 -5.162970423698425293e-01 1.343434453010559082e-01 -2.502258718013763428e-01 1.102001294493675232e-01 4.887031018733978271e-01
-1.109295785427093506e-01 -5.545930266380310059e-01 -1.411461979150772095e-01 1.842024773359298706e-01 -1.247590929269790649e-01 5.486356616020202637e-01 1.593542695045471191e-01 5.332059860229492188e-01
-6.269294023513793945e-01 -5.115134119987487793e-01 -8.136504143476486206e-02 -1.768329888582229614e-01 2.173186689615249634e-01 -3.722983300685882568e-01 2.912979722023010254e-01 1.916652023792266846e-01
-1.993874162435531616e-01 -2.746045291423797607e-01 -2.257484644651412964e-01 -3.632008731365203857e-01 -6.776859760284423828e-01 1.644842475652694702e-01 -1.108075007796287537e-01 4.509635567665100098e-01
-5.665349364280700684e-01 -6.302359700202941895e-01 2.821751870214939117e-02 -3.910059481859207153e-02 -2.251765429973602295e-01 3.445461094379425049e-01 -2.212817072868347168e-01 -2.472518831491470337e-01
-7.462593317031860352e-01 -4.097981750965118408e-01 1.975457370281219482e-02 -3.208061754703521729e-01 1.245213076472282410e-01 3.456655740737915039e-01 -3.702475130558013916e-02 -1.884005814790725708e-01
-5.759469866752624512e-01 -4.470363557338714600e-01 -2.127098888158798218e-01 -2.058607786893844604e-01 3.572182059288024902e-01 4.034510850906372070e-01 5.863655242137610912e-04 -3.007351458072662354e-01
1.928982436656951904e-01 -6.232019662857055664e-01 -1.365450769662857056e-01 -4.678393006324768066e-01 6.038664653897285461e-02 -5.206318497657775879e-01 -2.000722661614418030e-02 2.485699057579040527e-01
8.292721956968307495e-02 1.177700795233249664e-02 -4.739917814731597900e-01 -4.691854119300842285e-01 7.668355107307434082e-02 3.073320388793945312e-01 -4.661892652511596680e-01 4.801202118396759033e-01
3.114000149071216583e-02 -6.610015034675598145e-01 -2.478454560041427612e-01 -2.781802713871002197e-01 9.096026420593261719e-03 -5.452480912208557129e-01 2.309941947460174561e-01 2.693679928779602051e-01
-1.521749347448348999e-01 -6.312656998634338379e-01 -6.554095149040222168e-01 1.318047791719436646e-01 -2.243312299251556396e-01 9.296678006649017334e-02 -2.243885248899459839e-01 1.486427783966064453e-01
1.171947717666625977e-01 -1.112436279654502869e-01 -3.514223098754882812e-01 -5.957233905792236328e-01 9.137379378080368042e-02 4.849472641944885254e-01 -3.138194680213928223e-01 3.917916715145111084e-01
-4.155854135751724243e-02 -4.341238141059875488e-01 -6.270552873611450195e-01 -1.894337981939315796e-01 -3.971593379974365234e-01 -7.100182771682739258e-02 -3.551350235939025879e-01 3.030316233634948730e-01
2.659940421581268311e-01 -6.367551088333129883e-01 1.966468095779418945e-01 -6.533643603324890137e-01 7.862839847803115845e-02 1.192735657095909119e-01 -7.027643918991088867e-02 1.813499778509140015e-01
-1.156785711646080017e-01 -3.563967049121856689e-01 -5.717328190803527832e-01 -9.726318717002868652e-02 -3.884024322032928467e-01 -1.301361322402954102e-01 -3.260438144207000732e-01 4.991642832756042480e-01
-3.570270240306854248e-01 -2.098664790391921997e-01 -2.390628159046173096e-01 -7.168440818786621094e-01 1.258024424314498901e-01 -1.955149322748184204e-01 -4.440020322799682617e-01 7.925315946340560913e-02
-1.049851253628730774e-01 -2.945543229579925537e-01 -2.702935039997100830e-01 -1.045508608222007751e-01 -2.590883672237396240e-01 3.156342506408691406e-01 2.758010625839233398e-01 7.585567831993103027e-01
-1.377573907375335693e-01 -6.427706480026245117e-01 -5.659239292144775391e-01 1.876695603132247925e-01 -1.040623933076858521e-01 -5.436125770211219788e-02 -3.883909583091735840e-01 2.185118943452835083e-01
4.432614892721176147e-02 -4.324363470077514648e-01 2.037318795919418335e-01 -1.132812164723873138e-02 4.740546047687530518e-01 1.652811765670776367e-01 -3.190558552742004395e-01 6.446368694305419922e-01
3.054656647145748138e-02 -1.786305010318756104e-01 2.446089088916778564e-01 -6.722548604011535645e-01 7.284180819988250732e-02 4.549972712993621826e-01 2.801552647724747658e-03 4.930129349231719971e-01
-5.578736066818237305e-01 -6.388026475906372070e-01 2.254700064659118652e-01 -2.024250924587249756e-01 2.067411094903945923e-01 -3.082526624202728271e-01 1.945642083883285522e-01 1.152330115437507629e-01
-4.892177507281303406e-02 -1.811672747135162354e-01 -2.650622427463531494e-01 -6.812528371810913086e-01 2.980313897132873535e-01 -5.603139474987983704e-02 -5.738529562950134277e-01 9.566687792539596558e-02
2.832512557506561279e-02 -6.867245435714721680e-01 -4.272534549236297607e-01 2.794153094291687012e-01 2.105954289436340332e-01 2.134468853473663330e-01 -3.201169073581695557e-01 2.731369435787200928e-01
-4.836225211620330811e-01 -2.201460301876068115e-01 1.702847629785537720e-01 -2.712941467761993408e-01 5.695884823799133301e-01 3.357953429222106934e-01 1.165496036410331726e-01 4.053073823451995850e-01
9.651549160480499268e-02 -5.967465043067932129e-01 -5.867797136306762695e-01 2.749118804931640625e-01 1.396023780107498169e-01 1.611529141664505005e-01 5.963024869561195374e-02 4.070335626602172852e-01
-4.495604336261749268e-01 -4.038308262825012207e-01 -1.159208118915557861e-01 -3.052992820739746094e-01 -2.646926939487457275e-01 6.610981225967407227e-01 1.353006809949874878e-01 5.245651677250862122e-02
-4.473436251282691956e-02 7.870773226022720337e-02 -5.391782522201538086e-01 -6.049500703811645508e-01 6.932062655687332153e-02 3.551746606826782227e-01 -1.800766289234161377e-01 4.144205152988433838e-01
-1.183220520615577698e-01 -4.568802118301391602e-01 5.087968707084655762e-01 -3.634936809539794922e-01 -2.421644479036331177e-01 8.086954802274703979e-02 -5.303722023963928223e-01 1.994499862194061279e-01
-5.310764312744140625e-01 -1.941511482000350952e-01 -3.660143911838531494e-02 -4.478310942649841309e-01 -3.612596690654754639e-01 -4.472309648990631104e-01 -9.441024810075759888e-02 3.727377355098724365e-01
-1.287396401166915894e-01 -4.042163789272308350e-01 -2.647337317466735840e-01 -3.440288007259368896e-01 -6.775076389312744141e-01 1.091827750205993652e-01 8.784008212387561798e-03 4.007253944873809814e-01
-6.061796545982360840e-01 -3.292938172817230225e-01 7.214403711259365082e-03 -1.213627010583877563e-01 4.738653600215911865e-01 -3.328964114189147949e-01 6.691382732242345810e-03 4.170343875885009766e-01
-6.037042140960693359e-01 -4.335190951824188232e-01 4.208001196384429932e-01 -1.772560477256774902e-01 2.690650522708892822e-01 -1.022145375609397888e-01 -1.509317904710769653e-01 3.653570115566253662e-01
-3.972656130790710449e-01 -1.795100867748260498e-01 -3.126579523086547852e-01 -7.887727022171020508e-01 2.441176325082778931e-01 1.279681473970413208e-01 1.067160740494728088e-01 5.178146809339523315e-02
2.225692421197891235e-01 -6.990469098091125488e-01 -4.568326175212860107e-01 -1.478376984596252441e-01 1.871306449174880981e-01 1.519372016191482544e-01 -4.080886840820312500e-01 -8.127193897962570190e-02
-7.357140183448791504e-01 -4.568161368370056152e-01 -1.391502916812896729e-01 -2.764618396759033203e-01 3.459445834159851074e-01 -8.094759657979011536e-03 1.428719460964202881e-01 -1.187197491526603699e-01
-6.843475997447967529e-02 -3.579503595829010010e-01 1.217261478304862976e-01 -3.580415546894073486e-01 5.453197360038757324e-01 -9.358794987201690674e-02 3.066747784614562988e-01 5.692061185836791992e-01
-2.914972901344299316e-01 -5.853963494300842285e-01 2.958497405052185059e-01 -1.025056689977645874e-01 -2.573523111641407013e-02 2.347100377082824707e-01 -6.418994665145874023e-01 8.074640482664108276e-02
-1.056148856878280640e-02 -5.398064255714416504e-01 -6.329069733619689941e-01 1.059887260198593140e-01 -1.709953248500823975e-01 2.807346582412719727e-01 -2.319046407938003540e-01 3.672349452972412109e-01
-3.595347404479980469e-01 -4.952861666679382324e-01 2.744974792003631592e-01 -6.518875956535339355e-01 2.148239314556121826e-01 -8.480976521968841553e-02 -4.436513874679803848e-03 2.678777873516082764e-01
-2.798822820186614990e-01 -2.056012153625488281e-01 5.189856514334678650e-02 -2.021866291761398315e-01 3.834893405437469482e-01 -3.814971745014190674e-01 -1.473728418350219727e-01 7.221484780311584473e-01
-2.415807992219924927e-01 -7.354353368282318115e-02 -7.121707201004028320e-01 -3.639843761920928955e-01 -1.333391815423965454e-01 4.347732663154602051e-01 -4.096547886729240417e-02 2.967710793018341064e-01
-6.790828704833984375e-01 -5.595621466636657715e-01 1.844736747443675995e-02 3.352698683738708496e-01 -1.087451800704002380e-01 2.907750606536865234e-01 -6.544489413499832153e-02 1.110490113496780396e-01
-4.906475078314542770e-04 -4.648140370845794678e-01 2.353436797857284546e-01 9.043233841657638550e-02 4.122890233993530273e-01 2.728137075901031494e-01 4.487796127796173096e-02 6.884471774101257324e-01
-6.653670072555541992e-01 -4.367958009243011475e-02 -5.336939096450805664e-01 -4.015868604183197021e-01 8.969553560018539429e-02 3.131128847599029541e-01 -5.612152442336082458e-02 -6.566693540662527084e-03
-6.589738726615905762e-01 -3.639451265335083008e-01 2.290998250246047974e-01 -2.129963971674442291e-02 3.592759966850280762e-01 -1.577270328998565674e-01 -1.014839932322502136e-01 4.648663997650146484e-01
-2.069312334060668945e-01 -2.129842489957809448e-01 -3.621162176132202148e-01 -6.541484594345092773e-01 5.200226902961730957e-01 -1.741241067647933960e-01 -1.824026703834533691e-01 1.369864791631698608e-01
-1.367360204458236694e-01 -1.944153755903244019e-01 3.701984882354736328e-02 -7.545854449272155762e-01 1.020460128784179688e-01 2.829984426498413086e-01 3.778114616870880127e-01 3.734881281852722168e-01
-5.622453689575195312e-01 -1.400614678859710693e-01 5.987751111388206482e-02 -2.018292248249053955e-01 4.787473082542419434e-01 8.406233042478561401e-02 1.777430474758148193e-01 5.933672785758972168e-01
-4.616935849189758301e-01 -1.041207835078239441e-01 -2.996849119663238525e-01 -6.772592067718505859e-01 3.696614503860473633e-01 -8.148245513439178467e-02 -2.371193021535873413e-01 1.673083901405334473e-01
-1.188558340072631836e-01 -6.798276901245117188e-01 3.346179425716400146e-01 -3.323186337947845459e-01 4.613017737865447998e-01 -1.395742874592542648e-02 2.541916966438293457e-01 1.539328396320343018e-01
-4.923753142356872559e-01 -4.796867966651916504e-01 3.303968310356140137e-01 -1.170828863978385925e-01 3.976713716983795166e-01 -2.531332969665527344e-01 5.343165248632431030e-02 4.237012863159179688e-01
1.213037297129631042e-01 -2.008081376552581787e-01 -3.222635090351104736e-01 -6.911557316780090332e-01 2.710105665028095245e-02 4.818578660488128662e-01 -1.011212728917598724e-02 3.610925674438476562e-01
-3.499405384063720703e-01 -3.501079976558685303e-01 3.431336581707000732e-01 -5.473757386207580566e-01 2.237091809511184692e-01 -2.064552158117294312e-01 1.513677686452865601e-01 4.711934030055999756e-01
-1.813258081674575806e-01 -6.188955307006835938e-01 9.169813990592956543e-02 -3.104480504989624023e-01 1.153651028871536255e-01 -2.384216934442520142e-01 -6.255435943603515625e-01 -1.335806697607040405e-01
-9.896800667047500610e-02 -5.190354585647583008e-01 1.170118823647499084e-01 -3.063442409038543701e-01 4.103466570377349854e-01 -2.782509624958038330e-01 3.967285752296447754e-01 4.583310782909393311e-01
1.069052219390869141e-01 -6.509171724319458008e-01 -1.217499151825904846e-01 -5.491430163383483887e-01 -2.617663741111755371e-01 3.518271446228027344e-01 -2.219844460487365723e-01 -8.316145837306976318e-02
9.634696692228317261e-02 -3.511086702346801758e-01 -4.521794021129608154e-01 1.638378575444221497e-02 4.609248936176300049e-01 4.551139771938323975e-01 -2.962059676647186279e-01 3.941914737224578857e-01
-3.310827016830444336e-01 -3.975093066692352295e-01 -1.742164045572280884e-01 -5.178919434547424316e-01 -2.589026689529418945e-01 5.947678089141845703e-01 1.100169047713279724e-01 -3.039871342480182648e-02
2.089260965585708618e-01 -3.754855096340179443e-01 -3.970726430416107178e-01 -1.739384531974792480e-01 2.609758973121643066e-01 4.817485213279724121e-01 -4.827276468276977539e-01 3.069578707218170166e-01
2.658869922161102295e-01 -5.043916702270507812e-01 4.223209340125322342e-03 -6.579170823097229004e-01 1.982837319374084473e-01 1.489582061767578125e-01 -3.899862468242645264e-01 1.686007380485534668e-01
-9.753534570336341858e-03 -7.291300296783447266e-01 -1.366170942783355713e-01 1.860696077346801758e-01 -1.185758635401725769e-01 5.280008912086486816e-01 4.345177114009857178e-02 3.467781245708465576e-01
-4.723444283008575439e-01 -4.033225178718566895e-01 3.569990694522857666e-01 -5.800891518592834473e-01 1.500320583581924438e-01 -1.474056243896484375e-01 1.202635541558265686e-01 3.026025891304016113e-01
-2.592318952083587646e-01 -5.247687101364135742e-01 3.487240076065063477e-01 -3.519445061683654785e-01 -9.387927502393722534e-02 6.275022029876708984e-01 4.904974997043609619e-02 8.345640450716018677e-02
-1.881948858499526978e-01 -7.461114525794982910e-01 -3.802057206630706787e-01 3.773480951786041260e-01 2.588191628456115723e-01 2.314734011888504028e-01 1.869657263159751892e-02 -5.952109117060899734e-03
-2.382851839065551758e-01 -3.416769504547119141e-01 -6.439846754074096680e-02 -3.489634394645690918e-01 2.758964300155639648e-01 -5.083898305892944336e-01 2.613260149955749512e-01 5.456044077873229980e-01
-6.526072025299072266e-01 -1.129167005419731140e-01 1.014571934938430786e-01 -2.689632773399353027e-01 2.811054587364196777e-01 5.644924044609069824e-01 -1.522647440433502197e-01 2.405457794666290283e-01
-6.028718948364257812e-01 -1.585391610860824585e-01 -3.713167607784271240e-01 -4.509384632110595703e-01 3.239052593708038330e-01 4.045090079307556152e-01 2.516293525695800781e-02 -3.183954581618309021e-02
-3.761539757251739502e-01 -5.589037537574768066e-01 3.190301954746246338e-01 1.768554449081420898e-01 4.073330163955688477e-01 8.826415985822677612e-02 4.280039295554161072e-02 4.873745739459991455e-01
-1.237076967954635620e-01 -7.074583768844604492e-01 -1.494828164577484131e-01 1.895504295825958252e-01 -2.142594754695892334e-01 4.526599645614624023e-01 2.174299657344818115e-01 3.575482368469238281e-01
-2.408550232648849487e-01 -3.493836820125579834e-01 3.358953893184661865e-01 5.412595719099044800e-02 2.829531431198120117e-01 3.507786393165588379e-01 8.860746398568153381e-03 7.077979445457458496e-01
-3.010984882712364197e-02 -6.392611563205718994e-02 -4.812196195125579834e-01 -3.433974385261535645e-01 -6.335739046335220337e-02 4.536994397640228271e-01 -5.096330642700195312e-01 4.194396734237670898e-01
2.271678484976291656e-02 -7.033282518386840820e-01 -2.755043804645538330e-01 1.245620846748352051e-01 -5.930888000875711441e-03 4.429813940078020096e-03 -6.064845323562622070e-01 2.133463621139526367e-01
-5.464462637901306152e-01 -4.140202999114990234e-01 2.765637338161468506e-01 -5.928817987442016602e-01 1.514656245708465576e-01 -1.559701412916183472e-01 3.937622904777526855e-02 2.305827289819717407e-01
-5.566021203994750977e-01 -5.368579626083374023e-01 -5.681420117616653442e-02 -5.629644989967346191e-01 6.789034605026245117e-02 -7.629638910293579102e-02 -8.376764506101608276e-02 -2.537198364734649658e-01
-6.411140561103820801e-01 -3.774924576282501221e-01 -1.099715940654277802e-02 -4.305952191352844238e-01 1.252646595239639282e-01 4.250892996788024902e-01 2.432819455862045288e-01 -7.321766018867492676e-02
-1.181716918945312500e-01 -4.984091818332672119e-01 -2.351293414831161499e-01 -1.505013406276702881e-01 -5.509780049324035645e-01 -1.596027240157127380e-02 -5.684633255004882812e-01 1.808458119630813599e-01
-4.858131408691406250e-01 -1.796302199363708496e-01 6.847590208053588867e-02 -4.822260141372680664e-01 -2.243881225585937500e-01 -4.469887316226959229e-01 -2.313209921121597290e-01 4.368402063846588135e-01
6.758128758519887924e-03 1.168349012732505798e-02 -4.308970868587493896e-01 -3.864399492740631104e-01 1.138165071606636047e-01 3.864451348781585693e-01 -4.870794713497161865e-01 5.150430798530578613e-01
3.298764303326606750e-02 -3.282270133495330811e-01 2.122229933738708496e-01 -8.207322359085083008e-01 8.180999755859375000e-02 3.405685424804687500e-01 -5.081291869282722473e-02 2.174327820539474487e-01
-3.948745727539062500e-01 -6.172576546669006348e-01 -1.935624182224273682e-01 -2.634402513504028320e-01 -1.555000394582748413e-01 -4.147386252880096436e-01 -3.639274537563323975e-01 -1.660370081663131714e-01
-6.629302501678466797e-01 -4.557676613330841064e-01 7.260319311171770096e-03 -2.061524838209152222e-01 -5.279726982116699219e-01 7.916051149368286133e-02 8.655094355344772339e-02 1.331734061241149902e-01
-1.179579868912696838e-01 -6.514500975608825684e-01 -2.785709500312805176e-02 6.457956135272979736e-02 -2.861074209213256836e-01 4.760096073150634766e-01 1.432536244392395020e-01 4.772713482379913330e-01
-6.048740148544311523e-01 -3.550955355167388916e-01 -1.550967544317245483e-01 -4.605978727340698242e-02 -1.695967167615890503e-01 6.645281910896301270e-01 5.137738771736621857e-03 1.071023419499397278e-01
-3.971558511257171631e-01 -3.990208208560943604e-01 -2.012420743703842163e-01 9.605409950017929077e-02 4.188210368156433105e-01 6.481781005859375000e-01 -1.633995771408081055e-01 1.052590087056159973e-01
-1.369131058454513550e-01 -2.483736127614974976e-01 -5.416205897927284241e-02 -7.388850450515747070e-01 2.844264805316925049e-01 -3.191370069980621338e-01 -3.630875647068023682e-01 2.368569225072860718e-01
-1.853165477514266968e-01 -4.872394204139709473e-01 1.117194145917892456e-01 -1.649610847234725952e-01 3.701710700988769531e-01 -3.653206229209899902e-01 3.720429539680480957e-01 5.288293361663818359e-01
-1.973766684532165527e-01 -3.432864546775817871e-01 -1.997386477887630463e-02 2.599637024104595184e-02 4.161385893821716309e-01 5.526766777038574219e-01 3.699777647852897644e-02 6.017728447914123535e-01
-6.233227849006652832e-01 -2.363995462656021118e-01 1.171576604247093201e-01 -4.243153929710388184e-01 -3.061479032039642334e-01 -3.094413876533508301e-01 -2.259519845247268677e-01 3.482522070407867432e-01
4.172872900962829590e-01 -4.480388462543487549e-01 8.395131677389144897e-02 -6.735787987709045410e-01 2.134476006031036377e-01 7.124727562768384814e-05 -2.068375647068023682e-01 2.757436931133270264e-01
-1.437467709183692932e-02 -4.788992404937744141e-01 -3.698320984840393066e-01 -2.219454795122146606e-01 -5.443213582038879395e-01 2.053872197866439819e-01 -4.823653772473335266e-02 4.935756921768188477e-01
-7.024899125099182129e-01 -3.503237664699554443e-01 1.738272234797477722e-02 -1.014128327369689941e-01 3.575884997844696045e-01 4.925131499767303467e-01 -4.521611332893371582e-02 2.666579745709896088e-02
-7.958041131496429443e-02 -4.971964657306671143e-01 -3.155229389667510986e-01 -4.357121288776397705e-01 1.303275376558303833e-01 1.011363118886947632e-01 -5.863566994667053223e-01 -2.933170497417449951e-01
-3.218181729316711426e-01 -9.117157012224197388e-02 -4.987084865570068359e-01 -7.114459276199340820e-01 2.226063907146453857e-01 9.658998250961303711e-02 -2.725664675235748291e-01 8.928014896810054779e-03
-4.966967701911926270e-01 -4.216588139533996582e-01 3.090353868901729584e-02 -1.948646008968353271e-01 3.652560412883758545e-01 -3.804039061069488525e-01 1.793344765901565552e-01 4.756985008716583252e-01
-2.595168650150299072e-01 -4.835518598556518555e-01 4.491229951381683350e-01 -2.917945981025695801e-01 1.840686798095703125e-01 -1.670579053461551666e-02 -5.722723603248596191e-01 2.243146598339080811e-01
5.097130313515663147e-02 -2.862381637096405029e-01 3.394154608249664307e-01 -4.320967495441436768e-01 4.396358728408813477e-01 -8.613566868007183075e-03 -2.522463500499725342e-01 5.971407890319824219e-01
-6.266565322875976562e-01 -4.865040183067321777e-01 1.167993023991584778e-01 4.061530828475952148e-01 -1.843574345111846924e-01 -7.313148677349090576e-02 -1.272544413805007935e-01 3.694366216659545898e-01
-7.539392113685607910e-01 -3.658229708671569824e-01 9.692794829607009888e-02 -2.280024141073226929e-01 3.421296179294586182e-01 -3.430408239364624023e-02 2.201064229011535645e-01 2.639937102794647217e-01
5.330894142389297485e-02 -6.717395186424255371e-01 -2.096375823020935059e-01 1.098453775048255920e-01 1.792800426483154297e-01 1.016899123787879944e-01 -6.379861831665039062e-01 2.010015398263931274e-01
2.656905949115753174e-01 -6.347923278808593750e-01 -2.731989882886409760e-02 -4.241999089717864990e-01 -5.895613878965377808e-02 2.739253640174865723e-01 -5.169349908828735352e-01 -4.747039172798395157e-03
-4.922844171524047852e-01 8.816865831613540649e-02 -3.142233788967132568e-01 -5.094529390335083008e-01 4.279605150222778320e-01 2.978953719139099121e-01 6.165277212858200073e-02 3.404568731784820557e-01
-2.661219537258148193e-01 -1.978913098573684692e-01 -4.016764760017395020e-01 -5.670469403266906738e-01 -1.615807972848415375e-02 4.581539928913116455e-01 3.627324402332305908e-01 2.557163536548614502e-01
-1.669524461030960083e-01 -3.895037770271301270e-01 -9.825167804956436157e-02 -8.497605323791503906e-01 1.750334501266479492e-01 -2.121957391500473022e-01 -8.706922829151153564e-02 7.363825291395187378e-02
-5.704619288444519043e-01 -1.860023885965347290e-01 -2.567477226257324219e-01 -1.789392828941345215e-01 -1.870630979537963867e-01 6.743897795677185059e-01 -8.484169840812683105e-03 2.284106761217117310e-01
-5.114953517913818359e-01 -5.295370221138000488e-01 2.707915306091308594e-01 -2.521285414695739746e-01 4.560297727584838867e-01 -2.171425223350524902e-01 7.504954189062118530e-02 2.456010282039642334e-01
9.752847999334335327e-02 -5.015444755554199219e-01 -3.648481070995330811e-01 -1.653462052345275879e-01 -4.308911859989166260e-01 1.819583624601364136e-01 -3.057845681905746460e-02 5.989797711372375488e-01
-8.027261495590209961e-02 -5.296452641487121582e-01 -7.527585625648498535e-01 -1.830765008926391602e-01 7.025116682052612305e-02 2.281184047460556030e-01 2.360198646783828735e-01 1.383015140891075134e-02
-6.945326328277587891e-01 -2.063613533973693848e-01 5.542629957199096680e-02 -3.873896002769470215e-01 -3.501769304275512695e-01 -3.114314377307891846e-01 -1.009326130151748657e-01 3.034729659557342529e-01
-7.440894842147827148e-01 -4.252317547798156738e-01 3.473843447864055634e-03 -3.618418872356414795e-01 2.387519329786300659e-01 -2.438823282718658447e-01 6.793759018182754517e-02 1.160632297396659851e-01
5.965979024767875671e-02 -4.108848869800567627e-01 2.189007848501205444e-01 -7.242692112922668457e-01 2.785226404666900635e-01 3.520594239234924316e-01 -1.976668983697891235e-01 1.205725967884063721e-01
4.467789083719253540e-02 -7.432345747947692871e-01 -9.589074552059173584e-02 5.164672061800956726e-02 -1.371953785419464111e-01 4.745343700051307678e-02 -6.145408749580383301e-01 1.871071010828018188e-01
-2.595637924969196320e-02 -3.165012598037719727e-01 2.725224196910858154e-01 -4.703116714954376221e-01 4.414914250373840332e-01 -2.041785120964050293e-01 -1.803942173719406128e-01 5.783994197845458984e-01
-4.118577539920806885e-01 -8.368600904941558838e-02 -5.613849759101867676e-01 -4.959720671176910400e-01 3.889433145523071289e-01 -1.767755448818206787e-01 -1.098019164055585861e-02 2.821016013622283936e-01
-8.649489283561706543e-02 -2.997698485851287842e-01 -5.484698414802551270e-01 -6.337530016899108887e-01 -1.300933808088302612e-01 4.075003266334533691e-01 -1.268764734268188477e-01 -3.340980783104896545e-02
-4.930963274091482162e-03 -4.332547783851623535e-01 -4.356921315193176270e-01 -1.731534153223037720e-01 -3.526114225387573242e-01 4.617485105991363525e-01 8.033610135316848755e-02 4.984537065029144287e-01
-5.088564157485961914e-01 -6.525952816009521484e-01 1.747641265392303467e-01 -2.770602107048034668e-01 1.301107853651046753e-01 3.304829299449920654e-01 1.221601590514183044e-01 -2.584740519523620605e-01
-6.567141413688659668e-02 -3.049944937229156494e-01 -1.799391210079193115e-01 -8.532292246818542480e-01 2.188955545425415039e-01 3.009809553623199463e-01 1.568813435733318329e-02 5.946938693523406982e-02
-6.767144799232482910e-01 -2.550461590290069580e-01 -7.862371951341629028e-02 -4.816401898860931396e-01 -1.287037134170532227e-01 -3.897755444049835205e-01 -2.010568231344223022e-01 1.730218380689620972e-01
-1.684402823448181152e-01 -1.717301756143569946e-01 -2.871110141277313232e-01 -6.484240293502807617e-01 2.842635512351989746e-01 6.966549437493085861e-03 -5.985388159751892090e-01 1.212573330849409103e-02
-2.553109526634216309e-01 -5.268756747245788574e-01 2.008427828550338745e-01 -2.440022826194763184e-01 6.147641539573669434e-01 -7.060494273900985718e-02 2.925413846969604492e-01 2.980653941631317139e-01
-6.868755221366882324e-01 -6.026358008384704590e-01 2.714927494525909424e-01 1.322640776634216309e-01 7.509244233369827271e-02 -1.136785522103309631e-01 -1.820919960737228394e-01 1.486971825361251831e-01
-2.387145720422267914e-02 -4.261389672756195068e-01 1.277469843626022339e-01 -1.624995917081832886e-01 3.688662648200988770e-01 -2.918546497821807861e-01 2.850831151008605957e-01 6.874564886093139648e-01
-1.086745411157608032e-02 -1.869166046380996704e-01 -1.031849347054958344e-02 -7.402069568634033203e-01 1.984302699565887451e-01 3.888333439826965332e-01 8.009825833141803741e-03 4.757113158702850342e-01
-1.995419152081012726e-02 -2.176625281572341919e-01 -2.590445429086685181e-02 -1.141131743788719177e-01 5.227651000022888184e-01 3.260592818260192871e-01 -1.816969662904739380e-01 7.252036929130554199e-01
-3.541888892650604248e-01 -5.723536610603332520e-01 3.190682828426361084e-02 -3.659909367561340332e-01 9.460292756557464600e-02 6.023023724555969238e-01 1.159523501992225647e-01 -1.638026237487792969e-01
-7.365183830261230469e-01 -3.416761755943298340e-01 3.764073848724365234e-01 -2.175549715757369995e-01 1.827323138713836670e-01 5.272637307643890381e-02 -9.980066679418087006e-03 3.398743867874145508e-01
-1.762446463108062744e-01 -4.003598988056182861e-01 2.110555171966552734e-01 -2.519728839397430420e-01 4.502668082714080811e-01 -2.765121459960937500e-01 -7.225706428289413452e-02 6.451315879821777344e-01
1.872835308313369751e-01 -2.246283739805221558e-01 -3.146351575851440430e-01 -5.011530518531799316e-01 1.866969168186187744e-01 5.721028447151184082e-01 -2.210570424795150757e-01 3.915275633335113525e-01
-1.406494081020355225e-01 -4.403209090232849121e-01 1.855165958404541016e-01 2.054768055677413940e-01 3.909583687782287598e-01 3.979151546955108643e-01 -1.017616465687751770e-01 6.230231523513793945e-01
2.648875303566455841e-02 -7.937396764755249023e-01 -2.884242832660675049e-01 3.186905980110168457e-01 3.580848872661590576e-01 1.243453547358512878e-01 -1.942670941352844238e-01 5.565114691853523254e-02
-4.557926058769226074e-01 -5.631027221679687500e-01 1.982652023434638977e-02 -3.239421546459197998e-01 -1.859461516141891479e-01 3.019866943359375000e-01 4.856023192405700684e-01 -9.085755050182342529e-02
-7.594897598028182983e-02 2.083301171660423279e-02 -5.551038384437561035e-01 -2.873526215553283691e-01 -5.160444602370262146e-02 3.305713236331939697e-01 -5.235600471496582031e-01 4.658650457859039307e-01
-1.158371493220329285e-01 -6.869196295738220215e-01 -1.544870883226394653e-01 -2.433338761329650879e-01 -4.682886600494384766e-01 4.424499571323394775e-01 1.175323799252510071e-01 5.268192291259765625e-02
-4.327098429203033447e-01 -4.242284893989562988e-01 1.892718523740768433e-01 2.782807052135467529e-01 2.473017275333404541e-01 3.936726748943328857e-01 -1.571028083562850952e-01 5.279306769371032715e-01
-2.964599430561065674e-01 -5.851944684982299805e-01 6.365976296365261078e-03 -5.477076172828674316e-01 -8.207470178604125977e-02 3.785953223705291748e-01 3.386238813400268555e-01 -6.998610496520996094e-02
1.128291040658950806e-01 -6.510506868362426758e-01 1.983758211135864258e-01 -4.852979183197021484e-01 1.354385316371917725e-01 -7.628212869167327881e-02 1.668616533279418945e-01 4.863438010215759277e-01
-5.370348691940307617e-01 -3.665600419044494629e-01 3.695502281188964844e-01 -5.036085378378629684e-03 4.661275818943977356e-02 -1.315070390701293945e-01 2.081869244575500488e-01 6.146755218505859375e-01
-3.810901045799255371e-01 -2.012087702751159668e-01 -6.413242220878601074e-01 -2.296580076217651367e-01 -1.083077676594257355e-02 4.375774562358856201e-01 3.397274315357208252e-01 2.079414725303649902e-01
-6.054432392120361328e-01 -5.644858479499816895e-01 1.007034108042716980e-01 -5.068448185920715332e-01 -1.612374782562255859e-01 1.397379487752914429e-01 4.509626328945159912e-02 -1.426964253187179565e-02
-4.922492504119873047e-01 -1.438786387443542480e-01 8.457671105861663818e-02 1.067174226045608521e-01 1.346414834260940552e-01 5.632748603820800781e-01 -1.906993985176086426e-01 5.887907147407531738e-01
-2.191971987485885620e-02 8.076263219118118286e-02 -5.790072679519653320e-01 -4.604609310626983643e-01 2.581833628937602043e-03 3.746333718299865723e-01 -2.106901854276657104e-01 5.108581781387329102e-01
-3.792360424995422363e-01 -3.053034245967864990e-01 1.877934634685516357e-01 -1.335562467575073242e-01 5.185908675193786621e-01 2.474709451198577881e-01 -2.858890295028686523e-01 5.458527207374572754e-01
-5.508250594139099121e-01 -9.343813359737396240e-02 -2.921088933944702148e-01 -5.128147006034851074e-01 4.881016016006469727e-01 2.414264976978302002e-01 -1.872785240411758423e-01 8.916999399662017822e-02
1.253649778664112091e-02 -4.275902211666107178e-01 2.058655470609664917e-01 -4.975376427173614502e-01 3.669886887073516846e-01 2.039273232221603394e-01 1.479559093713760376e-01 5.735216736793518066e-01
1.569688469171524048e-01 -3.016982078552246094e-01 1.181521192193031311e-01 -7.978454232215881348e-02 4.080366194248199463e-01 3.016445338726043701e-01 -2.616645395755767822e-01 7.335270047187805176e-01
1.445358842611312866e-01 -1.736816912889480591e-01 -3.850831985473632812e-01 -6.918526291847229004e-01 4.986026510596275330e-02 4.391413331031799316e-01 -2.363028936088085175e-02 3.551132380962371826e-01
-5.392132401466369629e-01 -3.897107839584350586e-01 3.413175046443939209e-01 -6.176846623420715332e-01 3.746507316827774048e-02 -1.272785067558288574e-01 2.997048199176788330e-02 2.020914107561111450e-01
-1.441381573677062988e-01 -5.290843844413757324e-01 2.344082295894622803e-01 -7.686111927032470703e-01 -2.070595324039459229e-01 5.849175527691841125e-02 -8.519501984119415283e-02 -5.522778257727622986e-03
-5.863239616155624390e-02 -4.690234661102294922e-01 1.470423340797424316e-01 2.606723308563232422e-01 3.510716259479522705e-01 1.966354548931121826e-01 -1.417112946510314941e-01 7.106396555900573730e-01
-3.292482495307922363e-01 -3.331208229064941406e-01 4.009557664394378662e-01 -7.035731524229049683e-02 2.196822613477706909e-01 1.063459068536758423e-01 1.029945984482765198e-01 7.380601763725280762e-01
-1.437386684119701385e-02 -2.079519927501678467e-01 1.332491189241409302e-01 -9.838904440402984619e-02 3.154468238353729248e-01 2.552581131458282471e-01 -2.214625924825668335e-01 8.458158373832702637e-01
-1.740125715732574463e-01 -4.495687484741210938e-01 3.231801092624664307e-01 -4.310972988605499268e-01 2.091630697250366211e-01 6.280688643455505371e-01 7.224898785352706909e-02 1.840589642524719238e-01
-1.553194131702184677e-02 -3.428857326507568359e-01 -5.952465534210205078e-01 -2.335568517446517944e-01 -3.424356281757354736e-01 -2.488232254981994629e-01 -3.345106244087219238e-01 4.269057512283325195e-01
-3.586876988410949707e-01 -2.569398283958435059e-01 7.007218152284622192e-02 -1.300237141549587250e-02 5.898373723030090332e-01 1.187986135482788086e-02 -3.023418486118316650e-01 6.006546020507812500e-01
-2.894691750407218933e-02 -3.199526667594909668e-01 1.064944826066493988e-02 -8.650194406509399414e-01 2.987133860588073730e-01 -4.810436628758907318e-03 -2.077511399984359741e-01 1.265185177326202393e-01
-2.427667528390884399e-01 -1.706382334232330322e-01 -6.001185998320579529e-02 -1.004318818449974060e-01 5.880123972892761230e-01 4.805416166782379150e-01 -2.296824604272842407e-01 5.184844732284545898e-01
-3.290857374668121338e-02 1.511112041771411896e-02 -5.734462738037109375e-01 -6.110206842422485352e-01 -6.194315385073423386e-03 3.690747618675231934e-01 -6.205269321799278259e-02 3.954704105854034424e-01
-6.355974078178405762e-01 -3.145672380924224854e-01 2.845262289047241211e-01 3.345901146531105042e-03 3.581533133983612061e-01 -5.989128723740577698e-02 -3.402769267559051514e-01 4.104239642620086670e-01
1.954174637794494629e-01 -5.639966726303100586e-01 -1.379325240850448608e-01 1.439395546913146973e-01 -1.300411950796842575e-02 1.694706678390502930e-01 -3.918230533599853516e-01 6.492775082588195801e-01
-2.818364500999450684e-01 -8.308610320091247559e-02 -3.744375407695770264e-01 -1.257211714982986450e-01 -3.319603800773620605e-01 4.121267497539520264e-01 1.958712562918663025e-02 6.908153295516967773e-01
-5.266254767775535583e-02 -4.383426308631896973e-01 3.610606491565704346e-01 8.900546282529830933e-02 9.626811742782592773e-02 3.157420083880424500e-02 -2.631341516971588135e-01 7.663494348526000977e-01
-3.515896797180175781e-01 -4.665437340736389160e-01 4.631505310535430908e-01 -3.647501468658447266e-01 -2.466167956590652466e-01 9.070567041635513306e-02 -4.704527854919433594e-01 1.442126333713531494e-01
3.142320215702056885e-01 -4.314695298671722412e-01 2.253293842077255249e-01 -4.514317214488983154e-01 2.476937323808670044e-01 8.930592238903045654e-02 -4.942958950996398926e-01 3.832392990589141846e-01
1.062848493456840515e-01 -4.529751539230346680e-01 1.444091945886611938e-01 8.071764558553695679e-02 3.921738564968109131e-01 2.315710783004760742e-01 -7.896593213081359863e-02 7.365369200706481934e-01
5.076941847801208496e-02 -7.020242810249328613e-01 -5.169923901557922363e-01 1.598222851753234863e-01 1.566368043422698975e-01 2.736048400402069092e-01 -3.201640844345092773e-01 9.929897636175155640e-02
-3.004061244428157806e-02 -5.867682695388793945e-01 -6.686093658208847046e-02 -2.604999244213104248e-01 -5.890624523162841797e-01 1.693948656320571899e-01 -7.694498170167207718e-03 4.546666443347930908e-01
-2.466654628515243530e-01 -3.067957758903503418e-01 -6.582654118537902832e-01 -6.066307425498962402e-01 6.237591803073883057e-02 -1.013565137982368469e-01 1.577162295579910278e-01 6.841054558753967285e-02
6.437861919403076172e-02 -6.447209715843200684e-01 -3.046550154685974121e-01 2.929635345935821533e-01 1.325008720159530640e-01 2.546403706073760986e-01 -3.791769146919250488e-01 4.187774062156677246e-01
-4.174296855926513672e-01 -6.861251592636108398e-01 2.253031879663467407e-01 3.059185147285461426e-01 -8.500480651855468750e-02 -2.933938801288604736e-01 -1.847763508558273315e-01 2.884252667427062988e-01
-3.358354270458221436e-01 -2.568433284759521484e-01 -3.543908894062042236e-01 -7.083494067192077637e-01 4.356296360492706299e-01 -8.839179761707782745e-03 -2.076596580445766449e-02 6.009764969348907471e-02
-3.605683743953704834e-01 -5.291534066200256348e-01 3.791872560977935791e-01 -6.639550626277923584e-02 1.929270178079605103e-01 -6.136807147413492203e-03 3.557794988155364990e-01 5.272174477577209473e-01
3.622433543205261230e-01 -6.878944039344787598e-01 1.129399314522743225e-01 -1.071698367595672607e-01 3.427634537220001221e-01 1.228185966610908508e-01 -4.185289442539215088e-01 2.521953284740447998e-01
-2.307256162166595459e-01 -5.854211449623107910e-01 -4.202250838279724121e-01 -9.213200956583023071e-02 -4.676924943923950195e-01 6.709395349025726318e-02 3.665557205677032471e-01 2.477291822433471680e-01
-2.235843986272811890e-01 -3.588934540748596191e-01 -6.061146408319473267e-02 -6.561059355735778809e-01 3.397700786590576172e-01 -3.376747667789459229e-01 -3.405528962612152100e-01 2.039909958839416504e-01
-6.077396273612976074e-01 -3.974182903766632080e-01 2.859140932559967041e-01 1.206614449620246887e-01 2.762868404388427734e-01 3.406876921653747559e-01 -2.780759930610656738e-01 3.266139030456542969e-01
-5.710101127624511719e-01 -1.661400645971298218e-01 1.900150477886199951e-01 -2.570379078388214111e-01 3.491643667221069336e-01 4.792152643203735352e-01 -4.154600501060485840e-01 1.414241045713424683e-01
-2.239830046892166138e-01 -4.687378704547882080e-01 -9.128505736589431763e-02 -5.274167060852050781e-01 -3.026842474937438965e-01 -5.369910001754760742e-01 -1.663037985563278198e-01 1.896869391202926636e-01
-2.473594546318054199e-01 -1.206385493278503418e-01 -1.070490553975105286e-01 -7.450023889541625977e-01 -3.877902925014495850e-01 -2.340043634176254272e-01 -1.699334233999252319e-01 3.517882525920867920e-01
-3.872104361653327942e-02 -2.963815331459045410e-01 -3.746815621852874756e-01 -2.046859413385391235e-01 4.746116697788238525e-01 6.101920008659362793e-01 -1.929026544094085693e-01 3.058987259864807129e-01
-1.267168670892715454e-01 -1.618067026138305664e-01 -7.745062708854675293e-01 -3.777366578578948975e-01 -1.824183911085128784e-01 2.976099252700805664e-01 7.233518362045288086e-02 2.968773245811462402e-01
-4.187297821044921875e-01 -3.787434995174407959e-01 3.283351957798004150e-01 -2.609611451625823975e-01 4.323120117187500000e-01 -1.187081113457679749e-01 -3.625239804387092590e-02 5.504675507545471191e-01
1.468763779848814011e-02 -7.625327259302139282e-02 -4.897068738937377930e-01 -3.773657381534576416e-01 -4.899834748357534409e-04 4.483095407485961914e-01 -4.729506969451904297e-01 4.325364828109741211e-01
-2.646314799785614014e-01 -2.095403820276260376e-01 1.685432791709899902e-01 -4.352088551968336105e-03 4.845369458198547363e-01 -4.991695657372474670e-02 -3.933949768543243408e-01 6.823561191558837891e-01
-1.745437234640121460e-01 -2.691940963268280029e-01 -3.288460075855255127e-01 -1.492517441511154175e-01 4.474302828311920166e-01 6.627628803253173828e-01 -1.854827702045440674e-01 3.046323657035827637e-01
-2.497894018888473511e-01 -3.835960626602172852e-01 3.689025044441223145e-01 -1.409936249256134033e-01 4.198161065578460693e-01 1.082930937409400940e-01 1.039246991276741028e-01 6.600892543792724609e-01
-5.219452381134033203e-01 -5.171381235122680664e-01 2.430839091539382935e-02 -4.300309717655181885e-01 2.641047239303588867e-01 -3.112358748912811279e-01 1.585856378078460693e-01 2.878462076187133789e-01
-2.073938697576522827e-01 -3.688012659549713135e-01 3.090363442897796631e-01 -2.165596187114715576e-02 4.483066797256469727e-01 2.400431931018829346e-01 -1.353162080049514771e-01 6.693958640098571777e-01
-6.606481075286865234e-01 -4.899127781391143799e-01 9.678975492715835571e-02 -2.269876897335052490e-01 3.180748224258422852e-01 -2.933822274208068848e-01 1.395981162786483765e-01 2.364439070224761963e-01
-4.272322952747344971e-01 -6.634826064109802246e-01 9.560841321945190430e-02 7.101505249738693237e-02 4.848922789096832275e-01 -1.529431194067001343e-01 1.720873266458511353e-01 2.737757265567779541e-01
-3.116467893123626709e-01 -4.414603114128112793e-01 3.986357152462005615e-01 -2.043588757514953613e-01 3.012386262416839600e-01 -6.609556823968887329e-02 2.126031965017318726e-01 6.058073043823242188e-01
-1.503759622573852539e-01 -4.501042962074279785e-01 -2.888258695602416992e-01 -1.679978370666503906e-01 -3.801132142543792725e-01 -2.633244395256042480e-01 -6.378210186958312988e-01 2.061747312545776367e-01
2.210470438003540039e-01 -5.477648973464965820e-01 -3.174463212490081787e-01 -3.916419148445129395e-01 4.066979289054870605e-01 1.661100834608078003e-01 -4.515328109264373779e-01 7.653631269931793213e-03
-1.281297653913497925e-01 -5.309495329856872559e-01 5.538287162780761719e-01 -1.393173187971115112e-01 -7.181549817323684692e-02 1.355299651622772217e-01 -4.874247610569000244e-01 3.382766246795654297e-01
6.347773969173431396e-02 -4.821288287639617920e-01 1.912631541490554810e-01 -6.614090409129858017e-03 5.191963911056518555e-01 1.810479164123535156e-01 -1.382704079151153564e-01 6.367378234863281250e-01
-3.743979036808013916e-01 -7.233414649963378906e-01 -2.445898763835430145e-02 -3.999693393707275391e-01 -1.291477354243397713e-03 -1.667978465557098389e-01 3.409960567951202393e-01 -1.786839962005615234e-01
-1.981149464845657349e-01 -4.863570928573608398e-01 -2.555907964706420898e-01 -1.534686535596847534e-01 -4.598041176795959473e-01 4.274243116378784180e-01 1.504855751991271973e-01 4.675156474113464355e-01
-7.066948413848876953e-01 -1.286169290542602539e-01 -2.539217099547386169e-02 -7.749794423580169678e-02 2.071800976991653442e-01 4.463731944561004639e-01 -4.612780511379241943e-01 1.497979015111923218e-01
-4.271237254142761230e-01 -3.125959038734436035e-01 2.803975641727447510e-01 7.157405465841293335e-02 2.861542105674743652e-01 1.901237517595291138e-01 5.286448448896408081e-02 7.178283333778381348e-01
3.995226323604583740e-02 -1.975954622030258179e-01 -2.964377403259277344e-01 -6.808845996856689453e-01 -1.787227392196655273e-01 4.667287766933441162e-01 -2.943587005138397217e-01 2.673126161098480225e-01
4.164497554302215576e-02 -4.427950978279113770e-01 3.426043093204498291e-01 -5.502981543540954590e-01 2.077220976352691650e-01 4.103151559829711914e-01 2.204722166061401367e-01 3.491097688674926758e-01
-2.797315120697021484e-01 -3.842673301696777344e-01 3.875580728054046631e-01 -4.815889149904251099e-02 8.716367930173873901e-02 1.990794837474822998e-01 -1.394855231046676636e-01 7.449038028717041016e-01
-4.248384535312652588e-01 7.383570820093154907e-02 -3.307827115058898926e-01 -5.620575547218322754e-01 4.994186162948608398e-01 1.037347316741943359e-01 -1.044859588146209717e-01 3.429833054542541504e-01
-3.356071710586547852e-01 -4.104244410991668701e-01 1.173612475395202637e-01 1.158584281802177429e-01 4.273354709148406982e-01 6.044592261314392090e-01 -2.544820308685302734e-01 2.810248732566833496e-01
-1.775556616485118866e-02 -6.379182934761047363e-01 3.642325848340988159e-02 -1.676668375730514526e-01 -3.206479847431182861e-01 -1.040817722678184509e-01 -6.595510244369506836e-01 1.210388988256454468e-01
-1.117792278528213501e-01 -7.072427868843078613e-01 2.448530346155166626e-01 -2.894712090492248535e-01 1.135127544403076172e-01 -5.153611898422241211e-01 -3.990546613931655884e-02 2.519753277301788330e-01
-5.680369734764099121e-01 -4.875486493110656738e-01 2.170802354812622070e-01 4.441726207733154297e-02 -1.241558194160461426e-01 -3.901668787002563477e-01 7.110375165939331055e-02 4.667257964611053467e-01
-1.857959181070327759e-01 -1.969136297702789307e-01 2.539349198341369629e-01 -1.943729519844055176e-01 3.178237974643707275e-01 2.914383709430694580e-01 -3.624284863471984863e-01 7.121364474296569824e-01
1.031283959746360779e-01 -4.010801613330841064e-01 -1.186574399471282959e-01 -3.093181550502777100e-01 6.348202824592590332e-01 2.394793629646301270e-01 -4.646315872669219971e-01 2.061852961778640747e-01
-2.577364742755889893e-01 -6.368038058280944824e-01 3.565200865268707275e-01 -3.049091622233390808e-02 3.144455850124359131e-01 -1.955111771821975708e-01 2.148364037275314331e-01 4.655764997005462646e-01
-5.111281275749206543e-01 -5.740593075752258301e-01 1.283940970897674561e-01 4.660111963748931885e-01 -1.028915867209434509e-02 3.039000928401947021e-01 -1.641152352094650269e-01 2.369754761457443237e-01
-2.434045970439910889e-01 -6.270573735237121582e-01 2.034043520689010620e-01 -6.055158376693725586e-01 1.576002538204193115e-01 -2.694563567638397217e-01 1.788104921579360962e-01 1.005624160170555115e-01
-2.628881335258483887e-01 -3.401736319065093994e-01 4.993735253810882568e-01 -3.196727037429809570e-01 2.555721998214721680e-01 2.399316877126693726e-01 -4.219865500926971436e-01 4.032993316650390625e-01
-7.827417254447937012e-01 -3.124749064445495605e-01 1.938965916633605957e-01 -9.065483696758747101e-03 6.890434026718139648e-02 -4.827177897095680237e-02 1.100813224911689758e-01 4.824942946434020996e-01
-4.809415042400360107e-01 -1.510468572378158569e-01 -2.785317301750183105e-01 -7.749978303909301758e-01 4.964982159435749054e-03 -7.329503446817398071e-02 -2.485717982053756714e-01 2.222158946096897125e-02
-3.045561313629150391e-01 -4.033827781677246094e-01 -1.496213581413030624e-02 -3.782893717288970947e-01 -1.987514831125736237e-02 -6.094934344291687012e-01 -2.213314771652221680e-01 4.246603548526763916e-01
-7.379599660634994507e-02 -8.152372241020202637e-01 -1.852100938558578491e-01 3.076138496398925781e-01 1.734362840652465820e-01 2.182381004095077515e-01 -3.297874331474304199e-01 1.206049621105194092e-01
-2.431530319154262543e-02 -4.468486309051513672e-01 -3.695296347141265869e-01 -8.579675108194351196e-02 -2.690764069557189941e-01 4.271592497825622559e-01 1.493874490261077881e-01 6.153358221054077148e-01
-1.141169108450412750e-02 -2.468004971742630005e-01 -4.487459361553192139e-01 -3.870616257190704346e-01 -5.000283718109130859e-01 3.224556520581245422e-02 -1.181947514414787292e-01 5.680947899818420410e-01
4.939432814717292786e-02 -6.183815002441406250e-01 -1.201261207461357117e-01 8.393090218305587769e-02 -1.124927476048469543e-01 2.827615439891815186e-01 2.405840605497360229e-01 6.657330989837646484e-01
-8.814506232738494873e-02 -7.294201850891113281e-01 1.126151382923126221e-01 -4.732519090175628662e-01 -9.319420903921127319e-02 3.290838301181793213e-01 -3.244759738445281982e-01 3.551320359110832214e-02
-4.415286183357238770e-01 -1.410808712244033813e-01 -1.912355422973632812e-01 -5.039598345756530762e-01 4.896980244666337967e-03 -4.639564156532287598e-01 -1.247566938400268555e-01 5.135741829872131348e-01
1.225431784987449646e-01 -8.342162966728210449e-01 -3.091097474098205566e-01 -4.924985393881797791e-02 2.477231323719024658e-01 1.365639269351959229e-01 -2.829270064830780029e-01 -1.761474907398223877e-01
6.455195695161819458e-02 -4.643799960613250732e-01 2.752276659011840820e-01 -4.538459479808807373e-01 3.725769221782684326e-01 1.335202008485794067e-01 -3.772782683372497559e-01 4.466293156147003174e-01
2.886988818645477295e-01 -8.270623087882995605e-01 -3.480879962444305420e-01 -5.787007883191108704e-02 2.760022282600402832e-01 7.800552994012832642e-02 -1.607509404420852661e-01 1.936551649123430252e-03
-5.419255048036575317e-02 -3.122203648090362549e-01 3.774429261684417725e-01 -3.839322924613952637e-01 -1.350872963666915894e-01 2.413476258516311646e-01 -4.799064993858337402e-01 5.503696799278259277e-01
-4.457068741321563721e-01 -4.816666841506958008e-01 -2.246619611978530884e-01 -5.635294318199157715e-01 3.155704736709594727e-01 -2.700287997722625732e-01 1.288135349750518799e-01 1.105041280388832092e-01
2.183424681425094604e-01 -5.489761233329772949e-01 -3.934556543827056885e-01 -5.743325948715209961e-01 -4.882999137043952942e-02 3.697581589221954346e-01 1.449126005172729492e-01 7.862236350774765015e-02
-2.389812022447586060e-01 -3.205350935459136963e-01 -6.776137948036193848e-01 9.870889782905578613e-02 -3.126745820045471191e-01 1.085877120494842529e-01 -1.431628465652465820e-01 4.911099374294281006e-01
-2.179625034332275391e-01 -4.385202229022979736e-01 4.343928098678588867e-01 -2.330639213323593140e-01 -3.260507807135581970e-02 -5.593036487698554993e-02 -6.302548050880432129e-01 3.402413427829742432e-01
-2.879410237073898315e-02 -6.612297892570495605e-01 -1.639780849218368530e-01 -7.765401154756546021e-02 -2.305925786495208740e-01 4.440280497074127197e-01 3.524386882781982422e-01 3.930399715900421143e-01
-4.582183659076690674e-01 -5.756362676620483398e-01 -4.105427488684654236e-02 -4.412387311458587646e-01 -2.089170366525650024e-01 3.911771476268768311e-01 5.719189718365669250e-02 2.497295439243316650e-01
-5.815993994474411011e-02 -1.426469981670379639e-01 2.731911540031433105e-01 -2.346955090761184692e-01 1.208735853433609009e-01 1.879930049180984497e-01 -1.447729170322418213e-01 8.807058930397033691e-01
-1.308321952819824219e-01 -5.756051540374755859e-01 2.283435761928558350e-01 1.661301553249359131e-01 2.987620830535888672e-01 2.990943491458892822e-01 -2.798076570034027100e-01 5.610821247100830078e-01
-4.109562337398529053e-01 -2.497545778751373291e-01 -2.556355297565460205e-01 -3.435610830783843994e-01 4.108375012874603271e-01 -3.518916070461273193e-01 -4.051987230777740479e-01 3.585425019264221191e-01
8.101738244295120239e-02 -5.457819104194641113e-01 2.091313526034355164e-02 -3.296608924865722656e-01 6.082612872123718262e-01 -3.925440832972526550e-02 1.315154731273651123e-01 4.445509612560272217e-01
-5.643318891525268555e-01 -3.556576967239379883e-01 -2.595023512840270996e-01 -1.707823723554611206e-01 -5.223506689071655273e-01 -2.538323998451232910e-01 3.011809885501861572e-01 1.747515946626663208e-01
-1.908311396837234497e-01 -3.956975340843200684e-01 -3.424923121929168701e-01 -3.979041799902915955e-02 5.703561305999755859e-01 4.661075472831726074e-01 -3.282927274703979492e-01 1.943816989660263062e-01
-2.789823114871978760e-01 -3.525159657001495361e-01 4.350207149982452393e-01 -1.260609477758407593e-01 6.823065131902694702e-02 2.777677774429321289e-02 1.966865062713623047e-01 7.407121658325195312e-01
