# Supplementary material for: Where is your field going? A machine learning approach to study the relative motion of the domains of physics
Source: PLoS One. 2020 Jun 18;15(6):e0233997. doi: 10.1371/journal.pone.0233997 (PMC7302634; doi:10.1371/journal.pone.0233997)
Supplement: S5 Data — (ZIP) [file pone.0233997.s005.zip › 4/Pacs4Run_4_VS_500_embeddings1990-1994ED8.txt]

2.448509782552719116e-01 -1.046571657061576843e-01 5.895739793777465820e-01 6.021829843521118164e-01 4.176255464553833008e-01 -2.903897315263748169e-02 -1.737190485000610352e-01 -1.159326583147048950e-01
5.894138216972351074e-01 -2.071673572063446045e-01 3.164027333259582520e-01 3.741523921489715576e-01 1.808250248432159424e-01 -5.484274625778198242e-01 1.837712377309799194e-01 4.827202856540679932e-02
2.930160462856292725e-01 -1.971633918583393097e-02 -5.329333245754241943e-03 1.956638246774673462e-01 6.552696824073791504e-01 -5.710126757621765137e-01 -3.288830816745758057e-01 1.088214144110679626e-01
-1.137325987219810486e-01 -6.344898939132690430e-01 3.960078954696655273e-01 2.615410387516021729e-01 1.302029043436050415e-01 -3.750137388706207275e-01 4.476408362388610840e-01 3.593176603317260742e-02
1.741888672113418579e-01 1.758024692535400391e-01 2.342904210090637207e-01 -8.922004699707031250e-02 5.881828665733337402e-01 -5.547117590904235840e-01 4.043426811695098877e-01 2.423685938119888306e-01
5.068660378456115723e-01 -8.159110322594642639e-03 -1.306617558002471924e-01 3.277827501296997070e-01 5.984103679656982422e-01 -1.948062777519226074e-01 -3.010168671607971191e-01 -3.631127178668975830e-01
1.610283404588699341e-01 8.852649480104446411e-02 -4.290382191538810730e-02 6.137892231345176697e-02 3.894089460372924805e-01 -7.911764383316040039e-01 2.294315695762634277e-01 -3.610908091068267822e-01
-5.726764211431145668e-04 -6.812427639961242676e-01 4.509190469980239868e-02 5.809336900711059570e-01 3.166330754756927490e-01 -2.987416982650756836e-01 2.782439626753330231e-02 7.818844169378280640e-02
4.213857054710388184e-01 -2.741446495056152344e-01 2.651879191398620605e-01 2.787799537181854248e-01 5.679382085800170898e-01 -2.979759871959686279e-01 -3.471364080905914307e-01 2.595933675765991211e-01
3.641630709171295166e-01 -4.122225940227508545e-01 3.367570936679840088e-01 1.188008338212966919e-01 2.408418953418731689e-01 -5.442410111427307129e-01 4.109411537647247314e-01 -2.164787352085113525e-01
2.661550343036651611e-01 4.577148258686065674e-01 2.352153658866882324e-01 3.241784572601318359e-01 3.742738068103790283e-01 -5.822395086288452148e-01 -2.331993430852890015e-01 1.605458259582519531e-01
3.027231097221374512e-01 1.276761591434478760e-01 2.252505719661712646e-01 3.576370179653167725e-01 8.852089196443557739e-02 -6.274777054786682129e-01 -3.062390089035034180e-01 -4.669785201549530029e-01
3.599962294101715088e-01 8.649020642042160034e-02 1.556573808193206787e-01 2.724712491035461426e-01 2.350852340459823608e-01 -7.355636358261108398e-01 -2.704024612903594971e-01 -3.082464337348937988e-01
3.642561733722686768e-01 -4.687774553894996643e-02 2.146297134459018707e-02 2.401705533266067505e-01 7.228626608848571777e-01 -3.257008194923400879e-01 -4.215751588344573975e-01 2.530547790229320526e-02
-1.885059177875518799e-01 -1.231637448072433472e-01 2.992718219757080078e-01 7.566628456115722656e-01 1.394371986389160156e-01 -1.785527765750885010e-01 2.116016298532485962e-01 4.371439814567565918e-01
4.803414940834045410e-01 7.592859864234924316e-02 1.962081156671047211e-02 5.934668779373168945e-01 9.640431404113769531e-02 -5.483754277229309082e-01 2.258455604314804077e-01 -2.233906984329223633e-01
1.981174945831298828e-01 -6.885689496994018555e-01 2.837764918804168701e-01 1.139013841748237610e-01 5.718586444854736328e-01 -2.382640242576599121e-01 -6.045873835682868958e-02 7.531631737947463989e-02
2.228184342384338379e-01 2.738286256790161133e-01 3.684149384498596191e-01 1.444461196660995483e-01 1.209718137979507446e-01 -7.880052328109741211e-01 2.603513896465301514e-01 -1.241224631667137146e-01
2.422305494546890259e-01 1.159899123013019562e-02 3.398810327053070068e-01 -2.031184136867523193e-01 4.916658699512481689e-01 -3.600406944751739502e-01 -3.925395384430885315e-02 -6.414889693260192871e-01
5.436103343963623047e-01 3.497950732707977295e-02 3.728964626789093018e-01 4.597700238227844238e-01 2.559916488826274872e-02 -4.500000178813934326e-01 2.762333750724792480e-01 -2.708575725555419922e-01
1.472257077693939209e-01 -2.803421914577484131e-01 4.969216883182525635e-01 5.758045315742492676e-01 -4.805682599544525146e-02 -4.386057257652282715e-01 2.293389886617660522e-01 2.719740569591522217e-01
6.375552415847778320e-01 -1.430501341819763184e-01 1.800594776868820190e-01 2.138236314058303833e-01 3.772791326045989990e-01 -3.346434235572814941e-01 8.236905187368392944e-02 -4.835366308689117432e-01
4.649581909179687500e-01 -1.085227504372596741e-01 -1.574940234422683716e-02 4.396409392356872559e-01 2.674964964389801025e-01 -6.320018172264099121e-01 2.811449170112609863e-01 -1.687645763158798218e-01
5.639052987098693848e-01 -3.195476233959197998e-01 5.265250802040100098e-01 1.894380301237106323e-01 1.635549962520599365e-01 -2.651154398918151855e-01 2.446782439947128296e-01 -3.314830660820007324e-01
3.356567025184631348e-01 8.798519521951675415e-02 3.466511964797973633e-01 4.426104724407196045e-01 -2.326613292098045349e-02 -7.040261030197143555e-01 2.112252116203308105e-01 -1.507051438093185425e-01
5.211703777313232422e-01 3.567387536168098450e-02 5.416011810302734375e-02 2.653676271438598633e-01 4.058384299278259277e-01 -3.950216472148895264e-01 5.601380467414855957e-01 -1.387592703104019165e-01
4.244847595691680908e-01 2.354159951210021973e-01 3.490672111511230469e-01 -1.389622129499912262e-02 5.087388753890991211e-01 -5.100542902946472168e-01 3.029132783412933350e-01 1.778315305709838867e-01
3.537178337574005127e-01 -7.317765802145004272e-02 -2.344112396240234375e-01 6.311823129653930664e-01 2.307038754224777222e-01 -5.575394630432128906e-01 1.353605091571807861e-01 -1.838258206844329834e-01
1.927629411220550537e-01 -9.404676407575607300e-02 -6.099998950958251953e-02 2.369914054870605469e-01 3.365561068058013916e-01 -5.861163735389709473e-01 4.116757959127426147e-02 -6.600111126899719238e-01
1.959494352340698242e-01 3.223270773887634277e-01 4.046253859996795654e-01 1.850862354040145874e-01 5.382314696907997131e-02 -7.369843125343322754e-01 2.679797112941741943e-01 -2.046327590942382812e-01
-4.122901260852813721e-01 -2.244296669960021973e-01 -6.609156727790832520e-02 6.331311464309692383e-01 3.301354944705963135e-01 -2.930128574371337891e-01 -1.237181797623634338e-01 -4.053061008453369141e-01
3.780939877033233643e-01 4.374014735221862793e-01 8.292208611965179443e-02 2.205748856067657471e-01 5.898895859718322754e-01 -4.967240393161773682e-01 8.147779852151870728e-02 9.408719092607498169e-02
-6.178861856460571289e-01 -2.292213886976242065e-01 3.993763327598571777e-01 2.757323980331420898e-01 3.580523729324340820e-01 -3.131741583347320557e-01 -1.997108906507492065e-01 -2.529432475566864014e-01
6.510910391807556152e-02 1.156264469027519226e-01 -5.137084051966667175e-02 1.373265683650970459e-01 3.366505801677703857e-01 -6.433622837066650391e-01 2.883890867233276367e-01 -5.920110940933227539e-01
2.952911257743835449e-01 -2.584511786699295044e-02 -1.634277999401092529e-01 8.259035348892211914e-01 2.238319367170333862e-01 -2.090794034302234650e-02 3.835367560386657715e-01 -7.530949264764785767e-02
-5.241239666938781738e-01 1.880281567573547363e-01 5.032906532287597656e-01 3.921477794647216797e-01 4.390663802623748779e-01 1.828201301395893097e-02 2.881065607070922852e-01 8.209215104579925537e-02
5.171077847480773926e-01 -4.356802403926849365e-01 3.454497754573822021e-01 2.354383468627929688e-01 1.952625662088394165e-01 -4.436740279197692871e-01 1.071198210120201111e-01 -3.486641347408294678e-01
-3.350057005882263184e-01 4.293724521994590759e-02 1.770121008157730103e-01 5.840795040130615234e-01 6.658859848976135254e-01 2.256081104278564453e-01 1.333354562520980835e-01 3.693198412656784058e-02
-2.784092724323272705e-01 -4.450055062770843506e-01 -1.094041392207145691e-01 5.375549197196960449e-01 4.789149165153503418e-01 -3.058914840221405029e-01 -1.853594034910202026e-01 -2.573648691177368164e-01
3.229426443576812744e-01 -5.012898445129394531e-01 -2.277397215366363525e-01 4.389650523662567139e-01 4.815653562545776367e-01 -3.496692776679992676e-01 -4.807900264859199524e-02 -2.082680612802505493e-01
-1.293067485094070435e-01 -3.096812367439270020e-01 -2.190698534250259399e-01 4.485904276371002197e-01 5.877811908721923828e-01 -1.907459199428558350e-01 -1.301610171794891357e-01 -4.892235696315765381e-01
5.633779764175415039e-01 1.918958425521850586e-01 3.198919892311096191e-01 3.970162197947502136e-02 5.311639308929443359e-01 -2.842702865600585938e-01 4.125270843505859375e-01 9.354691952466964722e-02
5.228173732757568359e-01 -3.664930760860443115e-01 4.220685958862304688e-01 8.767585456371307373e-02 2.468481212854385376e-01 -3.880007863044738770e-01 3.091732561588287354e-01 -3.153554201126098633e-01
4.901818931102752686e-01 1.508824974298477173e-01 -4.189930111169815063e-02 6.035576462745666504e-01 1.937888115644454956e-01 -5.097075104713439941e-01 2.048707902431488037e-01 -1.777377277612686157e-01
6.643973290920257568e-02 -2.257882207632064819e-01 7.410812377929687500e-02 4.784223139286041260e-01 5.108627080917358398e-01 2.405081391334533691e-01 -2.346301674842834473e-01 -5.799564123153686523e-01
1.756103038787841797e-01 7.578402012586593628e-02 -3.999991714954376221e-02 2.395300865173339844e-01 4.586124718189239502e-01 -6.780382394790649414e-01 -3.224738836288452148e-01 -3.610989451408386230e-01
3.778661191463470459e-01 4.186543822288513184e-02 5.826124548912048340e-01 3.482205271720886230e-01 -9.993900358676910400e-02 -4.606219828128814697e-01 3.666934370994567871e-01 -1.953078210353851318e-01
-4.674079716205596924e-01 -9.098172932863235474e-02 3.667608201503753662e-01 6.425318717956542969e-01 3.468355536460876465e-02 -1.961026638746261597e-01 -8.030861616134643555e-02 -4.240078628063201904e-01
2.550607919692993164e-01 -6.046397238969802856e-02 5.413291454315185547e-01 1.847605109214782715e-01 1.453000865876674652e-02 -5.881579518318176270e-01 4.980227351188659668e-01 -9.973394125699996948e-02
2.759772241115570068e-01 -1.185858026146888733e-01 4.930525124073028564e-01 4.374421536922454834e-01 -9.460704028606414795e-02 -5.999460816383361816e-01 3.175051510334014893e-01 -7.498030364513397217e-02
4.739652276039123535e-01 3.369788229465484619e-01 7.559987157583236694e-02 4.332375526428222656e-01 2.505963742733001709e-01 -3.327147960662841797e-01 5.293813347816467285e-01 -1.210359334945678711e-01
4.610491394996643066e-01 -1.576205193996429443e-01 9.036604315042495728e-03 4.445342123508453369e-01 2.233570069074630737e-01 -5.921477675437927246e-01 8.229537308216094971e-02 -3.969854414463043213e-01
2.252872884273529053e-01 -1.231882497668266296e-01 6.279665045440196991e-03 3.315032720565795898e-01 5.305692553520202637e-01 -5.242992043495178223e-01 -5.139536261558532715e-01 5.995655059814453125e-02
3.955606222152709961e-01 -2.597325146198272705e-01 1.704927533864974976e-01 -1.771460622549057007e-01 6.701743602752685547e-01 -2.593209780752658844e-02 2.192580401897430420e-01 -4.666287004947662354e-01
4.148257970809936523e-01 9.466435760259628296e-02 1.801268160343170166e-01 2.252167910337448120e-01 4.274064898490905762e-01 -1.265157163143157959e-01 7.273223996162414551e-01 9.005314111709594727e-02
-8.474900573492050171e-02 1.082117408514022827e-01 8.527295291423797607e-02 2.144970931112766266e-02 3.063223958015441895e-01 -5.989187955856323242e-01 2.916440367698669434e-01 -6.601384282112121582e-01
1.367524713277816772e-01 -3.652444807812571526e-03 1.436600834131240845e-01 4.940035641193389893e-01 4.480288028717041016e-01 1.466313097625970840e-02 6.906823515892028809e-01 1.965220719575881958e-01
-3.745395839214324951e-01 1.195028722286224365e-01 2.208535373210906982e-01 4.866043031215667725e-01 2.791511416435241699e-01 -1.383421123027801514e-01 -1.869181096553802490e-01 -6.541229486465454102e-01
3.085204064846038818e-01 -4.674693346023559570e-01 1.882445514202117920e-01 6.237028911709785461e-02 7.236146330833435059e-01 -2.750653326511383057e-01 -1.932146251201629639e-01 1.017384082078933716e-01
3.478311300277709961e-01 5.256529897451400757e-02 1.345941424369812012e-01 2.128991484642028809e-01 5.903302431106567383e-01 -4.083728790283203125e-01 3.326846957206726074e-01 4.322863221168518066e-01
-2.086285054683685303e-01 1.953603923320770264e-01 2.185583561658859253e-01 2.888156175613403320e-01 8.290963172912597656e-01 2.731604576110839844e-01 -2.657715976238250732e-02 -1.562128961086273193e-01
2.470556646585464478e-01 -4.525144398212432861e-02 5.150786638259887695e-01 3.011541664600372314e-01 -4.425878822803497314e-02 -5.606133937835693359e-01 5.070049166679382324e-01 -8.726831525564193726e-02
1.924899518489837646e-01 -1.775327473878860474e-01 -2.246123179793357849e-02 2.531166076660156250e-01 2.884869575500488281e-01 -6.910533308982849121e-01 3.026988171041011810e-02 -5.524143576622009277e-01
-4.205161929130554199e-01 3.919339179992675781e-01 1.938747763633728027e-01 2.885695397853851318e-01 7.117274403572082520e-01 5.349263921380043030e-02 4.469051957130432129e-02 -1.930788159370422363e-01
3.835755288600921631e-01 5.764143466949462891e-01 2.476733028888702393e-01 2.576655447483062744e-01 3.767406344413757324e-01 -4.790605604648590088e-01 1.018006578087806702e-01 1.052938997745513916e-01
2.773808538913726807e-01 -2.699146978557109833e-02 -5.700132995843887329e-02 5.332443118095397949e-01 1.439736485481262207e-01 -6.385297775268554688e-01 1.239917427301406860e-01 -4.369324445724487305e-01
2.619825676083564758e-02 1.444821059703826904e-01 1.227792203426361084e-01 -5.576901510357856750e-02 3.883955478668212891e-01 -7.365775108337402344e-01 1.461903452873229980e-01 -4.954640865325927734e-01
2.808904051780700684e-01 -2.087986916303634644e-01 4.883871078491210938e-01 4.128348827362060547e-01 -1.031700521707534790e-01 -6.122441887855529785e-01 2.861883342266082764e-01 -3.403098136186599731e-02
5.605567097663879395e-01 4.590493142604827881e-01 4.367720782756805420e-01 2.888674437999725342e-01 2.174114584922790527e-01 -2.241377383470535278e-01 2.707937061786651611e-01 -1.732082068920135498e-01
5.968658328056335449e-01 -1.311535388231277466e-01 4.650081992149353027e-01 2.713627815246582031e-01 9.617628902196884155e-02 -4.866487979888916016e-01 1.341123431921005249e-01 -2.694743573665618896e-01
1.511811316013336182e-01 -1.471052994020283222e-03 7.447339892387390137e-01 3.035295195877552032e-02 4.929302930831909180e-01 -4.152883961796760559e-02 -3.676485121250152588e-01 2.042589485645294189e-01
3.786586821079254150e-01 -4.425968229770660400e-02 4.958121180534362793e-01 6.077739000320434570e-01 3.408316373825073242e-01 2.756803929805755615e-01 1.237696260213851929e-01 1.787596046924591064e-01
3.879402875900268555e-01 5.326399207115173340e-02 2.585161626338958740e-01 5.303024053573608398e-01 -1.225291863083839417e-01 -5.696961283683776855e-01 1.785802543163299561e-01 -3.565895259380340576e-01
-3.989703357219696045e-01 -2.973201274871826172e-01 3.257724940776824951e-01 7.157691568136215210e-02 4.345436096191406250e-01 -1.277121156454086304e-01 8.900459855794906616e-02 -6.543028950691223145e-01
1.749547272920608521e-01 -1.072487980127334595e-01 8.554961681365966797e-01 3.853559195995330811e-01 1.582383960485458374e-01 1.413204967975616455e-01 -1.395758837461471558e-01 1.141199022531509399e-01
6.561490893363952637e-02 1.743846237659454346e-01 2.606331706047058105e-01 1.378911137580871582e-01 6.492909193038940430e-01 -4.272412955760955811e-01 -5.661536753177642822e-02 5.205977559089660645e-01
1.046635061502456665e-01 3.034678697586059570e-01 2.021622210741043091e-01 1.015870422124862671e-01 6.293466687202453613e-01 -4.741178750991821289e-01 8.238712698221206665e-02 4.670233726501464844e-01
-3.858383297920227051e-01 -7.830143719911575317e-02 3.718561232089996338e-01 6.171392649412155151e-02 7.449817061424255371e-01 6.012431532144546509e-02 3.598773181438446045e-01 -1.216051504015922546e-01
4.412017464637756348e-01 6.404113769531250000e-02 3.617220520973205566e-01 1.667463779449462891e-01 2.493733167648315430e-01 -7.086936831474304199e-01 -1.856440007686614990e-01 -2.090331465005874634e-01
4.866298437118530273e-01 7.418321073055267334e-02 8.172809146344661713e-03 4.272089898586273193e-01 2.713362574577331543e-01 -5.252850651741027832e-01 5.915592983365058899e-02 -4.712395071983337402e-01
-5.123282670974731445e-01 7.703683525323867798e-02 3.307410329580307007e-02 3.815126717090606689e-01 3.882751464843750000e-01 -4.762487709522247314e-01 -2.945977635681629181e-02 -4.544237852096557617e-01
-2.503721714019775391e-01 3.189735114574432373e-01 2.723620533943176270e-01 1.008855625987052917e-01 3.603374361991882324e-01 -6.725730895996093750e-01 -1.877873986959457397e-01 3.657168745994567871e-01
2.662602066993713379e-01 8.007445931434631348e-02 -2.452310174703598022e-01 5.245823860168457031e-01 3.849783837795257568e-01 -4.662015736103057861e-01 4.359167516231536865e-01 1.783059686422348022e-01
-6.531283259391784668e-01 -1.009501665830612183e-01 1.221894621849060059e-01 3.529181182384490967e-01 4.792909622192382812e-01 -3.579114675521850586e-01 -4.396347701549530029e-02 -2.529781162738800049e-01
2.753294110298156738e-01 -2.600584924221038818e-01 7.364667207002639771e-02 4.064062535762786865e-01 6.746977567672729492e-01 -1.372260600328445435e-01 -4.399322569370269775e-01 1.355916708707809448e-01
1.374525725841522217e-01 4.472832083702087402e-01 1.355991233140230179e-02 4.768305122852325439e-01 5.761454701423645020e-01 -2.752933800220489502e-01 -1.772191375494003296e-01 3.381664454936981201e-01
3.298601806163787842e-01 -1.456331759691238403e-01 1.456056833267211914e-01 9.130187332630157471e-02 7.902761101722717285e-01 -3.235719501972198486e-01 7.739732414484024048e-02 3.243774473667144775e-01
4.291833844035863876e-03 -1.413866281509399414e-01 2.399541437625885010e-01 7.527574300765991211e-01 2.371542006731033325e-01 1.692677661776542664e-02 -4.862964749336242676e-01 -2.505130469799041748e-01
5.010777711868286133e-01 3.640018701553344727e-01 1.116839721798896790e-01 1.926917433738708496e-01 4.631148278713226318e-01 -3.229280412197113037e-01 -1.387677639722824097e-01 -4.783367812633514404e-01
7.874281704425811768e-02 -9.450086206197738647e-02 3.386079668998718262e-01 8.290731310844421387e-01 7.821176201105117798e-02 8.382397145032882690e-02 3.840290606021881104e-01 1.490963846445083618e-01
2.625693567097187042e-02 -3.570739924907684326e-01 6.828578710556030273e-01 8.586715161800384521e-02 3.438504934310913086e-01 -4.213299155235290527e-01 -1.646343171596527100e-01 2.743794023990631104e-01
-3.761170804500579834e-01 8.463170379400253296e-02 4.343514442443847656e-01 5.385948419570922852e-01 5.413799285888671875e-01 2.235454618930816650e-01 1.270533502101898193e-01 1.158461123704910278e-01
2.879676818847656250e-01 3.856034278869628906e-01 4.575890302658081055e-01 -1.225969567894935608e-02 4.421965479850769043e-01 -5.585176944732666016e-01 -2.265682667493820190e-01 -5.801866762340068817e-03
1.609947532415390015e-03 2.560947537422180176e-01 3.256469964981079102e-01 1.837830096483230591e-01 5.473183989524841309e-01 -4.917957484722137451e-01 -3.304360806941986084e-01 3.794502019882202148e-01
5.326371192932128906e-01 4.383490979671478271e-01 4.715824425220489502e-01 5.636911839246749878e-02 5.082807540893554688e-01 -1.136202812194824219e-01 6.998010724782943726e-02 -1.497476100921630859e-01
3.228560984134674072e-01 -1.118386536836624146e-01 2.217097282409667969e-01 3.534365594387054443e-01 2.356953918933868408e-02 -6.309506297111511230e-01 4.175134003162384033e-01 -3.690687119960784912e-01
1.702370047569274902e-01 -1.577905863523483276e-01 5.891909450292587280e-02 6.045453548431396484e-01 4.157637953758239746e-01 3.618712350726127625e-02 6.175087690353393555e-01 1.472718119621276855e-01
3.570590615272521973e-01 5.158439874649047852e-01 4.132050275802612305e-01 1.991705298423767090e-01 2.875834405422210693e-01 -1.042538359761238098e-01 5.494859814643859863e-01 -2.232604846358299255e-02
3.368806242942810059e-01 2.570675909519195557e-01 4.942867457866668701e-01 5.105949640274047852e-01 -1.710907220840454102e-01 -3.647726774215698242e-01 3.365254998207092285e-01 -1.995510458946228027e-01
5.142029523849487305e-01 -3.200446963310241699e-01 2.102847695350646973e-01 8.772822469472885132e-02 7.451865077018737793e-01 1.013175304979085922e-02 -1.368398815393447876e-01 -8.437991142272949219e-02
1.773142516613006592e-01 -1.949547231197357178e-01 1.975970566272735596e-01 -1.985511034727096558e-01 5.613908171653747559e-01 -4.438185393810272217e-01 9.564591199159622192e-02 -5.751542448997497559e-01
4.882555305957794189e-01 4.980641007423400879e-01 4.980667829513549805e-01 2.455282211303710938e-01 2.064272314310073853e-01 -2.693214416503906250e-01 2.846665978431701660e-01 -9.488315135240554810e-02
-5.751920342445373535e-01 -8.567016571760177612e-02 6.083393841981887817e-02 4.053634107112884521e-01 3.414249122142791748e-01 -3.710807859897613525e-01 1.858108490705490112e-01 -4.527657330036163330e-01
5.222492814064025879e-01 3.102669715881347656e-01 2.715259790420532227e-01 1.315429508686065674e-01 5.475406646728515625e-01 -2.363594323396682739e-01 3.957862257957458496e-01 1.662734597921371460e-01
1.824127882719039917e-01 -3.411921858787536621e-01 6.445479393005371094e-01 5.857293605804443359e-01 1.206586416810750961e-02 -1.529665142297744751e-01 1.300056278705596924e-01 2.265986949205398560e-01
2.751594036817550659e-02 -1.535677313804626465e-01 5.484091863036155701e-02 5.993123650550842285e-01 5.526843667030334473e-01 2.642167508602142334e-01 -2.645242512226104736e-01 -4.101624786853790283e-01
8.051111549139022827e-02 -1.346365809440612793e-01 3.073228001594543457e-01 7.986549735069274902e-01 1.111752763390541077e-01 1.050398796796798706e-01 4.684497117996215820e-01 -1.597679033875465393e-02
-7.524017244577407837e-02 -1.611993312835693359e-01 1.577254682779312134e-01 6.779038310050964355e-01 4.165596961975097656e-01 -9.636556729674339294e-03 -5.295770764350891113e-01 -1.727888137102127075e-01
-3.673310875892639160e-01 2.507933080196380615e-01 1.895632594823837280e-01 7.452976107597351074e-01 1.412571966648101807e-01 -8.009340381249785423e-04 -4.987838678061962128e-03 -4.367937445640563965e-01
2.109222263097763062e-01 5.151129364967346191e-01 1.133227795362472534e-01 3.712585270404815674e-01 1.913468241691589355e-01 -6.994906067848205566e-01 1.089430823922157288e-01 -4.154952242970466614e-02
-5.675559639930725098e-01 1.414895355701446533e-01 6.182881817221641541e-02 4.306580126285552979e-01 6.534677147865295410e-01 -1.810057610273361206e-01 9.355297684669494629e-02 6.059163250029087067e-03
-6.034308075904846191e-01 -1.854313910007476807e-01 1.133969873189926147e-01 2.487781047821044922e-01 5.554674267768859863e-01 -3.974930644035339355e-01 2.442933470010757446e-01 -2.264811843633651733e-02
3.317647278308868408e-01 2.880136966705322266e-01 4.032473862171173096e-01 1.095769694074988365e-03 3.167137205600738525e-01 -7.206201553344726562e-01 1.521608531475067139e-01 4.020901396870613098e-02
2.089806944131851196e-01 5.283576250076293945e-01 9.771598130464553833e-02 7.961928844451904297e-02 6.667611598968505859e-01 -4.510171413421630859e-01 -1.152449175715446472e-01 3.079538233578205109e-03
3.234612643718719482e-01 -3.007377684116363525e-01 -1.467853337526321411e-01 4.366975426673889160e-01 6.338223814964294434e-01 -2.879941761493682861e-01 -3.232244551181793213e-01 5.944187939167022705e-02
1.847681254148483276e-01 6.173424124717712402e-01 8.252682164311408997e-03 3.417975902557373047e-01 5.371410250663757324e-01 -4.130114316940307617e-01 -5.262391641736030579e-02 -7.737751305103302002e-02
5.154347419738769531e-01 2.904756665229797363e-01 4.344378113746643066e-01 4.787231087684631348e-01 -5.091545730829238892e-02 -2.665629386901855469e-01 4.433893412351608276e-02 -3.955061435699462891e-01
2.843538224697113037e-01 2.601753473281860352e-01 3.793602064251899719e-02 3.395509719848632812e-01 3.490531742572784424e-01 -6.939200162887573242e-01 -1.737443059682846069e-01 -3.180684745311737061e-01
-3.218061625957489014e-01 -3.829970955848693848e-01 -2.505892328917980194e-02 7.727401852607727051e-01 2.032504528760910034e-01 -2.323217242956161499e-01 1.316385269165039062e-01 -1.984590440988540649e-01
1.356008648872375488e-01 4.381194710731506348e-01 2.898961119353771210e-02 5.279961824417114258e-01 4.491180777549743652e-01 -3.828780949115753174e-01 -2.046322971582412720e-01 3.462170958518981934e-01
1.752274781465530396e-01 -8.471950888633728027e-02 8.330332636833190918e-01 2.994096875190734863e-01 2.185834348201751709e-01 2.347327321767807007e-01 2.529586255550384521e-01 1.079869419336318970e-01
-3.239774405956268311e-01 4.362008720636367798e-02 4.910341203212738037e-01 4.217243194580078125e-01 4.807228446006774902e-01 2.502150833606719971e-01 3.651427626609802246e-01 -2.171147614717483521e-01
-5.792090296745300293e-01 3.413312137126922607e-01 2.114435285329818726e-01 4.052511751651763916e-01 4.846916496753692627e-01 -1.124835982918739319e-01 1.857976317405700684e-01 -2.386921048164367676e-01
-6.556751728057861328e-01 -6.110612303018569946e-02 1.394988149404525757e-01 3.614723682403564453e-01 3.929719626903533936e-01 -3.872123360633850098e-01 1.725679636001586914e-01 -2.865206003189086914e-01
-1.457745879888534546e-01 -2.602617144584655762e-01 1.234899908304214478e-01 5.932944416999816895e-01 1.650783568620681763e-01 -3.821732103824615479e-01 4.841971099376678467e-01 3.687976300716400146e-01
3.630702793598175049e-01 5.641762018203735352e-01 3.869600594043731689e-01 1.771471649408340454e-01 3.131332695484161377e-01 -5.082392096519470215e-01 1.113330423831939697e-01 3.374115796759724617e-03
1.487580686807632446e-01 1.474602054804563522e-02 1.565239578485488892e-01 3.563029766082763672e-01 5.622857809066772461e-01 3.532948344945907593e-02 6.946483254432678223e-01 1.620252728462219238e-01
1.046319082379341125e-01 -7.649300992488861084e-02 -2.587018311023712158e-01 2.710062563419342041e-01 7.693650722503662109e-01 -4.519794881343841553e-01 -2.026110142469406128e-01 -7.463809847831726074e-02
-5.398364663124084473e-01 -9.932826459407806396e-02 2.112111747264862061e-01 8.257813006639480591e-02 4.544449150562286377e-01 -3.162032961845397949e-01 2.839730381965637207e-01 -5.100351572036743164e-01
2.880361080169677734e-01 5.928950905799865723e-01 3.184250891208648682e-01 3.055227398872375488e-01 3.162066936492919922e-01 -5.195925235748291016e-01 -1.594010740518569946e-02 2.355317212641239166e-02
2.122693210840225220e-01 -2.329828143119812012e-01 -2.821120917797088623e-01 7.485917806625366211e-01 4.249894320964813232e-01 -7.902348786592483521e-02 2.713296413421630859e-01 -1.426494494080543518e-02
9.630925953388214111e-02 -2.202353775501251221e-01 2.200220152735710144e-02 7.616539001464843750e-01 2.628259360790252686e-01 -1.006720885634422302e-01 5.156571269035339355e-01 1.284738928079605103e-01
4.174072667956352234e-02 -3.917559981346130371e-01 1.771383583545684814e-01 1.514478027820587158e-01 5.090476870536804199e-01 -5.880728960037231445e-01 -3.230715095996856689e-01 2.848440110683441162e-01
-1.100820899009704590e-01 -2.291325107216835022e-02 -5.747265741229057312e-02 9.319089651107788086e-01 1.422303169965744019e-01 -9.967250376939773560e-02 2.910182178020477295e-01 2.727585285902023315e-02
-3.703868687152862549e-01 -5.534140393137931824e-02 2.350458949804306030e-01 8.499349653720855713e-02 7.635927200317382812e-01 -5.556220561265945435e-02 -1.878938376903533936e-01 -4.193037152290344238e-01
9.739609807729721069e-02 -6.823948025703430176e-01 4.258326590061187744e-01 2.021343410015106201e-01 5.122690796852111816e-01 -2.139225415885448456e-02 -1.993783414363861084e-01 5.522187799215316772e-03
-4.172114133834838867e-01 -2.527547534555196762e-03 6.167588010430335999e-02 1.910511553287506104e-01 6.421068310737609863e-01 -2.256414145231246948e-01 5.524625778198242188e-01 -1.311241388320922852e-01
2.335968315601348877e-01 -2.080026715993881226e-01 -2.263877093791961670e-01 7.872938513755798340e-01 3.744861185550689697e-01 -4.130651801824569702e-02 2.951528728008270264e-01 -4.497821629047393799e-02
-1.377232968807220459e-01 -3.071999251842498779e-01 6.912564039230346680e-01 4.573611319065093994e-01 7.893954962491989136e-02 -2.210010141134262085e-01 7.109266519546508789e-02 3.735220730304718018e-01
4.952569603919982910e-01 5.631091073155403137e-02 2.569144666194915771e-01 2.095317393541336060e-01 4.146344065666198730e-01 -4.492387175559997559e-01 -4.743378162384033203e-01 -2.071417421102523804e-01
-4.343919157981872559e-01 2.991358041763305664e-01 2.632856070995330811e-01 6.323815584182739258e-01 3.236459791660308838e-01 1.310165077447891235e-01 2.403069585561752319e-01 -2.700673341751098633e-01
5.165174603462219238e-01 4.580484330654144287e-01 2.178870290517807007e-01 4.155246615409851074e-01 2.113073617219924927e-01 -3.628090322017669678e-01 -8.504700660705566406e-02 -3.460513353347778320e-01
-4.662320613861083984e-01 -1.479735374450683594e-01 9.443685412406921387e-02 3.324604630470275879e-01 2.911645472049713135e-01 -4.635824561119079590e-01 1.994634419679641724e-01 -5.493742823600769043e-01
1.546453684568405151e-02 3.873974680900573730e-01 5.006147027015686035e-01 8.984234184026718140e-02 4.275891184806823730e-02 -7.581658959388732910e-01 2.640024572610855103e-02 -1.168607920408248901e-01
-2.978300862014293671e-02 -4.766030609607696533e-01 -7.776307314634323120e-02 6.868680119514465332e-01 3.645866215229034424e-01 -2.261461019515991211e-01 -2.840350866317749023e-01 -1.714243441820144653e-01
-4.292454123497009277e-01 6.145759671926498413e-02 1.028889566659927368e-01 2.120226919651031494e-01 7.387955188751220703e-01 -3.250186145305633545e-02 4.334514737129211426e-01 -1.472281962633132935e-01
-8.864027261734008789e-02 1.302214525640010834e-02 -2.796301841735839844e-01 6.630232334136962891e-01 4.652270376682281494e-01 2.039498649537563324e-02 4.922209978103637695e-01 -1.226656809449195862e-01
-1.629853099584579468e-01 -6.196682900190353394e-02 3.665823638439178467e-01 6.028231978416442871e-01 4.645944237709045410e-01 3.256319463253021240e-01 -1.711594462394714355e-01 -3.473294675350189209e-01
-3.830791413784027100e-01 6.529013812541961670e-02 3.753867447376251221e-01 3.298124372959136963e-01 5.768564939498901367e-01 1.586000770330429077e-01 3.990628421306610107e-01 -2.865790426731109619e-01
-2.714530825614929199e-01 -1.017033755779266357e-01 2.000560462474822998e-01 6.357853412628173828e-01 2.258144915103912354e-01 -1.017072498798370361e-01 -2.213045358657836914e-01 -6.011756658554077148e-01
8.380043506622314453e-02 -2.371521666646003723e-02 -2.443948201835155487e-02 3.612019717693328857e-01 4.344699680805206299e-01 -6.720154285430908203e-01 -1.629241704940795898e-01 4.409508705139160156e-01
-5.800223350524902344e-01 -1.589502096176147461e-01 3.160168230533599854e-01 3.726632297039031982e-01 6.246686577796936035e-01 -1.095764059573411942e-02 -9.602895379066467285e-02 -3.431360004469752312e-03
-9.203833341598510742e-02 -2.598576843738555908e-01 2.823809534311294556e-02 7.093501687049865723e-01 3.860286176204681396e-01 -6.563225388526916504e-02 -4.019587934017181396e-01 -3.242396712303161621e-01
5.236638188362121582e-01 -1.150550544261932373e-01 4.713168144226074219e-01 1.665152311325073242e-01 1.868051737546920776e-01 -5.800749063491821289e-01 2.801796197891235352e-01 -1.130845770239830017e-01
1.998966187238693237e-01 -2.896720468997955322e-01 7.413163185119628906e-01 3.833927810192108154e-01 2.003274857997894287e-02 -3.793550729751586914e-01 8.756350725889205933e-02 1.661702692508697510e-01
-1.039867550134658813e-01 -1.179202347993850708e-01 6.414669752120971680e-01 1.147809028625488281e-01 5.497625470161437988e-01 -1.440791487693786621e-01 -2.751959860324859619e-01 3.897394537925720215e-01
-4.952592849731445312e-01 -1.875444203615188599e-01 1.348344236612319946e-01 2.721469998359680176e-01 3.053946495056152344e-01 -4.920434653759002686e-01 2.044607251882553101e-01 -5.001241564750671387e-01
2.832214832305908203e-01 5.669861435890197754e-01 3.674742951989173889e-02 3.119193911552429199e-01 4.134616851806640625e-01 -5.551088452339172363e-01 1.262672692537307739e-01 6.803184747695922852e-02
-4.977591931819915771e-01 3.901484012603759766e-01 1.010105088353157043e-01 3.216856718063354492e-01 6.662210226058959961e-01 -9.603106230497360229e-02 6.848641484975814819e-02 -1.690330058336257935e-01
-2.860357165336608887e-01 -2.264653742313385010e-01 4.072812795639038086e-01 1.423567235469818115e-01 7.894151210784912109e-01 1.830769181251525879e-01 2.492785640060901642e-02 -1.530970484018325806e-01
3.538069427013397217e-01 3.380106389522552490e-01 6.365299224853515625e-01 -3.091544099152088165e-02 2.384196072816848755e-01 -5.401499867439270020e-01 -4.781590774655342102e-02 -5.959248542785644531e-02
-2.557173371315002441e-01 4.222384840250015259e-02 5.012823343276977539e-01 4.070670604705810547e-01 5.124276280403137207e-01 2.808114588260650635e-01 4.008192121982574463e-01 -1.172387301921844482e-01
2.199185043573379517e-01 6.635626405477523804e-02 6.969634294509887695e-01 5.458501577377319336e-01 1.999002248048782349e-01 2.130944579839706421e-01 1.620454788208007812e-01 2.278032153844833374e-01
3.158431267365813255e-03 -2.862120866775512695e-01 1.489066630601882935e-01 8.248342275619506836e-01 2.082009166479110718e-01 -3.562508150935173035e-02 3.864053785800933838e-01 1.470443308353424072e-01
1.861286312341690063e-01 -1.454722415655851364e-02 1.902512460947036743e-01 -1.727760583162307739e-01 5.572783350944519043e-01 -2.570612132549285889e-01 3.046775460243225098e-01 -6.554611921310424805e-01
6.822095066308975220e-02 3.191267251968383789e-01 2.575749456882476807e-01 2.657559514045715332e-01 1.957578212022781372e-01 -8.013733029365539551e-01 -2.702670991420745850e-01 5.448215082287788391e-02
2.237944155931472778e-01 -9.345928207039833069e-03 2.250501811504364014e-01 -2.053346335887908936e-01 5.373124480247497559e-01 -5.597541332244873047e-01 2.660723030567169189e-01 -4.291794300079345703e-01
-9.555521607398986816e-02 1.572818160057067871e-01 1.083271577954292297e-01 5.220507979393005371e-01 1.569633334875106812e-01 -5.316311120986938477e-01 5.202844142913818359e-01 3.223271965980529785e-01
5.671125054359436035e-01 -8.361043781042098999e-02 2.121951431035995483e-01 5.272714495658874512e-01 6.318508088588714600e-02 -4.474040567874908447e-01 3.183958530426025391e-01 -2.069112509489059448e-01
3.263303935527801514e-01 5.687403678894042969e-01 -1.896646432578563690e-02 3.388424217700958252e-01 4.124624431133270264e-01 -4.956414103507995605e-01 1.846135854721069336e-01 -7.071836292743682861e-02
2.635478377342224121e-01 2.410632558166980743e-02 7.728635072708129883e-01 3.328210711479187012e-01 3.144566416740417480e-01 3.182311952114105225e-01 1.462383419275283813e-01 -1.827645674347877502e-02
1.850488930940628052e-01 2.662701010704040527e-01 3.125467896461486816e-01 -1.339160948991775513e-01 7.898941636085510254e-01 -3.212820589542388916e-01 -3.711860254406929016e-02 2.251790612936019897e-01
1.064544543623924255e-01 2.455472052097320557e-01 1.631201654672622681e-01 3.015128076076507568e-01 4.502136409282684326e-01 -6.374044418334960938e-01 -2.989577054977416992e-01 3.354153335094451904e-01
4.037462547421455383e-02 -1.274099200963973999e-01 -5.355093162506818771e-03 4.695347547531127930e-01 6.235971450805664062e-01 -4.542544484138488770e-03 5.271665453910827637e-01 3.079720437526702881e-01
4.027858376502990723e-01 1.943045407533645630e-01 4.812914133071899414e-01 -6.278539448976516724e-02 4.644679129123687744e-01 -4.881457686424255371e-01 2.796649336814880371e-01 1.794341653585433960e-01
5.782169103622436523e-01 -8.418720960617065430e-02 2.900075018405914307e-01 1.446496099233627319e-01 4.721915721893310547e-01 -3.328668773174285889e-01 4.687929153442382812e-01 -4.221690353006124496e-03
5.250011086463928223e-01 -3.138216212391853333e-02 4.019859433174133301e-01 1.931693404912948608e-01 2.264984101057052612e-01 -5.661168098449707031e-01 3.800253272056579590e-01 -9.095599502325057983e-02
-2.620501220226287842e-01 7.139931898564100266e-03 9.845426678657531738e-02 8.930956721305847168e-01 1.360874474048614502e-01 7.996547035872936249e-03 3.159948289394378662e-01 7.435717433691024780e-02
-6.004868820309638977e-02 -3.383272290229797363e-01 -1.804788708686828613e-01 5.850728154182434082e-01 5.490854382514953613e-01 -2.644893527030944824e-01 1.083467453718185425e-01 -3.519343137741088867e-01
3.308075666427612305e-01 4.128817021846771240e-01 1.144857108592987061e-01 3.014593422412872314e-01 2.347893565893173218e-01 -6.302828788757324219e-01 -6.108544766902923584e-02 -3.999953269958496094e-01
-5.749352574348449707e-01 9.496355801820755005e-02 2.177388072013854980e-01 2.795251905918121338e-01 4.300503432750701904e-01 -2.680085599422454834e-01 1.842251978814601898e-02 -5.270441770553588867e-01
2.869717180728912354e-01 1.305534541606903076e-01 4.162463247776031494e-01 4.201038554310798645e-02 7.722234725952148438e-01 -7.393944263458251953e-02 -3.147004246711730957e-01 1.573047339916229248e-01
3.146789669990539551e-01 3.333720266819000244e-01 1.024172306060791016e-01 2.371174246072769165e-01 5.857378840446472168e-01 -5.436022877693176270e-01 -1.799060404300689697e-01 2.284029424190521240e-01
-3.677847087383270264e-01 -2.901471778750419617e-02 2.824032008647918701e-01 5.518731474876403809e-01 1.703832894563674927e-01 -1.587461680173873901e-01 -1.371293812990188599e-01 -6.376063823699951172e-01
3.001820743083953857e-01 -1.516964733600616455e-01 -1.078174412250518799e-01 4.783774614334106445e-01 1.899020820856094360e-01 -4.675588607788085938e-01 5.789165571331977844e-02 -6.232043504714965820e-01
2.654791474342346191e-01 -1.979973539710044861e-02 5.828605294227600098e-01 6.363753080368041992e-01 2.308785319328308105e-01 2.888928949832916260e-01 1.591735631227493286e-01 1.494275778532028198e-01
9.105880558490753174e-02 -2.344632446765899658e-01 1.878126859664916992e-01 -1.607540398836135864e-01 5.325862169265747070e-01 -3.550631403923034668e-01 2.492852360010147095e-01 -6.354201436042785645e-01
-4.378057718276977539e-01 7.743552327156066895e-02 4.322065412998199463e-01 2.422889024019241333e-01 6.854849457740783691e-01 1.190513148903846741e-01 2.560860216617584229e-01 -8.473865687847137451e-02
-2.967187166213989258e-01 1.102221757173538208e-01 3.931519091129302979e-01 3.451621830463409424e-01 6.350694894790649414e-01 2.333840429782867432e-01 3.989334404468536377e-01 -9.578245878219604492e-02
6.647104769945144653e-02 1.627832353115081787e-01 1.391670405864715576e-01 4.600737243890762329e-02 4.170628488063812256e-01 -4.007664322853088379e-01 1.621727347373962402e-01 -7.659922242164611816e-01
7.390969246625900269e-02 7.189705222845077515e-02 3.113194406032562256e-01 6.892498731613159180e-01 3.044917583465576172e-01 1.816696673631668091e-01 -4.525235891342163086e-01 -2.947647273540496826e-01
4.652707278728485107e-02 -1.791495680809020996e-01 6.455604434013366699e-01 4.984049499034881592e-02 6.241320371627807617e-01 -8.300156891345977783e-02 -2.039812356233596802e-01 3.293476998805999756e-01
3.714142143726348877e-01 -7.246066629886627197e-02 2.488956004381179810e-01 3.243280351161956787e-01 7.552793025970458984e-01 2.429811954498291016e-01 -1.528951078653335571e-01 1.918321400880813599e-01
2.548513114452362061e-01 1.117412596940994263e-01 -6.653219461441040039e-02 5.172052979469299316e-01 5.689243674278259277e-01 -1.344273090362548828e-01 4.735756814479827881e-01 2.908906340599060059e-01
2.611876726150512695e-01 3.214644491672515869e-01 -7.853128015995025635e-02 4.924991428852081299e-01 3.185199797153472900e-01 -5.178756117820739746e-01 4.473337233066558838e-01 9.980652481317520142e-02
2.985086739063262939e-01 -5.309521555900573730e-01 6.632652133703231812e-02 5.780922174453735352e-01 4.719287455081939697e-01 -8.016558736562728882e-02 -2.165324240922927856e-01 1.198468729853630066e-01
-6.396159529685974121e-01 -7.594227045774459839e-02 6.818079948425292969e-02 4.236361086368560791e-01 3.917051851749420166e-01 -4.281795918941497803e-01 -1.643787883222103119e-02 -2.529170811176300049e-01
-6.070507168769836426e-01 3.676529228687286377e-01 2.484993785619735718e-01 3.082727491855621338e-01 5.242273211479187012e-01 -1.678305268287658691e-01 1.669450700283050537e-01 -9.319103509187698364e-02
-4.317997992038726807e-01 -1.264820694923400879e-01 3.216831684112548828e-01 5.916172266006469727e-01 1.376995742321014404e-01 -1.115909665822982788e-01 1.077419891953468323e-01 -5.486695766448974609e-01
-5.314682126045227051e-01 -1.626496613025665283e-01 2.797639071941375732e-01 4.256920516490936279e-02 6.579105257987976074e-01 -2.138105928897857666e-01 4.600889608263969421e-02 -3.610107600688934326e-01
-1.124802678823471069e-01 -3.318449556827545166e-01 -1.052815392613410950e-01 4.746463894844055176e-01 3.076048195362091064e-01 -5.192222595214843750e-01 4.748913943767547607e-01 2.260965555906295776e-01
2.423698902130126953e-01 2.705046236515045166e-01 2.780421078205108643e-01 4.937418997287750244e-01 -1.148001477122306824e-01 -6.668262481689453125e-01 2.467291057109832764e-01 -1.681782305240631104e-01
-4.673988223075866699e-01 -7.102910429239273071e-02 3.681986927986145020e-01 3.019467368721961975e-02 4.271132051944732666e-01 -2.705129384994506836e-01 -2.611880749464035034e-02 -6.194564104080200195e-01
-2.468769848346710205e-01 2.979911267757415771e-01 1.495649218559265137e-01 4.540766477584838867e-01 7.333763837814331055e-01 2.275262176990509033e-01 1.215111762285232544e-01 -1.316195130348205566e-01
-1.281778886914253235e-02 -3.349008783698081970e-02 1.650374382734298706e-01 8.041562438011169434e-01 2.077293992042541504e-01 3.607029095292091370e-02 -4.355770349502563477e-01 -3.010476827621459961e-01
7.430887967348098755e-02 -3.694714009761810303e-01 6.457974910736083984e-01 -4.880800098180770874e-02 5.149880051612854004e-01 -3.030949234962463379e-01 -2.838902175426483154e-01 2.932252548635005951e-02
-1.441055387258529663e-01 -2.823863029479980469e-01 3.231174945831298828e-01 7.617658376693725586e-01 7.993450015783309937e-02 -8.329305797815322876e-02 4.278654754161834717e-01 1.356585919857025146e-01
-3.260253965854644775e-01 3.124757669866085052e-02 3.707889914512634277e-01 3.272506296634674072e-01 5.995812416076660156e-01 2.496763020753860474e-01 3.621720969676971436e-01 -3.084628880023956299e-01
1.555208563804626465e-01 3.698518872261047363e-01 4.856055080890655518e-01 4.719614610075950623e-02 2.470581531524658203e-01 -6.869584321975708008e-01 -2.256813943386077881e-01 1.307703405618667603e-01
1.400858312845230103e-01 -6.698521375656127930e-01 7.951817661523818970e-02 3.746264576911926270e-01 5.343433618545532227e-01 -2.623430788516998291e-01 -2.272577583789825439e-02 1.736166179180145264e-01
-1.277353316545486450e-01 4.366848617792129517e-03 1.684532016515731812e-01 6.261839270591735840e-01 3.790502846240997314e-01 1.021208241581916809e-02 6.107022762298583984e-01 2.155021429061889648e-01
8.319276571273803711e-02 -4.200396239757537842e-01 4.542822018265724182e-02 2.851395905017852783e-01 6.324564218521118164e-01 -3.961019814014434814e-01 -3.502197563648223877e-01 2.317882776260375977e-01
6.546312477439641953e-03 2.395188361406326294e-01 -5.983979254961013794e-02 6.267160773277282715e-01 2.679019868373870850e-01 -3.973995447158813477e-01 4.452863335609436035e-01 3.438839018344879150e-01
-3.273942768573760986e-01 2.266003191471099854e-02 4.789693653583526611e-01 4.290605783462524414e-01 5.162249207496643066e-01 2.664867937564849854e-01 3.298759460449218750e-01 -1.802032738924026489e-01
-9.250931441783905029e-02 8.934706449508666992e-02 5.289158821105957031e-01 5.575819015502929688e-01 8.019162714481353760e-02 7.436760514974594116e-02 -4.105720818042755127e-01 -4.607373476028442383e-01
-1.470092087984085083e-01 7.355671375989913940e-02 2.926541268825531006e-01 5.885736346244812012e-01 2.959122955799102783e-01 2.545235157012939453e-01 1.749378740787506104e-01 -5.982999205589294434e-01
4.452305845916271210e-03 -4.928162693977355957e-01 3.025092780590057373e-01 -2.386272400617599487e-01 4.866623580455780029e-01 -3.505300879478454590e-01 2.567649483680725098e-01 -4.278057217597961426e-01
3.058126661926507950e-03 6.239465475082397461e-01 -8.728267997503280640e-02 4.519809186458587646e-01 3.073024153709411621e-01 -5.494082570075988770e-01 -4.580435156822204590e-02 1.985452882945537567e-02
-5.003444477915763855e-02 2.562329173088073730e-01 3.127783238887786865e-01 1.250531822443008423e-01 5.102645754814147949e-01 -4.866961240768432617e-01 -1.042340695858001709e-01 5.570144057273864746e-01
3.250959813594818115e-01 2.444965988397598267e-01 5.183356404304504395e-01 -1.162877753376960754e-01 3.770281970500946045e-01 -6.151582598686218262e-01 1.054586023092269897e-01 1.436935067176818848e-01
-7.698744535446166992e-02 -1.174056231975555420e-01 9.592507034540176392e-02 2.298702150583267212e-01 3.789798617362976074e-01 -7.280537486076354980e-01 -1.656294018030166626e-01 4.659678041934967041e-01
-8.505195379257202148e-02 1.021414529532194138e-02 1.144478768110275269e-01 5.192223191261291504e-01 1.841848641633987427e-01 -4.909690916538238525e-01 5.556619167327880859e-01 3.552980422973632812e-01
5.240026861429214478e-02 -2.019744366407394409e-01 8.714520335197448730e-01 3.598176836967468262e-01 8.162151277065277100e-02 1.915597915649414062e-01 1.507380306720733643e-01 -3.852608799934387207e-02
1.561636477708816528e-01 -5.009331107139587402e-01 -1.334996707737445831e-02 5.269488096237182617e-01 5.250404477119445801e-01 -1.455588787794113159e-01 -3.639697432518005371e-01 -1.322753876447677612e-01
5.469732284545898438e-01 -3.818373680114746094e-01 4.129299521446228027e-01 -4.484355449676513672e-02 4.432123601436614990e-01 -3.092752993106842041e-01 -1.432886160910129547e-02 -3.003411293029785156e-01
7.100995630025863647e-02 -1.390803754329681396e-01 4.589291810989379883e-01 6.970090270042419434e-01 -7.958757877349853516e-02 -3.837292790412902832e-01 3.409094512462615967e-01 9.682589024305343628e-02
-4.774431288242340088e-01 -2.707929015159606934e-01 -1.514805704355239868e-01 4.553737640380859375e-01 5.645319223403930664e-01 -2.613073289394378662e-01 2.360036373138427734e-01 -1.604123860597610474e-01
3.544718027114868164e-01 4.250059425830841064e-01 -6.635399907827377319e-02 4.332533776760101318e-01 5.043764114379882812e-01 -4.885243773460388184e-01 -8.759834617376327515e-02 2.971937879920005798e-02
6.437931954860687256e-02 3.661129996180534363e-02 -1.682059168815612793e-01 1.450902074575424194e-01 4.078424572944641113e-01 -6.405850648880004883e-01 2.083312124013900757e-01 -5.701614618301391602e-01
-6.120828986167907715e-01 -8.807747811079025269e-02 -2.597762644290924072e-02 5.228776931762695312e-01 4.028987586498260498e-01 -4.001823663711547852e-01 -1.506836991757154465e-02 -1.442934274673461914e-01
1.494552195072174072e-01 4.027715325355529785e-01 -1.856670528650283813e-01 2.029202878475189209e-01 8.252614140510559082e-01 -2.415304780006408691e-01 1.864849776029586792e-02 6.954717449843883514e-03
5.573306083679199219e-01 -1.513316929340362549e-01 6.442738771438598633e-01 1.465077996253967285e-01 5.796838551759719849e-02 -3.964694440364837646e-01 1.682083606719970703e-01 -2.026958316564559937e-01
-1.242481842637062073e-01 -4.051532447338104248e-01 8.365036249160766602e-01 2.603122293949127197e-01 7.453477382659912109e-02 4.423191025853157043e-02 -8.464140444993972778e-02 -1.955420374870300293e-01
-3.775092586874961853e-02 4.774747192859649658e-01 -6.744030117988586426e-02 2.390165925025939941e-01 4.956351220607757568e-01 -6.664233207702636719e-01 6.306396424770355225e-02 -1.231438890099525452e-01
-4.815107285976409912e-01 1.628261357545852661e-01 3.413664177060127258e-02 3.931337893009185791e-01 5.790153145790100098e-01 -1.336028575897216797e-01 4.780642986297607422e-01 -6.528121978044509888e-02
-3.589807450771331787e-01 1.313625872135162354e-01 3.519560098648071289e-01 2.809080779552459717e-01 6.046402454376220703e-01 1.766639947891235352e-01 4.263851940631866455e-01 -2.692398428916931152e-01
3.967686891555786133e-01 4.148981068283319473e-03 1.904376447200775146e-01 1.692379713058471680e-01 5.246261954307556152e-01 -5.071350336074829102e-01 3.488824665546417236e-01 3.514422476291656494e-01
-8.768757805228233337e-03 -2.643622457981109619e-01 2.298784852027893066e-01 6.330407410860061646e-02 5.537056922912597656e-01 -6.067880988121032715e-01 -1.789047718048095703e-01 4.079160392284393311e-01
7.881791889667510986e-02 -1.142791658639907837e-01 3.579952120780944824e-01 7.890437841415405273e-01 3.787615150213241577e-02 1.297302246093750000e-01 -2.616669833660125732e-01 -3.784747421741485596e-01
-5.242040380835533142e-03 -4.192572832107543945e-01 8.013501167297363281e-01 3.275440335273742676e-01 7.351730484515428543e-03 4.317961633205413818e-02 1.155268996953964233e-01 -2.438930273056030273e-01
-6.978323310613632202e-02 -5.072783231735229492e-01 5.361928939819335938e-01 6.439853310585021973e-01 2.458058483898639679e-02 -1.107438206672668457e-01 1.142681017518043518e-01 9.825181216001510620e-02
4.028361439704895020e-01 -2.219586074352264404e-02 4.069136977195739746e-01 4.895729422569274902e-01 6.436605006456375122e-02 -4.752169251441955566e-01 3.997435271739959717e-01 2.054287344217300415e-01
1.626207232475280762e-01 2.230590432882308960e-01 -1.531418710947036743e-01 3.385566473007202148e-01 6.888160109519958496e-01 -4.661552011966705322e-01 -2.663557231426239014e-01 1.516984552145004272e-01
3.097513318061828613e-01 -1.323314309120178223e-01 7.355531454086303711e-01 3.820970654487609863e-01 2.945444583892822266e-01 3.213722407817840576e-01 5.784658715128898621e-02 -7.825073599815368652e-02
-2.738527767360210419e-02 -5.365654230117797852e-01 5.313608050346374512e-01 3.901641666889190674e-01 7.814720273017883301e-02 -2.863048315048217773e-01 -3.918058276176452637e-01 -1.875793039798736572e-01
-1.660594046115875244e-01 4.122053980827331543e-01 -2.582729095593094826e-03 3.720606863498687744e-01 7.438943982124328613e-01 9.851811826229095459e-02 3.177884817123413086e-01 -9.724318515509366989e-04
3.257035017013549805e-01 3.694590032100677490e-01 4.872791767120361328e-01 5.403880476951599121e-01 -2.282457351684570312e-01 -3.014110326766967773e-01 7.994523644447326660e-02 -2.803947329521179199e-01
-4.683843255043029785e-01 -2.162206172943115234e-01 3.263331055641174316e-01 1.401703953742980957e-01 3.301127851009368896e-01 -3.712166249752044678e-01 9.643657132983207703e-03 -6.007119417190551758e-01
4.470757544040679932e-01 3.263500928878784180e-01 2.676846981048583984e-01 3.474558889865875244e-01 6.338281631469726562e-01 -8.888683468103408813e-02 -2.700918316841125488e-01 1.365629732608795166e-01
5.019393563270568848e-02 -6.272053718566894531e-01 -9.123247861862182617e-02 5.877212882041931152e-01 4.275988638401031494e-01 -2.402369678020477295e-01 -3.540782257914543152e-02 9.244436025619506836e-02
3.771158754825592041e-01 -1.395398527383804321e-01 3.762926757335662842e-01 5.136910676956176758e-01 4.345406293869018555e-01 3.505501151084899902e-01 3.418427407741546631e-01 6.534621864557266235e-02
4.168445765972137451e-01 1.254768967628479004e-01 2.058392912149429321e-01 4.904493987560272217e-01 2.550359964370727539e-01 -6.795448064804077148e-01 -1.313869003206491470e-02 2.426287531852722168e-02
1.780851930379867554e-01 1.150908917188644409e-01 6.467371582984924316e-01 -1.410008519887924194e-01 3.613341450691223145e-01 -5.125135779380798340e-01 -3.376342356204986572e-01 9.828507155179977417e-02
3.263655602931976318e-01 1.468272209167480469e-01 2.071552164852619171e-02 3.793113827705383301e-01 6.012867093086242676e-01 -7.515954319387674332e-03 5.440379381179809570e-01 2.646536529064178467e-01
-5.010659694671630859e-01 2.387404628098011017e-02 2.956719323992729187e-02 4.597403407096862793e-01 6.046400070190429688e-01 -1.477013528347015381e-01 3.855791687965393066e-01 7.137813139706850052e-03
3.986432850360870361e-01 2.244668304920196533e-01 9.453257173299789429e-02 2.707225680351257324e-01 3.899363875389099121e-01 -2.576726078987121582e-01 7.000018358230590820e-01 4.779288545250892639e-03
2.206206619739532471e-01 -1.746171414852142334e-01 5.363733172416687012e-01 5.128278732299804688e-01 -1.784942150115966797e-01 -5.483045578002929688e-01 1.923666447401046753e-01 2.537023462355136871e-02
3.280171379446983337e-02 -1.341270208358764648e-01 7.250148653984069824e-01 1.099604666233062744e-01 5.160466432571411133e-01 -3.185474127531051636e-02 -3.163548707962036133e-01 2.753123044967651367e-01
3.708446323871612549e-01 3.533911406993865967e-01 3.763459920883178711e-01 -1.263149082660675049e-01 7.064350843429565430e-01 -2.702818512916564941e-01 3.907628729939460754e-02 7.979749143123626709e-02
4.323904812335968018e-01 -1.036262884736061096e-01 4.597315490245819092e-01 5.224983692169189453e-01 3.888204097747802734e-01 3.661968708038330078e-01 1.582347899675369263e-01 8.730860799551010132e-02
2.520086467266082764e-01 1.349151283502578735e-01 -7.290989905595779419e-02 2.584828436374664307e-01 3.426487743854522705e-01 -5.342042446136474609e-01 2.369480878114700317e-01 -6.222808957099914551e-01
-9.753491729497909546e-02 3.468015044927597046e-02 4.145713150501251221e-01 2.993784546852111816e-01 5.969699621200561523e-01 4.156626462936401367e-01 2.988284826278686523e-01 -3.306666612625122070e-01
1.188916712999343872e-01 6.312148272991180420e-02 -1.360742002725601196e-01 7.137336134910583496e-01 5.187169909477233887e-01 1.579312980175018311e-01 -2.966504096984863281e-01 -2.682117223739624023e-01
5.395767688751220703e-01 3.129157125949859619e-01 1.272618025541305542e-01 2.044145464897155762e-01 4.686169326305389404e-01 -9.593588113784790039e-02 5.797823145985603333e-02 -5.663857460021972656e-01
-5.416198372840881348e-01 3.433677926659584045e-02 -7.789569906890392303e-03 4.694409072399139404e-01 3.927839696407318115e-01 -3.424690663814544678e-01 1.507253348827362061e-01 -4.367507994174957275e-01
-3.769542872905731201e-01 -6.824399530887603760e-02 3.480580151081085205e-01 2.484788298606872559e-01 2.652507722377777100e-01 -2.043278068304061890e-01 2.608606033027172089e-02 -7.467087507247924805e-01
1.597377061843872070e-01 -4.163703322410583496e-01 5.862280130386352539e-01 4.950817227363586426e-01 -4.794111847877502441e-02 -3.867579996585845947e-01 -1.495072841644287109e-01 -1.952380836009979248e-01
-1.045376136898994446e-01 -2.223204225301742554e-01 7.895953059196472168e-01 3.071292936801910400e-01 -1.092321053147315979e-02 -3.328437507152557373e-01 -1.685628592967987061e-01 2.872957587242126465e-01
1.319398432970046997e-01 3.417267203330993652e-01 4.818433821201324463e-01 -5.712270736694335938e-03 1.520205289125442505e-01 -7.232325077056884766e-01 -1.400353386998176575e-03 -2.956883609294891357e-01
-4.532469436526298523e-03 -5.710128694772720337e-02 -1.834890842437744141e-01 8.599274158477783203e-01 2.533800303936004639e-01 -1.962761133909225464e-01 3.302225470542907715e-01 1.086404994130134583e-01
5.725279077887535095e-02 1.467287838459014893e-01 5.863135457038879395e-01 1.273550093173980713e-01 6.364002823829650879e-01 -2.253551967442035675e-02 -2.043465524911880493e-01 4.098038375377655029e-01
-1.898290365934371948e-01 -6.071314811706542969e-01 8.329572528600692749e-02 2.983500063419342041e-01 6.048094630241394043e-01 -8.264721930027008057e-02 3.308908343315124512e-01 1.314975470304489136e-01
2.836493402719497681e-02 -6.347123384475708008e-01 1.091181710362434387e-01 4.873360693454742432e-01 5.122776627540588379e-01 -2.160705327987670898e-01 -8.592720329761505127e-02 1.744541227817535400e-01
-1.924889683723449707e-01 4.541584849357604980e-02 2.953067421913146973e-01 7.489646673202514648e-01 1.251413971185684204e-01 -9.255553036928176880e-02 4.356690943241119385e-01 3.141606450080871582e-01
-9.561472572386264801e-03 1.741653084754943848e-01 4.081808775663375854e-02 1.147990822792053223e-01 3.975878953933715820e-01 -8.634125590324401855e-01 5.893280357122421265e-02 2.184025943279266357e-01
1.499866098165512085e-01 1.591369509696960449e-01 7.249653935432434082e-01 3.777650296688079834e-01 -1.658415049314498901e-01 -4.136846363544464111e-01 2.420764416456222534e-01 1.632755100727081299e-01
-4.052673876285552979e-01 5.986087024211883545e-02 1.355263143777847290e-01 6.553195714950561523e-01 1.626886427402496338e-01 -1.577440351247787476e-01 1.592992991209030151e-01 -5.546501874923706055e-01
5.162076950073242188e-01 -5.058553814888000488e-01 4.472491443157196045e-01 7.674558460712432861e-02 3.220268487930297852e-01 -1.619616746902465820e-01 2.683618664741516113e-01 -2.641351222991943359e-01
5.072594285011291504e-01 2.206384241580963135e-01 9.894882142543792725e-02 4.058241844177246094e-01 3.389948904514312744e-01 -6.028542518615722656e-01 1.882436126470565796e-01 -7.573740929365158081e-02
9.731153957545757294e-03 -1.964010894298553467e-01 -7.929722964763641357e-02 3.998881578445434570e-01 3.314926028251647949e-01 -4.674629569053649902e-01 6.615903973579406738e-01 1.703601926565170288e-01
2.795455157756805420e-01 5.960683822631835938e-01 1.196983456611633301e-01 5.259468555450439453e-01 1.848178952932357788e-01 -1.254747509956359863e-01 4.719500541687011719e-01 -5.450318008661270142e-02
1.826882213354110718e-01 -1.255227327346801758e-01 7.994555830955505371e-01 2.904476225376129150e-01 1.096999272704124451e-01 -4.386215507984161377e-01 -8.749121427536010742e-02 1.237023323774337769e-01
-2.139264643192291260e-01 9.691865742206573486e-02 2.312266081571578979e-01 1.164757460355758667e-01 8.323258161544799805e-01 1.659331023693084717e-01 3.321389853954315186e-01 -2.172406762838363647e-01
-2.550230622291564941e-01 1.390999853610992432e-01 4.862012267112731934e-01 2.911352813243865967e-01 3.093143701553344727e-01 1.862679123878479004e-01 -3.175007924437522888e-02 -6.805024743080139160e-01
-2.364623248577117920e-01 1.034914404153823853e-01 6.513668298721313477e-01 9.979826956987380981e-02 5.575958490371704102e-01 2.876620888710021973e-01 2.190012186765670776e-01 -2.398175597190856934e-01
6.668993830680847168e-01 -3.071454763412475586e-01 3.313655555248260498e-01 3.758060634136199951e-01 1.869836747646331787e-01 -3.366589844226837158e-01 1.863709837198257446e-02 -2.474347651004791260e-01
-5.883274078369140625e-01 -9.216596931219100952e-02 1.335274279117584229e-01 2.768449783325195312e-01 4.652387797832489014e-01 -4.241349995136260986e-01 9.990085847675800323e-03 -3.930218517780303955e-01
-6.261014938354492188e-02 -4.568673074245452881e-01 7.942221760749816895e-01 2.724305093288421631e-01 1.100256443023681641e-01 9.619309753179550171e-02 5.967850610613822937e-02 -2.396347373723983765e-01
4.546504020690917969e-01 4.270077869296073914e-02 6.790422797203063965e-01 1.968973428010940552e-01 9.253067523241043091e-02 -2.810353636741638184e-01 4.517291486263275146e-01 7.651766645722091198e-04
-1.662158221006393433e-01 -1.230255812406539917e-01 1.599415838718414307e-01 7.303537130355834961e-01 2.310976833105087280e-01 -7.059857994318008423e-02 -3.415758907794952393e-01 -4.724137783050537109e-01
1.704119443893432617e-01 -9.935366921126842499e-03 -9.384705871343612671e-02 6.007696986198425293e-01 2.958026230335235596e-01 -4.109321236610412598e-01 5.269652605056762695e-01 2.589842677116394043e-01
2.231623381376266479e-01 5.411878228187561035e-01 3.320745006203651428e-02 2.606095969676971436e-01 3.474658727645874023e-01 -6.724537611007690430e-01 6.365226954221725464e-02 -1.063765585422515869e-01
-5.419915914535522461e-01 6.843326985836029053e-02 3.107237815856933594e-01 5.457578897476196289e-01 2.733790576457977295e-01 -4.664093628525733948e-02 8.786910027265548706e-02 -4.717294275760650635e-01
3.830621242523193359e-01 1.807864010334014893e-01 4.687975347042083740e-01 -3.677630051970481873e-02 5.714024901390075684e-01 -3.915071487426757812e-01 -3.459164500236511230e-01 -4.368246532976627350e-03
2.177726626396179199e-01 1.804817616939544678e-01 3.104264736175537109e-01 2.465313822031021118e-01 4.834223389625549316e-01 -4.989967048168182373e-01 1.074859723448753357e-01 5.182769894599914551e-01
3.554303646087646484e-01 3.889870941638946533e-01 1.567119956016540527e-01 9.857010841369628906e-02 5.898051857948303223e-01 -5.694406032562255859e-01 -7.232286781072616577e-02 1.035390868782997131e-01
-1.346220374107360840e-01 -5.578312277793884277e-01 6.790288686752319336e-01 2.505550980567932129e-01 2.634691894054412842e-01 9.153774380683898926e-02 1.214648187160491943e-01 -2.330113649368286133e-01
3.951579332351684570e-01 2.208658754825592041e-01 4.951991140842437744e-01 3.342464864253997803e-01 1.036983877420425415e-01 -5.266866087913513184e-01 -3.872629106044769287e-01 -9.878072887659072876e-04
-3.702150583267211914e-01 6.363635510206222534e-02 3.017569482326507568e-01 3.350583314895629883e-01 2.782133519649505615e-01 -1.907097697257995605e-01 -9.925291687250137329e-02 -7.293462157249450684e-01
5.348200201988220215e-01 -1.567472070455551147e-01 3.537372648715972900e-01 1.670307368040084839e-01 3.189744055271148682e-01 -4.128691852092742920e-01 5.139536857604980469e-01 -3.804713487625122070e-03
3.068694174289703369e-01 5.623180270195007324e-01 5.117027461528778076e-02 2.310657799243927002e-01 3.696022331714630127e-01 -5.682423710823059082e-01 1.600110977888107300e-01 -2.202520072460174561e-01
-1.227145344018936157e-01 -2.286177128553390503e-02 -1.061181426048278809e-01 6.710591912269592285e-01 4.466878473758697510e-01 -1.716565042734146118e-01 -4.555922150611877441e-01 -2.937291562557220459e-01
2.075350284576416016e-01 1.390921771526336670e-01 -3.591262400150299072e-01 1.971598863601684570e-01 8.067789077758789062e-01 -2.836338281631469727e-01 8.063104748725891113e-02 -1.785982400178909302e-01
-2.845656275749206543e-01 1.802511215209960938e-01 5.648592114448547363e-01 3.289264142513275146e-01 5.579019188880920410e-01 2.806180715560913086e-01 2.223844677209854126e-01 -1.407749801874160767e-01
-1.340156495571136475e-01 -1.078017055988311768e-02 1.057946085929870605e-01 6.885876655578613281e-01 2.854441106319427490e-01 -1.326210945844650269e-01 -5.037429928779602051e-01 -3.791496455669403076e-01
-2.106940373778343201e-02 -6.024698019027709961e-01 1.161899715662002563e-01 3.731361031532287598e-01 3.714825510978698730e-01 -4.529287517070770264e-01 -1.624830961227416992e-01 3.380994498729705811e-01
-1.845212578773498535e-01 1.752632856369018555e-01 4.088670909404754639e-01 6.268057972192764282e-02 1.650038063526153564e-01 -8.470978140830993652e-01 1.285924911499023438e-01 -5.288284644484519958e-02
2.012177407741546631e-01 -1.345168203115463257e-01 4.026581048965454102e-01 2.615920305252075195e-01 5.863983035087585449e-01 -6.269627809524536133e-02 3.293630182743072510e-01 5.045583248138427734e-01
-1.230954900383949280e-01 1.926554888486862183e-01 6.994872093200683594e-01 6.246411800384521484e-02 4.784187376499176025e-01 -1.748181581497192383e-01 -2.588841021060943604e-01 3.578830063343048096e-01
4.581693410873413086e-01 9.489356726408004761e-02 4.289140105247497559e-01 9.964504092931747437e-02 3.142902851104736328e-01 -5.311723947525024414e-01 -3.847320675849914551e-01 -2.413264065980911255e-01
1.310228258371353149e-01 5.532383918762207031e-02 7.380159497261047363e-01 4.369505941867828369e-01 2.612017691135406494e-01 3.062477409839630127e-01 -2.740750014781951904e-01 -8.395059406757354736e-02
-3.171364367008209229e-01 -1.517847329378128052e-01 2.463458776473999023e-01 5.165055394172668457e-01 2.797974348068237305e-01 -1.365853101015090942e-01 -1.452375501394271851e-01 -6.564186215400695801e-01
2.459608018398284912e-01 3.176576197147369385e-01 -1.113968784920871258e-03 3.248574733734130859e-01 6.382968425750732422e-01 -4.818356633186340332e-01 -2.148235440254211426e-01 2.175449877977371216e-01
-4.434361308813095093e-02 3.214790821075439453e-01 7.142629623413085938e-01 -1.555535346269607544e-01 2.863672077655792236e-01 -5.118579864501953125e-01 -1.165295913815498352e-01 5.227411165833473206e-02
3.845209777355194092e-01 1.281363815069198608e-01 3.745127320289611816e-01 1.982282996177673340e-01 1.689053922891616821e-01 -6.504105925559997559e-01 -3.187672197818756104e-01 -3.209279477596282959e-01
6.427812576293945312e-02 4.041548669338226318e-01 3.100165426731109619e-01 3.267889618873596191e-01 5.687122941017150879e-01 -2.250619381666183472e-01 -4.040548205375671387e-01 3.037748634815216064e-01
-5.343507528305053711e-01 1.895949244499206543e-02 2.605581656098365784e-02 4.436012804508209229e-01 5.626240968704223633e-01 -1.990112364292144775e-01 3.968997001647949219e-01 5.448164045810699463e-02
-2.723595798015594482e-01 -3.439015448093414307e-01 1.540710628032684326e-01 4.921783804893493652e-01 2.512218356132507324e-01 -3.999199867248535156e-01 3.925010263919830322e-01 4.055476486682891846e-01
1.764757633209228516e-01 -4.220043122768402100e-01 -2.189691364765167236e-01 4.150397777557373047e-01 3.508361279964447021e-01 -6.212024688720703125e-01 1.912014782428741455e-01 -1.581983715295791626e-01
3.630783855915069580e-01 -1.117532141506671906e-03 3.129920363426208496e-01 5.331826806068420410e-01 8.442905545234680176e-02 -6.918132901191711426e-01 9.671374224126338959e-03 -9.877507574856281281e-03
4.799838960170745850e-01 1.055617928504943848e-01 2.076498270034790039e-01 3.331806659698486328e-01 4.178763926029205322e-01 2.872600033879280090e-02 6.543165445327758789e-01 2.771934866905212402e-02
2.267068177461624146e-01 4.794450104236602783e-01 5.024165511131286621e-01 -1.327135562896728516e-01 3.406954407691955566e-01 -3.860707283020019531e-01 -1.421340107917785645e-01 -4.041970074176788330e-01
2.256124317646026611e-01 6.290324032306671143e-02 -2.418935149908065796e-01 4.735626280307769775e-01 7.693128585815429688e-01 3.871978446841239929e-02 2.585938274860382080e-01 4.643039405345916748e-02
-1.119819805026054382e-01 -5.390819311141967773e-01 5.259535908699035645e-01 3.618476688861846924e-01 -6.384401116520166397e-03 -4.748042821884155273e-01 2.152065187692642212e-01 1.322723925113677979e-01
1.242641136050224304e-01 2.220231741666793823e-01 6.740138679742813110e-02 1.773488670587539673e-01 6.464780569076538086e-01 -5.339390635490417480e-01 -4.222075939178466797e-01 1.341067701578140259e-01
1.013940274715423584e-01 -1.141395270824432373e-01 1.366949677467346191e-01 5.924389958381652832e-01 4.304528534412384033e-01 1.506781727075576782e-01 -4.466671049594879150e-01 -4.466731548309326172e-01
5.741276219487190247e-02 1.235043555498123169e-01 2.504908144474029541e-01 5.212869048118591309e-01 8.281750231981277466e-02 -4.801678359508514404e-01 5.396400094032287598e-01 3.439965248107910156e-01
-4.159987345337867737e-02 -4.669205546379089355e-01 6.655261516571044922e-01 1.651352047920227051e-01 6.146770715713500977e-02 -4.893246889114379883e-01 1.184272468090057373e-01 2.298218011856079102e-01
4.551248848438262939e-01 -2.017539441585540771e-01 4.238815903663635254e-01 3.878671303391456604e-02 3.162327706813812256e-01 -5.228479504585266113e-01 4.331741333007812500e-01 -9.981842339038848877e-02
1.302596926689147949e-01 -3.030894100666046143e-01 5.832582116127014160e-01 4.281101822853088379e-01 -1.124695837497711182e-01 -5.553776621818542480e-01 -2.157198339700698853e-01 -8.493059314787387848e-03
1.599695160984992981e-02 -2.522981464862823486e-01 6.085011363029479980e-01 6.557508111000061035e-01 -1.554014682769775391e-01 -8.977402746677398682e-02 3.161418735980987549e-01 -6.043421477079391479e-02
-3.019481003284454346e-01 1.073778271675109863e-01 5.559749007225036621e-01 4.578754603862762451e-01 4.418606460094451904e-01 3.341178596019744873e-01 2.265954613685607910e-01 -1.425421237945556641e-01
1.606822162866592407e-01 2.110975235700607300e-01 -1.044977232813835144e-01 8.126289844512939453e-01 3.839428722858428955e-01 -2.318957895040512085e-01 2.369008958339691162e-01 -3.199686482548713684e-02
-8.959210664033889771e-02 -3.398107290267944336e-01 4.806751012802124023e-01 6.952372789382934570e-01 1.585756428539752960e-02 -2.582249045372009277e-01 2.768714129924774170e-01 -1.360488235950469971e-01
-2.041375637054443359e-01 6.366591155529022217e-02 3.065402209758758545e-01 6.614956259727478027e-01 5.045214295387268066e-01 3.755384683609008789e-01 3.100449452176690102e-03 -1.647739261388778687e-01
1.512375622987747192e-01 2.598358988761901855e-01 4.542746543884277344e-01 8.131948113441467285e-02 4.455493092536926270e-01 -5.339027643203735352e-01 -2.710969001054763794e-02 4.607956111431121826e-01
3.817562758922576904e-01 -2.158279903233051300e-02 3.268681764602661133e-01 2.657070159912109375e-01 3.693211376667022705e-01 -1.826557815074920654e-01 6.646966934204101562e-01 2.545003592967987061e-01
-1.624006927013397217e-01 -4.619739055633544922e-01 7.597168087959289551e-01 1.453241109848022461e-01 2.286265641450881958e-01 8.747420459985733032e-02 3.569863736629486084e-02 -3.173660933971405029e-01
8.151427656412124634e-02 -2.743836641311645508e-01 6.475234627723693848e-01 5.507505536079406738e-01 2.315794080495834351e-01 3.034196794033050537e-01 -1.746532618999481201e-01 -1.387805789709091187e-01
-8.880832046270370483e-02 -1.703541278839111328e-01 1.098897382616996765e-01 7.689426541328430176e-01 3.150095641613006592e-01 -5.601426213979721069e-02 -4.748864173889160156e-01 -1.784885227680206299e-01
2.637890353798866272e-02 3.824449181556701660e-01 6.226640343666076660e-01 -1.306362897157669067e-01 1.903101503849029541e-01 -6.324035525321960449e-01 -6.330157071352005005e-02 -9.002523124217987061e-02
1.534614432603120804e-02 1.773771494626998901e-01 4.947576224803924561e-01 2.838163375854492188e-01 4.983658790588378906e-01 -1.668276488780975342e-01 -4.593619108200073242e-01 3.946537077426910400e-01
-1.826782524585723877e-01 -2.105173915624618530e-01 3.144790232181549072e-01 3.327286839485168457e-01 4.314808547496795654e-01 3.811724483966827393e-02 6.943008303642272949e-01 -2.074208408594131470e-01
-5.128784775733947754e-01 -4.646093025803565979e-02 2.085142880678176880e-01 5.017464756965637207e-01 6.144742369651794434e-01 5.164318904280662537e-02 1.580542325973510742e-01 -1.853177249431610107e-01
1.129338815808296204e-01 1.926314681768417358e-01 6.609327793121337891e-01 1.447843313217163086e-01 6.349856257438659668e-01 1.249779760837554932e-01 -6.416663527488708496e-02 2.634406387805938721e-01
3.887789547443389893e-01 -5.442038550972938538e-02 1.760904304683208466e-02 4.378724098205566406e-01 1.820182055234909058e-01 -6.927880048751831055e-01 3.427712321281433105e-01 -1.525413244962692261e-01
1.728589273989200592e-02 -6.400997042655944824e-01 5.925151109695434570e-01 -3.740604594349861145e-02 1.578714847564697266e-01 -3.237282931804656982e-01 1.767748743295669556e-01 -2.766358256340026855e-01
1.497707664966583252e-01 -2.574916183948516846e-01 7.214319705963134766e-01 1.017671898007392883e-01 4.876945316791534424e-01 1.741983741521835327e-02 -3.022913336753845215e-01 2.256474494934082031e-01
4.801793396472930908e-01 -2.518447674810886383e-02 2.677594721317291260e-01 5.031439065933227539e-01 4.758772253990173340e-01 4.151776731014251709e-01 2.121278047561645508e-01 -1.071235164999961853e-02
4.266552031040191650e-01 -3.987043201923370361e-01 2.125521749258041382e-01 3.561871647834777832e-01 4.820680916309356689e-01 -7.788645476102828979e-02 -4.826760888099670410e-01 -1.245802789926528931e-01
9.459207952022552490e-02 -2.319961041212081909e-01 5.618144273757934570e-01 -2.263227850198745728e-01 5.283860564231872559e-01 -4.319931864738464355e-01 -3.200298249721527100e-01 4.630144685506820679e-02
-1.669752150774002075e-01 2.583966590464115143e-02 4.278933703899383545e-01 6.138380169868469238e-01 1.074328869581222534e-01 1.136088147759437561e-01 -2.195977419614791870e-01 -5.821422338485717773e-01
-4.317311942577362061e-01 -6.495766341686248779e-02 2.591966986656188965e-01 3.047148883342742920e-01 2.658730745315551758e-01 -3.090832233428955078e-01 -1.150846481323242188e-01 -6.854848265647888184e-01
1.032528504729270935e-01 4.454720020294189453e-01 7.201301399618387222e-03 1.742105036973953247e-01 6.155422925949096680e-01 -5.610959529876708984e-01 -2.577795386314392090e-01 1.792001724243164062e-02
4.229928851127624512e-01 3.704361021518707275e-01 3.331737518310546875e-01 4.122471436858177185e-02 4.839867949485778809e-01 -5.747755169868469238e-01 2.616088278591632843e-02 -7.652017474174499512e-02
2.804643213748931885e-01 -3.494361042976379395e-01 1.593490242958068848e-01 7.639414668083190918e-01 1.900400035083293915e-02 -2.008386328816413879e-02 1.548505574464797974e-01 -4.068075418472290039e-01
1.659037619829177856e-01 -1.488408353179693222e-02 2.034213095903396606e-01 6.958293169736862183e-02 4.167433381080627441e-01 -6.157281994819641113e-01 5.175621509552001953e-01 3.246005177497863770e-01
4.998138248920440674e-01 7.855030894279479980e-02 2.526645660400390625e-01 3.413717150688171387e-01 2.969568967819213867e-01 -4.156042337417602539e-01 -3.930563926696777344e-01 -3.850173652172088623e-01
8.091261982917785645e-02 -1.782227158546447754e-01 -2.650254033505916595e-02 4.974950850009918213e-01 6.067219376564025879e-01 4.378235898911952972e-03 5.327846407890319824e-01 2.479833513498306274e-01
-1.543217450380325317e-01 -1.137988418340682983e-01 3.671591877937316895e-01 7.511372566223144531e-01 6.733395904302597046e-02 -1.259743869304656982e-01 3.973289728164672852e-01 2.931685447692871094e-01
-4.977360069751739502e-01 -1.831457614898681641e-01 -1.037734746932983398e-01 3.924288451671600342e-01 5.261049866676330566e-01 -3.773549497127532959e-01 -8.045725524425506592e-02 -3.581766784191131592e-01
1.168826222419738770e-01 3.459518253803253174e-01 -2.970705032348632812e-01 2.734722495079040527e-01 8.174755573272705078e-01 -2.098626643419265747e-02 -3.419445827603340149e-02 -1.836897134780883789e-01
-2.235519438982009888e-01 -5.470253825187683105e-01 -1.463795453310012817e-01 5.018868446350097656e-01 4.589575529098510742e-01 -2.260181605815887451e-01 6.408571451902389526e-02 -3.341213166713714600e-01
2.321487851440906525e-02 -2.371655851602554321e-01 2.564977481961250305e-02 3.577457666397094727e-01 5.388725996017456055e-01 -3.538179397583007812e-01 3.917014002799987793e-01 4.955529868602752686e-01
3.818871080875396729e-02 -2.162014879286289215e-02 7.480561137199401855e-01 -4.936919733881950378e-02 5.311959385871887207e-01 -9.529278427362442017e-02 -6.672195345163345337e-02 3.746297955513000488e-01
4.635744914412498474e-02 2.838715612888336182e-01 3.919195234775543213e-01 6.131460070610046387e-01 9.616180509328842163e-02 2.182759493589401245e-01 -6.524948030710220337e-02 -5.714632272720336914e-01
1.897916495800018311e-01 5.823200941085815430e-02 2.359632104635238647e-01 6.733160614967346191e-01 2.881217598915100098e-01 2.127290815114974976e-01 -4.849489331245422363e-01 -2.968359887599945068e-01
-5.834898352622985840e-01 6.585245952010154724e-03 2.090592086315155029e-01 4.912455379962921143e-01 5.893911719322204590e-01 -2.226652204990386963e-02 1.628957241773605347e-01 7.452116347849369049e-03
5.091984197497367859e-02 -3.079814091324806213e-02 1.864405274391174316e-01 4.578568935394287109e-01 5.477147698402404785e-01 8.536926656961441040e-02 5.946387648582458496e-01 3.019787669181823730e-01
2.879940867424011230e-01 -1.376863569021224976e-01 6.609801054000854492e-01 3.311253488063812256e-01 -4.491148516535758972e-02 -3.838301301002502441e-01 4.155886769294738770e-01 1.717739999294281006e-01
5.732349753379821777e-01 -2.428363114595413208e-01 4.729103147983551025e-01 1.081984937191009521e-01 2.601967751979827881e-01 -4.292043149471282959e-01 -1.290771216154098511e-01 -3.293956220149993896e-01
2.146547436714172363e-01 1.161775067448616028e-01 4.797261655330657959e-01 2.671591341495513916e-01 7.698602974414825439e-02 -7.368208765983581543e-01 -2.990660369396209717e-01 -2.534914016723632812e-02
-8.467639237642288208e-02 -2.642761170864105225e-01 8.755724430084228516e-01 3.212108612060546875e-01 4.277588054537773132e-02 3.579066321253776550e-02 2.035594135522842407e-01 -9.293664246797561646e-02
3.492866158485412598e-01 2.315569221973419189e-01 4.479942321777343750e-01 4.045669734477996826e-01 8.070774376392364502e-03 -6.663792133331298828e-01 -1.188310906291007996e-01 -4.194886609911918640e-02
3.516337648034095764e-02 6.592487692832946777e-01 4.888627231121063232e-01 -5.467080324888229370e-02 3.461335599422454834e-01 -4.176094830036163330e-01 -9.751594066619873047e-02 -1.358809769153594971e-01
1.257912069559097290e-01 5.057277530431747437e-02 1.317898631095886230e-01 2.286297231912612915e-01 4.465437829494476318e-01 -7.651438713073730469e-01 -1.557505279779434204e-01 3.207397460937500000e-01
-1.098996028304100037e-01 -6.364436149597167969e-01 2.963007986545562744e-01 6.472125649452209473e-01 2.240404933691024780e-01 -3.231201693415641785e-02 -1.260753720998764038e-01 -9.513156861066818237e-02
-1.023311093449592590e-01 1.008237078785896301e-01 4.475305974483489990e-01 3.037233352661132812e-01 1.055666431784629822e-01 -1.628192141652107239e-02 6.521955132484436035e-01 -5.000630617141723633e-01
3.516330122947692871e-01 -1.662283986806869507e-01 6.055820584297180176e-01 -1.574905663728713989e-01 3.667274117469787598e-01 -5.555824041366577148e-01 -1.184365600347518921e-01 1.239024684764444828e-03
9.679698944091796875e-02 -3.769507706165313721e-01 2.827619612216949463e-01 7.404014468193054199e-01 9.712931513786315918e-02 1.455805301666259766e-01 -7.619709521532058716e-02 -4.289010465145111084e-01
7.493684533983469009e-03 1.067353785037994385e-02 -3.928587958216667175e-02 5.753033161163330078e-01 1.987269818782806396e-01 -5.385986566543579102e-01 5.162071585655212402e-01 2.669491469860076904e-01
-3.354406356811523438e-02 -3.489231169223785400e-01 8.356291651725769043e-01 2.607153356075286865e-01 4.388371482491493225e-02 -5.948181450366973877e-02 3.149665594100952148e-01 -7.880987226963043213e-02
2.698101289570331573e-02 2.946079075336456299e-01 5.886862277984619141e-01 6.315286159515380859e-01 -1.369519978761672974e-01 -1.052271500229835510e-01 3.698234856128692627e-01 2.236554585397243500e-02
-1.588666141033172607e-01 -5.175644531846046448e-02 4.535603225231170654e-01 7.027332782745361328e-01 5.446144565939903259e-02 1.073062270879745483e-01 -2.892730832099914551e-01 -4.175788760185241699e-01
7.484378293156623840e-03 -4.241039752960205078e-01 5.900642275810241699e-01 3.009673655033111572e-01 1.528651453554630280e-02 -5.466343164443969727e-01 1.630732417106628418e-02 2.863808870315551758e-01
3.287329673767089844e-01 7.772516459226608276e-02 2.418690323829650879e-01 -6.430988758802413940e-02 4.972440600395202637e-01 -3.922510147094726562e-01 6.353650689125061035e-01 -1.358522027730941772e-01
2.391592413187026978e-01 2.893917262554168701e-01 3.624777197837829590e-01 4.773578941822052002e-01 -2.998795919120311737e-02 -6.703097224235534668e-01 -2.222091406583786011e-01 -1.426389534026384354e-02
5.117149949073791504e-01 -2.469691187143325806e-01 4.590987265110015869e-01 1.672887057065963745e-01 2.439305633306503296e-01 -2.333967238664627075e-01 5.478292703628540039e-01 -1.558970212936401367e-01
1.244288235902786255e-01 4.869148880243301392e-02 7.536232471466064453e-01 2.840188145637512207e-01 2.749260962009429932e-01 -6.469752639532089233e-02 -3.898881971836090088e-01 3.189812898635864258e-01
6.219211816787719727e-01 -3.598399460315704346e-01 5.231295824050903320e-01 3.771287798881530762e-01 4.450611025094985962e-02 -1.610435247421264648e-01 3.039715345948934555e-03 -1.997837722301483154e-01
5.003574863076210022e-02 3.485859334468841553e-01 6.516933441162109375e-01 -1.748924851417541504e-01 3.754436373710632324e-01 -4.693984687328338623e-01 -1.872840672731399536e-01 -1.559631377458572388e-01
1.016530022025108337e-02 -1.742808669805526733e-01 7.417963743209838867e-01 2.732355296611785889e-01 1.450798287987709045e-02 -4.917814135551452637e-01 1.484103202819824219e-01 2.837573885917663574e-01
3.522296845912933350e-01 -2.917190790176391602e-01 6.181266903877258301e-01 2.348484098911285400e-01 -1.305136363953351974e-03 -5.683346986770629883e-01 1.681347489356994629e-01 4.821281507611274719e-02
3.109606504440307617e-01 -1.193360332399606705e-02 5.440910458564758301e-01 2.473939806222915649e-01 6.220878362655639648e-01 1.719594746828079224e-01 -1.021038368344306946e-02 3.595197796821594238e-01
2.965267002582550049e-01 -6.756754219532012939e-02 2.720862925052642822e-01 3.712162375450134277e-01 -4.936395585536956787e-02 -6.685964465141296387e-01 3.820513188838958740e-01 -3.166273236274719238e-01
-1.120354235172271729e-01 -1.607440561056137085e-01 1.677455157041549683e-01 5.567982792854309082e-01 1.060109212994575500e-01 -4.095314443111419678e-01 6.123139262199401855e-01 2.637499272823333740e-01
-1.305217593908309937e-01 1.186783611774444580e-01 4.619202613830566406e-01 6.027128696441650391e-01 2.432592213153839111e-01 1.071404665708541870e-01 -4.183433055877685547e-01 -3.828593492507934570e-01
-5.038515850901603699e-02 4.098866283893585205e-01 4.222243726253509521e-01 4.655216634273529053e-02 1.879813671112060547e-01 -7.826086282730102539e-01 2.632630616426467896e-02 2.252941951155662537e-02
3.857128024101257324e-01 -1.429884135723114014e-01 2.511171400547027588e-01 5.001946166157722473e-02 5.216512084007263184e-01 -3.326386213302612305e-01 5.855975151062011719e-01 1.988095343112945557e-01
3.981637358665466309e-01 1.607359945774078369e-01 2.910238504409790039e-01 4.094207584857940674e-01 8.019551634788513184e-02 -5.371206998825073242e-01 -3.811277747154235840e-01 -3.508857190608978271e-01
1.307941377162933350e-01 1.240258440375328064e-01 4.774076044559478760e-01 -8.979117870330810547e-02 6.548991799354553223e-01 -4.516393244266510010e-01 -1.911157369613647461e-01 2.492664456367492676e-01
3.453639522194862366e-02 2.361826896667480469e-01 5.897281169891357422e-01 1.997636258602142334e-01 4.283549189567565918e-01 -3.035705685615539551e-01 -4.359928965568542480e-01 2.993447184562683105e-01
1.803152114152908325e-01 9.012696146965026855e-02 4.052971005439758301e-01 6.233004927635192871e-01 1.589850932359695435e-01 2.228276878595352173e-01 -3.000057339668273926e-01 -4.915915727615356445e-01
4.658310413360595703e-01 -1.874136505648493767e-03 5.706667900085449219e-01 2.832506299018859863e-01 9.863138198852539062e-02 -5.333762764930725098e-01 2.522777616977691650e-01 1.387223750352859497e-01
1.453846395015716553e-01 1.490606963634490967e-01 8.952200412750244141e-01 -6.899218074977397919e-03 3.076602816581726074e-01 -2.320201992988586426e-01 3.495618468150496483e-03 8.171538263559341431e-02
7.753713428974151611e-02 6.450593471527099609e-02 5.495110154151916504e-01 8.386410027742385864e-02 7.294555306434631348e-01 1.093147844076156616e-01 -2.013571262359619141e-01 3.102126419544219971e-01
-2.566443569958209991e-02 1.183073129504919052e-02 7.125025391578674316e-01 9.383752197027206421e-02 5.873090028762817383e-01 2.730744704604148865e-02 -1.609989702701568604e-01 3.333732783794403076e-01
-1.890485584735870361e-01 -5.373846292495727539e-01 2.255432754755020142e-01 6.257864832878112793e-01 1.323002129793167114e-01 -3.136062622070312500e-01 2.872598469257354736e-01 1.860899329185485840e-01
4.905523061752319336e-01 -4.450311511754989624e-02 1.223807036876678467e-01 4.346018135547637939e-01 2.412522435188293457e-01 -6.941621303558349609e-01 -4.814447462558746338e-02 -1.055487245321273804e-01
2.829172909259796143e-01 2.606973648071289062e-01 4.938850998878479004e-01 -4.391195252537727356e-02 5.685786604881286621e-01 -3.498363494873046875e-01 -3.947777748107910156e-01 -6.802342087030410767e-02
-3.572310134768486023e-02 -2.681992948055267334e-01 2.178429067134857178e-02 7.978827953338623047e-01 3.195473849773406982e-01 4.740207456052303314e-03 -2.841990292072296143e-01 -3.268017470836639404e-01
2.685599029064178467e-02 2.411104440689086914e-01 -3.120240867137908936e-01 3.710934519767761230e-01 6.987746357917785645e-01 -4.352577924728393555e-01 -1.622555255889892578e-01 -4.486553370952606201e-02
1.110076159238815308e-01 -4.628095030784606934e-01 7.711446285247802734e-01 2.663503587245941162e-01 1.472202986478805542e-01 8.853986114263534546e-02 2.748327553272247314e-01 -5.321720615029335022e-02
1.026752516627311707e-01 -6.501588225364685059e-01 5.241348147392272949e-01 -4.434574395418167114e-02 5.006476044654846191e-01 -1.560147404670715332e-01 -1.001954749226570129e-01 -7.099153101444244385e-02
9.471660107374191284e-02 2.405631244182586670e-01 3.738240599632263184e-01 4.145983755588531494e-01 5.986073613166809082e-01 1.110566873103380203e-02 -3.129004836082458496e-01 4.064000844955444336e-01
-3.867649435997009277e-01 -1.980730146169662476e-01 3.722097575664520264e-01 2.706677019596099854e-01 5.744642615318298340e-01 8.809518069028854370e-02 4.960436522960662842e-01 -1.246983185410499573e-01
1.074866577982902527e-02 3.017654418945312500e-01 4.471711218357086182e-01 2.493382692337036133e-01 2.498271316289901733e-01 -5.856825113296508789e-01 -2.337652295827865601e-01 4.319800436496734619e-01
-8.061870932579040527e-02 -3.270345628261566162e-01 8.285298943519592285e-01 2.821449637413024902e-01 6.883343309164047241e-02 7.852772623300552368e-02 1.243821531534194946e-01 -3.067668080329895020e-01
3.999353051185607910e-01 3.502445518970489502e-01 1.979191601276397705e-01 4.715916514396667480e-01 4.261577427387237549e-01 -4.365281760692596436e-01 -8.849515020847320557e-02 2.753382325172424316e-01
4.539237022399902344e-01 8.121047168970108032e-02 4.765084981918334961e-01 1.569148898124694824e-01 6.820937395095825195e-01 3.587270528078079224e-02 -2.512088418006896973e-01 7.765860855579376221e-02
1.741651445627212524e-01 -9.804493188858032227e-02 2.141429334878921509e-01 7.127788066864013672e-01 -2.079640775918960571e-01 -5.668589472770690918e-01 -1.415722817182540894e-01 -1.467040330171585083e-01
1.706762462854385376e-01 -2.847326174378395081e-02 -1.454727351665496826e-01 9.928118437528610229e-02 8.766523599624633789e-01 -2.773454189300537109e-01 -6.545355916023254395e-02 -2.988575100898742676e-01
4.882441461086273193e-01 1.748169362545013428e-01 1.692514121532440186e-01 8.087231516838073730e-01 6.719757616519927979e-02 2.471758518368005753e-03 1.665444821119308472e-01 -1.269608587026596069e-01
1.867679804563522339e-01 1.995458006858825684e-01 2.646922767162322998e-01 4.633743762969970703e-01 6.199192404747009277e-01 5.616086721420288086e-02 2.439408004283905029e-02 5.024662613868713379e-01
1.373746991157531738e-02 9.954687207937240601e-02 1.063716188073158264e-01 7.190560698509216309e-01 -1.233216095715761185e-02 -3.704846501350402832e-01 5.687670707702636719e-01 -2.526433765888214111e-02
2.019794583320617676e-01 2.819579839706420898e-01 4.742264151573181152e-01 2.917647659778594971e-01 3.906063437461853027e-01 -3.112963438034057617e-01 -5.168271064758300781e-01 2.304291278123855591e-01
4.199748858809471130e-02 -3.870584769174456596e-03 1.335252374410629272e-01 2.142206132411956787e-01 5.149645805358886719e-01 -6.376011967658996582e-01 -3.257464766502380371e-01 3.958119750022888184e-01
-6.977418065071105957e-02 4.443674087524414062e-01 1.546828597784042358e-01 2.513398826122283936e-01 3.751653432846069336e-01 -6.029193997383117676e-01 -4.113086163997650146e-01 1.927047222852706909e-01
-1.256957054138183594e-01 -3.720303475856781006e-01 8.021035790443420410e-01 2.610672712326049805e-01 1.091327145695686340e-02 -5.925868824124336243e-02 3.368599712848663330e-01 -1.310055702924728394e-01
-2.847677767276763916e-01 1.388919204473495483e-01 3.304331004619598389e-01 7.683796286582946777e-01 2.873141169548034668e-01 2.144616842269897461e-01 2.554405927658081055e-01 7.893067598342895508e-02
2.782187759876251221e-01 -5.012148022651672363e-01 -1.606758497655391693e-02 5.242714285850524902e-01 4.888136982917785645e-01 -2.918274104595184326e-01 -2.065187543630599976e-01 1.717773377895355225e-01
1.873565912246704102e-01 -9.016968309879302979e-02 4.712351858615875244e-01 5.482889413833618164e-01 -3.739074571058154106e-03 -3.604834973812103271e-01 5.427195429801940918e-01 9.786077588796615601e-02
7.272417843341827393e-02 8.185076713562011719e-02 7.587734460830688477e-01 3.862528828904032707e-03 5.055488944053649902e-01 2.323567867279052734e-02 -3.628632128238677979e-01 1.564297676086425781e-01
-7.395163923501968384e-02 -3.639888465404510498e-01 8.154565095901489258e-01 2.734095156192779541e-01 1.161331087350845337e-01 1.069092750549316406e-01 4.297154024243354797e-02 -3.091246783733367920e-01
-5.358551144599914551e-01 2.127970196306705475e-02 3.402743637561798096e-01 4.909461736679077148e-01 5.623422861099243164e-01 1.506829354912042618e-02 1.851336359977722168e-01 6.972180306911468506e-02
-1.997303962707519531e-01 -5.676071345806121826e-02 8.264760375022888184e-01 1.290107518434524536e-01 2.579415142536163330e-01 -4.331308603286743164e-01 1.466616522520780563e-02 5.318385735154151917e-02
1.637439243495464325e-02 -3.085067570209503174e-01 6.569905281066894531e-01 4.876835942268371582e-01 4.025721549987792969e-02 -2.696746587753295898e-01 2.829165756702423096e-01 2.840716838836669922e-01
-1.204248964786529541e-01 4.486726522445678711e-01 3.718464076519012451e-01 1.509879678487777710e-01 3.733580410480499268e-01 -5.657216906547546387e-01 -3.959055244922637939e-01 8.333785831928253174e-02
2.325052618980407715e-01 -3.556655645370483398e-01 3.220951557159423828e-01 4.453600645065307617e-01 4.796838760375976562e-01 2.313135266304016113e-01 -4.420562982559204102e-01 -1.957962661981582642e-01
-3.388732671737670898e-01 1.276126950979232788e-01 4.152265489101409912e-01 3.948423266410827637e-01 3.649971485137939453e-01 1.237788945436477661e-01 5.441721677780151367e-01 -3.096753656864166260e-01
-3.053872287273406982e-01 -5.467529967427253723e-02 3.748567998409271240e-01 1.567963212728500366e-01 7.851008772850036621e-01 2.182500809431076050e-01 1.730517745018005371e-01 -2.113844305276870728e-01
3.304064869880676270e-01 1.268884241580963135e-01 6.787984967231750488e-01 3.290439844131469727e-01 4.153591096401214600e-01 2.786594033241271973e-01 1.548369675874710083e-01 1.776082962751388550e-01
1.104012876749038696e-02 -8.116468042135238647e-02 4.994891583919525146e-01 6.483166664838790894e-02 6.602035164833068848e-01 -1.772807389497756958e-01 -5.035465359687805176e-01 1.368998885154724121e-01
-1.438036113977432251e-01 -5.734796077013015747e-02 4.826894998550415039e-01 1.089716702699661255e-01 7.242171168327331543e-01 -4.321659356355667114e-02 -2.902733981609344482e-01 3.472045063972473145e-01
1.900359243154525757e-01 1.077299490571022034e-01 4.297506511211395264e-01 3.035261034965515137e-01 1.761631295084953308e-02 -8.126220107078552246e-01 -7.833203673362731934e-02 9.309208393096923828e-02
4.209123253822326660e-01 -9.632796049118041992e-02 5.984351634979248047e-01 7.223302125930786133e-02 7.965387403964996338e-02 -5.005711913108825684e-01 -2.777961492538452148e-01 -3.407705724239349365e-01
-1.996762007474899292e-01 -1.175060868263244629e-01 2.042317241430282593e-01 2.639361917972564697e-01 7.273079752922058105e-01 1.487946808338165283e-01 -4.501250088214874268e-01 -2.849905490875244141e-01
2.861356139183044434e-01 -1.516120284795761108e-01 8.721320331096649170e-02 4.723654091358184814e-01 1.443057954311370850e-01 -6.750596165657043457e-01 -7.085686177015304565e-02 -4.276149570941925049e-01
-5.858954787254333496e-01 -1.894953846931457520e-01 9.514079988002777100e-02 2.339768856763839722e-01 4.698036611080169678e-01 -4.521561861038208008e-01 2.743544429540634155e-02 -3.620878159999847412e-01
1.455436199903488159e-01 1.227910295128822327e-01 -3.125160634517669678e-01 3.441469073295593262e-01 7.399504780769348145e-01 -3.270540237426757812e-01 1.745674610137939453e-01 -2.503425180912017822e-01
2.659337520599365234e-01 -2.824783921241760254e-01 2.830466032028198242e-01 2.497416585683822632e-01 6.129716634750366211e-01 -1.320580989122390747e-01 1.702643781900405884e-01 5.336996912956237793e-01
3.057626485824584961e-01 -3.423424065113067627e-02 3.016889691352844238e-01 -7.063072640448808670e-03 8.268354535102844238e-01 -1.077241078019142151e-01 -3.289257884025573730e-01 1.040084809064865112e-01
-2.052843421697616577e-01 2.677201479673385620e-02 2.142463624477386475e-01 2.507573962211608887e-01 7.823489308357238770e-01 2.723511457443237305e-01 3.770533204078674316e-01 -1.412323415279388428e-01
5.741597414016723633e-01 1.949744075536727905e-01 4.503928422927856445e-01 5.265817890176549554e-06 4.986165463924407959e-01 -2.769824862480163574e-01 3.016303181648254395e-01 1.146883741021156311e-01
2.184920459985733032e-01 3.652799427509307861e-01 1.307669430971145630e-01 1.752187460660934448e-01 4.554443657398223877e-01 -4.556901156902313232e-01 -4.511941671371459961e-01 -3.903473317623138428e-01
-6.090348586440086365e-03 2.549865543842315674e-01 5.649431943893432617e-01 1.159938238561153412e-02 4.873731136322021484e-01 -4.783677458763122559e-01 -1.954043805599212646e-01 3.333142995834350586e-01
3.250298798084259033e-01 -3.879929482936859131e-01 5.648596286773681641e-01 5.793815851211547852e-01 1.993925422430038452e-01 1.431309580802917480e-01 -9.035796672105789185e-02 -1.437327563762664795e-01
2.214769870042800903e-01 -6.009709239006042480e-01 1.514136046171188354e-01 2.883944809436798096e-01 5.876402854919433594e-01 -2.395026236772537231e-01 -2.192168086767196655e-01 1.815094351768493652e-01
6.028242036700248718e-02 3.372228145599365234e-01 4.627677202224731445e-01 3.975549340248107910e-01 2.623370587825775146e-01 2.047350406646728516e-01 6.308155655860900879e-01 -4.215898364782333374e-02
3.915396630764007568e-01 1.773993670940399170e-01 2.563270330429077148e-01 7.151103019714355469e-02 6.606308817863464355e-01 -5.095980167388916016e-01 -1.707816869020462036e-01 1.382717043161392212e-01
9.131515771150588989e-02 -6.787392497062683105e-02 -6.407549977302551270e-02 -7.042749226093292236e-02 6.186175942420959473e-01 -5.801180005073547363e-01 1.620380431413650513e-01 -4.821907579898834229e-01
4.891181290149688721e-01 -2.611378431320190430e-01 3.671030700206756592e-01 2.221764177083969116e-01 2.165772318840026855e-01 -5.215259194374084473e-01 4.328325092792510986e-01 -4.695270210504531860e-02
-2.233148664236068726e-01 -5.872857570648193359e-01 3.475344181060791016e-02 2.254150509834289551e-01 2.778913974761962891e-01 -4.665039479732513428e-01 1.378047168254852295e-01 -4.892510175704956055e-01
5.153979063034057617e-01 -3.586231172084808350e-01 6.184533238410949707e-01 2.416655048727989197e-02 2.484465837478637695e-01 -3.362451791763305664e-01 5.564022343605756760e-03 -2.187885344028472900e-01
1.962922811508178711e-01 1.702634803950786591e-02 6.358199715614318848e-01 5.391962453722953796e-02 6.350874900817871094e-01 -1.345595121383666992e-01 -2.444944381713867188e-01 2.697874605655670166e-01
2.659482657909393311e-01 1.034750938415527344e-01 4.764659106731414795e-01 2.824486196041107178e-01 -2.831986546516418457e-02 -7.513888478279113770e-01 -2.090545892715454102e-01 -5.173593014478683472e-02
3.271497189998626709e-01 4.588339626789093018e-01 5.956469848752021790e-02 2.731087803840637207e-01 4.017307460308074951e-01 -6.583910584449768066e-01 9.522893279790878296e-02 -1.931602321565151215e-02
9.208890050649642944e-02 3.427087068557739258e-01 5.371681228280067444e-02 4.663930833339691162e-01 7.631502747535705566e-01 2.304082363843917847e-01 -1.224147230386734009e-01 -5.648587271571159363e-02
-1.198561266064643860e-01 -5.473558306694030762e-01 6.247500181198120117e-01 3.036568462848663330e-01 -2.810713602229952812e-03 -2.155106961727142334e-01 3.605769872665405273e-01 -1.644616723060607910e-01
1.037262752652168274e-01 1.185144037008285522e-01 2.031121253967285156e-01 8.165609240531921387e-01 7.227225601673126221e-02 1.899085640907287598e-01 8.532623946666717529e-02 -4.675464630126953125e-01
2.995095551013946533e-01 2.472540736198425293e-01 1.226123645901679993e-01 6.535014510154724121e-01 -1.441956311464309692e-02 -5.904431939125061035e-01 -9.631597995758056641e-02 -2.212546914815902710e-01
1.648083180189132690e-01 6.846432387828826904e-02 1.125979572534561157e-01 1.754740178585052490e-01 8.414542675018310547e-01 -3.675374984741210938e-01 -1.961135566234588623e-01 2.075855880975723267e-01
-1.545786559581756592e-01 -4.073875397443771362e-02 4.023501276969909668e-01 5.917158126831054688e-01 1.257978826761245728e-01 -4.443268850445747375e-02 -3.583149909973144531e-01 -5.623554587364196777e-01
3.371118307113647461e-01 5.513675510883331299e-02 4.838719666004180908e-01 3.664142191410064697e-01 6.126331686973571777e-01 2.581369280815124512e-01 -1.019866019487380981e-01 2.501378357410430908e-01
5.629851818084716797e-01 1.359205693006515503e-01 5.102759003639221191e-01 1.511452645063400269e-01 3.043902814388275146e-01 -1.588279902935028076e-01 3.455644249916076660e-01 -3.795423209667205811e-01
-9.507409995421767235e-04 -3.157478868961334229e-01 2.596599161624908447e-01 5.759460330009460449e-01 5.299586653709411621e-01 1.462682187557220459e-01 -4.073633551597595215e-01 1.815758645534515381e-01
2.139435559511184692e-01 3.001608550548553467e-01 3.436819911003112793e-01 2.919349670410156250e-01 7.638350874185562134e-02 -3.220104575157165527e-01 6.325747370719909668e-01 -3.887315988540649414e-01
-7.938414812088012695e-02 4.512664303183555603e-02 8.446429967880249023e-01 -5.341454222798347473e-02 1.583856195211410522e-01 -4.751554727554321289e-01 -1.318371444940567017e-01 -8.454106003046035767e-02
-3.226222395896911621e-01 2.905999077484011650e-03 3.083401024341583252e-01 6.019011139869689941e-01 5.300580263137817383e-01 2.512408196926116943e-01 2.785581648349761963e-01 -1.298841685056686401e-01
1.318103224039077759e-01 -2.375297844409942627e-01 8.335223197937011719e-01 3.199527263641357422e-01 -2.246635407209396362e-02 6.454006582498550415e-02 1.588631272315979004e-01 -3.149104714393615723e-01
1.935366308316588402e-03 7.050265092402696609e-03 4.400591552257537842e-01 2.653768062591552734e-01 3.414400517940521240e-01 -5.158902406692504883e-01 -4.689260721206665039e-01 3.650394976139068604e-01
-2.233710438013076782e-01 1.410728394985198975e-01 5.627084970474243164e-01 5.169012770056724548e-02 6.875568032264709473e-01 2.788780927658081055e-01 1.450156867504119873e-01 -1.983790993690490723e-01
-2.263045124709606171e-02 2.856050133705139160e-01 4.138245582580566406e-01 1.641240715980529785e-01 5.412933230400085449e-01 -3.668907582759857178e-01 -2.260560691356658936e-01 4.909393787384033203e-01
-4.362762719392776489e-02 -6.289716362953186035e-01 4.280869662761688232e-01 4.346577525138854980e-01 1.743792295455932617e-01 -3.050207793712615967e-01 -1.222355216741561890e-01 -3.031800985336303711e-01
-1.371048390865325928e-01 -5.738937109708786011e-02 4.794946610927581787e-01 8.165657520294189453e-02 5.852712392807006836e-01 -4.051333665847778320e-01 -3.873812258243560791e-01 2.908368706703186035e-01
-3.387566423043608665e-03 -2.422915548086166382e-01 5.189459323883056641e-01 6.688826531171798706e-02 6.700128316879272461e-01 -1.847154647111892700e-01 -2.955157756805419922e-01 3.116698265075683594e-01
4.920255243778228760e-01 -3.381831645965576172e-01 3.719604611396789551e-01 5.861305594444274902e-01 -6.786340475082397461e-02 -3.805325925350189209e-01 3.262881189584732056e-02 -1.056607812643051147e-01
-1.398001890629529953e-02 -2.730388939380645752e-01 7.250289916992187500e-01 8.409205824136734009e-02 3.718822896480560303e-01 -1.156886443495750427e-01 -4.670949876308441162e-01 1.505248397588729858e-01
-3.047849833965301514e-01 -3.676783144474029541e-01 1.025280263274908066e-02 4.756035804748535156e-01 6.420603990554809570e-01 -2.144495546817779541e-01 -2.506569027900695801e-01 -1.567029803991317749e-01
1.611369848251342773e-01 2.952812910079956055e-01 7.258199900388717651e-02 6.219962239265441895e-01 5.535204410552978516e-01 -7.948606461286544800e-02 -1.583877056837081909e-01 3.961145579814910889e-01
2.462550811469554901e-02 1.496349275112152100e-01 4.883240759372711182e-01 3.377699553966522217e-01 6.352851986885070801e-01 9.894387423992156982e-02 -2.041217982769012451e-01 4.115959703922271729e-01
-1.426757723093032837e-01 -1.678636521100997925e-01 7.474917769432067871e-01 2.058265954256057739e-01 4.636249542236328125e-01 -1.280052065849304199e-01 -1.633028537034988403e-01 3.039009869098663330e-01
1.790584772825241089e-01 -6.178405880928039551e-01 5.733159780502319336e-01 -8.227184414863586426e-02 3.840412795543670654e-01 -1.343511193990707397e-01 1.597797721624374390e-01 -2.443024516105651855e-01
5.142141599208116531e-03 5.171680450439453125e-01 4.059007167816162109e-01 1.471639722585678101e-01 4.078500568866729736e-01 -5.417757630348205566e-01 -2.899073064327239990e-01 -4.678886383771896362e-02
-5.024372339248657227e-01 1.241389289498329163e-02 9.831078350543975830e-02 4.717185795307159424e-01 6.900770664215087891e-01 -1.809640415012836456e-02 1.931131333112716675e-01 3.731675446033477783e-02
2.961956560611724854e-01 -2.266076356172561646e-01 1.687659025192260742e-01 3.657162487506866455e-01 6.474924683570861816e-01 -4.373978078365325928e-02 2.639433443546295166e-01 4.559176862239837646e-01
-2.056149095296859741e-01 5.116065740585327148e-01 2.929441332817077637e-01 1.485225111246109009e-01 5.071459412574768066e-01 -5.322414636611938477e-01 -1.574449986219406128e-01 1.511263549327850342e-01
2.379090636968612671e-01 1.389947384595870972e-01 5.345419049263000488e-01 1.973146796226501465e-01 1.874494701623916626e-01 -7.367308139801025391e-01 1.409424990415573120e-01 -4.046269878745079041e-02
-5.086401849985122681e-02 -1.517176777124404907e-01 6.274905204772949219e-01 5.080996751785278320e-01 -2.357968874275684357e-02 -5.002124905586242676e-01 1.496566236019134521e-01 2.220791876316070557e-01
5.766412615776062012e-02 -2.815782427787780762e-01 6.007214784622192383e-01 -6.028796732425689697e-02 5.192894339561462402e-01 -3.503866493701934814e-01 -1.060188561677932739e-02 4.004282951354980469e-01
