# Supplementary material for: Where is your field going? A machine learning approach to study the relative motion of the domains of physics
Source: PLoS One. 2020 Jun 18;15(6):e0233997. doi: 10.1371/journal.pone.0233997 (PMC7302634; doi:10.1371/journal.pone.0233997)
Supplement: S5 Data — (ZIP) [file pone.0233997.s005.zip › 4/Pacs4Run_4_VS_500_embeddings1991-1995ED8.txt]

1.342546492815017700e-01 -3.849607110023498535e-01 5.887334346771240234e-01 1.402848511934280396e-01 4.345333278179168701e-01 -3.966683745384216309e-01 3.318640589714050293e-01 -1.058076098561286926e-01
3.995464444160461426e-01 -4.574582278728485107e-01 4.342092275619506836e-01 2.342583835124969482e-01 3.455548584461212158e-01 -2.564790248870849609e-01 -4.494298696517944336e-01 -2.243021130561828613e-02
3.416374921798706055e-01 1.019466295838356018e-01 7.323337197303771973e-01 -3.477186858654022217e-01 8.898454159498214722e-02 -4.416979551315307617e-01 -6.608065962791442871e-02 -9.103647619485855103e-02
4.849524497985839844e-01 -6.852448582649230957e-01 -1.237193942070007324e-01 5.379455536603927612e-02 2.594742774963378906e-01 -2.735769450664520264e-01 -5.018368735909461975e-02 -3.638280034065246582e-01
7.711235880851745605e-01 -2.504606544971466064e-01 5.594108104705810547e-01 2.721786499023437500e-02 -1.308737546205520630e-01 -3.070223145186901093e-02 7.377777248620986938e-02 -7.377522438764572144e-02
8.046137541532516479e-02 -9.704577177762985229e-02 5.557045936584472656e-01 -4.941266179084777832e-01 4.791326522827148438e-01 -2.733198106288909912e-01 -3.557777702808380127e-01 1.702558435499668121e-02
-1.679770648479461670e-01 -4.862056076526641846e-01 1.404689401388168335e-01 -3.352004289627075195e-02 4.438188970088958740e-01 -5.862053036689758301e-01 -3.390807807445526123e-01 -2.427861392498016357e-01
8.564283698797225952e-02 5.293998494744300842e-02 5.586843490600585938e-01 1.715392619371414185e-01 2.967318296432495117e-01 -7.014409899711608887e-01 -6.767914444208145142e-02 -2.523075342178344727e-01
3.140494823455810547e-01 -4.654138088226318359e-01 5.254052281379699707e-01 1.152423843741416931e-01 1.612916588783264160e-01 6.880892906337976456e-03 -4.845139384269714355e-01 -3.668995797634124756e-01
4.350337386131286621e-01 7.248318195343017578e-02 7.457048892974853516e-01 -2.107875794172286987e-01 2.052654922008514404e-01 -1.699642390012741089e-01 2.563394308090209961e-01 2.612527310848236084e-01
3.669308722019195557e-01 -3.265749514102935791e-01 6.582676768302917480e-01 -4.397530257701873779e-01 -9.995810687541961670e-03 1.340258866548538208e-02 -3.365881741046905518e-01 1.357947289943695068e-01
4.351228177547454834e-01 -3.446385860443115234e-01 5.494267344474792480e-01 -5.345129370689392090e-01 8.235146850347518921e-02 1.223746538162231445e-01 -2.730164229869842529e-01 8.957278728485107422e-02
1.235666349530220032e-01 -6.621668934822082520e-01 -9.533812850713729858e-02 -3.412192920222878456e-03 5.695936083793640137e-01 -3.800723552703857422e-01 1.826768517494201660e-01 1.868223547935485840e-01
1.026920154690742493e-01 1.464591771364212036e-01 7.292047739028930664e-01 -1.921105235815048218e-01 3.993093222379684448e-02 -5.993760824203491211e-01 -7.944520562887191772e-03 -1.960834413766860962e-01
6.797955185174942017e-02 -2.599822878837585449e-01 2.607230842113494873e-01 5.199496820569038391e-02 2.680923342704772949e-01 -6.758413314819335938e-01 -2.001206874847412109e-01 -5.370518565177917480e-01
9.597142040729522705e-02 -3.034274578094482422e-01 7.652406692504882812e-01 -2.179083079099655151e-01 2.030317038297653198e-01 3.885712325572967529e-01 -2.483063638210296631e-01 -1.085284203290939331e-01
2.524960935115814209e-01 -3.977496325969696045e-01 6.194437146186828613e-01 5.975159257650375366e-02 3.023120164871215820e-01 -6.427525728940963745e-02 -3.543520271778106689e-01 4.119113683700561523e-01
-8.543112128973007202e-02 6.138194724917411804e-02 8.685619235038757324e-01 -3.071409882977604866e-04 3.131738603115081787e-01 7.087351381778717041e-02 -1.011478602886199951e-01 -3.481411039829254150e-01
-6.847933679819107056e-02 -3.228038847446441650e-01 7.723948359489440918e-01 -1.137611120939254761e-01 1.816618144512176514e-01 4.766124486923217773e-01 -1.438384950160980225e-01 2.688547596335411072e-02
3.895532488822937012e-01 -5.070636272430419922e-01 6.955682486295700073e-02 2.633208036422729492e-01 6.456296443939208984e-01 -2.354014366865158081e-01 -1.319772005081176758e-01 -1.651947051286697388e-01
9.284631907939910889e-02 -2.479140311479568481e-01 6.991941332817077637e-01 1.810117624700069427e-02 3.322543203830718994e-01 -1.422347426414489746e-01 -5.387347340583801270e-01 -1.409222781658172607e-01
2.967362999916076660e-01 -1.561970710754394531e-01 6.687453389167785645e-01 1.853600144386291504e-01 6.117699742317199707e-01 1.116431429982185364e-01 -1.127570047974586487e-01 8.081163465976715088e-02
1.687688678503036499e-01 -4.532244205474853516e-01 5.978871583938598633e-01 3.012785017490386963e-01 4.289030134677886963e-01 1.545518338680267334e-01 -2.968224585056304932e-01 1.480525881052017212e-01
2.276976108551025391e-01 -4.472745656967163086e-01 6.197977662086486816e-01 7.179557532072067261e-02 2.082328498363494873e-01 -1.279090344905853271e-01 -4.563898146152496338e-01 3.013007342815399170e-01
-2.412797361612319946e-01 -1.835921704769134521e-01 8.126874566078186035e-01 -2.362749874591827393e-01 1.783125847578048706e-01 -3.085207566618919373e-02 -3.983293771743774414e-01 -1.943270862102508545e-02
6.676912307739257812e-01 -2.560816109180450439e-01 6.452912688255310059e-01 2.319469898939132690e-01 -9.666136652231216431e-02 -8.763883262872695923e-02 3.529321029782295227e-02 -1.185932196676731110e-02
1.986889541149139404e-02 -4.675615429878234863e-01 5.210107564926147461e-01 4.335116446018218994e-01 2.197505384683609009e-01 -6.670014560222625732e-02 -4.675185978412628174e-01 -2.242636531591415405e-01
-2.353486269712448120e-01 -6.757598519325256348e-01 2.053383886814117432e-01 -5.389057993888854980e-01 9.955167770385742188e-02 -1.175132021307945251e-01 6.159238517284393311e-03 -3.627926707267761230e-01
-3.144444823265075684e-01 -4.419033229351043701e-01 5.653725862503051758e-01 -3.528537452220916748e-01 -9.363090246915817261e-02 -5.206540226936340332e-03 1.990842372179031372e-01 -4.618072509765625000e-01
4.763247966766357422e-01 -4.220470488071441650e-01 4.457776248455047607e-01 7.404892239719629288e-03 5.361253023147583008e-01 8.224281668663024902e-02 -3.124226331710815430e-01 6.645529717206954956e-02
-2.732235193252563477e-02 -4.092101454734802246e-01 5.760383605957031250e-01 -1.251381486654281616e-01 1.737791895866394043e-01 -2.712427377700805664e-01 -4.652341604232788086e-01 4.051002860069274902e-01
3.801892101764678955e-01 -5.311971902847290039e-01 5.532371401786804199e-01 1.289973258972167969e-01 -1.227111294865608215e-01 -1.155003830790519714e-01 -3.802273273468017578e-01 2.785726487636566162e-01
3.454313576221466064e-01 -1.292979568243026733e-01 6.555768847465515137e-01 1.753800362348556519e-01 6.115197539329528809e-01 8.738424628973007202e-02 -1.275628358125686646e-01 7.453402131795883179e-02
-1.469873934984207153e-01 -5.024625658988952637e-01 2.505096495151519775e-01 -5.700598359107971191e-01 1.534307897090911865e-01 -3.456743657588958740e-01 -2.112935781478881836e-01 -3.879769742488861084e-01
-8.781118690967559814e-02 -3.191315531730651855e-01 8.725116252899169922e-01 -2.007162198424339294e-02 -5.581620335578918457e-02 3.235202133655548096e-01 -1.269032806158065796e-01 -6.985461711883544922e-02
-4.386893510818481445e-01 -4.970359802246093750e-01 5.605927705764770508e-01 9.153416007757186890e-02 -1.797045618295669556e-01 -2.111694514751434326e-01 2.761784195899963379e-01 2.910381257534027100e-01
9.757240116596221924e-02 -4.645431637763977051e-01 2.210246920585632324e-01 -6.215043067932128906e-01 1.917303912341594696e-02 -3.540803492069244385e-01 -1.714268475770950317e-01 -4.294556677341461182e-01
5.163268372416496277e-02 -4.040667116641998291e-01 5.369559526443481445e-01 2.915189862251281738e-01 2.579010725021362305e-01 -1.474705934524536133e-01 -5.312766432762145996e-01 -3.004055023193359375e-01
1.431894004344940186e-01 -3.571803569793701172e-01 1.617793142795562744e-01 -6.731885671615600586e-01 1.207062676548957825e-01 -4.435469508171081543e-01 3.840249478816986084e-01 -1.174069121479988098e-01
-1.946525126695632935e-01 -6.137378215789794922e-01 3.275237977504730225e-01 -1.075549609959125519e-02 -2.296928465366363525e-01 -4.772868156433105469e-01 4.110597968101501465e-01 1.688704043626785278e-01
4.850699305534362793e-01 -4.673260450363159180e-02 7.680490016937255859e-01 9.249949455261230469e-02 1.791080385446548462e-01 -2.469960153102874756e-01 7.779499143362045288e-02 2.548119723796844482e-01
-1.310888826847076416e-01 -3.051827549934387207e-01 4.095616638660430908e-01 -2.691470980644226074e-01 1.771865636110305786e-01 -5.487911701202392578e-01 -5.502936840057373047e-01 -1.187787279486656189e-01
5.763469934463500977e-01 -5.719687938690185547e-01 3.561169803142547607e-01 1.087761446833610535e-01 3.281864225864410400e-01 2.092561274766921997e-01 -2.214882075786590576e-01 -3.837797790765762329e-02
1.345460861921310425e-01 -4.311822056770324707e-01 6.234998703002929688e-01 3.256156295537948608e-02 2.418992221355438232e-01 -1.201636642217636108e-01 -4.279938638210296631e-01 3.873416483402252197e-01
4.312612116336822510e-01 -2.550488710403442383e-01 7.099754214286804199e-01 4.017413556575775146e-01 -2.345456033945083618e-01 -1.473478376865386963e-01 -7.171180844306945801e-02 -4.046146944165229797e-02
2.519534230232238770e-01 -1.873162388801574707e-01 7.165412902832031250e-01 -5.768755674362182617e-01 2.181041985750198364e-03 -5.421581491827964783e-02 -2.269167453050613403e-01 -2.792680449783802032e-02
1.962199211120605469e-01 -4.863121807575225830e-01 5.087912082672119141e-01 1.951614767313003540e-01 1.463368982076644897e-01 -9.760674834251403809e-02 -5.350428819656372070e-01 -3.329105377197265625e-01
4.026953577995300293e-01 -5.959509015083312988e-01 3.571838140487670898e-01 3.644603192806243896e-01 3.836140334606170654e-01 2.136739194393157959e-01 -1.702908724546432495e-01 -2.126590535044670105e-02
-3.044210970401763916e-01 -6.505575180053710938e-01 2.862162888050079346e-01 -4.107590615749359131e-01 2.243686765432357788e-01 1.633597463369369507e-01 3.607236146926879883e-01 -1.622052788734436035e-01
4.341546818614006042e-02 -3.984446823596954346e-01 7.068110704421997070e-01 2.221420407295227051e-02 1.464886963367462158e-01 -1.348976790904998779e-01 -5.401089787483215332e-01 8.892542868852615356e-02
5.076509118080139160e-01 -5.810936689376831055e-01 2.627621591091156006e-01 1.543147116899490356e-01 4.719905853271484375e-01 1.561786700040102005e-02 -2.977963387966156006e-01 7.881403900682926178e-03
-2.573658227920532227e-01 -1.094766184687614441e-01 7.960094809532165527e-01 2.099464982748031616e-01 -8.340765722095966339e-03 -1.048290133476257324e-01 -2.650534212589263916e-01 -4.034316241741180420e-01
7.823538035154342651e-04 -5.414959788322448730e-01 2.990649640560150146e-01 2.207844108343124390e-01 1.490394622087478638e-01 -4.946112632751464844e-01 -2.610976696014404297e-01 4.832916855812072754e-01
7.561313360929489136e-02 3.626714646816253662e-02 6.617461442947387695e-01 -4.310852587223052979e-01 -1.052383854985237122e-01 -5.780886411666870117e-01 -1.406274139881134033e-01 -6.470956653356552124e-02
3.065641522407531738e-01 -4.887656569480895996e-01 6.270124316215515137e-01 7.917844504117965698e-02 4.099219292402267456e-02 1.131650358438491821e-01 -1.689995229244232178e-01 4.739885032176971436e-01
-2.607694566249847412e-01 -6.174045801162719727e-01 1.507231146097183228e-01 -3.023848533630371094e-01 2.622699141502380371e-01 -1.010901927947998047e-01 4.530008435249328613e-01 -3.904386162757873535e-01
1.894268989562988281e-01 1.559882238507270813e-02 4.236195385456085205e-01 -1.800621487200260162e-02 1.061422303318977356e-01 -7.207929491996765137e-01 -8.522956073284149170e-02 -4.960075020790100098e-01
3.758609294891357422e-01 -5.357634425163269043e-01 4.574026763439178467e-01 4.544640779495239258e-01 -2.217062413692474365e-01 -2.198743224143981934e-01 -7.276316732168197632e-02 2.305178046226501465e-01
2.181005179882049561e-01 -6.293804645538330078e-01 1.485455632209777832e-01 4.401773512363433838e-01 4.610105976462364197e-02 -4.869579970836639404e-01 1.290814727544784546e-01 2.908179759979248047e-01
6.704388260841369629e-01 -3.379122316837310791e-01 4.238980710506439209e-01 1.536558717489242554e-01 -2.718235850334167480e-01 -3.925348520278930664e-01 -1.988407038152217865e-02 6.826706975698471069e-02
2.212130427360534668e-01 -4.679803550243377686e-01 3.595671355724334717e-01 -3.723911941051483154e-01 -2.696072757244110107e-01 -3.371717641130089760e-03 3.801985085010528564e-01 -4.968353807926177979e-01
5.964883565902709961e-01 -1.850252002477645874e-01 7.008408308029174805e-01 5.450261011719703674e-02 9.548964351415634155e-02 -3.604910522699356079e-02 8.500463515520095825e-02 3.133295178413391113e-01
-1.813376992940902710e-01 -4.129025042057037354e-01 3.507635593414306641e-01 1.717381328344345093e-01 -2.403603345155715942e-01 -5.667526125907897949e-01 4.758244454860687256e-01 -1.967454254627227783e-01
4.345756769180297852e-01 -5.325737595558166504e-01 2.679459452629089355e-01 1.849726438522338867e-01 5.786650776863098145e-01 -1.628101430833339691e-02 -2.896188497543334961e-01 -5.001801624894142151e-02
-1.368011385202407837e-01 -7.684835195541381836e-01 2.640030086040496826e-01 -1.259510815143585205e-01 -4.020353034138679504e-02 3.958701714873313904e-02 -1.278233597986400127e-03 -5.495198965072631836e-01
2.790153026580810547e-01 -2.488155812025070190e-01 7.150309681892395020e-01 4.215927124023437500e-01 2.329572290182113647e-01 2.869911864399909973e-02 3.659499809145927429e-02 3.388209939002990723e-01
-2.394185066223144531e-01 -5.974031090736389160e-01 4.194870591163635254e-01 1.624567806720733643e-01 -2.957453131675720215e-01 -2.926205098628997803e-01 3.942576050758361816e-01 -2.342979311943054199e-01
-1.538258343935012817e-01 -3.585438132286071777e-01 2.420827746391296387e-01 4.792506098747253418e-01 4.886934757232666016e-01 -3.050592243671417236e-01 4.634670019149780273e-01 1.132016554474830627e-01
6.174108982086181641e-01 -2.995686531066894531e-01 4.677670001983642578e-01 -4.473234117031097412e-01 7.906194031238555908e-02 1.069497168064117432e-01 -2.228880822658538818e-01 -2.068574577569961548e-01
1.807505786418914795e-01 3.101581707596778870e-02 4.634108245372772217e-01 2.748210430145263672e-01 1.820156425237655640e-01 -3.913081586360931396e-01 5.353453159332275391e-01 -4.508267939090728760e-01
-5.659194663166999817e-02 -2.675068676471710205e-01 3.184724748134613037e-01 5.197025537490844727e-01 5.463074445724487305e-01 -1.904945075511932373e-01 4.126858711242675781e-01 -2.206178754568099976e-01
1.148428302258253098e-02 -5.338755249977111816e-01 5.948840975761413574e-01 -1.854128241539001465e-01 7.458250969648361206e-02 -2.607706561684608459e-02 -5.207704901695251465e-01 2.216660082340240479e-01
7.132025957107543945e-01 -1.037653237581253052e-01 4.781990349292755127e-01 -9.655389934778213501e-02 -1.356680393218994141e-01 -3.543120324611663818e-01 3.130488991737365723e-01 -2.520577423274517059e-02
-2.120543569326400757e-01 -3.045980632305145264e-01 2.454818934202194214e-01 -5.952046513557434082e-01 5.319778323173522949e-01 -3.290775120258331299e-01 2.265569120645523071e-01 7.143284380435943604e-02
2.277538329362869263e-01 -5.647560358047485352e-01 5.251657962799072266e-01 -3.316247090697288513e-02 3.378349840641021729e-01 1.878636628389358521e-01 -3.761795163154602051e-01 2.476767152547836304e-01
-1.663563847541809082e-01 -4.147758781909942627e-01 5.992835164070129395e-01 -1.308205276727676392e-01 -4.770811200141906738e-01 -3.639771044254302979e-01 2.406786680221557617e-01 -7.758761942386627197e-02
4.206356704235076904e-01 -4.995790123939514160e-02 4.825883209705352783e-01 1.974403411149978638e-01 8.267149329185485840e-02 -7.042484879493713379e-01 1.038945615291595459e-01 -1.873531937599182129e-01
6.191894412040710449e-01 -3.407319635152816772e-02 5.088362693786621094e-01 -1.869171857833862305e-01 -6.034687906503677368e-02 -4.532268643379211426e-01 3.244692385196685791e-01 -8.517433702945709229e-02
2.493197321891784668e-01 -2.645779252052307129e-01 5.856463313102722168e-01 3.391293883323669434e-01 4.471741616725921631e-01 -8.368601649999618530e-02 -3.857684731483459473e-01 -2.325137108564376831e-01
2.928873300552368164e-01 8.633970469236373901e-02 5.459220409393310547e-01 -1.070397347211837769e-01 3.611119687557220459e-01 -5.113837718963623047e-01 2.878348231315612793e-01 3.500141501426696777e-01
5.299330353736877441e-01 -5.991580486297607422e-01 3.525668978691101074e-01 1.089839115738868713e-01 2.842492759227752686e-01 2.605484127998352051e-01 -2.387464344501495361e-01 -1.353397369384765625e-01
7.187082171440124512e-01 -3.047539480030536652e-02 3.224717974662780762e-01 -3.083300590515136719e-01 3.366379737854003906e-01 -1.727965176105499268e-01 3.745525181293487549e-01 -9.914141846820712090e-04
5.077169537544250488e-01 1.010173857212066650e-01 5.662286281585693359e-01 -1.726532280445098877e-01 3.001365363597869873e-01 -3.825542032718658447e-01 3.798671066761016846e-01 -2.943429723381996155e-02
2.544247508049011230e-01 -3.820118606090545654e-01 4.163725972175598145e-01 1.024877130985260010e-01 1.409586817026138306e-01 -5.098345279693603516e-01 -2.119780182838439941e-01 5.298395156860351562e-01
1.081671267747879028e-01 -4.940655082464218140e-02 8.603358268737792969e-01 -2.189783453941345215e-01 3.758448064327239990e-01 6.505827885121107101e-03 -1.733767539262771606e-01 1.623839586973190308e-01
5.068914964795112610e-02 -4.240685105323791504e-01 6.439148187637329102e-01 -2.300728559494018555e-01 2.881757616996765137e-01 1.182603985071182251e-01 -4.642201364040374756e-01 1.936636567115783691e-01
2.285922765731811523e-01 -1.152712553739547729e-01 3.669908642768859863e-01 1.881107538938522339e-01 6.146275997161865234e-01 -2.596044540405273438e-01 1.728558689355850220e-01 -5.379122495651245117e-01
-9.028954058885574341e-02 1.258573383092880249e-01 5.584071278572082520e-01 -5.269267410039901733e-02 2.662971615791320801e-01 -7.518669962882995605e-01 6.122739240527153015e-02 -1.464436650276184082e-01
-3.081417679786682129e-01 -6.285260915756225586e-01 3.388174772262573242e-01 1.450511366128921509e-01 -1.067032217979431152e-01 -4.139088392257690430e-01 4.173495471477508545e-01 1.314528733491897583e-01
4.319716989994049072e-01 8.696763962507247925e-02 7.640380859375000000e-01 6.223504617810249329e-02 4.353675246238708496e-01 -6.780126690864562988e-02 1.313447207212448120e-01 -8.256124705076217651e-02
-3.627016842365264893e-01 -6.349150538444519043e-01 4.239979088306427002e-01 -1.791076362133026123e-01 -1.258418112993240356e-01 -8.489571511745452881e-02 1.324751824140548706e-01 -4.613928198814392090e-01
-8.367137610912322998e-02 -7.471968531608581543e-01 3.593811392784118652e-02 2.313128113746643066e-01 4.556553661823272705e-01 -2.718955576419830322e-01 1.075164154171943665e-01 2.946014106273651123e-01
-6.929343193769454956e-02 -7.910954356193542480e-01 2.813238799571990967e-01 -3.431245386600494385e-01 -1.268509775400161743e-01 1.153625473380088806e-01 1.709609031677246094e-01 -3.374338448047637939e-01
-2.134925574064254761e-01 -2.758842408657073975e-01 2.306733876466751099e-01 -5.524047613143920898e-01 5.295684933662414551e-01 -3.999995887279510498e-01 1.703182756900787354e-01 -2.247153371572494507e-01
6.744683533906936646e-02 -3.699600994586944580e-01 5.911262035369873047e-01 2.205016911029815674e-01 5.021101236343383789e-01 -6.003833189606666565e-02 -4.315708279609680176e-01 1.362228691577911377e-01
-2.715469710528850555e-02 1.265504658222198486e-01 6.575103998184204102e-01 2.310035377740859985e-01 1.420252770185470581e-01 -5.606997013092041016e-01 -9.700938314199447632e-02 -3.919167518615722656e-01
-7.667662203311920166e-02 -1.910254731774330139e-02 5.274074673652648926e-01 -1.437253504991531372e-01 5.539404600858688354e-02 -8.153223395347595215e-01 -1.485478579998016357e-01 -7.109703123569488525e-02
-3.614586964249610901e-02 -3.985789120197296143e-01 1.476665586233139038e-01 -6.144583821296691895e-01 1.478020101785659790e-01 -5.176624655723571777e-01 3.842545449733734131e-01 5.470057576894760132e-02
2.445317655801773071e-01 -9.075007587671279907e-02 8.216460347175598145e-01 4.092279374599456787e-01 2.795955538749694824e-01 -1.123556587845087051e-02 8.148828148841857910e-02 6.677287817001342773e-02
-3.010908961296081543e-01 -7.131289243698120117e-01 1.291411817073822021e-01 -1.823544353246688843e-01 2.515150010585784912e-01 -3.043812140822410583e-02 5.333520174026489258e-01 -4.701225459575653076e-02
9.711590409278869629e-02 -7.916758656501770020e-01 9.798195213079452515e-02 3.627691566944122314e-01 1.117442473769187927e-01 -3.910112380981445312e-01 2.314472198486328125e-02 2.381248921155929565e-01
5.904300212860107422e-01 -3.438900113105773926e-01 6.020429134368896484e-01 2.571865916252136230e-01 -1.800279766321182251e-01 -2.300940752029418945e-01 -4.171086847782135010e-02 1.320539563894271851e-01
3.379948139190673828e-01 -4.525064826011657715e-01 5.019971728324890137e-01 5.122223496437072754e-01 5.934207886457443237e-02 1.284883618354797363e-01 2.015046030282974243e-01 3.255604505538940430e-01
4.920984208583831787e-01 -1.826929114758968353e-02 7.585845589637756348e-01 1.060785353183746338e-01 3.343735039234161377e-01 -5.725877359509468079e-02 1.557087004184722900e-01 1.774062663316726685e-01
-4.438363760709762573e-02 -2.815175652503967285e-01 7.632249593734741211e-01 -2.811492085456848145e-01 8.500400185585021973e-02 -9.138045459985733032e-02 -4.838587641716003418e-01 -8.674895763397216797e-02
1.916995495557785034e-01 -4.521094858646392822e-01 4.502294361591339111e-01 3.617601394653320312e-01 5.478149056434631348e-01 2.513823807239532471e-01 -6.706536561250686646e-02 2.397484779357910156e-01
-1.306201070547103882e-01 -6.880710124969482422e-01 4.580278396606445312e-01 -2.313899099826812744e-01 -3.951074182987213135e-01 -1.708737015724182129e-01 -1.294987928122282028e-02 -2.463544160127639771e-01
-4.150359332561492920e-01 -7.738509774208068848e-01 8.841975033283233643e-02 -2.464813590049743652e-01 3.032571971416473389e-01 -1.707579344511032104e-01 -1.810356378555297852e-01 -8.019696176052093506e-02
-8.861744403839111328e-02 -6.423819810152053833e-02 8.695803284645080566e-01 2.383951470255851746e-02 1.217297613620758057e-01 8.070633560419082642e-02 -1.727754920721054077e-01 -4.243810772895812988e-01
-1.454763859510421753e-01 -7.826701998710632324e-01 5.369609594345092773e-02 2.662888467311859131e-01 3.432957530021667480e-01 -3.281372487545013428e-01 1.172539591789245605e-01 2.306433916091918945e-01
-1.715659797191619873e-01 -7.249255180358886719e-01 4.214465618133544922e-01 -2.154589146375656128e-01 -2.559804618358612061e-01 2.866308204829692841e-02 1.541106849908828735e-01 -3.618158102035522461e-01
1.909532248973846436e-01 -1.904456466436386108e-01 8.254032135009765625e-01 -1.658399552106857300e-01 2.779665403068065643e-02 2.914764583110809326e-01 -1.564366221427917480e-01 -3.290446400642395020e-01
1.814408004283905029e-01 -5.105432868003845215e-01 6.383054703474044800e-02 3.745390474796295166e-01 6.759075522422790527e-01 -3.047848343849182129e-01 1.229806151241064072e-02 -1.103399768471717834e-01
-1.901140511035919189e-01 -5.757622718811035156e-01 2.795723974704742432e-01 -5.030614137649536133e-01 2.467119246721267700e-01 7.023718953132629395e-02 3.979516029357910156e-01 -2.774120271205902100e-01
3.361709713935852051e-01 -8.586767315864562988e-02 6.636336445808410645e-01 -1.744434237480163574e-03 5.280497670173645020e-01 6.540723145008087158e-02 8.258459717035293579e-02 3.863524794578552246e-01
2.380488663911819458e-01 3.747202828526496887e-02 8.436363935470581055e-01 -1.528704166412353516e-01 2.366746664047241211e-01 -5.123512446880340576e-02 1.153343617916107178e-01 3.672804534435272217e-01
-1.694147288799285889e-01 -4.294148981571197510e-01 3.960320651531219482e-01 -8.236750960350036621e-02 -2.382069677114486694e-01 -4.393100738525390625e-01 2.700085639953613281e-01 -5.483021736145019531e-01
2.448563277721405029e-01 -2.214523702859878540e-01 7.192515134811401367e-01 4.651127159595489502e-01 2.622793018817901611e-01 1.078687384724617004e-01 3.341350331902503967e-02 2.753345966339111328e-01
-2.075077295303344727e-01 -4.123546779155731201e-01 6.532124876976013184e-01 -2.062039822340011597e-01 1.823011934757232666e-01 -6.772592663764953613e-02 -5.097578167915344238e-01 1.415068805217742920e-01
-2.913713753223419189e-01 -7.082421183586120605e-01 3.692421913146972656e-01 -2.539050579071044922e-01 -9.134060144424438477e-02 -1.236998941749334335e-02 7.088805083185434341e-03 -4.518206417560577393e-01
3.098187446594238281e-01 1.535939574241638184e-01 8.475649952888488770e-01 -8.857619017362594604e-02 2.446993589401245117e-01 -1.816416382789611816e-01 2.221869677305221558e-01 1.094110831618309021e-01
6.785367131233215332e-01 -1.707499921321868896e-01 6.789008378982543945e-01 9.390554577112197876e-02 1.835240423679351807e-01 7.099575549364089966e-02 -2.751724980771541595e-02 3.505954518914222717e-02
3.995837569236755371e-01 1.668178290128707886e-02 5.213560461997985840e-01 -2.651682794094085693e-01 1.680438816547393799e-01 -3.993898034095764160e-01 3.792814910411834717e-01 4.078269302845001221e-01
-1.062345579266548157e-01 -4.970958828926086426e-01 2.027288824319839478e-01 -5.169324949383735657e-02 1.836276501417160034e-01 -6.656634807586669922e-01 -2.925532758235931396e-01 3.680003583431243896e-01
2.013201117515563965e-01 -6.952463388442993164e-01 2.670592963695526123e-01 -1.263852119445800781e-01 -3.485754132270812988e-01 1.877169869840145111e-02 2.612835168838500977e-01 -4.457383453845977783e-01
-3.070361018180847168e-01 -7.328501939773559570e-01 4.181305766105651855e-01 1.079321186989545822e-02 -3.118863403797149658e-01 -2.825381457805633545e-01 3.458925709128379822e-02 -1.241470053791999817e-01
3.477204740047454834e-01 -3.201323151588439941e-01 6.769521832466125488e-01 -4.913626313209533691e-01 -3.707696916535496712e-03 9.003045409917831421e-02 -1.924614012241363525e-01 1.781672984361648560e-01
6.287714093923568726e-02 -4.331475496292114258e-01 8.501806110143661499e-02 2.880829870700836182e-01 5.573546290397644043e-01 -5.511211976408958435e-02 6.359505057334899902e-01 9.756531566381454468e-03
2.012100070714950562e-01 1.482954365201294422e-03 3.934083878993988037e-01 -1.368995159864425659e-01 3.817995190620422363e-01 -7.520120739936828613e-01 -8.656416088342666626e-02 -2.592577338218688965e-01
-2.468975335359573364e-01 -5.839371681213378906e-01 3.621287643909454346e-01 -2.059140950441360474e-01 -1.595532894134521484e-01 -4.698576927185058594e-01 2.817856967449188232e-01 3.144748508930206299e-01
4.080845117568969727e-01 -6.763628125190734863e-01 -2.774180285632610321e-02 8.905517309904098511e-02 3.661283552646636963e-01 -4.278923571109771729e-01 -3.424442932009696960e-02 2.213267087936401367e-01
1.500217318534851074e-01 -4.734299778938293457e-01 5.697320699691772461e-01 6.228061858564615250e-03 3.964627683162689209e-01 2.801631093025207520e-01 -2.168477922677993774e-01 3.821349442005157471e-01
2.883622348308563232e-01 -6.634956598281860352e-01 1.392750740051269531e-01 4.389702081680297852e-01 -7.710797339677810669e-02 -2.815669476985931396e-01 3.058240711688995361e-01 2.928729653358459473e-01
4.617124497890472412e-01 -3.376324176788330078e-01 2.268137484788894653e-01 2.062254995107650757e-01 7.019024491310119629e-01 -1.294777542352676392e-01 4.324971884489059448e-02 -2.599047422409057617e-01
1.252182424068450928e-01 -8.135555684566497803e-02 7.869342565536499023e-01 -4.360930919647216797e-01 -6.818713992834091187e-02 -3.680416345596313477e-01 1.652468889951705933e-01 2.912453375756740570e-02
5.480239391326904297e-01 -1.668730825185775757e-01 5.205002427101135254e-01 -5.301847457885742188e-01 1.646395325660705566e-01 -1.371540278196334839e-01 -2.561443150043487549e-01 -9.099249541759490967e-02
4.689644556492567062e-03 -7.511729598045349121e-01 3.109907507896423340e-01 -3.997489213943481445e-01 -1.101646199822425842e-01 6.154441833496093750e-02 4.295271635055541992e-02 -4.017882645130157471e-01
-3.181816339492797852e-01 -7.753755450248718262e-01 3.278844356536865234e-01 1.400429457426071167e-01 -2.247330844402313232e-01 -7.720978558063507080e-02 2.882567048072814941e-01 -1.757123768329620361e-01
-2.517434060573577881e-01 -3.796691000461578369e-01 2.521410286426544189e-01 -2.689287662506103516e-01 1.677348762750625610e-01 -3.917210698127746582e-01 6.891655921936035156e-01 -7.026320789009332657e-03
-2.894202992320060730e-02 -7.605502009391784668e-01 2.567416243255138397e-02 -2.518916130065917969e-01 2.547139525413513184e-01 -3.095408976078033447e-01 -4.301640391349792480e-02 4.405358135700225830e-01
-1.325234919786453247e-01 -1.700183302164077759e-01 8.947275280952453613e-01 1.630661040544509888e-01 8.428876101970672607e-02 2.662907838821411133e-01 -6.673225015401840210e-02 -2.096064984798431396e-01
3.792977929115295410e-01 -1.097610443830490112e-01 7.430073022842407227e-01 -2.552963979542255402e-02 2.244229912757873535e-01 -6.933132559061050415e-02 4.873688891530036926e-02 4.835558831691741943e-01
1.922132447361946106e-03 -6.848186850547790527e-01 3.794204592704772949e-01 -4.370073974132537842e-01 -1.158369258046150208e-01 9.497493505477905273e-02 6.869717687368392944e-02 -4.110068380832672119e-01
-1.335571408271789551e-01 -5.675469040870666504e-01 2.391099482774734497e-01 -5.814521908760070801e-01 2.311702668666839600e-01 -2.076435834169387817e-02 3.887664973735809326e-01 -2.445048391819000244e-01
4.690112546086311340e-02 -6.925781965255737305e-01 1.301489919424057007e-01 1.287739127874374390e-01 1.915806233882904053e-01 -5.192849040031433105e-01 -1.495129019021987915e-01 3.948418200016021729e-01
-1.938923001289367676e-01 -1.561803221702575684e-01 2.928713262081146240e-01 2.048869580030441284e-01 4.673742651939392090e-01 -6.113771796226501465e-01 -9.839653223752975464e-02 -4.564630985260009766e-01
-2.395291030406951904e-01 -2.814721465110778809e-01 5.022476315498352051e-01 8.250411599874496460e-03 -2.764526605606079102e-01 -6.202124953269958496e-01 3.073201775550842285e-01 -2.356757372617721558e-01
-2.589564919471740723e-01 -5.644856095314025879e-01 4.382123053073883057e-01 -1.846153587102890015e-01 -2.900519073009490967e-01 -4.357252120971679688e-01 2.907258868217468262e-01 1.722687333822250366e-01
-4.078951478004455566e-01 -4.594000279903411865e-01 5.051220059394836426e-01 -1.974847465753555298e-01 -2.068384587764739990e-01 -4.539667367935180664e-01 1.503351032733917236e-01 -2.386550009250640869e-01
-7.017622143030166626e-02 -5.121067762374877930e-01 4.971327185630798340e-01 -1.742246001958847046e-01 -3.503193557262420654e-01 -1.773965954780578613e-01 3.030658960342407227e-01 -4.574764072895050049e-01
2.537762522697448730e-01 -5.217170119285583496e-01 -9.346910566091537476e-02 1.210101917386054993e-01 6.837401986122131348e-01 -2.360623478889465332e-01 2.826645076274871826e-01 -1.921030879020690918e-01
5.398244857788085938e-01 -4.586906731128692627e-01 5.401965975761413574e-01 1.797846704721450806e-01 1.264995932579040527e-01 -2.815400995314121246e-02 -3.838033676147460938e-01 -9.978739172220230103e-02
5.529914498329162598e-01 -1.488618999719619751e-01 3.383904099464416504e-01 -1.389015465974807739e-01 3.904956281185150146e-01 -5.786409378051757812e-01 -6.699847429990768433e-02 2.154949009418487549e-01
4.450390040874481201e-01 -3.701284527778625488e-01 5.328089594841003418e-01 8.859010785818099976e-02 2.024232298135757446e-01 -2.001703232526779175e-01 -2.049905359745025635e-01 5.001472830772399902e-01
-2.575297057628631592e-01 -3.645690083503723145e-01 2.462977170944213867e-01 -5.094327926635742188e-01 4.236291348934173584e-01 -4.339869618415832520e-01 -2.671754658222198486e-01 -2.034562975168228149e-01
2.773097157478332520e-01 -2.621549963951110840e-01 6.967647075653076172e-01 -2.635014355182647705e-01 2.851549983024597168e-01 1.025461331009864807e-01 -1.246780157089233398e-01 4.382765889167785645e-01
-1.970255225896835327e-01 -2.720014452934265137e-01 7.906391620635986328e-01 1.127655506134033203e-01 1.149682179093360901e-01 2.766087949275970459e-01 -1.728934943675994873e-01 -3.602051138877868652e-01
-3.782328963279724121e-01 -7.217912077903747559e-01 2.904440760612487793e-01 -6.660728901624679565e-02 -9.463132359087467194e-03 -2.112281173467636108e-01 4.274816811084747314e-01 1.404122412204742432e-01
-2.852325141429901123e-01 -5.452719330787658691e-01 3.999087512493133545e-01 -7.671167701482772827e-02 -1.269745677709579468e-01 -5.189986228942871094e-01 2.501498460769653320e-01 3.277988433837890625e-01
-1.735347658395767212e-01 -2.198787480592727661e-01 9.029461741447448730e-01 -2.013317309319972992e-03 1.226037591695785522e-01 2.979446053504943848e-01 -4.344989359378814697e-02 2.307658270001411438e-02
1.410094350576400757e-01 1.717371493577957153e-02 3.627887070178985596e-01 1.353680491447448730e-01 3.318320810794830322e-01 -5.056919455528259277e-01 4.921635091304779053e-01 -4.709773659706115723e-01
4.675247892737388611e-02 -3.953292369842529297e-01 2.248980700969696045e-01 5.685567855834960938e-01 4.218105077743530273e-01 -2.511159181594848633e-01 4.761235713958740234e-01 4.018415696918964386e-03
-3.664605692028999329e-02 -3.080363273620605469e-01 2.708858847618103027e-01 -7.210562825202941895e-01 2.931792736053466797e-01 -3.962695300579071045e-01 1.987937241792678833e-01 1.672331094741821289e-01
5.336988568305969238e-01 -1.130779366940259933e-02 7.236910462379455566e-01 3.221846744418144226e-02 4.036143720149993896e-01 1.333461254835128784e-01 3.450871258974075317e-02 -9.161937236785888672e-02
3.382071256637573242e-01 -1.876492612063884735e-02 6.268751621246337891e-01 1.138038188219070435e-01 6.418049335479736328e-01 2.101546972990036011e-01 1.515361219644546509e-01 -1.726568490266799927e-02
4.278150200843811035e-02 -7.576884627342224121e-01 3.761621117591857910e-01 -2.412946335971355438e-02 -4.865712523460388184e-01 -1.688250303268432617e-01 1.257867813110351562e-01 -3.036477416753768921e-02
-8.711133897304534912e-02 -6.006692647933959961e-01 5.325829386711120605e-01 6.150967627763748169e-02 -5.057890415191650391e-01 -2.084155678749084473e-01 2.037612199783325195e-01 -5.832532420754432678e-02
-2.609858214855194092e-01 -7.196351885795593262e-01 3.892222344875335693e-01 1.743368506431579590e-01 -2.881661355495452881e-01 -1.977053731679916382e-01 2.486626207828521729e-01 -2.194629609584808350e-01
-7.108568400144577026e-02 -5.464735627174377441e-01 2.173679172992706299e-01 -6.337033212184906006e-02 1.878447532653808594e-01 -6.007193922996520996e-01 -2.580216825008392334e-01 4.269942641258239746e-01
6.344037503004074097e-02 -8.630225658416748047e-01 8.815962821245193481e-02 -2.560673654079437256e-01 -1.308140307664871216e-01 -2.315241545438766479e-01 -3.164777159690856934e-02 3.257414102554321289e-01
6.239189505577087402e-01 -8.152122795581817627e-02 5.060945153236389160e-01 -3.153644800186157227e-01 4.651085138320922852e-01 -2.099714986979961395e-02 9.689685702323913574e-02 1.494564861059188843e-01
-1.262118518352508545e-01 -7.214394807815551758e-01 6.377275288105010986e-02 1.753005087375640869e-01 3.289903700351715088e-01 -5.320333242416381836e-01 -6.251887232065200806e-02 1.832907050848007202e-01
5.825017690658569336e-01 2.740887366235256195e-02 5.139062404632568359e-01 -2.918696701526641846e-01 3.244061172008514404e-01 -3.483672738075256348e-01 2.485854923725128174e-01 1.491948217153549194e-01
4.951753020286560059e-01 -5.026308894157409668e-01 8.449632674455642700e-02 -2.130642905831336975e-02 3.517487347126007080e-01 -3.072024881839752197e-01 2.006146162748336792e-01 4.860281050205230713e-01
3.583018183708190918e-01 -9.926180541515350342e-02 7.745035290718078613e-01 1.584581881761550903e-01 2.935316562652587891e-01 8.404585719108581543e-02 1.643868535757064819e-01 3.414011299610137939e-01
-1.742705553770065308e-01 -7.229932546615600586e-01 2.908128499984741211e-01 -9.283259510993957520e-02 -6.238232180476188660e-02 2.815850824117660522e-02 3.453506529331207275e-01 -4.793420732021331787e-01
-1.913971751928329468e-01 -2.974416911602020264e-01 2.341276556253433228e-01 -6.115925908088684082e-01 5.268799662590026855e-01 -2.637438178062438965e-01 3.105093240737915039e-01 -4.954857379198074341e-02
2.568780183792114258e-01 1.249884441494941711e-01 6.903168559074401855e-01 3.342454507946968079e-02 -4.815080389380455017e-02 -4.720585048198699951e-01 4.101617336273193359e-01 -2.175930738449096680e-01
-1.022338047623634338e-01 -2.596968412399291992e-01 1.677339226007461548e-01 -4.312639236450195312e-01 5.557387471199035645e-01 -3.460864424705505371e-01 5.138998627662658691e-01 1.235642954707145691e-01
-1.497739404439926147e-01 -2.202613800764083862e-01 2.403635084629058838e-01 2.182387262582778931e-01 6.933346986770629883e-01 -1.704884767532348633e-01 5.602266192436218262e-01 4.101453348994255066e-03
1.581249833106994629e-01 -5.160474181175231934e-01 5.234003067016601562e-01 2.648276686668395996e-01 3.706877529621124268e-01 -2.749739214777946472e-02 -4.423169791698455811e-01 1.754998415708541870e-01
-1.043893843889236450e-01 -6.435981392860412598e-01 1.971260905265808105e-01 -3.508604466915130615e-01 1.040363833308219910e-01 -5.423576831817626953e-01 -1.056985482573509216e-01 -3.110870420932769775e-01
5.068415403366088867e-01 1.033817231655120850e-01 7.164916396141052246e-01 -6.911179423332214355e-02 1.695007532835006714e-01 -4.012606441974639893e-01 1.502854377031326294e-01 4.427837580442428589e-02
6.650018692016601562e-01 -2.515764534473419189e-01 5.577639937400817871e-01 3.969549834728240967e-01 6.756613403558731079e-02 -1.008864715695381165e-01 9.167671203613281250e-02 -5.157522112131118774e-02
-2.564952075481414795e-01 -4.203439354896545410e-01 2.322809696197509766e-01 -6.192607879638671875e-01 3.260681331157684326e-01 -4.181485772132873535e-01 1.109230369329452515e-01 -1.631263196468353271e-01
-4.940863326191902161e-02 -7.564601898193359375e-01 1.587519049644470215e-01 -4.294164776802062988e-01 1.192379221320152283e-01 1.467737257480621338e-01 3.975016772747039795e-01 -1.481835991144180298e-01
-2.132090777158737183e-01 -4.609580934047698975e-01 5.309739112854003906e-01 -9.207082912325859070e-03 -3.658314347267150879e-01 -4.008944630622863770e-01 4.067910909652709961e-01 3.678701119497418404e-03
-1.313138157129287720e-01 -1.794108301401138306e-01 3.696658015251159668e-01 -1.589936576783657074e-02 3.397794067859649658e-01 -7.829909920692443848e-01 -2.108605951070785522e-01 -2.016830146312713623e-01
2.476678341627120972e-01 -6.787611842155456543e-01 1.071992218494415283e-01 2.446561157703399658e-01 -8.135198056697845459e-02 -5.042750835418701172e-01 2.275988161563873291e-01 3.064030110836029053e-01
3.611807227134704590e-01 1.289120912551879883e-01 7.425939440727233887e-01 2.194719612598419189e-01 2.821605652570724487e-02 -3.242197334766387939e-01 2.822535932064056396e-01 -2.602590024471282959e-01
2.619287967681884766e-01 -4.858516454696655273e-01 2.872461974620819092e-01 2.023942172527313232e-01 5.116287618875503540e-02 -5.630436539649963379e-01 1.117201223969459534e-01 4.896431565284729004e-01
-6.534466147422790527e-02 -4.404115974903106689e-01 1.252946108579635620e-01 3.879545629024505615e-01 5.104069709777832031e-01 -3.138077557086944580e-01 5.052612423896789551e-01 1.458788961172103882e-01
9.867987036705017090e-02 6.108571216464042664e-02 4.630123674869537354e-01 1.695538163185119629e-01 5.649442076683044434e-01 -3.036091625690460205e-01 1.420312076807022095e-01 -5.584697723388671875e-01
-2.473294287919998169e-01 -5.666436553001403809e-01 4.188294410705566406e-01 -8.551822043955326080e-03 -2.511428892612457275e-01 -5.364385843276977539e-01 1.779471486806869507e-01 2.444331645965576172e-01
4.201302230358123779e-01 -4.986850023269653320e-01 5.362572669982910156e-01 3.390241563320159912e-01 -2.303236871957778931e-01 -1.519797742366790771e-01 -3.035122752189636230e-01 -6.346889585256576538e-02
-2.701746225357055664e-01 -7.365105748176574707e-01 3.854615688323974609e-01 2.482188045978546143e-01 -2.568693161010742188e-01 -7.607515901327133179e-02 2.940931320190429688e-01 -1.269040703773498535e-01
4.189714044332504272e-02 -4.768131375312805176e-01 3.953636586666107178e-01 -1.484902650117874146e-01 -1.661075055599212646e-01 1.025892421603202820e-02 4.100440740585327148e-01 -6.298406124114990234e-01
-2.335768043994903564e-01 -6.064535379409790039e-01 2.064740508794784546e-01 3.903570175170898438e-01 4.255574643611907959e-01 1.068903654813766479e-01 1.610476076602935791e-01 -4.051974117755889893e-01
1.622016280889511108e-01 -1.295470166951417923e-03 7.177249789237976074e-01 -2.193508744239807129e-01 5.832241177558898926e-01 -1.446752063930034637e-02 -1.422411352396011353e-01 2.232778668403625488e-01
-1.850370168685913086e-01 -2.026525586843490601e-01 3.857690989971160889e-01 -4.382599890232086182e-01 4.460087120532989502e-01 2.575644059106707573e-03 6.186125278472900391e-01 4.681808128952980042e-02
-1.442832797765731812e-01 7.569461315870285034e-02 5.474421977996826172e-01 2.242387235164642334e-01 3.413560390472412109e-01 -6.200822591781616211e-01 3.493418693542480469e-01 -2.027594111859798431e-02
6.916154026985168457e-01 7.527958601713180542e-03 4.590418338775634766e-01 -1.981862038373947144e-01 4.673386216163635254e-01 -2.258015982806682587e-02 2.292553782463073730e-01 -1.187298726290464401e-02
-2.533917725086212158e-01 -2.322600632905960083e-01 4.035215675830841064e-01 -6.095175147056579590e-01 3.606439232826232910e-01 -2.484248429536819458e-01 2.412730157375335693e-01 -3.122737407684326172e-01
3.048831522464752197e-01 -1.068812422454357147e-02 3.161647319793701172e-01 4.770173132419586182e-02 3.313629627227783203e-01 -4.712305068969726562e-01 4.693902134895324707e-01 -5.025035142898559570e-01
3.919227123260498047e-01 -4.192819446325302124e-02 7.363019585609436035e-01 2.869621664285659790e-02 2.782071828842163086e-01 -1.141517534852027893e-01 1.218322962522506714e-01 4.431722462177276611e-01
-6.691432744264602661e-02 -6.754357218742370605e-01 5.690300092101097107e-02 3.400226533412933350e-01 5.176154375076293945e-01 1.040177121758460999e-01 1.891235709190368652e-01 -3.254883587360382080e-01
-2.278802245855331421e-01 -5.210118889808654785e-01 4.621220827102661133e-01 -1.763018965721130371e-01 -2.964829802513122559e-01 -4.616490602493286133e-01 3.210908770561218262e-01 1.669034212827682495e-01
2.628034949302673340e-01 -1.485295891761779785e-01 8.098387122154235840e-01 -5.733128264546394348e-02 4.651215672492980957e-02 2.426119297742843628e-01 -1.627677083015441895e-01 -4.027782678604125977e-01
1.768683791160583496e-01 -4.335905015468597412e-01 2.255093157291412354e-01 -1.928431913256645203e-02 7.693023681640625000e-01 -9.656947106122970581e-02 -3.837507963180541992e-02 -3.561824858188629150e-01
-1.857009977102279663e-01 -7.780808806419372559e-01 3.797150850296020508e-01 -5.770926550030708313e-02 -3.695519864559173584e-01 -2.740291953086853027e-01 -1.298912055790424347e-02 2.760137990117073059e-02
4.889646768569946289e-01 -1.498581320047378540e-01 5.354472398757934570e-01 -8.607550710439682007e-02 6.157974600791931152e-01 -1.228997260332107544e-01 -1.519725769758224487e-01 1.641249358654022217e-01
4.806116819381713867e-01 -4.438399374485015869e-01 5.457731485366821289e-01 2.544277012348175049e-01 1.594029217958450317e-01 -1.572940126061439514e-02 -3.770756125450134277e-01 -2.038969993591308594e-01
6.315662860870361328e-01 -3.948995471000671387e-02 3.100518584251403809e-01 -2.062726318836212158e-01 2.898704111576080322e-01 -5.343276858329772949e-01 7.808154821395874023e-02 -2.919866740703582764e-01
-2.202067822217941284e-01 -8.501539826393127441e-01 2.394148260354995728e-01 -1.260608732700347900e-01 -1.323288977146148682e-01 -2.343951314687728882e-01 -1.297015696763992310e-01 -2.574134767055511475e-01
-1.202624812722206116e-01 -6.608649492263793945e-01 1.349616646766662598e-01 -2.140785008668899536e-01 2.187002897262573242e-01 2.321731299161911011e-03 4.262193143367767334e-01 -5.052248835563659668e-01
-1.630662009119987488e-02 -8.105527758598327637e-01 -8.543676137924194336e-02 9.760141372680664062e-02 4.245408475399017334e-01 -3.589985668659210205e-01 6.455814838409423828e-02 1.123842224478721619e-01
-1.106589734554290771e-01 -2.865630686283111572e-01 3.092986941337585449e-01 -6.627245545387268066e-01 2.721676230430603027e-01 -3.515985608100891113e-01 1.802985221147537231e-01 -3.749163150787353516e-01
-2.364166229963302612e-01 -5.119265317916870117e-01 4.312503933906555176e-01 1.151919066905975342e-01 -2.622746229171752930e-01 -4.558158516883850098e-01 4.540893137454986572e-01 6.279876921325922012e-03
6.968404054641723633e-01 -3.788214176893234253e-02 3.933456540107727051e-01 -2.447758167982101440e-01 2.374864183366298676e-02 -2.882664203643798828e-01 4.632162749767303467e-01 -1.056762691587209702e-02
-1.944188475608825684e-01 -8.438431024551391602e-01 -2.759146504104137421e-02 -7.961743324995040894e-02 2.526991069316864014e-01 -2.942182719707489014e-01 1.245259195566177368e-01 2.776721417903900146e-01
7.253206372261047363e-01 -8.004810661077499390e-02 6.275469064712524414e-01 9.751180559396743774e-02 1.484000831842422485e-01 -7.630287110805511475e-02 5.579145252704620361e-02 -1.822669506072998047e-01
-4.697844386100769043e-02 -6.656574010848999023e-01 1.067564487457275391e-01 -3.106355071067810059e-01 1.307595521211624146e-01 -1.349041014909744263e-01 6.386352181434631348e-01 6.041366234421730042e-02
8.456807583570480347e-03 -3.010955750942230225e-01 1.828209310770034790e-01 -1.195478066802024841e-01 2.781462073326110840e-01 -8.138729929924011230e-01 -2.252278923988342285e-01 -2.665944099426269531e-01
-7.370021939277648926e-02 -5.334596633911132812e-01 1.399623304605484009e-01 3.924043476581573486e-01 4.991007149219512939e-01 5.817538872361183167e-02 4.709398448467254639e-01 -2.492952495813369751e-01
4.695870280265808105e-01 2.725364081561565399e-02 3.390632569789886475e-01 -2.415714040398597717e-02 5.956541299819946289e-01 -5.537604093551635742e-01 3.181219473481178284e-02 2.704338729381561279e-02
4.150923341512680054e-02 1.031421031802892685e-02 3.877197802066802979e-01 -1.639688163995742798e-01 3.690287768840789795e-01 -7.690157890319824219e-01 -7.284057885408401489e-02 -2.967913746833801270e-01
4.431759715080261230e-01 -4.141047000885009766e-01 4.698823690414428711e-01 5.933587998151779175e-02 5.196209549903869629e-01 5.180181935429573059e-02 -2.144804596900939941e-01 2.985144257545471191e-01
-1.063677221536636353e-01 -1.856433898210525513e-01 5.884747505187988281e-01 1.918706446886062622e-01 2.745712697505950928e-01 1.396401375532150269e-01 -1.376920044422149658e-01 -6.762084364891052246e-01
-2.649458646774291992e-01 -6.084883213043212891e-01 3.672790527343750000e-01 -1.991519182920455933e-01 -1.447115391492843628e-01 -4.195783436298370361e-01 3.294640481472015381e-01 2.818797230720520020e-01
5.296033620834350586e-01 -6.090545058250427246e-01 1.502099540084600449e-02 -8.474563062191009521e-02 5.681084394454956055e-01 -1.265356093645095825e-01 3.732365742325782776e-02 3.184054419398307800e-02
9.025467187166213989e-02 -3.449023962020874023e-01 2.381199151277542114e-01 -6.541823595762252808e-02 5.135560035705566406e-01 -5.608934760093688965e-01 -1.857081949710845947e-01 -4.461916387081146240e-01
7.170115709304809570e-01 -3.033604621887207031e-01 4.479527473449707031e-01 2.557515203952789307e-01 -2.788216620683670044e-02 -3.510805666446685791e-01 -3.063621185719966888e-02 5.313093960285186768e-02
4.875434935092926025e-01 -5.355642437934875488e-01 1.047170162200927734e-01 1.511841118335723877e-01 3.341105282306671143e-01 -3.529831171035766602e-01 7.192827761173248291e-02 4.474923312664031982e-01
2.434524446725845337e-01 -7.706419229507446289e-01 3.351487591862678528e-02 1.103909984230995178e-01 3.094980679452419281e-02 -3.013851642608642578e-01 3.367714881896972656e-01 3.582270443439483643e-01
-1.932282596826553345e-01 -2.927058637142181396e-01 3.158394992351531982e-01 4.157463014125823975e-01 5.576545000076293945e-01 -1.164928749203681946e-01 5.256784558296203613e-01 -5.915760248899459839e-02
6.368584185838699341e-02 -4.729919731616973877e-01 4.729690402746200562e-02 -5.186561942100524902e-01 5.141155123710632324e-01 -8.736152201890945435e-02 4.345229864120483398e-01 2.005600482225418091e-01
3.268061876296997070e-01 -1.798188090324401855e-01 7.528788447380065918e-01 1.174036636948585510e-01 3.567404150962829590e-01 -1.786569952964782715e-01 -2.137838751077651978e-01 2.745311558246612549e-01
2.027432769536972046e-01 8.522528409957885742e-02 7.698289155960083008e-01 1.953831762075424194e-01 2.443702965974807739e-01 -3.197031617164611816e-01 3.696511983871459961e-01 1.491704881191253662e-01
3.756168186664581299e-01 -5.892170071601867676e-01 1.403454989194869995e-01 -2.587668970227241516e-02 1.327695548534393311e-01 -5.474165081977844238e-01 -1.912964135408401489e-01 3.707855939865112305e-01
2.679095417261123657e-02 -6.122410297393798828e-01 2.624568343162536621e-01 -2.607645988464355469e-01 -5.040752515196800232e-02 4.989933595061302185e-02 2.457949519157409668e-01 -6.497040390968322754e-01
5.119645595550537109e-01 1.397110670804977417e-01 6.178025603294372559e-01 4.690437391400337219e-02 3.743965923786163330e-01 -1.335374414920806885e-01 2.505073249340057373e-01 -3.372447788715362549e-01
3.999274373054504395e-01 -5.296480655670166016e-01 1.561319231986999512e-01 -7.655406743288040161e-02 2.364158332347869873e-01 -3.770920038223266602e-01 6.572598963975906372e-02 5.717363357543945312e-01
1.947473734617233276e-01 -1.363452225923538208e-01 5.468984842300415039e-01 1.163942292332649231e-01 1.896515637636184692e-01 -3.533639013767242432e-01 -4.266679584980010986e-01 -5.366176366806030273e-01
1.334677934646606445e-01 5.512997508049011230e-02 7.680862545967102051e-01 -3.888881206512451172e-02 4.086820483207702637e-01 -3.031502962112426758e-01 8.225183933973312378e-03 3.587327301502227783e-01
1.728222668170928955e-01 3.001407487317919731e-03 5.827348232269287109e-01 -8.275323361158370972e-02 5.429382324218750000e-01 -1.677356958389282227e-01 1.918122321367263794e-01 5.137961506843566895e-01
-3.978312313556671143e-01 -6.796645522117614746e-01 4.360287487506866455e-01 -3.343170583248138428e-01 -6.063880026340484619e-02 -8.775401115417480469e-02 -2.906993217766284943e-02 -2.562706470489501953e-01
9.646597504615783691e-02 -2.129752337932586670e-01 2.241307944059371948e-01 -4.735880792140960693e-01 3.293010890483856201e-01 -6.539139151573181152e-01 -6.078933179378509521e-02 -3.620466887950897217e-01
-1.282960325479507446e-01 -6.526244282722473145e-01 -8.852429687976837158e-03 1.655480116605758667e-01 6.611443161964416504e-01 -1.428615450859069824e-01 -1.190723571926355362e-02 -2.692097723484039307e-01
1.461417078971862793e-01 -5.354229807853698730e-01 4.590948820114135742e-01 9.459795802831649780e-02 4.989279210567474365e-01 3.573561310768127441e-01 -1.087928712368011475e-01 2.894472479820251465e-01
-6.764843314886093140e-02 -7.654483318328857422e-01 3.826403319835662842e-01 1.449522469192743301e-02 -4.383462667465209961e-01 -2.523994445800781250e-01 6.728182733058929443e-02 5.009221658110618591e-02
-1.075943335890769958e-01 -8.332829475402832031e-01 2.495637536048889160e-01 -2.817431092262268066e-01 -1.062004640698432922e-01 5.983909592032432556e-02 1.214192286133766174e-01 -3.504280447959899902e-01
-1.900147646665573120e-01 -6.823211908340454102e-01 3.107494413852691650e-01 -3.004832565784454346e-01 -1.243939697742462158e-01 -2.248189598321914673e-01 -4.998429212719202042e-03 -4.954133033752441406e-01
-1.938735097646713257e-01 -2.766429781913757324e-01 2.186193317174911499e-01 -5.710489749908447266e-01 5.200645327568054199e-01 -4.323889911174774170e-01 7.935830950736999512e-02 -2.196936905384063721e-01
7.235736399888992310e-02 -6.257472634315490723e-01 2.015543580055236816e-01 -2.900229394435882568e-01 7.112206518650054932e-02 7.041446864604949951e-02 4.760631024837493896e-01 -4.917465448379516602e-01
-3.986228629946708679e-02 -6.306091547012329102e-01 2.197839766740798950e-01 -3.043017983436584473e-01 1.369370818138122559e-01 3.872025012969970703e-02 3.515766859054565430e-01 -5.621221065521240234e-01
2.082779109477996826e-01 -4.050717651844024658e-01 5.128256082534790039e-01 4.803602099418640137e-01 4.185475707054138184e-01 1.042239964008331299e-01 -2.597525119781494141e-01 -2.128028869628906250e-01
3.315353393554687500e-01 -2.704209089279174805e-01 3.201772272586822510e-02 -7.009246945381164551e-02 8.183889985084533691e-01 -1.428240835666656494e-01 2.114111334085464478e-01 -2.759793698787689209e-01
-6.074292585253715515e-02 -4.453623592853546143e-01 2.408313751220703125e-01 5.702676773071289062e-01 3.379107117652893066e-01 -3.603560626506805420e-01 3.693149685859680176e-01 1.852674633264541626e-01
3.547052443027496338e-01 -4.393869042396545410e-01 3.167045414447784424e-01 4.075747132301330566e-01 -9.358160197734832764e-02 -5.354495048522949219e-01 1.093505769968032837e-01 3.275412917137145996e-01
6.471152305603027344e-01 -4.536058306694030762e-01 1.961169093847274780e-01 1.859710961580276489e-01 5.321919918060302734e-01 8.266763389110565186e-02 1.112198680639266968e-01 2.093163784593343735e-03
4.535869657993316650e-01 -6.016391515731811523e-01 1.408044993877410889e-01 6.962028890848159790e-02 5.622898340225219727e-01 1.601430703885853291e-03 -2.860152721405029297e-01 -9.817846119403839111e-02
9.241232648491859436e-03 1.865039020776748657e-01 7.488569021224975586e-01 -1.851974278688430786e-01 3.182342648506164551e-01 -4.650765359401702881e-01 6.832385808229446411e-02 2.186522930860519409e-01
3.805645406246185303e-01 -9.460383653640747070e-02 7.069929242134094238e-01 -3.109657764434814453e-01 -2.358319610357284546e-01 -1.781020015478134155e-01 3.120059072971343994e-01 2.549459040164947510e-01
-6.074841320514678955e-02 -2.787431180477142334e-01 8.593125939369201660e-01 -8.890468627214431763e-02 1.189458593726158142e-01 2.297768741846084595e-01 -1.893864721059799194e-01 2.635851800441741943e-01
7.104593515396118164e-02 -4.293901026248931885e-01 1.324654072523117065e-01 -3.303743302822113037e-01 6.486773490905761719e-01 -1.684393882751464844e-01 -4.424810037016868591e-02 -4.824625849723815918e-01
2.738015353679656982e-01 9.553130716085433960e-02 4.315315186977386475e-01 1.199222430586814880e-01 2.277049869298934937e-01 -4.023088216781616211e-01 6.673479676246643066e-01 -2.371721565723419189e-01
-1.389705091714859009e-01 -4.484464526176452637e-01 2.756924927234649658e-01 -6.229906678199768066e-01 3.509938120841979980e-01 -1.338572353124618530e-01 3.337903916835784912e-01 -2.508562803268432617e-01
3.740853965282440186e-01 -5.100723505020141602e-01 5.515450239181518555e-01 3.525281250476837158e-01 -1.003509089350700378e-01 -1.597256064414978027e-01 -1.346615254878997803e-01 3.430627584457397461e-01
4.805479347705841064e-01 7.798246294260025024e-02 7.631344795227050781e-01 2.267519682645797729e-01 1.003945544362068176e-01 -1.800743043422698975e-01 2.310383021831512451e-01 -1.825299113988876343e-01
-3.460306823253631592e-01 -4.370947778224945068e-01 4.011524617671966553e-01 7.905808091163635254e-02 -1.307811886072158813e-01 -6.487009525299072266e-01 2.480456531047821045e-01 1.503137350082397461e-01
-8.376559615135192871e-02 -3.130308985710144043e-01 3.435786962509155273e-01 5.510807037353515625e-01 3.803662657737731934e-01 -3.904998004436492920e-01 4.044944643974304199e-01 1.116888225078582764e-01
1.250870078802108765e-01 -1.591465697856619954e-04 3.893581926822662354e-01 2.329084128141403198e-01 2.838220298290252686e-01 -4.395783543586730957e-01 5.147942304611206055e-01 -4.896019697189331055e-01
-8.909706026315689087e-02 -2.694478332996368408e-01 8.657893538475036621e-01 -5.817816033959388733e-02 1.669339388608932495e-01 1.734939515590667725e-01 -3.228003382682800293e-01 6.570030003786087036e-02
3.309073448181152344e-01 -1.531552821397781372e-01 7.728361487388610840e-01 -2.705166339874267578e-01 9.976738691329956055e-02 2.816119231283664703e-02 1.150666177272796631e-01 4.154536128044128418e-01
6.078730821609497070e-01 -5.047284364700317383e-01 2.737388312816619873e-01 3.014278411865234375e-01 4.210899174213409424e-01 -8.106356114149093628e-02 -1.208163052797317505e-01 1.070659384131431580e-01
-1.795888692140579224e-01 -5.817869305610656738e-01 4.471887052059173584e-01 -8.976382762193679810e-02 -3.318192064762115479e-01 -4.383935630321502686e-01 2.925142347812652588e-01 1.826994717121124268e-01
-1.156352534890174866e-01 -7.903073430061340332e-01 2.033764123916625977e-01 -4.275944232940673828e-01 8.377391844987869263e-02 1.037407666444778442e-01 3.425478637218475342e-01 -5.219537392258644104e-02
-4.444653913378715515e-02 -4.757243394851684570e-01 1.299715489149093628e-01 -1.796858757734298706e-01 3.364608883857727051e-01 -6.870847344398498535e-01 -3.526163697242736816e-01 -1.135859861969947815e-01
-1.203864719718694687e-02 -1.900273859500885010e-01 9.069988727569580078e-01 -1.675990670919418335e-01 4.566085338592529297e-02 2.199461013078689575e-01 -2.151441574096679688e-01 -1.275140643119812012e-01
-3.388734161853790283e-01 -5.585960149765014648e-01 2.239166349172592163e-01 4.061621427536010742e-01 4.035114049911499023e-01 -1.027881354093551636e-02 1.172915920615196228e-01 -4.258457124233245850e-01
4.558202028274536133e-01 -4.221785962581634521e-01 3.408539593219757080e-01 5.841631889343261719e-01 3.393282890319824219e-01 4.347443953156471252e-02 -3.580534458160400391e-02 -1.955747455358505249e-01
2.594707608222961426e-01 2.359508723020553589e-02 6.546113491058349609e-01 1.808709949254989624e-01 6.766172051429748535e-01 9.234622120857238770e-02 5.258424952626228333e-02 -4.223936796188354492e-02
3.843989074230194092e-01 -2.255297452211380005e-01 2.087826430797576904e-01 4.326055943965911865e-01 1.793459951877593994e-01 -6.157770156860351562e-01 3.743078708648681641e-01 -1.385041326284408569e-01
-8.904082328081130981e-02 -6.482680439949035645e-01 4.072115719318389893e-01 3.220339119434356689e-01 -4.145264029502868652e-01 -2.023105025291442871e-01 2.965208888053894043e-01 4.008898138999938965e-02
9.375273436307907104e-02 -3.994698822498321533e-01 4.414022862911224365e-01 4.153986275196075439e-01 1.562099456787109375e-01 -1.938877105712890625e-01 -3.767759501934051514e-01 -5.101842284202575684e-01
-1.630242913961410522e-01 -2.664547264575958252e-01 2.814345955848693848e-01 -6.481320858001708984e-01 3.949211835861206055e-01 -4.053792953491210938e-01 2.814091742038726807e-01 6.048180907964706421e-02
-2.473718374967575073e-01 -6.534276008605957031e-01 2.963293790817260742e-01 -3.359924554824829102e-01 3.386090695858001709e-02 -1.835845038294792175e-02 5.535801053047180176e-01 -5.659474432468414307e-02
-6.845527142286300659e-02 -1.851101964712142944e-01 2.083822935819625854e-01 -5.065659284591674805e-01 4.505566060543060303e-01 -4.370138347148895264e-01 4.898354113101959229e-01 1.646053940057754517e-01
5.161794275045394897e-02 -5.323914885520935059e-01 5.154681950807571411e-02 1.131773442029953003e-01 5.434111505746841431e-02 -7.558867335319519043e-01 -1.753119826316833496e-01 -3.055760264396667480e-01
4.686579704284667969e-01 -6.351415514945983887e-01 1.068533435463905334e-01 5.642059445381164551e-02 5.322640389204025269e-02 -4.586639106273651123e-01 -2.349756509065628052e-01 3.064876794815063477e-01
2.239522337913513184e-01 1.089002937078475952e-01 6.623108386993408203e-01 -9.532510302960872650e-03 6.409595608711242676e-01 -2.499352991580963135e-01 1.171001512557268143e-02 1.606416702270507812e-01
-1.425674259662628174e-01 -4.459980130195617676e-01 2.456912398338317871e-01 -4.726121425628662109e-01 3.548149466514587402e-01 9.311339259147644043e-02 6.018816828727722168e-01 1.444080658257007599e-02
-1.616931892931461334e-02 -5.961121916770935059e-01 1.882817745208740234e-01 -9.750988334417343140e-02 1.526840478181838989e-01 -5.672282576560974121e-01 -1.779975891113281250e-01 4.718977510929107666e-01
-3.415305316448211670e-01 -6.006050705909729004e-01 2.849916517734527588e-01 4.050135016441345215e-01 2.786149382591247559e-01 5.630306154489517212e-02 2.003180235624313354e-01 -3.955384492874145508e-01
-2.399827353656291962e-02 -4.695499241352081299e-01 2.330176681280136108e-01 -1.770700365304946899e-01 2.291466295719146729e-02 -5.080392584204673767e-02 7.980247735977172852e-01 -2.309676408767700195e-01
3.739402815699577332e-02 -1.053741797804832458e-01 3.342035114765167236e-01 2.867582738399505615e-01 2.757026553153991699e-01 -4.733768105506896973e-01 3.244283199310302734e-01 -6.230766773223876953e-01
-2.828780114650726318e-01 -7.519121766090393066e-01 3.304374516010284424e-01 -1.096209809184074402e-01 -2.371235191822052002e-01 -2.871422767639160156e-01 2.997859120368957520e-01 -6.965952366590499878e-02
4.459422528743743896e-01 1.285780370235443115e-01 7.670935392379760742e-01 -1.992055773735046387e-02 1.496810615062713623e-01 -2.840132415294647217e-01 1.206482574343681335e-01 -2.795530557632446289e-01
1.809594184160232544e-01 -7.644497752189636230e-01 -7.402841746807098389e-02 1.079891771078109741e-01 3.760067224502563477e-01 -2.363933920860290527e-01 2.558608651161193848e-01 3.209372460842132568e-01
3.714303672313690186e-01 -9.375526569783687592e-03 7.725550532341003418e-01 -2.951569855213165283e-02 4.776066839694976807e-01 3.185939276590943336e-03 7.611070759594440460e-04 1.900533884763717651e-01
-3.269396126270294189e-01 -2.318343669176101685e-01 5.921150445938110352e-01 9.590737521648406982e-03 -2.091892361640930176e-01 -5.411859750747680664e-01 3.600670695304870605e-01 1.496005654335021973e-01
4.166826903820037842e-01 -8.777986466884613037e-02 3.321458101272583008e-01 3.077954947948455811e-01 1.860910356044769287e-01 -3.541957437992095947e-01 4.574449956417083740e-01 -4.942378103733062744e-01
3.741575032472610474e-02 -4.653043746948242188e-01 4.932589232921600342e-01 1.073251292109489441e-01 -5.010271668434143066e-01 -4.523379802703857422e-01 2.662865519523620605e-01 -2.688366360962390900e-02
-3.882710337638854980e-01 -5.799984335899353027e-01 2.319355309009552002e-01 4.440303444862365723e-01 3.013177216053009033e-01 -1.438103914260864258e-01 1.126978695392608643e-01 -3.711010515689849854e-01
-3.448281586170196533e-01 -3.937915563583374023e-01 4.958053529262542725e-01 5.312406271696090698e-02 -1.190137714147567749e-01 -4.965766966342926025e-01 3.831078410148620605e-01 2.642957568168640137e-01
4.639964103698730469e-01 -4.800700843334197998e-01 -5.085556581616401672e-02 -3.177262842655181885e-02 4.837026894092559814e-01 -1.706581562757492065e-01 -4.777874425053596497e-02 -5.341057181358337402e-01
6.039920449256896973e-01 -4.540277644991874695e-02 4.628249406814575195e-01 2.716574668884277344e-01 2.413794100284576416e-01 -4.644594490528106689e-01 2.599804997444152832e-01 5.959190055727958679e-02
-1.210979670286178589e-01 -7.110553979873657227e-01 3.647245764732360840e-01 -2.429576367139816284e-01 -1.548741012811660767e-01 6.618081592023372650e-03 1.644441932439804077e-01 -4.864270985126495361e-01
5.182376503944396973e-01 -1.732925623655319214e-01 5.074437856674194336e-01 -5.132331252098083496e-01 2.820205092430114746e-01 -3.815864771604537964e-02 -2.550963461399078369e-01 -1.855431795120239258e-01
4.157701730728149414e-01 -2.799291105475276709e-04 3.172970712184906006e-01 2.029615826904773712e-02 3.700267672538757324e-01 -1.655143648386001587e-01 5.934690833091735840e-01 -4.577393531799316406e-01
2.548780739307403564e-01 -3.265528678894042969e-01 -9.014152601594105363e-05 -2.692140936851501465e-01 4.059123396873474121e-01 -6.615778803825378418e-01 -2.581775188446044922e-01 -2.946494221687316895e-01
4.394516944885253906e-01 -5.241501331329345703e-01 4.380399584770202637e-01 3.907025158405303955e-01 3.300065547227859497e-02 -2.296901643276214600e-01 -3.583704233169555664e-01 -7.311209291219711304e-02
3.270098567008972168e-02 -7.802209258079528809e-01 1.841231947764754295e-03 2.826222181320190430e-01 5.345629453659057617e-01 -1.678561046719551086e-02 1.495128720998764038e-01 4.374763369560241699e-02
-2.035401314496994019e-01 -4.122919738292694092e-01 2.900120317935943604e-01 -2.412735223770141602e-01 -6.815385539084672928e-03 -4.493007361888885498e-01 6.447487473487854004e-01 1.692580878734588623e-01
1.398813873529434204e-01 -5.363478064537048340e-01 5.328926444053649902e-01 1.383273452520370483e-01 -6.899687647819519043e-02 1.836105287075042725e-01 1.200708467513322830e-02 5.924842953681945801e-01
3.049194216728210449e-01 -4.611023366451263428e-01 3.199211061000823975e-01 8.092118054628372192e-02 2.473858892917633057e-01 -5.187205076217651367e-01 -1.840582191944122314e-01 4.704920649528503418e-01
2.308211773633956909e-01 1.610636860132217407e-01 5.229502916336059570e-01 -2.833648957312107086e-02 4.908317625522613525e-01 -3.566546738147735596e-01 5.168600678443908691e-01 1.060065850615501404e-01
6.049541831016540527e-01 -1.671211719512939453e-01 5.018294453620910645e-01 -1.389776766300201416e-01 5.508403778076171875e-01 7.290085405111312866e-02 3.364738821983337402e-02 1.583715528249740601e-01
-2.308253496885299683e-01 -1.443202793598175049e-01 4.079018533229827881e-01 2.564062774181365967e-01 4.919821023941040039e-01 -2.168276812881231308e-03 6.562721729278564453e-01 -1.449787467718124390e-01
5.337873101234436035e-01 -3.350193202495574951e-01 4.697479009628295898e-01 -5.306813716888427734e-01 1.378448307514190674e-01 4.509814083576202393e-02 -2.757699787616729736e-01 -5.884859338402748108e-02
-2.187578976154327393e-01 -5.541116595268249512e-01 2.627332508563995361e-01 2.137318998575210571e-01 2.589262425899505615e-01 -4.892970323562622070e-01 -2.001904100179672241e-01 4.287944436073303223e-01
4.375221580266952515e-02 -7.079386115074157715e-01 -4.062250629067420959e-02 2.026035077869892120e-02 4.511035382747650146e-01 -4.929709732532501221e-01 -1.744991540908813477e-01 -1.337291598320007324e-01
1.743764877319335938e-01 -3.099455535411834717e-01 5.823060870170593262e-01 1.954664587974548340e-01 3.197864294052124023e-01 -2.962023615837097168e-01 -5.236278772354125977e-01 -1.790353953838348389e-01
2.964310944080352783e-01 2.809929102659225464e-02 8.407902121543884277e-01 8.179918862879276276e-03 3.545325398445129395e-01 2.574493885040283203e-01 1.057808995246887207e-01 -3.436347842216491699e-02
3.423441648483276367e-01 1.493094712495803833e-01 6.676778197288513184e-01 -2.856373786926269531e-01 1.634463071823120117e-01 -4.734385013580322266e-01 2.438360452651977539e-01 1.510299146175384521e-01
1.359451711177825928e-01 6.903813779354095459e-02 5.492570996284484863e-01 1.696377843618392944e-01 8.005303144454956055e-01 -6.619928032159805298e-02 2.805684320628643036e-02 -1.655162312090396881e-02
2.816913425922393799e-01 -6.501307487487792969e-01 3.571165502071380615e-01 5.088290572166442871e-01 -1.428094655275344849e-01 -1.465478986501693726e-01 -1.157216504216194153e-01 2.372306734323501587e-01
4.997121095657348633e-01 5.462099984288215637e-02 8.365963697433471680e-01 -8.084680885076522827e-02 1.032264530658721924e-01 -1.689191311597824097e-01 1.493943016976118088e-02 3.823582455515861511e-02
4.391579031944274902e-01 -6.182575821876525879e-01 -6.049152091145515442e-02 -7.199882715940475464e-02 3.317572474479675293e-01 -4.740820229053497314e-01 1.063030809164047241e-01 2.644578218460083008e-01
4.161626994609832764e-01 1.578751578927040100e-02 5.833879709243774414e-01 1.494878232479095459e-01 5.043383836746215820e-01 1.132932379841804504e-01 2.995277047157287598e-01 -3.270502388477325439e-01
3.401012718677520752e-01 1.917226463556289673e-01 7.062123417854309082e-01 -2.603377401828765869e-01 3.180990815162658691e-01 -3.713403344154357910e-01 1.632636040449142456e-01 -1.237991750240325928e-01
2.739460170269012451e-01 -1.751084774732589722e-01 3.889829814434051514e-01 4.617282450199127197e-01 1.428072452545166016e-01 -1.659001857042312622e-01 6.655228734016418457e-01 -1.973642110824584961e-01
2.969905436038970947e-01 8.650103211402893066e-02 5.097548961639404297e-01 7.363866269588470459e-02 3.842121362686157227e-01 -3.692457377910614014e-01 2.543932199478149414e-02 -5.953426957130432129e-01
-1.555088311433792114e-01 -6.044138669967651367e-01 2.330749034881591797e-01 -4.684778451919555664e-01 2.090149223804473877e-01 -8.935814350843429565e-02 3.717849552631378174e-01 -3.831571042537689209e-01
8.066611289978027344e-01 -7.521576434373855591e-02 4.878781139850616455e-01 9.525314904749393463e-03 8.489142358303070068e-02 -2.331980764865875244e-01 2.049207091331481934e-01 -4.409286007285118103e-02
2.351482510566711426e-01 1.544369906187057495e-01 4.885732531547546387e-01 -2.622273750603199005e-03 4.395513236522674561e-01 -3.924249112606048584e-01 5.642746686935424805e-01 -1.285903155803680420e-01
4.539302289485931396e-01 1.067473180592060089e-02 6.536635160446166992e-01 8.661048114299774170e-02 5.213708877563476562e-01 1.868298500776290894e-01 1.320300698280334473e-01 -1.867915689945220947e-01
5.519308447837829590e-01 -4.712843000888824463e-01 2.951573431491851807e-01 5.063140988349914551e-01 4.708089679479598999e-02 -3.432150185108184814e-01 -2.309633977711200714e-02 9.615116566419601440e-02
-1.841108202934265137e-01 -8.176308870315551758e-01 8.090333640575408936e-02 -2.428737580776214600e-01 4.537641406059265137e-01 -9.527931362390518188e-02 -8.953416347503662109e-02 9.514991194009780884e-02
5.639883875846862793e-01 5.293612554669380188e-02 3.806333541870117188e-01 -1.623032391071319580e-01 4.426595568656921387e-01 -2.037065625190734863e-01 5.194967389106750488e-01 -2.387660555541515350e-02
8.696216344833374023e-02 -3.756664991378784180e-01 5.184026956558227539e-01 -3.082798123359680176e-01 3.218711912631988525e-01 -2.802753448486328125e-01 -5.460098385810852051e-01 -8.516125380992889404e-02
4.505363702774047852e-01 -3.082624375820159912e-01 4.716098904609680176e-01 -2.475659847259521484e-01 5.769108533859252930e-01 -9.751601517200469971e-02 -1.589706093072891235e-01 2.251210808753967285e-01
-4.080308377742767334e-01 -3.797468841075897217e-01 2.099380642175674438e-01 1.688094884157180786e-01 5.129621028900146484e-01 -2.927347421646118164e-01 4.715057313442230225e-01 -2.135211080312728882e-01
4.418604969978332520e-01 -1.553876325488090515e-02 7.162821888923645020e-01 -7.386424578726291656e-03 5.377455949783325195e-01 -4.702251404523849487e-02 4.443577956408262253e-03 -1.489080837927758694e-03
-3.103606104850769043e-01 -7.038026452064514160e-01 4.239508509635925293e-01 -1.139705702662467957e-01 -3.166387379169464111e-01 -3.175915181636810303e-01 1.169203966856002808e-01 -2.863086014986038208e-02
8.377707600593566895e-01 -4.326854348182678223e-01 2.198650985956192017e-01 3.190393745899200439e-02 -4.772947356104850769e-02 7.966918498277664185e-02 1.475242376327514648e-01 -1.765684038400650024e-01
5.794585868716239929e-02 -4.275214970111846924e-01 1.174530759453773499e-01 -3.555270135402679443e-01 3.385129272937774658e-01 -6.466743350028991699e-02 7.283449769020080566e-01 1.562487035989761353e-01
6.703669577836990356e-02 -4.499613344669342041e-01 6.156474947929382324e-01 -1.570373326539993286e-01 -1.032430212944746017e-02 -4.159986972808837891e-01 2.466733753681182861e-01 3.941437900066375732e-01
-3.538034856319427490e-02 -3.181504309177398682e-01 3.180876374244689941e-01 1.455046981573104858e-01 6.048314571380615234e-01 7.150922715663909912e-02 -1.665599197149276733e-01 -6.135962009429931641e-01
8.797502145171165466e-03 -7.356092929840087891e-01 3.627040982246398926e-01 1.073296964168548584e-01 -1.145353391766548157e-01 2.204430401325225830e-01 4.996755719184875488e-01 6.586761772632598877e-02
2.614320814609527588e-01 -6.958259940147399902e-01 -2.626441419124603271e-02 -8.063927292823791504e-02 5.844995975494384766e-01 -2.006528228521347046e-01 1.130761653184890747e-01 -2.135399430990219116e-01
2.372218966484069824e-01 -6.636388897895812988e-01 7.015348225831985474e-02 3.198477327823638916e-01 1.502703037112951279e-02 -4.067932069301605225e-01 3.614583313465118408e-01 3.157949149608612061e-01
3.970577716827392578e-01 -2.222043275833129883e-01 5.881443023681640625e-01 -4.972540438175201416e-01 3.395185172557830811e-01 -9.865029901266098022e-02 -2.728513479232788086e-01 1.850838400423526764e-02
2.653376758098602295e-01 -5.577589869499206543e-01 3.563027977943420410e-01 -3.001990914344787598e-01 1.589702218770980835e-01 -2.898779213428497314e-01 9.246473014354705811e-02 5.325216054916381836e-01
-7.673917710781097412e-02 -2.645019888877868652e-01 3.341643810272216797e-01 4.668425619602203369e-01 3.751780390739440918e-01 -4.274894893169403076e-01 4.229148030281066895e-01 3.036104142665863037e-01
3.285308927297592163e-02 -1.910498552024364471e-02 7.706478238105773926e-01 -3.955092728137969971e-01 -1.248524785041809082e-01 -9.877046942710876465e-02 3.937262594699859619e-01 2.605110704898834229e-01
5.202414393424987793e-01 -4.490285813808441162e-01 1.645905673503875732e-01 2.546906173229217529e-01 4.555745124816894531e-01 -2.270817607641220093e-01 1.006838083267211914e-01 4.080604612827301025e-01
3.928050696849822998e-01 -3.899088501930236816e-01 6.038586497306823730e-01 3.633754253387451172e-01 1.178766414523124695e-01 -5.363494157791137695e-02 -3.403742909431457520e-01 -2.536971569061279297e-01
5.381652712821960449e-01 -3.320922702550888062e-02 7.116807103157043457e-01 1.314620673656463623e-01 4.042041003704071045e-01 -1.231893673539161682e-01 -7.139040529727935791e-02 4.301774874329566956e-02
-3.809023499488830566e-01 -5.345470905303955078e-01 3.480598628520965576e-01 2.656918764114379883e-02 -6.670334190130233765e-02 -4.719715714454650879e-01 4.316013455390930176e-01 1.839426010847091675e-01
2.459320873022079468e-01 -4.589772224426269531e-02 6.528868079185485840e-01 1.361162960529327393e-01 4.647469222545623779e-01 -2.105371356010437012e-01 -3.458208739757537842e-01 -3.357297480106353760e-01
3.850224018096923828e-01 9.592938423156738281e-02 4.485767185688018799e-01 9.954601526260375977e-02 5.114920139312744141e-01 -3.117083013057708740e-01 5.209631323814392090e-01 -3.515855595469474792e-02
2.534454166889190674e-01 1.824685037136077881e-01 8.244448900222778320e-01 -1.600373536348342896e-01 3.649321794509887695e-01 -1.382379829883575439e-01 1.973844021558761597e-01 7.683480530977249146e-02
2.137514501810073853e-01 -8.364759385585784912e-02 2.985813617706298828e-01 3.695033788681030273e-01 2.321841716766357422e-01 -6.079803705215454102e-01 5.166275501251220703e-01 -1.765679270029067993e-01
3.397789299488067627e-01 -1.308213472366333008e-01 8.265880942344665527e-01 1.775645837187767029e-02 2.537741661071777344e-01 1.535267084836959839e-01 -1.804301887750625610e-02 3.091534674167633057e-01
2.583788037300109863e-01 -6.507794857025146484e-01 7.871401309967041016e-02 2.593887448310852051e-01 1.844097860157489777e-02 -5.420630574226379395e-01 2.616367042064666748e-01 2.713336050510406494e-01
2.193458378314971924e-01 -5.856853723526000977e-01 1.550846844911575317e-01 1.862332522869110107e-01 5.084034204483032227e-01 2.718280553817749023e-01 3.510709404945373535e-01 3.074259757995605469e-01
-1.937629729509353638e-01 -7.875555753707885742e-01 5.276484787464141846e-02 1.388557255268096924e-03 3.545407056808471680e-01 -2.742018699645996094e-01 3.631029650568962097e-02 3.704345822334289551e-01
5.440999865531921387e-01 -4.594822227954864502e-01 6.215452030301094055e-02 6.921408325433731079e-02 9.147450327873229980e-02 -6.635496616363525391e-01 5.132320523262023926e-02 1.813220083713531494e-01
-7.874279469251632690e-02 -1.697933822870254517e-01 8.432182669639587402e-01 -3.536608517169952393e-01 3.537273406982421875e-02 -1.394590288400650024e-01 -8.600179851055145264e-02 3.174593150615692139e-01
5.633513927459716797e-01 -6.336098909378051758e-01 1.057740002870559692e-01 3.114826977252960205e-01 3.740526437759399414e-01 -2.080207131803035736e-02 -1.271661221981048584e-01 -1.282368153333663940e-01
6.575340777635574341e-02 -4.383483901619911194e-02 4.077366590499877930e-01 4.255367815494537354e-02 2.677381038665771484e-01 -2.478915303945541382e-01 6.716959476470947266e-01 -4.913102090358734131e-01
1.260362118482589722e-01 -7.488253116607666016e-01 -7.850933074951171875e-02 1.360422223806381226e-01 4.635816812515258789e-01 -2.676796317100524902e-01 1.905292272567749023e-01 2.753950357437133789e-01
-2.421002686023712158e-01 -6.181027293205261230e-01 2.124001085758209229e-02 -2.071240991353988647e-01 3.996375501155853271e-01 -4.330992400646209717e-01 5.050021037459373474e-02 -4.076144695281982422e-01
5.063794851303100586e-01 -2.270981222391128540e-01 3.333258926868438721e-01 9.878365695476531982e-02 6.376469135284423828e-01 -9.875778108835220337e-02 -9.526676498353481293e-03 -3.933249115943908691e-01
-1.437586247920989990e-01 -8.286669850349426270e-01 1.746136099100112915e-01 4.343003034591674805e-01 -8.601272851228713989e-02 -1.744365319609642029e-02 1.928578913211822510e-01 -1.692369878292083740e-01
2.734006345272064209e-01 -8.659902215003967285e-02 3.229449987411499023e-01 -2.052701413631439209e-01 2.752407491207122803e-01 -6.716340184211730957e-01 -1.749267280101776123e-01 -4.624654650688171387e-01
4.607441723346710205e-01 -4.756982326507568359e-01 2.310501635074615479e-01 4.593562707304954529e-02 3.503607511520385742e-01 -3.593720197677612305e-01 -8.037290722131729126e-02 4.975651800632476807e-01
3.902626633644104004e-01 6.341310590505599976e-02 5.603225231170654297e-01 5.955256149172782898e-02 5.620220899581909180e-01 -9.039235860109329224e-02 -4.256956651806831360e-02 -4.475647807121276855e-01
1.161706522107124329e-01 -3.559636175632476807e-01 4.590161740779876709e-01 2.544493377208709717e-01 4.880835413932800293e-01 -2.018352448940277100e-01 -5.118591189384460449e-01 -2.083056122064590454e-01
-2.622286379337310791e-01 -6.091563105583190918e-01 2.247698009014129639e-01 -4.535133838653564453e-01 9.697739034891128540e-02 -3.575713336467742920e-01 -3.014811873435974121e-01 -2.753472626209259033e-01
4.715316593647003174e-01 -3.956872224807739258e-01 1.541385650634765625e-01 -2.827118337154388428e-01 6.475859284400939941e-01 -1.487563550472259521e-02 7.291987421922385693e-04 -3.127546906471252441e-01
-2.681528329849243164e-01 -2.764113545417785645e-01 3.433277904987335205e-01 -4.043066799640655518e-01 3.002569973468780518e-01 -2.223331928253173828e-01 6.441842913627624512e-01 -1.256722211837768555e-01
4.124409854412078857e-01 -4.704333543777465820e-01 5.582438111305236816e-01 4.948996379971504211e-02 2.251188308000564575e-01 -1.115669310092926025e-01 -4.503084421157836914e-01 1.691036522388458252e-01
2.162087149918079376e-02 4.720219969749450684e-02 5.078411698341369629e-01 2.495917975902557373e-01 3.786427378654479980e-01 -1.672821044921875000e-01 6.462756991386413574e-01 -2.967825531959533691e-01
6.964857578277587891e-01 -3.901572525501251221e-01 8.937782049179077148e-02 -6.848916411399841309e-02 4.693126976490020752e-01 -1.570183783769607544e-01 1.638508141040802002e-01 -2.797313928604125977e-01
2.970951497554779053e-01 5.130315199494361877e-02 6.979051828384399414e-01 1.521302312612533569e-01 4.728025197982788086e-01 1.877300888299942017e-01 3.742378354072570801e-01 6.961801089346408844e-03
4.945041835308074951e-01 1.922716014087200165e-02 5.980350971221923828e-01 5.081784445792436600e-03 5.474991202354431152e-01 -2.177054286003112793e-01 9.855188429355621338e-02 2.013964802026748657e-01
6.953954100608825684e-01 -3.587859869003295898e-01 3.509066700935363770e-01 1.852557808160781860e-01 4.618510603904724121e-01 -8.984170854091644287e-02 -8.261875808238983154e-02 -4.515472427010536194e-02
5.741581320762634277e-02 -5.131936669349670410e-01 -2.813968807458877563e-02 -5.256089568138122559e-01 4.574362933635711670e-01 -3.507346510887145996e-01 3.517496287822723389e-01 -1.698698662221431732e-02
8.213340491056442261e-02 -1.749440655112266541e-02 8.003284335136413574e-01 -4.729166328907012939e-01 4.062485694885253906e-02 -2.338447123765945435e-01 1.896016150712966919e-01 -1.910234987735748291e-01
2.556593716144561768e-01 1.656176596879959106e-01 8.128805160522460938e-01 1.958506107330322266e-01 8.865296095609664917e-02 -1.963130235671997070e-01 3.218936026096343994e-01 -2.409632354974746704e-01
5.072061419486999512e-01 -6.721285581588745117e-01 -3.193497657775878906e-02 9.330695867538452148e-02 2.231433987617492676e-01 -3.994206488132476807e-01 -1.830594427883625031e-02 2.675713896751403809e-01
4.394744038581848145e-01 -1.658822782337665558e-02 6.014850139617919922e-01 9.656868875026702881e-02 3.749338388442993164e-01 2.697965204715728760e-01 3.605102896690368652e-01 -3.035528957843780518e-01
2.441714145243167877e-02 6.907653808593750000e-02 5.679534673690795898e-01 3.072361350059509277e-01 3.445424437522888184e-01 -4.839544892311096191e-01 3.292499184608459473e-01 -3.410866856575012207e-01
-1.458219885826110840e-01 -3.607840538024902344e-01 5.146009325981140137e-01 -2.321116812527179718e-02 -3.692678809165954590e-01 -5.358777046203613281e-01 3.994916081428527832e-01 -1.003128290176391602e-02
4.439473152160644531e-01 -4.590623676776885986e-01 2.813709080219268799e-01 2.642089724540710449e-01 4.854971170425415039e-01 -5.775459110736846924e-02 -3.207911849021911621e-01 -3.181926012039184570e-01
-3.015043446794152260e-03 -8.913832157850265503e-02 6.326321959495544434e-01 -3.785817027091979980e-01 2.381150424480438232e-01 -4.916161596775054932e-01 3.454845026135444641e-02 3.859000504016876221e-01
3.687097728252410889e-01 -4.793293774127960205e-01 1.424711644649505615e-01 1.037572249770164490e-01 4.192806482315063477e-01 -4.112446010112762451e-01 7.190429419279098511e-02 5.031344294548034668e-01
4.843635261058807373e-01 -6.360195875167846680e-01 -9.998285025358200073e-02 -1.555293332785367966e-02 5.268474817276000977e-01 -1.598787307739257812e-01 -1.802618987858295441e-02 -2.172050625085830688e-01
-2.203030735254287720e-01 -7.078291773796081543e-01 4.605661332607269287e-01 -1.262051314115524292e-01 -3.854002952575683594e-01 -2.408932745456695557e-01 -7.917603850364685059e-02 9.779397398233413696e-02
-2.141449451446533203e-01 -2.560182511806488037e-01 1.258037537336349487e-01 -1.206488236784934998e-01 5.167332887649536133e-01 -7.229815721511840820e-01 2.289986759424209595e-01 -1.267189681529998779e-01
-1.530223041772842407e-01 -2.895811200141906738e-01 2.820765972137451172e-01 -4.446753859519958496e-01 4.520293474197387695e-01 -7.977312058210372925e-02 6.306881904602050781e-01 -8.343676477670669556e-02
2.311951816082000732e-01 2.766757830977439880e-02 6.059657335281372070e-01 2.406011670827865601e-01 6.946483254432678223e-01 9.875791519880294800e-02 1.673712432384490967e-01 -1.993514411151409149e-02
5.883120298385620117e-01 -4.202259480953216553e-01 5.072349309921264648e-01 3.378891050815582275e-01 1.572119444608688354e-01 -1.289265900850296021e-01 -2.451733201742172241e-01 -6.629665195941925049e-02
5.094139575958251953e-01 -3.058884143829345703e-01 4.595118761062622070e-01 -4.677709937095642090e-01 3.102926015853881836e-01 -8.684323728084564209e-02 -3.311538398265838623e-01 5.901627242565155029e-02
5.744517445564270020e-01 -2.054237276315689087e-01 5.755681991577148438e-01 -8.964512497186660767e-02 5.240452289581298828e-01 4.270327836275100708e-02 -6.782084237784147263e-03 1.095375120639801025e-01
-2.206277549266815186e-01 -6.367384791374206543e-01 2.336146533489227295e-01 4.981510937213897705e-01 2.886507511138916016e-01 1.170631647109985352e-01 2.611172199249267578e-01 -2.791986167430877686e-01
5.510815978050231934e-01 -4.366622865200042725e-01 4.065902829170227051e-01 4.016507267951965332e-01 -2.797484993934631348e-01 -3.120610117912292480e-01 -5.722218006849288940e-02 8.961361832916736603e-03
-7.078371010720729828e-03 -5.229536890983581543e-01 1.575221866369247437e-01 -3.552627563476562500e-01 4.167824387550354004e-01 4.124138876795768738e-02 6.214157938957214355e-01 1.178066730499267578e-01
5.793497711420059204e-02 -5.430222153663635254e-01 5.144462585449218750e-01 2.175411880016326904e-01 4.354045987129211426e-01 2.965603172779083252e-01 -3.350533246994018555e-01 -2.324039349332451820e-03
4.542756676673889160e-01 -3.350405395030975342e-01 5.357022285461425781e-01 -3.550631403923034668e-01 3.005484640598297119e-01 -1.213095709681510925e-01 -3.686998784542083740e-01 1.653781086206436157e-01
3.004255592823028564e-01 -3.730647563934326172e-01 7.601884603500366211e-01 3.599010705947875977e-01 -1.796567589044570923e-01 1.667479574680328369e-01 -4.650253430008888245e-02 -3.013133816421031952e-02
-2.128266990184783936e-01 -6.327546834945678711e-01 1.676103025674819946e-01 4.391260445117950439e-01 3.371654748916625977e-01 9.203397482633590698e-02 2.674911320209503174e-01 -3.737633824348449707e-01
5.550529435276985168e-02 -3.194727599620819092e-01 1.238320395350456238e-01 -4.909660220146179199e-01 4.704405069351196289e-01 -2.144127935171127319e-01 5.585622787475585938e-01 2.433005422353744507e-01
-1.004952713847160339e-01 -5.979512929916381836e-01 7.223492860794067383e-02 4.050173163414001465e-01 5.061271190643310547e-01 -4.134165588766336441e-03 2.408789992332458496e-01 -3.858673274517059326e-01
4.044269025325775146e-01 3.842005133628845215e-02 2.917833328247070312e-01 -1.959488987922668457e-01 5.747519135475158691e-01 -4.660951197147369385e-01 3.854842185974121094e-01 1.234782636165618896e-01
-1.497440189123153687e-01 -1.861463934183120728e-01 2.454005628824234009e-01 2.199755012989044189e-01 5.470209121704101562e-01 -5.111560225486755371e-01 -3.708650171756744385e-02 -5.219463109970092773e-01
-3.277965262532234192e-02 1.998153626918792725e-01 6.378667950630187988e-01 1.350323110818862915e-01 3.549292385578155518e-01 -4.541740417480468750e-01 4.339344203472137451e-01 -1.155155077576637268e-01
1.209698691964149475e-01 4.761075973510742188e-02 5.126684904098510742e-01 2.521141171455383301e-01 1.183145269751548767e-01 -3.716607093811035156e-01 6.281166076660156250e-01 -3.317356109619140625e-01
1.205928549170494080e-01 1.430411189794540405e-01 5.205191373825073242e-01 1.396296620368957520e-01 3.820840120315551758e-01 -4.277909696102142334e-01 5.866116285324096680e-01 3.812512382864952087e-02
5.463886260986328125e-01 -2.094246447086334229e-01 4.379758238792419434e-01 -3.258113563060760498e-01 5.787503719329833984e-01 1.404641568660736084e-01 -5.869209021329879761e-02 -3.870404511690139771e-02
-3.018463850021362305e-01 -4.250780045986175537e-01 2.343927919864654541e-01 -3.596086204051971436e-01 5.150960683822631836e-01 -1.573315821588039398e-02 5.262537598609924316e-01 -3.774474188685417175e-02
1.912590712308883667e-01 3.189586475491523743e-02 4.437122046947479248e-01 4.003845527768135071e-02 2.771815285086631775e-02 -5.394298434257507324e-01 6.514292359352111816e-01 -2.186458557844161987e-01
3.725680410861968994e-01 7.139443606138229370e-02 4.080000817775726318e-01 -1.371082365512847900e-01 3.865445852279663086e-01 -4.154647588729858398e-01 5.834063291549682617e-01 9.188264608383178711e-02
-3.965443372726440430e-02 -4.572464823722839355e-01 1.230610162019729614e-01 -7.183401584625244141e-01 3.430497944355010986e-01 -3.369506895542144775e-01 1.174540072679519653e-01 -1.148140877485275269e-01
4.360910952091217041e-01 8.910629153251647949e-02 3.972584009170532227e-01 -3.601656556129455566e-01 4.961166977882385254e-01 -3.138136863708496094e-01 3.597134947776794434e-01 2.008643448352813721e-01
3.694074153900146484e-01 -1.945554018020629883e-01 4.696961641311645508e-01 2.304628193378448486e-01 4.378039836883544922e-01 9.696937352418899536e-02 4.131173193454742432e-01 -4.245201647281646729e-01
5.026617050170898438e-01 -2.602253668010234833e-02 5.478606224060058594e-01 -2.668026387691497803e-01 3.907889723777770996e-01 -8.108602464199066162e-02 4.447003901004791260e-01 1.351654231548309326e-01
3.031305670738220215e-01 -1.363155692815780640e-01 4.111008346080780029e-01 2.854802310466766357e-01 1.124315857887268066e-01 -5.434502363204956055e-01 5.724708437919616699e-01 5.766427516937255859e-02
-3.559460341930389404e-01 -6.053202152252197266e-01 2.042592465877532959e-01 3.971020877361297607e-01 4.650491476058959961e-01 4.460184276103973389e-02 8.131948113441467285e-02 -2.874106466770172119e-01
3.486036658287048340e-01 -2.300418019294738770e-01 4.992021322250366211e-01 4.676374793052673340e-01 2.707511186599731445e-01 7.562050223350524902e-02 3.384699225425720215e-01 -4.050705730915069580e-01
2.167974412441253662e-01 -6.360094547271728516e-01 3.982523977756500244e-01 4.813857972621917725e-01 -3.128875046968460083e-02 -1.200476735830307007e-01 -3.474881947040557861e-01 -1.483752280473709106e-01
-8.993060886859893799e-02 1.226498410105705261e-01 5.424702763557434082e-01 -1.352702081203460693e-01 2.577519118785858154e-01 -5.174075961112976074e-01 3.663812875747680664e-01 -4.426234364509582520e-01
4.003457725048065186e-01 1.056925430893898010e-01 5.612882971763610840e-01 -3.492697477340698242e-01 4.342794120311737061e-01 -1.858958303928375244e-01 3.903352618217468262e-01 1.264956146478652954e-01
3.155881464481353760e-01 1.765002012252807617e-01 7.582836151123046875e-01 -9.962031990289688110e-02 2.061944454908370972e-01 -2.721038758754730225e-01 2.598510384559631348e-01 -3.166298568248748779e-01
1.774150431156158447e-01 -1.836456358432769775e-01 2.261278480291366577e-01 -3.291060626506805420e-01 4.169619977474212646e-01 -6.755495071411132812e-01 -3.297449052333831787e-01 -1.907809823751449585e-01
-7.870859652757644653e-02 -6.869492530822753906e-01 1.192537471652030945e-01 3.029845952987670898e-01 5.156537890434265137e-01 1.169339269399642944e-01 2.486739903688430786e-01 -2.728981077671051025e-01
5.011132359504699707e-01 3.073261119425296783e-02 4.335146248340606689e-01 -2.452491372823715210e-01 3.897566199302673340e-01 -5.864875912666320801e-01 6.234884634613990784e-02 -9.681116789579391479e-03
-8.290677797049283981e-04 -7.096716165542602539e-01 1.249690279364585876e-01 3.361604809761047363e-01 4.162958860397338867e-01 2.340215295553207397e-01 2.662091255187988281e-01 -2.623141109943389893e-01
4.840264618396759033e-01 6.795837730169296265e-02 5.607913136482238770e-01 -1.241007223725318909e-01 3.993189930915832520e-01 -4.615428745746612549e-01 1.785287261009216309e-01 1.638967096805572510e-01
-3.101762831211090088e-01 -2.782663702964782715e-01 5.348733663558959961e-01 2.406800985336303711e-01 -2.146585732698440552e-01 -6.207024455070495605e-01 2.097221463918685913e-01 -8.371791988611221313e-02
-4.157556891441345215e-01 -3.171118795871734619e-01 5.207303762435913086e-01 1.427485793828964233e-01 -1.111648455262184143e-01 -5.486898422241210938e-01 3.173840939998626709e-01 1.445650607347488403e-01
9.118738025426864624e-02 -3.342921435832977295e-01 2.681271135807037354e-01 -2.934473156929016113e-01 8.132128715515136719e-01 3.191094845533370972e-02 -1.920692473649978638e-01 1.506854146718978882e-01
-1.341757327318191528e-01 -6.049944758415222168e-01 3.449606597423553467e-01 -1.193476617336273193e-01 -2.250258922576904297e-01 -3.456034064292907715e-01 3.986531794071197510e-01 3.920895159244537354e-01
1.410035043954849243e-01 4.411475732922554016e-02 4.309208691120147705e-01 -1.601170003414154053e-01 4.179704487323760986e-01 -6.317433714866638184e-01 -9.665989130735397339e-02 -4.286018908023834229e-01
2.334531545639038086e-01 -3.038700819015502930e-01 8.716957271099090576e-02 -6.278305500745773315e-02 2.687045037746429443e-01 -8.158810734748840332e-01 -2.047441601753234863e-01 -2.486725598573684692e-01
5.927891731262207031e-01 -5.163326263427734375e-01 -4.576530680060386658e-02 -1.292196065187454224e-01 4.947247505187988281e-01 -1.865229159593582153e-01 -2.016852647066116333e-01 -2.073380947113037109e-01
7.343079894781112671e-02 -4.994272887706756592e-01 3.548478186130523682e-01 1.736316382884979248e-01 5.088961720466613770e-01 -2.869131863117218018e-01 -8.888223022222518921e-02 4.898169934749603271e-01
-4.745491147041320801e-01 -5.854825973510742188e-01 4.162669181823730469e-01 -5.131408199667930603e-02 -1.384146958589553833e-01 -4.399460554122924805e-01 1.865701526403427124e-01 9.264136850833892822e-02
6.894456744194030762e-01 -2.212735414505004883e-01 4.980081617832183838e-01 -2.289976477622985840e-01 3.915417790412902832e-01 1.034008786082267761e-01 -1.039852388203144073e-02 1.055753678083419800e-01
1.838375777006149292e-01 1.382960528135299683e-01 6.207448244094848633e-01 1.087847426533699036e-01 1.417125910520553589e-01 -6.147960424423217773e-01 2.326852828264236450e-01 -3.126027882099151611e-01
-2.897446416318416595e-02 -1.758507341146469116e-01 3.196428418159484863e-01 4.178943932056427002e-01 5.753561854362487793e-01 -4.200507700443267822e-01 4.036880433559417725e-01 1.448733061552047729e-01
3.388451933860778809e-01 -5.486384034156799316e-01 1.649175286293029785e-01 9.445199370384216309e-02 3.374413549900054932e-01 -4.087680280208587646e-01 -6.734234839677810669e-02 5.124136805534362793e-01
-1.441529542207717896e-01 -7.226564288139343262e-01 1.542700678110122681e-01 1.998331695795059204e-01 9.910050779581069946e-02 -4.741842448711395264e-01 3.675788342952728271e-01 1.531973034143447876e-01
-3.670221269130706787e-01 -2.175819426774978638e-01 4.268415868282318115e-01 -2.296040207147598267e-01 1.077561900019645691e-01 -4.310519993305206299e-01 4.717190265655517578e-01 -4.038625359535217285e-01
-2.440342120826244354e-02 -6.269735097885131836e-01 4.494777023792266846e-01 -7.236072421073913574e-02 -4.887222051620483398e-01 -3.164762258529663086e-01 2.117663919925689697e-01 -1.232511997222900391e-01
3.330907523632049561e-01 -4.420744776725769043e-01 3.392627835273742676e-01 -2.939071655273437500e-01 3.453558683395385742e-01 -2.643297985196113586e-02 -4.715904295444488525e-01 -3.870053887367248535e-01
1.949601024389266968e-01 1.191489920020103455e-01 5.620970129966735840e-01 -1.699044741690158844e-02 1.355284601449966431e-01 -5.743426084518432617e-01 2.795643806457519531e-01 -4.529446661472320557e-01
1.852401643991470337e-01 8.182610385119915009e-03 5.030727386474609375e-01 3.154034316539764404e-01 1.093556806445121765e-01 -3.053070604801177979e-01 5.148056745529174805e-01 -4.928101003170013428e-01
4.833231568336486816e-01 -1.544262319803237915e-01 6.399674415588378906e-01 4.930845499038696289e-01 1.370050758123397827e-01 -2.638654410839080811e-01 -1.360041368752717972e-02 -3.577911481261253357e-02
-7.087721675634384155e-02 -2.378574758768081665e-01 6.906808614730834961e-01 -4.764739573001861572e-01 -1.172933876514434814e-01 -1.435992866754531860e-01 1.160867214202880859e-01 4.318311810493469238e-01
2.581262886524200439e-01 -2.001361697912216187e-01 2.340190112590789795e-01 3.274412155151367188e-01 1.296625137329101562e-01 -8.105102777481079102e-01 2.252694219350814819e-01 8.275386691093444824e-02
8.027041554450988770e-01 -2.697299718856811523e-01 4.109518826007843018e-01 1.513327211141586304e-01 1.218485310673713684e-01 -2.695959210395812988e-01 8.678609505295753479e-03 5.936709046363830566e-02
3.380111157894134521e-01 -4.937009811401367188e-01 3.851939439773559570e-01 -5.225899219512939453e-01 2.821278274059295654e-01 1.079919636249542236e-01 -3.592083454132080078e-01 -1.562489569187164307e-02
-1.045106574892997742e-01 -1.557767242193222046e-01 1.503269225358963013e-01 -4.726786166429519653e-02 4.747288525104522705e-01 -7.922657728195190430e-01 2.871166765689849854e-01 -6.700981408357620239e-02
2.559158802032470703e-01 -1.543360650539398193e-01 5.675144791603088379e-01 -2.974702743813395500e-03 5.997478365898132324e-01 8.480525761842727661e-02 1.666571050882339478e-01 4.403882622718811035e-01
3.768534958362579346e-01 -9.194807708263397217e-02 7.376810908317565918e-01 -5.029615163803100586e-01 1.926878541707992554e-01 1.111791878938674927e-01 -3.917702473700046539e-03 5.365221202373504639e-02
3.745738863945007324e-01 -7.392581105232238770e-01 1.124599874019622803e-01 2.661890685558319092e-01 4.574449360370635986e-01 -4.995382204651832581e-02 -9.251506626605987549e-02 9.683939069509506226e-02
2.885064482688903809e-01 -9.016390144824981689e-02 3.179970681667327881e-01 8.566092699766159058e-02 1.071423217654228210e-01 -3.730788528919219971e-01 6.195673346519470215e-01 -5.154063105583190918e-01
3.989565968513488770e-01 -3.171810880303382874e-02 2.546010315418243408e-01 1.816946826875209808e-02 3.600994348526000977e-01 -7.119320631027221680e-01 1.873415708541870117e-01 -3.210298120975494385e-01
3.028699457645416260e-01 -5.996807217597961426e-01 -7.391678169369697571e-03 3.005813360214233398e-01 5.539882779121398926e-01 -3.089694380760192871e-01 2.244613915681838989e-01 -7.416985183954238892e-02
3.590357005596160889e-01 1.105723828077316284e-01 6.774451136589050293e-01 -3.044889271259307861e-01 3.433600366115570068e-01 -2.369801998138427734e-01 3.330160081386566162e-01 1.492193490266799927e-01
-1.544152498245239258e-01 1.743264496326446533e-02 6.427686810493469238e-01 -5.018964409828186035e-01 2.833838760852813721e-01 -1.666827797889709473e-01 2.667676806449890137e-01 -3.626924455165863037e-01
-3.802684694528579712e-02 -1.257447153329849243e-02 8.888120055198669434e-01 -2.272648960351943970e-01 5.721405148506164551e-02 1.492369472980499268e-01 -4.924914333969354630e-03 -3.622020184993743896e-01
-3.604067489504814148e-02 -7.185685038566589355e-01 3.449175953865051270e-01 -2.771403491497039795e-01 -1.643125712871551514e-01 -5.551369395107030869e-03 -4.572887439280748367e-03 -5.094458460807800293e-01
-9.382934123277664185e-02 7.994891144335269928e-03 5.022153854370117188e-01 4.013030827045440674e-01 3.933041393756866455e-01 -5.165821313858032227e-01 3.780642151832580566e-01 -1.157156080007553101e-01
4.834807217121124268e-01 -7.864785729907453060e-04 6.468119621276855469e-01 2.119921147823333740e-01 4.560133218765258789e-01 -2.849803268909454346e-01 1.977050676941871643e-02 1.157003119587898254e-01
2.744366526603698730e-01 -8.918742835521697998e-02 3.198814392089843750e-01 1.920672059059143066e-01 1.819179952144622803e-01 -4.021022915840148926e-01 4.781345129013061523e-01 -5.950823426246643066e-01
3.959212303161621094e-01 -7.341228723526000977e-01 -2.651716955006122589e-02 2.285618633031845093e-01 1.057093739509582520e-01 -4.312676191329956055e-01 2.035101652145385742e-01 1.130645573139190674e-01
2.989239692687988281e-01 -4.314563423395156860e-02 3.967428505420684814e-01 8.148686587810516357e-02 7.145205736160278320e-01 8.768576197326183319e-03 1.048283204436302185e-01 -4.723691344261169434e-01
2.893520891666412354e-02 -4.377274215221405029e-01 3.690347373485565186e-01 -2.315996140241622925e-01 -4.020309746265411377e-01 -5.685031414031982422e-01 3.594488203525543213e-01 6.086264550685882568e-02
2.552790045738220215e-01 -4.200864136219024658e-01 1.820344626903533936e-01 -2.235940545797348022e-01 6.533246040344238281e-01 -2.423453181982040405e-01 7.323205471038818359e-02 -4.293040037155151367e-01
7.493526488542556763e-02 -3.858802914619445801e-01 2.088018357753753662e-01 -4.552126228809356689e-01 3.436675965785980225e-01 -1.074933037161827087e-01 6.756180524826049805e-01 -9.242542833089828491e-02
1.987053751945495605e-01 1.565908044576644897e-01 6.494305729866027832e-01 -1.996611803770065308e-01 2.100492268800735474e-01 -4.802518188953399658e-01 4.467684924602508545e-01 -2.483765827491879463e-03
3.412255048751831055e-01 -4.941740930080413818e-01 -4.357324913144111633e-02 -1.803907305002212524e-01 4.806205034255981445e-01 -3.785285353660583496e-01 4.655382633209228516e-01 -1.179480552673339844e-01
3.110585734248161316e-02 -2.779223918914794922e-01 7.493979334831237793e-01 2.829116582870483398e-01 3.435957431793212891e-01 -6.912484765052795410e-02 -3.773016035556793213e-01 -1.223215982317924500e-01
4.273886382579803467e-01 -5.691866874694824219e-01 1.553456578403711319e-02 1.239552274346351624e-01 6.356320977210998535e-01 -9.902978688478469849e-02 4.818510264158248901e-02 -2.481982260942459106e-01
-3.395656347274780273e-01 -7.000893950462341309e-01 4.291797280311584473e-01 1.200367286801338196e-01 -3.158353567123413086e-01 -2.656929194927215576e-01 -4.064063727855682373e-02 -1.548214405775070190e-01
-2.668841779232025146e-01 -1.678813397884368896e-01 6.334252357482910156e-01 -1.045315340161323547e-01 1.049341112375259399e-01 -3.282074034214019775e-01 5.220205187797546387e-01 3.117653131484985352e-01
5.510434508323669434e-01 2.444345317780971527e-02 5.720930099487304688e-01 -3.721328452229499817e-03 3.275196254253387451e-01 -2.376098930835723877e-01 4.439494013786315918e-01 -8.735326677560806274e-02
-3.032157421112060547e-01 -5.597156882286071777e-01 5.373572707176208496e-01 -4.355202913284301758e-01 -4.925148189067840576e-02 3.304293379187583923e-02 -3.082516789436340332e-01 -1.334586143493652344e-01
-1.968740224838256836e-01 -1.704441159963607788e-01 5.277965664863586426e-01 5.199445486068725586e-01 3.403101861476898193e-01 -6.985679268836975098e-02 4.697721004486083984e-01 2.046976983547210693e-01
4.381221532821655273e-01 -1.422199755907058716e-01 6.362195014953613281e-01 -3.668103814125061035e-01 3.565310537815093994e-01 6.791346520185470581e-02 -2.516624927520751953e-01 -2.311642020940780640e-01
7.537593692541122437e-02 -1.016960963606834412e-01 3.601466715335845947e-01 2.149514257907867432e-01 2.419693022966384888e-01 -6.003913283348083496e-01 3.794823586940765381e-01 -4.950159788131713867e-01
3.168734312057495117e-01 4.782709479331970215e-02 5.609958767890930176e-01 1.342998743057250977e-01 4.826112687587738037e-01 -1.453121155500411987e-01 5.542191863059997559e-01 -5.798908695578575134e-02
9.957857429981231689e-02 -8.414510637521743774e-02 2.879398465156555176e-01 9.335807710886001587e-02 3.962962925434112549e-01 -5.000680685043334961e-01 4.091306030750274658e-01 -5.629138350486755371e-01
1.024828553199768066e-01 1.781303882598876953e-01 7.301856875419616699e-01 -1.996373534202575684e-01 5.042759180068969727e-01 -2.135086357593536377e-01 2.796006202697753906e-01 -8.175536990165710449e-02
-2.703713774681091309e-01 -6.295031905174255371e-01 2.980104386806488037e-01 2.667172551155090332e-01 5.431865453720092773e-01 2.062015682458877563e-01 1.804223507642745972e-01 -2.352922782301902771e-02
4.746404290199279785e-01 9.686969220638275146e-02 4.837544560432434082e-01 -5.678823217749595642e-02 3.640807569026947021e-01 -4.164479374885559082e-01 4.707964956760406494e-01 -2.136116474866867065e-02
