# Supplementary material for: Where is your field going? A machine learning approach to study the relative motion of the domains of physics
Source: PLoS One. 2020 Jun 18;15(6):e0233997. doi: 10.1371/journal.pone.0233997 (PMC7302634; doi:10.1371/journal.pone.0233997)
Supplement: S5 Data — (ZIP) [file pone.0233997.s005.zip › 4/Pacs4Run_4_VS_500_embeddings1992-1996ED8.txt]

-2.928130328655242920e-01 1.724255532026290894e-01 -6.624379754066467285e-01 -3.261875808238983154e-01 3.631504178047180176e-01 -9.044284932315349579e-03 -4.444703757762908936e-01 9.896246343851089478e-02
-6.380101293325424194e-02 4.400980770587921143e-01 -4.074190557003021240e-01 1.410427689552307129e-01 3.194015026092529297e-01 7.156785130500793457e-01 7.719385903328657150e-03 -4.568524658679962158e-02
-2.901597619056701660e-01 3.255074024200439453e-01 -4.941312968730926514e-01 -5.538103580474853516e-01 -1.211349889636039734e-01 1.261091828346252441e-01 3.065268695354461670e-01 3.666670024394989014e-01
2.472225278615951538e-01 6.802638173103332520e-01 -2.907876372337341309e-01 -1.480886340141296387e-01 4.112537205219268799e-01 -5.393224954605102539e-02 -4.355269372463226318e-01 -8.895196765661239624e-02
2.238543480634689331e-01 1.207238957285881042e-01 -7.509686946868896484e-01 -1.136245056986808777e-01 -1.946700960397720337e-01 4.856327474117279053e-01 -7.228496670722961426e-02 2.819393873214721680e-01
-3.651703596115112305e-01 7.439030408859252930e-01 1.271399669349193573e-02 -4.163968265056610107e-01 4.526859149336814880e-02 2.694113254547119141e-01 -2.423494309186935425e-01 7.966157793998718262e-02
-4.025805890560150146e-01 5.369691848754882812e-01 -6.049175262451171875e-01 -2.269890606403350830e-01 -2.332779020071029663e-01 7.712384313344955444e-02 -4.013134166598320007e-02 2.648900449275970459e-01
-2.969987392425537109e-01 2.156975120306015015e-01 -3.557599484920501709e-01 -5.870932340621948242e-01 -2.302728742361068726e-01 4.753689169883728027e-01 2.200793325901031494e-01 -2.580436170101165771e-01
1.987443268299102783e-01 -4.144198074936866760e-02 -6.685002446174621582e-01 -5.098381638526916504e-01 -6.477965414524078369e-02 2.552075982093811035e-01 1.893489509820938110e-01 3.831128478050231934e-01
-1.518315821886062622e-01 7.021124958992004395e-01 -4.943150877952575684e-01 -6.605463474988937378e-02 2.989397644996643066e-01 3.527055978775024414e-01 1.420133858919143677e-01 3.661292791366577148e-02
-5.116393417119979858e-02 4.332194030284881592e-01 6.864868849515914917e-02 -1.008181720972061157e-01 3.385121524333953857e-01 5.791193842887878418e-01 -5.838980078697204590e-01 -6.260676681995391846e-02
5.046744644641876221e-02 9.168899804353713989e-02 -6.491317152976989746e-01 -4.431158602237701416e-01 2.099137306213378906e-01 3.155919313430786133e-01 4.224026799201965332e-01 -2.218933850526809692e-01
8.816920965909957886e-02 1.232951283454895020e-01 -6.835108399391174316e-01 -4.642288684844970703e-01 1.008053347468376160e-01 2.916267812252044678e-01 3.729699552059173584e-01 -2.449786365032196045e-01
-4.790979027748107910e-01 3.357773721218109131e-01 -4.648508131504058838e-01 -5.271457433700561523e-01 -2.732599973678588867e-01 1.303416937589645386e-01 8.258979767560958862e-02 2.554776966571807861e-01
-4.125735461711883545e-01 7.462030053138732910e-01 -4.372861981391906738e-01 -1.488889604806900024e-01 1.219769641757011414e-01 -1.134350001811981201e-01 -1.730853468179702759e-01 4.327310994267463684e-02
-2.766159772872924805e-01 -9.227945655584335327e-02 -3.916132748126983643e-01 -1.314802318811416626e-01 5.708259940147399902e-01 4.707708060741424561e-01 4.064686894416809082e-01 -1.778654754161834717e-01
-5.656278133392333984e-01 -2.627389729022979736e-01 -1.433524936437606812e-01 -6.702876091003417969e-01 1.604193896055221558e-01 1.814469993114471436e-01 -1.919753700494766235e-01 2.137429416179656982e-01
-3.572441935539245605e-01 8.537141978740692139e-02 6.149506941437721252e-02 -8.041428327560424805e-01 3.867109417915344238e-01 1.624525040388107300e-01 -1.963773667812347412e-01 1.267667859792709351e-02
2.010548114776611328e-01 5.853695869445800781e-01 -3.271696865558624268e-01 -3.860489279031753540e-02 2.235411703586578369e-01 3.395660519599914551e-01 -3.580088317394256592e-01 4.636195600032806396e-01
-2.803218662738800049e-01 2.451102435588836670e-02 -4.666130840778350830e-01 -2.128356248140335083e-01 5.141961574554443359e-01 4.078238308429718018e-01 4.682350158691406250e-01 8.848912268877029419e-02
-6.126629710197448730e-01 9.901766479015350342e-02 -2.537285685539245605e-01 -1.598720401525497437e-01 2.070369720458984375e-01 5.966139435768127441e-01 2.872489392757415771e-01 2.087536156177520752e-01
-2.215143889188766479e-01 4.529785811901092529e-01 -4.789277017116546631e-01 -2.383512556552886963e-01 2.410372644662857056e-01 5.062823295593261719e-01 3.412744104862213135e-01 -1.693212389945983887e-01
1.216655224561691284e-01 3.054719269275665283e-01 -3.692319989204406738e-01 -2.069195359945297241e-01 4.979902803897857666e-01 4.563162028789520264e-01 2.900093197822570801e-01 4.152258634567260742e-01
-3.901767730712890625e-01 2.614057362079620361e-01 -1.751658767461776733e-01 -4.440892934799194336e-01 4.063703119754791260e-01 4.195208847522735596e-01 4.586895704269409180e-01 6.708646833430975676e-05
2.313661426305770874e-01 2.803589701652526855e-01 -6.327934861183166504e-01 -1.301578525453805923e-02 4.310202598571777344e-01 4.730788469314575195e-01 1.110623031854629517e-01 -2.129660844802856445e-01
-4.589345157146453857e-01 3.441588282585144043e-01 4.602596163749694824e-02 -7.622083425521850586e-01 2.738536596298217773e-01 1.008449569344520569e-01 -3.198070824146270752e-02 -4.081128537654876709e-02
-2.948170155286788940e-02 1.000169664621353149e-01 -7.054223418235778809e-01 6.102631241083145142e-02 -5.784892663359642029e-02 6.417490839958190918e-01 2.158873155713081360e-02 2.685667276382446289e-01
1.559243798255920410e-01 4.323201477527618408e-01 -1.700716465711593628e-01 -6.420064568519592285e-01 8.644736558198928833e-02 5.220545530319213867e-01 1.870243549346923828e-01 -1.808264106512069702e-01
-5.347152948379516602e-01 4.270102679729461670e-01 -1.247811410576105118e-02 -6.438806056976318359e-01 3.346162438392639160e-01 4.323312640190124512e-02 3.477033227682113647e-02 -4.424718394875526428e-02
-1.950041018426418304e-02 -1.769811809062957764e-01 -5.026555061340332031e-01 -4.918586313724517822e-01 -2.035939693450927734e-02 1.125502735376358032e-01 -5.205501317977905273e-01 -4.354942739009857178e-01
-2.008216455578804016e-02 5.282573103904724121e-01 -6.832935810089111328e-01 9.939362853765487671e-02 3.170486092567443848e-01 2.606272101402282715e-01 4.998739808797836304e-02 -2.698639631271362305e-01
2.410775423049926758e-01 3.666730225086212158e-01 -3.292233943939208984e-01 -4.154176712036132812e-01 2.484307885169982910e-01 6.346577405929565430e-01 2.396047413349151611e-01 -6.748191267251968384e-02
1.854475289583206177e-01 4.689227044582366943e-01 -3.372141718864440918e-01 -4.103376865386962891e-01 1.598965823650360107e-01 6.260396242141723633e-01 1.981164067983627319e-01 -8.299143612384796143e-02
3.523875176906585693e-01 4.144988059997558594e-01 -4.293069243431091309e-01 -2.332621514797210693e-01 4.009311497211456299e-01 5.267564654350280762e-01 1.469238549470901489e-01 7.411839067935943604e-02
2.993761599063873291e-01 5.287881493568420410e-01 -4.414963722229003906e-01 -7.751756906509399414e-02 3.639401197433471680e-01 4.600624144077301025e-01 -1.415369845926761627e-02 2.924359738826751709e-01
-1.462470591068267822e-01 2.100920677185058594e-01 -2.870119214057922363e-01 -5.944049358367919922e-01 6.036386489868164062e-01 -3.591121435165405273e-01 -6.786765903234481812e-02 -2.885856665670871735e-02
1.748456358909606934e-01 2.065702378749847412e-01 -2.546377182006835938e-01 -1.930921226739883423e-01 4.696170389652252197e-01 6.588270664215087891e-01 2.450852692127227783e-01 3.316213786602020264e-01
-2.220234423875808716e-01 3.232703730463981628e-02 -4.589070677757263184e-01 -3.898636400699615479e-01 3.225568830966949463e-01 7.018391042947769165e-02 -3.304334878921508789e-01 -6.073846817016601562e-01
2.988378331065177917e-02 3.867219090461730957e-01 -4.066674411296844482e-01 -2.196432352066040039e-01 -1.197702735662460327e-01 7.853769063949584961e-01 4.708559438586235046e-02 5.052385479211807251e-02
-2.515171766281127930e-01 -4.930722643621265888e-04 -4.231009781360626221e-01 -1.912588924169540405e-01 5.126014351844787598e-01 4.959368407726287842e-01 4.420026242733001709e-01 -1.306315362453460693e-01
-1.785129606723785400e-01 6.348258852958679199e-01 -4.752492308616638184e-01 -6.539094448089599609e-02 3.641626834869384766e-01 3.484894335269927979e-01 1.520857661962509155e-01 -2.404203414916992188e-01
-8.812592178583145142e-02 6.084799021482467651e-02 -6.017831563949584961e-01 -6.000339984893798828e-01 8.695239573717117310e-02 1.967128962278366089e-01 4.393971562385559082e-01 -1.643807888031005859e-01
-3.399552106857299805e-01 6.979340314865112305e-01 -9.387213736772537231e-02 -5.372457504272460938e-01 -6.010002456605434418e-03 2.520943880081176758e-01 5.605829879641532898e-02 -1.820529252290725708e-01
-1.763577014207839966e-01 -2.028874009847640991e-01 -2.567530982196331024e-02 -6.404626369476318359e-01 5.132011175155639648e-01 1.529847681522369385e-01 -4.204531311988830566e-01 2.309165149927139282e-01
2.708672881126403809e-01 3.444068133831024170e-01 -4.453683793544769287e-01 -3.779362738132476807e-01 1.987407952547073364e-01 6.151833534240722656e-01 1.866616755723953247e-01 -1.184692457318305969e-01
-1.753327697515487671e-01 2.153309583663940430e-01 -6.102510094642639160e-01 7.010196149349212646e-02 -6.617196649312973022e-02 6.679089665412902832e-01 5.606261268258094788e-02 3.032266199588775635e-01
4.608270823955535889e-01 4.071774780750274658e-01 -6.036974191665649414e-01 -4.257437586784362793e-02 3.597785234451293945e-01 3.425427079200744629e-01 -9.119653701782226562e-02 2.210860326886177063e-02
-1.842477172613143921e-01 5.900579094886779785e-01 -6.250432133674621582e-01 4.230719059705734253e-02 2.247715890407562256e-01 3.785048425197601318e-01 1.300480961799621582e-01 -1.213050484657287598e-01
1.192215606570243835e-01 8.922427892684936523e-02 -5.271273255348205566e-01 -3.785640299320220947e-01 -7.038778811693191528e-02 6.101042628288269043e-01 1.693429201841354370e-01 3.883202970027923584e-01
-1.571252942085266113e-01 -1.791700720787048340e-01 -1.404210925102233887e-01 -6.760087609291076660e-01 6.685190796852111816e-01 1.624809205532073975e-02 -1.156166419386863708e-01 7.716893404722213745e-02
-6.890600323677062988e-01 3.625631928443908691e-01 -3.519280552864074707e-01 -4.054995626211166382e-02 1.646534353494644165e-01 4.573774337768554688e-01 1.778182685375213623e-01 -1.795030571520328522e-02
-3.307965397834777832e-01 6.086015701293945312e-01 -6.250519156455993652e-01 -2.700684070587158203e-01 -1.226748079061508179e-01 -1.696339696645736694e-01 -8.277035504579544067e-02 7.665026932954788208e-02
2.086090594530105591e-01 -5.414512380957603455e-02 -7.735414505004882812e-01 -1.623202674090862274e-02 1.748167425394058228e-01 5.526617765426635742e-01 1.266622394323348999e-01 5.367984250187873840e-02
2.382598444819450378e-02 4.516700804233551025e-01 -4.427621364593505859e-01 -3.127709627151489258e-01 3.250301480293273926e-01 4.760465919971466064e-01 2.790464460849761963e-01 -3.023749887943267822e-01
3.008669018745422363e-01 4.859826862812042236e-01 -2.597290277481079102e-01 -1.178287416696548462e-01 4.717022776603698730e-01 5.756226778030395508e-01 -2.407951653003692627e-02 1.937342286109924316e-01
-6.862455606460571289e-01 -1.830222010612487793e-01 -1.078779771924018860e-01 -3.079381287097930908e-01 4.654240310192108154e-01 1.730313152074813843e-01 -3.419978916645050049e-01 1.599516868591308594e-01
-3.038586676120758057e-01 3.436577916145324707e-01 -4.744473099708557129e-01 -6.801850795745849609e-01 -1.801176965236663818e-01 2.350364439189434052e-02 2.463576942682266235e-01 9.016841650009155273e-02
5.887637380510568619e-03 9.841036051511764526e-02 -2.562237083911895752e-01 -1.167647391557693481e-01 -9.228014945983886719e-02 6.535686850547790527e-01 -6.894361972808837891e-01 2.517567249014973640e-03
-4.255015254020690918e-01 -2.743835151195526123e-01 -8.281293511390686035e-02 -5.983203649520874023e-01 2.422465085983276367e-01 3.061137497425079346e-01 -4.633891880512237549e-01 1.081591770052909851e-01
1.351529806852340698e-01 8.838935196399688721e-02 -3.757562637329101562e-01 -2.378631830215454102e-01 1.584085971117019653e-01 8.542917966842651367e-01 1.040381714701652527e-01 -1.020675674080848694e-01
-3.952928185462951660e-01 -5.809107050299644470e-02 -6.428083777427673340e-01 -3.250117897987365723e-01 2.441382855176925659e-01 -2.162177860736846924e-01 -1.544725000858306885e-01 -4.373997151851654053e-01
-1.431819051504135132e-02 3.058688044548034668e-01 -4.901978373527526855e-01 -1.590202152729034424e-01 -3.510806560516357422e-01 6.282285451889038086e-01 -2.058453708887100220e-01 2.834731638431549072e-01
9.016371518373489380e-02 -3.699872642755508423e-02 -5.486613512039184570e-01 -1.930340826511383057e-01 -2.284880913794040680e-02 6.770634055137634277e-01 1.152101680636405945e-01 4.242639243602752686e-01
-1.401825100183486938e-01 4.155007600784301758e-01 -7.159475088119506836e-01 -1.541892141103744507e-01 -3.335548341274261475e-01 2.598705291748046875e-01 -1.622834950685501099e-01 2.573427855968475342e-01
4.382853582501411438e-02 2.950066328048706055e-01 -4.647460281848907471e-01 1.885137148201465607e-02 -1.899600178003311157e-01 7.424833178520202637e-01 -3.126571774482727051e-01 -9.790308028459548950e-02
1.466246098279953003e-01 2.779077291488647461e-01 -1.702118217945098877e-01 -7.558877468109130859e-01 3.186844587326049805e-01 -1.729307919740676880e-01 -3.020886778831481934e-01 2.796565592288970947e-01
1.740508377552032471e-01 4.904359877109527588e-01 -3.052530288696289062e-01 8.044800721108913422e-03 4.900479614734649658e-01 5.563601255416870117e-01 3.603930817916989326e-04 2.936853468418121338e-01
-5.003257989883422852e-01 -2.038069218397140503e-01 -4.451012313365936279e-01 -3.620979189872741699e-01 1.920582912862300873e-02 1.121486201882362366e-01 -5.364258289337158203e-01 -2.796572148799896240e-01
5.051798373460769653e-02 1.326073557138442993e-01 -8.226354122161865234e-01 -1.915445029735565186e-01 -5.274612084031105042e-02 3.948115408420562744e-01 2.315916121006011963e-01 -2.327059507369995117e-01
-3.487008810043334961e-01 1.890889406204223633e-01 -5.779908895492553711e-01 -1.106825098395347595e-01 1.320850569754838943e-02 -1.174087449908256531e-01 -2.828743457794189453e-01 6.343119740486145020e-01
-1.095992624759674072e-01 2.297924607992172241e-01 -6.119975447654724121e-01 2.083464413881301880e-01 4.107046425342559814e-01 -1.287794262170791626e-01 -5.007604956626892090e-01 2.849749624729156494e-01
-3.466587364673614502e-01 -2.806568741798400879e-01 -4.969856441020965576e-01 -4.858938753604888916e-01 3.088977634906768799e-01 -1.364574581384658813e-02 -1.615397036075592041e-01 -4.430264532566070557e-01
-3.580854833126068115e-01 5.099862217903137207e-01 -3.992940783500671387e-01 -5.980607271194458008e-01 -2.843312621116638184e-01 9.842212498188018799e-02 7.614423520863056183e-04 -6.359633803367614746e-02
-1.882736533880233765e-01 1.020326465368270874e-01 -5.300191044807434082e-01 -2.550987899303436279e-01 -2.298853844404220581e-01 3.316321074962615967e-01 -1.032977923750877380e-01 6.592793464660644531e-01
2.503967881202697754e-01 -3.889949619770050049e-02 -8.289495110511779785e-01 -1.679627001285552979e-01 1.231883466243743896e-01 3.385354280471801758e-01 1.641065925359725952e-01 2.524024248123168945e-01
-1.286323219537734985e-01 -1.766604185104370117e-01 -6.917610019445419312e-02 -6.360952854156494141e-01 6.092383265495300293e-01 1.013367101550102234e-01 -3.198272585868835449e-01 2.431305795907974243e-01
-8.192126452922821045e-02 2.921134233474731445e-02 -4.419176578521728516e-01 5.277083069086074829e-02 1.702214628458023071e-01 2.028109431266784668e-01 -7.638215422630310059e-01 3.752715587615966797e-01
1.143199056386947632e-01 -1.408617049455642700e-01 -5.920041203498840332e-01 -6.264212131500244141e-01 -2.777432501316070557e-01 2.102240920066833496e-01 -1.103795133531093597e-03 3.207488358020782471e-01
-5.113636702299118042e-02 8.341331034898757935e-02 -5.955948829650878906e-01 -2.190934419631958008e-01 -3.145720958709716797e-01 4.304449856281280518e-01 -1.374682039022445679e-01 5.334380865097045898e-01
1.032761856913566589e-01 2.832838334143161774e-02 -7.990729212760925293e-01 -3.613535761833190918e-01 -1.681044399738311768e-01 -2.423829771578311920e-02 -6.672688573598861694e-02 4.314378798007965088e-01
1.920974999666213989e-01 3.547846674919128418e-01 -1.224479973316192627e-01 -5.281710624694824219e-01 -1.231350824236869812e-01 5.763903856277465820e-01 -3.582671582698822021e-01 -2.598552107810974121e-01
-4.512667655944824219e-01 -1.789296418428421021e-01 -6.706898659467697144e-02 -7.569577097892761230e-01 2.331219464540481567e-01 2.880194783210754395e-01 -1.980527639389038086e-01 -1.016523763537406921e-01
1.151637956500053406e-01 1.413979828357696533e-01 -3.539068996906280518e-01 -4.667260050773620605e-01 1.852003484964370728e-02 2.574394345283508301e-01 3.817829117178916931e-02 7.453757524490356445e-01
3.215944468975067139e-01 2.582792341709136963e-01 -4.861579537391662598e-01 -2.383278459310531616e-01 4.317506849765777588e-01 4.942418634891510010e-01 2.058226615190505981e-01 -2.523343861103057861e-01
-1.211889088153839111e-01 3.380902409553527832e-01 -1.730847209692001343e-01 -4.851676225662231445e-01 3.090591430664062500e-01 5.634303689002990723e-01 3.209167420864105225e-01 -2.995054721832275391e-01
-4.605319350957870483e-02 9.207094460725784302e-02 -4.255028069019317627e-01 -4.828579723834991455e-01 1.817901879549026489e-01 7.380994409322738647e-02 -4.382338523864746094e-01 -5.870715379714965820e-01
-3.004955649375915527e-01 5.265333652496337891e-01 -3.732963502407073975e-01 -3.358495607972145081e-02 3.629687726497650146e-01 -2.073458395898342133e-02 -7.751591503620147705e-02 5.948125720024108887e-01
-4.293382763862609863e-01 3.937478959560394287e-01 -6.351227164268493652e-01 -4.001170992851257324e-01 -1.873952150344848633e-01 -1.653173565864562988e-01 -3.865184262394905090e-02 1.822522431612014771e-01
-8.406928926706314087e-02 3.014680147171020508e-01 -1.596017479896545410e-01 -7.565132975578308105e-01 2.184955775737762451e-01 -1.580265164375305176e-01 -3.457020223140716553e-01 3.347261548042297363e-01
-4.486143589019775391e-01 -1.874850243330001831e-01 3.597400337457656860e-02 -5.307044982910156250e-01 4.638020992279052734e-01 3.890643417835235596e-01 -3.375325500965118408e-01 -1.554034184664487839e-02
1.226707771420478821e-01 2.845275104045867920e-01 -2.846868932247161865e-01 -4.207706451416015625e-01 4.156465530395507812e-01 5.076053142547607422e-01 2.327936142683029175e-01 -4.016008675098419189e-01
-8.882803842425346375e-03 5.051171779632568359e-01 -6.108557581901550293e-01 3.524205088615417480e-02 4.234144389629364014e-01 3.808931708335876465e-01 2.022901028394699097e-01 -7.148557901382446289e-02
1.954650431871414185e-01 2.993072569370269775e-01 -2.055840343236923218e-01 -4.782741963863372803e-01 -2.146848589181900024e-01 7.264105677604675293e-01 -1.654489785432815552e-01 7.889906875789165497e-03
1.932395994663238525e-02 9.723766148090362549e-02 -7.823423147201538086e-01 -2.118520587682723999e-01 1.692243665456771851e-01 1.733221113681793213e-01 3.152994215488433838e-01 4.184967875480651855e-01
1.926699727773666382e-01 -2.803983986377716064e-01 -1.199668422341346741e-01 -6.368160247802734375e-01 6.044692397117614746e-01 1.026409193873405457e-01 -2.889243960380554199e-01 -7.023412734270095825e-02
-2.216660529375076294e-01 -3.594623878598213196e-02 -6.394113898277282715e-01 -3.659955561161041260e-01 2.018861472606658936e-03 4.932518005371093750e-01 4.004404246807098389e-01 -5.584469810128211975e-02
-1.483828872442245483e-01 2.105695158243179321e-01 -3.168766498565673828e-01 -6.114931106567382812e-01 4.308039546012878418e-01 -3.522308170795440674e-01 -3.836880028247833252e-01 -4.932775720953941345e-02
-3.645977675914764404e-01 4.623809456825256348e-01 -7.931493520736694336e-01 -8.183673769235610962e-02 -3.934101387858390808e-02 -1.247578188776969910e-01 1.935575902462005615e-02 -1.576774404384195805e-03
1.139103919267654419e-01 4.363968670368194580e-01 -2.440706342458724976e-01 -2.233058959245681763e-01 5.328313708305358887e-01 5.909301042556762695e-01 2.296652793884277344e-01 3.595228493213653564e-02
-7.395440936088562012e-01 -6.551550328731536865e-02 -3.614254891872406006e-01 -4.409309029579162598e-01 2.792992889881134033e-01 -7.031339406967163086e-02 -1.433734744787216187e-01 -1.422175467014312744e-01
-5.907710194587707520e-01 -1.215432658791542053e-01 -1.393656432628631592e-01 -4.672967493534088135e-01 7.868319004774093628e-02 4.566538333892822266e-01 -2.535797655582427979e-01 -3.455451428890228271e-01
-4.513349011540412903e-02 1.320246011018753052e-01 -4.614257514476776123e-01 -3.869086503982543945e-01 2.009195089340209961e-01 5.356304049491882324e-01 3.097275793552398682e-01 -4.412716031074523926e-01
1.756575107574462891e-01 3.166374266147613525e-01 -1.219087317585945129e-01 -2.238657921552658081e-01 2.663289904594421387e-01 3.956559002399444580e-01 -7.569783926010131836e-01 5.845276638865470886e-02
-5.092363953590393066e-01 -2.396032661199569702e-01 -1.764603555202484131e-01 -7.081072926521301270e-01 2.991495132446289062e-01 2.142155766487121582e-01 -9.332282096147537231e-02 -8.140352368354797363e-02
-4.700465500354766846e-01 -2.900975942611694336e-01 -1.136199906468391418e-01 -5.502613782882690430e-01 3.329900503158569336e-01 3.748456537723541260e-01 -3.263041973114013672e-01 -1.460697054862976074e-01
1.981322169303894043e-01 4.132051169872283936e-01 -8.170823752880096436e-02 -6.416674256324768066e-01 -9.815143793821334839e-02 4.329056739807128906e-01 -3.430257737636566162e-01 -2.385037243366241455e-01
4.309711977839469910e-02 2.316340804100036621e-01 -2.503179013729095459e-01 -1.839238852262496948e-01 3.180548176169395447e-02 5.733459591865539551e-01 -7.015397548675537109e-01 -1.615733355283737183e-01
-1.587710082530975342e-01 3.131044209003448486e-01 2.227895855903625488e-01 -6.655111908912658691e-01 1.960890442132949829e-01 3.944792449474334717e-01 -4.304391443729400635e-01 6.981805711984634399e-02
7.574331015348434448e-03 -8.050734549760818481e-02 -9.069983959197998047e-01 5.421207845211029053e-02 1.326716989278793335e-01 3.376216590404510498e-01 1.463177502155303955e-01 1.219721734523773193e-01
-1.668782532215118408e-01 8.077290654182434082e-02 -4.133397936820983887e-01 2.620346471667289734e-02 -1.131871119141578674e-01 8.025971651077270508e-01 -9.905286133289337158e-02 3.567995727062225342e-01
-1.879846900701522827e-01 5.649159550666809082e-01 -6.061528325080871582e-01 -4.167085289955139160e-01 -1.208295971155166626e-01 -2.408624738454818726e-01 -5.339690297842025757e-02 1.702902615070343018e-01
-5.964161157608032227e-01 -2.718624174594879150e-01 -1.215488463640213013e-01 -2.443266063928604126e-01 4.741656482219696045e-01 3.811289370059967041e-01 -3.410127162933349609e-01 -9.760646522045135498e-02
2.462193667888641357e-01 2.166264951229095459e-01 -2.210277020931243896e-01 -1.796809881925582886e-01 2.854641675949096680e-01 3.702962398529052734e-01 -7.255532741546630859e-01 -2.574368715286254883e-01
3.143150359392166138e-02 -1.695727854967117310e-01 -6.291650533676147461e-01 1.659910976886749268e-01 1.611123234033584595e-01 7.067942023277282715e-01 -1.460250765085220337e-01 -4.108849447220563889e-03
1.327345371246337891e-01 6.166897416114807129e-01 -3.492898344993591309e-01 -3.503413498401641846e-02 4.340711534023284912e-01 1.326673179864883423e-01 -2.078051269054412842e-01 4.792112112045288086e-01
-7.274500280618667603e-02 -1.908433288335800171e-01 -4.572967886924743652e-01 -5.621584653854370117e-01 -7.859904319047927856e-02 5.270093083381652832e-01 3.020866215229034424e-01 2.407726943492889404e-01
2.628763914108276367e-01 -1.387803852558135986e-01 -6.046044826507568359e-01 -6.013194322586059570e-01 -2.598870396614074707e-01 1.666923761367797852e-01 -7.843151688575744629e-02 2.881408333778381348e-01
-4.525864031165838242e-03 5.666932463645935059e-01 -3.022557497024536133e-01 1.261314749717712402e-01 2.576607763767242432e-01 3.834269642829895020e-01 -5.364797115325927734e-01 2.652445435523986816e-01
2.658877670764923096e-01 -7.133790105581283569e-02 -4.014594554901123047e-01 -3.965954184532165527e-01 2.707371115684509277e-01 5.292367339134216309e-01 2.582282721996307373e-01 4.309118390083312988e-01
-1.640674620866775513e-01 -2.194444090127944946e-02 -2.950653135776519775e-01 1.027927324175834656e-01 3.436706960201263428e-01 2.978924810886383057e-01 -7.060663700103759766e-01 4.118148684501647949e-01
8.467040956020355225e-02 1.978112012147903442e-01 -3.071482777595520020e-01 -8.010116219520568848e-01 3.542606532573699951e-01 -2.624429166316986084e-01 -1.299831718206405640e-01 8.043322712182998657e-02
-4.392077028751373291e-01 -8.369079232215881348e-02 7.906969636678695679e-02 -4.701445400714874268e-01 4.415616691112518311e-01 4.978446364402770996e-01 -3.604114651679992676e-01 9.060280397534370422e-03
-1.710116714239120483e-01 -5.617777816951274872e-03 -4.389608204364776611e-01 -1.876748055219650269e-01 3.769091963768005371e-01 3.676816076040267944e-02 -6.559958457946777344e-01 -4.111837148666381836e-01
-3.330005705356597900e-01 -1.206787675619125366e-01 -2.895563244819641113e-01 -6.318285465240478516e-01 7.473463565111160278e-02 1.987675428390502930e-01 -3.355110883712768555e-01 -4.835654199123382568e-01
-6.370640397071838379e-01 2.060315608978271484e-01 -3.754864335060119629e-01 -1.718245744705200195e-01 2.901515066623687744e-01 3.734367787837982178e-01 3.788079619407653809e-01 1.185252293944358826e-01
1.397620290517807007e-01 3.707757890224456787e-01 -8.109976351261138916e-02 -2.848868072032928467e-01 -2.344248257577419281e-02 6.099225878715515137e-01 -5.582637190818786621e-01 2.665346860885620117e-01
-5.992387533187866211e-01 1.639844179153442383e-01 -5.620350837707519531e-01 -6.843119114637374878e-02 4.213611781597137451e-02 -7.063268125057220459e-02 -2.402793169021606445e-01 4.784948825836181641e-01
8.951101452112197876e-02 4.038548469543457031e-01 -6.770651936531066895e-01 1.048885062336921692e-01 2.082401663064956665e-01 5.608564615249633789e-01 2.319533005356788635e-02 -3.175337612628936768e-02
-6.953740715980529785e-01 -2.316681295633316040e-01 -2.561818063259124756e-01 -4.172381162643432617e-01 1.883980035781860352e-01 2.086465209722518921e-01 -3.711524605751037598e-01 -7.928957790136337280e-02
7.086060196161270142e-02 1.050141379237174988e-01 -6.878619790077209473e-01 3.632764331996440887e-03 1.398231089115142822e-01 5.655657052993774414e-01 1.733304858207702637e-01 3.759320974349975586e-01
-4.448457658290863037e-01 -1.094040125608444214e-01 2.037180028855800629e-02 -5.449611544609069824e-01 4.351730346679687500e-01 5.249692201614379883e-01 -1.659725308418273926e-01 -1.516823377460241318e-02
-1.032477095723152161e-01 -1.580153554677963257e-01 -6.144286990165710449e-01 -3.827158510684967041e-01 -5.165495723485946655e-02 3.754035830497741699e-01 2.875019609928131104e-01 4.627348780632019043e-01
1.341985464096069336e-01 -8.558980375528335571e-02 -5.832447409629821777e-01 -5.107518434524536133e-01 1.441032886505126953e-01 4.207728803157806396e-01 3.714181184768676758e-01 -1.945670396089553833e-01
-3.685946762561798096e-01 -9.527456760406494141e-02 -3.332145512104034424e-01 -2.050547152757644653e-01 4.154774546623229980e-01 6.240515708923339844e-01 3.592559099197387695e-01 1.041857749223709106e-01
-5.658103823661804199e-01 2.902444601058959961e-01 -2.264468073844909668e-01 -5.703773498535156250e-01 -1.103238910436630249e-01 3.518857061862945557e-01 1.661312133073806763e-01 2.354012131690979004e-01
-5.304239392280578613e-01 2.920949645340442657e-02 -4.782451987266540527e-01 3.506385162472724915e-02 3.781615197658538818e-01 4.729188978672027588e-01 3.206825852394104004e-01 1.354754269123077393e-01
4.029697775840759277e-01 2.064024657011032104e-01 -3.977659046649932861e-01 -2.615708485245704651e-02 5.981841683387756348e-01 5.260174274444580078e-01 -3.820842504501342773e-02 -1.153231598436832428e-02
1.339615136384963989e-01 -1.136409267783164978e-01 -4.642573595046997070e-01 -4.103660583496093750e-01 3.261778270825743675e-03 6.794661283493041992e-01 2.312797158956527710e-01 2.646311223506927490e-01
-1.326369047164916992e-01 2.560365572571754456e-02 -2.947653643786907196e-02 -6.623772978782653809e-01 6.567321419715881348e-01 6.414965726435184479e-03 -2.271906733512878418e-01 2.432808130979537964e-01
-1.565811187028884888e-01 -9.399158507585525513e-02 -3.816556036472320557e-01 -4.684262573719024658e-01 3.502768278121948242e-01 -3.129392862319946289e-01 -6.083065271377563477e-01 1.044132485985755920e-01
-1.085804030299186707e-01 1.477244049310684204e-01 -8.340158462524414062e-01 -3.054646253585815430e-01 -9.458728134632110596e-02 1.641315668821334839e-01 2.569187581539154053e-01 -2.749611735343933105e-01
7.342972606420516968e-02 3.093008697032928467e-02 -4.068596959114074707e-01 -1.627069562673568726e-01 -2.977509498596191406e-01 5.881805419921875000e-01 -5.946742296218872070e-01 -1.157310456037521362e-01
-4.559395015239715576e-01 2.436787337064743042e-01 -3.594655394554138184e-01 -7.323636114597320557e-02 5.178712606430053711e-01 4.386792480945587158e-01 3.569680154323577881e-01 1.005203425884246826e-01
3.324128687381744385e-01 9.966855496168136597e-02 -6.093181371688842773e-01 -2.218224108219146729e-01 4.235410392284393311e-01 3.513565659523010254e-01 2.485042512416839600e-01 -3.074106872081756592e-01
3.217764794826507568e-01 1.621588170528411865e-01 -3.534523248672485352e-01 -3.742613494396209717e-01 -4.747068043798208237e-03 7.629590034484863281e-01 2.264656592160463333e-03 1.517568081617355347e-01
-6.236771941184997559e-01 1.175208091735839844e-01 -4.856935143470764160e-01 -2.951748967170715332e-01 6.994406878948211670e-02 -1.012796908617019653e-01 -4.422901272773742676e-01 -2.518312931060791016e-01
-5.183165669441223145e-01 -2.666035480797290802e-02 -3.237442374229431152e-01 -6.254348754882812500e-01 2.487836033105850220e-02 -2.914747223258018494e-02 -3.988090157508850098e-01 -2.722884118556976318e-01
-2.624872028827667236e-01 -3.100252151489257812e-01 -2.842541635036468506e-01 -5.536544919013977051e-01 3.384481668472290039e-01 2.279303669929504395e-01 -3.261231780052185059e-01 -4.180853962898254395e-01
-4.884520173072814941e-01 6.719599962234497070e-01 -3.846478760242462158e-01 -5.389668792486190796e-02 2.375255227088928223e-01 -1.265794634819030762e-01 -2.767605483531951904e-01 9.994333982467651367e-02
1.574243903160095215e-01 2.788147330284118652e-01 1.056767553091049194e-01 -4.510387778282165527e-01 3.482150435447692871e-01 5.446681380271911621e-01 -4.159076213836669922e-01 -3.032823204994201660e-01
2.116247117519378662e-01 5.255209803581237793e-01 -4.513795673847198486e-01 -6.865513324737548828e-02 3.643924593925476074e-01 4.817837178707122803e-01 5.250585451722145081e-02 3.208288252353668213e-01
3.457797765731811523e-01 3.626678586006164551e-01 -5.853276848793029785e-01 -4.901941716670989990e-01 -2.781853675842285156e-01 1.855656057596206665e-01 -1.379257589578628540e-01 1.875213682651519775e-01
-4.620639681816101074e-01 -3.036952018737792969e-01 -1.526168584823608398e-01 -5.229558944702148438e-01 5.430456399917602539e-01 2.219514250755310059e-01 -2.275452762842178345e-01 -3.941218554973602295e-02
7.959794253110885620e-03 4.854013621807098389e-01 -2.373401522636413574e-01 5.041644349694252014e-02 4.273729622364044189e-01 2.098585069179534912e-01 -5.810834169387817383e-01 3.756378889083862305e-01
-1.168541237711906433e-01 1.844527386128902435e-02 -4.840848147869110107e-01 -1.525069624185562134e-01 2.499837577342987061e-01 1.623146384954452515e-01 -6.330330967903137207e-01 -4.887123703956604004e-01
1.503342241048812866e-01 3.252832219004631042e-02 -5.147844552993774414e-01 9.340332448482513428e-02 2.321187555789947510e-01 1.480294167995452881e-01 -7.249157428741455078e-01 3.183076381683349609e-01
-3.090700507164001465e-01 -1.324854195117950439e-01 -4.300298094749450684e-01 -2.755976021289825439e-01 2.567470967769622803e-01 1.132669225335121155e-01 -6.183881163597106934e-01 -4.060679674148559570e-01
1.767653226852416992e-01 3.970285654067993164e-01 -1.802032440900802612e-01 -4.103221297264099121e-01 -1.237411946058273315e-01 5.111940503120422363e-01 -5.484887361526489258e-01 -1.811457127332687378e-01
6.024782359600067139e-02 1.749184131622314453e-01 -2.178482115268707275e-01 -7.261523008346557617e-01 3.578501939773559570e-01 -2.388519942760467529e-01 -2.823487818241119385e-01 3.552336692810058594e-01
3.904077783226966858e-02 -1.562419235706329346e-01 -6.164700388908386230e-01 -2.826319336891174316e-01 1.662060767412185669e-01 5.894507765769958496e-01 3.317921459674835205e-01 -1.702515482902526855e-01
7.754599303007125854e-02 2.714677713811397552e-02 -8.149690032005310059e-01 -4.105239361524581909e-02 2.531018257141113281e-01 2.811640799045562744e-01 2.956264317035675049e-01 3.112575411796569824e-01
3.972754254937171936e-02 -4.012425243854522705e-02 -2.913834452629089355e-01 -4.907337725162506104e-01 4.044553041458129883e-01 1.315555069595575333e-02 -5.723694562911987305e-01 -4.239384829998016357e-01
-2.704825103282928467e-01 5.699498653411865234e-01 7.061082869768142700e-02 -7.053390741348266602e-01 1.677012443542480469e-01 1.221400275826454163e-01 -9.014910459518432617e-02 2.198604345321655273e-01
2.384928315877914429e-01 8.293417096138000488e-02 -3.658204078674316406e-01 -5.289881825447082520e-01 3.917031288146972656e-01 -3.473945260047912598e-01 -4.098787903785705566e-01 2.836816906929016113e-01
1.793307065963745117e-02 1.352131515741348267e-01 -7.974743843078613281e-01 1.286008954048156738e-01 -5.856550484895706177e-02 4.624904692173004150e-01 -3.908065333962440491e-02 3.317188918590545654e-01
2.645369470119476318e-01 4.073433205485343933e-02 -6.510215401649475098e-01 -5.430867075920104980e-01 -1.845478266477584839e-01 1.439170688390731812e-01 3.360465914011001587e-02 3.920328319072723389e-01
3.931287229061126709e-01 6.825052201747894287e-02 -1.017808616161346436e-01 -3.528462052345275879e-01 1.289221048355102539e-01 6.526898145675659180e-01 -3.988535404205322266e-01 3.228358924388885498e-01
1.450594216585159302e-01 -7.138475775718688965e-02 -5.171462893486022949e-01 -1.464823484420776367e-01 5.691993832588195801e-01 2.355985194444656372e-01 2.950523495674133301e-01 4.673478603363037109e-01
-4.317643940448760986e-01 -3.301056325435638428e-01 -4.152800738811492920e-01 -2.938397526741027832e-01 1.558700799942016602e-01 3.405944705009460449e-01 -3.720506131649017334e-01 -4.087647795677185059e-01
-1.702364385128021240e-01 7.662954181432723999e-02 1.332885324954986572e-01 -4.343317449092864990e-01 2.095639109611511230e-01 6.533399224281311035e-01 -4.794077575206756592e-01 -2.411135584115982056e-01
-2.508484423160552979e-01 3.080214858055114746e-01 -4.870948195457458496e-02 -7.276836037635803223e-01 4.073683023452758789e-01 -1.122340857982635498e-01 -2.496738135814666748e-01 2.634754776954650879e-01
4.576490446925163269e-02 3.158975392580032349e-02 -7.217472791671752930e-01 -4.123227000236511230e-01 -2.470970004796981812e-01 2.639634311199188232e-01 9.468829631805419922e-02 4.077734053134918213e-01
-4.687153995037078857e-01 2.661242187023162842e-01 7.006423175334930420e-02 -6.876640319824218750e-01 2.281562387943267822e-01 2.467771768569946289e-01 -3.365587592124938965e-01 7.393879443407058716e-02
-4.141514897346496582e-01 -3.048187494277954102e-01 -3.075253367424011230e-01 -3.241373598575592041e-01 1.365451961755752563e-01 4.423949122428894043e-01 -3.757520020008087158e-01 -4.247114956378936768e-01
-3.354883491992950439e-01 -3.170392811298370361e-01 -3.624475896358489990e-01 -5.880250334739685059e-01 2.323676645755767822e-01 1.998476088047027588e-01 -1.543513834476470947e-01 -4.382165670394897461e-01
-3.916502296924591064e-01 2.176074124872684479e-02 -7.272059321403503418e-01 -2.254729717969894409e-01 -1.791230440139770508e-01 1.777681708335876465e-02 -5.566447600722312927e-02 4.805938005447387695e-01
1.318008005619049072e-01 4.731474816799163818e-01 6.489144638180732727e-03 -6.238061189651489258e-01 3.711753338575363159e-02 3.913885056972503662e-01 -3.307785689830780029e-01 -3.249718248844146729e-01
2.143669128417968750e-02 4.438593983650207520e-01 -9.184954315423965454e-02 -3.635953366756439209e-01 1.101075783371925354e-01 3.014584779739379883e-01 -7.416732907295227051e-01 -9.386864304542541504e-02
-2.519975602626800537e-01 4.108157157897949219e-01 -1.606656312942504883e-01 -5.477330088615417480e-01 3.256800174713134766e-01 3.853338658809661865e-01 4.283379912376403809e-01 -6.228728219866752625e-02
-2.999774217605590820e-01 6.481010317802429199e-01 -3.099444508552551270e-01 -5.767316818237304688e-01 -9.155646711587905884e-02 -5.209830775856971741e-02 -1.959664970636367798e-01 1.085983440279960632e-01
-2.461979538202285767e-01 1.039218232035636902e-01 -1.575141698122024536e-01 -7.250847220420837402e-01 3.725224733352661133e-01 -1.775480210781097412e-01 -1.534681916236877441e-01 4.291615188121795654e-01
-2.069831043481826782e-01 -4.991399124264717102e-02 -3.814734816551208496e-01 -2.026133984327316284e-02 2.584031224250793457e-01 9.158819168806076050e-02 -7.572354674339294434e-01 4.002099335193634033e-01
4.043380916118621826e-01 1.291087269783020020e-01 -5.137028098106384277e-01 -5.338097214698791504e-01 1.875971704721450806e-01 1.805105656385421753e-01 2.567173540592193604e-01 3.705639243125915527e-01
-3.450437784194946289e-01 -1.820109784603118896e-01 -5.119861960411071777e-01 -3.686375021934509277e-01 1.459082961082458496e-01 3.686320409178733826e-02 -5.172030925750732422e-01 -3.995575904846191406e-01
-6.740902662277221680e-01 -2.768648266792297363e-01 -2.121060341596603394e-01 -3.368567526340484619e-01 4.704238772392272949e-01 2.061401307582855225e-01 -1.527103483676910400e-01 1.528850942850112915e-01
-1.499774456024169922e-01 -1.496460586786270142e-01 6.119050830602645874e-02 -4.830226302146911621e-01 6.348981857299804688e-01 3.126266896724700928e-01 -4.352395832538604736e-01 1.667129099369049072e-01
-3.759469091892242432e-01 1.370899528264999390e-01 -2.570258080959320068e-01 2.901640236377716064e-01 6.740559935569763184e-01 2.553980350494384766e-01 -4.051653742790222168e-01 7.664314657449722290e-02
1.983576640486717224e-02 -1.743394136428833008e-01 -3.188016712665557861e-01 -4.866492152214050293e-01 4.414727687835693359e-01 -2.365012317895889282e-01 -4.087976813316345215e-01 4.613067507743835449e-01
-2.935746610164642334e-01 -1.625782102346420288e-01 -2.605163455009460449e-01 -5.073438882827758789e-01 8.969178795814514160e-02 3.959894478321075439e-01 -3.524431884288787842e-01 -5.225391387939453125e-01
-2.943801879882812500e-01 4.186474680900573730e-01 -6.521701216697692871e-01 -8.999917656183242798e-02 2.964669764041900635e-01 -2.102460414171218872e-01 2.242322452366352081e-02 4.147893190383911133e-01
-1.116071194410324097e-01 6.353256702423095703e-01 -2.537255585193634033e-01 -1.095499172806739807e-01 6.317993402481079102e-01 1.670294106006622314e-01 -1.680185273289680481e-02 2.831532955169677734e-01
-2.467685341835021973e-01 1.452486962080001831e-01 -1.684144735336303711e-01 -1.649286299943923950e-01 -1.267863065004348755e-01 6.779654622077941895e-01 -6.136188507080078125e-01 -1.010110229253768921e-01
4.013263583183288574e-01 3.518050312995910645e-01 -4.854550361633300781e-01 -5.024213790893554688e-01 2.519511878490447998e-01 2.519493699073791504e-01 2.147162854671478271e-01 2.324129641056060791e-01
-1.630958467721939087e-01 4.192016124725341797e-01 -7.561144977807998657e-02 -6.390142440795898438e-01 3.102429509162902832e-01 -1.185789108276367188e-01 -3.658876419067382812e-01 3.734008073806762695e-01
-3.322875201702117920e-01 1.448494940996170044e-01 -4.120945930480957031e-01 -2.727778553962707520e-01 4.462087452411651611e-01 3.799070417881011963e-01 5.054141283035278320e-01 1.596838533878326416e-01
5.304779391735792160e-03 1.221249327063560486e-01 -2.230730354785919189e-01 -3.604458570480346680e-01 -1.883599162101745605e-01 7.751519083976745605e-01 -4.051236510276794434e-01 7.006877660751342773e-02
-2.286083400249481201e-01 2.085776329040527344e-01 -2.106420546770095825e-01 2.761446535587310791e-01 6.834381818771362305e-01 2.882419824600219727e-01 -4.588653147220611572e-01 1.512580662965774536e-01
-3.505790829658508301e-01 -2.296503335237503052e-01 -9.226164221763610840e-02 -4.687099754810333252e-01 7.469478249549865723e-01 1.675647646188735962e-01 -3.401899710297584534e-02 9.480342268943786621e-02
-2.775130867958068848e-01 -3.480770885944366455e-01 -3.360398709774017334e-01 -5.112969279289245605e-01 3.548333942890167236e-01 2.126612514257431030e-01 -1.285149306058883667e-01 -4.897284507751464844e-01
1.451303903013467789e-02 -1.060714758932590485e-02 -3.417431414127349854e-01 6.722328066825866699e-02 3.019324243068695068e-01 2.690987884998321533e-01 -8.288570642471313477e-01 1.666967868804931641e-01
2.622023522853851318e-01 4.535512626171112061e-01 -5.037253499031066895e-01 -1.530420631170272827e-01 3.357428908348083496e-01 5.221346020698547363e-01 7.711323350667953491e-02 -2.389261275529861450e-01
1.271546632051467896e-01 -1.326082348823547363e-01 -7.096705436706542969e-01 -1.692076027393341064e-02 2.931354641914367676e-01 5.795003771781921387e-01 1.844272613525390625e-01 8.102948963642120361e-02
-1.556207537651062012e-01 1.837150752544403076e-01 -7.897718250751495361e-02 -8.936372995376586914e-01 1.919317841529846191e-01 -3.782853484153747559e-02 -2.969551980495452881e-01 1.037045270204544067e-01
-4.542858898639678955e-01 -2.227266430854797363e-01 -1.039477139711380005e-01 -5.010101795196533203e-01 6.489095687866210938e-01 1.542536765336990356e-01 -1.330353170633316040e-01 1.400881558656692505e-01
-5.401381254196166992e-01 -4.660473205149173737e-03 -2.167011145502328873e-03 -6.465345621109008789e-01 1.748202294111251831e-01 3.287548720836639404e-01 -3.527786135673522949e-01 -1.646902710199356079e-01
-1.539070457220077515e-01 2.240182086825370789e-02 -5.081632137298583984e-01 -1.535597443580627441e-01 1.931319534778594971e-01 1.976017504930496216e-01 -5.641564726829528809e-01 -5.471575856208801270e-01
2.191238254308700562e-01 6.696505844593048096e-02 -6.270274519920349121e-01 -3.090737462043762207e-01 1.332897394895553589e-01 2.732287049293518066e-01 1.802985668182373047e-01 5.778258442878723145e-01
-2.961426675319671631e-01 1.693855412304401398e-02 -6.997537016868591309e-01 -1.131031364202499390e-01 -2.029554247856140137e-01 3.064336478710174561e-01 3.358056396245956421e-02 5.228238105773925781e-01
-5.228196829557418823e-02 4.890966117382049561e-01 -5.831463932991027832e-01 -3.646547496318817139e-01 -1.618790477514266968e-01 -1.970669068396091461e-02 -1.206658631563186646e-01 4.938267469406127930e-01
-3.300963342189788818e-01 7.654963731765747070e-01 -2.232499122619628906e-01 -3.711527287960052490e-01 1.689281612634658813e-01 -4.434496536850929260e-02 -1.640241891145706177e-01 2.450510263442993164e-01
-2.747573256492614746e-01 8.073878288269042969e-02 -6.472491025924682617e-01 -1.030281260609626770e-01 -1.938788443803787231e-01 4.239832162857055664e-01 6.726617366075515747e-02 5.163021683692932129e-01
2.273061871528625488e-01 4.650881886482238770e-01 -5.157197117805480957e-01 -5.425393581390380859e-01 -1.950739771127700806e-01 5.248615890741348267e-02 -1.075480878353118896e-01 3.454474806785583496e-01
-1.058294251561164856e-01 7.096274495124816895e-01 -2.913227677345275879e-02 -4.467352032661437988e-01 2.758826129138469696e-02 2.971970438957214355e-01 -4.204251766204833984e-01 1.377082914113998413e-01
-5.592073202133178711e-01 7.037857174873352051e-02 -4.373995214700698853e-02 -7.246329784393310547e-01 2.907011210918426514e-01 1.893832981586456299e-01 -1.604099124670028687e-01 -9.603992104530334473e-02
7.980746775865554810e-02 7.739581167697906494e-02 -4.844006299972534180e-01 -3.701333105564117432e-01 -1.641764789819717407e-01 2.398360818624496460e-01 -1.396047323942184448e-01 7.155651450157165527e-01
-3.290285766124725342e-01 7.295315712690353394e-02 -8.172659873962402344e-01 -7.728766649961471558e-02 -1.835627108812332153e-01 -5.923932045698165894e-02 -3.594599068164825439e-01 2.147208899259567261e-01
-6.284795999526977539e-01 -1.718993335962295532e-01 -3.058510832488536835e-02 -3.714258074760437012e-01 4.959043264389038086e-01 3.172752857208251953e-01 -2.440479546785354614e-01 1.744341701269149780e-01
2.322401665151119232e-02 -4.695606417953968048e-03 -4.146277904510498047e-01 -4.739485681056976318e-01 2.967017292976379395e-01 5.206836462020874023e-01 4.910332858562469482e-01 5.136074125766754150e-02
4.507795870304107666e-01 3.701810836791992188e-01 -4.979750216007232666e-01 -6.238237768411636353e-02 3.384907245635986328e-01 3.265182375907897949e-01 -1.579266786575317383e-01 4.021967351436614990e-01
-2.982498705387115479e-01 -9.096639603376388550e-02 -4.196448326110839844e-01 -2.360893785953521729e-01 3.298598825931549072e-01 6.406008452177047729e-02 -6.649812459945678711e-01 -3.403247296810150146e-01
-1.152537614107131958e-01 1.422853022813796997e-01 -8.224256634712219238e-01 -1.026926469057798386e-02 1.923809051513671875e-01 -6.958572566509246826e-02 1.382046639919281006e-01 4.785697460174560547e-01
1.592272669076919556e-01 1.901999861001968384e-01 -6.279621720314025879e-01 -3.720438182353973389e-01 3.113321214914321899e-02 5.461359620094299316e-01 2.524000108242034912e-01 2.068288773298263550e-01
-2.381410449743270874e-03 -2.534481324255466461e-02 -9.574584960937500000e-01 -1.753006875514984131e-01 -1.804995536804199219e-01 7.586164865642786026e-04 -4.978205263614654541e-02 1.297537386417388916e-01
2.349981814622879028e-01 1.844131797552108765e-01 -2.723088860511779785e-01 -4.918056130409240723e-01 5.770842432975769043e-01 -2.528508007526397705e-01 -4.064595401287078857e-01 1.804816722869873047e-01
2.305253036320209503e-02 1.602443754673004150e-01 -7.004674077033996582e-01 -6.213477626442909241e-02 2.974105812609195709e-02 4.436896145343780518e-01 1.630748212337493896e-01 5.049124360084533691e-01
-2.686173617839813232e-01 -1.214238926768302917e-01 -5.989220738410949707e-01 -3.960303962230682373e-01 2.396365702152252197e-01 -6.029374524950981140e-02 -3.671697974205017090e-01 -4.490866661071777344e-01
-3.204129934310913086e-01 -1.554697006940841675e-01 -2.316636033356189728e-02 -6.622290611267089844e-01 5.011118054389953613e-01 3.028684854507446289e-01 -2.559240758419036865e-01 -1.604404598474502563e-01
-1.144584193825721741e-01 4.649942815303802490e-01 -4.617108106613159180e-01 -1.971853710711002350e-02 -5.936232209205627441e-02 7.421850562095642090e-01 -4.153595492243766785e-02 3.203526884317398071e-02
-2.314587086439132690e-01 9.281282126903533936e-02 -3.315888941287994385e-01 2.996330857276916504e-01 6.298944950103759766e-01 2.149725109338760376e-01 -4.973886907100677490e-01 2.184165716171264648e-01
-2.675078809261322021e-01 -7.530575245618820190e-02 -4.858325719833374023e-01 2.069936841726303101e-01 3.203307986259460449e-01 1.428100168704986572e-01 -6.441817283630371094e-01 3.254417479038238525e-01
-1.776313781738281250e-01 2.329082041978836060e-02 -7.623957097530364990e-02 -2.107136547565460205e-01 4.731752723455429077e-02 6.765389442443847656e-01 -6.764103770256042480e-01 1.473276317119598389e-02
-3.363605737686157227e-01 -2.243074625730514526e-01 -9.862706065177917480e-02 -3.335422575473785400e-01 7.787791490554809570e-01 2.203663587570190430e-01 -1.908792257308959961e-01 1.551670134067535400e-01
-4.490581750869750977e-01 1.901605576276779175e-01 -5.139651894569396973e-01 -5.237790755927562714e-03 4.183752089738845825e-02 4.220359399914741516e-02 -2.598207294940948486e-01 6.534215211868286133e-01
5.187426805496215820e-01 2.241388410329818726e-01 -3.612164855003356934e-01 -2.874797582626342773e-01 3.929217457771301270e-01 5.398197174072265625e-01 3.532531484961509705e-02 1.431958675384521484e-01
3.517341613769531250e-01 1.047056540846824646e-01 -1.093987971544265747e-01 -2.413021773099899292e-01 1.427176147699356079e-01 6.933944821357727051e-01 -4.455174803733825684e-01 3.089902400970458984e-01
1.248501539230346680e-01 1.927789598703384399e-01 -3.983201086521148682e-01 -5.281323790550231934e-01 3.136058151721954346e-01 -4.180518686771392822e-01 -4.143798351287841797e-01 2.546359300613403320e-01
-9.007019549608230591e-02 2.250575721263885498e-01 -3.346803784370422363e-01 -6.701756119728088379e-01 3.342554867267608643e-01 -3.553390204906463623e-01 -2.890452444553375244e-01 2.419719845056533813e-01
-2.764541469514369965e-02 -1.487688422203063965e-01 -2.590485811233520508e-01 -3.621159791946411133e-01 7.061821818351745605e-01 -5.580041930079460144e-02 -5.248530507087707520e-01 -3.989548236131668091e-02
-5.711961388587951660e-01 4.351214468479156494e-01 -3.075483739376068115e-01 4.101343825459480286e-02 5.105077028274536133e-01 1.927942037582397461e-01 1.841351389884948730e-01 2.375770360231399536e-01
4.255944862961769104e-02 4.571655094623565674e-01 -4.060997441411018372e-02 -2.869739234447479248e-01 2.267105281352996826e-01 3.115838170051574707e-01 -7.383693456649780273e-01 1.073025912046432495e-01
-8.928180485963821411e-02 3.348943591117858887e-02 -1.079628616571426392e-01 -7.211536169052124023e-01 5.595476031303405762e-01 -8.268543332815170288e-02 -2.478613704442977905e-01 2.789678275585174561e-01
1.415269076824188232e-01 5.850271582603454590e-01 -1.951431035995483398e-01 -1.698649972677230835e-01 3.726001679897308350e-01 4.530169963836669922e-01 -3.309770524501800537e-01 3.423117697238922119e-01
-3.392931818962097168e-01 6.420382857322692871e-01 -4.288613498210906982e-01 -4.730400741100311279e-01 -9.374944120645523071e-02 -1.512893587350845337e-01 -6.441970169544219971e-02 1.707355529069900513e-01
8.725666999816894531e-02 6.308020651340484619e-02 -4.219982624053955078e-01 -6.912038326263427734e-01 -8.432368934154510498e-02 3.969086706638336182e-01 2.750639915466308594e-01 3.037350177764892578e-01
-2.665722370147705078e-01 3.260054886341094971e-01 -5.855479240417480469e-01 4.865615628659725189e-03 -2.438354194164276123e-01 2.103511393070220947e-01 -4.613960683345794678e-01 4.039553999900817871e-01
-2.945333421230316162e-01 6.284799575805664062e-01 -1.883879452943801880e-01 -6.433029770851135254e-01 7.005453109741210938e-02 -1.078088134527206421e-01 3.207009518519043922e-03 2.288966476917266846e-01
-1.595959514379501343e-01 -7.448323071002960205e-02 -4.015290439128875732e-01 -2.284412831068038940e-01 3.785890340805053711e-01 7.887192070484161377e-02 -6.786022186279296875e-01 -3.814692199230194092e-01
3.159029185771942139e-01 -2.034033834934234619e-01 -7.043120861053466797e-01 -2.302041500806808472e-01 1.598981022834777832e-01 4.403883218765258789e-01 2.082509398460388184e-01 2.165762186050415039e-01
1.773273944854736328e-02 4.893662035465240479e-01 -2.357503920793533325e-01 -7.424117624759674072e-02 4.944667816162109375e-01 5.513384565711021423e-02 -2.301357090473175049e-01 6.313610076904296875e-01
-2.476995438337326050e-01 5.693245530128479004e-01 -7.403069138526916504e-01 -6.507522892206907272e-03 1.505570709705352783e-01 1.110153924673795700e-02 1.914288997650146484e-01 -8.355714380741119385e-02
3.439651131629943848e-01 8.171039819717407227e-02 -6.156937479972839355e-01 6.285376846790313721e-02 5.472825169563293457e-01 3.768427371978759766e-01 1.861358433961868286e-02 -2.238459289073944092e-01
-3.427044153213500977e-01 -8.982921391725540161e-02 -5.904303118586540222e-02 -8.151181340217590332e-01 2.116926312446594238e-01 3.086230754852294922e-01 -1.272827088832855225e-01 -2.243172526359558105e-01
-4.247990846633911133e-01 7.452530264854431152e-01 -1.595962196588516235e-01 -4.293105304241180420e-01 1.100047770887613297e-02 3.437472879886627197e-02 -2.302139699459075928e-01 -8.003706112504005432e-03
2.488414943218231201e-01 -2.036526352167129517e-01 -2.760624885559082031e-01 -5.832951068878173828e-01 9.070535004138946533e-02 5.299465060234069824e-01 1.857716441154479980e-01 3.956994414329528809e-01
-5.625932216644287109e-01 3.649938106536865234e-01 -5.169707536697387695e-01 4.991469904780387878e-02 1.094340980052947998e-01 -1.297700703144073486e-01 -2.906206846237182617e-01 4.089519083499908447e-01
-4.130402505397796631e-01 -1.586883664131164551e-01 -2.634337842464447021e-01 -3.837732374668121338e-01 -3.203464746475219727e-01 5.845018029212951660e-01 -1.452399231493473053e-02 3.782343268394470215e-01
-6.044825315475463867e-01 -3.348797932267189026e-02 -2.386433482170104980e-01 2.584120631217956543e-01 5.017465949058532715e-01 3.205917179584503174e-01 -3.891817033290863037e-01 6.132584437727928162e-02
3.319242298603057861e-01 3.770324587821960449e-01 -3.173749744892120361e-01 -5.543136000633239746e-01 -6.011419370770454407e-02 5.766686797142028809e-01 5.852728337049484253e-02 9.828791022300720215e-03
4.190842062234878540e-02 2.150226533412933350e-01 4.914676770567893982e-02 -3.919911086559295654e-01 3.151631951332092285e-01 4.369805157184600830e-01 -6.443485617637634277e-01 -3.007848560810089111e-01
3.245568871498107910e-01 5.482484102249145508e-01 -2.449772804975509644e-01 -1.367374062538146973e-01 4.251204133033752441e-01 4.874251186847686768e-01 -8.485438674688339233e-02 2.997740507125854492e-01
3.409442901611328125e-01 3.034391403198242188e-01 -1.428079307079315186e-01 -6.191781163215637207e-01 -1.104395836591720581e-03 3.722204566001892090e-01 -4.228719472885131836e-01 -2.655860781669616699e-01
-2.012464851140975952e-01 -1.361063271760940552e-01 -1.142640784382820129e-02 -5.663089156150817871e-01 5.160510540008544922e-01 2.480142116546630859e-01 -5.399631857872009277e-01 2.754290215671062469e-02
-5.313378572463989258e-02 1.794431060552597046e-01 -3.971717655658721924e-01 -2.224372923374176025e-01 -4.133788943290710449e-01 6.484489440917968750e-01 -4.048734605312347412e-01 -4.962460324168205261e-02
-4.384467303752899170e-01 2.354314476251602173e-01 -4.941801428794860840e-01 -1.329562515020370483e-01 9.291383437812328339e-03 -1.156038418412208557e-01 -3.778460323810577393e-01 5.781236290931701660e-01
1.292251497507095337e-01 3.285248279571533203e-01 -6.409408450126647949e-01 2.942680120468139648e-01 4.002867639064788818e-01 3.782744705677032471e-01 -1.796413809061050415e-01 2.058672159910202026e-01
-3.090798854827880859e-01 5.432896018028259277e-01 -1.725190877914428711e-01 -3.007588386535644531e-01 5.731462836265563965e-01 -1.710143983364105225e-01 -5.797415971755981445e-02 3.577480018138885498e-01
-2.812912762165069580e-01 8.162483572959899902e-02 -4.710436761379241943e-01 1.732406318187713623e-01 4.262101277709007263e-02 3.688230812549591064e-01 -7.069324254989624023e-01 1.572186052799224854e-01
-2.093396782875061035e-01 -1.758652776479721069e-01 -5.737015008926391602e-01 -2.135215401649475098e-01 2.118215262889862061e-01 5.326841473579406738e-01 3.675885498523712158e-01 -2.945868372917175293e-01
-4.508886635303497314e-01 -8.658441901206970215e-02 -5.413856506347656250e-01 -1.434409767389297485e-01 -1.155902892351150513e-01 1.059501990675926208e-01 -2.402300685644149780e-01 6.270819902420043945e-01
-3.411042094230651855e-01 -2.648485004901885986e-01 -3.133981227874755859e-01 -3.286642730236053467e-01 2.295245379209518433e-01 4.315266013145446777e-01 -3.202856481075286865e-01 -5.155435204505920410e-01
-1.515356730669736862e-02 -1.137556061148643494e-01 -2.116361260414123535e-01 -4.457302987575531006e-01 6.814781427383422852e-01 -1.265127509832382202e-01 -3.986988365650177002e-01 3.224688172340393066e-01
-2.803687751293182373e-01 -1.248027756810188293e-01 -4.248422980308532715e-01 -2.275820821523666382e-01 2.853958010673522949e-01 1.569586545228958130e-01 -6.083877682685852051e-01 -4.441967308521270752e-01
-2.443320006132125854e-01 8.193494081497192383e-01 -1.909439265727996826e-01 -3.729792833328247070e-01 3.649496659636497498e-02 -1.174203492701053619e-02 -2.996821999549865723e-01 4.600036889314651489e-02
-4.791445732116699219e-01 1.679747849702835083e-01 -3.520302474498748779e-01 2.537133097648620605e-01 5.478228330612182617e-01 2.435002475976943970e-01 -4.363995194435119629e-01 6.373768299818038940e-02
-2.210324406623840332e-01 4.962795376777648926e-01 -5.367450043559074402e-02 2.809244021773338318e-02 4.900982975959777832e-01 2.937276959419250488e-01 -5.823494791984558105e-01 1.886211335659027100e-01
-3.247322142124176025e-01 -1.985775828361511230e-01 -2.802848219871520996e-01 -4.997687935829162598e-01 3.028631210327148438e-01 1.885089576244354248e-01 -4.801055192947387695e-01 -4.111258387565612793e-01
1.329386681318283081e-01 2.218453735113143921e-01 -7.136004567146301270e-01 2.739249169826507568e-02 -1.631612926721572876e-01 5.447756052017211914e-01 -1.636401116847991943e-01 2.701033949851989746e-01
-4.518760368227958679e-02 -2.543625533580780029e-01 -4.679199755191802979e-01 -5.774530768394470215e-01 -1.441010683774948120e-01 5.369156002998352051e-01 2.347079813480377197e-01 1.293260604143142700e-01
-1.243117749691009521e-01 -2.682985365390777588e-01 -2.143238335847854614e-01 -5.289444923400878906e-01 5.134928226470947266e-01 1.555420458316802979e-02 -5.682117342948913574e-01 8.016153238713741302e-03
-1.851522922515869141e-02 3.815423846244812012e-01 -6.017215251922607422e-01 1.954481750726699829e-01 5.953372716903686523e-01 2.890492379665374756e-01 1.256643086671829224e-01 -6.826846860349178314e-03
-2.588524520397186279e-01 7.212220430374145508e-01 2.377921156585216522e-02 -5.563395023345947266e-01 8.656505495309829712e-02 1.572760194540023804e-01 -2.652273476123809814e-01 -1.342786662280559540e-02
8.303581178188323975e-02 2.081231325864791870e-01 -5.038852095603942871e-01 1.106507144868373871e-03 -6.869397312402725220e-02 8.029239177703857422e-01 -1.974411010742187500e-01 -8.660066127777099609e-02
1.290429234504699707e-01 3.778716027736663818e-01 3.793657198548316956e-02 -3.945507109165191650e-01 7.892839610576629639e-02 7.190087437629699707e-01 -3.999140560626983643e-01 -1.780950650572776794e-02
-1.628776937723159790e-01 9.682652354240417480e-02 -6.480125784873962402e-01 2.978571355342864990e-01 1.477650403976440430e-01 1.025434583425521851e-01 -6.403777599334716797e-01 1.141174212098121643e-01
-1.243909150362014771e-01 2.179897949099540710e-02 -3.739237189292907715e-01 -6.694244742393493652e-01 -1.117302551865577698e-01 3.203942179679870605e-01 2.947759330272674561e-01 4.405390322208404541e-01
3.324986100196838379e-01 4.534898698329925537e-01 -4.595657289028167725e-01 3.442670032382011414e-02 2.159292548894882202e-01 5.779426693916320801e-01 -2.570407092571258545e-01 1.571396291255950928e-01
-2.755852639675140381e-01 6.339555978775024414e-01 -5.990554094314575195e-01 1.502546817064285278e-01 1.853142380714416504e-01 3.002710640430450439e-01 -1.388145610690116882e-03 -1.272928267717361450e-01
-2.649488747119903564e-01 1.518025100231170654e-01 -5.752220153808593750e-01 -1.611770242452621460e-01 1.324225068092346191e-01 2.772434381768107414e-04 -5.361459255218505859e-01 -4.948851764202117920e-01
2.519870102405548096e-01 1.054101288318634033e-01 -1.791356801986694336e-01 -3.380882740020751953e-01 -6.070594117045402527e-02 7.629438638687133789e-01 -4.202603697776794434e-01 1.288827359676361084e-01
1.301965713500976562e-01 7.126452326774597168e-01 -2.524391114711761475e-01 -1.170923560857772827e-01 4.474023878574371338e-01 3.919519484043121338e-02 -2.321998625993728638e-01 3.769979774951934814e-01
-5.163952112197875977e-01 5.823187232017517090e-01 -6.228072568774223328e-02 -3.388516008853912354e-01 -4.254594072699546814e-02 2.587536871433258057e-01 -4.396885633468627930e-01 -1.159822568297386169e-01
-4.503749608993530273e-01 1.673604547977447510e-01 -5.698757767677307129e-01 -1.419373452663421631e-01 3.494678437709808350e-02 -6.730633974075317383e-02 -1.863727718591690063e-01 6.194851994514465332e-01
4.695993065834045410e-01 2.528516948223114014e-01 -5.069254040718078613e-01 -4.120239615440368652e-01 2.709647417068481445e-01 1.700148433446884155e-01 1.757860928773880005e-01 3.944335281848907471e-01
-6.373625993728637695e-01 1.552900671958923340e-01 -1.797860562801361084e-01 1.840330362319946289e-01 4.697868824005126953e-01 2.769976854324340820e-01 -4.532561302185058594e-01 2.437349408864974976e-02
-1.295922398567199707e-01 5.658202990889549255e-02 -3.328429162502288818e-01 -3.665179312229156494e-01 4.811612665653228760e-01 5.363487601280212402e-01 4.520160555839538574e-01 -1.066768020391464233e-01
1.847350969910621643e-02 6.407510954886674881e-03 -5.015757679939270020e-01 -3.793928027153015137e-01 1.435648202896118164e-01 5.379813313484191895e-01 3.653798699378967285e-01 4.007033109664916992e-01
2.994932830333709717e-01 2.894086837768554688e-01 -1.813463717699050903e-01 -2.536327838897705078e-01 -6.045571714639663696e-02 7.794636487960815430e-01 -3.330802619457244873e-01 8.467227965593338013e-02
-2.106494903564453125e-01 -3.435276150703430176e-01 -3.805547654628753662e-01 -3.152999579906463623e-01 6.406553983688354492e-01 -1.663215011358261108e-01 -3.940510153770446777e-01 1.079778652638196945e-03
1.692143678665161133e-01 -2.559259533882141113e-01 -4.816238284111022949e-01 -3.631945550441741943e-01 -2.458234876394271851e-02 6.380238533020019531e-01 1.570413261651992798e-01 3.311434686183929443e-01
-8.304799348115921021e-02 7.574502378702163696e-02 -6.467941999435424805e-01 -2.979321777820587158e-01 4.415255039930343628e-02 -5.097461864352226257e-02 -4.800484478473663330e-01 -4.952424466609954834e-01
-1.603403687477111816e-02 2.468231320381164551e-01 -4.201851785182952881e-01 -5.010263323783874512e-01 1.724478602409362793e-01 3.409188687801361084e-01 3.698124885559082031e-01 4.780305624008178711e-01
1.487503647804260254e-01 2.559216022491455078e-01 -4.789936542510986328e-02 -5.742054060101509094e-02 6.663378477096557617e-01 3.906897008419036865e-01 -5.293227434158325195e-01 1.730871796607971191e-01
6.600182969123125076e-04 1.752601563930511475e-02 -5.072713494300842285e-01 -1.311349868774414062e-01 5.588051080703735352e-01 2.911219000816345215e-01 3.583100736141204834e-01 4.469569027423858643e-01
-3.509296774864196777e-01 7.737118750810623169e-02 -5.058434605598449707e-01 -5.486500635743141174e-02 1.571935117244720459e-01 5.097986664623022079e-03 -1.528885960578918457e-01 7.509086728096008301e-01
-2.677010595798492432e-01 1.177603378891944885e-01 -6.494415402412414551e-01 -2.660558819770812988e-01 -2.804142050445079803e-02 -5.567431822419166565e-02 -4.546549618244171143e-01 -4.596863389015197754e-01
1.234262660145759583e-01 2.407769486308097839e-02 -6.924036741256713867e-01 -3.089903295040130615e-01 5.158064514398574829e-02 -1.140021234750747681e-01 -8.131767809391021729e-02 6.221082806587219238e-01
-4.413305521011352539e-01 1.984772682189941406e-01 -4.271622896194458008e-01 -1.600455343723297119e-01 3.433031141757965088e-01 4.569475650787353516e-01 4.465015828609466553e-01 1.781299859285354614e-01
-1.641533225774765015e-01 -2.447783201932907104e-01 -5.087288022041320801e-01 -3.078779280185699463e-01 2.531089484691619873e-01 3.016425669193267822e-01 -3.522220849990844727e-01 -5.295569300651550293e-01
8.742100745439529419e-02 1.719627827405929565e-01 -7.757034897804260254e-01 -8.936584740877151489e-02 -2.061555087566375732e-01 3.279044032096862793e-01 -1.725912839174270630e-01 4.162631630897521973e-01
-4.895430803298950195e-01 -2.317221462726593018e-01 -5.810920000076293945e-01 -1.106392890214920044e-01 1.620290428400039673e-01 2.184891104698181152e-01 -2.716518938541412354e-01 -4.571189880371093750e-01
2.466031908988952637e-01 2.249471098184585571e-01 -2.525592595338821411e-02 -4.622476100921630859e-01 3.077189028263092041e-01 4.039910733699798584e-01 -6.045287251472473145e-01 -2.256557941436767578e-01
-4.165869057178497314e-01 1.880119293928146362e-01 -3.106591701507568359e-01 -3.431197702884674072e-01 4.183659553527832031e-01 4.213663339614868164e-01 4.711316823959350586e-01 4.818381741642951965e-02
-2.055146247148513794e-01 -1.083320304751396179e-01 -5.268824100494384766e-01 3.533490002155303955e-02 4.380017518997192383e-01 -1.933482736349105835e-01 -5.458652973175048828e-01 3.741340637207031250e-01
-2.828093990683555603e-02 -1.669730804860591888e-02 -8.317747116088867188e-01 -2.073437422513961792e-01 1.191202551126480103e-01 2.857706844806671143e-01 3.246483504772186279e-01 -2.506588995456695557e-01
1.406580116599798203e-02 3.844231665134429932e-01 -6.604891419410705566e-01 1.305728107690811157e-01 2.396094202995300293e-01 5.797896981239318848e-01 6.134186685085296631e-02 3.734065592288970947e-02
-3.381293639540672302e-02 7.135511189699172974e-02 -8.054343461990356445e-01 -3.366249203681945801e-01 7.337306439876556396e-02 1.806041151285171509e-01 4.076952934265136719e-01 -1.658532172441482544e-01
2.397494576871395111e-02 -8.500076830387115479e-02 -7.300711274147033691e-01 -2.468146085739135742e-01 1.599013991653919220e-02 -8.702620863914489746e-02 -1.023138016462326050e-01 6.164264082908630371e-01
-3.462862223386764526e-02 5.578377842903137207e-01 -4.636503458023071289e-01 2.294279448688030243e-02 -1.592000573873519897e-02 6.737459897994995117e-01 -1.338122487068176270e-01 -5.183561239391565323e-03
-4.161540046334266663e-02 5.204502120614051819e-02 -5.650675892829895020e-01 -5.898207426071166992e-01 -2.866072654724121094e-01 1.712851673364639282e-01 3.645354509353637695e-02 4.642824828624725342e-01
-4.425331577658653259e-02 -1.591303348541259766e-01 -4.090763032436370850e-01 -4.991647899150848389e-01 2.118104547262191772e-01 -1.224231123924255371e-01 -6.864616274833679199e-01 -1.585234403610229492e-01
2.351486533880233765e-01 3.508215844631195068e-01 -6.824639439582824707e-02 -6.057212948799133301e-01 -4.047486558556556702e-02 4.446958303451538086e-01 -4.194622635841369629e-01 -2.733726799488067627e-01
-3.136681318283081055e-01 5.533522963523864746e-01 -2.295488566160202026e-01 2.109502106904983521e-01 5.753352642059326172e-01 1.782385259866714478e-01 -3.361742496490478516e-01 1.497605592012405396e-01
-8.325586467981338501e-02 -1.269623916596174240e-02 -7.511174678802490234e-01 -2.922757565975189209e-01 -1.280560195446014404e-01 -1.245910078287124634e-01 -2.181573510169982910e-01 5.136055946350097656e-01
-1.134308874607086182e-01 -2.110886387526988983e-02 -6.581785678863525391e-01 -1.319669187068939209e-02 1.166074052453041077e-01 -8.428001776337623596e-03 -4.624351263046264648e-01 5.707890987396240234e-01
-3.463833034038543701e-02 -1.868834793567657471e-01 -7.047294974327087402e-01 -4.453270435333251953e-01 -1.214599236845970154e-01 -2.011423744261264801e-02 -5.787380784749984741e-02 5.004081130027770996e-01
-3.171325027942657471e-01 5.934141948819160461e-02 -8.637009859085083008e-01 -1.134112924337387085e-01 -2.389312721788883209e-02 6.195541098713874817e-02 2.066287249326705933e-01 2.999324202537536621e-01
-5.705966353416442871e-01 -2.073435187339782715e-01 -9.985999017953872681e-02 -6.356880664825439453e-01 3.173938095569610596e-01 2.514161169528961182e-01 -2.257040441036224365e-01 -4.965548589825630188e-02
-2.267861180007457733e-02 2.325838804244995117e-01 -2.330084443092346191e-01 -2.507631182670593262e-01 4.523789882659912109e-01 3.724026679992675781e-01 2.743315398693084717e-01 6.400212049484252930e-01
2.663824260234832764e-01 -1.623636037111282349e-01 -3.201091885566711426e-01 -2.432114481925964355e-01 1.019309088587760925e-01 8.398272395133972168e-01 -6.768704205751419067e-02 -1.441375166177749634e-01
3.346778750419616699e-01 2.390976101160049438e-01 -5.731495618820190430e-01 2.291356958448886871e-02 -1.226225644350051880e-01 5.187729001045227051e-01 -4.477827250957489014e-01 1.308687180280685425e-01
-6.173802912235260010e-02 1.377868503332138062e-01 -4.550381004810333252e-02 -9.652151912450790405e-02 1.837381720542907715e-01 6.458154320716857910e-01 -7.176052331924438477e-01 -4.640021827071905136e-03
2.578292191028594971e-01 1.226801946759223938e-01 -8.422154933214187622e-02 -3.966345191001892090e-01 -5.928538367152214050e-02 6.563594937324523926e-01 -4.897488951683044434e-01 2.826390266418457031e-01
2.728229463100433350e-01 -2.105369269847869873e-01 -3.113780617713928223e-01 -4.558318853378295898e-01 6.201798915863037109e-01 -1.669709831476211548e-01 -3.889566361904144287e-01 1.127529814839363098e-01
4.015576541423797607e-01 4.966733977198600769e-02 -1.430718749761581421e-01 -2.014645636081695557e-01 2.040542364120483398e-01 6.626448631286621094e-01 -4.130341410636901855e-01 3.519849777221679688e-01
6.897535640746355057e-03 4.154459834098815918e-01 1.116204410791397095e-01 -4.460620582103729248e-01 5.427835583686828613e-01 3.722665607929229736e-01 -4.083217978477478027e-01 -1.265049129724502563e-01
-1.204615905880928040e-01 1.404774039983749390e-01 -5.444106459617614746e-01 5.138354003429412842e-02 3.977486193180084229e-01 1.315674781799316406e-01 8.994636684656143188e-02 6.950739026069641113e-01
1.011275127530097961e-01 3.688258528709411621e-01 -2.142760604619979858e-01 -3.973918855190277100e-01 -1.127269268035888672e-01 7.663586735725402832e-01 -2.125792056322097778e-01 6.857863068580627441e-02
-3.897630274295806885e-01 3.413716554641723633e-01 -7.172186970710754395e-01 -4.059667140245437622e-02 1.232519894838333130e-01 -1.638216674327850342e-01 1.069812849164009094e-01 4.025240540504455566e-01
-1.484161019325256348e-01 7.049196362495422363e-01 -4.593212530016899109e-02 -5.356634855270385742e-01 8.629621565341949463e-02 4.100067019462585449e-01 1.189390271902084351e-01 4.813453555107116699e-02
-7.923655211925506592e-04 2.711515426635742188e-01 -4.653887450695037842e-01 8.780001848936080933e-02 -1.086640879511833191e-01 6.996323466300964355e-01 -3.636247813701629639e-01 -2.620389759540557861e-01
-3.528812229633331299e-01 9.168943017721176147e-02 -3.200053274631500244e-01 -9.992434084415435791e-02 4.260976016521453857e-01 -1.325749009847640991e-01 -6.666305661201477051e-01 3.333887457847595215e-01
-1.632754132151603699e-02 -1.543925255537033081e-01 -3.153938055038452148e-01 -1.335134357213973999e-01 7.059935331344604492e-01 2.675538659095764160e-01 -3.975841104984283447e-01 -3.612646758556365967e-01
-4.101370275020599365e-01 -1.378393322229385376e-01 -5.966088175773620605e-01 -2.344048768281936646e-01 1.849391013383865356e-01 -2.104709111154079437e-02 -4.747318625450134277e-01 -3.766753971576690674e-01
-1.094433069229125977e-01 -1.529840081930160522e-01 -7.298564314842224121e-01 -1.267772912979125977e-01 3.076665103435516357e-01 2.344250082969665527e-01 3.925019502639770508e-01 3.349386453628540039e-01
1.928012222051620483e-01 8.095948398113250732e-02 -7.079154253005981445e-01 -4.770100116729736328e-01 -1.853010654449462891e-01 -1.051405519247055054e-01 -2.045712620019912720e-01 3.746331334114074707e-01
-1.619742512702941895e-01 -6.414449214935302734e-02 -4.015874564647674561e-01 -4.465534985065460205e-01 4.653498232364654541e-01 -4.099753499031066895e-01 -2.760367095470428467e-01 3.848907053470611572e-01
1.775729358196258545e-01 3.370132446289062500e-01 -9.011011570692062378e-03 -3.138947486877441406e-01 1.369263827800750732e-01 6.031814813613891602e-01 -5.601107478141784668e-01 2.449041306972503662e-01
-6.165285110473632812e-01 2.408800646662712097e-02 -3.273885250091552734e-01 -1.693470776081085205e-01 8.084291964769363403e-02 5.333406105637550354e-02 -2.172217071056365967e-01 6.533646583557128906e-01
-3.080003261566162109e-01 1.626097708940505981e-01 -5.923005938529968262e-01 -6.437934190034866333e-02 -1.646151393651962280e-01 5.797510221600532532e-02 -4.879835247993469238e-01 5.051157474517822266e-01
6.928806006908416748e-02 1.524231731891632080e-01 -7.343316078186035156e-01 -1.137155443429946899e-01 -1.332363486289978027e-01 3.848561644554138184e-01 9.449988603591918945e-03 5.038223266601562500e-01
3.418591916561126709e-01 3.069753944873809814e-01 -5.503829121589660645e-01 8.913280069828033447e-02 2.630118280649185181e-02 5.036473274230957031e-01 -2.967774271965026855e-01 3.682437241077423096e-01
-2.150285243988037109e-01 5.690697208046913147e-02 -6.639431118965148926e-01 -5.137243866920471191e-02 1.550414115190505981e-01 -1.661012768745422363e-01 -3.379641473293304443e-01 5.841383934020996094e-01
3.415098413825035095e-02 2.953498065471649170e-02 -5.660005807876586914e-01 -9.079301357269287109e-02 4.222944974899291992e-01 2.661748528480529785e-01 3.261354863643646240e-01 5.601923465728759766e-01
-2.614762485027313232e-01 1.296280473470687866e-01 -1.175349205732345581e-01 -1.714660376310348511e-01 -1.065988466143608093e-01 6.539070606231689453e-01 -6.574380397796630859e-01 -2.071273885667324066e-02
3.256499767303466797e-03 6.002417206764221191e-01 -6.760474443435668945e-01 -4.293178394436836243e-02 3.429896533489227295e-01 1.405654996633529663e-01 1.394253522157669067e-01 -1.548418104648590088e-01
-9.288853406906127930e-02 1.947913467884063721e-01 -7.874051332473754883e-01 -3.296993374824523926e-01 7.173742353916168213e-02 -1.502360962331295013e-02 2.877060174942016602e-01 -3.695575892925262451e-01
1.060409378260374069e-02 5.799438357353210449e-01 -6.862466782331466675e-02 -3.094033896923065186e-01 5.541694164276123047e-01 1.612993925809860229e-01 -4.738781750202178955e-01 7.369512319564819336e-02
-3.416939079761505127e-01 -4.116180166602134705e-02 -2.398125976324081421e-01 -5.943762063980102539e-01 9.320206940174102783e-02 2.666014134883880615e-01 -4.118088781833648682e-01 -4.705404937267303467e-01
3.690802752971649170e-01 5.264832973480224609e-01 -2.720083594322204590e-01 -5.158950090408325195e-01 3.188283145427703857e-01 3.228721618652343750e-01 1.159884333610534668e-01 1.646444946527481079e-01
-2.439661920070648193e-01 -4.225745424628257751e-02 -6.576342973858118057e-03 -6.660709977149963379e-01 6.320330500602722168e-01 1.232248470187187195e-01 -2.104807794094085693e-01 1.898650527000427246e-01
2.644163742661476135e-02 4.699453711509704590e-01 -2.000292241573333740e-01 -2.978700697422027588e-01 -2.500195205211639404e-01 5.843914151191711426e-01 -4.593970775604248047e-01 1.861321479082107544e-01
-1.389426290988922119e-01 4.422046244144439697e-02 -5.262038111686706543e-01 -6.243089437484741211e-01 -4.432651773095130920e-02 8.047107607126235962e-02 2.359531074762344360e-01 4.979690611362457275e-01
-4.892307221889495850e-01 2.451299577951431274e-01 -7.306842803955078125e-01 -3.394396230578422546e-02 1.522866636514663696e-02 -8.353495597839355469e-02 -1.274488419294357300e-01 3.769080042839050293e-01
-8.302924036979675293e-02 2.829336188733577728e-02 -6.207311153411865234e-01 -3.534096777439117432e-01 -7.905776798725128174e-02 4.860193133354187012e-01 3.536857962608337402e-01 3.384398519992828369e-01
-3.420042097568511963e-01 6.718436479568481445e-01 -5.006399750709533691e-01 -3.344147801399230957e-01 -2.992166019976139069e-02 -1.703118383884429932e-01 -1.008107066154479980e-01 1.706497967243194580e-01
2.171359956264495850e-01 -1.213127002120018005e-01 -2.854868173599243164e-01 8.856762200593948364e-02 4.572452008724212646e-01 6.348020434379577637e-01 -3.430908620357513428e-01 3.450076878070831299e-01
1.867018491029739380e-01 3.380222916603088379e-01 -3.655235096812248230e-02 -2.260461300611495972e-01 2.153226435184478760e-01 4.624816179275512695e-01 -6.918054819107055664e-01 2.441359460353851318e-01
1.659588515758514404e-01 5.732051730155944824e-01 -6.568916440010070801e-01 -1.174848303198814392e-01 2.254199832677841187e-01 3.095147013664245605e-01 1.141399517655372620e-01 -1.973393559455871582e-01
-1.837348043918609619e-01 6.805039644241333008e-01 -4.621488451957702637e-01 2.815410494804382324e-02 4.164514839649200439e-01 3.078522384166717529e-01 1.097549200057983398e-01 -9.236096590757369995e-02
-6.080104410648345947e-02 5.611068010330200195e-01 -6.807727217674255371e-01 -8.583454787731170654e-02 3.394175767898559570e-01 4.362907260656356812e-02 3.005997538566589355e-01 5.634913221001625061e-02
2.820609509944915771e-01 4.979149401187896729e-01 -4.820373356342315674e-01 1.509269922971725464e-01 3.829212188720703125e-01 3.780267536640167236e-01 -3.176045417785644531e-01 1.642491668462753296e-01
-5.587099492549896240e-02 -4.184154793620109558e-02 -2.986536622047424316e-01 -4.456656575202941895e-01 5.968139767646789551e-01 -3.048645555973052979e-01 -3.158091604709625244e-01 3.980593979358673096e-01
-4.580549299716949463e-01 -3.054485619068145752e-01 -3.506003618240356445e-01 -4.471116960048675537e-01 -2.894507348537445068e-01 5.138168931007385254e-01 4.946687445044517517e-02 1.543397456407546997e-01
3.557067513465881348e-01 -1.407131701707839966e-01 -3.046589791774749756e-01 -4.998019635677337646e-01 5.553475618362426758e-01 -1.026723310351371765e-01 -3.930712640285491943e-01 1.938960999250411987e-01
-3.459977209568023682e-01 5.494810938835144043e-01 -1.414766460657119751e-01 -3.918253481388092041e-01 4.490995407104492188e-01 -1.948734968900680542e-01 -3.938699066638946533e-01 1.000682786107063293e-01
-6.964310258626937866e-02 4.567310810089111328e-01 -6.273880004882812500e-01 1.708337962627410889e-01 1.599195301532745361e-01 5.779115557670593262e-01 -3.203803300857543945e-02 5.625135824084281921e-02
5.908882617950439453e-02 1.646279245615005493e-01 -4.848433434963226318e-01 -4.802606105804443359e-01 -8.283696323633193970e-02 5.614300370216369629e-01 -2.707738876342773438e-01 -3.290876746177673340e-01
-1.998612284660339355e-01 -5.330077186226844788e-02 -6.158811450004577637e-01 1.092258393764495850e-01 -1.067837774753570557e-01 2.491239458322525024e-01 -6.795298457145690918e-01 1.753522008657455444e-01
-4.044571518898010254e-02 6.385628879070281982e-02 -7.520008683204650879e-01 -1.077773571014404297e-01 1.915534138679504395e-01 4.208971560001373291e-01 3.233742415904998779e-01 3.142407834529876709e-01
-1.859267950057983398e-01 -1.133106872439384460e-01 -2.290042340755462646e-01 3.431485965847969055e-02 5.564144253730773926e-01 3.825893402099609375e-01 -5.715984106063842773e-01 -3.409911990165710449e-01
-4.544014036655426025e-01 1.305374801158905029e-01 -1.505694091320037842e-01 -3.780778050422668457e-01 -2.902670502662658691e-01 6.327255964279174805e-01 -3.301583230495452881e-01 1.313935071229934692e-01
3.105042278766632080e-01 3.271312117576599121e-01 -4.841559231281280518e-01 -5.762942433357238770e-01 -1.988422572612762451e-01 7.672390341758728027e-02 -1.191864460706710815e-01 4.128197133541107178e-01
-5.284563638269901276e-03 1.355452239513397217e-01 -9.290130138397216797e-01 -1.079936549067497253e-01 -6.784480065107345581e-02 1.666964441537857056e-01 1.032468229532241821e-01 2.526286542415618896e-01
-7.000663876533508301e-01 1.032773181796073914e-01 -3.393630385398864746e-01 -4.351814091205596924e-01 -3.979849815368652344e-02 3.126881122589111328e-01 2.200074642896652222e-01 2.166326493024826050e-01
-5.160498619079589844e-02 7.624726891517639160e-01 -3.262240290641784668e-01 -3.900558352470397949e-01 -3.789407387375831604e-02 -1.014828234910964966e-01 -3.788177371025085449e-01 -4.657386615872383118e-02
2.344073653221130371e-01 2.778812646865844727e-01 -5.732732824981212616e-03 -4.176880121231079102e-01 1.277235150337219238e-01 7.926893830299377441e-01 -1.976640373468399048e-01 9.796960651874542236e-02
-1.552538573741912842e-01 5.619134902954101562e-01 -3.060199916362762451e-01 -3.008463084697723389e-01 2.096066623926162720e-01 -2.829727232456207275e-01 -5.543341636657714844e-01 2.114194184541702271e-01
-4.283953309059143066e-01 -4.461132735013961792e-02 -5.031414628028869629e-01 -2.644938230514526367e-01 -2.195897996425628662e-01 8.595976047217845917e-03 -3.265286386013031006e-01 5.800555348396301270e-01
1.300338357686996460e-01 -1.556032449007034302e-01 -7.623398900032043457e-01 -3.993723094463348389e-01 -1.133614107966423035e-01 -1.596222072839736938e-01 -1.804202198982238770e-01 3.838452398777008057e-01
4.378891885280609131e-01 4.234872162342071533e-01 -5.315939784049987793e-01 -2.094452530145645142e-01 2.305360287427902222e-01 3.694906234741210938e-01 -6.922075897455215454e-02 3.286190032958984375e-01
-8.232171088457107544e-02 -2.253275364637374878e-02 -4.766881465911865234e-01 -4.888429939746856689e-01 7.882915437221527100e-02 2.797010540962219238e-01 3.518982529640197754e-01 5.641252398490905762e-01
-2.839586138725280762e-01 7.429946660995483398e-01 -4.955402314662933350e-01 4.182526096701622009e-02 3.042258620262145996e-01 1.481230407953262329e-01 -1.307877991348505020e-02 -7.315871119499206543e-02
2.510915696620941162e-01 3.512575924396514893e-01 -4.399839341640472412e-01 -2.992621660232543945e-01 2.634916603565216064e-01 6.268146038055419922e-01 1.929996460676193237e-01 -1.756533682346343994e-01
1.424183994531631470e-01 -1.547089517116546631e-01 -7.056592702865600586e-01 -5.660541057586669922e-01 -1.741303354501724243e-01 -1.706851087510585785e-02 -1.364969369024038315e-02 3.265131711959838867e-01
4.216978847980499268e-01 3.160443305969238281e-01 -1.317420899868011475e-01 -2.857619822025299072e-01 1.427427977323532104e-01 5.775948762893676758e-01 -5.073919296264648438e-01 1.087797507643699646e-01
2.112712711095809937e-01 4.573223888874053955e-01 -3.667288422584533691e-01 -5.445991992019116879e-04 2.691389322280883789e-01 3.586287200450897217e-01 -2.607721388339996338e-01 5.853870511054992676e-01
-2.081630527973175049e-01 1.736884862184524536e-01 -7.138769328594207764e-02 -7.669689059257507324e-01 -2.250588238239288330e-01 5.106853246688842773e-01 6.629266589879989624e-02 1.315955072641372681e-01
3.177839815616607666e-01 7.526355236768722534e-02 -4.435530602931976318e-01 -4.500057697296142578e-01 4.285073280334472656e-01 -3.294659554958343506e-01 -4.034290909767150879e-01 1.979459673166275024e-01
-4.164418578147888184e-01 -1.366533339023590088e-01 -8.443155288696289062e-01 -9.212097525596618652e-02 -3.798042610287666321e-02 -1.091718524694442749e-01 1.958862505853176117e-02 2.698191106319427490e-01
-4.093255102634429932e-01 -7.778287678956985474e-02 -6.927027106285095215e-01 -4.425973072648048401e-02 -2.710144966840744019e-02 2.053257226943969727e-01 9.297001361846923828e-02 5.413594245910644531e-01
-6.149078905582427979e-02 1.737930178642272949e-01 -6.405794024467468262e-01 1.565215140581130981e-01 4.301800727844238281e-01 -2.304568514227867126e-02 -1.626496165990829468e-01 5.649185180664062500e-01
1.563188284635543823e-01 6.422291994094848633e-01 -4.699293375015258789e-01 8.101757615804672241e-02 4.829031527042388916e-01 2.675736546516418457e-01 -7.895947247743606567e-02 1.571082472801208496e-01
2.452757358551025391e-01 1.455992758274078369e-01 -5.382907986640930176e-01 -5.333689451217651367e-01 3.254340961575508118e-02 2.626726031303405762e-01 2.327622920274734497e-01 4.692195653915405273e-01
-2.581323981285095215e-01 6.555106639862060547e-01 -6.191391348838806152e-01 -2.486980855464935303e-01 2.555608004331588745e-02 -2.132287770509719849e-01 -7.018270343542098999e-02 8.627967536449432373e-02
2.428098022937774658e-01 4.966339766979217529e-01 -3.370624780654907227e-01 -3.335175216197967529e-01 1.612170636653900146e-01 6.523997187614440918e-01 1.187168434262275696e-01 6.199235469102859497e-02
-3.452209234237670898e-01 -5.669021047651767731e-03 -2.366591840982437134e-01 2.746391594409942627e-01 7.080507874488830566e-01 2.620496153831481934e-01 -4.062705039978027344e-01 1.195598840713500977e-01
-6.025178432464599609e-01 6.112474799156188965e-01 -3.564426898956298828e-01 9.616807103157043457e-02 1.884540617465972900e-01 2.379332669079303741e-02 -2.359102964401245117e-01 1.879211962223052979e-01
3.481485322117805481e-02 2.815334685146808624e-02 -4.717018902301788330e-01 -1.118813157081604004e-01 4.800051152706146240e-01 2.838852703571319580e-01 2.940680980682373047e-01 6.045687198638916016e-01
-3.191456571221351624e-02 4.500502049922943115e-01 -6.855331063270568848e-01 -3.517166897654533386e-02 2.772777974605560303e-01 -2.975820004940032959e-02 4.816694557666778564e-02 4.951313138008117676e-01
-4.313238561153411865e-01 3.615434467792510986e-01 1.184827834367752075e-01 -7.433645725250244141e-01 2.728993296623229980e-01 1.940054148435592651e-01 -5.899631977081298828e-02 -3.200492635369300842e-02
4.958512727171182632e-03 1.183388531208038330e-01 -5.144487619400024414e-01 -4.397752285003662109e-01 7.797916233539581299e-02 -2.679883129894733429e-02 -5.432788729667663574e-01 -4.753533601760864258e-01
6.319698691368103027e-02 2.799744009971618652e-01 -4.243418276309967041e-01 -1.641884818673133850e-02 6.188127398490905762e-01 5.359876751899719238e-01 2.498530894517898560e-01 -6.816423684358596802e-02
-1.755981296300888062e-01 -8.801222592592239380e-02 -6.617705821990966797e-01 -3.125250935554504395e-01 -2.643877267837524414e-01 -4.967816546559333801e-02 -4.324727356433868408e-01 4.079281687736511230e-01
-4.123230278491973877e-01 2.268806695938110352e-01 -6.211771965026855469e-01 -2.089533954858779907e-01 -8.598219603300094604e-02 -4.762509837746620178e-02 -3.568671345710754395e-01 -4.604096114635467529e-01
1.532042399048805237e-02 1.509516835212707520e-01 -7.655702233314514160e-01 -1.901813149452209473e-01 9.470062330365180969e-03 2.959948778152465820e-01 1.448609828948974609e-01 -4.960088431835174561e-01
-1.090481057763099670e-01 -4.242871329188346863e-02 -5.170242190361022949e-01 3.741952776908874512e-02 4.768758714199066162e-01 1.582732349634170532e-01 1.118410527706146240e-01 6.727737188339233398e-01
-5.346241220831871033e-02 2.471003383398056030e-01 -1.757637560367584229e-01 -2.785752117633819580e-01 -2.805131971836090088e-01 5.809479951858520508e-01 -6.398367285728454590e-01 4.479915276169776917e-02
1.462107151746749878e-01 4.906308352947235107e-01 -6.068712472915649414e-01 6.917547434568405151e-02 1.156529635190963745e-01 5.654344558715820312e-01 -4.355606809258460999e-02 1.727339923381805420e-01
-3.707300424575805664e-01 -9.367440640926361084e-02 -2.566996216773986816e-01 2.880384325981140137e-01 6.121096014976501465e-01 3.739873766899108887e-01 -4.228081405162811279e-01 1.077589765191078186e-01
-7.111572474241256714e-02 3.064844906330108643e-01 -5.610041618347167969e-01 1.636766791343688965e-01 -9.922324866056442261e-02 7.130557298660278320e-01 -1.869613230228424072e-01 7.903046160936355591e-02
1.145590841770172119e-01 3.497188389301300049e-01 -1.201478689908981323e-01 -5.424796938896179199e-01 5.966315865516662598e-01 -1.541619300842285156e-01 -4.041031599044799805e-01 1.132200136780738831e-01
1.283694952726364136e-01 1.168053783476352692e-02 -4.614256620407104492e-01 -6.472102999687194824e-01 -6.968283653259277344e-02 1.150447875261306763e-01 9.936901181936264038e-02 5.688802599906921387e-01
2.807115018367767334e-01 1.361778229475021362e-01 -7.300570607185363770e-01 -3.368235826492309570e-01 2.599074840545654297e-01 1.172381080687046051e-02 2.581358253955841064e-01 3.491416573524475098e-01
-4.415535926818847656e-01 -6.366781890392303467e-02 -6.164453029632568359e-01 -7.034806907176971436e-02 -8.229348808526992798e-03 -3.089064918458461761e-02 -2.360772937536239624e-01 5.993903279304504395e-01
-3.400709107518196106e-02 -2.018652409315109253e-01 -6.213605403900146484e-01 -6.103389337658882141e-02 3.936129808425903320e-01 3.185597360134124756e-01 2.162322998046875000e-01 5.148902535438537598e-01
-1.164865791797637939e-01 3.950643837451934814e-01 -8.287532925605773926e-01 1.119654327630996704e-01 8.558377623558044434e-02 2.758724391460418701e-01 8.372934162616729736e-02 2.013602256774902344e-01
3.001761855557560921e-03 -8.397125452756881714e-02 -4.725827574729919434e-01 -1.574033647775650024e-01 3.555918037891387939e-01 2.266603708267211914e-01 -4.512029588222503662e-01 -6.028473377227783203e-01
8.227757364511489868e-02 -6.245329603552818298e-02 -6.638954281806945801e-01 -3.457189202308654785e-01 6.506286561489105225e-02 5.104370713233947754e-01 2.818506658077239990e-01 -2.912601530551910400e-01
-2.363929450511932373e-01 1.246100664138793945e-01 -4.487466514110565186e-01 -7.104999572038650513e-02 3.585047721862792969e-01 2.197667062282562256e-01 -1.407647728919982910e-01 7.249354124069213867e-01
-3.823672235012054443e-01 1.132348924875259399e-01 -2.625176310539245605e-01 -6.223464012145996094e-01 -3.191153705120086670e-01 5.273247957229614258e-01 6.364155560731887817e-02 -2.804246544837951660e-02
-4.640272259712219238e-01 2.295345766469836235e-03 -7.369798421859741211e-01 -1.896667033433914185e-01 -4.844786226749420166e-02 3.780938312411308289e-02 1.082707718014717102e-01 4.359602034091949463e-01
2.791243493556976318e-01 4.434384703636169434e-01 -6.349747776985168457e-01 -1.983960419893264771e-01 -1.813113242387771606e-01 4.472028315067291260e-01 -1.434129178524017334e-01 1.716583818197250366e-01
-4.168939292430877686e-01 1.330740004777908325e-01 -7.044054269790649414e-01 -2.699533998966217041e-01 -3.405876457691192627e-01 4.324113205075263977e-02 -5.336541309952735901e-02 3.445453345775604248e-01
-2.287010289728641510e-02 -2.295145690441131592e-01 -2.384689450263977051e-01 -3.643441796302795410e-01 6.531867980957031250e-01 3.023401135578751564e-03 -5.479203462600708008e-01 -1.740892529487609863e-01
-4.795868098735809326e-01 1.678340733051300049e-01 -2.612158954143524170e-01 -5.351213812828063965e-01 -2.301687747240066528e-01 5.392107367515563965e-01 1.974350661039352417e-01 -6.732912361621856689e-02
-9.483864158391952515e-02 4.441165924072265625e-01 -5.411886572837829590e-01 -2.916391491889953613e-01 -1.335730254650115967e-01 -6.607907265424728394e-02 -2.451633960008621216e-01 5.775070190429687500e-01
-1.381840258836746216e-01 1.011563986539840698e-01 -5.985924601554870605e-01 -2.694404125213623047e-01 -6.932535767555236816e-02 9.889752604067325592e-03 -5.031460523605346680e-01 -5.307558774948120117e-01
-2.861382961273193359e-01 7.833027839660644531e-01 -1.327296793460845947e-01 -5.209212303161621094e-01 -2.680426463484764099e-02 5.691850930452346802e-02 -1.077534332871437073e-01 4.070110153406858444e-03
-5.012648701667785645e-01 -1.512198299169540405e-01 -3.074052631855010986e-01 -6.317797899246215820e-01 1.442920118570327759e-01 1.085612475872039795e-01 -2.429262548685073853e-01 -3.749711215496063232e-01
-4.228343069553375244e-01 1.572045236825942993e-01 -7.813448309898376465e-01 -1.032816022634506226e-01 -1.668148934841156006e-01 -1.192371621727943420e-01 -2.127345055341720581e-01 2.966990172863006592e-01
9.107510559260845184e-03 3.058291375637054443e-01 -1.119351834058761597e-01 -8.076645135879516602e-01 4.191437363624572754e-01 -1.497832834720611572e-01 -2.053149938583374023e-01 3.554745018482208252e-02
-2.222471684217453003e-01 1.541402097791433334e-02 -6.303404569625854492e-01 -1.132072657346725464e-01 -2.945062220096588135e-01 2.621391117572784424e-01 -4.848412275314331055e-01 3.869134485721588135e-01
-2.799981832504272461e-01 -1.690570414066314697e-01 -6.663722991943359375e-01 -4.057796895503997803e-01 1.190229579806327820e-01 2.814243733882904053e-01 4.066374897956848145e-01 1.599725037813186646e-01
-5.448365807533264160e-01 -3.064109385013580322e-02 -4.342362284660339355e-01 -4.244091808795928955e-01 2.584084868431091309e-01 -3.392857313156127930e-01 -3.338222205638885498e-01 2.005068808794021606e-01
-4.733178317546844482e-01 2.082995623350143433e-01 -6.170879602432250977e-01 -2.242735922336578369e-01 5.277105048298835754e-02 -2.435779124498367310e-01 -1.918327808380126953e-01 4.500785470008850098e-01
3.924121260643005371e-01 3.979175686836242676e-01 -5.394883155822753906e-01 -3.413314223289489746e-01 3.142849504947662354e-01 2.240230590105056763e-01 2.716079950332641602e-01 2.395564019680023193e-01
-4.182707890868186951e-02 8.060637861490249634e-02 -6.439008712768554688e-01 -4.653116166591644287e-01 -1.229898408055305481e-01 1.524102389812469482e-01 1.517104506492614746e-01 5.470450520515441895e-01
-3.239773213863372803e-01 1.313307881355285645e-01 -2.741273045539855957e-01 1.833451092243194580e-01 1.290284544229507446e-01 7.912425398826599121e-01 -3.356501460075378418e-01 -1.168575957417488098e-01
-3.444262593984603882e-02 1.256486121565103531e-02 -5.867149233818054199e-01 5.613538995385169983e-02 1.811671443283557892e-02 1.439189761877059937e-01 -7.080682516098022461e-01 3.589829504489898682e-01
-3.164651989936828613e-01 3.468986749649047852e-01 -2.779022455215454102e-01 2.322104573249816895e-01 6.326755881309509277e-01 6.528145074844360352e-02 -4.884337782859802246e-01 7.247056812047958374e-02
3.178495913743972778e-03 -2.172009050846099854e-01 -3.075129389762878418e-01 -2.925113141536712646e-01 2.062159925699234009e-01 8.057383298873901367e-01 2.560310959815979004e-01 1.240783110260963440e-01
9.762727469205856323e-02 -9.442701935768127441e-02 -4.319957196712493896e-01 -4.040596783161163330e-01 6.921285390853881836e-01 -3.093306124210357666e-01 -2.068144083023071289e-01 1.190308406949043274e-01
6.905453652143478394e-02 5.817540287971496582e-01 -3.644953295588493347e-02 -2.544246613979339600e-01 4.567867219448089600e-01 4.879786968231201172e-01 -5.280058365315198898e-03 3.793785572052001953e-01
1.832415759563446045e-01 -1.361934989690780640e-01 -5.893965363502502441e-01 -4.504139423370361328e-01 1.037351936101913452e-01 1.910413950681686401e-01 2.535396069288253784e-02 5.913648605346679688e-01
7.290348410606384277e-02 2.331688702106475830e-01 -1.980226039886474609e-01 -1.364284604787826538e-01 3.445814922451972961e-02 6.253452897071838379e-01 -6.982203722000122070e-01 5.230703949928283691e-02
-6.784080266952514648e-01 2.204455882310867310e-01 -8.574630320072174072e-02 -4.470070302486419678e-01 3.575927019119262695e-02 2.482461482286453247e-01 -7.423516362905502319e-03 4.701475501060485840e-01
-9.597317874431610107e-02 1.611506044864654541e-01 -1.975297778844833374e-01 1.978503018617630005e-01 6.975187063217163086e-01 3.811320960521697998e-01 -4.699307978153228760e-01 1.844667941331863403e-01
8.338946104049682617e-02 2.420636713504791260e-01 -6.121441125869750977e-01 6.914319097995758057e-02 -1.775587648153305054e-01 6.028748154640197754e-01 -2.372095286846160889e-01 3.220195770263671875e-01
-2.447709441184997559e-01 5.222363471984863281e-01 -4.052104353904724121e-01 -3.914138078689575195e-01 1.850077882409095764e-02 -3.086104691028594971e-01 -4.940901994705200195e-01 1.012351512908935547e-01
-3.991097807884216309e-01 -1.571049839258193970e-01 -5.595671534538269043e-01 -3.454902172088623047e-01 2.367168068885803223e-01 4.467871785163879395e-02 -3.120836913585662842e-01 -4.776226580142974854e-01
1.054717004299163818e-01 3.250380158424377441e-01 -3.210208714008331299e-01 -3.160701692104339600e-01 3.861910104751586914e-01 2.180921137332916260e-01 -6.739705801010131836e-01 -1.712524890899658203e-01
-3.509160578250885010e-01 3.125774562358856201e-01 -4.902521967887878418e-01 2.010606676340103149e-01 2.545419633388519287e-01 6.186282634735107422e-01 9.682144969701766968e-02 2.037494331598281860e-01
-3.451110124588012695e-01 3.060424923896789551e-01 -7.120705842971801758e-01 -5.594607815146446228e-02 -1.281275786459445953e-02 2.967128455638885498e-01 1.770068556070327759e-01 -3.968976438045501709e-01
-1.432771682739257812e-01 1.002343446016311646e-01 -1.098701655864715576e-01 -4.353684484958648682e-01 5.422374606132507324e-01 -1.536035984754562378e-01 -5.121406316757202148e-01 4.334790706634521484e-01
4.613560140132904053e-01 2.345182448625564575e-01 -2.740447819232940674e-01 -4.254509806632995605e-01 1.744971424341201782e-01 4.948661029338836670e-01 -4.079175293445587158e-01 -1.852142512798309326e-01
-3.963590785861015320e-02 6.572872996330261230e-01 -4.509564936161041260e-01 -2.253009676933288574e-01 4.380668401718139648e-01 -1.481221914291381836e-01 -2.286461591720581055e-01 2.148449867963790894e-01
2.613092660903930664e-01 -1.731064468622207642e-01 -1.934417039155960083e-01 -4.574972391128540039e-01 3.378987610340118408e-01 5.877985358238220215e-01 1.505487710237503052e-01 4.155485332012176514e-01
-1.662206649780273438e-01 4.415003955364227295e-01 -6.711010932922363281e-01 -5.801077932119369507e-02 -3.370468914508819580e-01 1.146198958158493042e-01 -3.703528046607971191e-01 2.445543110370635986e-01
-2.308120727539062500e-01 8.232762664556503296e-02 -3.540428578853607178e-01 -4.746170341968536377e-01 -3.199135186150670052e-03 1.210241913795471191e-01 -6.089583635330200195e-01 -4.515008032321929932e-01
-6.784964203834533691e-01 2.678635716438293457e-01 -4.139554202556610107e-01 -2.075169831514358521e-01 1.508895605802536011e-01 3.013441264629364014e-01 3.480578064918518066e-01 1.369274854660034180e-01
-5.433457493782043457e-01 -1.063854470849037170e-01 -2.743466794490814209e-01 -3.224860727787017822e-01 3.316725790500640869e-01 3.125520944595336914e-01 -3.601669967174530029e-01 -4.204501211643218994e-01
-4.002285897731781006e-01 3.680172264575958252e-01 -4.426059722900390625e-01 -1.119304224848747253e-01 3.295378684997558594e-01 5.296471714973449707e-01 2.506330311298370361e-01 -2.097939401865005493e-01
4.278464913368225098e-01 2.901054322719573975e-01 -5.241941809654235840e-01 -2.872956693172454834e-01 5.151657462120056152e-01 1.074351519346237183e-01 1.483986526727676392e-01 2.766001224517822266e-01
4.133640229701995850e-02 5.962724089622497559e-01 -1.988817602396011353e-01 8.471763692796230316e-03 4.998469352722167969e-01 3.662911951541900635e-01 -3.011812865734100342e-01 3.583273291587829590e-01
5.113300681114196777e-01 3.080593980848789215e-02 -3.771191239356994629e-01 -2.755083739757537842e-01 3.055827617645263672e-01 5.215983986854553223e-01 -2.850400209426879883e-01 -2.697692215442657471e-01
-2.176428586244583130e-01 2.040648609399795532e-01 -7.566663026809692383e-01 -8.037450164556503296e-02 7.031410001218318939e-03 -1.953077912330627441e-01 -3.261230885982513428e-01 4.329370558261871338e-01
-4.921068847179412842e-01 -1.562172621488571167e-01 -5.151705071330070496e-02 -6.524332761764526367e-01 3.841278851032257080e-01 3.356765508651733398e-01 -1.919457614421844482e-01 -8.959853649139404297e-02
2.158455550670623779e-01 1.291035711765289307e-01 -6.977176666259765625e-01 -1.936065405607223511e-01 -2.220230102539062500e-01 4.077678918838500977e-01 -8.035283535718917847e-02 4.363762140274047852e-01
5.180420726537704468e-02 2.340679913759231567e-01 -1.931409984827041626e-01 -8.489236980676651001e-02 1.256481558084487915e-01 5.822585225105285645e-01 -7.365630865097045898e-01 2.609270997345447540e-02
-2.200190536677837372e-02 2.296618968248367310e-01 -8.299514055252075195e-01 -2.342132329940795898e-01 -2.594120800495147705e-02 2.276656478643417358e-01 2.255852967500686646e-01 3.157576918601989746e-01
-3.663710951805114746e-01 2.184833139181137085e-01 -5.700569152832031250e-01 -1.165541037917137146e-01 6.799725443124771118e-02 -8.583367615938186646e-02 -2.563147246837615967e-01 6.338764429092407227e-01
-1.138789504766464233e-01 -2.011078298091888428e-01 -5.154841542243957520e-01 -4.197990000247955322e-01 3.157840669155120850e-01 -9.222970902919769287e-02 -4.630987644195556641e-01 -4.265511035919189453e-01
2.734561562538146973e-01 3.894438445568084717e-01 -3.395279049873352051e-01 5.232807993888854980e-02 3.458319008350372314e-01 5.909177064895629883e-01 -4.052655994892120361e-01 1.500474810600280762e-01
-4.007871747016906738e-01 5.495309457182884216e-02 -6.303587555885314941e-01 -9.167245030403137207e-02 3.375606238842010498e-02 -8.759468048810958862e-02 -2.319018244743347168e-01 6.066326498985290527e-01
-4.536620154976844788e-02 4.799960553646087646e-01 -3.686537146568298340e-01 1.501578986644744873e-01 2.651346027851104736e-01 6.469594836235046387e-01 -2.195341587066650391e-01 -2.684110999107360840e-01
-2.590005844831466675e-02 -2.445524334907531738e-01 -6.808621287345886230e-01 1.097849681973457336e-01 1.970890313386917114e-01 1.203408688306808472e-01 -6.343529820442199707e-01 9.037428349256515503e-02
-2.591060996055603027e-01 1.252807974815368652e-01 -5.929395556449890137e-01 -1.533263176679611206e-01 -9.290736168622970581e-02 1.048573013395071030e-02 -6.286601424217224121e-01 3.716547787189483643e-01
4.706815630197525024e-02 -1.403591781854629517e-01 -6.582146286964416504e-01 -2.564000189304351807e-01 -7.162945345044136047e-03 6.438353061676025391e-01 1.573872119188308716e-01 1.993752568960189819e-01
-6.036278977990150452e-02 -1.162051409482955933e-01 -8.629786968231201172e-01 1.996707357466220856e-02 1.268792748451232910e-01 3.307146579027175903e-02 -1.848891675472259521e-01 4.316777586936950684e-01
-7.580157369375228882e-02 3.746751248836517334e-01 -4.014503657817840576e-01 -8.613464981317520142e-02 5.819957256317138672e-01 -7.782288640737533569e-02 1.553618609905242920e-01 5.624751448631286621e-01
2.045995295047760010e-01 3.794334232807159424e-01 -5.512751936912536621e-01 -2.926362492144107819e-02 1.943830773234367371e-02 4.602589011192321777e-01 -1.005956903100013733e-01 5.357920527458190918e-01
-3.620840013027191162e-01 -6.571671366691589355e-02 -2.221392691135406494e-01 -3.852533698081970215e-01 5.270625948905944824e-01 -8.485165238380432129e-02 -6.177346706390380859e-01 -1.481669303029775620e-02
-4.320427477359771729e-01 1.494387090206146240e-01 -7.748208642005920410e-01 -2.921539545059204102e-01 3.675430640578269958e-02 -1.666021794080734253e-01 6.171307526528835297e-03 2.759723663330078125e-01
-3.589112758636474609e-01 3.312194943428039551e-01 1.100334338843822479e-02 -7.740535140037536621e-01 2.621544897556304932e-01 1.866504102945327759e-01 1.350560784339904785e-01 -2.009798288345336914e-01
1.025337874889373779e-01 3.724866807460784912e-01 -5.493284463882446289e-01 -1.045574769377708435e-01 5.742201805114746094e-01 -2.747195065021514893e-01 -3.083825707435607910e-01 1.942863613367080688e-01
1.239205226302146912e-01 4.621928036212921143e-01 -6.460508108139038086e-01 -5.146523565053939819e-02 4.919198453426361084e-01 2.051922380924224854e-01 2.411915808916091919e-01 9.342797845602035522e-02
1.400008052587509155e-01 3.908283412456512451e-01 -4.768804609775543213e-01 -3.438622951507568359e-01 5.210238695144653320e-01 2.526899576187133789e-01 3.743629157543182373e-01 8.081439882516860962e-02
-4.018009006977081299e-01 -1.193495914340019226e-01 -7.029906511306762695e-01 -2.911495566368103027e-01 -4.244022816419601440e-02 3.598547354340553284e-02 3.265744820237159729e-02 4.911059737205505371e-01
-3.113055825233459473e-01 3.435629978775978088e-02 -2.511273920536041260e-01 -7.524456977844238281e-01 2.874107658863067627e-01 -3.598494827747344971e-02 -2.375193834304809570e-01 -3.638041913509368896e-01
-2.255229800939559937e-01 1.390013545751571655e-01 -5.086328387260437012e-01 -3.862505555152893066e-01 1.214374527335166931e-01 -8.012098260223865509e-03 -3.888353705406188965e-01 -5.965878367424011230e-01
