# Supplementary material for: Where is your field going? A machine learning approach to study the relative motion of the domains of physics
Source: PLoS One. 2020 Jun 18;15(6):e0233997. doi: 10.1371/journal.pone.0233997 (PMC7302634; doi:10.1371/journal.pone.0233997)
Supplement: S5 Data — (ZIP) [file pone.0233997.s005.zip › 4/Pacs4Run_4_VS_500_embeddings1993-1997ED8.txt]

-3.085589781403541565e-02 6.652935147285461426e-01 2.960705459117889404e-01 1.749505549669265747e-01 1.671015843749046326e-02 -5.311553478240966797e-01 -3.794913291931152344e-01 -1.083883047103881836e-01
-7.578021287918090820e-01 3.484776020050048828e-01 7.668419275432825089e-03 2.358503341674804688e-01 -2.362179309129714966e-01 -4.390208125114440918e-01 -8.100898936390876770e-03 -3.380404319614171982e-03
-1.710305958986282349e-01 1.628942340612411499e-01 6.839637160301208496e-01 4.609279036521911621e-01 -1.116080731153488159e-01 -4.256004393100738525e-01 -2.548674345016479492e-01 -7.350902259349822998e-02
-6.417788863182067871e-01 1.885415315628051758e-01 -1.441419720649719238e-01 2.268046699464321136e-02 5.703597068786621094e-01 -2.806508243083953857e-01 -1.727351173758506775e-02 -3.562404215335845947e-01
-2.341780364513397217e-01 5.960730314254760742e-01 -5.855368077754974365e-02 6.074093580245971680e-01 2.017454653978347778e-01 -2.507914602756500244e-01 4.362391680479049683e-02 -3.346376121044158936e-01
-6.033403873443603516e-01 -2.253591269254684448e-01 3.696918487548828125e-01 -2.009450346231460571e-01 -6.482867896556854248e-02 -5.978838205337524414e-01 -1.835288554430007935e-01 1.131024807691574097e-01
-3.299851715564727783e-01 1.872455626726150513e-01 5.027829408645629883e-01 4.970178902149200439e-01 3.273226916790008545e-01 -4.045507907867431641e-01 -2.860827147960662842e-01 5.988812819123268127e-02
-1.960657835006713867e-01 -1.845901757478713989e-01 2.847162187099456787e-01 5.163121819496154785e-01 -1.344918161630630493e-01 -6.998860836029052734e-01 -7.361999899148941040e-02 -2.578654587268829346e-01
-1.066787391901016235e-01 -2.216446399688720703e-02 -4.044309630990028381e-02 1.585915535688400269e-01 -3.336592316627502441e-01 -8.578595519065856934e-01 -1.629705131053924561e-01 2.958558201789855957e-01
-6.215984821319580078e-01 4.513546451926231384e-02 -2.440206557512283325e-01 3.150838613510131836e-01 1.474852263927459717e-01 -6.271303892135620117e-01 -4.644116014242172241e-02 1.885550618171691895e-01
-1.830532550811767578e-01 1.058373674750328064e-01 5.024975538253784180e-01 -3.202447295188903809e-02 -5.025475621223449707e-01 -4.117784500122070312e-01 -5.042157173156738281e-01 -1.594100892543792725e-01
-4.621407091617584229e-01 6.456737518310546875e-01 -3.317947685718536377e-01 -6.350201368331909180e-02 1.175958439707756042e-01 -3.859673738479614258e-01 2.388259023427963257e-01 -1.886101514101028442e-01
-2.529833018779754639e-01 -5.376138910651206970e-02 -8.751486241817474365e-02 3.436600565910339355e-01 -3.284634649753570557e-01 -5.732611417770385742e-01 -5.021993517875671387e-01 -3.444230258464813232e-01
-4.259405434131622314e-01 4.143339395523071289e-01 2.064097970724105835e-01 4.487041831016540527e-01 5.480794906616210938e-01 -3.141320943832397461e-01 -6.047409027814865112e-02 1.531891059130430222e-02
-3.279139399528503418e-01 -6.174172833561897278e-02 1.070045605301856995e-01 3.439931571483612061e-01 -3.565330803394317627e-01 -5.464942455291748047e-01 -5.289173126220703125e-01 -2.309844940900802612e-01
-1.682178080081939697e-01 2.258495986461639404e-01 7.114509940147399902e-01 4.672722816467285156e-01 2.279203757643699646e-02 -3.942487835884094238e-01 -1.310978680849075317e-01 -1.518248468637466431e-01
8.903405070304870605e-02 2.597741484642028809e-01 -2.095720171928405762e-01 2.979104518890380859e-01 -3.307667374610900879e-01 -6.577214598655700684e-01 -4.429302513599395752e-01 2.317927926778793335e-01
2.477187812328338623e-01 -1.457724422216415405e-01 2.343946397304534912e-01 -1.073131896555423737e-02 1.965711414813995361e-01 -8.246734142303466797e-01 -1.142149642109870911e-01 -3.613284826278686523e-01
1.749244183301925659e-01 1.761307120323181152e-01 -2.349852956831455231e-02 1.466354578733444214e-01 2.901771366596221924e-01 -8.652719855308532715e-01 2.444739639759063721e-01 -1.538161188364028931e-01
-6.417911052703857422e-01 5.567156672477722168e-01 -1.299178302288055420e-01 1.103050112724304199e-01 6.982772797346115112e-02 -8.312483131885528564e-02 -3.736079037189483643e-01 -3.126620650291442871e-01
-7.518188953399658203e-01 7.921411097049713135e-02 -2.837569415569305420e-01 -9.765274822711944580e-02 -1.162816360592842102e-01 -4.492353200912475586e-01 -3.386957943439483643e-01 -9.160174429416656494e-02
-4.549903571605682373e-01 2.139045447111129761e-01 -6.990002095699310303e-02 5.607511997222900391e-01 -2.240167409181594849e-01 -5.747870206832885742e-01 -2.081413716077804565e-01 6.335776299238204956e-02
3.287525847554206848e-02 4.337235093116760254e-01 1.461400389671325684e-01 2.918306291103363037e-01 -3.284099698066711426e-01 -6.545734405517578125e-01 -6.228793412446975708e-02 4.050700068473815918e-01
6.320044398307800293e-02 2.855033278465270996e-01 -5.997309088706970215e-02 5.438820123672485352e-01 -3.160760700702667236e-01 -7.114405632019042969e-01 -5.183625221252441406e-02 7.969044148921966553e-02
7.763320207595825195e-02 1.075921952724456787e-01 1.969690173864364624e-01 3.730320334434509277e-01 3.968570828437805176e-01 -7.250984311103820801e-01 2.566933035850524902e-01 -2.351434230804443359e-01
1.770528554916381836e-01 4.703363776206970215e-01 -1.121155545115470886e-01 -2.003942430019378662e-01 -2.842028439044952393e-01 -3.681040406227111816e-01 -4.225802719593048096e-01 -5.475968122482299805e-01
-4.242520034313201904e-01 5.057876706123352051e-01 -1.689806394279003143e-02 1.532925814390182495e-01 -4.451616406440734863e-01 -3.431189656257629395e-01 -4.584723114967346191e-01 1.196187362074851990e-01
-5.417876839637756348e-01 3.239287137985229492e-01 -2.317407429218292236e-01 1.012149006128311157e-01 -4.763033092021942139e-01 -5.177463293075561523e-01 -1.966353654861450195e-01 6.321756541728973389e-02
5.793411284685134888e-02 4.102047085762023926e-01 3.527562320232391357e-01 -9.587276726961135864e-02 5.098946690559387207e-01 -6.141920685768127441e-01 2.193552851676940918e-01 9.698408842086791992e-02
-6.666255593299865723e-01 -3.776870667934417725e-02 3.791533112525939941e-01 -1.928893476724624634e-01 -1.907985657453536987e-01 -5.454016327857971191e-01 -1.216254308819770813e-01 1.567187309265136719e-01
7.034831494092941284e-02 1.480269432067871094e-01 -4.709861055016517639e-02 5.144192576408386230e-01 4.131938517093658447e-01 -7.245113849639892578e-01 6.729230284690856934e-02 -7.822751253843307495e-02
-3.667918741703033447e-01 3.185428977012634277e-01 6.486054509878158569e-02 4.836177229881286621e-01 -4.371986985206604004e-01 -4.823561310768127441e-01 9.258755296468734741e-02 -3.058079183101654053e-01
-6.369305253028869629e-01 1.897919476032257080e-01 -1.491836160421371460e-01 1.294686049222946167e-01 -3.513993918895721436e-01 -3.470283746719360352e-01 -4.397884905338287354e-01 -2.862807810306549072e-01
7.895158976316452026e-02 2.606689035892486572e-01 4.437553510069847107e-02 -4.138057231903076172e-01 8.793305605649948120e-02 -4.426363110542297363e-01 -2.980701923370361328e-01 -6.783134341239929199e-01
-5.943825840950012207e-01 2.142147421836853027e-01 -2.066826075315475464e-01 4.064755141735076904e-01 1.140287332236766815e-02 -5.202646851539611816e-01 -3.036385774612426758e-01 1.728565245866775513e-01
-4.119326174259185791e-01 4.757973551750183105e-01 5.821944680064916611e-03 9.255325794219970703e-02 -5.676665306091308594e-01 -3.821403384208679199e-01 -3.347728550434112549e-01 1.223887577652931213e-01
-5.582248568534851074e-01 1.818397790193557739e-01 -3.894736617803573608e-02 3.530941307544708252e-01 -3.567095696926116943e-01 -6.215450167655944824e-01 1.715609990060329437e-02 -1.235838457942008972e-01
-5.813692212104797363e-01 -6.347153335809707642e-02 4.222339019179344177e-02 6.286220252513885498e-02 -3.532151579856872559e-01 -7.108162045478820801e-01 1.282890290021896362e-01 -7.594828307628631592e-02
-6.194636225700378418e-02 3.263576887547969818e-03 2.250681519508361816e-01 4.597848355770111084e-01 -3.335770368576049805e-01 -5.792455077171325684e-01 -4.818266630172729492e-01 -2.348150163888931274e-01
-4.550448358058929443e-01 2.304971963167190552e-01 7.659411430358886719e-02 -2.679187357425689697e-01 -5.337665081024169922e-01 -5.539126396179199219e-01 -1.784268319606781006e-01 1.964590847492218018e-01
-2.210457772016525269e-01 1.846436858177185059e-01 9.471657127141952515e-02 7.089722156524658203e-01 1.022746339440345764e-01 -4.384537339210510254e-01 1.590968519449234009e-01 -4.212113022804260254e-01
-5.285769104957580566e-01 2.244453728199005127e-01 -1.745348796248435974e-02 2.213445156812667847e-01 -5.208390951156616211e-01 -5.475925207138061523e-01 -3.893044218420982361e-02 -2.197410613298416138e-01
-6.358547806739807129e-01 1.035387739539146423e-01 3.347696065902709961e-01 -5.800440162420272827e-02 -2.051711082458496094e-01 -5.688200592994689941e-01 -2.869974123314023018e-03 3.222945332527160645e-01
-5.354217290878295898e-01 2.112267166376113892e-01 -2.296742498874664307e-01 4.576591849327087402e-01 -1.249513588845729828e-02 -6.054182052612304688e-01 -1.423390209674835205e-01 1.398462802171707153e-01
-7.067487835884094238e-01 1.606491655111312866e-01 -2.917815744876861572e-01 -1.051121056079864502e-01 -2.116997689008712769e-01 -4.065680801868438721e-01 -4.036759436130523682e-01 -7.378713041543960571e-02
-4.806674122810363770e-01 2.629381120204925537e-01 -3.532849624752998352e-02 2.162272781133651733e-01 -5.401630997657775879e-01 -5.235570669174194336e-01 -8.288470655679702759e-02 -2.811794281005859375e-01
-4.330289363861083984e-01 2.102741450071334839e-01 -9.441601485013961792e-02 4.865060150623321533e-01 -3.767562508583068848e-01 -5.966299772262573242e-01 -9.920173883438110352e-02 -1.221257075667381287e-01
-1.062559559941291809e-01 4.155652523040771484e-01 5.445487797260284424e-02 5.418751835823059082e-01 -9.630015492439270020e-02 -6.043415665626525879e-01 -1.194777414202690125e-01 3.614472448825836182e-01
-6.698253750801086426e-01 8.674538135528564453e-02 -1.490213125944137573e-01 3.535505831241607666e-01 6.339779496192932129e-02 -5.764445662498474121e-01 -1.900515705347061157e-01 1.554886549711227417e-01
-2.659544050693511963e-01 4.170805513858795166e-01 5.677820444107055664e-01 4.898197054862976074e-01 3.206486403942108154e-01 -2.569916248321533203e-01 -1.348734200000762939e-01 -7.720766216516494751e-02
1.454349160194396973e-01 1.609333306550979614e-01 2.177641093730926514e-01 -3.178277313709259033e-01 4.631748795509338379e-01 -7.614954113960266113e-01 9.694656729698181152e-02 -2.661861479282379150e-02
2.671195566654205322e-01 8.610229939222335815e-02 1.960940361022949219e-01 -2.232411652803421021e-01 1.653279215097427368e-01 -8.931114673614501953e-01 8.748178184032440186e-02 1.759773492813110352e-02
-2.956419289112091064e-01 2.100708633661270142e-01 -1.978396810591220856e-02 4.720438122749328613e-01 -4.302257597446441650e-01 -6.458283662796020508e-01 2.107502706348896027e-02 -2.064382731914520264e-01
-7.065445780754089355e-01 3.023985326290130615e-01 -3.477463424205780029e-01 1.630490273237228394e-02 -1.985055953264236450e-01 -3.845020234584808350e-01 -2.879464626312255859e-01 -1.341535300016403198e-01
5.641617998480796814e-02 -4.200007766485214233e-02 -1.125872209668159485e-01 3.502516075968742371e-02 3.231241106986999512e-01 -8.165442347526550293e-01 -1.309491880238056183e-02 -4.580668509006500244e-01
2.245124429464340210e-01 1.309463381767272949e-01 8.670080453157424927e-02 -2.133326083421707153e-01 2.209226936101913452e-01 -8.963742256164550781e-01 1.446634680032730103e-01 -7.872877269983291626e-02
1.219298914074897766e-01 1.734606027603149414e-01 1.534323990345001221e-01 -1.820248514413833618e-01 2.486902922391891479e-01 -3.038544356822967529e-01 -6.437641978263854980e-01 -5.742503404617309570e-01
3.333405554294586182e-01 7.855350524187088013e-02 -1.063483878970146179e-01 6.758487969636917114e-02 3.432560265064239502e-01 -7.643492817878723145e-01 -4.046370089054107666e-01 3.240540623664855957e-02
-6.974191963672637939e-02 1.138012483716011047e-01 5.953394174575805664e-01 5.766649842262268066e-01 2.840684540569782257e-02 -4.217614829540252686e-01 -1.772642284631729126e-01 -2.917219102382659912e-01
-5.572916865348815918e-01 2.140697687864303589e-01 1.828368455171585083e-01 -4.438021779060363770e-01 1.096772179007530212e-01 -4.088680744171142578e-01 3.028453290462493896e-01 -3.772173821926116943e-01
3.446744382381439209e-01 4.446510374546051025e-01 -3.283516969531774521e-03 8.854043483734130859e-02 1.913998723030090332e-01 -4.376304447650909424e-01 -4.307467937469482422e-01 -5.117985606193542480e-01
-3.608379960060119629e-01 2.341654896736145020e-01 4.226282238960266113e-01 -6.849495321512222290e-02 -3.780718743801116943e-01 -4.284745752811431885e-01 -5.230194926261901855e-01 1.777025014162063599e-01
-4.657761156558990479e-01 -2.470706403255462646e-01 1.200451180338859558e-01 2.335944175720214844e-01 -1.505098342895507812e-01 -6.324945092201232910e-01 -4.748517572879791260e-01 -6.960405409336090088e-02
-6.677958965301513672e-01 -8.919095247983932495e-02 4.823332130908966064e-01 -1.157608106732368469e-01 -6.636347621679306030e-03 -5.408163666725158691e-01 8.469887822866439819e-02 -1.864187605679035187e-02
-9.908130764961242676e-02 3.592932224273681641e-01 5.350977778434753418e-01 5.271188020706176758e-01 1.470929235219955444e-01 -3.250628113746643066e-01 -1.130692437291145325e-01 -3.960057199001312256e-01
-4.677853882312774658e-01 6.342896074056625366e-02 2.127978578209877014e-02 -1.081889048218727112e-01 -6.054855585098266602e-01 -5.707086324691772461e-01 -8.691920340061187744e-02 -2.551858723163604736e-01
-3.690402805805206299e-01 2.516745328903198242e-01 5.997292399406433105e-01 3.061403112951666117e-04 -4.509335160255432129e-01 -4.766553938388824463e-01 -1.011763811111450195e-01 3.977831918746232986e-03
-4.415815472602844238e-01 1.181105896830558777e-01 4.388218224048614502e-01 -1.518535315990447998e-01 -5.200264453887939453e-01 -4.825579822063446045e-01 -2.667925655841827393e-01 3.104101680219173431e-02
-5.437118411064147949e-01 2.977329790592193604e-01 6.764792799949645996e-01 2.139516919851303101e-01 1.614780724048614502e-01 -2.827557027339935303e-01 -7.676594704389572144e-02 -2.035249955952167511e-02
-5.334607884287834167e-02 -7.213482260704040527e-02 -1.032849699258804321e-01 -1.656931191682815552e-01 4.159915447235107422e-01 -7.842049002647399902e-01 -6.974112242460250854e-02 -4.011715352535247803e-01
-2.881500720977783203e-01 2.067152857780456543e-01 4.433728456497192383e-01 -2.928812988102436066e-02 5.093113780021667480e-01 -2.118382751941680908e-01 -6.096353530883789062e-01 2.953341975808143616e-02
-7.334719896316528320e-01 4.436151385307312012e-01 -2.633711397647857666e-01 4.879807680845260620e-02 -1.660547405481338501e-01 -3.084486722946166992e-01 -2.619906961917877197e-01 -4.609694331884384155e-02
1.523768901824951172e-01 6.717606782913208008e-01 3.186968564987182617e-01 1.611255109310150146e-01 2.061004489660263062e-01 -5.203946232795715332e-01 2.909721732139587402e-01 -6.064970977604389191e-03
-2.623759806156158447e-01 8.070414662361145020e-01 1.526950001716613770e-01 -2.603071630001068115e-01 2.212238609790802002e-01 -7.493984699249267578e-02 -3.662609159946441650e-01 -8.029275573790073395e-03
1.282972842454910278e-01 5.323314666748046875e-01 8.441214263439178467e-02 -4.521118104457855225e-01 6.420368701219558716e-02 -3.085572421550750732e-01 -3.565040230751037598e-01 -5.120621919631958008e-01
-1.448087096214294434e-01 2.875018417835235596e-01 7.449271082878112793e-01 -3.288136422634124756e-02 -3.633086979389190674e-01 -2.962850928306579590e-01 -2.485699951648712158e-01 -2.425088286399841309e-01
-2.261905670166015625e-01 1.752773970365524292e-01 7.001247406005859375e-01 -4.962856322526931763e-02 -6.694815307855606079e-02 -2.798467874526977539e-01 -5.824618339538574219e-01 -5.848024785518646240e-02
-8.170906454324722290e-03 5.115594267845153809e-01 5.748603940010070801e-01 4.680961966514587402e-01 1.837260723114013672e-01 -2.700847387313842773e-01 -2.844308018684387207e-01 3.255393356084823608e-02
-6.616800427436828613e-01 3.797964379191398621e-02 1.225673928856849670e-01 -2.242700606584548950e-01 -1.366803497076034546e-01 -5.931594967842102051e-01 3.534087538719177246e-01 1.693619706202298403e-04
1.495863795280456543e-01 3.581427931785583496e-01 -1.170298010110855103e-01 -2.739822268486022949e-01 3.227731883525848389e-01 -4.288416504859924316e-01 -3.849350810050964355e-01 -5.695022344589233398e-01
-3.887585997581481934e-01 2.527467608451843262e-01 5.590463876724243164e-01 -1.292430460453033447e-01 -1.945280134677886963e-01 -1.542463749647140503e-01 -6.114076972007751465e-01 -1.424674242734909058e-01
-4.309361875057220459e-01 -4.690203070640563965e-02 7.005818486213684082e-01 -1.896149963140487671e-01 1.131159886717796326e-01 -3.999063670635223389e-01 -3.350976407527923584e-01 -1.773959212005138397e-02
-2.831611037254333496e-01 8.257969021797180176e-01 2.834485173225402832e-01 -3.447228372097015381e-01 1.234063059091567993e-01 -1.446395814418792725e-01 -4.482785612344741821e-02 -2.330214530229568481e-02
-4.811321794986724854e-01 1.420644372701644897e-01 -2.146363705396652222e-01 1.958696395158767700e-01 -4.587225914001464844e-01 -5.166052579879760742e-01 -3.718869388103485107e-01 -2.197463810443878174e-01
-3.932463526725769043e-01 5.736352801322937012e-01 1.280018538236618042e-01 1.587713062763214111e-01 4.352520406246185303e-01 -2.194264382123947144e-01 -3.941585719585418701e-01 2.859260737895965576e-01
-2.910780012607574463e-01 4.545099437236785889e-01 2.303617745637893677e-01 1.949511766433715820e-01 -1.868952214717864990e-01 -3.537185192108154297e-01 3.388073444366455078e-01 -5.854782462120056152e-01
-1.284526884555816650e-01 -1.425332482904195786e-02 -4.078214988112449646e-03 2.006997168064117432e-01 -4.375141859054565430e-01 -8.371971249580383301e-01 -1.617420017719268799e-01 1.565946787595748901e-01
-3.800616264343261719e-01 2.666582167148590088e-01 4.289285838603973389e-01 1.499371230602264404e-01 -2.649916410446166992e-01 -3.822111189365386963e-01 -5.535367727279663086e-01 2.351100295782089233e-01
1.369537115097045898e-01 1.567095369100570679e-01 2.231155931949615479e-01 -2.753594331443309784e-02 5.549001097679138184e-01 -4.590407013893127441e-01 -3.067184388637542725e-01 -5.416995882987976074e-01
-4.925526380538940430e-01 -1.298460960388183594e-01 6.755213141441345215e-01 -1.821180284023284912e-01 8.976611308753490448e-03 -4.758975505828857422e-01 -1.564495116472244263e-01 -6.053097895346581936e-04
-6.227700039744377136e-02 5.017233490943908691e-01 3.496024906635284424e-01 5.856009200215339661e-03 1.537804901599884033e-01 -6.029159426689147949e-01 4.506449103355407715e-01 1.786119192838668823e-01
-1.025326028466224670e-01 5.824182648211717606e-03 2.413755506277084351e-01 2.926384508609771729e-01 -5.505105257034301758e-01 -6.457135081291198730e-01 -3.340446949005126953e-01 -1.181524097919464111e-01
1.657647341489791870e-01 5.629323720932006836e-01 1.493310183286666870e-01 3.444597125053405762e-01 1.472354084253311157e-01 -6.386190652847290039e-01 2.893585860729217529e-01 3.789587691426277161e-02
-2.453703880310058594e-01 4.181796610355377197e-01 4.480290114879608154e-01 5.158208012580871582e-01 2.301489114761352539e-01 -3.474007248878479004e-01 -2.750729322433471680e-01 2.209004461765289307e-01
-6.120027303695678711e-01 2.790210545063018799e-01 -1.531260758638381958e-01 2.662079036235809326e-01 -2.610579133033752441e-01 -5.491702556610107422e-01 -1.963041424751281738e-01 2.121584266424179077e-01
1.923384815454483032e-01 1.000406667590141296e-01 -2.005089372396469116e-01 1.235566213726997375e-01 1.023469492793083191e-01 -6.968982815742492676e-01 -1.888296157121658325e-01 -6.047552227973937988e-01
1.355703324079513550e-01 7.750267535448074341e-02 -3.133921921253204346e-01 -4.781687259674072266e-02 3.097455799579620361e-01 -8.467957973480224609e-01 -4.950259998440742493e-02 -2.442479133605957031e-01
2.648914456367492676e-01 1.280938833951950073e-01 -1.727073788642883301e-01 -1.119794324040412903e-01 2.150453329086303711e-01 -7.941240668296813965e-01 -1.919196695089340210e-01 -3.966695070266723633e-01
-2.873371243476867676e-01 3.759083747863769531e-01 5.360374450683593750e-01 4.120555520057678223e-01 2.629561424255371094e-01 -1.497631669044494629e-01 -4.384307563304901123e-01 -1.876377165317535400e-01
-4.944221079349517822e-01 3.951954245567321777e-01 -1.832871139049530029e-01 2.609125673770904541e-01 -4.784705042839050293e-01 -4.869905412197113037e-01 -1.777157038450241089e-01 -4.598865751177072525e-03
-3.073325455188751221e-01 1.317294538021087646e-01 -1.395622640848159790e-01 3.490397036075592041e-01 -4.713280498981475830e-01 -6.541577577590942383e-01 -9.695740044116973877e-02 -2.956593930721282959e-01
2.427629381418228149e-01 3.043130040168762207e-01 1.114722117781639099e-01 -4.680250287055969238e-01 7.028554379940032959e-02 -7.339413166046142578e-01 2.350603044033050537e-01 -1.346212029457092285e-01
-5.518218874931335449e-01 1.366210430860519409e-01 2.519585192203521729e-01 1.244092639535665512e-02 -3.387958407402038574e-01 -4.739695787429809570e-01 2.669338583946228027e-01 -4.500063359737396240e-01
-3.061682879924774170e-01 2.311622351408004761e-02 -4.895989224314689636e-02 4.145372211933135986e-01 -4.070931673049926758e-01 -7.072113752365112305e-01 -1.868068128824234009e-01 -1.752679198980331421e-01
-1.966174244880676270e-01 4.233811795711517334e-01 5.035008788108825684e-01 2.750695310533046722e-02 4.978029429912567139e-01 -2.099658697843551636e-01 -4.253171086311340332e-01 2.345889508724212646e-01
-4.767687916755676270e-01 3.802380859851837158e-01 5.004279688000679016e-02 -3.269140124320983887e-01 1.257242858409881592e-01 -4.289295673370361328e-01 3.027429580688476562e-01 -4.767526686191558838e-01
1.296953409910202026e-01 1.234616637229919434e-01 -3.610292375087738037e-01 -1.327344924211502075e-01 4.203930795192718506e-01 -6.817313432693481445e-01 -3.798651099205017090e-01 -1.849058419466018677e-01
-7.517154216766357422e-01 5.957175791263580322e-02 -3.313378989696502686e-02 1.539522111415863037e-01 -1.560170352458953857e-01 -5.860462784767150879e-01 -1.635342538356781006e-01 1.097314506769180298e-01
2.503930628299713135e-01 7.200826406478881836e-01 1.034813150763511658e-01 8.851186931133270264e-02 2.834997177124023438e-01 -5.400441884994506836e-01 1.652761101722717285e-01 -3.009505756199359894e-02
-3.502775728702545166e-01 7.261376380920410156e-01 -5.512689426541328430e-02 -1.946049481630325317e-01 3.649832447990775108e-03 -1.766564249992370605e-01 1.465148180723190308e-01 -5.063914060592651367e-01
-5.124767869710922241e-02 4.341377615928649902e-01 -6.858480721712112427e-02 1.163500025868415833e-01 1.610154509544372559e-01 -5.520118474960327148e-01 4.784646928310394287e-01 -4.807133674621582031e-01
-3.711805045604705811e-01 3.050578534603118896e-01 4.335684180259704590e-01 -3.985309228301048279e-02 -3.499063551425933838e-01 -5.278039574623107910e-01 -2.736338973045349121e-01 3.220371901988983154e-01
-8.494395762681961060e-02 4.294444993138313293e-02 4.274148941040039062e-01 1.694731116294860840e-01 -5.602799057960510254e-01 -5.761016607284545898e-01 -3.244872093200683594e-01 -1.686329245567321777e-01
-6.621632575988769531e-01 4.759382009506225586e-01 -1.847744733095169067e-01 3.113119304180145264e-02 1.433609575033187866e-01 -1.692243814468383789e-01 -4.754873514175415039e-01 -1.569529622793197632e-01
-3.037170507013797760e-02 1.650997102260589600e-01 7.150831818580627441e-01 -3.682832047343254089e-02 -3.205956220626831055e-01 -3.445081114768981934e-01 -4.323333799839019775e-01 -2.252548485994338989e-01
3.447579592466354370e-02 3.030346632003784180e-01 3.382391110062599182e-02 1.441493183374404907e-01 -4.674087166786193848e-01 -7.358596324920654297e-01 -1.578588783740997314e-01 3.165098726749420166e-01
-1.186937838792800903e-01 1.712153106927871704e-01 -1.466448307037353516e-01 2.608314752578735352e-01 -1.035047844052314758e-01 -8.071555495262145996e-01 -9.387544542551040649e-02 4.427565932273864746e-01
-2.913646697998046875e-01 3.844149410724639893e-01 2.753865122795104980e-01 -4.686885327100753784e-02 -6.630515456199645996e-01 -3.559648692607879639e-01 -3.486872911453247070e-01 -3.696177154779434204e-02
-5.563576817512512207e-01 7.006243467330932617e-01 -1.381032019853591919e-01 -9.935651719570159912e-02 1.231785416603088379e-01 -3.989868611097335815e-02 -2.915261983871459961e-01 -2.624790370464324951e-01
-6.982597708702087402e-01 8.317244797945022583e-02 3.530326485633850098e-01 -1.700976341962814331e-01 -2.314104288816452026e-01 -5.357497334480285645e-01 2.723778039216995239e-02 1.031010225415229797e-01
-5.712744593620300293e-01 1.747386604547500610e-01 2.345438450574874878e-01 -1.240719184279441833e-01 -5.484524965286254883e-01 -4.718832969665527344e-01 -2.024791389703750610e-02 -2.209602594375610352e-01
5.385233834385871887e-02 8.954197913408279419e-02 -3.499853014945983887e-01 3.588395565748214722e-02 3.321545422077178955e-01 -8.589252233505249023e-01 -9.325308352708816528e-02 -9.235506504774093628e-02
2.803405821323394775e-01 2.810159921646118164e-01 2.697523236274719238e-01 -3.664068877696990967e-01 -1.531887501478195190e-01 -5.359081625938415527e-01 -1.792850196361541748e-01 -5.409355759620666504e-01
-1.123431771993637085e-01 1.512315124273300171e-01 1.076106354594230652e-01 1.966033726930618286e-01 -2.309620380401611328e-01 -7.537913322448730469e-01 -2.063368111848831177e-01 5.001551508903503418e-01
-3.461122810840606689e-01 6.417075991630554199e-01 1.169375982135534286e-02 -3.053070902824401855e-01 3.988081961870193481e-02 -1.931261867284774780e-01 1.774440258741378784e-01 -5.519907474517822266e-01
2.377509474754333496e-01 1.249913871288299561e-01 -1.061346530914306641e-01 1.546236127614974976e-01 3.298239111900329590e-01 -6.584209203720092773e-01 -4.520817101001739502e-01 -3.820983469486236572e-01
-1.777083575725555420e-01 5.661648232489824295e-03 8.801379799842834473e-02 2.428655177354812622e-01 -5.003932714462280273e-01 -6.162483096122741699e-01 -4.449446201324462891e-01 -2.711575925350189209e-01
-3.968293666839599609e-01 6.868613362312316895e-01 1.247114408761262894e-02 -4.592783153057098389e-01 2.183781415224075317e-01 -2.303810715675354004e-01 6.251310929656028748e-03 2.425948530435562134e-01
1.391424238681793213e-01 -4.725798964500427246e-02 -4.252286255359649658e-02 1.131186075508594513e-02 3.543917834758758545e-01 -8.120629787445068359e-01 -1.895523369312286377e-01 -3.943347632884979248e-01
-3.986960649490356445e-01 3.085706233978271484e-01 1.114120706915855408e-01 6.326713413000106812e-02 -2.857757508754730225e-01 -3.727111220359802246e-01 3.253895938396453857e-01 -6.347839236259460449e-01
-2.821662724018096924e-01 1.936599016189575195e-01 3.986267149448394775e-01 -9.156502038240432739e-02 -6.526229977607727051e-01 -5.196004509925842285e-01 -1.321782767772674561e-01 -4.709789529442787170e-02
1.802630722522735596e-01 4.113055169582366943e-01 -1.520829051733016968e-01 -1.087627261877059937e-01 2.085797786712646484e-01 -5.140876173973083496e-01 -1.528405100107192993e-01 -6.574364900588989258e-01
-6.179917454719543457e-01 4.035794436931610107e-01 -2.133044898509979248e-01 -1.764620542526245117e-01 -1.053434796631336212e-03 -3.020471334457397461e-01 1.436019837856292725e-01 -5.164465904235839844e-01
-5.154330134391784668e-01 2.318925559520721436e-01 2.604202553629875183e-02 -4.460666775703430176e-01 -4.184392392635345459e-01 -5.123865604400634766e-01 -1.054903492331504822e-02 2.077458649873733521e-01
-4.615894332528114319e-02 2.812650799751281738e-01 1.099401786923408508e-01 3.838592171669006348e-01 -9.249470382928848267e-02 -7.224205732345581055e-01 -1.577877849340438843e-01 4.516426324844360352e-01
1.383417397737503052e-01 4.350775480270385742e-01 1.519509404897689819e-01 3.160545229911804199e-01 3.842686116695404053e-01 -6.970328092575073242e-01 1.153823509812355042e-01 1.475115120410919189e-01
-7.215315941721200943e-03 1.324247382581233978e-02 -3.612709641456604004e-01 9.131083637475967407e-02 3.259498178958892822e-01 -8.572518825531005859e-01 -9.842079132795333862e-02 -1.005362495779991150e-01
-3.518052101135253906e-01 -2.042938470840454102e-01 2.643536329269409180e-01 4.227417707443237305e-01 -1.573031954467296600e-02 -5.036341547966003418e-01 -5.502430796623229980e-01 -1.710010170936584473e-01
3.089716434478759766e-01 2.475475817918777466e-01 2.389343380928039551e-01 1.041116416454315186e-01 1.535843461751937866e-01 -5.232579112052917480e-01 -1.787721663713455200e-01 -6.678183078765869141e-01
-5.182732343673706055e-01 2.459993511438369751e-01 2.655310332775115967e-01 1.685788184404373169e-01 -5.293840765953063965e-01 -4.933234751224517822e-01 3.177588805556297302e-02 -2.175462245941162109e-01
-6.257376670837402344e-01 4.359155893325805664e-02 2.270149886608123779e-01 -1.042965576052665710e-01 -3.454160094261169434e-01 -4.941387772560119629e-01 -3.895249962806701660e-01 1.700692921876907349e-01
-1.772453039884567261e-01 1.463336050510406494e-01 6.612184047698974609e-01 -2.803615108132362366e-02 -4.202883243560791016e-01 -4.846380054950714111e-01 -2.930362224578857422e-01 1.085742861032485962e-01
-1.820924133062362671e-01 -9.658281505107879639e-02 4.097473919391632080e-01 4.685861468315124512e-01 1.858131289482116699e-01 -7.071489691734313965e-01 1.765810325741767883e-02 -1.874847859144210815e-01
2.738706767559051514e-01 4.256037473678588867e-01 2.796900272369384766e-01 1.027579382061958313e-01 2.658111751079559326e-01 -2.791220247745513916e-01 -4.989900290966033936e-01 -5.074592232704162598e-01
1.944618523120880127e-01 5.393040776252746582e-01 2.763566374778747559e-01 1.225026175379753113e-01 6.464859843254089355e-02 -6.739217638969421387e-01 3.002021014690399170e-01 1.774388700723648071e-01
-3.601747453212738037e-01 4.074785709381103516e-01 -3.054038807749748230e-02 4.675235450267791748e-01 1.788769364356994629e-01 -3.013733029365539551e-01 1.106994748115539551e-01 -5.913098454475402832e-01
-4.558675587177276611e-01 1.060675531625747681e-01 1.997460424900054932e-01 -5.442720055580139160e-01 6.626312434673309326e-02 -4.912135899066925049e-01 3.391359746456146240e-01 -2.900157868862152100e-01
3.764273822307586670e-01 6.577876210212707520e-01 2.374265789985656738e-01 -1.444003731012344360e-01 2.412823289632797241e-01 -5.178521275520324707e-01 5.938016623258590698e-02 -1.359454840421676636e-01
-2.799791693687438965e-01 1.701988577842712402e-01 -2.748954296112060547e-01 1.260604113340377808e-01 -5.386091470718383789e-01 -5.109351873397827148e-01 -4.860129952430725098e-01 -1.175678670406341553e-01
3.100248575210571289e-01 3.459302186965942383e-01 4.391498863697052002e-01 1.902595907449722290e-01 2.026724666357040405e-01 -7.057949900627136230e-01 1.234462410211563110e-01 -2.653317339718341827e-02
2.411730885505676270e-01 3.514022827148437500e-01 -3.986491635441780090e-02 -4.233963415026664734e-02 2.682895958423614502e-01 -8.409156203269958496e-01 9.427977353334426880e-02 1.642040759325027466e-01
-6.410152316093444824e-01 2.433582581579685211e-02 3.595360517501831055e-01 -1.457180082798004150e-01 -1.132223978638648987e-01 -5.076856613159179688e-01 -2.518641352653503418e-01 3.225024342536926270e-01
2.113761901855468750e-01 7.424573302268981934e-01 2.880223095417022705e-01 1.664392091333866119e-02 3.719432279467582703e-02 -5.026985406875610352e-01 2.328101843595504761e-01 1.120427548885345459e-01
-3.286598250269889832e-02 2.512041926383972168e-01 1.319585889577865601e-01 3.549205958843231201e-01 2.578153610229492188e-01 -7.917391657829284668e-01 2.274610400199890137e-01 -2.176610827445983887e-01
7.194253057241439819e-02 3.673141077160835266e-02 -2.177881151437759399e-01 -2.606020271778106689e-01 4.485121369361877441e-01 -7.499845623970031738e-01 -2.862410545349121094e-01 -1.804333627223968506e-01
-1.747992187738418579e-01 5.670335292816162109e-01 -1.479941755533218384e-01 -2.443008683621883392e-02 -1.948814392089843750e-01 -4.659371376037597656e-01 4.210134744644165039e-01 -4.394207596778869629e-01
2.764516174793243408e-01 5.311363339424133301e-01 -2.610772848129272461e-02 -2.015537917613983154e-01 2.603183500468730927e-02 -4.516359269618988037e-01 -1.572228372097015381e-01 -6.089266538619995117e-01
-1.840066164731979370e-01 7.169332504272460938e-01 1.554808467626571655e-01 4.913473129272460938e-01 3.254341185092926025e-01 -1.685094684362411499e-01 -2.282630056142807007e-01 1.204207539558410645e-02
-1.915292888879776001e-01 9.698118269443511963e-02 7.718066573143005371e-01 9.683342650532722473e-03 -9.582620859146118164e-02 -4.040547311305999756e-01 -4.263178408145904541e-01 -6.278560310602188110e-02
1.761950850486755371e-01 2.332930415868759155e-01 -1.538047045469284058e-01 -3.514038622379302979e-01 1.897872686386108398e-01 -6.095679998397827148e-01 -1.409871429204940796e-01 -5.830262303352355957e-01
-4.656126201152801514e-01 2.020011246204376221e-01 2.747875154018402100e-01 3.408588841557502747e-02 -2.941337525844573975e-01 -3.616684675216674805e-01 -6.081495285034179688e-01 2.802959382534027100e-01
1.597547978162765503e-01 3.753850162029266357e-01 2.292577773332595825e-01 -3.752385377883911133e-01 -1.883242875337600708e-01 -4.432995617389678955e-01 -1.861729323863983154e-01 -6.111959815025329590e-01
-6.202132701873779297e-01 6.449596285820007324e-01 -2.128453850746154785e-01 -9.437993913888931274e-02 3.133818805217742920e-01 -1.875676959753036499e-01 -1.006264686584472656e-01 4.045166820287704468e-02
4.830135703086853027e-01 5.305729508399963379e-01 3.444422185420989990e-01 -7.062238454818725586e-02 4.193015769124031067e-02 -5.564221143722534180e-01 -1.430968791246414185e-01 1.724000871181488037e-01
-1.337534487247467041e-01 5.927968025207519531e-01 4.059631824493408203e-01 2.050216645002365112e-01 1.089011579751968384e-01 -1.932464987039566040e-01 -4.829285740852355957e-01 3.760829567909240723e-01
-4.079215228557586670e-01 6.730724573135375977e-01 2.657595574855804443e-01 -4.624978899955749512e-01 1.247117519378662109e-01 -9.356945008039474487e-02 -1.731017082929611206e-01 -2.043742388486862183e-01
1.370855271816253662e-01 6.196341514587402344e-01 1.257594972848892212e-01 4.158481061458587646e-01 2.578566670417785645e-01 -5.375398397445678711e-01 2.216207832098007202e-01 -6.293737143278121948e-02
-2.763670682907104492e-01 3.391699865460395813e-02 3.993016853928565979e-02 1.037247255444526672e-01 -5.915092825889587402e-01 -5.350930690765380859e-01 -4.708752036094665527e-01 -2.284437865018844604e-01
-4.583260715007781982e-01 3.807018995285034180e-01 2.660243511199951172e-01 2.219699472188949585e-01 -4.251658618450164795e-01 -2.160449028015136719e-01 -4.817047119140625000e-01 -2.558961510658264160e-01
-3.390793204307556152e-01 7.561821490526199341e-02 6.341001987457275391e-01 1.114230137318372726e-02 -1.878966838121414185e-01 -3.466857969760894775e-01 -5.450142025947570801e-01 -1.567268669605255127e-01
-4.568471610546112061e-01 1.969056725502014160e-01 6.336625218391418457e-01 1.866022050380706787e-01 -7.815550267696380615e-02 -2.345024049282073975e-01 -2.136147618293762207e-01 -4.576455652713775635e-01
7.150953263044357300e-02 2.851804532110691071e-02 -6.087867543101310730e-02 -2.063029408454895020e-01 5.189254283905029297e-01 -8.034879565238952637e-01 -1.768040508031845093e-01 4.086338356137275696e-02
2.733884155750274658e-01 4.725966155529022217e-01 -4.903914406895637512e-02 -4.930188655853271484e-01 -2.322108484804630280e-02 -5.282070636749267578e-01 -5.576658993959426880e-02 -4.168775379657745361e-01
-2.132512331008911133e-01 4.484977126121520996e-01 7.077617198228836060e-02 -7.280729711055755615e-02 -5.065994858741760254e-01 -2.763001620769500732e-01 -6.110158562660217285e-01 1.916731894016265869e-01
-5.667955875396728516e-01 2.468851953744888306e-01 1.242369338870048523e-01 -3.520969152450561523e-01 -2.971634268760681152e-01 -2.974983453750610352e-01 -1.307027041912078857e-02 -5.490002036094665527e-01
-1.754895597696304321e-01 1.713304221630096436e-01 6.573084592819213867e-01 -2.675526216626167297e-02 2.425539046525955200e-01 -4.586185216903686523e-01 -3.593456745147705078e-01 3.298280239105224609e-01
-4.836784601211547852e-01 6.434195637702941895e-01 -1.987321823835372925e-01 2.335135489702224731e-01 1.830442845821380615e-01 -2.966600656509399414e-01 -3.665465116500854492e-01 4.663071036338806152e-02
2.649659216403961182e-01 4.602012336254119873e-01 -1.199309900403022766e-02 -1.011481881141662598e-01 1.248326972126960754e-01 -3.991131484508514404e-01 -4.950822293758392334e-01 -5.363322496414184570e-01
-4.843855202198028564e-01 4.475640654563903809e-01 -3.587382733821868896e-01 -1.715653389692306519e-01 -4.401749372482299805e-01 -3.910853862762451172e-01 -2.416854351758956909e-01 4.261441156268119812e-02
9.003452956676483154e-02 3.766287863254547119e-01 -2.405724376440048218e-01 -5.669214203953742981e-02 6.812360882759094238e-02 -4.974713921546936035e-01 -7.277307659387588501e-02 -7.290686368942260742e-01
-4.283252656459808350e-01 4.772459566593170166e-01 1.283510923385620117e-01 -6.560541689395904541e-02 -9.111072868108749390e-02 -3.316931426525115967e-01 3.707509636878967285e-01 -5.587646365165710449e-01
2.303369194269180298e-01 3.949269056320190430e-01 -3.422278463840484619e-01 1.554499752819538116e-02 5.889924243092536926e-02 -5.077601075172424316e-01 -3.425089120864868164e-01 -5.431522130966186523e-01
-2.329792529344558716e-01 4.620610475540161133e-01 2.499219328165054321e-01 6.336678862571716309e-01 2.050592601299285889e-01 -3.677420020103454590e-01 3.356202319264411926e-02 -2.996905148029327393e-01
5.165720731019973755e-02 1.500537693500518799e-01 -2.070390135049819946e-01 -1.874916553497314453e-01 2.733660340309143066e-01 -5.487488508224487305e-01 -2.907215058803558350e-01 -6.606237888336181641e-01
1.362635195255279541e-01 -3.737496957182884216e-02 -3.559943288564682007e-02 -1.297610700130462646e-01 4.703238904476165771e-01 -7.260017991065979004e-01 -4.552887380123138428e-01 -7.974325120449066162e-02
-2.936640381813049316e-01 6.680583357810974121e-01 1.142377331852912903e-01 1.249928865581750870e-02 1.616151630878448486e-01 -2.183442711830139160e-01 2.491119652986526489e-01 -5.642717480659484863e-01
1.203233599662780762e-01 4.573574960231781006e-01 -3.989522755146026611e-01 -6.685628741979598999e-02 1.291246712207794189e-01 -4.833733439445495605e-01 -2.414200603961944580e-01 -5.514591336250305176e-01
-5.853135883808135986e-02 2.705182731151580811e-01 -6.436113268136978149e-02 -1.936720460653305054e-01 -8.118217438459396362e-02 -6.380705833435058594e-01 4.433929026126861572e-01 -5.209805965423583984e-01
-3.682998716831207275e-01 2.073933482170104980e-01 2.945200502872467041e-01 2.995051629841327667e-02 -4.409928917884826660e-01 -2.420041710138320923e-01 -6.446717977523803711e-01 -2.550721466541290283e-01
-4.246313273906707764e-01 2.323833703994750977e-01 1.518240422010421753e-01 -3.834239244461059570e-01 1.830908805131912231e-01 -5.119724273681640625e-01 4.192522466182708740e-01 -3.524362742900848389e-01
8.093111962080001831e-02 7.832537591457366943e-02 3.336023166775703430e-02 -3.847702741622924805e-01 5.068234205245971680e-01 -7.585828900337219238e-01 -7.597091048955917358e-02 -8.051847107708454132e-03
-6.828023791313171387e-01 3.200217783451080322e-01 -1.164791062474250793e-01 -1.550732105970382690e-01 -4.225645586848258972e-02 -1.459916830062866211e-01 -5.890579819679260254e-01 -1.538294404745101929e-01
-5.018368363380432129e-01 1.297887861728668213e-01 6.156966090202331543e-01 -1.891656219959259033e-02 -1.206712722778320312e-01 -4.737831354141235352e-01 -1.853180229663848877e-01 2.801782190799713135e-01
-4.038789272308349609e-01 2.393722385168075562e-01 4.139465391635894775e-01 -1.249488890171051025e-01 4.775105714797973633e-01 -2.392268031835556030e-01 -5.159950256347656250e-01 2.027861773967742920e-01
-2.611107826232910156e-01 4.744349718093872070e-01 1.886840462684631348e-01 2.456423491239547729e-01 -1.933619827032089233e-01 -3.426448106765747070e-01 4.069271385669708252e-01 -5.388940572738647461e-01
-2.262843251228332520e-01 7.096623182296752930e-01 2.394645810127258301e-01 -5.212611556053161621e-01 1.278897821903228760e-01 -2.255779951810836792e-01 -1.422003209590911865e-01 1.692819893360137939e-01
-4.265348315238952637e-01 3.201850950717926025e-01 3.500527739524841309e-01 -2.726671993732452393e-01 -1.977449804544448853e-01 -4.533748030662536621e-01 3.770234286785125732e-01 -3.631345331668853760e-01
-5.371797680854797363e-01 8.493655174970626831e-02 5.504841208457946777e-01 2.283064424991607666e-01 2.699370086193084717e-01 -2.174214422702789307e-01 -4.321509301662445068e-01 -2.053649872541427612e-01
-2.389120608568191528e-01 5.263140797615051270e-01 2.263638973236083984e-01 4.884993135929107666e-01 5.234653949737548828e-01 -2.858345210552215576e-01 -9.627774357795715332e-02 -1.051450669765472412e-01
9.382758289575576782e-02 3.279387950897216797e-02 -7.096877694129943848e-02 1.426419764757156372e-01 4.216104745864868164e-01 -7.656271457672119141e-01 -7.443119306117296219e-03 -4.480423033237457275e-01
1.762730777263641357e-01 7.782542109489440918e-01 2.217764258384704590e-01 -8.652533404529094696e-03 1.309501975774765015e-01 -4.594560265541076660e-01 9.314616769552230835e-02 2.776048481464385986e-01
-8.458688855171203613e-02 6.598943471908569336e-01 -2.693073749542236328e-01 -2.139420211315155029e-01 4.798566997051239014e-01 -3.183487355709075928e-01 -3.198974132537841797e-01 7.172241806983947754e-02
8.339837193489074707e-03 4.776984155178070068e-01 3.535475954413414001e-02 5.603763461112976074e-01 2.533954381942749023e-01 -5.020602941513061523e-01 3.150714933872222900e-01 -2.022852748632431030e-01
1.694846004247665405e-01 3.945494294166564941e-01 2.042497843503952026e-01 -2.942707240581512451e-01 -1.143648624420166016e-01 -3.682164251804351807e-01 -2.670023739337921143e-01 -6.836225390434265137e-01
-4.515452086925506592e-01 2.211285680532455444e-01 6.161550283432006836e-01 2.525161206722259521e-01 8.365643024444580078e-02 -1.343928128480911255e-01 -3.306531906127929688e-01 -4.115899205207824707e-01
2.039682120084762573e-01 2.280369848012924194e-01 -2.012117654085159302e-01 -2.398735433816909790e-01 1.797845810651779175e-01 -8.791691064834594727e-01 4.116931185126304626e-02 3.761600703001022339e-02
-4.659980237483978271e-01 2.243438512086868286e-01 3.766281604766845703e-01 1.588631719350814819e-01 -4.909657537937164307e-01 -5.361517071723937988e-01 -1.919487118721008301e-01 8.885302580893039703e-03
1.671001464128494263e-01 6.916189789772033691e-01 2.977991402149200439e-01 1.577879488468170166e-01 1.712402850389480591e-01 -5.307711958885192871e-01 1.923144906759262085e-01 1.792575716972351074e-01
-3.790982067584991455e-02 -7.044068723917007446e-02 -2.603400945663452148e-01 -3.097385466098785400e-01 1.439402699470520020e-01 -5.191159248352050781e-01 -4.453558325767517090e-01 -5.842465162277221680e-01
3.822707757353782654e-02 2.029141783714294434e-01 -1.839421391487121582e-01 -1.380270440131425858e-02 3.760855793952941895e-01 -6.633102893829345703e-01 1.346330642700195312e-01 -5.690274834632873535e-01
-3.332380056381225586e-01 7.843472957611083984e-01 1.610640436410903931e-01 -4.483567178249359131e-01 1.184145733714103699e-01 -1.504141092300415039e-01 4.381111636757850647e-02 -9.066826105117797852e-02
-3.512162566184997559e-01 5.411586165428161621e-01 -3.482442796230316162e-01 -2.972893714904785156e-01 4.181039035320281982e-01 -3.536852896213531494e-01 -2.650284469127655029e-01 6.320695579051971436e-02
-4.157517552375793457e-01 4.059143662452697754e-01 1.192605495452880859e-01 5.204429030418395996e-01 4.279317259788513184e-01 -2.093133926391601562e-01 -1.593624986708164215e-02 -3.874383568763732910e-01
-2.072789520025253296e-01 7.834681868553161621e-01 2.533629238605499268e-01 -4.088668823242187500e-01 2.139132618904113770e-01 -1.780071556568145752e-01 -1.319644749164581299e-01 1.303385794162750244e-01
-2.836950123310089111e-01 5.067645907402038574e-01 1.465429663658142090e-01 9.755419939756393433e-02 -2.672658860683441162e-01 -2.995786964893341064e-01 3.043141961097717285e-01 -6.147598624229431152e-01
-5.202743411064147949e-01 2.220021039247512817e-01 3.358035087585449219e-01 -7.848352938890457153e-02 -3.241462707519531250e-01 -2.070033401250839233e-01 -6.427394747734069824e-01 -8.427989669144153595e-03
-2.655680291354656219e-02 5.795695781707763672e-01 6.451978683471679688e-01 1.145218834280967712e-01 2.536820471286773682e-01 -2.237803041934967041e-01 -3.259361088275909424e-01 1.154636293649673462e-01
-2.690618336200714111e-01 3.506457507610321045e-01 2.405946105718612671e-01 1.254383027553558350e-01 6.157884001731872559e-01 -1.821153461933135986e-01 -5.591381788253784180e-01 7.769093662500381470e-02
-6.314889192581176758e-01 2.878900468349456787e-01 -1.616169661283493042e-01 -9.642034769058227539e-02 -4.406472742557525635e-01 -3.616414368152618408e-01 -3.790752589702606201e-01 -1.194640770554542542e-01
2.371505089104175568e-02 1.174004152417182922e-01 -3.637201488018035889e-01 -1.403612792491912842e-01 3.791425824165344238e-01 -8.051975965499877930e-01 -5.062322318553924561e-02 -1.974995732307434082e-01
-5.312795639038085938e-01 3.119979500770568848e-01 5.255484580993652344e-01 -8.787035197019577026e-02 4.680463373661041260e-01 -1.860062777996063232e-01 -2.868016958236694336e-01 -2.358042448759078979e-02
-1.699377745389938354e-01 2.549895942211151123e-01 7.174939513206481934e-01 6.995955854654312134e-02 -4.318364709615707397e-02 -3.990740776062011719e-01 -4.578375220298767090e-01 1.251775175333023071e-01
-5.103731155395507812e-01 1.085662618279457092e-01 -1.989948600530624390e-01 5.120859146118164062e-01 2.223946303129196167e-01 -6.010355353355407715e-01 -4.622355103492736816e-02 1.142894998192787170e-01
2.497431784868240356e-01 3.529552221298217773e-01 1.487119793891906738e-01 3.301448002457618713e-02 2.452400624752044678e-01 -8.138810396194458008e-01 1.707145720720291138e-01 1.953385919332504272e-01
-3.351685702800750732e-01 2.711076140403747559e-01 3.959823548793792725e-01 2.859455347061157227e-02 -3.379395231604576111e-02 -2.891834080219268799e-01 -6.621834039688110352e-01 3.650854229927062988e-01
9.016400575637817383e-02 -7.170067727565765381e-02 -9.877333790063858032e-02 -5.549665912985801697e-02 4.844829142093658447e-01 -8.120346665382385254e-01 -2.775286436080932617e-01 -5.241335928440093994e-02
-4.214991927146911621e-01 -5.185427889227867126e-02 6.733956336975097656e-01 -2.227540612220764160e-01 4.025366529822349548e-02 -3.196119070053100586e-01 -4.189520478248596191e-01 -1.930684447288513184e-01
3.439078927040100098e-01 4.995250999927520752e-01 9.387203305959701538e-02 -2.693904936313629150e-01 -2.857031766325235367e-03 -4.708474278450012207e-01 -1.796837598085403442e-01 -5.448184609413146973e-01
2.374868988990783691e-01 7.498286962509155273e-01 -2.773596497718244791e-04 -1.387245059013366699e-01 1.748458482325077057e-03 -5.298515558242797852e-01 1.816395819187164307e-01 2.199399173259735107e-01
-4.745353758335113525e-01 3.055340945720672607e-01 2.173611968755722046e-01 4.584158957004547119e-02 -4.355906546115875244e-01 -2.193883508443832397e-01 -5.854508280754089355e-01 -2.269246280193328857e-01
-5.411736369132995605e-01 5.515134334564208984e-01 -2.732338309288024902e-01 1.729831472039222717e-02 2.788622081279754639e-01 -1.191946119070053101e-01 -4.857141077518463135e-01 -1.088264584541320801e-02
-2.516734898090362549e-01 2.864672839641571045e-01 7.621657848358154297e-01 -4.761946573853492737e-02 -1.057440117001533508e-01 -4.098146855831146240e-01 -7.241275906562805176e-02 2.950580418109893799e-01
4.569039940834045410e-01 4.410966634750366211e-01 1.830013394355773926e-01 -2.089838087558746338e-01 1.306029409170150757e-01 -6.734395623207092285e-01 -1.077754795551300049e-01 1.931709498167037964e-01
2.189617455005645752e-01 4.913306832313537598e-01 2.494228770956397057e-03 -2.147559225559234619e-01 6.344272941350936890e-02 -3.564981222152709961e-01 -3.532262444496154785e-01 -6.392487883567810059e-01
-5.868099331855773926e-01 -1.356210000813007355e-02 4.462545812129974365e-01 -1.267788112163543701e-01 -1.312593668699264526e-01 -4.085925519466400146e-01 -4.661909341812133789e-01 1.968332082033157349e-01
-6.085138916969299316e-01 2.692213356494903564e-01 -2.957909181714057922e-02 -4.186965525150299072e-01 -2.062350958585739136e-01 -2.638406753540039062e-01 -6.430325563997030258e-03 -5.185197591781616211e-01
-3.196986913681030273e-01 7.402405142784118652e-01 -1.713509261608123779e-01 -3.307458758354187012e-01 3.184297084808349609e-01 -2.325002551078796387e-01 -1.572371721267700195e-01 1.757999509572982788e-01
6.915438920259475708e-02 6.198819726705551147e-02 -1.139405593276023865e-01 -2.344253212213516235e-01 4.620827436447143555e-01 -7.788962721824645996e-01 -2.503911256790161133e-01 2.013503909111022949e-01
-3.640207946300506592e-01 2.559801936149597168e-01 -2.195798093453049660e-03 -5.082567930221557617e-01 1.519896537065505981e-01 -4.919594526290893555e-01 3.239445686340332031e-01 -4.166150987148284912e-01
4.831533506512641907e-02 7.032308578491210938e-01 -3.392013907432556152e-01 -9.335146099328994751e-02 3.418291211128234863e-01 -3.394248187541961670e-01 -3.454731106758117676e-01 1.671885401010513306e-01
-1.324099302291870117e-01 2.376634776592254639e-01 1.914379894733428955e-01 2.793663740158081055e-01 -6.353500485420227051e-01 -4.884785413742065430e-01 -3.870012462139129639e-01 -1.387032121419906616e-01
-2.124711871147155762e-01 2.220079749822616577e-01 4.886819720268249512e-01 -3.866787254810333252e-02 -9.747561416588723660e-04 -1.508573740720748901e-01 -8.010838627815246582e-01 -2.773166447877883911e-02
-3.071735501289367676e-01 4.401533007621765137e-01 5.698415040969848633e-01 5.074833035469055176e-01 1.608534902334213257e-01 -1.550077050924301147e-01 -2.433078140020370483e-01 -1.433561295270919800e-01
2.542932629585266113e-01 3.646756410598754883e-01 1.795757114887237549e-01 -4.065153598785400391e-01 -1.882072687149047852e-01 -5.154839754104614258e-01 -1.027279794216156006e-01 -5.414293408393859863e-01
-2.064789682626724243e-01 3.342819213867187500e-01 5.208514332771301270e-01 3.523155748844146729e-01 -4.840833842754364014e-01 -4.408531486988067627e-01 -1.633982732892036438e-02 -1.457889378070831299e-01
-1.606986671686172485e-01 3.609516918659210205e-01 4.162414371967315674e-01 5.192474126815795898e-01 3.536503016948699951e-01 -4.428314864635467529e-01 2.819859683513641357e-01 -1.818682067096233368e-02
-7.354517579078674316e-01 3.462805151939392090e-01 -1.354491412639617920e-01 -1.456481069326400757e-01 9.208164364099502563e-02 -3.654713332653045654e-01 -2.134387940168380737e-01 3.347180485725402832e-01
-6.380474567413330078e-01 2.851876020431518555e-01 -2.188794761896133423e-01 1.629580706357955933e-01 -3.402675688266754150e-01 -5.551816821098327637e-01 -1.009640544652938843e-01 5.382781475782394409e-02
-5.260708332061767578e-01 2.510219216346740723e-01 9.500896185636520386e-02 5.600018501281738281e-01 1.492912173271179199e-01 -4.537156522274017334e-01 -2.166133970022201538e-01 2.500831484794616699e-01
-7.322049140930175781e-01 3.156031966209411621e-01 -3.108832836151123047e-01 9.138993918895721436e-02 -2.453321032226085663e-02 -2.689804434776306152e-01 -3.007968366146087646e-01 -3.095788657665252686e-01
-8.562407642602920532e-02 3.131326138973236084e-01 -2.882404625415802002e-01 3.158890306949615479e-01 1.977926045656204224e-01 -5.547701716423034668e-01 -3.387407958507537842e-01 5.001108646392822266e-01
-1.281496286392211914e-01 4.526328444480895996e-01 4.461076855659484863e-01 -1.039664074778556824e-01 -6.505667567253112793e-01 -3.102909028530120850e-01 -1.642796248197555542e-01 -1.495817452669143677e-01
-6.798194646835327148e-01 5.688999295234680176e-01 -1.807770580053329468e-01 3.100997582077980042e-02 1.639415393583476543e-03 -3.464712500572204590e-01 -1.501026302576065063e-01 -1.948862671852111816e-01
-3.057936765253543854e-02 -8.808078127913177013e-04 -6.956540048122406006e-03 2.319683730602264404e-01 -5.292971730232238770e-01 -7.577039003372192383e-01 -2.981409132480621338e-01 4.525154456496238708e-02
-7.127058506011962891e-01 -1.066440064460039139e-02 1.087415143847465515e-01 1.690351963043212891e-02 -6.944346427917480469e-02 -6.387287378311157227e-01 2.011574208736419678e-01 1.629886627197265625e-01
-3.560226261615753174e-01 6.226703524589538574e-01 -2.347448915243148804e-01 -9.473744034767150879e-02 2.204111814498901367e-01 -2.804487347602844238e-01 1.361261755228042603e-01 -5.250583887100219727e-01
-3.961429893970489502e-01 1.949656903743743896e-01 -3.267187774181365967e-01 -1.488787680864334106e-01 -4.807716310024261475e-01 -4.513568580150604248e-01 -4.818241000175476074e-01 -9.555225074291229248e-02
2.497492432594299316e-01 3.328698277473449707e-01 -2.203476577997207642e-01 -2.608486115932464600e-01 2.362019121646881104e-01 -8.012263178825378418e-01 7.294734567403793335e-02 -8.456785231828689575e-02
-1.834239363670349121e-01 1.736827194690704346e-01 5.704948902130126953e-01 -2.302586138248443604e-01 3.968917727470397949e-01 -3.281272947788238525e-01 -5.040141940116882324e-01 1.961782276630401611e-01
-4.293245673179626465e-01 2.113708555698394775e-01 4.593295454978942871e-01 -1.435328926891088486e-02 -1.263665258884429932e-01 -4.140461087226867676e-01 -4.991328120231628418e-01 3.511080741882324219e-01
-6.331219673156738281e-01 2.521582245826721191e-01 -7.208594679832458496e-02 4.797750115394592285e-01 -1.556616574525833130e-01 -4.818733334541320801e-01 -1.238609999418258667e-01 -1.685777157545089722e-01
-1.821462512016296387e-01 3.690989911556243896e-01 5.015705823898315430e-01 3.332021087408065796e-02 5.483022332191467285e-01 -2.577680945396423340e-01 -4.169883131980895996e-01 1.922148168087005615e-01
-6.130298376083374023e-01 7.976975291967391968e-02 1.171305477619171143e-01 -1.728050857782363892e-01 -3.241205811500549316e-01 -6.092015504837036133e-01 3.006338775157928467e-01 -8.768485486507415771e-02
2.944394946098327637e-01 5.416669249534606934e-01 -1.245642751455307007e-01 -4.273708462715148926e-01 1.990643143653869629e-01 -6.134983301162719727e-01 -3.894517943263053894e-02 6.493487209081649780e-02
-2.337721288204193115e-01 4.145291149616241455e-01 2.671319842338562012e-01 6.356031298637390137e-01 2.479222863912582397e-01 -2.817426621913909912e-01 2.021797187626361847e-02 -3.961213529109954834e-01
3.973441123962402344e-01 4.678434133529663086e-01 -5.660957843065261841e-02 -3.029903173446655273e-01 1.714224368333816528e-01 -7.005944252014160156e-01 -1.637248881161212921e-02 -8.801238983869552612e-02
2.807797789573669434e-01 4.386735856533050537e-01 7.369121909141540527e-02 -3.211557567119598389e-01 -1.903042383491992950e-02 -4.978180527687072754e-01 -2.312782853841781616e-01 -5.643422603607177734e-01
-5.286256074905395508e-01 1.471595168113708496e-01 5.254529118537902832e-01 -1.921028345823287964e-01 -6.028294935822486877e-02 -4.639756679534912109e-01 3.778821527957916260e-01 -1.555390059947967529e-01
-1.891858577728271484e-01 -3.520568609237670898e-01 5.640854239463806152e-01 -3.028104454278945923e-02 -1.080931350588798523e-01 -6.822580695152282715e-01 -6.150470301508903503e-02 -2.005301415920257568e-01
-6.636311411857604980e-01 1.430992782115936279e-01 -2.513645158614963293e-04 4.153639376163482666e-01 2.540267109870910645e-01 -5.039581060409545898e-01 -9.325537830591201782e-02 1.984669417142868042e-01
-6.099828481674194336e-01 4.144513010978698730e-01 -2.242394089698791504e-01 1.766224950551986694e-01 -1.168262735009193420e-01 -4.177796542644500732e-01 -2.970118224620819092e-01 3.134775161743164062e-01
-1.313712447881698608e-01 5.683668851852416992e-01 -1.561613380908966064e-01 3.958132565021514893e-01 5.104024410247802734e-01 -3.459063768386840820e-01 -2.924506068229675293e-01 1.138280853629112244e-01
-4.493398964405059814e-01 6.623540520668029785e-01 -3.806256651878356934e-01 -2.682840824127197266e-01 6.931731849908828735e-02 -2.472468614578247070e-01 -1.181671172380447388e-01 -2.502579092979431152e-01
-1.785850524902343750e-01 6.546510457992553711e-01 -6.737029552459716797e-02 -1.931947916746139526e-01 -8.994794636964797974e-02 -3.381069600582122803e-01 3.029553592205047607e-01 -5.324352979660034180e-01
-1.369493454694747925e-01 3.559384942054748535e-01 5.168145895004272461e-01 -6.919969618320465088e-02 2.140637673437595367e-02 -1.559256613254547119e-01 -7.385274171829223633e-01 1.116815283894538879e-01
-2.245848625898361206e-02 7.038378119468688965e-01 -2.877006530761718750e-01 -1.142705976963043213e-01 4.231890141963958740e-01 -2.806078195571899414e-01 -3.648224174976348877e-01 1.317322254180908203e-01
-5.581172108650207520e-01 2.695383131504058838e-01 -2.808123528957366943e-01 1.959223747253417969e-01 4.175654351711273193e-01 -2.041981220245361328e-01 -5.033905506134033203e-01 -1.707429587841033936e-01
1.235131323337554932e-01 4.477184712886810303e-01 2.913225889205932617e-01 6.643121689558029175e-02 2.286396920680999756e-01 -6.847370266914367676e-01 4.115058183670043945e-01 -6.732770800590515137e-02
7.958027720451354980e-02 3.423301577568054199e-01 -2.817544937133789062e-01 -1.812010705471038818e-01 1.029309928417205811e-01 -5.313016176223754883e-01 -1.489605307579040527e-01 -6.702179908752441406e-01
-2.809391319751739502e-01 4.407733976840972900e-01 9.720768034458160400e-02 5.566183328628540039e-01 3.204236030578613281e-01 -3.750314414501190186e-01 2.106220126152038574e-01 -3.461751639842987061e-01
-9.871620684862136841e-02 -1.045974865555763245e-01 3.882310986518859863e-01 2.020418643951416016e-01 -4.688625931739807129e-01 -5.812128186225891113e-01 -3.728479146957397461e-01 -3.018512725830078125e-01
1.495869606733322144e-01 5.108694434165954590e-01 1.568460017442703247e-01 -3.690137565135955811e-01 -9.992273896932601929e-02 -2.322622686624526978e-01 -4.710706472396850586e-01 -5.196406245231628418e-01
2.081329077482223511e-01 3.880164623260498047e-01 -5.507718026638031006e-02 -2.488198876380920410e-01 1.862065047025680542e-01 -5.566895008087158203e-01 -9.299301356077194214e-02 -6.228604316711425781e-01
-5.499011278152465820e-01 4.009326696395874023e-01 1.054952591657638550e-01 -3.139092326164245605e-01 -2.450721561908721924e-01 -2.836871445178985596e-01 9.515760838985443115e-02 -5.268774628639221191e-01
-3.957569599151611328e-01 1.862615793943405151e-01 3.104698657989501953e-01 -1.767164915800094604e-01 4.834333658218383789e-01 -2.381463199853897095e-01 -6.118072867393493652e-01 1.278010755777359009e-01
1.207564608193933964e-03 3.844363391399383545e-01 6.895130276679992676e-01 2.490825951099395752e-01 -3.972101509571075439e-01 -3.776464164257049561e-01 -9.219139814376831055e-02 -7.645393908023834229e-02
-3.592744171619415283e-01 7.452421784400939941e-01 2.995325922966003418e-01 -2.940706908702850342e-01 2.816614508628845215e-01 -1.832441687583923340e-01 1.590033620595932007e-01 -3.383627906441688538e-02
-3.143774867057800293e-01 6.958004236221313477e-01 3.846525251865386963e-01 -3.303816616535186768e-01 3.575776219367980957e-01 -1.187663525342941284e-01 -1.037383154034614563e-01 -8.479595929384231567e-02
1.690883636474609375e-01 1.215111315250396729e-01 -2.161237001419067383e-01 2.146333605051040649e-01 2.057117819786071777e-01 -7.786349058151245117e-01 5.333405360579490662e-02 -4.609045982360839844e-01
1.469294577836990356e-01 2.931831777095794678e-01 3.991073668003082275e-01 -3.297925293445587158e-01 -4.360638558864593506e-02 -3.240951895713806152e-01 -3.769327104091644287e-01 -6.126892566680908203e-01
2.887596189975738525e-02 7.681602835655212402e-01 -2.832109630107879639e-01 -4.795406386256217957e-02 4.396051168441772461e-01 -2.740444540977478027e-01 -2.412696778774261475e-01 -4.879001062363386154e-03
-2.963041961193084717e-01 2.220491170883178711e-01 3.702292144298553467e-01 1.292473375797271729e-01 -6.306616663932800293e-01 -4.521576464176177979e-01 -3.157754540443420410e-01 -8.502174168825149536e-02
2.921287715435028076e-01 3.939833641052246094e-01 1.408595442771911621e-01 -5.067003965377807617e-01 3.714911639690399170e-01 -5.628001093864440918e-01 -1.657249182462692261e-01 -2.523429132997989655e-02
-3.012156486511230469e-01 4.333314020186662674e-03 1.463451534509658813e-01 3.342655003070831299e-01 -2.414091378450393677e-01 -4.508315622806549072e-01 -7.156094908714294434e-01 -4.975498095154762268e-02
-2.036990523338317871e-01 5.702587962150573730e-01 4.824143648147583008e-01 3.214243352413177490e-01 -4.130052030086517334e-01 -2.043363451957702637e-01 -2.543664276599884033e-01 -1.422869414091110229e-01
2.269912213087081909e-01 2.547747790813446045e-01 2.891350090503692627e-01 -2.511958777904510498e-01 -3.284993022680282593e-02 -3.060846030712127686e-01 -6.082839369773864746e-01 -5.216227173805236816e-01
-2.220490723848342896e-01 3.098540008068084717e-01 6.447088718414306641e-01 4.564142320305109024e-03 3.520827367901802063e-02 -1.182613894343376160e-01 -6.365050077438354492e-01 -1.365668475627899170e-01
-2.953751981258392334e-01 1.555825918912887573e-01 3.472242355346679688e-01 -1.250709742307662964e-01 6.402583122253417969e-01 -3.822979032993316650e-01 -3.704003989696502686e-01 2.430249899625778198e-01
-6.600617766380310059e-01 1.855100737884640694e-03 1.064984798431396484e-01 -1.130192279815673828e-01 -1.606778204441070557e-01 -4.093264639377593994e-01 1.773114800453186035e-01 -5.616004467010498047e-01
-8.541679978370666504e-01 2.832779884338378906e-01 -7.169575244188308716e-02 -1.279451102018356323e-01 -1.330513656139373779e-01 -3.591685891151428223e-01 -4.838382080197334290e-02 -1.399814188480377197e-01
-1.365615576505661011e-01 5.714498162269592285e-01 -1.735748350620269775e-01 -2.981952130794525146e-01 8.065598458051681519e-02 -3.950625061988830566e-01 2.850100994110107422e-01 -5.403118729591369629e-01
-3.045962452888488770e-01 -1.163723543286323547e-01 -2.353673800826072693e-02 2.796760201454162598e-01 -1.320019215345382690e-01 -5.276845097541809082e-01 -7.192347049713134766e-01 -4.161510989069938660e-02
-2.733351103961467743e-02 4.187622070312500000e-01 6.609651446342468262e-01 -1.011060401797294617e-01 1.152266636490821838e-01 -1.891283094882965088e-01 -5.479956865310668945e-01 1.656735092401504517e-01
-5.995195508003234863e-01 1.679792404174804688e-01 6.285948157310485840e-01 -1.162048876285552979e-01 6.869734730571508408e-03 -2.987485527992248535e-01 -3.325427174568176270e-01 6.198044493794441223e-02
-7.471960186958312988e-01 1.587532274425029755e-02 3.652769327163696289e-01 -1.606822013854980469e-01 -1.767498552799224854e-01 -4.806871712207794189e-01 -1.176082044839859009e-01 7.789415866136550903e-02
-3.697684705257415771e-01 6.154701709747314453e-01 -4.533311426639556885e-01 -5.234545469284057617e-02 3.962703645229339600e-01 -2.930964827537536621e-01 -5.454458668828010559e-02 -1.740912199020385742e-01
2.170282416045665741e-02 7.695306539535522461e-01 3.438562750816345215e-01 -3.414806425571441650e-01 1.922434419393539429e-01 -1.507029235363006592e-01 -2.803584635257720947e-01 1.850295364856719971e-01
-3.771766722202301025e-01 3.292133510112762451e-01 -5.265235900878906250e-03 3.941868543624877930e-01 5.017177462577819824e-01 -3.973644375801086426e-01 8.633314818143844604e-02 -4.205623865127563477e-01
-1.822413951158523560e-01 5.774235129356384277e-01 1.463345140218734741e-01 2.369544208049774170e-01 -4.682173132896423340e-01 -3.544044196605682373e-01 -3.752346932888031006e-01 2.649115324020385742e-01
-4.432911872863769531e-01 9.152489900588989258e-02 7.445058226585388184e-02 5.520274639129638672e-01 5.706487596035003662e-02 -5.481697916984558105e-01 2.579891383647918701e-01 -3.384288549423217773e-01
3.870199024677276611e-01 7.218768596649169922e-01 -7.606470491737127304e-03 -2.028733491897583008e-01 -2.637669257819652557e-02 -4.699420928955078125e-01 3.761701285839080811e-02 -2.548287510871887207e-01
-2.964647710323333740e-01 4.228923618793487549e-01 4.550811350345611572e-01 4.933794140815734863e-01 2.947610914707183838e-01 -1.951732337474822998e-01 -3.096212148666381836e-01 -2.488103955984115601e-01
2.187339663505554199e-01 5.064756274223327637e-01 2.427241764962673187e-02 -1.386425197124481201e-01 1.330417990684509277e-01 -3.237653374671936035e-01 -4.612591862678527832e-01 -5.835604667663574219e-01
3.962796628475189209e-01 4.766869843006134033e-01 4.758493602275848389e-01 -1.385245919227600098e-01 2.914183437824249268e-01 -5.180504918098449707e-01 -1.026618257164955139e-01 7.918214052915573120e-02
-1.078787166625261307e-02 1.403209120035171509e-01 -1.420275568962097168e-01 2.936276793479919434e-01 -5.125122070312500000e-01 -7.625138163566589355e-01 -1.722876727581024170e-01 -5.054570734500885010e-03
-4.854987859725952148e-01 5.676208138465881348e-01 -3.586456179618835449e-01 7.695265859365463257e-02 4.160837233066558838e-01 -2.835224568843841553e-01 -2.224752008914947510e-01 6.740474700927734375e-02
-4.505567252635955811e-01 1.466735601425170898e-01 -2.241545617580413818e-01 1.554268151521682739e-01 -5.060491561889648438e-01 -6.595840454101562500e-01 -3.622230142354965210e-02 -9.291906654834747314e-02
1.020023003220558167e-01 4.717931747436523438e-01 -1.829778552055358887e-01 -2.690189778804779053e-01 1.395499110221862793e-01 -4.147269427776336670e-01 -2.175723910331726074e-01 -6.498801708221435547e-01
-1.307399570941925049e-01 1.126562654972076416e-01 8.391836285591125488e-01 6.688099354505538940e-02 -1.513549536466598511e-01 -4.004198610782623291e-01 -1.706203520298004150e-01 -2.217151224613189697e-01
-4.153184890747070312e-01 2.195052951574325562e-01 1.723855137825012207e-01 4.575302004814147949e-01 4.610843956470489502e-01 -2.395570725202560425e-01 -9.731964766979217529e-02 -5.107054114341735840e-01
1.784548014402389526e-01 4.446488320827484131e-01 -1.152565479278564453e-01 5.950058624148368835e-02 1.546812951564788818e-01 -3.398635983467102051e-01 -4.860074520111083984e-01 -6.148008704185485840e-01
-8.140180706977844238e-01 8.609948307275772095e-02 1.199098676443099976e-02 1.753540895879268646e-02 -7.026763260364532471e-02 -5.506593585014343262e-01 1.069203689694404602e-01 9.957417100667953491e-02
-2.629136145114898682e-01 1.047334671020507812e-01 -3.946897387504577637e-02 -3.070435523986816406e-01 -5.841532349586486816e-01 -6.604965329170227051e-01 1.898952275514602661e-01 -1.025821119546890259e-01
-6.203415393829345703e-01 4.015225470066070557e-01 2.227162718772888184e-01 1.001812219619750977e-01 -2.711896896362304688e-01 -3.078204393386840820e-01 1.970554143190383911e-01 -4.326536059379577637e-01
-5.447394251823425293e-01 3.211648762226104736e-01 -8.760891854763031006e-02 6.698039360344409943e-04 -1.656652092933654785e-01 -4.442901611328125000e-01 2.952220737934112549e-01 -5.295671820640563965e-01
-6.545069813728332520e-01 3.281171321868896484e-01 6.568473763763904572e-03 -4.133546352386474609e-01 -2.597512304782867432e-01 -2.070824652910232544e-01 -1.042341440916061401e-01 -4.145309925079345703e-01
-2.444863468408584595e-01 2.814216613769531250e-01 4.640065431594848633e-01 1.689561158418655396e-01 3.981843292713165283e-01 -3.091512918472290039e-01 -5.266751050949096680e-01 2.926909923553466797e-01
2.011625654995441437e-02 4.104077517986297607e-01 6.821963191032409668e-01 -1.282900664955377579e-02 -1.069460436701774597e-01 -2.066562175750732422e-01 -5.579375624656677246e-01 1.287458837032318115e-02
3.024031221866607666e-01 5.671964883804321289e-01 2.071499675512313843e-01 -4.329345822334289551e-01 7.971077412366867065e-02 -5.786810517311096191e-01 5.860427767038345337e-02 1.087982580065727234e-01
-2.166225761175155640e-01 7.254549264907836914e-01 1.769740879535675049e-01 1.270128339529037476e-01 -4.871924817562103271e-01 -2.174015045166015625e-01 -2.632237970829010010e-01 1.594709753990173340e-01
-1.660923957824707031e-01 4.299487173557281494e-01 4.643850922584533691e-01 -3.083825409412384033e-01 3.988237679004669189e-01 -2.139260917901992798e-01 -5.040667653083801270e-01 1.337766796350479126e-01
-3.816404640674591064e-01 3.466310799121856689e-01 3.297047913074493408e-01 -4.732458293437957764e-01 3.504720330238342285e-01 -2.892252504825592041e-01 -2.275018095970153809e-01 3.785389363765716553e-01
-4.557795822620391846e-01 2.773116230964660645e-01 7.183188199996948242e-02 -3.346860706806182861e-01 -3.226947486400604248e-01 -3.613663613796234131e-01 1.871349960565567017e-01 -5.731071829795837402e-01
-8.687476813793182373e-02 6.207963228225708008e-01 -2.051425129175186157e-01 7.112139463424682617e-02 5.503149330615997314e-02 -5.543062090873718262e-01 4.098893105983734131e-01 -2.857095003128051758e-01
-5.483446717262268066e-01 3.308793604373931885e-01 -1.535692214965820312e-01 3.664296269416809082e-01 -3.438368067145347595e-02 -5.624333024024963379e-01 -1.268022954463958740e-01 3.136728107929229736e-01
1.887936890125274658e-02 7.656554579734802246e-01 2.250819206237792969e-01 -1.133279576897621155e-01 5.329384803771972656e-01 -2.116844505071640015e-01 -3.242104128003120422e-02 -1.415112912654876709e-01
-4.218244254589080811e-01 4.279731512069702148e-01 5.650920867919921875e-01 -1.993221491575241089e-01 4.283791184425354004e-01 -2.163132429122924805e-01 -1.246668100357055664e-01 1.843985468149185181e-01
3.741088882088661194e-02 1.884351819753646851e-01 -7.155576348304748535e-02 3.404358625411987305e-01 -3.023536801338195801e-01 -7.865857481956481934e-01 -2.480959445238113403e-01 2.653096020221710205e-01
-3.062498867511749268e-01 5.417463779449462891e-01 1.925792843103408813e-01 -4.792993515729904175e-02 8.206850849092006683e-03 -1.908401101827621460e-01 -6.655442118644714355e-01 3.064333796501159668e-01
-5.845565199851989746e-01 2.164187878370285034e-01 1.879774779081344604e-02 4.829659461975097656e-01 -8.561962097883224487e-02 -4.813155829906463623e-01 -3.447926640510559082e-01 1.413141191005706787e-01
-7.490323185920715332e-01 1.438694149255752563e-01 2.900270819664001465e-01 -4.153601527214050293e-01 -2.610478177666664124e-02 -3.933398425579071045e-01 5.712927132844924927e-02 -5.432278290390968323e-02
-1.542426496744155884e-01 4.805441200733184814e-01 4.986612796783447266e-01 3.287674188613891602e-01 1.402588933706283569e-01 -2.367070764303207397e-01 -4.885247945785522461e-01 2.723529636859893799e-01
-1.064674407243728638e-01 -1.402604579925537109e-01 4.472982585430145264e-01 3.501945137977600098e-01 2.465152293443679810e-01 -7.619184255599975586e-01 -1.620901189744472504e-02 6.875703483819961548e-02
-1.161779984831809998e-01 2.787445113062858582e-02 -2.025072462856769562e-02 5.425568222999572754e-01 -5.317601934075355530e-02 -4.025053083896636963e-01 -6.758883595466613770e-01 -2.632192969322204590e-01
3.078724741935729980e-01 5.555339455604553223e-01 1.606744974851608276e-01 -3.637458384037017822e-01 -1.118473783135414124e-01 -5.941278934478759766e-01 1.217334493994712830e-01 2.411486059427261353e-01
3.559492230415344238e-01 5.078973174095153809e-01 4.216637611389160156e-01 -1.302832365036010742e-01 2.706069648265838623e-01 -5.586597323417663574e-01 -8.045542240142822266e-02 1.696013510227203369e-01
-1.618656069040298462e-01 2.183143496513366699e-01 1.835933774709701538e-01 4.641177598387002945e-03 -3.729729950428009033e-01 -4.185532629489898682e-01 -6.781299710273742676e-01 3.438812792301177979e-01
-7.526735663414001465e-01 -1.476543992757797241e-01 3.837146610021591187e-02 -3.532991409301757812e-01 1.562529653310775757e-01 -3.177681565284729004e-01 -3.682124018669128418e-01 -1.562562584877014160e-01
-2.679260214790701866e-03 1.827426105737686157e-01 6.206954717636108398e-01 1.983397640287876129e-02 -1.041630506515502930e-01 -2.510542273521423340e-01 -7.011705636978149414e-01 -1.241899579763412476e-01
1.401792615652084351e-01 2.918293178081512451e-01 -1.530330628156661987e-01 -1.840753555297851562e-01 6.378305703401565552e-02 -5.785149335861206055e-01 -7.122807204723358154e-02 -7.028948664665222168e-01
-6.400117874145507812e-01 2.467351406812667847e-01 -4.864325374364852905e-02 -1.580278128385543823e-01 -5.756677687168121338e-02 -5.540956854820251465e-01 4.148711562156677246e-01 1.404056102037429810e-01
-8.815137296915054321e-02 2.105971425771713257e-01 6.989817023277282715e-01 -6.816472113132476807e-02 4.274245798587799072e-01 -3.151614665985107422e-01 -4.076515734195709229e-01 8.036213368177413940e-02
5.975582636892795563e-03 2.943730354309082031e-01 6.773177981376647949e-01 -9.947694092988967896e-02 6.598814576864242554e-02 -1.932466626167297363e-01 -6.325798034667968750e-01 -5.289449915289878845e-02
-4.224165081977844238e-01 4.366622567176818848e-01 2.180134057998657227e-01 -7.444072514772415161e-02 -3.951912522315979004e-01 -3.268531858921051025e-01 -4.817195534706115723e-01 2.876736819744110107e-01
-2.692325413227081299e-01 5.065734982490539551e-01 1.701289117336273193e-01 2.109494246542453766e-02 -2.414468377828598022e-01 -3.169711530208587646e-01 3.807381093502044678e-01 -5.811880230903625488e-01
1.620928794145584106e-01 9.221259504556655884e-02 1.145278885960578918e-01 -5.394613146781921387e-01 -1.448711566627025604e-02 -7.895717024803161621e-01 -1.231998801231384277e-01 -1.492510437965393066e-01
-3.532961905002593994e-01 4.025372564792633057e-01 1.389347016811370850e-01 -4.015225172042846680e-01 1.440527290105819702e-01 -4.854626059532165527e-01 4.785505533218383789e-01 -2.172247022390365601e-01
-6.133586764335632324e-01 4.176714122295379639e-01 -3.904223442077636719e-02 -1.524343043565750122e-01 1.504116356372833252e-01 -2.998486161231994629e-01 1.542270928621292114e-01 -5.369007587432861328e-01
-4.406041502952575684e-01 5.348528623580932617e-01 -1.876918226480484009e-01 -3.433544635772705078e-01 9.805381298065185547e-02 -3.748742938041687012e-01 2.658948898315429688e-01 -3.818829059600830078e-01
-7.785305380821228027e-01 3.303426206111907959e-01 -2.123315930366516113e-01 -1.797333508729934692e-01 5.086202919483184814e-02 -2.335002422332763672e-01 -3.864361643791198730e-01 -3.054188378155231476e-02
5.643242225050926208e-02 -2.574106454849243164e-01 5.202409029006958008e-01 1.178191229701042175e-01 -1.497433781623840332e-01 -7.605460882186889648e-01 -1.347119957208633423e-01 -1.643851399421691895e-01
-2.293138355016708374e-01 9.837656468152999878e-02 5.212161540985107422e-01 1.363812536001205444e-01 -2.248044312000274658e-02 -4.573828279972076416e-01 -5.858195424079895020e-01 3.075421750545501709e-01
-3.497402667999267578e-01 4.079935252666473389e-01 -2.246483564376831055e-01 -4.498638808727264404e-01 -3.842354714870452881e-01 -3.769474625587463379e-01 -3.961103856563568115e-01 -1.083926558494567871e-01
-2.479382455348968506e-01 7.168607711791992188e-01 -1.902186274528503418e-01 2.102225273847579956e-02 2.808222174644470215e-01 -3.905338943004608154e-01 2.265926301479339600e-01 -3.244845271110534668e-01
3.571686744689941406e-01 4.867797195911407471e-01 -1.244875416159629822e-01 -4.178178906440734863e-01 3.765589371323585510e-02 -6.643211841583251953e-01 -2.413200773298740387e-02 4.565276205539703369e-02
-5.480340719223022461e-01 -8.767469227313995361e-02 4.669877290725708008e-01 -1.025814637541770935e-01 -1.360923498868942261e-01 -4.400307238101959229e-01 -4.911930859088897705e-01 9.976255148649215698e-02
-7.061995863914489746e-01 2.809301614761352539e-01 2.938812971115112305e-01 -4.403937608003616333e-02 1.689080595970153809e-01 -3.021927177906036377e-01 2.055886983871459961e-01 -4.146537184715270996e-01
-4.086786508560180664e-01 1.505569368600845337e-01 6.490578055381774902e-01 1.338212788105010986e-01 -1.237083575688302517e-03 -1.613400131464004517e-01 -4.173409640789031982e-01 -4.134303331375122070e-01
-5.131303071975708008e-01 4.363107383251190186e-01 1.184485927224159241e-01 2.115432918071746826e-01 -4.354305565357208252e-01 -2.611216008663177490e-01 -2.150603979825973511e-01 -4.283856749534606934e-01
-1.206650808453559875e-01 4.402136802673339844e-01 -3.497675359249114990e-01 -3.981666564941406250e-01 3.624696731567382812e-01 -3.663869500160217285e-01 -2.074030637741088867e-01 -4.495976567268371582e-01
-4.548192322254180908e-01 2.484860420227050781e-01 3.525353670120239258e-01 1.029806658625602722e-01 -3.476319909095764160e-01 -3.994718492031097412e-01 -5.052440166473388672e-01 2.465979754924774170e-01
-4.946656823158264160e-01 5.823953747749328613e-01 -1.833618879318237305e-01 -2.196536213159561157e-01 2.292655408382415771e-01 -2.180368900299072266e-01 7.251574844121932983e-02 -4.784255027770996094e-01
-6.526204943656921387e-01 4.653403460979461670e-01 1.157756596803665161e-01 4.633457586169242859e-02 -2.938918173313140869e-01 -1.417427361011505127e-01 -4.468871057033538818e-01 -1.892684400081634521e-01
-1.866568028926849365e-01 2.735556960105895996e-01 6.453648209571838379e-01 2.895089387893676758e-01 -2.962446510791778564e-01 -2.962920665740966797e-01 -4.362190663814544678e-01 -1.554941534996032715e-01
-4.472370147705078125e-01 3.307181298732757568e-01 -3.445410355925559998e-02 -3.880611956119537354e-01 -1.217779293656349182e-01 -5.957352519035339355e-01 3.855704367160797119e-01 1.429376751184463501e-01
-1.335439532995223999e-01 6.152929663658142090e-01 -1.606842279434204102e-01 2.825042307376861572e-01 5.565184354782104492e-01 -4.171713888645172119e-01 8.244909346103668213e-02 -8.608204871416091919e-02
-6.333681941032409668e-01 5.565012991428375244e-02 1.864851713180541992e-01 -2.880403771996498108e-03 -3.455823287367820740e-02 -6.154391169548034668e-01 -4.106525331735610962e-02 4.234579503536224365e-01
7.250038534402847290e-02 8.720507621765136719e-01 1.585918366909027100e-01 3.496460318565368652e-01 1.644337028264999390e-01 -2.325992882251739502e-01 5.256221443414688110e-02 5.443896353244781494e-02
-3.664077520370483398e-01 4.260323569178581238e-02 3.943200707435607910e-01 -2.183138877153396606e-01 -5.699774622917175293e-01 -5.681366324424743652e-01 -8.941025286912918091e-02 -7.164695113897323608e-02
1.714719273149967194e-02 -1.055736988782882690e-01 -2.039952129125595093e-01 6.797552853822708130e-02 4.033057987689971924e-01 -8.208097219467163086e-01 -1.497593373060226440e-01 -2.889866828918457031e-01
-3.020198643207550049e-02 2.076273709535598755e-01 3.073740005493164062e-01 5.004673600196838379e-01 -2.529218494892120361e-01 -5.788403749465942383e-01 1.718768328428268433e-01 -4.271593987941741943e-01
-4.179946780204772949e-01 2.036724537611007690e-01 9.712930768728256226e-02 -2.688032388687133789e-01 9.448409080505371094e-02 -4.319981634616851807e-01 -5.090148448944091797e-01 4.974566400051116943e-01
-5.353522300720214844e-01 3.180187940597534180e-01 7.540609687566757202e-02 4.664502441883087158e-01 -1.056576445698738098e-01 -4.241782724857330322e-01 -3.612327277660369873e-01 2.596541643142700195e-01
-7.355408072471618652e-01 5.332408100366592407e-02 -1.672889851033687592e-02 1.380424499511718750e-01 2.162050642073154449e-02 -6.003116965293884277e-01 -8.153387904167175293e-02 2.632707357406616211e-01
-3.625480830669403076e-01 5.589075759053230286e-02 3.182772696018218994e-01 1.467298418283462524e-01 2.416659295558929443e-01 -6.796025037765502930e-01 2.173119187355041504e-01 -4.184716939926147461e-01
-7.496897578239440918e-01 3.750725388526916504e-01 -1.908156089484691620e-02 -1.186739280819892883e-01 2.477100193500518799e-01 -1.731220781803131104e-01 -4.273268282413482666e-01 -9.433272480964660645e-02
-3.300581276416778564e-01 5.211875438690185547e-01 5.489856004714965820e-01 -4.171533584594726562e-01 2.810552120208740234e-01 -1.658765077590942383e-01 5.208835750818252563e-02 -1.865555942058563232e-01
-3.996156156063079834e-01 3.247055038809776306e-02 1.404855400323867798e-01 -2.048348635435104370e-01 -5.578340590000152588e-02 -4.376876652240753174e-01 -2.259153425693511963e-01 -7.292732596397399902e-01
1.835437268018722534e-01 7.178715467453002930e-01 2.337481379508972168e-01 -2.069591134786605835e-01 -1.090735197067260742e-01 -4.601462781429290771e-01 2.315420955419540405e-01 2.761492431163787842e-01
-6.874493956565856934e-01 1.944251358509063721e-01 4.037781059741973877e-01 -3.678973317146301270e-01 -9.769690781831741333e-02 -3.897728621959686279e-01 -1.965510100126266479e-02 1.713856905698776245e-01
-2.375990748405456543e-01 5.770335197448730469e-01 -3.477441519498825073e-02 4.348834753036499023e-01 4.325993657112121582e-01 -2.481568455696105957e-01 -3.387290835380554199e-01 2.382955402135848999e-01
-3.693996667861938477e-01 7.408508658409118652e-02 3.800399973988533020e-02 -3.381640017032623291e-01 4.020302593708038330e-01 -4.135451614856719971e-01 -4.513449966907501221e-01 4.537574946880340576e-01
1.541505567729473114e-02 2.722423970699310303e-01 3.555565774440765381e-01 -1.333033442497253418e-01 1.085090637207031250e-01 -1.737652271986007690e-01 -5.585591793060302734e-01 -6.538342237472534180e-01
1.148711666464805603e-01 3.073105812072753906e-01 4.938466474413871765e-03 -5.363955497741699219e-01 -8.761171251535415649e-02 -4.525790810585021973e-01 -2.306007891893386841e-01 -5.821853876113891602e-01
-1.593096852302551270e-01 1.860270351171493530e-01 5.832918286323547363e-01 -4.637623671442270279e-03 -2.918543852865695953e-02 -5.123553276062011719e-01 -3.540856242179870605e-01 4.593769609928131104e-01
-3.291916847229003906e-02 7.245919704437255859e-01 -3.380202949047088623e-01 -2.283384352922439575e-01 3.196339905261993408e-01 -3.264671266078948975e-01 -2.807011902332305908e-01 1.412326544523239136e-01
-7.255942225456237793e-01 6.089115515351295471e-02 4.219942092895507812e-01 1.128535941243171692e-01 -1.233373582363128662e-01 -3.964096903800964355e-01 -1.953473538160324097e-01 -2.616811096668243408e-01
-2.683348022401332855e-02 2.900869250297546387e-01 5.520964860916137695e-01 1.144375950098037720e-01 1.753017604351043701e-01 -4.731546342372894287e-01 -4.250482618808746338e-01 4.024313390254974365e-01
-2.456027567386627197e-01 7.022534310817718506e-02 5.711322426795959473e-01 7.831355929374694824e-02 -4.716238975524902344e-01 -5.579043626785278320e-01 -2.577850818634033203e-01 4.778241738677024841e-02
-9.824259579181671143e-02 -1.383646130561828613e-01 3.182473778724670410e-01 3.686867952346801758e-01 -2.186844497919082642e-02 -7.808033227920532227e-01 1.457531005144119263e-02 -3.516359031200408936e-01
-3.423358201980590820e-01 4.382302165031433105e-01 9.468591958284378052e-02 3.201342420652508736e-03 -4.984521567821502686e-01 -3.711008727550506592e-01 -4.790330529212951660e-01 2.571802139282226562e-01
-7.550236582756042480e-01 3.520841002464294434e-01 -1.989460140466690063e-01 1.430652588605880737e-01 1.392050385475158691e-01 -3.210397064685821533e-01 -3.373264670372009277e-01 9.846451878547668457e-02
-6.476017236709594727e-01 2.244110703468322754e-01 5.949469655752182007e-02 5.851170420646667480e-02 -4.317838251590728760e-01 -4.128768146038055420e-01 1.271843463182449341e-01 -3.875669240951538086e-01
-1.671263277530670166e-01 2.809392809867858887e-01 6.722676753997802734e-01 4.947550222277641296e-02 4.811611175537109375e-01 -3.386337161064147949e-01 -2.484087944030761719e-01 1.756546944379806519e-01
-5.491498708724975586e-01 3.155565559864044189e-01 -3.158720135688781738e-01 1.374833434820175171e-01 -3.246857523918151855e-01 -4.842612147331237793e-01 -3.617835342884063721e-01 9.677084535360336304e-02
-8.074553012847900391e-01 4.990125074982643127e-02 2.126127034425735474e-01 -2.100273966789245605e-01 -1.897366344928741455e-02 -4.284158945083618164e-01 -2.007637023925781250e-01 1.788963228464126587e-01
-2.176997810602188110e-01 5.044997334480285645e-01 2.867169380187988281e-01 5.962224006652832031e-01 3.384839892387390137e-01 -2.578168213367462158e-01 -9.598601609468460083e-03 -2.815424203872680664e-01
-9.967366605997085571e-02 1.664089411497116089e-01 6.729826331138610840e-01 1.926372386515140533e-02 -2.950869798660278320e-01 -2.656250894069671631e-01 -4.932506680488586426e-01 -3.288879692554473877e-01
-7.122375965118408203e-01 1.513247638940811157e-01 -6.961302831768989563e-03 -2.115934193134307861e-01 -3.197743743658065796e-02 -2.858184874057769775e-01 -4.375902004539966583e-03 -5.850335359573364258e-01
-6.083549261093139648e-01 2.902166545391082764e-01 1.260056048631668091e-01 2.083730548620223999e-01 -2.580072283744812012e-01 -2.037910670042037964e-01 -6.144553422927856445e-01 -2.698075212538242340e-02
-1.547166854143142700e-01 1.134370416402816772e-01 7.795557379722595215e-01 1.527317464351654053e-01 1.689518392086029053e-01 -4.509657621383666992e-01 -2.711830139160156250e-01 1.634189635515213013e-01
-9.440398216247558594e-02 4.782975614070892334e-01 7.475385665893554688e-01 -1.009345874190330505e-01 1.909789144992828369e-01 -2.367107421159744263e-01 -3.172322809696197510e-01 -1.328567881137132645e-02
-3.038863241672515869e-01 -3.852749988436698914e-02 -9.771408140659332275e-02 3.279101848602294922e-01 -1.828871816396713257e-01 -4.273900985717773438e-01 -6.768537759780883789e-01 -3.389020860195159912e-01
-4.788495302200317383e-01 4.265098571777343750e-01 1.135142147541046143e-02 -2.536835847422480583e-03 -3.746592402458190918e-01 -3.965733349323272705e-01 2.089337259531021118e-01 -4.973570704460144043e-01
-6.983376294374465942e-02 3.225440382957458496e-01 6.734834313392639160e-01 1.233837828040122986e-01 -4.411435127258300781e-01 -4.054563641548156738e-01 -2.244405448436737061e-01 1.136174499988555908e-01
-3.167626559734344482e-01 4.059166908264160156e-01 1.723313704133033752e-02 -7.543108612298965454e-02 1.729925125837326050e-01 -3.414853215217590332e-01 -7.017317414283752441e-01 2.999002337455749512e-01
-8.237823843955993652e-01 1.015103980898857117e-01 7.889984548091888428e-02 1.309580728411674500e-02 -1.145730987191200256e-01 -5.038764476776123047e-01 -1.080384403467178345e-01 1.612168252468109131e-01
-4.468344151973724365e-01 -1.849057674407958984e-01 -1.758896862156689167e-03 3.399260342121124268e-01 6.944263726472854614e-02 -5.648343563079833984e-01 -5.666704177856445312e-01 7.497139275074005127e-02
-3.294675946235656738e-01 -2.030347660183906555e-02 -9.602944552898406982e-02 1.578145921230316162e-01 -5.088935494422912598e-01 -5.717352628707885742e-01 -4.303951263427734375e-01 -2.929466366767883301e-01
-3.850009441375732422e-01 1.917713582515716553e-01 5.187036991119384766e-01 1.644265502691268921e-01 3.486673533916473389e-01 -1.619374901056289673e-01 -6.042957305908203125e-01 -7.708539813756942749e-02
-2.081442475318908691e-01 1.571162045001983643e-01 5.511745214462280273e-01 -2.088435441255569458e-01 5.006695985794067383e-01 -3.385032117366790771e-01 -4.281806647777557373e-01 1.897063851356506348e-01
-4.659811258316040039e-01 3.131976723670959473e-01 2.311321347951889038e-01 3.035404086112976074e-01 1.304491907358169556e-01 -2.779225111007690430e-01 -6.268288493156433105e-01 2.281177937984466553e-01
1.785491853952407837e-01 4.611809849739074707e-01 2.634500265121459961e-01 -3.065904080867767334e-01 -1.403239816427230835e-01 -2.366905361413955688e-01 -4.612163603305816650e-01 -5.509944558143615723e-01
-2.590433061122894287e-01 4.693810343742370605e-01 4.365454018115997314e-01 4.786995351314544678e-01 2.901199758052825928e-01 -3.884945213794708252e-01 -3.826474538072943687e-03 2.402930557727813721e-01
3.839443624019622803e-02 1.303022503852844238e-01 4.655213654041290283e-01 3.707893192768096924e-01 3.104484379291534424e-01 -7.263875007629394531e-01 -2.988774143159389496e-02 4.941708222031593323e-02
3.542371392250061035e-01 5.168091654777526855e-01 3.334468603134155273e-01 -3.485244512557983398e-01 1.820935755968093872e-01 -5.389956831932067871e-01 -1.408152133226394653e-01 1.768184602260589600e-01
-8.368215709924697876e-02 2.691448628902435303e-01 6.027600169181823730e-01 -4.618859663605690002e-02 -3.814661502838134766e-02 -4.637655913829803467e-01 -3.397341370582580566e-01 4.723898768424987793e-01
-2.935587763786315918e-01 3.726459145545959473e-01 4.144347012042999268e-01 2.112530022859573364e-01 -3.505836129188537598e-01 -2.109314650297164917e-01 -5.836152434349060059e-01 -2.248699516057968140e-01
-5.690166354179382324e-02 6.610163450241088867e-01 -2.905859947204589844e-01 -3.166545927524566650e-01 3.481691181659698486e-01 -4.291933774948120117e-01 -1.988958418369293213e-01 1.735541373491287231e-01
2.191765420138835907e-02 7.672792673110961914e-02 6.635475158691406250e-02 -1.753355562686920166e-01 2.807447314262390137e-01 -5.556850433349609375e-01 -3.329033032059669495e-02 -7.548345327377319336e-01
-5.252689123153686523e-01 2.612309455871582031e-01 9.206425398588180542e-03 -4.194809496402740479e-01 2.143614888191223145e-01 -4.219748973846435547e-01 2.698751091957092285e-01 -4.277330935001373291e-01
1.368741542100906372e-01 6.515421271324157715e-01 8.034057170152664185e-02 3.313759341835975647e-02 1.973022073507308960e-01 -6.187105774879455566e-01 3.564267456531524658e-01 2.084210328757762909e-02
6.077183037996292114e-02 3.588359057903289795e-01 3.341568708419799805e-01 -4.069952070713043213e-01 1.749836467206478119e-02 -2.535828351974487305e-01 -4.291595816612243652e-01 -5.843365788459777832e-01
-6.412924528121948242e-01 -1.320253163576126099e-01 4.853100478649139404e-01 -1.504845172166824341e-01 -3.981367871165275574e-02 -3.505752980709075928e-01 -4.200678765773773193e-01 -1.104389503598213196e-01
-1.128040179610252380e-01 4.781722426414489746e-01 2.945576906204223633e-01 -1.299581676721572876e-01 -5.042570233345031738e-01 -3.167583942413330078e-01 -4.872583448886871338e-01 2.508812546730041504e-01
-1.499706357717514038e-01 2.967819273471832275e-01 6.134355068206787109e-01 8.152365684509277344e-02 -1.831654608249664307e-01 -3.717793226242065430e-01 -5.723241567611694336e-01 8.459312468767166138e-02
4.091989696025848389e-01 4.274146556854248047e-01 1.885294318199157715e-01 9.615445882081985474e-02 -4.010543599724769592e-02 -5.919317603111267090e-01 8.526045829057693481e-02 -4.958052933216094971e-01
-3.443899378180503845e-02 -1.569118052721023560e-01 3.477070331573486328e-01 2.987989187240600586e-01 -2.421046942472457886e-01 -7.423494458198547363e-01 -3.921923339366912842e-01 2.234956435859203339e-02
-6.733460426330566406e-01 2.954429388046264648e-01 1.813732087612152100e-01 -1.964201778173446655e-01 -1.745530068874359131e-01 -4.992933869361877441e-01 1.997364610433578491e-01 2.611212134361267090e-01
-1.485706679522991180e-02 4.144493639469146729e-01 5.901595354080200195e-01 1.963503658771514893e-01 4.184079468250274658e-01 -3.723914623260498047e-01 -3.498674631118774414e-01 7.086078077554702759e-02
3.286106884479522705e-01 4.176435768604278564e-01 -1.256064474582672119e-01 7.443955540657043457e-02 -1.818511635065078735e-03 -3.986687362194061279e-01 -6.135963201522827148e-01 -4.010362625122070312e-01
1.650359630584716797e-01 4.640293717384338379e-01 1.570122241973876953e-01 -4.334452152252197266e-01 3.759363666176795959e-02 -3.678460717201232910e-01 -3.483937382698059082e-01 -5.355465412139892578e-01
1.298755705356597900e-01 5.287811905145645142e-02 5.801850929856300354e-03 1.273148804903030396e-01 2.876917123794555664e-01 -9.263678789138793945e-01 1.360154449939727783e-01 6.833285838365554810e-02
-5.407277941703796387e-01 2.123824208974838257e-01 8.342117816209793091e-02 -2.562466859817504883e-01 2.718119025230407715e-01 -4.322208762168884277e-01 3.375898301601409912e-01 -4.639205038547515869e-01
-6.424737572669982910e-01 1.106600388884544373e-01 1.466248631477355957e-01 1.388028860092163086e-01 -3.980989456176757812e-01 -5.290810465812683105e-01 -1.195234060287475586e-01 -2.855196297168731689e-01
3.956359028816223145e-01 4.707900881767272949e-01 4.682204425334930420e-01 1.028693541884422302e-01 3.728006184101104736e-01 -4.276790618896484375e-01 -2.270845323801040649e-01 -1.362333595752716064e-01
-4.062993824481964111e-01 1.620053797960281372e-01 3.416650891304016113e-01 -3.679333627223968506e-02 5.079145431518554688e-01 -2.663024365901947021e-01 -5.899022817611694336e-01 1.170778796076774597e-01
-5.136037468910217285e-01 3.599267899990081787e-01 -2.449872195720672607e-01 -4.097088873386383057e-01 5.463757738471031189e-02 -3.506688475608825684e-01 1.412483751773834229e-01 -4.825750589370727539e-01
-2.489898502826690674e-01 4.245567023754119873e-01 6.155300140380859375e-01 -1.975971758365631104e-01 3.646446168422698975e-01 -3.436051011085510254e-01 -2.635592818260192871e-01 1.390691101551055908e-01
1.550306975841522217e-01 1.854099929332733154e-01 -8.978494256734848022e-02 4.432774484157562256e-01 2.403570115566253662e-01 -7.870935797691345215e-01 1.926171332597732544e-01 -1.504777222871780396e-01
5.161185860633850098e-01 5.194836854934692383e-01 7.095905393362045288e-02 -1.386421620845794678e-01 -2.422799728810787201e-02 -6.416628956794738770e-01 -4.101220890879631042e-02 -1.596909165382385254e-01
-2.885880768299102783e-01 3.304670453071594238e-01 4.231746792793273926e-01 -1.466845069080591202e-02 5.759530067443847656e-01 -2.625695466995239258e-01 -4.481594264507293701e-01 1.634166538715362549e-01
-2.949207127094268799e-01 -1.406834274530410767e-01 1.459168195724487305e-01 4.135767817497253418e-01 -1.328285932540893555e-01 -5.326374769210815430e-01 -5.423446893692016602e-01 -3.246668577194213867e-01
4.183774888515472412e-01 6.110941767692565918e-01 -2.417201641947031021e-03 -1.844460517168045044e-01 1.031706780195236206e-01 -4.091272652149200439e-01 -3.449128866195678711e-01 -3.471366465091705322e-01
-3.437239229679107666e-01 5.274627208709716797e-01 -2.295766770839691162e-01 -1.993771493434906006e-01 6.292248964309692383e-01 -3.047705292701721191e-01 -9.477566182613372803e-02 1.157099083065986633e-01
-5.311151146888732910e-01 7.225834727287292480e-01 -2.176931947469711304e-01 8.079715073108673096e-02 -1.924697905778884888e-01 -2.498570829629898071e-01 -1.937342286109924316e-01 -6.975148618221282959e-02
-2.866507470607757568e-01 2.208832949399948120e-01 4.985600113868713379e-01 -3.252001702785491943e-01 -2.580556571483612061e-01 -2.889764606952667236e-01 -5.832847952842712402e-01 -1.562156379222869873e-01
-3.879120945930480957e-01 5.421193838119506836e-01 5.425808429718017578e-01 1.505558043718338013e-01 4.031244516372680664e-01 -2.002708613872528076e-01 -6.936360895633697510e-02 -1.764675229787826538e-01
-5.250735878944396973e-01 5.299046635627746582e-01 -3.347931802272796631e-01 6.257326900959014893e-02 1.461885571479797363e-01 -1.542916297912597656e-01 -4.745160341262817383e-01 -2.390696108341217041e-01
-2.018441110849380493e-01 2.773758172988891602e-01 3.609692156314849854e-01 -3.016291558742523193e-01 1.256327331066131592e-01 -4.896459579467773438e-01 -5.770702958106994629e-01 2.692505121231079102e-01
-4.962294697761535645e-01 7.310050725936889648e-01 7.511021196842193604e-02 -6.809782236814498901e-02 1.096610724925994873e-01 -3.854017853736877441e-01 -1.503073871135711670e-01 1.611109375953674316e-01
-7.129917293787002563e-02 -1.093992963433265686e-01 3.567274808883666992e-01 4.267474412918090820e-01 5.987191572785377502e-03 -7.514975070953369141e-01 -1.561753898859024048e-01 2.905257046222686768e-01
-2.091256231069564819e-01 7.204547524452209473e-01 4.063192307949066162e-01 3.521455824375152588e-01 2.499861866235733032e-01 -2.081722915172576904e-01 2.056110948324203491e-01 -2.180653391405940056e-03
-3.836097121238708496e-01 1.158199459314346313e-01 2.889086008071899414e-01 -4.113970398902893066e-01 -4.873821735382080078e-01 -5.314810276031494141e-01 -1.559502780437469482e-01 2.058636546134948730e-01
4.134024083614349365e-01 5.371858477592468262e-01 7.215574383735656738e-02 -2.480768859386444092e-01 1.174630820751190186e-01 -4.310803413391113281e-01 -4.123070836067199707e-01 -3.227327466011047363e-01
-2.730132937431335449e-01 5.405914187431335449e-01 2.349311262369155884e-01 3.725890517234802246e-01 5.858978033065795898e-01 -2.043038755655288696e-01 -2.165283262729644775e-01 -8.549058437347412109e-02
-2.104735821485519409e-01 2.837714850902557373e-01 4.679080545902252197e-01 -1.866353899240493774e-01 5.363678932189941406e-01 -2.404746115207672119e-01 -5.107044577598571777e-01 1.227455213665962219e-01
-2.648366093635559082e-01 7.691856622695922852e-01 2.694388329982757568e-01 -4.565197229385375977e-01 1.163804605603218079e-01 -1.235067024827003479e-01 -1.243954822421073914e-01 -1.137311458587646484e-01
-4.231914281845092773e-01 5.256178379058837891e-01 -3.354815542697906494e-01 -3.047993779182434082e-01 4.708821475505828857e-01 -3.116128742694854736e-01 -1.396412849426269531e-01 -2.918981574475765228e-02
-3.715081810951232910e-01 1.280525475740432739e-01 -3.879150450229644775e-01 -1.772450953722000122e-01 -3.666126430034637451e-01 -4.739019870758056641e-01 -2.968708574771881104e-01 -4.653712511062622070e-01
-6.248185038566589355e-01 3.437604010105133057e-01 -1.219061668962240219e-02 -1.067007407546043396e-01 -4.193110167980194092e-01 -3.964512944221496582e-01 -3.643005490303039551e-01 1.191083267331123352e-01
-3.283193707466125488e-02 5.680258274078369141e-01 4.479631483554840088e-01 -3.564524948596954346e-01 3.581602573394775391e-01 -4.658743143081665039e-01 -1.917322352528572083e-02 -5.342239886522293091e-02
-4.451310932636260986e-01 6.112580895423889160e-01 2.361924648284912109e-01 -5.370985269546508789e-01 1.485871225595474243e-01 -1.679384708404541016e-01 -1.803233772516250610e-01 3.409215435385704041e-02
-1.832129508256912231e-01 5.827041864395141602e-01 6.340559921227395535e-04 -4.151371419429779053e-01 1.077562496066093445e-01 -3.926701545715332031e-01 3.968700766563415527e-02 -5.358853340148925781e-01
-7.057834863662719727e-01 1.853659749031066895e-01 2.248390465974807739e-01 3.576119663193821907e-03 -3.597104847431182861e-01 -4.015554189682006836e-01 -3.524681031703948975e-01 -4.551514238119125366e-02
-3.884633779525756836e-01 -1.266736909747123718e-02 2.800999283790588379e-01 -1.178898960351943970e-01 -3.389782011508941650e-01 -7.052310705184936523e-01 -1.490333378314971924e-01 3.494478166103363037e-01
-2.464017719030380249e-01 1.577311456203460693e-01 6.673925518989562988e-01 3.333994150161743164e-01 2.170124650001525879e-01 -4.497445225715637207e-01 -3.115472495555877686e-01 -1.068295612931251526e-01
-7.177749276161193848e-02 3.860852122306823730e-01 2.921181321144104004e-01 -7.039976119995117188e-02 -6.808179616928100586e-01 -3.913645148277282715e-01 -3.428286910057067871e-01 -1.458974480628967285e-01
2.784311175346374512e-01 6.385545730590820312e-01 2.278485745191574097e-01 -4.317517876625061035e-01 5.010883510112762451e-02 -4.124041795730590820e-01 -2.452905625104904175e-01 2.089116126298904419e-01
-4.845139980316162109e-01 2.497151494026184082e-01 -8.153744786977767944e-02 -2.019752189517021179e-02 9.499518200755119324e-03 -3.167495131492614746e-01 3.678574867080897093e-04 -7.716292738914489746e-01
-4.769377112388610840e-01 2.827854752540588379e-01 -9.746076911687850952e-02 1.803653687238693237e-01 -2.553304731845855713e-01 -7.199200987815856934e-01 -1.128033734858036041e-02 2.587018013000488281e-01
-4.625985026359558105e-01 6.567897796630859375e-01 1.496972143650054932e-01 9.676627069711685181e-02 3.752908706665039062e-01 -2.339294925332069397e-02 -3.864486813545227051e-01 -1.792311668395996094e-01
-5.283183455467224121e-01 1.877407133579254150e-01 -1.110206022858619690e-01 -1.771669983863830566e-01 3.766129314899444580e-01 -2.355593889951705933e-01 -6.626814007759094238e-01 7.380578666925430298e-02
-2.580772042274475098e-01 3.160762786865234375e-01 5.895230174064636230e-01 3.924472928047180176e-01 2.344366908073425293e-01 -4.013853967189788818e-01 -3.297822177410125732e-01 8.433672785758972168e-02
-4.567990601062774658e-01 6.430878639221191406e-01 -1.575179994106292725e-01 -1.605217158794403076e-01 1.738381236791610718e-01 -1.355606615543365479e-01 -1.743862926959991455e-01 -4.981831908226013184e-01
-1.058949679136276245e-01 8.218113780021667480e-01 2.374357283115386963e-01 -3.955332338809967041e-01 -1.366906464099884033e-01 -9.761931002140045166e-02 -2.497308105230331421e-01 -1.000536829233169556e-01
3.858863413333892822e-01 4.190101325511932373e-01 1.791368275880813599e-01 -2.784678041934967041e-01 3.893508613109588623e-01 -5.837474465370178223e-01 -2.419613450765609741e-01 1.224229186773300171e-01
2.031577676534652710e-01 5.840334892272949219e-01 1.384666841477155685e-02 1.512522846460342407e-01 2.727481126785278320e-01 -6.727005243301391602e-01 2.359004020690917969e-01 1.095274984836578369e-01
-6.013535261154174805e-01 2.036886215209960938e-01 5.878889560699462891e-01 1.058085113763809204e-01 3.854849040508270264e-01 -2.478679269552230835e-01 -1.460670679807662964e-01 -9.329130500555038452e-02
9.640673547983169556e-02 3.811030685901641846e-01 6.871791481971740723e-01 1.222718283534049988e-01 -3.622884303331375122e-02 -4.576996266841888428e-01 -3.544720113277435303e-01 1.478132307529449463e-01
-3.111469447612762451e-01 4.084730744361877441e-01 6.049792841076850891e-02 3.060567378997802734e-01 6.493047475814819336e-01 -2.673929929733276367e-01 -3.483273983001708984e-01 1.567763239145278931e-01
2.676431834697723389e-01 2.668736577033996582e-01 1.321639027446508408e-02 1.125832051038742065e-01 8.877378702163696289e-02 -5.488258600234985352e-01 -3.368362486362457275e-01 -6.494203209877014160e-01
-2.034003585577011108e-01 4.320060610771179199e-01 4.525801837444305420e-01 1.108075827360153198e-01 4.895964860916137695e-01 -1.660266071557998657e-01 -5.153740048408508301e-01 1.483645439147949219e-01
-6.465390920639038086e-01 3.314210176467895508e-01 -1.184091046452522278e-01 3.936211466789245605e-01 2.025246061384677887e-02 -4.211835265159606934e-01 -3.249775767326354980e-01 1.406158059835433960e-01
-8.019291162490844727e-01 3.501228094100952148e-01 -1.713349521160125732e-01 1.755358278751373291e-02 1.398157626390457153e-01 -3.461324274539947510e-01 -3.856942802667617798e-02 -2.526190578937530518e-01
-8.586385846138000488e-02 -9.032563865184783936e-02 -1.826619356870651245e-01 -8.929923921823501587e-02 4.903260171413421631e-01 -7.824309468269348145e-01 -1.425102055072784424e-01 -2.649567723274230957e-01
-5.069136023521423340e-01 3.262056708335876465e-01 -1.786547601222991943e-01 3.140476644039154053e-01 -1.575913578271865845e-01 -3.738301098346710205e-01 -5.377481579780578613e-01 2.287533283233642578e-01
-6.320467591285705566e-01 1.693837791681289673e-01 3.746519982814788818e-01 2.337815612554550171e-01 -1.707894057035446167e-01 -3.305977582931518555e-01 -4.794415533542633057e-01 -9.208677709102630615e-02
-2.975715398788452148e-01 6.450240612030029297e-01 4.783945623785257339e-03 8.061213791370391846e-02 -7.150412537157535553e-03 -1.212580874562263489e-01 -6.174718737602233887e-01 3.047090768814086914e-01
-5.834066271781921387e-01 2.390291243791580200e-01 3.485888242721557617e-01 5.202912688255310059e-01 2.536975741386413574e-01 -2.961331903934478760e-01 -2.349040359258651733e-01 -5.520328506827354431e-02
