# Supplementary material for: Where is your field going? A machine learning approach to study the relative motion of the domains of physics
Source: PLoS One. 2020 Jun 18;15(6):e0233997. doi: 10.1371/journal.pone.0233997 (PMC7302634; doi:10.1371/journal.pone.0233997)
Supplement: S5 Data — (ZIP) [file pone.0233997.s005.zip › 4/Pacs4Run_4_VS_500_embeddings1994-1998ED8.txt]

6.228014826774597168e-03 -1.862879991531372070e-01 -3.218384385108947754e-01 1.514941453933715820e-01 -4.397829622030258179e-02 3.593928813934326172e-01 6.782318353652954102e-01 -4.976261854171752930e-01
-5.081286430358886719e-01 -3.332676589488983154e-01 -5.322988331317901611e-02 -2.318961173295974731e-01 2.319758981466293335e-01 -2.809642553329467773e-01 1.643771529197692871e-01 -6.437041759490966797e-01
7.126379758119583130e-02 -3.198913633823394775e-01 5.089769959449768066e-01 3.993932902812957764e-02 -2.032463699579238892e-01 2.670658230781555176e-01 5.475476980209350586e-01 -4.685048460960388184e-01
-4.876664578914642334e-01 -1.484659314155578613e-01 -2.731356620788574219e-01 -4.855269789695739746e-01 8.327335119247436523e-03 2.458660602569580078e-01 5.895628333091735840e-01 1.472954303026199341e-01
-4.673179388046264648e-01 2.972067594528198242e-01 2.746644802391529083e-02 -2.272528260946273804e-01 -3.809358775615692139e-01 8.997854590415954590e-02 5.188813805580139160e-01 -4.673732221126556396e-01
1.247964203357696533e-01 -3.338242471218109131e-01 2.834836840629577637e-01 -3.055873811244964600e-01 4.055974483489990234e-01 -9.300928562879562378e-02 5.078559517860412598e-01 -5.178444981575012207e-01
3.153108432888984680e-02 -1.190225034952163696e-01 2.659406363964080811e-01 -2.348113618791103363e-02 -3.142859041690826416e-01 -1.113177388906478882e-01 8.196026086807250977e-01 -3.614526093006134033e-01
-6.166593432426452637e-01 2.698509693145751953e-01 -3.635443747043609619e-01 -3.057066500186920166e-01 1.883260607719421387e-01 2.124788910150527954e-01 3.481636643409729004e-01 -3.456279337406158447e-01
-5.162568092346191406e-01 -3.870808780193328857e-01 1.529332250356674194e-01 -3.726605772972106934e-01 -1.034118458628654480e-01 -1.481358110904693604e-01 4.881308078765869141e-01 -3.879085183143615723e-01
-4.474811553955078125e-01 -2.609617114067077637e-01 4.891926646232604980e-01 -1.097719892859458923e-01 -1.141790971159934998e-01 5.039144754409790039e-01 3.347077667713165283e-01 -3.182832896709442139e-01
-6.234622597694396973e-01 -2.444528192281723022e-01 2.879820168018341064e-01 1.538914721459150314e-02 1.967423111200332642e-01 2.127043753862380981e-01 9.110163897275924683e-02 -6.132836937904357910e-01
-2.547781467437744141e-01 -1.088254377245903015e-01 3.120855242013931274e-02 -2.304198890924453735e-01 -3.039985895156860352e-01 -9.032788872718811035e-02 8.661321997642517090e-01 -1.357157379388809204e-01
1.139976829290390015e-01 -5.449462532997131348e-01 3.604130446910858154e-01 8.859025686979293823e-02 3.654515743255615234e-01 3.374684751033782959e-01 3.852214515209197998e-01 -3.955465555191040039e-01
1.222826987504959106e-01 -1.327436864376068115e-01 3.909472227096557617e-01 6.470289081335067749e-02 -3.782756030559539795e-01 1.395909488201141357e-01 6.373658776283264160e-01 -4.915145933628082275e-01
-5.136691927909851074e-01 -7.145320177078247070e-01 -2.185145765542984009e-02 2.655415534973144531e-01 5.336360260844230652e-02 1.280286908149719238e-01 4.727153107523918152e-02 -3.648623526096343994e-01
-1.203262433409690857e-01 -8.131332993507385254e-01 6.109658256173133850e-02 -9.264125488698482513e-03 -1.136216372251510620e-01 1.053685024380683899e-01 -2.324156695976853371e-03 -5.445175170898437500e-01
-4.471185207366943359e-01 -3.367392718791961670e-01 3.911393582820892334e-01 -2.962270006537437439e-02 2.417303919792175293e-01 2.282923609018325806e-01 1.533392369747161865e-01 -6.314745545387268066e-01
-4.235542416572570801e-01 -4.918520152568817139e-02 -2.711055874824523926e-01 5.260568857192993164e-01 -2.414261698722839355e-01 2.296647876501083374e-01 3.025563061237335205e-01 -5.151462554931640625e-01
-3.342528641223907471e-01 -2.811076864600181580e-02 -2.788175940513610840e-01 1.016017720103263855e-01 -5.356839299201965332e-01 3.824781775474548340e-01 2.895771563053131104e-01 -5.313388109207153320e-01
-4.717952609062194824e-01 -9.412666410207748413e-02 -1.746646314859390259e-01 -2.711859643459320068e-01 3.455739915370941162e-01 -1.819956451654434204e-01 7.109881639480590820e-01 -8.032471686601638794e-02
-4.427177309989929199e-01 -3.534001111984252930e-01 7.825941778719425201e-03 -4.192088842391967773e-01 4.852964878082275391e-01 -9.218887239694595337e-02 4.732953608036041260e-01 -1.878618597984313965e-01
3.385651111602783203e-01 7.665521651506423950e-02 -4.814538359642028809e-01 3.526916354894638062e-02 3.360507190227508545e-01 3.580012619495391846e-01 3.461725115776062012e-01 -5.343460440635681152e-01
-5.919103622436523438e-01 -4.516827464103698730e-01 2.418210953474044800e-01 -2.785024344921112061e-01 -1.433168053627014160e-01 1.172282025218009949e-01 3.378149569034576416e-01 -4.014755189418792725e-01
-3.253518342971801758e-01 -3.760156035423278809e-02 -5.707267299294471741e-02 -2.938958071172237396e-02 -5.949442982673645020e-01 4.108425676822662354e-01 3.214900791645050049e-01 -5.123525857925415039e-01
-3.675301671028137207e-01 -7.708023786544799805e-01 1.598210632801055908e-01 1.302389502525329590e-01 -1.261221170425415039e-01 1.350039988756179810e-01 4.399694204330444336e-01 -2.396702021360397339e-02
-1.760115623474121094e-01 -4.098271578550338745e-02 3.499979525804519653e-02 -1.712556779384613037e-01 -6.010386347770690918e-01 3.649326562881469727e-01 2.171505838632583618e-01 -6.286566853523254395e-01
-3.440116941928863525e-01 -3.331639766693115234e-01 1.364632099866867065e-01 -5.202319025993347168e-01 -1.444506794214248657e-01 3.792325556278228760e-01 3.800495713949203491e-02 -5.614860057830810547e-01
-2.423577196896076202e-02 2.578843235969543457e-01 -4.585656523704528809e-01 2.437492758035659790e-01 2.605490982532501221e-01 4.422058165073394775e-01 5.609216690063476562e-01 -2.917997539043426514e-01
-1.373460143804550171e-01 -2.757871448993682861e-01 -1.014713197946548462e-01 1.429742872714996338e-01 -2.935326993465423584e-01 8.042330741882324219e-01 3.534875214099884033e-01 -1.281940191984176636e-01
-4.618498980998992920e-01 -6.801967024803161621e-01 1.885985732078552246e-01 2.934872172772884369e-02 -2.717086374759674072e-01 2.938863337039947510e-01 1.986432075500488281e-01 -2.965510487556457520e-01
-2.430883795022964478e-01 -7.314378023147583008e-01 4.342282563447952271e-02 -3.388705849647521973e-01 2.712290585041046143e-01 2.153690010309219360e-01 4.093058705329895020e-01 -4.132445156574249268e-02
-5.879917740821838379e-01 -3.655943870544433594e-01 9.809289872646331787e-02 -3.395745158195495605e-01 4.659922122955322266e-01 1.319479793310165405e-01 3.440547287464141846e-01 -2.067379653453826904e-01
-3.138284385204315186e-01 -3.338132798671722412e-01 4.694630503654479980e-01 1.129957586526870728e-01 7.907025516033172607e-03 3.402051627635955811e-01 1.411646604537963867e-01 -6.489894390106201172e-01
-3.572707474231719971e-01 -5.985681414604187012e-01 -8.390752971172332764e-02 -5.086486339569091797e-01 2.375108748674392700e-01 8.904970437288284302e-02 9.461008757352828979e-02 -4.183511137962341309e-01
5.724779516458511353e-02 -4.254408478736877441e-01 1.879870593547821045e-01 -2.783802896738052368e-02 4.188195466995239258e-01 -2.158255726099014282e-01 3.328543901443481445e-01 -6.684505939483642578e-01
-5.280067920684814453e-01 1.163415238261222839e-02 2.523708641529083252e-01 -2.523112893104553223e-01 -3.056018054485321045e-01 4.309494793415069580e-01 4.669955968856811523e-01 -3.106877505779266357e-01
-2.019995898008346558e-01 -4.788408577442169189e-01 1.139020249247550964e-01 -5.301523208618164062e-01 1.083461046218872070e-01 1.881437748670578003e-01 4.385033249855041504e-02 -6.219425797462463379e-01
-2.724684774875640869e-01 -4.210717678070068359e-01 -6.062366366386413574e-01 1.400936692953109741e-01 -3.314531743526458740e-01 2.674320042133331299e-01 9.138332307338714600e-02 -4.142202138900756836e-01
-3.114811182022094727e-01 -3.699138760566711426e-01 2.434377670288085938e-01 -4.428710937500000000e-01 2.357618957757949829e-01 1.183499023318290710e-01 1.588786691427230835e-01 -6.449137926101684570e-01
-2.912180125713348389e-01 -6.909160017967224121e-01 1.101776435971260071e-01 -3.433917164802551270e-01 3.699636757373809814e-01 2.079121023416519165e-01 3.427969217300415039e-01 -1.007970869541168213e-01
-3.450071215629577637e-01 1.051562577486038208e-01 -3.507622182369232178e-01 2.611615061759948730e-01 -2.805399000644683838e-01 1.720127612352371216e-01 2.315578311681747437e-01 -7.188620567321777344e-01
8.275697380304336548e-02 -6.845827698707580566e-01 -7.448980957269668579e-02 -3.505657315254211426e-01 3.665964007377624512e-01 -8.166525512933731079e-03 1.385633349418640137e-01 -4.923343956470489502e-01
-3.975325226783752441e-01 -5.038082003593444824e-01 -9.930051863193511963e-02 -4.906585216522216797e-01 -1.377766281366348267e-01 -1.932033151388168335e-01 3.644015491008758545e-01 -3.852797746658325195e-01
-6.804408133029937744e-02 -4.274518191814422607e-01 1.822097897529602051e-01 -7.731078565120697021e-02 2.817218303680419922e-01 -3.503212630748748779e-01 4.051263928413391113e-01 -6.381677985191345215e-01
-5.017986893653869629e-01 -4.523108005523681641e-01 1.485207229852676392e-01 -2.795895636081695557e-01 -1.341276019811630249e-01 3.130554556846618652e-01 5.241969600319862366e-03 -5.721563100814819336e-01
-3.459667563438415527e-01 -4.404650330543518066e-01 1.399893462657928467e-01 -5.937315225601196289e-01 2.629883028566837311e-02 1.440655589103698730e-01 2.465797960758209229e-01 -4.815967977046966553e-01
-4.312925040721893311e-01 -4.940202236175537109e-01 1.385805010795593262e-01 -4.132132232189178467e-01 -1.094745993614196777e-01 1.362120062112808228e-01 1.176422834396362305e-01 -5.793125033378601074e-01
-4.955021739006042480e-01 -4.718304276466369629e-01 5.895028263330459595e-02 -3.716605305671691895e-01 -2.379721254110336304e-01 -1.228967532515525818e-01 3.065894544124603271e-01 -4.738309383392333984e-01
-4.482301175594329834e-01 -3.160530328750610352e-01 3.966246843338012695e-01 8.165324106812477112e-03 3.209869861602783203e-01 -1.983269676566123962e-02 2.884477376937866211e-01 -5.959818363189697266e-01
-3.255110979080200195e-01 -4.644870758056640625e-01 -1.500024944543838501e-01 -5.147923827171325684e-01 4.675676226615905762e-01 -6.550699472427368164e-02 3.123556375503540039e-01 -2.651518881320953369e-01
-5.832532644271850586e-01 -5.889651775360107422e-01 7.587737590074539185e-02 1.906068176031112671e-01 -2.074633538722991943e-01 -5.945061892271041870e-02 4.332377910614013672e-01 -1.912513524293899536e-01
-1.752455532550811768e-02 1.547747552394866943e-01 -6.226061284542083740e-02 3.862612247467041016e-01 1.286207139492034912e-01 6.060522794723510742e-01 3.759486079216003418e-01 -5.454207062721252441e-01
1.532508879899978638e-01 -6.569517254829406738e-01 2.268680632114410400e-01 -2.922779619693756104e-01 2.466491907835006714e-01 1.591558158397674561e-01 4.579149186611175537e-01 -3.349337577819824219e-01
2.423554658889770508e-02 1.248048469424247742e-01 -3.062192797660827637e-01 -5.518619418144226074e-01 1.857648938894271851e-01 -2.800025418400764465e-02 3.922547698020935059e-01 -6.295698285102844238e-01
-5.491024851799011230e-01 -4.013146460056304932e-01 1.093718037009239197e-01 -2.192558050155639648e-01 -9.370169788599014282e-02 -2.579808831214904785e-01 4.634391069412231445e-01 -4.327675402164459229e-01
3.999715298414230347e-02 2.907519042491912842e-01 -1.521847099065780640e-01 3.804048299789428711e-01 3.415326178073883057e-01 2.006648778915405273e-01 6.203207969665527344e-01 -4.519807398319244385e-01
5.439029633998870850e-02 -9.213785827159881592e-02 2.573942840099334717e-01 -1.747303456068038940e-01 -3.418696224689483643e-01 4.162600263953208923e-02 8.215616345405578613e-01 -3.133666217327117920e-01
3.047403506934642792e-02 9.343149513006210327e-02 3.188117742538452148e-01 -1.402943283319473267e-01 -3.463508486747741699e-01 3.970324993133544922e-01 5.509750843048095703e-01 -5.365175008773803711e-01
-2.125114351511001587e-01 -3.571126461029052734e-01 -4.303339421749114990e-01 3.158869445323944092e-01 -3.107776343822479248e-01 5.165256857872009277e-01 1.710709035396575928e-01 -3.868988752365112305e-01
-1.968695968389511108e-01 -2.253547757863998413e-01 -2.220583856105804443e-01 3.367882072925567627e-01 -1.460337340831756592e-01 4.029484987258911133e-01 -2.442563138902187347e-02 -7.506205439567565918e-01
-5.597079992294311523e-01 -3.095232546329498291e-01 -6.276867538690567017e-02 -4.348818957805633545e-01 4.506767392158508301e-01 -2.447202801704406738e-02 3.687676489353179932e-01 -2.411684542894363403e-01
2.541708350181579590e-01 -1.007566973567008972e-01 2.518239915370941162e-01 -2.753833234310150146e-01 2.459772862493991852e-02 -1.017859652638435364e-01 7.275132536888122559e-01 -4.957348704338073730e-01
9.414946287870407104e-02 -5.087934732437133789e-01 3.113466799259185791e-01 -1.180235967040061951e-01 4.821693599224090576e-01 1.370418816804885864e-01 2.673256397247314453e-01 -5.465054512023925781e-01
-3.934956714510917664e-02 -1.410441547632217407e-01 4.995025396347045898e-01 1.366828531026840210e-01 -3.327805399894714355e-01 1.939114928245544434e-01 4.843594729900360107e-01 -5.722101926803588867e-01
8.487986773252487183e-02 -1.771457642316818237e-01 -1.890046522021293640e-02 2.895109951496124268e-01 1.220919489860534668e-01 -1.564490944147109985e-01 8.980942368507385254e-01 -1.768757998943328857e-01
9.588426351547241211e-02 -6.304266303777694702e-02 2.871937453746795654e-01 -2.685943245887756348e-01 3.289261162281036377e-01 -1.551962345838546753e-01 5.155841112136840820e-01 -6.588652729988098145e-01
-3.623634874820709229e-01 -2.566656470298767090e-01 -5.685403347015380859e-01 1.249452382326126099e-01 -3.178599476814270020e-01 3.368242383003234863e-01 6.746120005846023560e-02 -4.949034154415130615e-01
-3.036522269248962402e-01 -4.373844563961029053e-01 8.008522540330886841e-02 -2.849652469158172607e-01 4.328753054141998291e-01 1.634700149297714233e-01 -1.533706113696098328e-02 -6.438421607017517090e-01
-2.335268259048461914e-01 -2.976807057857513428e-01 -1.880858689546585083e-01 2.013374567031860352e-01 -3.146557509899139404e-01 6.188593506813049316e-01 5.451144576072692871e-01 4.234855994582176208e-02
2.007341831922531128e-01 -3.580255806446075439e-02 -4.259715378284454346e-01 3.009301126003265381e-01 3.445823192596435547e-01 5.097693800926208496e-01 4.747856855392456055e-01 -2.870367169380187988e-01
-5.818012356758117676e-01 -2.432782649993896484e-01 -7.121776044368743896e-02 -3.220027983188629150e-01 4.964025020599365234e-01 -9.291758388280868530e-02 4.482137560844421387e-01 -1.939612030982971191e-01
9.579387307167053223e-02 -3.334670066833496094e-01 -5.634803175926208496e-01 -7.257357239723205566e-02 1.534518450498580933e-01 -1.706323921680450439e-01 7.099891304969787598e-01 -9.947945363819599152e-03
-2.937438897788524628e-02 2.159733138978481293e-02 -6.085366383194923401e-02 -7.115037441253662109e-01 -6.964796781539916992e-02 5.023326873779296875e-01 2.660407423973083496e-01 -4.009532630443572998e-01
-1.525600552558898926e-01 -5.958249419927597046e-02 -5.045511126518249512e-01 2.614531219005584717e-01 -2.454688102006912231e-01 3.495907410979270935e-02 2.423471361398696899e-01 -7.280361056327819824e-01
1.109451204538345337e-01 -1.299187242984771729e-01 2.643418312072753906e-01 -1.009778082370758057e-01 -4.566602408885955811e-01 1.541065126657485962e-01 7.119195461273193359e-01 -3.893869221210479736e-01
4.854312539100646973e-02 -1.989521235227584839e-01 -3.203552961349487305e-01 -9.242597222328186035e-02 -4.216531813144683838e-01 5.506588816642761230e-01 5.963546633720397949e-01 -1.011729612946510315e-01
2.081927955150604248e-01 -3.795945644378662109e-01 2.758961617946624756e-01 -2.241116017103195190e-02 3.694643080234527588e-01 3.066994249820709229e-01 6.968652606010437012e-01 -1.405453383922576904e-01
2.538019120693206787e-01 -3.708040416240692139e-01 3.847720921039581299e-01 -1.505474448204040527e-01 2.059509307146072388e-01 4.600880146026611328e-01 5.541285872459411621e-01 -2.573320269584655762e-01
-7.102902978658676147e-02 -3.807103633880615234e-01 2.053627520799636841e-01 -6.488377451896667480e-01 6.329431384801864624e-02 2.671498060226440430e-01 1.844118237495422363e-01 -5.267515778541564941e-01
-5.907459557056427002e-02 -2.768288552761077881e-01 3.180411756038665771e-01 2.709676884114742279e-02 5.514147877693176270e-01 2.883752286434173584e-01 6.555821299552917480e-01 -3.138553351163864136e-02
1.843861639499664307e-01 -2.604469656944274902e-01 -5.995675325393676758e-01 -3.391715884208679199e-01 -7.973295450210571289e-02 -1.384789645671844482e-01 5.894517302513122559e-01 -2.250855714082717896e-01
-2.833918035030364990e-01 2.366226911544799805e-01 -1.911609917879104614e-01 2.996768653392791748e-01 -1.857861317694187164e-02 5.092335343360900879e-01 2.746492028236389160e-01 -6.342347860336303711e-01
-3.532389998435974121e-01 -4.164235293865203857e-01 -1.930066756904125214e-02 1.093610227108001709e-01 6.076319888234138489e-02 -5.460408329963684082e-02 8.103719353675842285e-01 1.615704149007797241e-01
1.783978193998336792e-01 -1.678593307733535767e-01 3.372327685356140137e-01 1.764346957206726074e-01 3.665974736213684082e-01 -2.900807745754718781e-02 6.790620088577270508e-01 -4.458498060703277588e-01
-1.031317189335823059e-02 1.263235062360763550e-01 -3.284562826156616211e-01 3.831180930137634277e-01 2.638783156871795654e-01 3.515619933605194092e-01 3.477185070514678955e-01 -6.443114876747131348e-01
8.267101645469665527e-02 5.470982566475868225e-02 2.605894505977630615e-01 -2.075805962085723877e-01 -1.675554364919662476e-01 1.440036892890930176e-01 8.753240108489990234e-01 -2.533215284347534180e-01
2.125706523656845093e-01 -5.314266085624694824e-01 3.144225478172302246e-01 -3.036468923091888428e-01 2.829809784889221191e-01 2.817310392856597900e-01 3.021040260791778564e-01 -4.802280664443969727e-01
2.230470925569534302e-01 2.987666986882686615e-02 -1.708994954824447632e-01 3.342861831188201904e-01 -2.357629984617233276e-01 1.116828992962837219e-01 3.612104952335357666e-01 -7.809438705444335938e-01
1.221357062458992004e-01 -7.394677400588989258e-01 2.265754640102386475e-01 -1.530722677707672119e-01 2.387299388647079468e-01 8.052352070808410645e-02 4.746560454368591309e-01 -2.733647525310516357e-01
-3.533526360988616943e-01 -5.031040906906127930e-01 1.974773406982421875e-01 -5.313146114349365234e-01 1.343616843223571777e-01 2.730839848518371582e-01 1.797406226396560669e-01 -4.192863106727600098e-01
-5.773937106132507324e-01 -3.941481411457061768e-01 5.229522287845611572e-02 -3.247000277042388916e-01 4.034561514854431152e-01 1.238763704895973206e-01 1.057850420475006104e-01 -4.623700976371765137e-01
-9.684622287750244141e-02 -1.221328042447566986e-02 -5.086110159754753113e-02 -4.662504792213439941e-01 3.104973435401916504e-01 -2.162474840879440308e-01 2.802799642086029053e-01 -7.407881021499633789e-01
-3.680470287799835205e-01 -5.647872090339660645e-01 4.095882475376129150e-01 1.484786532819271088e-02 1.693957597017288208e-01 4.151861071586608887e-01 2.585915625095367432e-01 -3.311036229133605957e-01
-1.075627580285072327e-01 -1.275198757648468018e-01 -4.335115849971771240e-01 2.738322615623474121e-01 -3.096357733011245728e-02 2.608813345432281494e-01 4.600192420184612274e-03 -8.001334667205810547e-01
9.388685971498489380e-02 -3.741809129714965820e-01 1.279821842908859253e-01 -1.316231340169906616e-01 -4.381509125232696533e-01 -1.869602650403976440e-01 6.887466311454772949e-01 -3.408336937427520752e-01
-2.170202583074569702e-01 5.853212252259254456e-02 -5.209820270538330078e-01 3.312989473342895508e-01 -7.342784106731414795e-02 3.177216947078704834e-01 2.369871884584426880e-01 -6.370189189910888672e-01
-1.833248436450958252e-01 -7.647778987884521484e-01 9.663093835115432739e-02 -7.469794899225234985e-02 -6.336787343025207520e-02 1.679344028234481812e-01 -4.427423700690269470e-02 -5.765514969825744629e-01
1.531217545270919800e-01 -2.465858310461044312e-01 -1.086524426937103271e-01 3.016797304153442383e-01 -1.092460751533508301e-01 -2.021266222000122070e-01 8.508958816528320312e-01 -1.900510340929031372e-01
-3.926577568054199219e-01 -4.410705566406250000e-01 3.365080058574676514e-02 -2.972397506237030029e-01 1.890193372964859009e-01 -3.243404924869537354e-01 3.913367986679077148e-01 -5.174198746681213379e-01
1.374867558479309082e-01 -1.316193044185638428e-01 3.826991021633148193e-01 1.019481420516967773e-01 4.425668418407440186e-01 2.344071492552757263e-02 6.005830168724060059e-01 -4.998069703578948975e-01
-6.457332521677017212e-02 -3.048624396324157715e-01 -7.288168668746948242e-01 1.964007616043090820e-01 -1.291588395833969116e-01 4.378890395164489746e-01 2.050765156745910645e-01 -2.875008285045623779e-01
-3.517933189868927002e-01 -4.247025027871131897e-02 -5.259647965431213379e-01 1.849929988384246826e-01 -1.657010763883590698e-01 3.270402848720550537e-01 9.709862619638442993e-02 -6.478703618049621582e-01
-5.196669697761535645e-01 2.717402577400207520e-01 3.759635612368583679e-02 -2.673628032207489014e-01 5.553186684846878052e-02 4.677681028842926025e-01 5.929814577102661133e-01 -9.843515604734420776e-02
-4.126099348068237305e-01 -6.133198738098144531e-01 -2.754089236259460449e-02 -3.935133814811706543e-01 -4.868832882493734360e-03 -1.386542916297912598e-01 2.336970269680023193e-01 -4.734105765819549561e-01
-4.680785238742828369e-01 -4.502958059310913086e-01 2.984749376773834229e-01 -1.797624528408050537e-01 1.251836866140365601e-02 3.341994583606719971e-01 4.459322243928909302e-02 -5.855765938758850098e-01
-4.802836477756500244e-01 -6.236621737480163574e-01 -1.024911738932132721e-02 -4.988540709018707275e-01 4.108425602316856384e-02 1.552680432796478271e-01 2.091925591230392456e-01 -2.487066239118576050e-01
-1.975552886724472046e-01 -3.040466606616973877e-01 -1.347177624702453613e-01 -1.471486836671829224e-01 -5.863428115844726562e-01 5.313822031021118164e-01 2.643643319606781006e-01 -3.642421662807464600e-01
-6.064646691083908081e-02 6.900232285261154175e-02 9.617900848388671875e-02 -6.372969746589660645e-01 2.945608496665954590e-01 3.104313611984252930e-01 2.894394993782043457e-01 -5.561060309410095215e-01
-2.906286716461181641e-01 -3.886765539646148682e-01 -2.858482599258422852e-01 -7.920689135789871216e-02 -5.552514195442199707e-01 3.489585220813751221e-01 4.896069169044494629e-01 -8.180236816406250000e-02
-5.163409709930419922e-01 -2.243189215660095215e-01 -1.726957410573959351e-01 -1.617385298013687134e-01 3.801983594894409180e-01 -1.201983839273452759e-01 6.825471520423889160e-01 -4.712722077965736389e-02
-4.398986995220184326e-01 1.452060341835021973e-01 -3.701336383819580078e-01 -2.719277739524841309e-01 -4.348316490650177002e-01 3.077147305011749268e-01 2.335903942584991455e-01 -4.859314262866973877e-01
-1.569626331329345703e-01 -5.493003726005554199e-01 4.159915745258331299e-01 -1.571457274258136749e-02 3.035541772842407227e-01 5.050674676895141602e-01 3.074241280555725098e-01 -2.420494407415390015e-01
3.073440194129943848e-01 -3.562675416469573975e-01 3.119959235191345215e-01 -1.041961647570133209e-02 3.338472247123718262e-01 5.038853287696838379e-01 4.275889396667480469e-01 -3.646593689918518066e-01
-3.057683110237121582e-01 8.023853600025177002e-02 -5.506168603897094727e-01 -5.838602185249328613e-01 1.214624792337417603e-01 1.453223973512649536e-01 4.007631540298461914e-01 -2.439532577991485596e-01
-3.558998405933380127e-01 -8.433816432952880859e-01 1.655734144151210785e-02 1.320839524269104004e-01 2.832522056996822357e-02 2.478212863206863403e-01 9.610509127378463745e-02 -2.699418365955352783e-01
-4.833152592182159424e-01 -6.852236986160278320e-01 1.225382834672927856e-01 1.248333603143692017e-01 -1.576841473579406738e-01 -1.094276458024978638e-01 3.891696035861968994e-01 -2.792562544345855713e-01
1.800263673067092896e-01 8.642189949750900269e-02 -3.450411260128021240e-01 -7.462403178215026855e-02 3.031927049160003662e-01 7.128450870513916016e-01 3.814591765403747559e-01 -2.998575568199157715e-01
-7.221110165119171143e-02 1.562553495168685913e-01 -3.736762404441833496e-01 -6.081056594848632812e-01 4.032682999968528748e-02 9.370414912700653076e-02 4.199508726596832275e-01 -5.236199498176574707e-01
8.050460368394851685e-02 -2.041046619415283203e-01 -4.809841811656951904e-01 -1.500149024650454521e-03 -2.614324390888214111e-01 6.618805527687072754e-01 4.316734373569488525e-01 -1.665452718734741211e-01
-2.300544083118438721e-02 -2.663613259792327881e-01 2.433526813983917236e-01 -5.580254793167114258e-01 4.434276521205902100e-01 2.261550426483154297e-01 3.096002936363220215e-01 -4.629073143005371094e-01
2.570932805538177490e-01 -7.172073125839233398e-01 2.768368460237979889e-02 -2.223052680492401123e-01 1.919877976179122925e-01 4.112920537590980530e-02 2.882502675056457520e-01 -4.976863861083984375e-01
-4.855487048625946045e-01 -3.816814124584197998e-01 8.399701863527297974e-02 -2.849551141262054443e-01 7.520260754972696304e-03 2.542473971843719482e-01 -1.158555746078491211e-01 -6.724476814270019531e-01
-3.158842623233795166e-01 1.954952441155910492e-02 -4.036565423011779785e-01 -3.319211900234222412e-01 2.927847802639007568e-01 -2.242204993963241577e-01 6.890533566474914551e-01 -1.262227296829223633e-01
-2.011192217469215393e-02 -2.406972795724868774e-01 -6.744949221611022949e-01 -2.080722749233245850e-01 -2.808122336864471436e-02 -3.346571624279022217e-01 4.757770895957946777e-01 -3.229162693023681641e-01
-4.181968271732330322e-01 -3.739130198955535889e-01 3.310393393039703369e-01 8.332061767578125000e-02 3.133858740329742432e-01 2.774819433689117432e-01 2.993450686335563660e-02 -6.266323328018188477e-01
-1.962308287620544434e-01 -8.188560605049133301e-02 -5.635342001914978027e-01 1.886478960514068604e-01 -2.471986114978790283e-01 2.784883677959442139e-01 1.799466758966445923e-01 -6.561902165412902832e-01
-1.208168044686317444e-01 9.057346731424331665e-02 -9.752392768859863281e-02 4.259231090545654297e-01 -1.368612945079803467e-01 3.588602840900421143e-01 3.094964325428009033e-01 -7.368707656860351562e-01
-2.519527673721313477e-01 2.977958023548126221e-01 -7.951986044645309448e-02 -4.611582458019256592e-01 4.266271889209747314e-01 2.136240899562835693e-01 5.303580760955810547e-01 -3.462965190410614014e-01
-3.303773105144500732e-01 -4.138987138867378235e-02 -4.677154421806335449e-01 1.054662391543388367e-01 -2.107160538434982300e-01 2.304026782512664795e-01 9.615752846002578735e-02 -7.433194518089294434e-01
3.450226783752441406e-02 -6.399521231651306152e-01 1.939858496189117432e-01 -3.519397675991058350e-01 3.756010532379150391e-01 4.268884658813476562e-01 2.744013071060180664e-01 -1.707996577024459839e-01
-5.862107500433921814e-02 3.269511759281158447e-01 -4.001866877079010010e-01 2.323034554719924927e-01 6.507518887519836426e-02 4.241012632846832275e-01 4.094859659671783447e-01 -5.690137147903442383e-01
-1.068388372659683228e-01 -3.818029463291168213e-01 -1.471893489360809326e-01 2.264795750379562378e-01 -5.913545489311218262e-01 4.033598899841308594e-01 4.323084652423858643e-01 -2.656395733356475830e-01
-1.120843440294265747e-01 -1.712407544255256653e-02 -6.333535909652709961e-01 -5.647169947624206543e-01 1.573259532451629639e-01 2.790007293224334717e-01 3.587586283683776855e-01 -1.892117410898208618e-01
4.308463633060455322e-02 -2.773700356483459473e-01 1.383704096078872681e-01 -9.878887236118316650e-02 3.911307454109191895e-01 -2.577698826789855957e-01 2.515395879745483398e-01 -7.807709574699401855e-01
-4.584787189960479736e-01 -2.344602644443511963e-01 5.010385513305664062e-01 1.774436533451080322e-01 1.773714721202850342e-01 1.809214651584625244e-01 3.198308348655700684e-01 -5.346164703369140625e-01
7.969469577074050903e-02 1.678248941898345947e-01 -1.786253750324249268e-01 3.800963163375854492e-01 -1.507590860128402710e-01 4.558296203613281250e-01 5.310021042823791504e-01 -5.259572863578796387e-01
-2.254462689161300659e-01 -1.460680961608886719e-01 -1.252003014087677002e-01 -7.765946537256240845e-02 -5.087402462959289551e-01 3.500063121318817139e-01 3.089138865470886230e-01 -6.552732586860656738e-01
-2.980727255344390869e-01 -8.015456199645996094e-01 1.193549185991287231e-01 1.710342466831207275e-01 -4.609920084476470947e-02 -1.137178316712379456e-01 3.319268524646759033e-01 -3.161430358886718750e-01
-5.347515940666198730e-01 -3.676594793796539307e-01 4.270252957940101624e-02 -2.873609662055969238e-01 -3.282701671123504639e-01 -1.824880838394165039e-01 4.999802410602569580e-01 -3.215958476066589355e-01
-1.679136008024215698e-01 -4.233908355236053467e-01 -3.855170309543609619e-01 1.224625781178474426e-01 -4.730182886123657227e-01 3.864794373512268066e-01 5.017388463020324707e-01 -6.379849463701248169e-02
-5.245098471641540527e-01 -4.344959557056427002e-02 3.723265230655670166e-01 2.885820865631103516e-01 1.832683011889457703e-02 4.195013344287872314e-01 5.456683635711669922e-01 -1.643888205289840698e-01
-4.010523259639739990e-01 -6.328592896461486816e-01 2.034335732460021973e-01 1.988709270954132080e-01 -2.681568562984466553e-01 -5.206254869699478149e-02 4.606250822544097900e-01 -2.663030624389648438e-01
3.134049847722053528e-02 -4.528582692146301270e-01 1.341302543878555298e-01 -1.126171052455902100e-01 3.909165561199188232e-01 -3.286222517490386963e-01 4.733959138393402100e-01 -5.275903940200805664e-01
-2.041942179203033447e-01 -2.267664372920989990e-01 -2.864138185977935791e-01 -1.895761489868164062e-01 -6.354603767395019531e-01 3.171578943729400635e-01 4.948365390300750732e-01 -1.991165429353713989e-01
1.049489825963973999e-01 -4.287132918834686279e-01 -2.620630860328674316e-01 -3.739418685436248779e-01 4.195629060268402100e-01 -8.969243615865707397e-02 1.130605638027191162e-01 -6.323137879371643066e-01
1.373747885227203369e-01 -6.383230686187744141e-01 2.434078156948089600e-01 -3.085971474647521973e-01 2.439854294061660767e-01 3.575170338153839111e-01 1.109890639781951904e-01 -4.685366749763488770e-01
1.538418531417846680e-01 -1.781900972127914429e-01 -1.173966098576784134e-03 1.675926446914672852e-01 2.125283479690551758e-01 -1.709939688444137573e-01 9.059526324272155762e-01 -1.460647732019424438e-01
-1.935901790857315063e-01 -3.340748250484466553e-01 -3.987134695053100586e-01 3.517440557479858398e-01 -2.077487856149673462e-01 3.900046348571777344e-01 6.335844099521636963e-02 -6.074069142341613770e-01
-8.672299236059188843e-02 -5.152617096900939941e-01 2.058904469013214111e-01 -6.160360574722290039e-02 5.098840594291687012e-01 -1.832617372274398804e-01 3.566233515739440918e-01 -5.099527835845947266e-01
1.552837435156106949e-02 -3.814059197902679443e-01 -4.624391496181488037e-01 9.219835698604583740e-02 -2.537608444690704346e-01 5.008382201194763184e-01 5.611910820007324219e-01 4.206116497516632080e-02
-2.180051803588867188e-01 -1.440581679344177246e-01 -4.413096308708190918e-01 3.519848585128784180e-01 8.663448505103588104e-03 2.833055853843688965e-01 3.438431536778807640e-03 -7.298798561096191406e-01
2.140386998653411865e-01 -2.211749106645584106e-01 -5.756394863128662109e-01 3.411393240094184875e-02 -3.007444739341735840e-01 4.513875842094421387e-01 4.697988927364349365e-01 -2.404902130365371704e-01
1.919463425874710083e-01 -6.222366690635681152e-01 3.922770023345947266e-01 -1.008290797472000122e-01 1.979751884937286377e-01 2.603788077831268311e-01 3.573132753372192383e-01 -4.210300147533416748e-01
9.577596187591552734e-02 8.232196420431137085e-02 -2.121087461709976196e-01 2.296520620584487915e-01 3.043006360530853271e-01 7.158918976783752441e-01 2.563756108283996582e-01 -4.642106294631958008e-01
-4.035228192806243896e-01 -2.178955525159835815e-01 -7.439153194427490234e-01 1.691847741603851318e-01 1.979359090328216553e-01 -1.247224956750869751e-01 3.747252821922302246e-01 -1.118221804499626160e-01
1.600788533687591553e-01 2.543659508228302002e-01 -7.816699147224426270e-02 3.425744175910949707e-01 -6.422235816717147827e-02 4.539950788021087646e-01 6.112688779830932617e-01 -4.497997462749481201e-01
-5.536133646965026855e-01 -3.892397582530975342e-01 -2.957430183887481689e-01 -1.433188915252685547e-01 1.346798427402973175e-02 2.612447924911975861e-02 6.564515829086303711e-01 -4.698852077126502991e-02
8.541253209114074707e-02 -5.785912275314331055e-01 3.187042102217674255e-02 -5.531597882509231567e-02 -1.016260534524917603e-01 2.673756889998912811e-02 7.996709346771240234e-01 5.783428996801376343e-02
3.762248158454895020e-01 -4.098201990127563477e-01 3.442843854427337646e-01 2.509955875575542450e-02 1.759517043828964233e-01 1.656601279973983765e-01 5.973490476608276367e-01 -3.951106965541839600e-01
3.018482029438018799e-01 -5.567294359207153320e-01 -4.197719097137451172e-01 1.655835360288619995e-01 -3.234945833683013916e-01 3.908598721027374268e-01 2.807445526123046875e-01 -2.430554181337356567e-01
-2.689050734043121338e-01 -1.901681572198867798e-01 -5.724844336509704590e-01 3.536837995052337646e-01 2.316092848777770996e-01 -3.188335597515106201e-01 3.313349485397338867e-01 -4.166712760925292969e-01
4.088586941361427307e-02 -4.971619546413421631e-01 -3.765587210655212402e-01 -7.386050373315811157e-02 -2.158424258232116699e-01 5.330258011817932129e-01 5.059125423431396484e-01 1.313560754060745239e-01
1.568139344453811646e-01 1.489027589559555054e-01 -2.721062004566192627e-01 -5.162010192871093750e-01 1.778729110956192017e-01 -1.917990110814571381e-02 3.168368041515350342e-01 -6.930654048919677734e-01
-3.158737123012542725e-01 8.410426974296569824e-02 -2.807080745697021484e-01 -5.174115300178527832e-01 1.052904725074768066e-01 6.051128506660461426e-01 4.844092205166816711e-02 -4.087106883525848389e-01
1.271587461233139038e-01 -3.128211200237274170e-01 -6.564664840698242188e-01 -4.198112785816192627e-01 2.108867019414901733e-01 -6.559134274721145630e-02 4.678784310817718506e-01 -1.053477004170417786e-01
1.876095831394195557e-01 -3.929139375686645508e-01 3.329207301139831543e-01 -3.385047614574432373e-02 2.208573818206787109e-01 -1.549953818321228027e-01 5.353419184684753418e-01 -5.822770595550537109e-01
-5.457928180694580078e-01 -5.051934123039245605e-01 5.365544557571411133e-02 -9.626182168722152710e-02 3.787976503372192383e-01 1.503167748451232910e-01 2.389279752969741821e-02 -5.177749395370483398e-01
-2.541540563106536865e-01 -1.774015836417675018e-02 -3.011084794998168945e-01 4.626410603523254395e-01 -2.068120539188385010e-01 2.608209848403930664e-01 2.859238386154174805e-01 -6.616922020912170410e-01
-3.621593117713928223e-02 -7.095226049423217773e-01 2.501803636550903320e-01 -1.101142391562461853e-01 2.939847409725189209e-01 -1.357842981815338135e-02 5.485334396362304688e-01 -1.817977130413055420e-01
1.991690993309020996e-01 1.017094552516937256e-01 -3.105066716670989990e-01 -6.514929234981536865e-02 3.955314457416534424e-01 6.447645425796508789e-01 4.119420945644378662e-01 -3.278185725212097168e-01
-4.791629314422607422e-01 -2.534687817096710205e-01 -1.046292483806610107e-01 -1.159981489181518555e-01 6.504670381546020508e-01 -9.736957959830760956e-03 5.062977671623229980e-01 -4.705307260155677795e-02
2.826423048973083496e-01 -4.060497879981994629e-01 1.302111744880676270e-01 2.998380064964294434e-01 -2.208669669926166534e-03 -5.580300465226173401e-02 7.246268987655639648e-01 -3.466643393039703369e-01
-1.225697547197341919e-01 1.651062965393066406e-01 -5.065795183181762695e-01 2.764652371406555176e-01 1.535546630620956421e-01 3.752095401287078857e-01 2.517149448394775391e-01 -6.300309896469116211e-01
-2.383529394865036011e-01 -2.273633331060409546e-01 -1.220853775739669800e-01 -1.692334562540054321e-01 -3.763457238674163818e-01 -1.365166902542114258e-01 8.271766304969787598e-01 -5.877832323312759399e-02
-3.295353651046752930e-01 7.874447852373123169e-02 -2.330915778875350952e-01 2.116130590438842773e-01 -3.521607518196105957e-01 2.689634263515472412e-01 2.571919560432434082e-01 -7.235937118530273438e-01
-3.310653269290924072e-01 3.831361234188079834e-02 -4.180724024772644043e-01 -8.723267912864685059e-02 4.511411488056182861e-01 -1.200136914849281311e-01 6.976156234741210938e-01 -4.398255050182342529e-02
-2.526246011257171631e-01 -4.666619300842285156e-01 2.271170169115066528e-01 -3.435406088829040527e-01 4.420336782932281494e-01 3.676182925701141357e-01 4.655768871307373047e-01 -3.881106898188591003e-02
-2.010674327611923218e-01 -4.014205932617187500e-01 -4.413367807865142822e-01 3.368188738822937012e-01 -2.093092799186706543e-01 3.992104232311248779e-01 4.345701262354850769e-02 -5.339853167533874512e-01
1.916344016790390015e-01 -3.245442807674407959e-01 4.093950092792510986e-01 -8.836819976568222046e-02 3.518359959125518799e-01 3.186149895191192627e-01 6.141822934150695801e-01 -2.828605771064758301e-01
7.228007167577743530e-02 -1.277024894952774048e-01 3.313000500202178955e-01 -2.787723839282989502e-01 2.126614153385162354e-01 3.590953648090362549e-01 7.715318799018859863e-01 -1.468270123004913330e-01
-1.868580430746078491e-01 3.260695040225982666e-01 -2.536317110061645508e-01 7.746693491935729980e-02 1.695238947868347168e-01 5.708392858505249023e-01 2.839550971984863281e-01 -5.943115949630737305e-01
1.790654808282852173e-01 1.366696953773498535e-01 -3.170833587646484375e-01 3.382482230663299561e-01 2.131296098232269287e-01 4.704999923706054688e-01 4.385863244533538818e-01 -5.245480537414550781e-01
-4.231302440166473389e-02 -3.981925547122955322e-01 -3.004753589630126953e-01 5.368164926767349243e-02 -3.762064278125762939e-01 5.335091352462768555e-01 5.637965798377990723e-01 4.955057054758071899e-02
-4.233045130968093872e-02 -9.270814806222915649e-02 3.893363773822784424e-01 -1.049983222037553787e-02 1.803914606571197510e-01 9.245795011520385742e-02 8.729926347732543945e-01 -1.863182932138442993e-01
-4.903846234083175659e-02 6.478743255138397217e-02 -3.579623252153396606e-02 -5.351115465164184570e-01 5.563657879829406738e-01 4.083827137947082520e-01 3.991100788116455078e-01 -2.648848295211791992e-01
-1.742736250162124634e-01 3.413634747266769409e-02 1.342454254627227783e-01 -6.816902011632919312e-02 -4.188699722290039062e-01 1.419740021228790283e-01 7.878571152687072754e-01 -3.598153293132781982e-01
-3.853509426116943359e-01 -4.414718151092529297e-01 2.331351786851882935e-01 3.820306435227394104e-02 4.888309538364410400e-01 2.695885896682739258e-01 1.082348357886075974e-02 -5.376290678977966309e-01
-4.895675554871559143e-02 3.118005096912384033e-01 -2.535118162631988525e-01 -4.540002644062042236e-01 5.620304122567176819e-02 1.073219552636146545e-01 3.879282772541046143e-01 -6.817873120307922363e-01
-2.370220720767974854e-01 -3.100564479827880859e-01 -4.794047772884368896e-01 4.051185771822929382e-02 -3.497936129570007324e-01 5.626038908958435059e-01 1.256945878267288208e-01 -4.019174575805664062e-01
-3.495907187461853027e-01 -2.785474807024002075e-02 2.402474544942378998e-02 -3.500246256589889526e-02 -3.910201191902160645e-01 1.246120482683181763e-01 8.193870782852172852e-01 -1.881174594163894653e-01
1.509159803390502930e-01 -1.392082273960113525e-01 3.464528620243072510e-01 -4.303450584411621094e-01 1.809154301881790161e-01 3.501321971416473389e-01 6.511940360069274902e-01 -2.706330120563507080e-01
1.521990448236465454e-01 2.988947927951812744e-02 -6.752727627754211426e-01 3.115612082183361053e-02 7.548911124467849731e-02 5.209887027740478516e-01 2.656147778034210205e-01 -4.138828217983245850e-01
5.930795520544052124e-02 -7.775680422782897949e-01 -1.383262593299150467e-02 -2.827232480049133301e-01 3.171236217021942139e-01 2.836966514587402344e-01 3.611875474452972412e-01 1.545999571681022644e-02
-1.608700007200241089e-01 1.566150337457656860e-01 -3.639539778232574463e-01 -3.872054219245910645e-01 -9.352833032608032227e-02 4.304914176464080811e-01 8.264489471912384033e-02 -6.828626990318298340e-01
-1.747526824474334717e-01 -2.462530136108398438e-01 -2.232724875211715698e-01 4.396067857742309570e-01 -7.065337896347045898e-02 2.722012996673583984e-01 -2.090290421620011330e-03 -7.659154534339904785e-01
-4.159789383411407471e-01 2.564288079738616943e-01 1.751410812139511108e-01 -8.207815885543823242e-02 -7.092545926570892334e-02 2.954820692539215088e-01 7.928399443626403809e-01 -5.347189679741859436e-02
-2.261670529842376709e-01 1.148185506463050842e-01 -4.760188162326812744e-01 -5.815172791481018066e-01 -1.313262432813644409e-01 2.141239941120147705e-01 5.106598734855651855e-01 -2.168865799903869629e-01
-1.596850752830505371e-01 1.802839785814285278e-01 -1.927213072776794434e-01 2.577218711376190186e-01 2.983158826828002930e-01 5.659067034721374512e-01 1.466497927904129028e-01 -6.385040283203125000e-01
-1.599832326173782349e-01 -4.314779639244079590e-01 3.123455643653869629e-01 -6.703795492649078369e-02 5.714073777198791504e-01 3.775255680084228516e-01 4.623684287071228027e-01 -5.798159167170524597e-02
-2.089820951223373413e-01 2.758750915527343750e-01 -1.778201907873153687e-01 1.561454832553863525e-01 3.050408959388732910e-01 4.860849678516387939e-01 1.372415870428085327e-01 -6.899666786193847656e-01
-7.585833966732025146e-02 2.585574686527252197e-01 -3.773874938488006592e-01 2.258717119693756104e-01 1.886354535818099976e-01 3.031244874000549316e-01 2.307992279529571533e-01 -7.437863349914550781e-01
2.270513176918029785e-01 -5.859254002571105957e-01 1.953090280294418335e-01 -2.111836075782775879e-01 1.307068914175033569e-01 -8.417036384344100952e-02 5.919466018676757812e-01 -3.844804465770721436e-01
1.990867033600807190e-02 1.274983286857604980e-01 -1.308308392763137817e-01 -5.907517671585083008e-01 2.441761195659637451e-01 2.393910735845565796e-01 3.534697592258453369e-01 -6.126764416694641113e-01
1.921573728322982788e-01 -3.333657383918762207e-01 -6.920567154884338379e-01 -1.841298639774322510e-01 -9.075497090816497803e-02 -2.019234597682952881e-01 4.713175296783447266e-01 -2.606661021709442139e-01
1.431717276573181152e-01 -2.224610447883605957e-01 -6.554195284843444824e-01 -1.127726510167121887e-01 -3.020489215850830078e-02 -2.790103852748870850e-01 5.710387825965881348e-01 -2.878817319869995117e-01
-2.902006208896636963e-01 2.396495789289474487e-01 -4.549666047096252441e-01 3.221852183341979980e-01 2.669484913349151611e-01 2.069456726312637329e-01 2.659316658973693848e-01 -6.022840738296508789e-01
1.307317055761814117e-02 -1.573013812303543091e-01 -3.174979388713836670e-01 -7.469798326492309570e-01 -4.779468104243278503e-02 4.402856528759002686e-01 2.056207656860351562e-01 -2.790806293487548828e-01
-9.814715385437011719e-02 1.064571812748908997e-01 -2.935989499092102051e-01 -7.163721323013305664e-01 1.635712757706642151e-02 2.840429544448852539e-01 3.553558290004730225e-01 -4.152334928512573242e-01
4.845424368977546692e-02 -5.988620519638061523e-01 2.862321436405181885e-01 -4.053507745265960693e-01 1.150926277041435242e-01 1.658882945775985718e-01 3.202952146530151367e-01 -4.994238018989562988e-01
-1.236748769879341125e-01 1.315554603934288025e-02 -8.734121173620223999e-02 -6.837897300720214844e-01 -1.303623169660568237e-01 5.645826458930969238e-01 1.862412840127944946e-01 -3.726938366889953613e-01
1.740103513002395630e-01 1.777403205633163452e-01 -2.448396831750869751e-01 4.833119362592697144e-02 3.893659710884094238e-01 6.223346590995788574e-01 4.700126051902770996e-01 -3.406295180320739746e-01
-5.377033352851867676e-01 -2.669557034969329834e-01 -6.578328609466552734e-01 -6.351208314299583435e-03 5.296025797724723816e-02 -2.213053703308105469e-01 3.453339040279388428e-01 -1.891797780990600586e-01
1.580722630023956299e-01 -7.177015300840139389e-03 -9.662618860602378845e-03 -2.326619625091552734e-02 8.377265185117721558e-02 -2.799575924873352051e-01 8.793531656265258789e-01 -3.401041328907012939e-01
-3.088822960853576660e-01 2.923891544342041016e-01 -2.868044376373291016e-01 9.866847842931747437e-02 -2.129381597042083740e-01 3.343703448772430420e-01 2.680706381797790527e-01 -7.057620286941528320e-01
-2.596442103385925293e-01 -4.924240708351135254e-01 1.849229782819747925e-01 -1.342777013778686523e-01 6.117525100708007812e-01 3.212685585021972656e-01 3.992522060871124268e-01 -3.192901611328125000e-02
8.997416496276855469e-02 -2.040417790412902832e-01 -7.531636357307434082e-01 -4.282875359058380127e-01 9.051629155874252319e-02 -5.742890015244483948e-02 3.857155442237854004e-01 -1.982880681753158569e-01
-3.858725428581237793e-01 -4.389145374298095703e-01 -3.016491420567035675e-02 -4.072966873645782471e-01 5.694111585617065430e-01 7.801333069801330566e-02 2.580900192260742188e-01 -3.077830076217651367e-01
-2.170851528644561768e-01 -3.614493012428283691e-01 -4.077096283435821533e-01 1.049616932868957520e-02 -4.516327977180480957e-01 5.443859696388244629e-01 2.961086034774780273e-01 -2.605427801609039307e-01
2.650700807571411133e-01 -5.061670541763305664e-01 8.192524313926696777e-02 1.040386855602264404e-01 3.141643404960632324e-01 1.974138766527175903e-01 7.199050784111022949e-01 7.880754768848419189e-03
-3.907689452171325684e-01 -2.695880830287933350e-01 -5.971043109893798828e-01 3.490780293941497803e-02 -1.098149418830871582e-01 4.383245408535003662e-01 -7.263744622468948364e-02 -4.554182589054107666e-01
-2.807828187942504883e-01 -4.791497290134429932e-01 9.139741957187652588e-02 -6.045935153961181641e-01 -1.065304204821586609e-01 8.180508762598037720e-02 2.431419640779495239e-01 -4.904395937919616699e-01
-1.242862120270729065e-01 -5.755785480141639709e-02 -1.322687417268753052e-01 -7.679665684700012207e-01 -1.992229372262954712e-02 4.062817394733428955e-01 1.642215549945831299e-01 -4.260772466659545898e-01
3.817939460277557373e-01 -5.245817899703979492e-01 2.057802975177764893e-01 -7.535345852375030518e-02 1.198564767837524414e-01 2.227810919284820557e-01 6.250115036964416504e-01 -2.763828039169311523e-01
-8.090634644031524658e-02 -5.861053615808486938e-02 -9.033275395631790161e-02 2.782694101333618164e-01 -1.405675858259201050e-01 -2.936768829822540283e-01 8.725542426109313965e-01 -1.925327181816101074e-01
4.371735453605651855e-01 -2.401163130998611450e-01 -1.240657567977905273e-01 -1.673305630683898926e-01 -2.768438160419464111e-01 4.726237058639526367e-02 7.204912304878234863e-01 -3.314328193664550781e-01
-2.708377540111541748e-01 -2.516968846321105957e-01 -3.104543387889862061e-01 2.957824766635894775e-01 -1.940404325723648071e-01 2.371651232242584229e-01 -2.089205663651227951e-03 -7.651948928833007812e-01
1.737087965011596680e-01 -6.694256067276000977e-01 6.860013306140899658e-02 -8.983752131462097168e-02 1.372146606445312500e-01 -1.156887337565422058e-01 6.841206550598144531e-01 -9.319368004798889160e-02
2.217197567224502563e-01 -5.322942733764648438e-01 -4.230498373508453369e-01 -7.132960855960845947e-02 -2.609561979770660400e-01 5.449136495590209961e-01 5.869755521416664124e-02 -3.390718400478363037e-01
-1.848113089799880981e-01 -4.621592164039611816e-01 2.577331960201263428e-01 -2.753968909382820129e-02 6.251931786537170410e-01 8.393450826406478882e-02 5.256593823432922363e-01 -1.041137501597404480e-01
-5.149026513099670410e-01 8.565703034400939941e-02 -9.707677364349365234e-02 -1.639210581779479980e-01 -5.645322203636169434e-01 1.772081553936004639e-01 4.836163222789764404e-01 -3.275058567523956299e-01
-5.287082195281982422e-01 -1.272805482149124146e-01 -8.721853792667388916e-02 5.225478857755661011e-02 3.516380488872528076e-01 -3.914272785186767578e-02 7.364859580993652344e-01 1.622856855392456055e-01
-2.380152195692062378e-01 -1.854171752929687500e-01 -6.669433116912841797e-01 -8.506440557539463043e-03 2.074546813964843750e-01 -3.415014445781707764e-01 5.058114528656005859e-01 -2.204037159681320190e-01
-3.173021972179412842e-01 5.838978290557861328e-02 -5.261662006378173828e-01 1.066103503108024597e-01 -1.262596845626831055e-01 2.965213060379028320e-01 9.829995781183242798e-02 -7.029678821563720703e-01
6.595656275749206543e-02 -1.719978004693984985e-01 3.404804170131683350e-01 1.902342736721038818e-01 4.931168854236602783e-01 1.344781666994094849e-01 6.946070790290832520e-01 -2.649961113929748535e-01
-4.293192327022552490e-01 -2.669009268283843994e-01 -6.170094013214111328e-01 2.914705872535705566e-01 6.275493651628494263e-02 -1.919846087694168091e-01 4.617975950241088867e-01 -1.572888195514678955e-01
-4.416175782680511475e-01 -3.207921087741851807e-01 -2.788829505443572998e-01 -8.371648937463760376e-02 2.974600195884704590e-01 -4.234417080879211426e-01 4.691498279571533203e-01 -3.597158193588256836e-01
-1.189284771680831909e-01 1.070305854082107544e-01 -5.234737992286682129e-01 -5.189913511276245117e-01 1.437574774026870728e-01 5.380360484123229980e-01 2.474619299173355103e-01 -2.442073523998260498e-01
-1.079231649637222290e-01 -3.979312777519226074e-01 -5.039288997650146484e-01 -1.361893266439437866e-01 -1.128685846924781799e-02 5.940397977828979492e-01 4.110704958438873291e-01 1.884725838899612427e-01
-8.613952994346618652e-02 8.234022557735443115e-02 -1.389693170785903931e-01 -5.217736363410949707e-01 6.207914948463439941e-01 2.312749773263931274e-01 4.135746061801910400e-01 -2.903887927532196045e-01
1.760498136281967163e-01 4.430114105343818665e-02 -3.082065582275390625e-01 1.544084101915359497e-01 2.485997676849365234e-01 7.264959216117858887e-01 3.143812716007232666e-01 -3.997209370136260986e-01
-3.775271028280258179e-02 3.123905658721923828e-01 -3.400415480136871338e-01 -3.651125729084014893e-01 1.475193947553634644e-01 1.419985294342041016e-01 3.891361057758331299e-01 -6.772732138633728027e-01
-1.950183138251304626e-02 -4.220023155212402344e-01 2.942106127738952637e-01 7.289802283048629761e-02 4.627414345741271973e-01 -2.144614756107330322e-01 5.199791193008422852e-01 -4.462709724903106689e-01
1.731504648923873901e-01 9.116821736097335815e-02 -4.044633805751800537e-01 9.649135172367095947e-02 2.407803237438201904e-01 6.601619720458984375e-01 3.372505903244018555e-01 -4.257688522338867188e-01
-2.533669471740722656e-01 -5.549843907356262207e-01 -2.720036804676055908e-01 -5.125234723091125488e-01 4.305663406848907471e-01 2.822941169142723083e-02 1.587361246347427368e-01 -2.823997735977172852e-01
-1.900198608636856079e-01 -4.223030507564544678e-01 -3.454376161098480225e-01 2.642711699008941650e-01 -1.616846621036529541e-01 3.973901271820068359e-01 -9.027147293090820312e-02 -6.357485651969909668e-01
2.062938660383224487e-01 1.675078123807907104e-01 -3.442976176738739014e-01 2.333511412143707275e-01 2.711422741413116455e-01 4.389454424381256104e-01 4.096632897853851318e-01 -5.677809119224548340e-01
-4.348396062850952148e-01 -2.956910133361816406e-01 1.119906306266784668e-01 -2.013519406318664551e-01 -6.190240755677223206e-02 -3.865416049957275391e-01 5.119339227676391602e-01 -5.050488114356994629e-01
-9.627615660429000854e-02 -2.897771000862121582e-01 3.051654994487762451e-01 -2.741850614547729492e-01 -2.698113024234771729e-01 1.881964653730392456e-01 7.933278679847717285e-01 -2.952148951590061188e-02
-4.121135771274566650e-01 -8.135817199945449829e-02 -6.885150074958801270e-01 2.473108917474746704e-01 4.764559492468833923e-02 -6.598193198442459106e-02 5.092427730560302734e-01 -1.495858281850814819e-01
3.967081308364868164e-01 -5.092053413391113281e-01 8.341697044670581818e-03 -9.117859415709972382e-03 2.755653262138366699e-01 1.146664023399353027e-01 7.018268704414367676e-01 -3.917221352458000183e-02
2.226073443889617920e-01 8.736573159694671631e-02 -3.602046072483062744e-01 -9.631484001874923706e-02 3.203184008598327637e-01 6.948474645614624023e-01 3.277614712715148926e-01 -3.330839872360229492e-01
-6.237819194793701172e-01 -1.843362748622894287e-01 -1.062787324190139771e-01 -3.531405925750732422e-01 4.600424766540527344e-01 -1.981205120682716370e-02 4.674639403820037842e-01 -1.017775833606719971e-01
-3.511175513267517090e-02 -2.025012671947479248e-01 -7.200874090194702148e-01 1.418938934803009033e-01 -2.277839370071887970e-02 5.377931594848632812e-01 1.495903879404067993e-01 -3.270827531814575195e-01
3.872458636760711670e-01 -4.234896898269653320e-01 2.548582553863525391e-01 -4.344749264419078827e-03 1.028029099106788635e-01 -8.903009444475173950e-02 5.958352684974670410e-01 -4.818827807903289795e-01
-1.043754741549491882e-01 -2.291625142097473145e-01 9.866185486316680908e-02 -4.615821242332458496e-01 3.676900267601013184e-01 -5.807117000222206116e-02 2.077758312225341797e-01 -7.294237017631530762e-01
-2.380737662315368652e-01 -1.253856420516967773e-01 1.753559410572052002e-01 -1.450168155133724213e-02 -5.425498485565185547e-01 2.526588439941406250e-01 7.173711061477661133e-01 -1.543411910533905029e-01
3.497302830219268799e-01 -3.098150491714477539e-01 1.151118725538253784e-01 -9.136223047971725464e-02 2.736510634422302246e-01 2.482448220252990723e-01 7.892193794250488281e-01 -2.697992324829101562e-02
-2.062496542930603027e-01 -5.994734764099121094e-01 2.768305540084838867e-01 -3.573893904685974121e-01 7.824293524026870728e-02 5.436847209930419922e-01 2.778268456459045410e-01 -1.217684447765350342e-01
-3.807589784264564514e-02 1.318298280239105225e-01 -8.678223192691802979e-02 -5.628623366355895996e-01 4.709694981575012207e-01 4.216351509094238281e-01 3.495736420154571533e-01 -3.674720525741577148e-01
1.594181060791015625e-01 -2.782358527183532715e-01 7.213793694972991943e-02 4.552185833454132080e-01 1.006354466080665588e-01 8.677895530126988888e-04 8.091989755630493164e-01 -1.407533884048461914e-01
-3.976776897907257080e-01 -3.945480585098266602e-01 1.955471932888031006e-01 -1.407605260610580444e-01 -3.208904862403869629e-01 -2.499501705169677734e-01 6.092262268066406250e-01 -3.025389909744262695e-01
-4.596349895000457764e-01 -5.615364909172058105e-01 2.147935330867767334e-02 2.065356671810150146e-01 -2.116646021604537964e-01 -2.540687620639801025e-01 5.618156790733337402e-01 -7.283100485801696777e-02
5.466279760003089905e-02 -5.373597741127014160e-01 3.450064659118652344e-01 -3.244643807411193848e-01 5.027498584240674973e-03 4.997362196445465088e-01 2.785232067108154297e-01 -3.957439363002777100e-01
-1.713158488273620605e-01 -2.052640318870544434e-01 -6.814706921577453613e-01 8.217331767082214355e-02 -1.573384255170822144e-01 4.320448040962219238e-01 5.832016095519065857e-02 -4.924869835376739502e-01
-9.604444354772567749e-02 -3.006201088428497314e-01 5.142343044281005859e-02 -3.984067440032958984e-01 4.249136149883270264e-02 -3.166543543338775635e-01 2.612163126468658447e-01 -7.541360855102539062e-01
1.429400593042373657e-01 -2.721458673477172852e-01 -5.478974804282188416e-02 2.994084358215332031e-01 -1.189037263393402100e-01 -2.464423514902591705e-02 8.924397230148315430e-01 -4.078368842601776123e-02
-1.187490299344062805e-01 1.478008832782506943e-02 2.811461091041564941e-01 -7.921408861875534058e-02 -2.630316019058227539e-01 4.005066677927970886e-02 8.546404242515563965e-01 -3.149005472660064697e-01
2.059619724750518799e-01 -5.835779905319213867e-01 1.161420494318008423e-01 -2.781737744808197021e-01 2.748115360736846924e-01 6.253725886344909668e-01 1.935473233461380005e-01 -1.485724747180938721e-01
-5.808919668197631836e-01 -1.365195214748382568e-01 -3.934229314327239990e-01 -2.969929277896881104e-01 2.989615499973297119e-01 1.795971691608428955e-01 5.214331746101379395e-01 -8.610954135656356812e-02
-3.475050330162048340e-01 -7.024361491203308105e-01 2.588474452495574951e-01 1.137239634990692139e-01 4.097405076026916504e-02 2.874635457992553711e-01 3.928671032190322876e-02 -4.690745770931243896e-01
-6.054598689079284668e-01 -1.161137446761131287e-01 -7.731731981039047241e-02 -1.233483552932739258e-01 2.947749495506286621e-01 3.073967620730400085e-02 7.075777649879455566e-01 1.011917591094970703e-01
-4.206597506999969482e-01 2.697438932955265045e-02 -5.030002593994140625e-01 -2.848289608955383301e-01 4.299345314502716064e-01 1.897119730710983276e-01 5.074775218963623047e-01 -9.906081110239028931e-02
-4.319867491722106934e-01 -5.233639478683471680e-01 -1.790372431278228760e-01 -2.271792441606521606e-01 5.580217242240905762e-01 8.061434328556060791e-02 9.261772781610488892e-02 -3.596497178077697754e-01
-4.089232087135314941e-01 -6.045335531234741211e-01 1.270536333322525024e-01 -3.504916429519653320e-01 1.438300609588623047e-01 8.628769218921661377e-02 8.951232582330703735e-02 -5.405451059341430664e-01
-5.128543972969055176e-01 2.151726186275482178e-01 -5.217909216880798340e-01 -3.564425706863403320e-01 7.228393852710723877e-02 2.508039176464080811e-01 4.309705495834350586e-01 -1.936517804861068726e-01
3.351489305496215820e-01 3.109154850244522095e-02 6.985969841480255127e-02 -5.377006530761718750e-01 4.681252315640449524e-02 4.667747020721435547e-02 3.840761184692382812e-01 -6.639438867568969727e-01
2.864008247852325439e-01 1.776381731033325195e-01 -3.736160099506378174e-01 -5.933413654565811157e-02 2.156788259744644165e-01 5.441349148750305176e-01 5.566493868827819824e-01 -3.014153540134429932e-01
-6.686760783195495605e-01 -2.896171808242797852e-01 -1.894149184226989746e-01 1.749747842550277710e-01 -2.105929106473922729e-01 1.063679084181785583e-01 5.853256583213806152e-01 6.504295766353607178e-02
-3.136681020259857178e-01 -8.498596400022506714e-02 4.175679385662078857e-01 3.430447578430175781e-01 4.283267557621002197e-01 2.782151103019714355e-01 4.463435113430023193e-01 -3.771700263023376465e-01
-5.296956002712249756e-02 2.268173843622207642e-01 -4.962542057037353516e-01 1.008390411734580994e-01 3.494870290160179138e-02 5.369747281074523926e-01 3.423189818859100342e-01 -5.315690636634826660e-01
1.078247092664241791e-02 -4.902185201644897461e-01 -5.225087404251098633e-01 4.301005601882934570e-01 3.292006626725196838e-02 4.811407923698425293e-01 1.032973006367683411e-01 -2.414895743131637573e-01
-4.188855588436126709e-01 -3.085938394069671631e-01 4.874484837055206299e-01 1.256393939256668091e-01 2.586486935615539551e-01 2.317748218774795532e-01 2.596427202224731445e-01 -5.365449190139770508e-01
2.297017425298690796e-01 -3.196080923080444336e-01 -7.362815141677856445e-01 6.020188331604003906e-03 -3.220191225409507751e-02 4.137983918190002441e-01 1.862961798906326294e-01 -3.097886741161346436e-01
-1.981439143419265747e-01 -2.539560198783874512e-01 -1.868990063667297363e-02 4.594410061836242676e-01 -3.041186928749084473e-02 2.837719395756721497e-02 8.247764706611633301e-01 5.313658341765403748e-02
7.047984749078750610e-02 1.496395468711853027e-02 -5.002372264862060547e-01 -4.264139533042907715e-01 -1.810900270938873291e-01 -2.684392035007476807e-01 4.750049114227294922e-01 -4.819331765174865723e-01
2.644575834274291992e-01 5.744602158665657043e-02 -2.021688818931579590e-01 3.141601681709289551e-01 2.701816558837890625e-01 5.585552453994750977e-01 3.647967576980590820e-01 -5.187816619873046875e-01
-8.534021675586700439e-02 -2.788035273551940918e-01 -5.932242050766944885e-02 3.171357214450836182e-01 2.512771785259246826e-01 -2.279294729232788086e-01 8.335649371147155762e-01 -3.112729266285896301e-02
2.619782686233520508e-01 -4.309079349040985107e-01 3.644209206104278564e-01 -1.284853368997573853e-01 -1.640044003725051880e-01 5.447984337806701660e-01 4.000902473926544189e-01 -3.355588912963867188e-01
3.483353555202484131e-01 4.620122164487838745e-02 -3.165560960769653320e-01 9.760633856058120728e-02 4.207861423492431641e-01 4.435116350650787354e-01 5.346417427062988281e-01 -3.273955583572387695e-01
-4.308812320232391357e-01 -5.801720619201660156e-01 -1.614484041929244995e-01 -3.573567271232604980e-01 5.726136267185211182e-02 -2.811951935291290283e-01 2.799385488033294678e-01 -4.040512144565582275e-01
-1.776002049446105957e-01 2.413083314895629883e-01 -2.630376517772674561e-01 1.844555884599685669e-01 2.645447254180908203e-01 5.747622847557067871e-01 2.035185992717742920e-01 -6.043680310249328613e-01
1.932398527860641479e-01 -4.241029918193817139e-01 1.908614337444305420e-01 -4.968314468860626221e-01 3.515862226486206055e-01 1.800946444272994995e-01 2.260453552007675171e-01 -5.407235622406005859e-01
4.634640812873840332e-01 -4.261156618595123291e-01 -8.306033909320831299e-02 6.718277931213378906e-03 5.377687513828277588e-02 1.490527391433715820e-01 7.550178766250610352e-01 -3.900802880525588989e-02
-5.665107965469360352e-01 -2.518669962882995605e-01 2.968549728393554688e-01 2.572900950908660889e-01 3.814109265804290771e-01 1.632427237927913666e-02 2.178488373756408691e-01 -5.177921652793884277e-01
-5.694102048873901367e-01 -2.407863736152648926e-01 -4.624694883823394775e-01 -5.633149668574333191e-02 -3.217891789972782135e-03 -2.009429633617401123e-01 6.002900600433349609e-01 -2.487495774403214455e-03
-3.053232729434967041e-01 2.242904901504516602e-01 1.229872331023216248e-01 -2.144140452146530151e-01 -1.545914262533187866e-01 3.420780301094055176e-01 8.017151951789855957e-01 -1.082085892558097839e-01
-3.267465233802795410e-01 -5.882177948951721191e-01 -4.784790799021720886e-02 -5.772455930709838867e-01 1.176251471042633057e-01 5.049758404493331909e-02 1.654103696346282959e-01 -4.098640978336334229e-01
1.850555837154388428e-01 -1.422339975833892822e-01 -4.721028506755828857e-01 -2.556502223014831543e-01 -1.345988214015960693e-01 -3.410221934318542480e-01 5.980074405670166016e-01 -4.065217673778533936e-01
1.818161606788635254e-01 2.159045487642288208e-01 -2.163625657558441162e-01 3.211932778358459473e-01 3.504308760166168213e-01 3.082611858844757080e-01 6.806065440177917480e-01 -2.988279163837432861e-01
-2.543493509292602539e-01 -1.889731138944625854e-01 4.237231612205505371e-01 1.995822340250015259e-01 4.182012975215911865e-01 3.714739978313446045e-01 3.111283183097839355e-01 -5.201296806335449219e-01
-4.121953547000885010e-01 7.168191671371459961e-02 2.191745489835739136e-01 -2.951093018054962158e-01 -2.692951560020446777e-01 2.168586850166320801e-01 7.204958796501159668e-01 -2.262031286954879761e-01
-4.964109361171722412e-01 6.325142085552215576e-02 2.483426360413432121e-03 -1.294097155332565308e-01 -4.091199338436126709e-01 2.489164769649505615e-01 6.686738729476928711e-01 -2.374005317687988281e-01
-9.709525853395462036e-02 -6.698004007339477539e-01 3.374758362770080566e-01 -1.042324379086494446e-01 2.780016958713531494e-01 4.527198076248168945e-01 2.273404598236083984e-01 -2.885512411594390869e-01
1.817193180322647095e-01 -2.957768440246582031e-01 9.299425780773162842e-02 1.982785016298294067e-01 -2.462329119443893433e-01 -1.731207370758056641e-01 8.060585260391235352e-01 -3.019935786724090576e-01
-4.307723343372344971e-01 3.068317174911499023e-01 -7.225871086120605469e-02 -2.440323531627655029e-01 -2.844217717647552490e-01 1.859551072120666504e-01 5.955623984336853027e-01 -4.305193722248077393e-01
-1.582911014556884766e-01 -1.426310371607542038e-02 7.658342272043228149e-02 -6.307435631752014160e-01 3.590064644813537598e-01 2.059838175773620605e-01 5.298559069633483887e-01 -3.449286222457885742e-01
3.073993325233459473e-01 -2.901921272277832031e-01 1.496292948722839355e-01 -2.798191308975219727e-01 2.481386065483093262e-01 -1.037275418639183044e-01 7.507027983665466309e-01 -2.910660803318023682e-01
-1.847469061613082886e-01 1.449039280414581299e-01 6.511669605970382690e-02 -5.726086497306823730e-01 4.516019821166992188e-01 3.065352737903594971e-01 3.408684432506561279e-01 -4.457030892372131348e-01
-3.942171037197113037e-01 1.750543862581253052e-01 -3.535940647125244141e-01 1.975438445806503296e-01 -2.539117932319641113e-01 3.954919874668121338e-01 2.860103547573089600e-01 -5.892446637153625488e-01
-1.926405578851699829e-01 -4.282355904579162598e-01 -6.124221086502075195e-01 1.219966486096382141e-01 4.613195545971393585e-03 5.274037718772888184e-01 3.033060133457183838e-01 1.392451077699661255e-01
2.446140050888061523e-01 -4.235219657421112061e-01 -2.937708497047424316e-01 3.353286981582641602e-01 1.593051105737686157e-02 -4.151362180709838867e-02 7.477287054061889648e-01 -3.116266429424285889e-02
3.069222271442413330e-01 -2.401425242424011230e-01 4.328768849372863770e-01 -2.691682428121566772e-02 1.730669736862182617e-01 3.791730701923370361e-01 5.225593447685241699e-01 -4.617692828178405762e-01
-5.986306071281433105e-01 -6.182844564318656921e-02 2.765399813652038574e-01 -2.829669117927551270e-01 7.217059284448623657e-02 5.159412026405334473e-01 4.579708576202392578e-01 1.152379438281059265e-02
3.388354480266571045e-01 -4.102032482624053955e-01 -6.192941665649414062e-01 4.587978124618530273e-02 -6.073663011193275452e-03 -2.223459817469120026e-02 5.663879513740539551e-01 -9.983489662408828735e-02
-1.350312530994415283e-01 -2.126007527112960815e-01 8.443308621644973755e-02 -7.044376134872436523e-01 3.808118999004364014e-01 2.404661923646926880e-01 2.205750495195388794e-01 -4.262758195400238037e-01
1.978484690189361572e-01 -5.172947049140930176e-01 -3.733393251895904541e-01 2.497422546148300171e-01 -3.656242191791534424e-01 4.111784994602203369e-01 3.860526680946350098e-01 -1.993066519498825073e-01
3.267632126808166504e-01 -2.203392982482910156e-01 2.315042540431022644e-02 2.965479195117950439e-01 -1.021207645535469055e-01 7.512607425451278687e-02 8.394015431404113770e-01 -1.885001212358474731e-01
-1.342635694891214371e-02 -5.144691467285156250e-01 2.804794907569885254e-01 -3.713019192218780518e-01 2.270518336445093155e-03 6.113357543945312500e-01 3.764078319072723389e-01 -5.646163225173950195e-02
-1.131854280829429626e-01 -4.636214580386877060e-03 -6.161350756883621216e-02 -5.201222300529479980e-01 6.505208015441894531e-01 1.949509829282760620e-01 4.761515557765960693e-01 -1.579261273145675659e-01
-3.433190584182739258e-01 -2.723602354526519775e-01 -1.725677549839019775e-01 -5.792606472969055176e-01 4.052916169166564941e-01 -9.901323914527893066e-02 3.883778154850006104e-01 -3.431138396263122559e-01
2.275460660457611084e-01 -5.147558450698852539e-02 -5.806244611740112305e-01 1.247839182615280151e-01 -6.798391044139862061e-02 5.729569196701049805e-01 4.404903352260589600e-01 -2.567961215972900391e-01
4.676638245582580566e-01 -3.536330461502075195e-01 3.587561100721359253e-02 1.431311387568712234e-02 2.213404029607772827e-01 2.981163263320922852e-01 7.173281311988830566e-01 -4.814299941062927246e-02
8.411588519811630249e-02 -2.484744787216186523e-01 -6.410608887672424316e-01 1.160313636064529419e-01 1.470766365528106689e-01 6.147618889808654785e-01 8.259115368127822876e-02 -3.168242275714874268e-01
-4.731558561325073242e-01 2.923714220523834229e-01 1.667667552828788757e-02 -1.966825127601623535e-01 -3.155763819813728333e-02 2.459466159343719482e-01 7.579650878906250000e-01 -1.252341270446777344e-01
1.641879379749298096e-01 -3.599361479282379150e-01 -3.527336418628692627e-01 6.922757625579833984e-02 2.364226132631301880e-01 -2.076492011547088623e-01 7.771512269973754883e-01 -1.062867566943168640e-01
6.984371691942214966e-02 -1.704066246747970581e-01 -6.790061593055725098e-01 -8.361470699310302734e-02 -3.241522610187530518e-01 -1.144599318504333496e-01 5.055851340293884277e-01 -3.524915277957916260e-01
3.980281054973602295e-01 -4.947114884853363037e-01 1.210134923458099365e-01 2.304035238921642303e-02 1.390996426343917847e-01 4.345897734165191650e-01 6.081129312515258789e-01 -6.033807992935180664e-02
2.516358718276023865e-02 2.069684565067291260e-01 -2.768158316612243652e-01 1.958498954772949219e-01 3.998527824878692627e-01 4.996248185634613037e-01 3.021573126316070557e-01 -5.837298631668090820e-01
-1.913628578186035156e-01 -2.502781748771667480e-01 7.277701795101165771e-02 -4.873003959655761719e-01 1.524830162525177002e-01 -2.497152835130691528e-01 4.208830595016479492e-01 -6.286745667457580566e-01
-1.163169294595718384e-01 -8.663217425346374512e-01 8.303523063659667969e-02 -2.348655909299850464e-01 1.467290893197059631e-02 2.022818177938461304e-01 3.425954580307006836e-01 -1.240784823894500732e-01
-3.269007056951522827e-02 -3.756953179836273193e-01 -2.487657368183135986e-01 -3.971064388751983643e-01 2.335571497678756714e-01 1.799730211496353149e-01 -2.079859226942062378e-01 -7.127475738525390625e-01
3.275046646595001221e-01 -3.406980335712432861e-01 1.580643504858016968e-01 6.297575682401657104e-02 3.917374014854431152e-01 3.940824866294860840e-01 6.597583889961242676e-01 -6.062214076519012451e-02
1.978874392807483673e-02 2.083388566970825195e-01 -3.866732493042945862e-02 3.558797240257263184e-01 3.380458354949951172e-01 5.465519428253173828e-01 3.035084903240203857e-01 -5.682836771011352539e-01
-3.944120109081268311e-01 -7.167790532112121582e-01 6.826787441968917847e-02 -4.989979788661003113e-02 -1.802145503461360931e-02 3.202619552612304688e-01 -5.510244891047477722e-02 -4.664628207683563232e-01
2.313723117113113403e-01 -5.834856033325195312e-01 -3.252135515213012695e-01 1.871781647205352783e-01 -3.242673873901367188e-01 4.864216446876525879e-01 3.108309209346771240e-01 -1.638308912515640259e-01
-3.264465332031250000e-01 -4.581234455108642578e-01 2.477891892194747925e-01 3.759976029396057129e-01 -3.013740777969360352e-01 4.096928238868713379e-01 4.657857418060302734e-01 -7.176985591650009155e-02
1.489994525909423828e-01 -5.279206037521362305e-01 -6.013572812080383301e-01 7.134947925806045532e-02 -4.558490589261054993e-02 5.281262397766113281e-01 1.329857558012008667e-01 -1.835681349039077759e-01
-5.352078676223754883e-01 -6.390799283981323242e-01 -4.284830018877983093e-02 -1.785614937543869019e-01 -1.242222487926483154e-01 -1.924515515565872192e-01 3.794015049934387207e-01 -2.738519608974456787e-01
-2.276269719004631042e-02 -7.338158488273620605e-01 -3.429686883464455605e-03 -4.303863942623138428e-01 1.555980294942855835e-01 3.710193336009979248e-01 3.367982804775238037e-01 -2.127908729016780853e-02
2.823168635368347168e-01 -5.282966047525405884e-02 -1.320048719644546509e-01 -1.669725961983203888e-02 2.484684996306896210e-02 -2.042660564184188843e-01 8.866714835166931152e-01 -2.669717371463775635e-01
-3.810125589370727539e-01 6.510113924741744995e-02 -5.588299036026000977e-01 -3.832974433898925781e-01 -1.605899035930633545e-01 4.176083505153656006e-01 3.384578526020050049e-01 -2.768465876579284668e-01
3.635429963469505310e-02 -6.846325099468231201e-02 -9.410495311021804810e-02 -5.767557621002197266e-01 4.714276194572448730e-01 -1.362259536981582642e-01 5.052087903022766113e-01 -3.955387175083160400e-01
-5.840664505958557129e-01 -2.526286542415618896e-01 4.153320789337158203e-01 1.661729663610458374e-01 1.437168270349502563e-01 3.484775722026824951e-01 3.523733317852020264e-01 -3.587100505828857422e-01
-1.475466787815093994e-01 3.314088284969329834e-01 -3.843546807765960693e-01 1.647125184535980225e-01 1.256081014871597290e-01 4.927514791488647461e-01 3.324884772300720215e-01 -5.695696473121643066e-01
2.570167481899261475e-01 -2.337831556797027588e-01 1.888889935798943043e-03 -3.387036025524139404e-01 4.607709646224975586e-01 -2.273733913898468018e-01 4.475939869880676270e-01 -5.479189753532409668e-01
1.270371228456497192e-01 -2.901642918586730957e-01 1.196042895317077637e-01 -3.266473710536956787e-01 3.993608355522155762e-01 -2.302685678005218506e-01 4.539026021957397461e-01 -6.001019477844238281e-01
-2.264369428157806396e-01 -5.550943613052368164e-01 1.723795011639595032e-02 -4.952677488327026367e-01 -2.612368762493133545e-01 -1.047354489564895630e-01 3.344167470932006836e-01 -4.516198039054870605e-01
-1.255140006542205811e-01 -4.040458053350448608e-02 -3.614520430564880371e-01 -2.503620982170104980e-01 4.195058643817901611e-01 -2.443335950374603271e-01 1.632771342992782593e-01 -7.259074449539184570e-01
-1.427223235368728638e-01 -6.414232403039932251e-02 3.898921012878417969e-01 -3.137018978595733643e-01 3.847507238388061523e-01 -5.366686265915632248e-03 6.321871876716613770e-01 -4.211516976356506348e-01
4.569577798247337341e-02 -4.223309457302093506e-01 9.514803066849708557e-03 -2.893464267253875732e-01 1.433564573526382446e-01 -3.919486999511718750e-01 4.573952853679656982e-01 -5.935919284820556641e-01
2.400465495884418488e-02 -7.870892286300659180e-01 3.190489485859870911e-02 -6.859676539897918701e-02 4.373712539672851562e-01 4.149879142642021179e-02 3.974872231483459473e-01 -1.522466838359832764e-01
-1.052088737487792969e-01 -6.493204832077026367e-01 -8.460812270641326904e-02 6.032577157020568848e-02 2.401256114244461060e-01 -4.847818240523338318e-02 7.014629840850830078e-01 6.674917042255401611e-02
-3.075694441795349121e-01 -4.100029915571212769e-02 2.455911971628665924e-02 -4.236774146556854248e-02 7.290925383567810059e-01 -1.879949718713760376e-01 4.763497114181518555e-01 -3.278640806674957275e-01
1.132146827876567841e-02 -8.628821969032287598e-01 1.341999471187591553e-01 9.935837984085083008e-02 2.484813183546066284e-01 1.056730523705482483e-01 3.576633334159851074e-01 -1.630690246820449829e-01
1.322486400604248047e-01 1.584960706532001495e-02 -3.070286512374877930e-01 4.072633385658264160e-01 -2.114601433277130127e-01 5.027481913566589355e-01 5.437996983528137207e-01 -3.590819537639617920e-01
-1.591528803110122681e-01 -2.922148704528808594e-01 1.781202852725982666e-01 -1.730426698923110962e-01 4.995927810668945312e-01 -2.891588807106018066e-01 5.806009173393249512e-01 -3.966194689273834229e-01
-3.728974238038063049e-02 2.969097197055816650e-01 -3.153964281082153320e-01 -5.082284808158874512e-01 8.132557570934295654e-02 7.370636612176895142e-02 3.984585702419281006e-01 -6.179539561271667480e-01
-3.971802294254302979e-01 -3.092055618762969971e-01 -2.511481940746307373e-01 -3.325222432613372803e-01 4.581256210803985596e-01 -2.421372979879379272e-01 5.403212308883666992e-01 -1.119685918092727661e-01
-3.273459970951080322e-01 1.291721761226654053e-01 -7.103018760681152344e-01 1.657423526048660278e-01 3.684962987899780273e-01 1.812502890825271606e-01 2.781786322593688965e-01 -3.132658004760742188e-01
-1.629673093557357788e-01 -4.276471138000488281e-01 -2.377279102802276611e-01 2.154864668846130371e-01 4.046055078506469727e-01 -1.980354487895965576e-01 6.960000395774841309e-01 1.646135374903678894e-02
-3.256974816322326660e-01 -3.505671024322509766e-01 -3.109627664089202881e-01 9.061376005411148071e-02 6.979906558990478516e-01 1.930015720427036285e-02 1.237662658095359802e-01 -4.040216207504272461e-01
-4.056886434555053711e-01 -2.856991291046142578e-01 -7.422053217887878418e-01 2.353666275739669800e-01 7.350400090217590332e-02 -9.344386309385299683e-02 3.485008180141448975e-01 -1.092660725116729736e-01
-1.120114997029304504e-01 -3.010186553001403809e-01 -5.435495972633361816e-01 2.568709552288055420e-01 2.986276149749755859e-01 3.592335879802703857e-01 4.055975750088691711e-02 -5.617297887802124023e-01
-4.432778060436248779e-01 1.052064541727304459e-02 -4.880511462688446045e-01 -3.139653801918029785e-01 5.375997722148895264e-02 4.039568305015563965e-01 5.481950044631958008e-01 -6.090182345360517502e-03
2.722903713583946228e-02 -4.876371920108795166e-01 1.689522415399551392e-01 -4.789569601416587830e-02 -2.215161323547363281e-01 -6.740178167819976807e-02 8.172560334205627441e-01 -9.544652700424194336e-02
8.864957094192504883e-02 4.684219509363174438e-02 -4.663063585758209229e-01 1.133300215005874634e-01 5.227991342544555664e-01 4.992308616638183594e-01 3.209071755409240723e-01 -3.662376701831817627e-01
-3.533123135566711426e-01 -3.524783253669738770e-01 1.200718432664871216e-01 -9.644400328397750854e-02 6.702675223350524902e-01 4.574838653206825256e-02 4.917464852333068848e-01 -1.845119744539260864e-01
1.521272510290145874e-01 -4.390061274170875549e-02 3.543969690799713135e-01 -2.912806868553161621e-01 3.008382618427276611e-01 3.641139566898345947e-01 6.866376996040344238e-01 -2.644514739513397217e-01
-2.992065250873565674e-01 3.173613548278808594e-01 -1.433658450841903687e-01 -4.767510294914245605e-01 3.546705842018127441e-01 2.575648725032806396e-01 4.930197596549987793e-01 -3.559671640396118164e-01
-2.457530498504638672e-01 1.272870898246765137e-01 -6.184718012809753418e-01 -4.033244848251342773e-01 1.515114456415176392e-01 4.566625654697418213e-01 2.117753475904464722e-01 -3.191870152950286865e-01
-1.344314813613891602e-01 -1.717236042022705078e-01 -3.903225064277648926e-01 -8.484704047441482544e-02 -3.210625052452087402e-01 2.073005735874176025e-01 7.966212034225463867e-01 1.105830594897270203e-01
-3.248930573463439941e-01 -5.118402466177940369e-02 3.851236402988433838e-01 4.074237048625946045e-01 2.771999835968017578e-01 4.832973480224609375e-01 4.197986423969268799e-01 -3.014354705810546875e-01
-2.216967642307281494e-01 -5.298860073089599609e-01 -6.097396090626716614e-02 2.066605240106582642e-01 4.213581085205078125e-01 -4.795866087079048157e-02 6.637586951255798340e-01 5.680484324693679810e-02
-5.364317893981933594e-01 1.154666244983673096e-01 -5.755372047424316406e-01 -8.046690374612808228e-02 8.532269299030303955e-02 -1.977781206369400024e-01 4.944944381713867188e-01 -2.650842368602752686e-01
3.756645917892456055e-01 -1.383236944675445557e-01 8.344972133636474609e-02 9.595640748739242554e-02 -3.022593259811401367e-01 -4.654652252793312073e-02 7.522109150886535645e-01 -4.052439332008361816e-01
-3.334497213363647461e-01 -1.040275543928146362e-01 -9.380272030830383301e-02 3.545329347252845764e-02 -2.614151537418365479e-01 -2.850966155529022217e-01 8.360801935195922852e-01 -1.388728320598602295e-01
-4.132612645626068115e-01 -6.151497736573219299e-02 -6.796597689390182495e-02 1.633055880665779114e-02 5.982543230056762695e-01 -1.334301531314849854e-01 6.432726979255676270e-01 -1.761626005172729492e-01
-5.395559668540954590e-01 -1.967753171920776367e-01 4.189890325069427490e-01 2.198720425367355347e-01 4.262908548116683960e-02 1.590471416711807251e-01 2.188326418399810791e-01 -6.093131303787231445e-01
6.885614991188049316e-02 -1.199095845222473145e-01 2.121858745813369751e-01 7.388974726200103760e-02 2.086079567670822144e-01 6.937602162361145020e-02 9.366401433944702148e-01 -6.908667087554931641e-02
-1.284679621458053589e-01 -6.856106519699096680e-01 5.064363032579421997e-02 -4.565679430961608887e-01 2.038070708513259888e-01 3.615663051605224609e-01 3.037398457527160645e-01 -1.946526318788528442e-01
1.566993445158004761e-01 -4.682253599166870117e-01 2.089684270322322845e-02 -4.087038636207580566e-01 5.332648754119873047e-01 7.118367403745651245e-02 2.387741804122924805e-01 -4.922226965427398682e-01
-4.027028381824493408e-01 1.612521409988403320e-01 -7.646276056766510010e-02 -5.678958892822265625e-01 2.108426243066787720e-01 3.705509006977081299e-01 2.935568988323211670e-01 -4.642603993415832520e-01
-2.352329790592193604e-01 -6.239489316940307617e-01 1.216095536947250366e-01 -4.239272773265838623e-01 -3.055084347724914551e-01 -3.319795057177543640e-02 4.438380599021911621e-01 -2.634772062301635742e-01
-3.869828879833221436e-01 1.994144916534423828e-01 -4.837473928928375244e-01 -4.666739702224731445e-01 2.516634762287139893e-01 1.877971142530441284e-01 4.551055431365966797e-01 -2.301273047924041748e-01
1.499360501766204834e-01 -6.319021582603454590e-01 1.643255166709423065e-02 5.342927947640419006e-02 -1.766914874315261841e-01 -9.788320213556289673e-02 6.849458813667297363e-01 -2.552300095558166504e-01
-7.343437522649765015e-02 2.328640818595886230e-01 6.101302802562713623e-02 -5.651238560676574707e-01 2.552300989627838135e-01 1.156512647867202759e-01 6.002064943313598633e-01 -4.225266575813293457e-01
-5.046241879463195801e-01 -7.302498221397399902e-01 7.058522105216979980e-02 2.711193859577178955e-01 -8.791247010231018066e-02 1.901562511920928955e-01 1.686663776636123657e-01 -2.475183010101318359e-01
3.905870765447616577e-02 -3.945586085319519043e-01 2.885442376136779785e-01 -1.241674274206161499e-01 4.414984285831451416e-01 -1.715762019157409668e-01 5.931207537651062012e-01 -4.098427593708038330e-01
-9.086051583290100098e-02 3.814543038606643677e-02 -1.204695403575897217e-01 -6.758297681808471680e-01 -2.485824562609195709e-02 5.754547715187072754e-01 2.159046083688735962e-01 -3.750329613685607910e-01
-4.680398702621459961e-01 -2.390754036605358124e-02 3.812203109264373779e-01 3.044026196002960205e-01 2.205352038145065308e-01 4.940263330936431885e-01 4.335938394069671631e-01 -2.483460605144500732e-01
5.090202391147613525e-02 -3.979174792766571045e-01 -5.055056214332580566e-01 5.156351253390312195e-02 -8.070395886898040771e-02 5.104535818099975586e-01 5.334093570709228516e-01 1.710979342460632324e-01
7.113848626613616943e-02 -7.442616224288940430e-01 1.346284449100494385e-01 -1.416028439998626709e-01 3.111082613468170166e-01 -9.113900363445281982e-02 4.679908156394958496e-01 -2.805843055248260498e-01
-5.042235255241394043e-01 -2.327730180695652962e-03 -4.453502893447875977e-01 1.082510054111480713e-01 -2.763834595680236816e-01 2.160531878471374512e-01 6.304296851158142090e-01 -1.232463791966438293e-01
8.346734941005706787e-02 -4.146934151649475098e-01 3.400076031684875488e-01 2.739454507827758789e-01 3.048221468925476074e-01 5.392023921012878418e-01 4.913390576839447021e-01 -7.308585941791534424e-02
-6.349505186080932617e-01 -2.408416271209716797e-01 2.292256802320480347e-01 2.862804830074310303e-01 1.962576806545257568e-01 -2.272872030735015869e-01 3.819794654846191406e-01 -4.101798236370086670e-01
4.069719910621643066e-01 1.891911476850509644e-01 -1.762951612472534180e-01 1.300173550844192505e-01 1.180014163255691528e-01 2.992412149906158447e-01 7.106825113296508789e-01 -3.769038319587707520e-01
-2.277211248874664307e-01 9.574108570814132690e-02 8.695954084396362305e-02 -1.476399898529052734e-01 6.062517762184143066e-01 4.738281667232513428e-01 3.674564063549041748e-01 -4.272452592849731445e-01
-4.774686098098754883e-01 -6.555174291133880615e-02 3.331441283226013184e-01 -1.315181255340576172e-01 -1.610329747200012207e-01 6.588699817657470703e-01 3.819743096828460693e-01 -1.830274462699890137e-01
-4.499471485614776611e-01 2.203937917947769165e-01 7.099843025207519531e-02 -1.777622401714324951e-01 1.264865845441818237e-01 5.349567532539367676e-01 5.992833375930786133e-01 -2.258669734001159668e-01
-1.587634831666946411e-01 -6.237744688987731934e-01 -2.138703130185604095e-02 -4.562461674213409424e-01 3.601568937301635742e-01 -1.118873208761215210e-01 3.853999674320220947e-01 -2.937967777252197266e-01
5.463979840278625488e-01 -2.630740404129028320e-01 -8.217990398406982422e-02 -1.486820578575134277e-01 -1.459448784589767456e-01 1.633606851100921631e-01 6.933824419975280762e-01 -2.731585800647735596e-01
-2.004104107618331909e-01 -4.496912360191345215e-01 1.102814972400665283e-01 -3.056328296661376953e-01 1.035543307662010193e-01 -3.704518973827362061e-01 4.684375226497650146e-01 -5.335243344306945801e-01
3.589848875999450684e-01 -8.858501911163330078e-02 -3.303574621677398682e-01 -3.772564828395843506e-01 -1.659878343343734741e-01 -2.106523662805557251e-01 5.941863059997558594e-01 -4.322502017021179199e-01
2.330872267484664917e-01 -6.258550882339477539e-01 1.435801982879638672e-01 2.212747931480407715e-01 -1.075924281030893326e-02 -1.445297151803970337e-01 6.055300235748291016e-01 -3.110092282295227051e-01
6.754548102617263794e-02 -4.027706980705261230e-01 4.298588037490844727e-01 4.137038812041282654e-02 1.454232484102249146e-01 3.570513427257537842e-01 6.797977089881896973e-01 -1.896435469388961792e-01
-2.639331817626953125e-01 -5.070567131042480469e-01 1.580097824335098267e-01 -4.420650601387023926e-01 3.014722466468811035e-01 4.439561069011688232e-01 3.233874440193176270e-01 -2.455240041017532349e-01
-3.615437150001525879e-01 -3.986853957176208496e-01 2.454660534858703613e-01 -7.588138431310653687e-02 2.859134674072265625e-01 3.049335479736328125e-01 -6.925074011087417603e-02 -6.817610263824462891e-01
1.114157289266586304e-01 1.071324124932289124e-01 -4.930790364742279053e-01 2.154175341129302979e-01 3.419075608253479004e-01 4.771559834480285645e-01 5.051021575927734375e-01 -2.947382926940917969e-01
-2.918622791767120361e-01 5.885764583945274353e-02 8.689329773187637329e-02 -1.287109255790710449e-01 -4.417202770709991455e-01 2.615737318992614746e-01 7.723250985145568848e-01 -1.649592369794845581e-01
-3.960759639739990234e-01 1.089463606476783752e-01 -1.250678002834320068e-01 -4.600540697574615479e-01 5.055570602416992188e-01 2.378721684217453003e-01 5.001714229583740234e-01 -2.040104568004608154e-01
-1.703282445669174194e-01 3.231979906558990479e-01 -2.841254174709320068e-01 -5.108866095542907715e-01 3.013429045677185059e-01 1.947717219591140747e-01 4.491240978240966797e-01 -4.408436119556427002e-01
-1.160717904567718506e-01 -4.304102435708045959e-02 -1.964935362339019775e-01 -5.074489116668701172e-01 2.560285031795501709e-01 -1.582188904285430908e-01 1.388688087463378906e-01 -7.607183456420898438e-01
-2.696593105792999268e-01 -4.687703847885131836e-01 -8.278335630893707275e-02 2.783662080764770508e-01 2.994311749935150146e-01 1.393737155012786388e-03 7.192707061767578125e-01 1.272251158952713013e-01
-5.770882368087768555e-01 -5.542349219322204590e-01 -3.431768715381622314e-02 -2.972762882709503174e-01 2.756717503070831299e-01 -7.318080216646194458e-02 2.314792424440383911e-01 -3.678436279296875000e-01
-9.088899940252304077e-03 -4.311974048614501953e-01 6.626434624195098877e-02 -1.435877084732055664e-01 4.484875798225402832e-01 -1.628563702106475830e-01 1.703619956970214844e-01 -7.295830249786376953e-01
-2.835315167903900146e-01 2.758583128452301025e-01 -3.478554487228393555e-01 -4.010421931743621826e-01 4.539305865764617920e-01 2.446635514497756958e-01 4.443067312240600586e-01 -3.136113286018371582e-01
-5.580479502677917480e-01 -3.589159846305847168e-01 -9.853734076023101807e-02 -2.674649059772491455e-01 2.459103912115097046e-01 -3.251455724239349365e-01 4.729569852352142334e-01 -2.977163493633270264e-01
-3.111762702465057373e-01 2.379439175128936768e-01 -5.197085738182067871e-01 -4.050660431385040283e-01 2.616487741470336914e-01 1.223157867789268494e-01 3.773737251758575439e-01 -4.319080412387847900e-01
3.433491289615631104e-01 -2.572271823883056641e-01 -4.752237498760223389e-01 1.406226754188537598e-01 -1.951570212841033936e-01 5.555226206779479980e-01 2.190003395080566406e-01 -4.191425740718841553e-01
1.148321107029914856e-01 -1.111868619918823242e-01 -4.174443483352661133e-01 3.233991861343383789e-01 2.279915064573287964e-01 6.833341717720031738e-01 3.115849196910858154e-01 -2.821230292320251465e-01
1.511831730604171753e-01 -5.219799280166625977e-01 3.042736649513244629e-01 8.600571751594543457e-02 5.593906342983245850e-02 -1.447317898273468018e-01 6.601026058197021484e-01 -3.806430399417877197e-01
-4.640368819236755371e-01 -4.488842487335205078e-01 2.234952300786972046e-01 -6.720995157957077026e-02 5.225335359573364258e-01 -2.287903800606727600e-02 4.584579169750213623e-01 -2.120300084352493286e-01
-3.913287818431854248e-01 -2.621479630470275879e-01 1.169698238372802734e-01 4.895343780517578125e-01 -8.121019601821899414e-02 4.105235934257507324e-01 5.826379060745239258e-01 1.011067256331443787e-01
-1.165051609277725220e-01 -2.656449675559997559e-01 -3.734187688678503036e-03 3.881102800369262695e-01 3.617749735713005066e-02 -2.064956165850162506e-02 8.717564344406127930e-01 -5.933966487646102905e-02
-6.027889251708984375e-01 -2.726820707321166992e-01 3.251492083072662354e-01 2.841565571725368500e-02 3.725312352180480957e-01 1.761900186538696289e-01 2.478354871273040771e-01 -4.738307297229766846e-01
-8.114901930093765259e-02 -2.077985703945159912e-01 3.515897095203399658e-01 2.711987122893333435e-03 5.338377356529235840e-01 -1.143203824758529663e-01 5.746690034866333008e-01 -4.453262984752655029e-01
-1.343388408422470093e-01 1.619991511106491089e-01 -1.111696437001228333e-01 -5.773930549621582031e-01 4.011259377002716064e-01 2.998885512351989746e-01 2.588801085948944092e-01 -5.404756665229797363e-01
4.232397973537445068e-01 9.900657087564468384e-02 -3.269663751125335693e-01 1.566236913204193115e-01 2.636089026927947998e-01 2.858941853046417236e-01 6.246764063835144043e-01 -3.717287480831146240e-01
3.486334681510925293e-01 -6.954620480537414551e-01 1.470750272274017334e-01 -1.986215822398662567e-02 -8.717668242752552032e-03 4.864962026476860046e-02 5.648261308670043945e-01 -2.264738529920578003e-01
3.562389910221099854e-01 -3.569351136684417725e-01 2.825765013694763184e-01 1.841029226779937744e-01 -1.541291922330856323e-01 3.163610026240348816e-02 6.162511110305786133e-01 -4.768916368484497070e-01
1.163740903139114380e-01 -5.956436395645141602e-01 -4.072408974170684814e-01 1.871430128812789917e-01 -1.065953001379966736e-01 6.039655804634094238e-01 1.847944259643554688e-01 -1.432205140590667725e-01
-4.065915644168853760e-01 -2.893550992012023926e-01 -7.980113625526428223e-01 7.765455543994903564e-02 6.727052479982376099e-02 -4.462577868252992630e-03 2.703889012336730957e-01 -1.744972169399261475e-01
-1.108216196298599243e-01 3.318919241428375244e-01 -3.741323947906494141e-01 3.682098165154457092e-02 -8.486426621675491333e-02 3.154180049896240234e-01 3.389217555522918701e-01 -7.174102067947387695e-01
-3.565489351749420166e-01 -3.232516348361968994e-01 6.215641275048255920e-02 -3.311525881290435791e-01 2.969377636909484863e-01 -3.296590745449066162e-01 4.561555683612823486e-01 -4.999305903911590576e-01
2.528333961963653564e-01 -2.925243675708770752e-01 -3.983318060636520386e-02 3.523266017436981201e-01 8.620030432939529419e-02 -1.050589159131050110e-01 8.073123693466186523e-01 -2.335873097181320190e-01
-1.038680374622344971e-01 -4.511275589466094971e-01 3.679941296577453613e-01 -2.697282135486602783e-01 2.201785743236541748e-01 4.330867826938629150e-01 5.838873982429504395e-01 -2.356024272739887238e-02
-2.972238063812255859e-01 -5.675228834152221680e-01 1.777716279029846191e-01 -7.476398348808288574e-02 7.759314030408859253e-02 6.790143996477127075e-02 7.309775948524475098e-01 8.616196364164352417e-02
2.492917925119400024e-01 -1.067788302898406982e-01 -4.592170417308807373e-01 3.173687756061553955e-01 2.423253208398818970e-01 5.920835137367248535e-01 3.063292503356933594e-01 -3.342554867267608643e-01
-1.354246586561203003e-01 -7.356819510459899902e-02 4.719423502683639526e-02 -6.587358117103576660e-01 2.299443483352661133e-01 5.446622371673583984e-01 2.791152000427246094e-01 -3.356355726718902588e-01
-3.463691473007202148e-01 -3.109691850841045380e-02 -2.108583450317382812e-01 -3.939148504287004471e-03 -4.287172555923461914e-01 -1.973064243793487549e-01 7.515227794647216797e-01 -2.169555872678756714e-01
1.532737910747528076e-01 -2.430122047662734985e-01 -7.245478034019470215e-01 -2.385926246643066406e-01 1.450906395912170410e-01 -1.302176564931869507e-01 4.967353940010070801e-01 -2.253936231136322021e-01
2.662190198898315430e-01 -3.745693862438201904e-01 2.758274972438812256e-01 -2.564433403313159943e-02 3.526578843593597412e-01 4.490461647510528564e-01 5.681239962577819824e-01 -2.516185343265533447e-01
2.997794449329376221e-01 -5.343980789184570312e-01 1.723697781562805176e-01 1.111049205064773560e-01 4.122613668441772461e-01 2.155317366123199463e-01 5.580657720565795898e-01 -2.337616831064224243e-01
-2.186000347137451172e-01 -6.335162520408630371e-01 3.345212638378143311e-01 1.816444545984268188e-01 -9.755259752273559570e-02 3.939311206340789795e-01 3.210359513759613037e-01 -3.717655539512634277e-01
-5.101571977138519287e-02 -1.792092323303222656e-01 8.927427977323532104e-02 -3.422553539276123047e-01 3.134924471378326416e-01 -2.849499881267547607e-01 3.649193942546844482e-01 -7.263144254684448242e-01
-3.329692035913467407e-02 -1.464897245168685913e-01 -4.409620910882949829e-02 -2.288747429847717285e-01 -1.698448210954666138e-01 2.039032280445098877e-01 9.225432872772216797e-01 -3.992823883891105652e-02
-6.073864102363586426e-01 -2.084293514490127563e-01 -2.454880177974700928e-01 -6.834182143211364746e-02 4.138786494731903076e-01 -1.845246404409408569e-01 5.603784322738647461e-01 -5.775006115436553955e-02
1.625081598758697510e-01 -4.301667511463165283e-01 -2.082447260618209839e-01 1.480538994073867798e-01 3.536836206912994385e-01 1.139718741178512573e-01 7.152559161186218262e-01 -2.712730169296264648e-01
-1.155838146805763245e-01 1.231878064572811127e-02 -7.535500917583703995e-03 3.975381851196289062e-01 4.532186388969421387e-01 6.473591923713684082e-01 1.959537863731384277e-01 -4.068370759487152100e-01
2.190900892019271851e-01 -2.218561172485351562e-01 -2.937966883182525635e-01 2.634026408195495605e-01 -4.599966704845428467e-01 2.999087870121002197e-01 5.912114381790161133e-01 -3.098528683185577393e-01
-1.966021656990051270e-01 -4.764366447925567627e-01 4.353843033313751221e-01 3.821378648281097412e-01 -1.293585151433944702e-01 2.196181192994117737e-02 5.073278546333312988e-01 -3.523767888545989990e-01
2.560016699135303497e-02 -7.522562742233276367e-01 1.304269582033157349e-01 6.344526261091232300e-02 4.304941594600677490e-01 2.991831302642822266e-01 3.641004860401153564e-01 -7.080811262130737305e-02
1.198006421327590942e-01 -6.534265279769897461e-01 3.539533615112304688e-01 -1.310682296752929688e-01 2.762185335159301758e-01 2.917844653129577637e-01 4.208538830280303955e-01 -2.786878943443298340e-01
8.863660693168640137e-02 -4.919434487819671631e-01 4.705279171466827393e-01 -1.319431960582733154e-01 2.779058516025543213e-01 2.223928272724151611e-01 4.046076536178588867e-01 -4.700340628623962402e-01
-3.533011972904205322e-01 -4.585992097854614258e-01 -3.429474532604217529e-01 -2.201002836227416992e-02 2.398472577333450317e-01 5.129589699208736420e-03 6.975157260894775391e-01 5.183056369423866272e-02
4.044060111045837402e-01 -2.758405506610870361e-01 -9.009970724582672119e-02 -8.561753481626510620e-02 -3.000852763652801514e-01 -5.656722187995910645e-02 6.930236816406250000e-01 -4.139887392520904541e-01
4.284152388572692871e-02 -1.926454715430736542e-03 -1.418831646442413330e-01 -2.933627068996429443e-01 -3.817861974239349365e-01 2.427667528390884399e-01 8.263797163963317871e-01 -6.609574705362319946e-02
-1.668755337595939636e-02 -6.902569532394409180e-02 -3.725262591615319252e-03 2.967620790004730225e-01 7.903919368982315063e-02 -1.911738663911819458e-01 9.069218039512634277e-01 -2.038957178592681885e-01
8.355573564767837524e-02 1.171124912798404694e-02 1.927426308393478394e-01 -1.900377869606018066e-01 2.017682418227195740e-03 -8.752666413784027100e-02 9.004507064819335938e-01 -3.180264234542846680e-01
2.861398160457611084e-01 1.255609393119812012e-01 -4.501127302646636963e-01 5.520885810256004333e-03 2.641895115375518799e-01 4.410502016544342041e-01 6.026481986045837402e-01 -2.687384784221649170e-01
-3.929478824138641357e-01 -4.461666941642761230e-01 -2.863493263721466064e-01 -4.751356318593025208e-02 3.204513788223266602e-01 -5.291671678423881531e-02 6.748960018157958984e-01 -3.605551272630691528e-02
4.501323103904724121e-01 -1.690259277820587158e-01 -1.306217163801193237e-01 -2.082152105867862701e-02 -7.325055450201034546e-02 -4.092047736048698425e-02 7.847787141799926758e-01 -3.583261668682098389e-01
8.772168308496475220e-02 -1.964691132307052612e-01 4.176366925239562988e-01 1.461527794599533081e-01 -2.111388556659221649e-02 2.185012251138687134e-01 7.538253068923950195e-01 -3.761419951915740967e-01
-1.720235645771026611e-01 -2.967771291732788086e-01 2.517097890377044678e-01 -5.378627181053161621e-01 2.848766185343265533e-02 2.679564058780670166e-01 1.896553933620452881e-01 -6.489189267158508301e-01
-3.204553723335266113e-01 -7.942140847444534302e-02 -3.127663731575012207e-01 1.706015765666961670e-01 1.301319450139999390e-01 -1.447960436344146729e-01 8.502607941627502441e-01 -5.682859942317008972e-02
2.242944538593292236e-01 -2.023475021123886108e-01 -1.541709899902343750e-01 3.332870304584503174e-01 -5.835594236850738525e-02 -1.667202413082122803e-01 8.355622291564941406e-01 -2.110289186239242554e-01
1.705209463834762573e-01 -5.986939072608947754e-01 8.136424422264099121e-02 1.589642763137817383e-01 -1.354538649320602417e-01 -4.755938425660133362e-02 6.998834013938903809e-01 -2.648624479770660400e-01
1.031289994716644287e-01 -5.010346770286560059e-01 -6.783725023269653320e-01 -3.494960442185401917e-02 -5.312256142497062683e-02 -1.569389551877975464e-01 4.817189872264862061e-01 -1.319592893123626709e-01
-4.940558671951293945e-01 -6.307154893875122070e-01 -2.788094878196716309e-01 3.480156511068344116e-02 -1.029119789600372314e-01 -7.561286538839340210e-02 4.975344538688659668e-01 -1.237422823905944824e-01
-4.680880606174468994e-01 -4.067742228507995605e-01 -6.987703591585159302e-02 -2.259908616542816162e-01 5.500083789229393005e-02 -3.831104040145874023e-01 3.676956593990325928e-01 -5.239034295082092285e-01
1.812011450529098511e-01 -4.790775477886199951e-01 -7.382223606109619141e-01 -1.203975733369588852e-02 -8.517073094844818115e-02 2.725381776690483093e-02 1.750760078430175781e-01 -3.922820985317230225e-01
-8.459600061178207397e-02 -4.795327484607696533e-01 -5.477862898260354996e-03 -5.489874258637428284e-02 -4.032702147960662842e-01 1.424851268529891968e-01 7.575952410697937012e-01 5.448497831821441650e-02
-1.164430454373359680e-01 -2.847630903124809265e-02 3.228121995925903320e-01 -1.485429108142852783e-01 -4.943731799721717834e-02 2.426698990166187286e-02 9.012288451194763184e-01 -2.100269496440887451e-01
-2.145622372627258301e-01 2.010585963726043701e-01 -1.580760776996612549e-01 -5.757416486740112305e-01 2.970064580440521240e-01 3.520037531852722168e-01 4.809919297695159912e-01 -3.370447158813476562e-01
-1.287162154912948608e-01 -4.432545304298400879e-01 1.040452420711517334e-01 -4.227420780807733536e-03 6.166127324104309082e-01 -1.911428123712539673e-01 3.827618658542633057e-01 -4.613683521747589111e-01
-5.911513566970825195e-01 -1.285888999700546265e-01 -2.654430270195007324e-01 -9.626871347427368164e-02 4.280230998992919922e-01 -1.250145733356475830e-01 4.100445806980133057e-01 -4.327914118766784668e-01
6.052370741963386536e-02 -6.060303449630737305e-01 2.261619716882705688e-01 6.828036857768893242e-04 3.646497428417205811e-02 4.143756330013275146e-01 6.323840022087097168e-01 -7.048319280147552490e-02
3.401175141334533691e-01 -3.120819330215454102e-01 -6.552118062973022461e-01 -2.788886427879333496e-01 7.922251522541046143e-02 2.342677116394042969e-02 4.867960214614868164e-01 -1.898634731769561768e-01
1.536396443843841553e-01 -1.779134422540664673e-01 -5.652331113815307617e-01 -2.666056454181671143e-01 2.859577834606170654e-01 -1.898920089006423950e-01 6.107432246208190918e-01 -2.516671717166900635e-01
-4.201568365097045898e-01 -6.300244480371475220e-02 -6.469358205795288086e-01 6.929525639861822128e-03 -3.876485163345932961e-03 -8.003952354192733765e-02 6.254349350929260254e-01 -5.774638056755065918e-02
6.195992231369018555e-02 9.416771680116653442e-02 -5.620416998863220215e-01 -4.205367565155029297e-01 1.199946999549865723e-01 3.210852742195129395e-01 5.201830267906188965e-01 -3.262923061847686768e-01
3.144615292549133301e-01 -4.138509631156921387e-01 4.155209660530090332e-02 1.577980071306228638e-01 4.172185063362121582e-01 2.577775418758392334e-01 6.730789542198181152e-01 -9.827784448862075806e-02
-2.561934292316436768e-01 -3.949589282274246216e-02 -2.250847369432449341e-01 -2.312635332345962524e-01 -3.952831625938415527e-01 6.132329106330871582e-01 5.375954508781433105e-01 -8.571493625640869141e-02
1.386881470680236816e-01 -3.100555241107940674e-01 -5.431026220321655273e-01 6.493681669235229492e-02 -3.108758628368377686e-01 4.781639575958251953e-01 1.790859848260879517e-01 -4.775955677032470703e-01
-3.792326152324676514e-01 2.593632973730564117e-02 -1.560748666524887085e-01 -4.879953265190124512e-01 4.583040773868560791e-01 5.390715003013610840e-01 1.323683261871337891e-01 -2.735852897167205811e-01
3.478135541081428528e-02 1.249366328120231628e-01 -2.660290598869323730e-01 6.720237433910369873e-02 -4.432005807757377625e-02 2.019944787025451660e-01 8.457527160644531250e-01 -3.870783150196075439e-01
7.642719149589538574e-02 -4.838594496250152588e-01 1.728695183992385864e-01 -5.663379430770874023e-01 1.560854315757751465e-01 3.822648823261260986e-01 1.902482509613037109e-01 -4.502586126327514648e-01
-1.842997968196868896e-01 -6.761057376861572266e-01 2.393736988306045532e-01 -4.153583571314811707e-02 3.619351387023925781e-01 4.551711082458496094e-01 2.213506251573562622e-01 -2.504309117794036865e-01
1.766467466950416565e-02 -4.130454063415527344e-01 -5.524127483367919922e-01 -2.763632917776703835e-03 -5.174336582422256470e-02 4.731262922286987305e-01 5.247064828872680664e-01 1.485635042190551758e-01
-7.868734747171401978e-02 -3.068525791168212891e-01 3.937472701072692871e-01 2.871272265911102295e-01 -1.801647618412971497e-02 4.647189080715179443e-01 6.489889621734619141e-01 -1.571495831012725830e-01
-1.408905833959579468e-01 6.175148487091064453e-02 3.591044247150421143e-01 -4.593365639448165894e-02 -1.910598874092102051e-01 1.778501868247985840e-01 8.563100695610046387e-01 -2.094502747058868408e-01
3.954926133155822754e-01 -6.816686391830444336e-01 4.666753113269805908e-03 1.407254487276077271e-01 1.407933682203292847e-01 3.338187932968139648e-02 4.632525146007537842e-01 -3.514942526817321777e-01
1.016475334763526917e-01 -3.908062279224395752e-01 -6.692564487457275391e-01 7.499253004789352417e-02 -1.387871652841567993e-01 -1.678692698478698730e-01 5.460816025733947754e-01 -1.943272352218627930e-01
-5.082386732101440430e-01 -1.683908253908157349e-01 -6.658481359481811523e-01 8.814918994903564453e-02 2.045493870973587036e-01 -1.256563514471054077e-01 3.803363442420959473e-01 -2.448024153709411621e-01
3.043502867221832275e-01 -3.565282821655273438e-01 -5.931953191757202148e-01 2.457429282367229462e-02 -1.144705042243003845e-01 3.228831887245178223e-01 3.546471297740936279e-01 -4.297001957893371582e-01
-6.746183615177869797e-03 2.269260138273239136e-01 -2.477131932973861694e-01 -5.972191095352172852e-01 1.160882413387298584e-02 1.571096479892730713e-01 4.253767728805541992e-01 -5.697920918464660645e-01
-6.705402582883834839e-02 5.681180208921432495e-02 -1.326596885919570923e-01 -1.786586828529834747e-03 -2.504668831825256348e-01 -2.784767746925354004e-01 8.636108040809631348e-01 -2.976034581661224365e-01
-2.194729298353195190e-01 2.235498577356338501e-01 -4.728294014930725098e-01 -5.295517444610595703e-01 1.447688341140747070e-01 2.540504336357116699e-01 3.832997381687164307e-01 -4.067507684230804443e-01
7.499078661203384399e-02 1.969839483499526978e-01 -2.590637803077697754e-01 2.813226878643035889e-01 2.081909626722335815e-01 4.072979390621185303e-01 4.508560895919799805e-01 -6.299293637275695801e-01
-6.585821509361267090e-01 -2.217839360237121582e-01 -2.177486270666122437e-01 3.833851963281631470e-02 -1.035120487213134766e-01 -3.595438003540039062e-01 4.075831770896911621e-01 -4.025999903678894043e-01
