# Supplementary material for: Where is your field going? A machine learning approach to study the relative motion of the domains of physics
Source: PLoS One. 2020 Jun 18;15(6):e0233997. doi: 10.1371/journal.pone.0233997 (PMC7302634; doi:10.1371/journal.pone.0233997)
Supplement: S5 Data — (ZIP) [file pone.0233997.s005.zip › 4/Pacs4Run_4_VS_500_embeddings1995-1999ED8.txt]

1.481197476387023926e-01 5.299992561340332031e-01 3.832994103431701660e-01 -3.735320866107940674e-01 -9.384391456842422485e-02 2.939817607402801514e-01 -4.436957240104675293e-01 -3.444106280803680420e-01
2.610344588756561279e-01 1.939009875059127808e-01 5.330007076263427734e-01 -4.669547975063323975e-01 -1.315158456563949585e-01 -1.954532600939273834e-02 5.585446357727050781e-01 -2.499526739120483398e-01
5.920558571815490723e-01 7.266729474067687988e-01 1.070504188537597656e-01 -2.740300297737121582e-01 -2.927289344370365143e-02 -7.457945495843887329e-02 8.741199225187301636e-02 1.442359536886215210e-01
-9.310226142406463623e-02 9.154424816370010376e-02 5.427980422973632812e-01 -5.518108010292053223e-01 2.365952730178833008e-01 5.658862590789794922e-01 2.443058043718338013e-02 -8.381589502096176147e-02
4.110769927501678467e-01 2.850001156330108643e-01 4.203489422798156738e-01 -1.563239097595214844e-01 -6.278545260429382324e-01 3.127304315567016602e-01 1.200524941086769104e-01 2.055380493402481079e-01
-2.697677910327911377e-01 2.985381186008453369e-01 6.767797470092773438e-01 8.963539148680865765e-04 1.418751329183578491e-01 2.451446801424026489e-01 3.366791307926177979e-01 -4.318464100360870361e-01
2.283033132553100586e-01 2.497080862522125244e-01 4.099240899085998535e-01 -2.638520598411560059e-01 2.682552859187126160e-02 7.811684012413024902e-01 1.035047844052314758e-01 -1.618981808423995972e-01
4.461311697959899902e-01 4.581269621849060059e-01 3.523798584938049316e-01 -1.713536679744720459e-01 -6.395595669746398926e-01 -1.141819134354591370e-01 1.240643709897994995e-01 9.338668547570705414e-03
-3.988352715969085693e-01 1.488319188356399536e-01 2.170042097568511963e-01 -7.793117761611938477e-01 -2.470697462558746338e-01 1.875763237476348877e-01 1.488108038902282715e-01 -2.144501358270645142e-01
4.645994901657104492e-01 5.126403570175170898e-01 1.653592288494110107e-01 -3.138766288757324219e-01 -1.433515250682830811e-01 6.064556837081909180e-01 6.443593651056289673e-02 5.472665280103683472e-02
5.820664763450622559e-02 -5.920824781060218811e-02 3.375652432441711426e-01 -8.574266433715820312e-01 7.150826044380664825e-03 3.491950035095214844e-01 1.262364834547042847e-01 7.779248803853988647e-02
-1.493589878082275391e-01 5.326480269432067871e-01 3.006398081779479980e-01 -2.918144464492797852e-01 -4.506224095821380615e-01 2.688892185688018799e-01 4.874292016029357910e-01 -7.408761233091354370e-02
-1.213590875267982483e-01 9.867992252111434937e-02 4.168496429920196533e-01 -6.211497783660888672e-01 4.326131343841552734e-01 2.006094455718994141e-01 -5.341853480786085129e-03 -4.341849386692047119e-01
-5.073758959770202637e-01 4.934896528720855713e-01 5.287117958068847656e-01 -2.989274859428405762e-01 9.115348011255264282e-02 1.547816842794418335e-01 2.531317174434661865e-01 1.838530153036117554e-01
3.686119569465517998e-03 -1.606737636029720306e-02 5.566428303718566895e-01 -4.196913242340087891e-01 9.649405628442764282e-02 6.983970999717712402e-01 -1.152821406722068787e-01 -5.810817703604698181e-02
-3.584559857845306396e-01 2.357967495918273926e-01 1.659779101610183716e-01 -7.665005922317504883e-01 -9.114599227905273438e-02 3.153292834758758545e-01 1.537509709596633911e-01 -2.635487914085388184e-01
-4.494632184505462646e-01 6.794075369834899902e-01 1.881049722433090210e-01 -4.745750725269317627e-01 1.146108359098434448e-01 1.279056221246719360e-01 1.505355536937713623e-01 1.537102609872817993e-01
6.577272899448871613e-03 -8.260335773229598999e-03 5.102905035018920898e-01 -2.293105125427246094e-01 -5.006325244903564453e-01 3.923079967498779297e-01 -5.183269977569580078e-01 -1.170786023139953613e-01
6.005633622407913208e-03 1.980005502700805664e-01 6.483052372932434082e-01 -2.419074922800064087e-01 -4.742467403411865234e-01 2.070448100566864014e-01 -3.418249785900115967e-01 3.119593262672424316e-01
7.011156082153320312e-01 2.349744886159896851e-01 2.359929084777832031e-01 -3.677779734134674072e-01 -1.337689757347106934e-01 3.236809861846268177e-04 2.475738823413848877e-01 -4.278827905654907227e-01
1.151788309216499329e-01 5.688064098358154297e-01 1.292697340250015259e-01 -3.628892004489898682e-01 -2.684785723686218262e-01 -7.384013384580612183e-02 4.028352200984954834e-01 -5.243898034095764160e-01
-2.354341596364974976e-01 5.848621726036071777e-01 1.405114680528640747e-01 -4.945374429225921631e-01 -7.399570196866989136e-02 -3.278715312480926514e-01 -4.699562191963195801e-01 -6.604816019535064697e-02
-1.699431100860238075e-03 1.857309639453887939e-01 4.260825812816619873e-01 -4.180976152420043945e-01 -4.792636930942535400e-01 4.483617544174194336e-01 -2.207456827163696289e-01 3.601368367671966553e-01
-4.972599074244499207e-02 3.393696844577789307e-01 3.732650578022003174e-01 -6.409367918968200684e-01 -1.906462609767913818e-01 2.521731555461883545e-01 4.808559417724609375e-01 3.269409760832786560e-02
-1.420447081327438354e-01 2.297570109367370605e-01 5.302714109420776367e-01 -6.200206279754638672e-01 -3.157151341438293457e-01 -4.118314385414123535e-02 3.639567792415618896e-01 1.660880595445632935e-01
-2.119229175150394440e-03 1.876893043518066406e-01 5.097312331199645996e-01 -4.622835218906402588e-01 -2.516807615756988525e-01 3.475433588027954102e-01 -2.108567804098129272e-01 5.124900341033935547e-01
-4.136120975017547607e-01 6.364179402589797974e-02 3.668449521064758301e-01 -7.038452029228210449e-01 -5.525905266404151917e-02 4.186050891876220703e-01 8.931358903646469116e-02 -9.295592457056045532e-02
-4.915862157940864563e-02 4.304276704788208008e-01 5.059875845909118652e-01 -4.482969343662261963e-01 3.601672053337097168e-01 2.053370475769042969e-01 2.376363277435302734e-01 3.563245236873626709e-01
1.138898059725761414e-01 3.323475122451782227e-01 3.536171019077301025e-01 -3.393355906009674072e-01 1.706821322441101074e-01 -2.603876292705535889e-01 -7.008233666419982910e-01 -2.197562456130981445e-01
1.715960353612899780e-01 4.638370275497436523e-01 1.302230358123779297e-01 -6.648590564727783203e-01 -1.192243397235870361e-01 -1.064444333314895630e-01 3.986490964889526367e-01 -3.345868587493896484e-01
-2.303139567375183105e-01 3.535308539867401123e-01 4.535610675811767578e-01 -5.755320191383361816e-01 -1.111075133085250854e-01 -2.142419070005416870e-01 4.050444364547729492e-01 -2.504218518733978271e-01
-1.194999888539314270e-01 4.938915669918060303e-01 5.217638015747070312e-01 2.296404242515563965e-01 -4.054473042488098145e-01 4.782741069793701172e-01 -1.351282149553298950e-01 7.365740090608596802e-02
7.509314268827438354e-02 5.507469773292541504e-01 2.417570501565933228e-01 -6.331993937492370605e-01 2.761260867118835449e-01 -2.556612156331539154e-02 3.448183834552764893e-01 -1.893457919359207153e-01
2.738477429375052452e-03 2.733600139617919922e-01 7.006658315658569336e-01 4.969764500856399536e-02 -3.136568367481231689e-01 3.069758713245391846e-01 -4.826867580413818359e-01 7.913972437381744385e-02
-1.086630225181579590e-01 3.748169839382171631e-01 4.276623129844665527e-01 -6.200135350227355957e-01 4.654195904731750488e-02 1.644940376281738281e-01 2.025088667869567871e-01 4.584305286407470703e-01
3.460889756679534912e-01 1.248297616839408875e-01 3.834951817989349365e-01 -6.765648126602172852e-01 -2.315580993890762329e-01 2.044064402580261230e-01 1.338579654693603516e-01 3.827694058418273926e-01
-1.232290193438529968e-01 -6.751273293048143387e-03 5.852055549621582031e-01 -4.347700178623199463e-01 -5.501351952552795410e-01 1.805572025477886200e-02 -3.821974992752075195e-01 6.502893567085266113e-02
-1.763485372066497803e-01 2.149851173162460327e-01 4.945918917655944824e-01 -1.592470407485961914e-01 -4.214994981884956360e-02 2.086524367332458496e-01 3.003749251365661621e-01 -7.191413640975952148e-01
-2.738840878009796143e-01 2.768137454986572266e-01 4.088952541351318359e-01 -7.174346446990966797e-01 -2.525686919689178467e-01 1.839992217719554901e-02 3.039683997631072998e-01 9.963693469762802124e-02
-2.779410183429718018e-01 3.749937415122985840e-01 1.837067455053329468e-01 -5.477547049522399902e-01 -5.260769277811050415e-02 3.955088853836059570e-01 3.503649234771728516e-01 -4.079150259494781494e-01
6.805083900690078735e-02 4.678344130516052246e-01 3.889741003513336182e-01 -5.542390942573547363e-01 3.164161443710327148e-01 -1.712006330490112305e-01 3.898122608661651611e-01 -1.914047896862030029e-01
-2.114110440015792847e-01 6.773900985717773438e-01 2.190356403589248657e-01 -4.466187059879302979e-01 -1.442421525716781616e-01 -4.638233408331871033e-02 4.243451356887817383e-01 -2.144232839345932007e-01
-1.645826548337936401e-01 2.129357904195785522e-01 5.684728026390075684e-01 -1.491617709398269653e-01 -7.970160990953445435e-02 2.291041612625122070e-01 3.682444393634796143e-01 -6.226679682731628418e-01
-3.494433164596557617e-01 5.351299047470092773e-01 4.436590373516082764e-01 -1.987612545490264893e-01 1.524287611246109009e-01 -8.962792903184890747e-02 2.607388496398925781e-01 -5.058985352516174316e-01
-3.292562067508697510e-01 2.626561522483825684e-01 5.494009256362915039e-01 -4.227187037467956543e-01 -2.745130360126495361e-01 -5.867846310138702393e-02 4.659505784511566162e-01 -2.148468196392059326e-01
-9.525884687900543213e-02 2.839743793010711670e-01 4.055372178554534912e-01 -6.884627938270568848e-01 -2.119050621986389160e-01 7.084999233484268188e-02 4.646616280078887939e-01 -7.751642167568206787e-02
-1.744961291551589966e-01 2.045451700687408447e-01 5.481766462326049805e-01 -6.067526936531066895e-01 -1.108106449246406555e-01 -2.120719552040100098e-01 3.529988229274749756e-01 -2.778564989566802979e-01
3.361700847744941711e-02 1.034351214766502380e-01 2.521859407424926758e-01 -6.890246272087097168e-01 -7.460875064134597778e-02 -1.106511522084474564e-02 -6.641676425933837891e-01 -5.487191304564476013e-02
4.070692658424377441e-01 9.830120019614696503e-03 6.500666737556457520e-01 -1.762564033269882202e-01 -3.127874135971069336e-01 -3.931454718112945557e-01 2.681633085012435913e-02 -3.569687008857727051e-01
-7.331977039575576782e-02 3.935865759849548340e-01 4.984011352062225342e-01 -3.296826183795928955e-01 4.684377312660217285e-01 2.020621746778488159e-01 2.063706368207931519e-01 -4.239901900291442871e-01
2.493055313825607300e-01 1.117091029882431030e-01 5.020834207534790039e-01 -6.354037523269653320e-01 8.755858242511749268e-02 5.011225938796997070e-01 -9.138280153274536133e-02 4.899967089295387268e-02
1.063864156603813171e-01 5.296155214309692383e-01 3.126389980316162109e-01 -4.010220170021057129e-01 -1.601552069187164307e-01 2.770940959453582764e-01 5.591413378715515137e-01 -1.858972460031509399e-01
4.697033762931823730e-02 4.473536908626556396e-01 6.180510520935058594e-01 -2.451740354299545288e-01 9.183102846145629883e-02 2.340643256902694702e-01 3.780004084110260010e-01 3.866105973720550537e-01
1.088889539241790771e-01 6.376795172691345215e-01 2.177703678607940674e-01 -3.204959332942962646e-01 -9.823968261480331421e-02 -1.032431721687316895e-01 4.312274456024169922e-01 -4.744461476802825928e-01
-1.271905750036239624e-01 2.657839059829711914e-01 2.430951446294784546e-01 -3.226933777332305908e-01 2.006148844957351685e-01 6.850869953632354736e-02 -7.512950301170349121e-01 -3.749282062053680420e-01
4.848499968647956848e-02 4.453359544277191162e-01 3.672721982002258301e-01 -4.506256878376007080e-01 -2.753919064998626709e-01 3.010922670364379883e-01 5.428406000137329102e-01 -1.413167547434568405e-02
-3.538863956928253174e-01 3.628697693347930908e-01 6.823209524154663086e-01 -3.510194271802902222e-02 -3.704255223274230957e-01 1.041786521673202515e-01 -3.025923967361450195e-01 1.914822459220886230e-01
2.730529904365539551e-01 2.775695621967315674e-01 5.042764544486999512e-01 -1.141685470938682556e-01 9.689407050609588623e-02 7.560395002365112305e-01 3.859183285385370255e-03 -8.304882794618606567e-03
9.040849655866622925e-02 4.865120053291320801e-01 6.452403068542480469e-01 -2.270894348621368408e-01 -2.044037729501724243e-01 -4.419105947017669678e-01 1.257263123989105225e-01 1.853506863117218018e-01
3.878625482320785522e-02 4.121852219104766846e-01 4.255211055278778076e-01 -3.600843846797943115e-01 -2.606677412986755371e-01 3.068079352378845215e-01 5.776740312576293945e-01 -1.486063897609710693e-01
2.474955618381500244e-01 5.460824966430664062e-01 2.479957491159439087e-01 -4.046192169189453125e-01 -2.499869316816329956e-01 -1.574700027704238892e-01 4.727832973003387451e-01 -3.232751786708831787e-01
-2.213295102119445801e-01 1.481455564498901367e-01 5.187827944755554199e-01 -4.919750392436981201e-01 2.477107644081115723e-01 8.645353838801383972e-03 2.107167840003967285e-01 -5.586178898811340332e-01
1.988561749458312988e-01 2.085986286401748657e-01 7.103155255317687988e-01 2.013596519827842712e-02 1.340116560459136963e-01 5.278162956237792969e-01 2.064168006181716919e-01 -2.698744535446166992e-01
-2.275761514902114868e-01 4.331975877285003662e-01 4.418994188308715820e-01 -5.426083803176879883e-01 -2.009054124355316162e-01 -1.296008825302124023e-01 4.556143283843994141e-01 -7.814171910285949707e-02
-8.845330774784088135e-02 -3.042683936655521393e-03 7.977083325386047363e-01 -1.961047500371932983e-01 -8.406451903283596039e-03 7.196412235498428345e-02 -5.584060549736022949e-01 1.744600199162960052e-02
-4.914569482207298279e-02 6.021422147750854492e-01 2.851192653179168701e-01 1.397757511585950851e-02 -3.723351657390594482e-01 5.964477062225341797e-01 -2.228564172983169556e-01 9.732837229967117310e-02
-1.671266406774520874e-01 -6.387917697429656982e-02 4.651496112346649170e-01 -4.836635291576385498e-01 7.672746200114488602e-03 7.142660021781921387e-01 -4.241495952010154724e-02 -7.523133605718612671e-02
2.902604341506958008e-01 1.039738282561302185e-01 4.991766512393951416e-01 -2.984175980091094971e-01 9.948292374610900879e-02 7.320836186408996582e-01 -1.179342269897460938e-01 -8.340404927730560303e-02
1.708576381206512451e-01 4.140356481075286865e-01 2.700839042663574219e-01 -5.436059236526489258e-01 2.797304987907409668e-01 -3.730853199958801270e-01 -4.614697694778442383e-01 2.309455536305904388e-02
-4.309086874127388000e-02 1.076411455869674683e-01 7.378974556922912598e-01 -2.404553815722465515e-02 -7.050457596778869629e-02 2.395174056291580200e-01 3.037102222442626953e-01 -5.356365442276000977e-01
-3.925887048244476318e-01 2.929463982582092285e-01 3.364209532737731934e-01 -5.923160314559936523e-01 -1.097981780767440796e-01 -2.764346599578857422e-01 1.597644984722137451e-01 -4.266647100448608398e-01
4.768598377704620361e-01 1.585554480552673340e-01 3.057017028331756592e-01 -2.390617281198501587e-01 1.282603591680526733e-01 5.187299847602844238e-01 -1.519396454095840454e-01 -5.368832349777221680e-01
6.528426408767700195e-01 -4.468102008104324341e-02 6.102617979049682617e-01 -3.008177280426025391e-01 -2.716778218746185303e-01 -8.306482806801795959e-03 1.518688648939132690e-01 1.093039810657501221e-01
2.817557156085968018e-01 1.659727841615676880e-01 5.447116494178771973e-01 -3.198364973068237305e-01 5.654320716857910156e-01 2.353990077972412109e-01 -1.233723759651184082e-01 -3.220461606979370117e-01
3.355883359909057617e-01 4.916234612464904785e-01 2.012332975864410400e-01 -4.925463497638702393e-01 -1.630721390247344971e-01 -7.151845097541809082e-02 4.552300274372100830e-01 -3.516367375850677490e-01
5.576309934258460999e-02 -3.245599567890167236e-02 6.749960780143737793e-01 -3.649597465991973877e-01 -4.501667618751525879e-01 4.463449120521545410e-02 -4.480791389942169189e-01 4.005581140518188477e-02
4.077610075473785400e-01 5.397609472274780273e-01 1.356462091207504272e-01 3.665575385093688965e-02 -2.446439862251281738e-01 2.559401392936706543e-01 -2.958512306213378906e-01 -5.565622448921203613e-01
4.636211693286895752e-02 1.946894824504852295e-01 7.712286114692687988e-01 2.088989596813917160e-03 -4.206408262252807617e-01 1.681441068649291992e-01 -3.580671846866607666e-01 1.781164556741714478e-01
1.421160697937011719e-01 -4.254445433616638184e-02 6.399092078208923340e-01 -4.801991283893585205e-01 5.337408185005187988e-01 9.594798833131790161e-02 -8.206640928983688354e-02 -1.926081776618957520e-01
3.526192903518676758e-01 2.854562401771545410e-01 6.651176810264587402e-01 1.513306349515914917e-01 1.664663404226303101e-01 5.437301993370056152e-01 6.681915372610092163e-02 3.276222944259643555e-02
-1.906369179487228394e-01 6.705021858215332031e-01 2.318594753742218018e-01 -1.433261632919311523e-01 -2.230809926986694336e-01 5.160815119743347168e-01 -2.675502598285675049e-01 2.282429486513137817e-01
4.366122186183929443e-01 5.774116516113281250e-02 4.394272267818450928e-01 -5.505749583244323730e-01 4.588128030300140381e-01 4.121528193354606628e-02 3.208354115486145020e-02 -3.107563853263854980e-01
1.249581277370452881e-01 9.277305006980895996e-02 3.885029256343841553e-01 -4.754764139652252197e-01 -5.056023001670837402e-01 -5.501370131969451904e-02 -5.787174701690673828e-01 -7.205550372600555420e-02
1.651352457702159882e-02 4.611665904521942139e-01 4.327655434608459473e-01 -3.007160723209381104e-01 -1.657039374113082886e-01 1.599437594413757324e-01 5.864437818527221680e-01 -3.352316617965698242e-01
-3.465220332145690918e-01 1.065586507320404053e-01 3.432763218879699707e-01 -5.797888040542602539e-01 -1.683535128831863403e-01 2.439767867326736450e-01 -5.712189078330993652e-01 -2.038285322487354279e-02
-2.206606119871139526e-01 5.064734220504760742e-01 6.352916359901428223e-01 7.055055350065231323e-02 -2.430756241083145142e-01 -8.297901600599288940e-02 -4.512608945369720459e-01 1.288925111293792725e-01
2.389038056135177612e-01 3.415415883064270020e-01 2.051172405481338501e-01 3.650329634547233582e-02 -4.571901559829711914e-01 2.357534170150756836e-01 -3.508575558662414551e-01 -6.286214590072631836e-01
1.602179855108261108e-01 6.849352503195405006e-04 6.511710286140441895e-01 -2.111815363168716431e-01 2.749266624450683594e-01 2.895767092704772949e-01 6.146240606904029846e-02 -5.852276086807250977e-01
9.033828973770141602e-02 5.213249325752258301e-01 3.597892820835113525e-01 -3.170012831687927246e-01 -2.743535041809082031e-01 3.956883847713470459e-01 5.039209127426147461e-01 6.592235714197158813e-02
-8.800952136516571045e-02 4.877321124076843262e-01 4.730937480926513672e-01 -1.360686421394348145e-01 -3.069994151592254639e-01 4.154298901557922363e-01 -1.738113164901733398e-01 4.636791348457336426e-01
-1.221678107976913452e-01 -5.496309697628021240e-02 7.136685252189636230e-01 -4.088214337825775146e-01 -1.875163465738296509e-01 -2.018320560455322266e-01 -4.786371290683746338e-01 2.458485402166843414e-02
-2.416859865188598633e-01 2.778889536857604980e-01 3.140361607074737549e-01 -8.206085562705993652e-01 2.175711393356323242e-01 1.196902021765708923e-01 1.747480183839797974e-01 -1.219906751066446304e-02
-1.480373144149780273e-01 5.297229290008544922e-01 3.024865984916687012e-01 -3.329491913318634033e-01 3.703832328319549561e-01 2.925700843334197998e-01 1.224193498492240906e-01 -5.073046088218688965e-01
-2.767698168754577637e-01 3.082417547702789307e-01 2.987650930881500244e-01 -4.235425889492034912e-01 -2.000365406274795532e-01 -1.904838979244232178e-01 -6.330558061599731445e-01 -2.875383794307708740e-01
5.123892333358526230e-03 7.132155448198318481e-02 5.686541199684143066e-01 -3.877078592777252197e-01 -4.088470935821533203e-01 -4.570310935378074646e-02 -5.923745036125183105e-01 -3.240048885345458984e-02
1.986495703458786011e-01 3.082076013088226318e-01 4.128380715847015381e-01 -1.953711211681365967e-01 2.306598424911499023e-02 7.975994944572448730e-01 8.984072506427764893e-02 -1.103310883045196533e-01
-1.652733534574508667e-01 4.513357281684875488e-01 2.008860558271408081e-01 -6.862071752548217773e-01 -1.226836666464805603e-01 -6.646320223808288574e-02 3.887153267860412598e-01 -2.952576875686645508e-01
5.841989070177078247e-02 9.181270748376846313e-02 6.718351840972900391e-01 -2.405754327774047852e-01 -4.305865168571472168e-01 -3.942903131246566772e-03 -5.381247401237487793e-01 6.260862201452255249e-02
1.301773339509963989e-01 -8.740333467721939087e-02 7.287412285804748535e-01 -2.697107195854187012e-01 2.039370238780975342e-01 1.238399520516395569e-01 1.209311261773109436e-01 -5.477734804153442383e-01
5.099992156028747559e-01 8.866196125745773315e-02 4.584768414497375488e-01 -1.675714366137981415e-02 -6.821914575994014740e-03 5.821657776832580566e-01 -2.373430281877517700e-01 -3.553349077701568604e-01
-3.272727131843566895e-01 2.076215147972106934e-01 5.457706451416015625e-01 -5.021907687187194824e-01 3.620397448539733887e-01 -1.303685009479522705e-01 6.726097315549850464e-02 -3.835777044296264648e-01
-1.694933138787746429e-02 4.985505938529968262e-01 2.669106125831604004e-01 -5.464933514595031738e-01 -1.023524999618530273e-01 1.964816451072692871e-01 5.482066869735717773e-01 -1.779106110334396362e-01
4.963237047195434570e-01 4.454371333122253418e-01 4.645039513707160950e-02 -4.445694983005523682e-01 -1.665514111518859863e-01 1.870113015174865723e-01 2.735620439052581787e-01 -4.667977988719940186e-01
4.262048304080963135e-01 5.717768669128417969e-01 -9.742061048746109009e-02 -3.187494874000549316e-01 2.946026390418410301e-03 5.613242983818054199e-01 1.401799730956554413e-02 -2.550267279148101807e-01
1.454163342714309692e-01 2.197701036930084229e-01 7.485537528991699219e-01 -2.307437658309936523e-01 -1.091930642724037170e-01 -3.551049232482910156e-01 2.816853821277618408e-01 -3.156115412712097168e-01
-1.624825447797775269e-01 2.108881622552871704e-01 5.670609474182128906e-01 -3.642245009541511536e-02 -4.555143117904663086e-01 -1.383397579193115234e-01 2.817921638488769531e-01 -5.479077696800231934e-01
-2.767645418643951416e-01 3.002689182758331299e-01 2.642304599285125732e-01 -7.991440296173095703e-01 -2.006230354309082031e-01 1.082819104194641113e-01 2.695097625255584717e-01 1.345348637551069260e-02
-1.182442754507064819e-01 8.483533561229705811e-02 5.349414944648742676e-01 -6.905508041381835938e-01 3.976883888244628906e-01 1.485978905111551285e-02 1.166782155632972717e-01 -2.093029022216796875e-01
3.086720779538154602e-02 3.638736009597778320e-01 3.328669071197509766e-01 -2.170289158821105957e-01 -7.961822748184204102e-01 7.057680934667587280e-02 -1.341288834810256958e-01 2.277353256940841675e-01
-1.715279817581176758e-01 5.762872695922851562e-01 4.151556193828582764e-01 -3.528208732604980469e-01 7.021123915910720825e-02 3.822425305843353271e-01 3.611449301242828369e-01 2.452949583530426025e-01
-4.651126861572265625e-01 5.873583555221557617e-01 2.041752189397811890e-01 -5.884802341461181641e-01 5.547282472252845764e-02 4.820308834314346313e-02 1.947891265153884888e-01 8.567455410957336426e-02
-3.219709694385528564e-01 5.123107433319091797e-01 4.802768528461456299e-01 -5.027743577957153320e-01 2.651380300521850586e-01 -2.080454863607883453e-02 2.179420292377471924e-01 1.794292628765106201e-01
7.940940558910369873e-02 6.144363284111022949e-01 2.048452794551849365e-01 -2.303020060062408447e-01 -2.381889224052429199e-01 4.813580513000488281e-01 -2.990963757038116455e-01 3.785012960433959961e-01
1.352323144674301147e-01 7.842539250850677490e-02 6.036484837532043457e-01 -4.036812186241149902e-01 6.151732206344604492e-01 6.631172448396682739e-02 -1.028681695461273193e-01 -2.340820580720901489e-01
3.550505638122558594e-02 4.814531207084655762e-01 3.155144751071929932e-01 -6.319997906684875488e-01 -2.783826366066932678e-02 -2.621615538373589516e-03 5.073072910308837891e-01 -9.912841022014617920e-02
1.518981307744979858e-01 6.665115356445312500e-01 1.270365864038467407e-01 -2.706434428691864014e-01 -2.488598413765430450e-02 -1.169232279062271118e-01 -6.498778462409973145e-01 -8.167976140975952148e-02
5.129801630973815918e-01 3.696543872356414795e-01 6.552470326423645020e-01 1.348475068807601929e-01 -2.020279169082641602e-01 -1.925509124994277954e-01 2.542978525161743164e-01 -1.005778834223747253e-01
7.338611036539077759e-02 3.523349761962890625e-02 7.774885892868041992e-01 -3.856567144393920898e-01 -2.800068557262420654e-01 -1.042881235480308533e-01 -3.179246187210083008e-01 2.231539189815521240e-01
-2.188196629285812378e-01 4.860060214996337891e-01 4.851992726325988770e-01 -2.033468633890151978e-01 2.981596291065216064e-01 3.051910102367401123e-01 2.691466510295867920e-01 -4.297291636466979980e-01
1.540181599557399750e-02 -8.722079545259475708e-02 5.185392498970031738e-01 -5.389498472213745117e-01 -1.680387556552886963e-01 1.338203847408294678e-01 -6.217492818832397461e-01 -9.391607716679573059e-03
3.972823023796081543e-01 2.618325948715209961e-01 6.610102057456970215e-01 -1.988918147981166840e-02 -3.826358020305633545e-01 -3.705351948738098145e-01 -7.736938446760177612e-02 -2.158425003290176392e-01
-3.214770182967185974e-02 2.027717232704162598e-01 6.243783831596374512e-01 -4.832929670810699463e-01 -4.657618105411529541e-01 2.130853086709976196e-01 -5.124839395284652710e-02 2.635603845119476318e-01
-5.504302382469177246e-01 1.820083409547805786e-01 2.792129516601562500e-01 -6.976237297058105469e-01 -1.119403317570686340e-01 1.010523363947868347e-01 1.037640646100044250e-01 -2.564206719398498535e-01
-1.837277561426162720e-01 4.017620086669921875e-01 5.960499048233032227e-01 -3.077542781829833984e-01 6.140813697129487991e-03 -1.576026380062103271e-01 3.716616332530975342e-01 -4.379890561103820801e-01
6.361004710197448730e-02 4.584622383117675781e-01 3.124002926051616669e-02 -8.168805390596389771e-02 -6.116185188293457031e-01 1.381020694971084595e-01 -1.599945724010467529e-01 -5.994744896888732910e-01
1.829089373350143433e-01 4.958717152476310730e-02 7.714650034904479980e-01 -3.190862834453582764e-01 -1.578394025564193726e-01 -4.348541051149368286e-02 -4.170789122581481934e-01 2.575889825820922852e-01
5.996444821357727051e-01 5.890445113182067871e-01 1.961356848478317261e-01 -3.074628114700317383e-02 -2.768286466598510742e-01 4.982304945588111877e-02 1.677356064319610596e-01 -3.831279575824737549e-01
-2.461393773555755615e-01 7.023592591285705566e-01 2.674244344234466553e-01 -3.952395915985107422e-02 -3.206180930137634277e-01 2.721832990646362305e-01 -4.100133478641510010e-01 1.674461662769317627e-01
-1.426852792501449585e-01 2.982543706893920898e-01 4.704998731613159180e-01 -4.550048708915710449e-02 1.928194798529148102e-02 2.462771534919738770e-01 3.008137047290802002e-01 -7.181444764137268066e-01
-4.960565641522407532e-02 3.376061320304870605e-01 2.737852632999420166e-01 -5.015679597854614258e-01 -3.643153905868530273e-01 -1.003159657120704651e-01 -6.425668001174926758e-01 -3.676289692521095276e-02
4.312028288841247559e-01 5.604821443557739258e-01 3.508995473384857178e-01 -9.569266438484191895e-02 -4.587960839271545410e-01 -3.775607943534851074e-01 -2.772184275090694427e-02 -1.175669506192207336e-01
-8.770969510078430176e-02 2.799796760082244873e-01 3.628202974796295166e-01 -6.445527076721191406e-01 4.075000882148742676e-01 -2.899726331233978271e-01 5.094874277710914612e-02 -3.377800583839416504e-01
-1.730492264032363892e-01 5.310048535466194153e-02 1.580395102500915527e-01 -7.152556777000427246e-01 -1.361566334962844849e-01 5.503592491149902344e-01 1.114732772111892700e-01 -3.111380040645599365e-01
-1.087597683072090149e-01 3.593892157077789307e-01 4.170622825622558594e-01 -2.356479465961456299e-01 -1.399742215871810913e-01 5.935148596763610840e-01 -3.886113464832305908e-01 3.266013562679290771e-01
4.636291265487670898e-01 -2.201483547687530518e-01 5.192429423332214355e-01 -6.235052943229675293e-01 -9.197260253131389618e-03 1.736901253461837769e-01 1.566258072853088379e-02 2.184322327375411987e-01
3.928789198398590088e-01 3.855223357677459717e-01 2.196328341960906982e-01 -3.758535161614418030e-02 1.777513772249221802e-01 5.801959037780761719e-01 -7.676649093627929688e-02 -5.227346420288085938e-01
-1.523314118385314941e-01 6.467847228050231934e-01 3.202937543392181396e-01 -9.099057316780090332e-02 -1.366118639707565308e-01 4.764793217182159424e-01 -3.706871867179870605e-01 2.539544701576232910e-01
-3.848696127533912659e-02 3.772801756858825684e-01 3.437419831752777100e-01 -2.724414467811584473e-01 2.219622433185577393e-01 4.231470823287963867e-01 1.922688782215118408e-01 -6.312744617462158203e-01
-1.686227768659591675e-01 1.339857429265975952e-01 5.484437346458435059e-01 -2.029876708984375000e-01 -1.221643611788749695e-01 1.036643683910369873e-01 3.235037922859191895e-01 -6.937540173530578613e-01
4.135294258594512939e-01 5.496248006820678711e-01 -7.323416881263256073e-03 -4.822283685207366943e-01 -5.981903150677680969e-02 4.324816633015871048e-03 2.268460541963577271e-01 -4.891339242458343506e-01
-3.549961745738983154e-01 3.266628980636596680e-01 3.638070225715637207e-01 -6.499563455581665039e-01 -3.009696006774902344e-01 -1.519288718700408936e-01 3.086054921150207520e-01 -5.973099544644355774e-02
1.352963000535964966e-01 5.388536453247070312e-01 2.555739581584930420e-01 -2.477171719074249268e-01 -2.870447337627410889e-01 4.670897722244262695e-01 -3.082914948463439941e-01 4.111430943012237549e-01
-9.133533388376235962e-02 1.363973617553710938e-01 2.157090157270431519e-01 -6.436923742294311523e-01 -1.436805874109268188e-01 2.199201285839080811e-01 -6.657035350799560547e-01 3.627681406214833260e-03
3.744437992572784424e-01 5.955665707588195801e-01 -9.284871071577072144e-02 -5.476068854331970215e-01 -1.692865341901779175e-01 3.495766818523406982e-01 7.391763478517532349e-02 -2.006802260875701904e-01
-2.385597527027130127e-01 1.878684163093566895e-01 5.556378960609436035e-01 -1.390862017869949341e-01 2.006062716245651245e-01 3.765297532081604004e-01 1.566692143678665161e-01 -6.108628511428833008e-01
3.571022152900695801e-01 6.085405945777893066e-01 3.081248700618743896e-01 -8.597265183925628662e-02 -3.446210026741027832e-01 -4.595218896865844727e-01 -1.499596238136291504e-01 -2.177436202764511108e-01
-1.950901597738265991e-01 5.526822209358215332e-01 4.756425321102142334e-01 3.009903244674205780e-02 1.860038936138153076e-01 2.517130970954895020e-01 -5.705028772354125977e-01 7.687671482563018799e-02
-2.265454269945621490e-02 8.557167649269104004e-01 1.767967939376831055e-01 5.287916958332061768e-02 -1.830442808568477631e-02 3.406201004981994629e-01 -3.193994462490081787e-01 1.216927319765090942e-01
-9.429694712162017822e-02 4.561076164245605469e-01 4.927072823047637939e-01 -3.737483620643615723e-01 1.961793154478073120e-01 4.243853986263275146e-01 2.729598283767700195e-01 3.279165327548980713e-01
-2.007264941930770874e-01 5.972902104258537292e-02 8.452120423316955566e-01 -1.477411687374114990e-01 -1.872286349534988403e-01 9.092520922422409058e-02 -4.097876250743865967e-01 9.317983686923980713e-02
9.378255158662796021e-02 4.390269517898559570e-01 1.774611920118331909e-01 -4.321826100349426270e-01 -1.915930062532424927e-01 -1.955207884311676025e-01 -7.038977742195129395e-01 -9.888103604316711426e-02
-2.346910238265991211e-01 9.856230765581130981e-02 7.257186770439147949e-01 -2.257677167654037476e-01 -3.199159502983093262e-01 -1.183698549866676331e-01 -4.901782870292663574e-01 -3.057169541716575623e-02
-7.668513804674148560e-02 5.078957974910736084e-02 5.837886333465576172e-01 -3.311669230461120605e-01 4.724647402763366699e-01 3.766167461872100830e-01 -1.133966669440269470e-01 -4.039023220539093018e-01
-4.173887670040130615e-01 2.100281268358230591e-01 5.088478326797485352e-01 -5.313555002212524414e-01 2.582122683525085449e-01 -1.185770332813262939e-01 8.616100251674652100e-02 -3.901952207088470459e-01
-3.963099420070648193e-02 5.748015046119689941e-01 2.540439665317535400e-01 1.267484426498413086e-01 -3.361066877841949463e-01 3.707322478294372559e-01 -5.731433629989624023e-01 -9.233399480581283569e-02
-2.866925001144409180e-01 7.889865636825561523e-01 1.428289264440536499e-01 -4.393190890550613403e-02 -1.547315269708633423e-01 4.065153896808624268e-01 -2.854959666728973389e-01 4.767700284719467163e-02
-2.330926209688186646e-01 6.012859940528869629e-01 4.283147752285003662e-01 -3.203475177288055420e-01 3.047625720500946045e-01 2.964571416378021240e-01 3.260998129844665527e-01 1.045886129140853882e-01
3.243388533592224121e-01 3.712064027786254883e-01 5.556672215461730957e-01 -1.619966477155685425e-01 6.136687397956848145e-01 1.951507776975631714e-01 7.763883471488952637e-02 3.605728968977928162e-02
-6.371851265430450439e-02 3.287790417671203613e-01 4.186542630195617676e-01 -3.238715231418609619e-01 8.893853425979614258e-02 1.456904560327529907e-01 4.104901850223541260e-01 -6.403453350067138672e-01
2.381043583154678345e-01 8.321835845708847046e-02 4.129986166954040527e-01 -2.923671603202819824e-01 2.575135529041290283e-01 5.937678813934326172e-01 -2.364563494920730591e-01 -4.533755183219909668e-01
-8.956906944513320923e-02 -2.407206967473030090e-02 5.907247662544250488e-01 -3.857614099979400635e-01 -4.298051595687866211e-01 9.924900531768798828e-02 -5.434546470642089844e-01 -6.086601316928863525e-02
-3.511980772018432617e-01 1.912022978067398071e-01 4.611802399158477783e-01 -4.431428909301757812e-01 4.435209929943084717e-01 2.006183713674545288e-01 -4.707730934023857117e-02 -4.380226731300354004e-01
4.894367158412933350e-01 1.190595105290412903e-01 1.405956745147705078e-01 -4.427233636379241943e-01 -4.210243225097656250e-01 -6.368433684110641479e-02 -2.805007994174957275e-01 -5.201033353805541992e-01
9.094331413507461548e-02 2.442946285009384155e-01 1.307739913463592529e-01 -6.559838056564331055e-01 4.149438813328742981e-02 1.994796395301818848e-01 -6.656706929206848145e-01 1.232256297953426838e-03
-3.478735685348510742e-01 5.353685617446899414e-01 4.691483080387115479e-01 -1.187904328107833862e-01 8.912118151783943176e-03 -1.744402796030044556e-01 2.554943561553955078e-01 -5.122178196907043457e-01
2.292951345443725586e-01 6.580740809440612793e-01 9.407804906368255615e-02 -3.533140420913696289e-01 1.368336472660303116e-02 -2.205413579940795898e-01 -5.670800805091857910e-01 -1.013662517070770264e-01
-6.337920576333999634e-02 6.227577328681945801e-01 3.799954056739807129e-01 -2.101102471351623535e-01 -3.985321223735809326e-01 -4.579316377639770508e-01 -4.642473906278610229e-02 2.211983799934387207e-01
3.398916125297546387e-01 -1.078429818153381348e-01 1.638734340667724609e-01 -5.724832415580749512e-01 -4.609735310077667236e-01 4.448040202260017395e-02 -2.443034052848815918e-01 -4.940576255321502686e-01
3.823398947715759277e-01 4.862579405307769775e-01 5.861358642578125000e-01 -4.916780814528465271e-02 1.057531982660293579e-01 -4.362034499645233154e-01 1.452546864748001099e-01 -2.209994792938232422e-01
-2.099031507968902588e-01 3.928048610687255859e-01 3.495896756649017334e-01 -2.460511475801467896e-01 -3.567836880683898926e-01 -1.880292147397994995e-01 -6.542542576789855957e-01 -1.679070144891738892e-01
-1.519006639719009399e-01 5.004408955574035645e-01 2.199492305517196655e-01 -3.397432863712310791e-01 3.847668766975402832e-01 3.531089127063751221e-01 2.007162868976593018e-01 -4.996633827686309814e-01
-9.890773147344589233e-02 7.934921979904174805e-01 1.678261905908584595e-01 -2.879297919571399689e-02 -1.683582216501235962e-01 4.313424825668334961e-01 -3.163742721080780029e-01 1.307633966207504272e-01
3.286059498786926270e-01 4.311503767967224121e-01 2.262847423553466797e-01 2.562843263149261475e-02 -3.491101861000061035e-01 -3.833960369229316711e-02 -1.845131516456604004e-01 -7.048922181129455566e-01
-1.135186105966567993e-01 2.755874395370483398e-01 4.374355971813201904e-01 -6.996267437934875488e-01 -9.471389651298522949e-02 -2.123123258352279663e-01 3.795673549175262451e-01 -1.794964224100112915e-01
3.925173729658126831e-02 2.820217609405517578e-01 2.781399786472320557e-01 -5.163050293922424316e-01 -4.073608517646789551e-01 -3.534179329872131348e-01 -5.262674689292907715e-01 -8.476879447698593140e-02
1.328992396593093872e-01 1.561302095651626587e-01 7.791932225227355957e-01 1.254387199878692627e-01 -2.746596038341522217e-01 -3.484327793121337891e-01 -1.255119126290082932e-02 -3.715956211090087891e-01
-3.075715601444244385e-01 5.969730615615844727e-01 3.644361346960067749e-02 -6.641925573348999023e-01 -5.344498902559280396e-02 1.235348358750343323e-02 2.280536144971847534e-01 -2.269925177097320557e-01
6.446640491485595703e-01 4.437015056610107422e-01 2.424482405185699463e-01 -2.439468055963516235e-01 -1.259807497262954712e-01 4.008827805519104004e-01 8.047226816415786743e-02 2.935848236083984375e-01
-1.068794503808021545e-01 6.095465645194053650e-02 5.210874676704406738e-01 -4.553372561931610107e-01 -5.512658357620239258e-01 5.703062191605567932e-02 -4.186112582683563232e-01 1.536728292703628540e-01
-2.703721821308135986e-02 3.778361976146697998e-01 3.958456516265869141e-01 -6.260380744934082031e-01 -1.483304649591445923e-01 -2.728562103584408760e-03 5.065308213233947754e-01 -1.711977720260620117e-01
9.489870071411132812e-02 2.211271822452545166e-01 5.772226452827453613e-01 -3.422345519065856934e-01 6.246716380119323730e-01 1.961006373167037964e-01 5.524291098117828369e-02 -2.450815886259078979e-01
3.360616266727447510e-01 5.420100092887878418e-01 1.644657999277114868e-01 -2.166361361742019653e-01 4.199814796447753906e-01 4.988915622234344482e-01 -1.461953669786453247e-02 -3.062950670719146729e-01
3.371346890926361084e-01 1.477191895246505737e-01 3.238997161388397217e-01 -7.444829940795898438e-01 2.751914262771606445e-01 -5.918949469923973083e-02 2.262081205844879150e-01 -2.737690806388854980e-01
1.040538251399993896e-01 4.560955166816711426e-01 4.907996654510498047e-01 -2.839009165763854980e-01 -2.431745678186416626e-01 -6.147169470787048340e-01 6.025604903697967529e-02 1.379276514053344727e-01
2.601078450679779053e-01 3.879760205745697021e-01 2.834725081920623779e-01 -4.457880854606628418e-01 -3.104306459426879883e-01 6.283396482467651367e-01 -9.206201881170272827e-02 5.551238730549812317e-02
-5.789640173316001892e-02 3.794960081577301025e-01 2.213513106107711792e-01 -5.327273607254028320e-01 6.124471779912710190e-03 -1.237789466977119446e-01 -6.984207034111022949e-01 -1.291739046573638916e-01
4.229380488395690918e-01 4.047890901565551758e-01 1.322541683912277222e-01 -4.623154997825622559e-01 -1.670974642038345337e-01 6.100297570228576660e-01 -4.782189801335334778e-02 1.539399474859237671e-01
1.640962213277816772e-01 1.494789719581604004e-01 7.394579052925109863e-01 4.360048100352287292e-03 -5.264217853546142578e-01 -2.616200745105743408e-01 -5.084058269858360291e-02 -2.361393719911575317e-01
1.116168275475502014e-01 5.394437313079833984e-01 1.595274657011032104e-01 -5.327475666999816895e-01 -3.445308888331055641e-03 -1.725837886333465576e-01 3.476065397262573242e-01 -4.864625334739685059e-01
4.992802441120147705e-01 7.050085663795471191e-01 -2.665849775075912476e-02 -1.504758894443511963e-01 -3.296713829040527344e-01 1.459516137838363647e-01 8.756908774375915527e-02 -3.044258952140808105e-01
-1.344432234764099121e-01 3.877918720245361328e-01 7.471147775650024414e-01 -8.859620429575443268e-03 -2.315422296524047852e-01 1.618468463420867920e-01 -2.610553503036499023e-01 3.540159463882446289e-01
2.680796384811401367e-01 2.694573402404785156e-01 3.244957625865936279e-01 -2.598982751369476318e-01 5.632034540176391602e-01 2.699609100818634033e-01 -2.093837410211563110e-01 -4.987613558769226074e-01
-8.652730286121368408e-02 5.619066953659057617e-01 4.601201415061950684e-01 -1.978330016136169434e-01 1.438685599714517593e-02 -3.154563605785369873e-01 -5.337594151496887207e-01 2.032408416271209717e-01
-1.309806667268276215e-02 5.855762958526611328e-01 2.365306168794631958e-01 -4.676747620105743408e-01 5.406871438026428223e-01 -3.406023234128952026e-02 1.149652898311614990e-01 -2.748502194881439209e-01
3.388359248638153076e-01 1.982936114072799683e-01 2.142843753099441528e-01 -7.155300974845886230e-01 3.207729756832122803e-01 -1.177080199122428894e-01 1.584925204515457153e-01 -3.822281360626220703e-01
2.519742548465728760e-01 2.653969228267669678e-01 2.130064219236373901e-01 1.591141521930694580e-02 -4.860342144966125488e-01 2.844830155372619629e-01 -3.116085231304168701e-01 -6.373293399810791016e-01
-3.777690976858139038e-02 3.036170303821563721e-01 5.838553905487060547e-01 -2.436370104551315308e-01 -5.141395926475524902e-01 -4.674550592899322510e-01 -1.499150693416595459e-01 2.855143509805202484e-02
3.195950984954833984e-01 2.536700367927551270e-01 7.300317287445068359e-01 -1.503232717514038086e-01 4.900328814983367920e-01 3.634741902351379395e-02 1.765908002853393555e-01 -7.300297170877456665e-02
-6.210265308618545532e-02 1.275129169225692749e-01 4.285630583763122559e-01 -2.930008769035339355e-01 -2.690236270427703857e-01 -2.782063484191894531e-01 -6.556115150451660156e-01 -3.616199791431427002e-01
7.770687341690063477e-02 1.988509893417358398e-01 2.790194153785705566e-01 -4.958374202251434326e-01 -4.314200878143310547e-01 -2.854707241058349609e-01 -5.551172494888305664e-01 -2.343955934047698975e-01
2.202534377574920654e-01 3.001087605953216553e-01 7.207555770874023438e-01 -1.316128522157669067e-01 -2.070750743150711060e-01 -4.507257342338562012e-01 1.364452242851257324e-01 -2.448707222938537598e-01
-4.113048017024993896e-01 2.556068003177642822e-01 1.426449567079544067e-01 -7.645350694656372070e-01 -3.026733547449111938e-02 -1.085949316620826721e-02 1.018314883112907410e-01 -3.863007724285125732e-01
-3.246767073869705200e-02 1.441861838102340698e-01 3.405783474445343018e-01 -4.383765757083892822e-01 -7.006731033325195312e-01 9.998421184718608856e-03 -4.228788018226623535e-01 1.092561054974794388e-02
4.719520807266235352e-01 6.486503481864929199e-01 3.647699654102325439e-01 -4.352059680968523026e-03 -3.738981187343597412e-01 -2.601593136787414551e-01 -8.874792605638504028e-02 8.988465368747711182e-02
4.344003200531005859e-01 3.160591721534729004e-01 4.698649048805236816e-01 1.641891300678253174e-01 1.213848404586315155e-02 5.374425649642944336e-01 2.825190126895904541e-02 -4.169919192790985107e-01
-3.011901080608367920e-01 2.328294813632965088e-01 7.788631319999694824e-01 -2.884748578071594238e-02 -3.528154492378234863e-01 4.076549783349037170e-02 -3.399467468261718750e-01 7.688087224960327148e-02
2.534541189670562744e-01 1.918908208608627319e-01 2.056756764650344849e-01 -7.278663516044616699e-01 3.499359786510467529e-01 -7.064860314130783081e-02 1.276844292879104614e-01 -4.278986155986785889e-01
-8.123348467051982880e-03 2.302683740854263306e-01 2.798310220241546631e-01 -4.638391733169555664e-01 -4.119077622890472412e-01 -2.421086132526397705e-01 -5.945755839347839355e-01 -2.676823437213897705e-01
-3.228112161159515381e-01 -6.902127712965011597e-02 7.620297074317932129e-01 -3.066636323928833008e-01 -1.394187957048416138e-01 6.959126144647598267e-02 -4.336970448493957520e-01 -6.263814121484756470e-02
1.231509596109390259e-01 4.270252883434295654e-01 1.561392098665237427e-01 8.551034331321716309e-02 -5.142448544502258301e-01 2.737698554992675781e-01 -2.648938894271850586e-01 -6.010202169418334961e-01
4.291551709175109863e-01 2.560605704784393311e-01 5.896864533424377441e-01 -1.052603125572204590e-01 4.229142069816589355e-01 3.908582329750061035e-01 1.784629076719284058e-01 -1.672520935535430908e-01
-2.852920591831207275e-01 4.547952115535736084e-01 5.762916207313537598e-01 -1.372150331735610962e-01 -1.857632249593734741e-01 3.402023613452911377e-01 -2.736919522285461426e-01 3.683432042598724365e-01
5.946531891822814941e-01 5.690734386444091797e-01 2.914564907550811768e-01 -1.168427392840385437e-01 -2.236079275608062744e-01 2.349009364843368530e-01 1.713081747293472290e-01 2.990290820598602295e-01
2.225101441144943237e-01 6.959588527679443359e-01 3.097183406352996826e-01 -1.634321808815002441e-01 -3.181359767913818359e-01 -4.675534963607788086e-01 -1.319329589605331421e-01 7.919577509164810181e-02
5.637169480323791504e-01 4.993495047092437744e-01 9.349605441093444824e-02 -3.690559566020965576e-01 -6.697149574756622314e-02 5.254396796226501465e-01 -1.298287883400917053e-02 8.478878438472747803e-02
-1.972882151603698730e-01 2.440427690744400024e-01 2.935884296894073486e-01 -5.216468572616577148e-01 -4.970524013042449951e-01 -2.731831073760986328e-01 -4.508387446403503418e-01 -1.351488232612609863e-01
-2.370725274085998535e-01 2.841182947158813477e-01 5.154248476028442383e-01 -5.715584158897399902e-01 2.147753089666366577e-01 1.249041557312011719e-01 2.383554726839065552e-01 -3.901139199733734131e-01
-2.221104800701141357e-01 4.657784700393676758e-01 6.564739942550659180e-01 1.469465345144271851e-01 7.404255867004394531e-02 2.039277553558349609e-01 -4.647567272186279297e-01 1.345299482345581055e-01
3.158418238162994385e-01 5.014712214469909668e-01 -1.278309226036071777e-01 -4.955448806285858154e-01 -4.302048683166503906e-01 -8.769782632589340210e-02 -1.917294561862945557e-01 -3.966582715511322021e-01
-1.954973675310611725e-03 5.919889807701110840e-01 4.492363631725311279e-01 -2.092058807611465454e-01 -3.276161849498748779e-01 -4.774737656116485596e-01 4.810265079140663147e-02 2.575603425502777100e-01
2.331472188234329224e-01 6.038042902946472168e-01 3.576960414648056030e-02 -4.435029923915863037e-01 -3.781194239854812622e-02 -2.089393734931945801e-01 -5.642361044883728027e-01 -1.401445418596267700e-01
7.118544727563858032e-02 3.376470208168029785e-01 4.541584849357604980e-01 -3.445503413677215576e-01 5.844011306762695312e-01 3.049302697181701660e-01 -1.010317802429199219e-01 -3.335230648517608643e-01
2.388974726200103760e-01 4.128530025482177734e-01 4.275524318218231201e-01 -2.830877900123596191e-01 -1.632099002599716187e-01 3.506358265876770020e-01 5.695651769638061523e-01 -1.885557174682617188e-01
2.508593499660491943e-01 4.632787406444549561e-01 5.689737200736999512e-01 -1.288430690765380859e-01 -3.210584819316864014e-01 -5.060517191886901855e-01 1.512422114610671997e-01 8.360404521226882935e-03
2.139378488063812256e-01 5.208926796913146973e-01 2.009263336658477783e-01 6.734440475702285767e-02 -5.425885319709777832e-01 -8.131344616413116455e-02 -2.026454359292984009e-01 -5.439810752868652344e-01
1.125045493245124817e-02 2.886534929275512695e-01 8.049905896186828613e-01 6.316859275102615356e-02 -2.173133492469787598e-01 2.490435168147087097e-02 -4.360848665237426758e-01 1.629021912813186646e-01
6.354403495788574219e-01 2.254373580217361450e-01 2.823287248611450195e-01 -1.364937424659729004e-01 -3.336011618375778198e-02 5.904152989387512207e-01 -1.617286801338195801e-01 -2.668227851390838623e-01
2.626194357872009277e-01 1.605154722929000854e-01 2.659764587879180908e-01 -6.660333275794982910e-01 3.066318035125732422e-01 6.624315679073333740e-02 2.219348102807998657e-01 -4.932094812393188477e-01
9.491700679063796997e-02 8.063483238220214844e-01 3.629858195781707764e-01 3.321410119533538818e-01 -1.214361861348152161e-01 1.955974251031875610e-01 -2.107429802417755127e-01 3.604373335838317871e-02
2.616564556956291199e-02 1.497640013694763184e-01 6.621802449226379395e-01 -2.727072238922119141e-01 -4.462889134883880615e-01 -8.614756166934967041e-02 -4.916583597660064697e-01 1.253431886434555054e-01
-3.324837684631347656e-01 3.102441430091857910e-01 5.135711431503295898e-01 -5.264378786087036133e-01 -1.953056305646896362e-01 -1.422811597585678101e-01 4.315149784088134766e-01 -8.784945309162139893e-02
4.360321760177612305e-01 2.494325637817382812e-01 4.918593913316726685e-02 -3.201990127563476562e-01 -4.190151989459991455e-01 -8.325318805873394012e-03 -1.853043437004089355e-01 -6.578236818313598633e-01
5.443719625473022461e-01 6.298522353172302246e-01 -1.506350785493850708e-01 -3.503040969371795654e-01 -1.238110363483428955e-01 3.198052346706390381e-01 7.041502743959426880e-02 -1.974298357963562012e-01
3.597695231437683105e-01 -7.767330855131149292e-02 6.262591481208801270e-01 -3.201522827148437500e-01 3.714471757411956787e-01 2.005203962326049805e-01 4.304592683911323547e-02 -4.356608986854553223e-01
2.763795852661132812e-01 5.246428251266479492e-01 6.514748930931091309e-01 -8.772755973041057587e-03 -2.171205542981624603e-02 -4.409022033214569092e-01 1.447116732597351074e-01 -8.977852016687393188e-02
4.385888576507568359e-01 4.984166100621223450e-02 5.192392468452453613e-01 -2.090011239051818848e-01 3.787091374397277832e-02 5.338960886001586914e-01 -3.379031121730804443e-01 -3.020049929618835449e-01
4.519343376159667969e-01 4.151445031166076660e-01 1.906675249338150024e-01 -3.836272358894348145e-01 -1.129438281059265137e-01 7.813705503940582275e-02 3.738422989845275879e-01 -5.303459763526916504e-01
3.987123668193817139e-01 5.410411953926086426e-01 3.375042676925659180e-01 -1.616056114435195923e-01 1.533998399972915649e-01 6.196287274360656738e-01 2.573521062731742859e-02 -1.198391895741224289e-02
3.023968338966369629e-01 3.022337853908538818e-01 3.927268385887145996e-01 -2.056939303874969482e-01 5.740302801132202148e-01 2.004199177026748657e-01 -2.331679463386535645e-01 -4.434187114238739014e-01
-7.861749082803726196e-02 4.636495709419250488e-01 5.602663159370422363e-01 1.058175489306449890e-01 -2.530003488063812256e-01 -4.806374758481979370e-02 -6.216779351234436035e-01 -3.081654757261276245e-02
3.645598888397216797e-01 2.774435579776763916e-01 5.119633674621582031e-01 -1.033030822873115540e-01 6.137986779212951660e-01 1.749742329120635986e-01 -1.806181967258453369e-01 -2.781279981136322021e-01
-4.508173465728759766e-02 -9.563545137643814087e-02 8.511556386947631836e-01 -2.511738240718841553e-01 -2.110866308212280273e-01 6.171544664539396763e-04 -3.947080671787261963e-01 3.024324029684066772e-02
4.151380062103271484e-01 5.224110484123229980e-01 1.198886409401893616e-01 -4.276155829429626465e-01 -2.664837837219238281e-01 -9.443204849958419800e-02 3.739182353019714355e-01 -3.711774051189422607e-01
2.288889326155185699e-02 5.794875025749206543e-01 2.463697791099548340e-01 -7.261493057012557983e-02 3.974787890911102295e-01 4.330125451087951660e-01 7.620094716548919678e-02 -4.963904619216918945e-01
1.463142931461334229e-01 6.686447858810424805e-01 1.660166978836059570e-01 -2.775568962097167969e-01 3.216320276260375977e-02 -1.447063237428665161e-01 -6.363271474838256836e-01 4.489800892770290375e-03
-2.941223978996276855e-01 2.777570784091949463e-01 6.299977898597717285e-01 -2.365948259830474854e-01 2.399994730949401855e-01 -1.645449846982955933e-01 2.532169520854949951e-01 -4.844328165054321289e-01
1.542972028255462646e-02 6.030874848365783691e-01 1.894065290689468384e-01 -2.551435530185699463e-01 -8.859587460756301880e-02 -7.896149158477783203e-02 -7.203348875045776367e-01 -4.591047018766403198e-02
6.064454093575477600e-02 5.606856942176818848e-01 1.370117366313934326e-01 -3.640122711658477783e-01 -8.504302054643630981e-02 -1.047867387533187866e-01 -7.101954817771911621e-01 -8.992453664541244507e-02
2.140151262283325195e-01 3.051674962043762207e-01 1.491367220878601074e-01 -4.071258604526519775e-01 -6.712206006050109863e-01 3.742320537567138672e-01 2.686739526689052582e-02 2.859523296356201172e-01
3.224282264709472656e-01 5.626799464225769043e-01 5.801070332527160645e-01 1.349708884954452515e-01 4.269170388579368591e-02 -4.061404466629028320e-01 1.298777610063552856e-01 -2.026059180498123169e-01
4.301919043064117432e-01 7.240409404039382935e-02 4.032292962074279785e-02 -6.157588362693786621e-01 -3.669658601284027100e-01 7.144288718700408936e-02 -2.816202938556671143e-01 -4.580716788768768311e-01
-3.899574652314186096e-02 1.739868670701980591e-01 5.257039070129394531e-01 -2.754237949848175049e-01 3.088437020778656006e-01 2.478919476270675659e-01 2.417530566453933716e-01 -6.330133080482482910e-01
-2.234648764133453369e-01 2.833746969699859619e-01 6.424179673194885254e-01 -2.055941522121429443e-01 -1.717067509889602661e-01 -1.887551695108413696e-01 3.546504676342010498e-01 -4.731848835945129395e-01
3.251278698444366455e-01 4.403004646301269531e-01 3.576609492301940918e-01 -1.842444241046905518e-01 2.472319006919860840e-01 6.810123324394226074e-01 1.115607768297195435e-01 3.482724353671073914e-02
6.250680088996887207e-01 5.483600497245788574e-01 3.414527326822280884e-02 -3.979392051696777344e-01 -2.092256993055343628e-01 2.183979451656341553e-01 1.672384291887283325e-01 -1.721282303333282471e-01
-1.687631160020828247e-01 8.351616561412811279e-02 8.931196331977844238e-01 -1.055671274662017822e-01 -4.958974197506904602e-02 4.844865575432777405e-02 -3.674024641513824463e-01 1.262772381305694580e-01
5.002135634422302246e-01 -7.298307120800018311e-02 4.725622236728668213e-01 -2.473658472299575806e-01 2.158066481351852417e-01 3.559419512748718262e-01 -2.588070631027221680e-01 -4.687288403511047363e-01
1.182731613516807556e-01 3.964212238788604736e-01 4.805801212787628174e-01 -2.236508280038833618e-01 -9.146866202354431152e-02 5.308099389076232910e-01 5.029175877571105957e-01 6.951818615198135376e-02
5.310378670692443848e-01 6.119371056556701660e-01 2.107340842485427856e-01 -2.069196850061416626e-01 -2.797239422798156738e-01 -2.718011140823364258e-01 -1.086482964456081390e-02 -3.225957155227661133e-01
4.296306371688842773e-01 1.313788145780563354e-01 2.630679011344909668e-01 -2.217624336481094360e-01 4.506361857056617737e-02 6.940246820449829102e-01 -2.853619754314422607e-01 -3.385872840881347656e-01
-1.155380234122276306e-01 1.379378587007522583e-01 4.594300091266632080e-01 -7.914935946464538574e-01 3.295430541038513184e-01 1.391830146312713623e-01 3.674381598830223083e-02 -2.766519971191883087e-02
-1.775443851947784424e-01 3.997972309589385986e-01 2.061209827661514282e-01 -3.895856738090515137e-01 -1.233783513307571411e-01 -1.383333355188369751e-01 -6.998049616813659668e-01 -3.004863858222961426e-01
-1.292372047901153564e-01 4.258160293102264404e-01 1.439764499664306641e-01 -4.183205962181091309e-01 -8.983519673347473145e-02 -4.788288846611976624e-02 -7.268677949905395508e-01 -2.599173486232757568e-01
5.153755545616149902e-01 2.905496582388877869e-02 1.004740074276924133e-01 -5.569519400596618652e-01 -4.374169409275054932e-01 6.108403950929641724e-02 -2.996998131275177002e-01 -3.582855761051177979e-01
2.346867620944976807e-01 2.972797751426696777e-01 4.460282921791076660e-01 -1.643905937671661377e-01 -1.512261778116226196e-01 7.393479943275451660e-01 -6.830241531133651733e-02 2.375108003616333008e-01
-1.400488466024398804e-01 4.023286700248718262e-01 5.895280838012695312e-01 2.610288858413696289e-01 -2.867804169654846191e-01 8.730954676866531372e-02 -5.204395055770874023e-01 -2.052199393510818481e-01
3.196142315864562988e-01 1.688215285539627075e-01 6.986320614814758301e-01 5.724881216883659363e-02 -4.557544291019439697e-01 -2.605526149272918701e-01 -1.649720519781112671e-01 -2.741648554801940918e-01
-1.976602822542190552e-01 1.279300898313522339e-01 4.514239728450775146e-01 -6.402959227561950684e-01 4.384575486183166504e-01 -2.462509572505950928e-01 -1.591844856739044189e-01 -2.292979806661605835e-01
5.423180460929870605e-01 5.835096910595893860e-02 1.828004866838455200e-01 -5.338975191116333008e-01 -3.284661471843719482e-02 5.809507369995117188e-01 -1.622198373079299927e-01 -1.382960528135299683e-01
-2.641735076904296875e-01 1.473202407360076904e-01 4.637994170188903809e-01 -1.036125794053077698e-01 2.469037324190139771e-01 4.756843745708465576e-01 -1.321658641099929810e-01 -6.147835254669189453e-01
-3.764411807060241699e-02 3.765971958637237549e-01 6.090904474258422852e-01 -2.754788994789123535e-01 -8.599424362182617188e-02 -3.753714263439178467e-01 4.433467090129852295e-01 -2.549958229064941406e-01
-2.015698846662417054e-04 3.400231599807739258e-01 7.011106610298156738e-01 1.989232748746871948e-02 -3.005347251892089844e-01 2.415036037564277649e-02 -5.270162820816040039e-01 1.542136222124099731e-01
1.894564181566238403e-01 7.053739428520202637e-01 -5.388754606246948242e-02 -3.815953135490417480e-01 1.068738941103219986e-02 -1.111948564648628235e-01 -5.461159944534301758e-01 -8.552034944295883179e-02
-4.752166569232940674e-01 4.465753436088562012e-01 2.073031067848205566e-01 -6.854328513145446777e-01 1.185965761542320251e-01 1.547112762928009033e-01 1.547034382820129395e-01 3.608901752158999443e-03
-3.513153269886970520e-02 3.138262331485748291e-01 2.285796403884887695e-01 -8.457811474800109863e-01 2.845200002193450928e-01 1.218488365411758423e-01 1.844939142465591431e-01 -5.336477980017662048e-02
3.406006470322608948e-02 4.602071046829223633e-01 5.887405276298522949e-01 1.429623067378997803e-01 -2.093533519655466080e-03 -6.879111379384994507e-02 -6.372467875480651855e-01 -9.579058736562728882e-02
1.238446831703186035e-01 6.617934703826904297e-01 2.292400151491165161e-01 -2.719644904136657715e-01 9.280712902545928955e-02 4.912453889846801758e-01 3.340060710906982422e-01 2.422417104244232178e-01
2.818112671375274658e-01 -3.664747476577758789e-01 6.939133405685424805e-01 -5.239842534065246582e-01 4.718231409788131714e-02 3.241734579205513000e-02 8.791852742433547974e-02 -1.385521292686462402e-01
6.286627650260925293e-01 1.330743730068206787e-01 2.323717027902603149e-01 -3.430837988853454590e-01 7.653894275426864624e-02 4.061009585857391357e-01 -1.002091094851493835e-01 -4.843069612979888916e-01
5.888774394989013672e-01 5.357325673103332520e-01 3.105766773223876953e-01 -1.552257239818572998e-01 -3.942544385790824890e-02 3.682568967342376709e-01 4.491888731718063354e-02 3.263066112995147705e-01
6.292350590229034424e-02 4.695666432380676270e-01 4.528037458658218384e-02 -4.093896448612213135e-01 2.776581346988677979e-01 2.615840733051300049e-02 -6.696081757545471191e-01 -2.823905050754547119e-01
-8.872397989034652710e-02 7.568197846412658691e-01 -2.296079628649749793e-06 -5.192760825157165527e-01 8.796872198581695557e-02 -2.042601257562637329e-01 2.153300791978836060e-01 -2.321131080389022827e-01
2.861593663692474365e-01 2.393750101327896118e-01 4.351138770580291748e-01 1.324531137943267822e-01 -6.097274422645568848e-01 1.391627341508865356e-01 -1.274895668029785156e-01 -4.965451061725616455e-01
-1.163000613451004028e-02 4.067085385322570801e-01 3.966678678989410400e-01 -3.430258631706237793e-01 -2.465929239988327026e-01 -2.774756252765655518e-01 -6.451918482780456543e-01 7.326320558786392212e-02
-1.092622503638267517e-01 2.256488949060440063e-01 6.235954761505126953e-01 -1.348547637462615967e-01 -3.384851217269897461e-01 6.222041323781013489e-02 4.999024868011474609e-01 -4.021706581115722656e-01
1.610520631074905396e-01 4.374607205390930176e-01 4.133231341838836670e-01 -6.767874956130981445e-02 -8.377370238304138184e-02 1.254490911960601807e-01 4.530384242534637451e-01 -6.158527135848999023e-01
-4.202494770288467407e-02 1.358554419130086899e-02 8.731812834739685059e-01 1.104398146271705627e-01 -1.706356555223464966e-01 -6.879836320877075195e-02 7.900682091712951660e-02 -4.281532168388366699e-01
4.204418063163757324e-01 7.963823676109313965e-01 9.820433706045150757e-02 -2.259422242641448975e-01 -3.459951877593994141e-01 1.018369477242231369e-02 7.954629510641098022e-02 -4.653911665081977844e-02
-8.815598487854003906e-02 2.315977513790130615e-01 7.274503353983163834e-03 -7.384917736053466797e-01 -1.456777602434158325e-01 4.709953069686889648e-01 1.764054000377655029e-01 -3.449501097202301025e-01
-2.158744484186172485e-01 7.727786302566528320e-01 4.461733996868133545e-01 2.493906021118164062e-01 -7.803673297166824341e-02 1.063296291977167130e-02 -2.978958487510681152e-01 -6.876476109027862549e-04
4.870425462722778320e-01 4.399428665637969971e-01 -7.118546962738037109e-02 -4.931801855564117432e-01 -4.141864776611328125e-01 1.854580491781234741e-01 3.446687757968902588e-02 -3.373612165451049805e-01
-2.236299365758895874e-01 3.018511235713958740e-01 3.671351075172424316e-01 -7.103097438812255859e-01 4.275460243225097656e-01 6.025192886590957642e-02 6.422337889671325684e-02 -1.702847182750701904e-01
-4.804740846157073975e-02 2.776241861283779144e-03 5.808970332145690918e-01 -5.697045922279357910e-01 4.433533549308776855e-01 2.859874069690704346e-01 -2.302377372980117798e-01 -6.571553647518157959e-02
-2.483875304460525513e-01 1.639975905418395996e-01 1.165120229125022888e-01 -8.212561607360839844e-01 2.775951521471142769e-03 3.027960956096649170e-01 1.251024454832077026e-01 -3.406287729740142822e-01
3.862522840499877930e-01 1.161675900220870972e-01 5.036224722862243652e-01 -9.201538562774658203e-02 3.974262773990631104e-01 3.821007907390594482e-01 -3.700423240661621094e-01 -3.665129244327545166e-01
3.963741958141326904e-01 -1.374440081417560577e-02 4.644745290279388428e-01 -1.425158977508544922e-01 1.745511293411254883e-01 5.405183434486389160e-01 -3.805317282676696777e-01 -3.731203675270080566e-01
2.507239282131195068e-01 2.549922168254852295e-01 4.548743963241577148e-01 -9.171488136053085327e-02 5.776075720787048340e-01 1.939447373151779175e-01 -4.017233848571777344e-01 -3.523736894130706787e-01
2.453321218490600586e-01 5.268328189849853516e-01 -2.272263169288635254e-01 -4.979738593101501465e-01 -3.955515325069427490e-01 4.331046044826507568e-01 -1.067327335476875305e-01 8.495524525642395020e-02
1.608270853757858276e-01 5.608028769493103027e-01 -4.177504405379295349e-02 -5.516427159309387207e-01 5.007629096508026123e-02 -2.757595777511596680e-01 -4.614916443824768066e-01 -2.491070777177810669e-01
3.132176995277404785e-01 1.905075758695602417e-01 3.253210186958312988e-01 6.693190336227416992e-02 -4.098743200302124023e-01 2.028286159038543701e-01 -2.115388661623001099e-01 -7.080979347229003906e-01
2.467298805713653564e-01 2.693243026733398438e-01 2.758843302726745605e-01 -2.910742759704589844e-01 1.177986338734626770e-01 7.595406174659729004e-01 -5.113886296749114990e-02 -3.351997733116149902e-01
-1.726834923028945923e-01 5.487945079803466797e-01 3.924624323844909668e-01 1.570466607809066772e-01 -8.953186124563217163e-02 4.824652969837188721e-01 -4.964872896671295166e-01 -5.501068755984306335e-02
1.064946725964546204e-01 3.565180897712707520e-01 9.260117262601852417e-02 -3.706883266568183899e-02 9.756048023700714111e-02 5.377988815307617188e-01 -4.173401892185211182e-01 -6.153748035430908203e-01
4.210526049137115479e-01 4.114185273647308350e-01 6.486161947250366211e-01 -1.403407156467437744e-01 -6.867118179798126221e-02 -2.959431409835815430e-01 3.269440233707427979e-01 -1.177306473255157471e-01
2.572668194770812988e-01 3.522480726242065430e-01 7.250843644142150879e-01 -3.138450905680656433e-02 5.926818586885929108e-03 -3.944788575172424316e-01 3.520476222038269043e-01 -5.845096334815025330e-02
-2.142445743083953857e-01 6.300798058509826660e-01 5.841878056526184082e-01 2.687627077102661133e-01 -2.544158510863780975e-02 2.423276007175445557e-02 -3.772976994514465332e-01 1.381168607622385025e-03
1.152696162462234497e-01 2.789262235164642334e-01 2.760201096534729004e-01 -4.319487512111663818e-01 -3.539372086524963379e-01 -2.833830416202545166e-01 -6.388726830482482910e-01 -1.800298243761062622e-01
2.825186848640441895e-01 6.363041698932647705e-02 4.708755612373352051e-01 -6.346021890640258789e-01 1.386075019836425781e-01 2.739332318305969238e-01 1.717405207455158234e-02 4.440093338489532471e-01
-1.806971132755279541e-01 1.850555390119552612e-01 1.010181307792663574e-01 -7.999315857887268066e-01 -2.179572433233261108e-01 4.648585021495819092e-01 1.231293007731437683e-01 -6.517942994832992554e-02
4.587440192699432373e-01 3.244872093200683594e-01 1.934183984994888306e-01 -5.494609475135803223e-01 -2.949770092964172363e-01 4.131719470024108887e-01 -6.931163370609283447e-02 2.870841026306152344e-01
1.240127757191658020e-01 3.968491852283477783e-01 5.817463397979736328e-01 2.904286384582519531e-01 -1.641470789909362793e-01 1.360509693622589111e-01 -5.675008893013000488e-01 -1.919440031051635742e-01
5.065209269523620605e-01 5.244203805923461914e-01 3.453175425529479980e-01 -9.025654196739196777e-02 -5.392253994941711426e-01 -2.102225422859191895e-01 -7.576082646846771240e-02 1.822775416076183319e-02
-1.144493967294692993e-01 -1.115270778536796570e-01 7.504403591156005859e-01 -3.663259446620941162e-01 3.733621537685394287e-01 2.828531563282012939e-01 -9.838266670703887939e-02 -2.191424667835235596e-01
4.768949747085571289e-01 3.089923784136772156e-02 4.792566597461700439e-01 -6.387503147125244141e-01 -3.750316426157951355e-02 -2.524403668940067291e-02 2.674054205417633057e-01 2.457196861505508423e-01
-2.053082436323165894e-01 6.613922715187072754e-01 1.434587687253952026e-01 -1.183307990431785583e-01 -3.588787615299224854e-01 3.794413805007934570e-02 -5.899797677993774414e-01 -8.669653534889221191e-02
1.997970044612884521e-01 3.310285210609436035e-01 3.335724771022796631e-01 2.126181125640869141e-01 -2.029741406440734863e-01 3.298338651657104492e-01 -4.794602096080780029e-01 -5.604937672615051270e-01
8.477715775370597839e-03 2.835052013397216797e-01 4.290615022182464600e-01 -6.263604760169982910e-01 5.646325349807739258e-01 1.513962298631668091e-01 2.774616703391075134e-02 2.512506768107414246e-02
2.199756950139999390e-01 4.921157658100128174e-01 3.026787340641021729e-01 -4.764271974563598633e-01 -1.078564599156379700e-01 2.295006960630416870e-01 5.557795763015747070e-01 -1.328189671039581299e-01
1.549422889947891235e-01 6.766098141670227051e-01 3.601011335849761963e-01 1.598065160214900970e-02 -5.433844923973083496e-01 -1.671463102102279663e-01 -1.716489940881729126e-01 1.886684745550155640e-01
1.621095538139343262e-01 3.281935155391693115e-01 6.192147135734558105e-01 9.508751332759857178e-02 4.316459596157073975e-01 2.346789836883544922e-01 6.171536073088645935e-02 -4.778491556644439697e-01
6.959189195185899734e-03 3.007165491580963135e-01 5.747280120849609375e-01 2.986566908657550812e-02 1.123864799737930298e-01 -5.537061020731925964e-03 2.385800331830978394e-01 -7.132567763328552246e-01
-8.688406646251678467e-02 -4.419495537877082825e-02 5.367602705955505371e-01 -7.900897264480590820e-01 1.373340636491775513e-01 -1.680626720190048218e-02 8.334027975797653198e-02 -2.281572669744491577e-01
2.023957073688507080e-01 2.151802033185958862e-01 4.752452075481414795e-01 -2.791691422462463379e-01 6.714249253273010254e-01 1.362379342317581177e-01 -2.224807292222976685e-01 -3.001171648502349854e-01
4.426339268684387207e-01 5.297638177871704102e-01 5.158280134201049805e-01 3.663584217429161072e-02 3.274165838956832886e-02 -3.454716801643371582e-01 2.345922887325286865e-01 -2.838106155395507812e-01
1.022303011268377304e-02 2.267613112926483154e-01 4.525826573371887207e-01 -4.018581509590148926e-01 -5.236101746559143066e-01 7.172986865043640137e-02 -5.194663405418395996e-01 1.816466748714447021e-01
3.155145645141601562e-01 7.892814278602600098e-02 5.070842504501342773e-01 -4.001943767070770264e-01 6.068559885025024414e-01 1.740468442440032959e-01 -2.070570886135101318e-01 -1.883924156427383423e-01
-9.880945086479187012e-02 3.562625944614410400e-01 2.035494297742843628e-01 -3.984768390655517578e-01 -2.474677115678787231e-01 -1.741901636123657227e-01 -6.699381470680236816e-01 -3.502824306488037109e-01
-4.585818946361541748e-01 4.772164821624755859e-01 2.026863694190979004e-01 -3.578898012638092041e-01 -2.317093312740325928e-01 1.609345376491546631e-01 -5.586042404174804688e-01 3.424131125211715698e-02
2.096458077430725098e-01 4.609447717666625977e-01 3.964995443820953369e-01 -3.618505597114562988e-01 2.234331816434860229e-01 -2.327968366444110870e-02 4.714961349964141846e-01 -4.273850321769714355e-01
-3.215410709381103516e-01 5.408118367195129395e-01 4.024204015731811523e-01 -1.601218134164810181e-01 8.167772740125656128e-02 -2.209782302379608154e-01 2.287811785936355591e-01 -5.556161999702453613e-01
-1.583019345998764038e-01 4.830717146396636963e-01 4.469143152236938477e-01 -3.427730128169059753e-02 3.620196133852005005e-02 3.160340189933776855e-01 4.026622772216796875e-01 -5.266402959823608398e-01
3.821606338024139404e-01 3.334663212299346924e-01 3.132811486721038818e-01 -4.200818240642547607e-01 -5.708194971084594727e-01 2.149870395660400391e-01 -1.303285062313079834e-01 2.812470197677612305e-01
2.525665462017059326e-01 2.646048665046691895e-01 1.515543609857559204e-01 -1.073230654001235962e-01 -6.475674510002136230e-01 3.704185485839843750e-01 -4.342632293701171875e-01 -2.942269742488861084e-01
-5.956414341926574707e-02 2.864266932010650635e-01 5.406678318977355957e-01 -8.148760348558425903e-02 -4.011777043342590332e-01 -3.484552204608917236e-01 4.145036637783050537e-02 -5.756450295448303223e-01
2.862679362297058105e-01 4.175683856010437012e-01 6.918669939041137695e-01 -4.752117767930030823e-02 2.274209409952163696e-01 9.637901932001113892e-02 3.801715373992919922e-01 -2.391852140426635742e-01
3.835320770740509033e-01 2.332096099853515625e-01 4.829624891281127930e-01 1.330750137567520142e-01 -7.090881001204252243e-03 5.809292197227478027e-01 -8.955673128366470337e-02 -4.494500458240509033e-01
2.615744173526763916e-01 4.975119233131408691e-01 2.020744532346725464e-01 -3.794642984867095947e-01 -2.397052645683288574e-01 -2.148391008377075195e-01 2.991786301136016846e-01 -5.532731413841247559e-01
3.661125302314758301e-01 3.337571322917938232e-01 1.361571997404098511e-01 -1.456676125526428223e-01 -2.142516709864139557e-02 4.396866858005523682e-01 -1.718447059392929077e-01 -7.010676860809326172e-01
-2.646150588989257812e-01 5.252442359924316406e-01 4.428990185260772705e-01 1.077555418014526367e-01 5.131760612130165100e-02 4.757816195487976074e-01 -4.654659628868103027e-01 -2.581300027668476105e-02
1.090094298124313354e-01 2.491899877786636353e-01 3.342643678188323975e-01 -4.483236372470855713e-01 -3.648666441440582275e-01 -2.351657450199127197e-01 -6.434301733970642090e-01 -1.042195037007331848e-01
-9.270141832530498505e-03 7.940044403076171875e-01 8.558241277933120728e-02 -3.142159879207611084e-01 1.797516457736492157e-02 -1.860290616750717163e-01 2.853963673114776611e-01 -3.834503591060638428e-01
8.259718120098114014e-02 3.543849885463714600e-01 5.903571248054504395e-01 -1.065576374530792236e-01 -2.526468336582183838e-01 -3.858231753110885620e-02 5.275782346725463867e-01 -4.050372838973999023e-01
3.097395896911621094e-01 6.232913136482238770e-01 -1.131133660674095154e-01 -4.037529528141021729e-01 2.462183833122253418e-01 2.889214754104614258e-01 -7.565927505493164062e-02 -4.358151555061340332e-01
2.495402544736862183e-01 4.869939386844635010e-01 5.930505990982055664e-01 1.078656539320945740e-01 8.389063924551010132e-02 -1.323185414075851440e-01 3.132824301719665527e-01 -4.631749093532562256e-01
-9.726771153509616852e-03 6.132810115814208984e-01 2.692952752113342285e-01 -4.515958428382873535e-01 -1.383000761270523071e-01 2.780749499797821045e-01 4.965131878852844238e-01 6.599517911672592163e-02
6.893630325794219971e-02 4.385946691036224365e-01 2.152172774076461792e-01 -7.100061774253845215e-01 3.252087831497192383e-01 2.384002506732940674e-01 2.906900346279144287e-01 -7.320582866668701172e-02
-4.198340773582458496e-01 1.533528864383697510e-01 5.955428481101989746e-01 -1.716709882020950317e-01 -9.898767620325088501e-02 1.797307282686233521e-02 1.834813058376312256e-01 -6.101583242416381836e-01
9.685073792934417725e-02 3.028693199157714844e-01 2.047012448310852051e-01 -7.255968451499938965e-01 2.695058882236480713e-01 5.354054644703865051e-02 2.506365776062011719e-01 -4.383811652660369873e-01
-2.616485767066478729e-02 3.488264381885528564e-01 1.451983898878097534e-01 -4.144155979156494141e-01 -2.273963391780853271e-01 -3.816798329353332520e-02 -7.367532253265380859e-01 -2.980629801750183105e-01
5.335982441902160645e-01 4.603424966335296631e-01 2.350037097930908203e-01 -4.339146912097930908e-01 -1.246987879276275635e-01 4.418869912624359131e-01 9.677664935588836670e-02 1.991716623306274414e-01
2.895159125328063965e-01 2.522336840629577637e-01 3.761904835700988770e-01 -1.604753285646438599e-01 3.028801679611206055e-01 6.333774328231811523e-01 -2.351438701152801514e-01 -3.702581524848937988e-01
2.554954588413238525e-01 4.336128011345863342e-02 6.242321133613586426e-01 2.180524729192256927e-02 6.506685912609100342e-02 6.421416997909545898e-01 -2.449587732553482056e-01 -2.571304738521575928e-01
-3.922008350491523743e-02 3.504492640495300293e-01 -5.993756931275129318e-03 -4.959422647953033447e-01 -2.098337709903717041e-01 -1.933744698762893677e-01 -8.751866221427917480e-02 -7.352339625358581543e-01
-8.861221373081207275e-02 3.587425649166107178e-01 -9.302962571382522583e-02 -7.525907158851623535e-01 -8.626951277256011963e-02 5.268868207931518555e-01 5.289953574538230896e-02 -2.352853491902351379e-02
4.654732942581176758e-01 4.127260446548461914e-01 1.145922206342220306e-02 -3.162965178489685059e-01 3.244694694876670837e-02 3.895695805549621582e-01 -1.059298310428857803e-02 -5.999062657356262207e-01
2.280606031417846680e-01 3.518525660037994385e-01 1.820359379053115845e-01 -3.356864452362060547e-01 -1.433668434619903564e-01 -2.870298549532890320e-02 2.494190633296966553e-01 -7.712185382843017578e-01
4.056480228900909424e-01 5.555476546287536621e-01 7.171744108200073242e-02 -4.431568682193756104e-01 -7.823364436626434326e-02 2.290678443387150764e-03 3.366295099258422852e-01 -4.536957442760467529e-01
3.347399830818176270e-01 1.883700489997863770e-01 2.707416117191314697e-01 -3.989643752574920654e-01 -3.180362582206726074e-01 -4.035239815711975098e-01 -4.417608380317687988e-01 -4.010748565196990967e-01
4.988625347614288330e-01 4.021815955638885498e-01 3.140137791633605957e-01 -1.858290433883666992e-01 2.351999580860137939e-01 4.752443432807922363e-01 -5.706905201077461243e-02 -4.145072698593139648e-01
-4.595370888710021973e-01 3.614340424537658691e-01 3.499640822410583496e-01 -3.619429767131805420e-01 -3.331505060195922852e-01 -4.383406937122344971e-01 7.751108705997467041e-02 -3.091500699520111084e-01
-4.776467680931091309e-01 4.187752604484558105e-01 4.777159690856933594e-01 -5.234252214431762695e-01 3.028995916247367859e-02 -1.131018996238708496e-01 2.185724377632141113e-01 1.811376661062240601e-01
-2.858276069164276123e-01 3.246020376682281494e-01 5.520340204238891602e-01 -2.466687411069869995e-01 -1.606470942497253418e-01 -3.437600284814834595e-02 -6.299548745155334473e-01 -1.533515453338623047e-01
3.371294140815734863e-01 7.464315891265869141e-01 2.605917155742645264e-01 2.745884358882904053e-01 -1.548399478197097778e-01 3.823340237140655518e-01 -1.226658299565315247e-01 -2.598501555621623993e-02
4.925429821014404297e-01 7.699765563011169434e-01 2.224051356315612793e-01 -2.831389755010604858e-02 -3.000394403934478760e-01 -5.510743334889411926e-02 -1.037378534674644470e-01 1.022241860628128052e-01
1.882787644863128662e-01 -3.045075237751007080e-01 7.200314402580261230e-01 -5.755443572998046875e-01 1.351801753044128418e-01 3.355733305215835571e-02 -3.316995128989219666e-02 4.036883637309074402e-02
4.371785819530487061e-01 3.965435326099395752e-01 6.033150479197502136e-02 -5.536402463912963867e-01 1.783737987279891968e-01 1.709343045949935913e-01 9.417334198951721191e-02 -5.211202502250671387e-01
1.900082826614379883e-02 4.589619040489196777e-01 3.496038019657135010e-01 -5.881505608558654785e-01 4.089906811714172363e-01 -9.868276864290237427e-02 2.600746154785156250e-01 -2.760409712791442871e-01
3.303294479846954346e-01 4.129130840301513672e-01 3.519608974456787109e-01 -2.124786972999572754e-01 1.770384013652801514e-01 7.151075601577758789e-01 -1.955667324364185333e-02 -9.087362885475158691e-02
1.649953611195087433e-02 4.590754210948944092e-01 2.978715896606445312e-01 -3.064724206924438477e-01 2.083036005496978760e-01 -1.939318031072616577e-01 -6.967089176177978516e-01 -1.998040080070495605e-01
7.886531949043273926e-02 3.092659413814544678e-01 2.944363057613372803e-01 -3.387874662876129150e-01 1.665044128894805908e-01 7.048295140266418457e-01 -4.952324926853179932e-02 -4.119515120983123779e-01
3.182348906993865967e-01 2.196561247110366821e-01 6.830849647521972656e-01 6.926851719617843628e-02 -4.824641942977905273e-01 -3.214100897312164307e-01 1.386226341128349304e-02 -2.068967521190643311e-01
1.240265816450119019e-01 4.482482969760894775e-01 3.296039104461669922e-01 4.312695469707250595e-03 1.281248480081558228e-01 7.733884453773498535e-01 -9.576173126697540283e-02 -2.265339940786361694e-01
2.062142267823219299e-02 5.264310240745544434e-01 -1.721807867288589478e-01 -5.151662826538085938e-01 1.120585948228836060e-01 1.825958937406539917e-01 -5.684713125228881836e-01 -2.415461838245391846e-01
1.384316533803939819e-01 4.925198853015899658e-01 1.221129447221755981e-01 -4.722309410572052002e-01 6.148667633533477783e-02 -4.353532493114471436e-01 -4.680589139461517334e-01 -2.965720593929290771e-01
6.635989993810653687e-02 3.667912185192108154e-01 3.731699883937835693e-01 -5.521888136863708496e-01 -1.556794047355651855e-01 2.687815427780151367e-01 5.469063520431518555e-01 -1.459658592939376831e-01
-8.621732145547866821e-02 4.847311079502105713e-01 1.601949185132980347e-01 -4.762410819530487061e-01 5.112803578376770020e-01 2.488757520914077759e-01 7.487758994102478027e-02 -4.197390079498291016e-01
4.034526348114013672e-01 1.187340021133422852e-01 3.249308466911315918e-02 -6.145186424255371094e-01 -4.271753430366516113e-01 -3.852769732475280762e-02 -2.804472744464874268e-01 -4.264100193977355957e-01
3.571906685829162598e-01 1.847234666347503662e-01 3.601363003253936768e-01 -4.956021904945373535e-01 2.443779958412051201e-04 -1.149813309311866760e-01 3.495332002639770508e-01 -5.723444819450378418e-01
-6.606147438287734985e-02 4.812216162681579590e-01 4.043754041194915771e-01 -1.038510203361511230e-01 -3.093695035204291344e-03 9.191966801881790161e-02 -7.561969161033630371e-01 9.728569537401199341e-02
9.399201720952987671e-02 3.937532659620046616e-03 3.910159766674041748e-01 -4.741216003894805908e-01 -9.647904336452484131e-02 7.764024734497070312e-01 -3.126100078225135803e-02 -1.946863718330860138e-02
4.857353568077087402e-01 3.167730569839477539e-01 5.749241709709167480e-01 -8.136694133281707764e-02 -4.333345592021942139e-01 -3.558760285377502441e-01 5.213246494531631470e-02 -9.702095389366149902e-02
-5.218328535556793213e-02 6.188034415245056152e-01 2.989301979541778564e-01 -6.048976182937622070e-01 1.947326213121414185e-01 -2.128174006938934326e-01 1.340053230524063110e-01 -2.406855225563049316e-01
3.596114218235015869e-01 4.424195885658264160e-01 2.076687961816787720e-01 -3.250734508037567139e-01 -2.300114780664443970e-01 6.408646702766418457e-01 7.836696505546569824e-02 2.374686002731323242e-01
-1.450176686048507690e-01 2.868715524673461914e-01 8.318805098533630371e-01 -9.186572581529617310e-02 -3.498713970184326172e-01 1.390859037637710571e-01 -2.231532931327819824e-01 -6.824846565723419189e-02
5.817906260490417480e-01 5.827322006225585938e-01 4.204702079296112061e-01 2.192888408899307251e-02 -3.119321465492248535e-01 -2.146759182214736938e-01 9.685439057648181915e-03 -3.442927077412605286e-02
-7.676800340414047241e-02 4.952702522277832031e-01 3.059174120426177979e-01 -1.720143854618072510e-01 -8.540122956037521362e-02 -1.005074009299278259e-01 -7.642634510993957520e-01 -1.553894877433776855e-01
1.238934546709060669e-01 2.649896740913391113e-01 7.178733348846435547e-01 -8.720511943101882935e-02 5.810132026672363281e-01 2.109794020652770996e-01 1.822493039071559906e-02 -9.520076960325241089e-02
4.959883689880371094e-01 6.676393151283264160e-01 4.009533226490020752e-01 -1.071706041693687439e-01 -1.312922984361648560e-01 -2.990287244319915771e-01 1.711822897195816040e-01 6.713107228279113770e-03
3.492915332317352295e-01 -4.935225099325180054e-02 6.182065010070800781e-01 -6.056215763092041016e-01 1.356040686368942261e-01 -6.562738213688135147e-03 1.877879351377487183e-01 2.700132131576538086e-01
4.200063347816467285e-01 2.988910377025604248e-01 5.669746398925781250e-01 -7.266291882842779160e-03 2.438791245222091675e-01 5.831409692764282227e-01 -3.223646804690361023e-02 -1.103457063436508179e-01
3.881163895130157471e-01 5.634534358978271484e-01 1.828561127185821533e-01 -1.407169103622436523e-01 -5.078242421150207520e-01 3.477824628353118896e-01 -2.728586494922637939e-01 1.592432111501693726e-01
3.728404939174652100e-01 2.488753050565719604e-01 1.935107558965682983e-01 -6.201094388961791992e-01 4.509479179978370667e-02 5.381299555301666260e-02 3.613923192024230957e-01 -4.914621412754058838e-01
-4.169608354568481445e-01 1.932958364486694336e-01 3.275199532508850098e-01 -7.355671525001525879e-01 -8.749436587095260620e-02 6.379323452711105347e-02 2.361168712377548218e-01 -2.701408565044403076e-01
5.681806802749633789e-01 4.958958625793457031e-01 2.013995051383972168e-01 -2.731467485427856445e-01 -5.589707940816879272e-02 1.170367300510406494e-01 2.587381899356842041e-01 -4.819956123828887939e-01
5.335690975189208984e-01 4.708936512470245361e-01 6.798772513866424561e-02 -2.402138411998748779e-01 -2.183897644281387329e-01 5.850028395652770996e-01 1.400046944618225098e-01 -1.473585516214370728e-01
4.140643775463104248e-01 6.100284457206726074e-01 4.783545732498168945e-01 8.568005263805389404e-02 -3.683036863803863525e-01 -2.781194150447845459e-01 5.053759366273880005e-02 -6.855446100234985352e-02
-1.379284858703613281e-01 5.034369826316833496e-01 2.607341706752777100e-01 -2.019403874874114990e-01 -8.168347924947738647e-02 -1.225637942552566528e-01 -7.437226772308349609e-01 -2.096357643604278564e-01
-2.779729068279266357e-01 8.483907580375671387e-01 1.988089084625244141e-01 1.233994215726852417e-01 -4.782401770353317261e-02 2.792283892631530762e-01 -2.491308599710464478e-01 -7.674644142389297485e-02
4.708507359027862549e-01 5.592985749244689941e-01 5.296658277511596680e-01 3.188102319836616516e-02 -2.483852952718734741e-01 -2.614258527755737305e-01 2.206071764230728149e-01 -7.222341746091842651e-02
1.644064486026763916e-01 -6.178230792284011841e-02 4.015479981899261475e-01 -6.776412129402160645e-01 5.177733898162841797e-01 1.767048835754394531e-01 -1.515825390815734863e-01 -1.625543385744094849e-01
3.124163299798965454e-02 2.798306345939636230e-01 6.758856121450662613e-03 -6.650208830833435059e-01 -2.748386263847351074e-01 4.686380326747894287e-01 2.941636443138122559e-01 -3.110145628452301025e-01
5.334702134132385254e-01 4.656363427639007568e-01 -1.529873814433813095e-02 -4.928201735019683838e-01 2.031135261058807373e-01 2.412994801998138428e-01 -1.079661026597023010e-01 -3.799332380294799805e-01
4.461699426174163818e-01 2.692735791206359863e-01 5.494304299354553223e-01 2.320458734175190330e-04 4.117388129234313965e-01 4.186170101165771484e-01 -9.944536536931991577e-02 -2.681266367435455322e-01
-1.108532175421714783e-01 4.401325285434722900e-01 5.019580125808715820e-01 -2.003526091575622559e-01 -2.160008549690246582e-01 2.223352640867233276e-01 5.534165501594543457e-01 -3.154881298542022705e-01
4.687783420085906982e-01 -2.877350747585296631e-01 5.350177884101867676e-01 -6.349388360977172852e-01 2.072520740330219269e-02 7.802941650152206421e-02 -1.182936877012252808e-02 3.749561309814453125e-02
8.549538999795913696e-02 1.469856351613998413e-01 5.054773092269897461e-01 -2.985920310020446777e-01 2.490641325712203979e-01 2.232941538095474243e-01 2.963781654834747314e-01 -6.532136201858520508e-01
2.953521907329559326e-01 2.135548368096351624e-02 6.160414218902587891e-01 -1.457182019948959351e-01 1.712381839752197266e-01 3.163016140460968018e-01 -3.573963344097137451e-01 -5.044493079185485840e-01
1.690047830343246460e-01 2.998716235160827637e-01 3.989872336387634277e-01 -5.386123657226562500e-01 1.163081079721450806e-01 3.706531524658203125e-01 5.220875740051269531e-01 -9.345446527004241943e-02
2.453584223985671997e-02 7.814605534076690674e-02 6.489759683609008789e-01 -5.675076246261596680e-01 4.753308892250061035e-01 1.495177745819091797e-01 -1.181725529022514820e-03 -4.195409640669822693e-02
3.845265209674835205e-01 3.820180892944335938e-01 7.273139357566833496e-01 1.863459646701812744e-01 -2.866115979850292206e-02 -6.537783145904541016e-02 3.046792745590209961e-01 -2.111069560050964355e-01
-8.404128998517990112e-02 6.012933850288391113e-01 2.708178162574768066e-01 -4.253992736339569092e-01 -1.216929480433464050e-01 -1.739070564508438110e-02 5.014570355415344238e-01 -3.324240446090698242e-01
2.405392378568649292e-01 1.043635904788970947e-01 4.784932136535644531e-01 1.485037207603454590e-01 -3.984064459800720215e-01 3.098919987678527832e-01 -1.542097181081771851e-01 -6.337971091270446777e-01
1.247214227914810181e-01 2.361891418695449829e-01 7.559870481491088867e-01 4.738074168562889099e-02 4.649783074855804443e-01 3.379189372062683105e-01 4.340655729174613953e-02 -1.503981798887252808e-01
7.428169250488281250e-02 2.062866985797882080e-01 5.629155039787292480e-01 -2.625417113304138184e-01 2.943671941757202148e-01 2.529291212558746338e-01 3.370278477668762207e-01 -5.494662523269653320e-01
5.170338749885559082e-01 2.474195063114166260e-01 7.485850900411605835e-02 -4.575223624706268311e-01 5.534026771783828735e-02 5.644739270210266113e-01 -1.737085878849029541e-01 -3.235137760639190674e-01
3.834266662597656250e-01 7.217946052551269531e-01 2.834536731243133545e-01 -3.811466693878173828e-01 1.363310217857360840e-01 -2.738843560218811035e-01 -6.557474285364151001e-02 -9.208083152770996094e-02
2.774922177195549011e-02 6.647301912307739258e-01 -5.871267616748809814e-02 -4.801004230976104736e-01 2.034110277891159058e-01 -5.401992797851562500e-02 -5.197641849517822266e-01 -9.471616148948669434e-02
-1.346038421615958214e-03 3.981562256813049316e-01 2.471201121807098389e-01 -3.706742525100708008e-01 3.381418585777282715e-01 4.456226229667663574e-01 1.647060513496398926e-01 -5.504133105278015137e-01
-4.838075339794158936e-01 5.000280141830444336e-01 5.297166109085083008e-01 1.349747776985168457e-01 7.481002062559127808e-02 2.430590987205505371e-01 -3.852082788944244385e-01 -6.344341486692428589e-02
-6.481291726231575012e-03 3.972224295139312744e-01 -6.461055576801300049e-02 -7.960214018821716309e-01 -1.431687269359827042e-02 2.693798840045928955e-01 1.766863465309143066e-01 -3.167954087257385254e-01
4.327538907527923584e-01 3.852991759777069092e-01 3.659438788890838623e-01 -3.575792610645294189e-01 -1.796592473983764648e-01 8.125860244035720825e-02 5.222249031066894531e-01 -3.014823198318481445e-01
-1.891388297080993652e-01 1.937514990568161011e-01 4.175938367843627930e-01 -1.825439631938934326e-01 3.104525804519653320e-01 6.685488820075988770e-01 -1.906025260686874390e-01 -3.732457458972930908e-01
5.308682844042778015e-02 5.242896080017089844e-01 2.396259754896163940e-01 -5.821103453636169434e-01 -1.160792559385299683e-01 1.096479012630879879e-03 5.215795040130615234e-01 -2.012667655944824219e-01
-2.170633375644683838e-01 3.991071879863739014e-01 3.629038929939270020e-01 -3.575662672519683838e-01 5.143974423408508301e-01 3.290292024612426758e-01 -1.578146964311599731e-01 -3.691524863243103027e-01
6.154894232749938965e-01 1.149284839630126953e-02 6.277224421501159668e-01 -4.370370209217071533e-01 -1.407962888479232788e-01 -7.276283204555511475e-02 2.463051863014698029e-02 1.013872325420379639e-01
3.901640772819519043e-01 5.538757890462875366e-02 5.316737890243530273e-01 -4.393438696861267090e-01 8.689939230680465698e-02 3.430872857570648193e-01 -1.019090563058853149e-01 4.830716252326965332e-01
-1.050140336155891418e-02 1.497634649276733398e-01 5.958518981933593750e-01 -1.810362339019775391e-01 -4.107517898082733154e-01 -3.609002232551574707e-01 2.379263192415237427e-01 -4.838099777698516846e-01
-4.161965101957321167e-02 2.317149341106414795e-01 3.338896632194519043e-01 -5.406695008277893066e-01 -4.810898602008819580e-01 -1.420975476503372192e-01 -5.371841788291931152e-01 2.375347353518009186e-02
2.269585430622100830e-01 4.250364899635314941e-01 2.037365585565567017e-01 8.691874146461486816e-02 -3.702574372291564941e-01 2.525478042662143707e-02 -2.822841107845306396e-01 -7.080661654472351074e-01
5.489994287490844727e-01 3.920379281044006348e-01 3.574033677577972412e-01 3.818926587700843811e-02 -2.234748601913452148e-01 5.886956453323364258e-01 1.247415691614151001e-01 -6.038444116711616516e-02
6.254447251558303833e-02 2.543573081493377686e-01 5.695348978042602539e-01 -3.469112887978553772e-02 4.122863337397575378e-02 1.332268565893173218e-01 3.426589071750640869e-01 -6.848011016845703125e-01
-6.385283917188644409e-02 3.857501149177551270e-01 3.726108372211456299e-01 -1.660059541463851929e-01 3.689976036548614502e-01 5.976671576499938965e-01 3.008513711392879486e-02 -4.318012893199920654e-01
1.230143308639526367e-01 4.357288181781768799e-01 2.537992596626281738e-01 -7.562642097473144531e-01 8.179789036512374878e-02 -2.494256645441055298e-01 2.164243608713150024e-01 -2.071586698293685913e-01
1.654099971055984497e-01 6.866019368171691895e-01 5.254330039024353027e-01 -1.963708102703094482e-01 -1.033499091863632202e-01 -3.425142765045166016e-01 1.749172806739807129e-01 1.672798544168472290e-01
-6.085252389311790466e-02 2.052763849496841431e-01 5.796809196472167969e-01 -5.818465948104858398e-01 2.845108509063720703e-01 -2.226137816905975342e-01 2.873835861682891846e-01 -2.578576207160949707e-01
3.854623734951019287e-01 3.837137520313262939e-01 4.846186339855194092e-01 -5.108378245495259762e-04 1.070278286933898926e-01 6.650252342224121094e-01 3.512378036975860596e-02 1.199168190360069275e-01
3.148759007453918457e-01 2.572711110115051270e-01 4.108032584190368652e-01 -2.396182529628276825e-02 2.453506737947463989e-01 5.478451251983642578e-01 -2.833661735057830811e-01 -4.740293920040130615e-01
1.696073263883590698e-01 5.078560709953308105e-01 5.282848477363586426e-01 -2.442706227302551270e-01 -1.528274118900299072e-01 -5.296976566314697266e-01 7.685316354036331177e-02 2.544023990631103516e-01
-7.783530652523040771e-02 3.074671328067779541e-01 1.929762363433837891e-01 -6.244787573814392090e-01 -1.398551762104034424e-01 -1.277378499507904053e-01 -6.416134238243103027e-01 -1.569965332746505737e-01
5.111308693885803223e-01 4.542526304721832275e-01 1.049946621060371399e-01 -2.881779074668884277e-01 -6.188883185386657715e-01 -8.296607411466538906e-04 -2.672236599028110504e-02 -2.336489111185073853e-01
3.742040693759918213e-01 6.042643189430236816e-01 -1.065501272678375244e-01 -2.854751646518707275e-01 -2.480771541595458984e-01 3.165592551231384277e-01 1.454728282988071442e-02 -4.899215698242187500e-01
5.198559165000915527e-01 5.079051107168197632e-02 4.752266705036163330e-01 -4.079876542091369629e-01 -9.623577445745468140e-02 4.055680632591247559e-01 -3.030452430248260498e-01 -2.632348537445068359e-01
2.742798626422882080e-01 4.657090008258819580e-01 1.825356632471084595e-01 -6.182226538658142090e-01 2.269151061773300171e-01 4.500668346881866455e-01 1.847418248653411865e-01 -6.470680236816406250e-02
4.193501472473144531e-01 4.498864114284515381e-01 5.769989490509033203e-01 2.253164350986480713e-01 1.495705544948577881e-01 3.766621649265289307e-01 1.876360028982162476e-01 -1.964673548936843872e-01
-2.493831813335418701e-01 4.594424664974212646e-01 3.510197699069976807e-01 -6.179006695747375488e-01 4.107940495014190674e-01 1.936010867357254028e-01 -1.225991770625114441e-01 2.100233919918537140e-02
1.276870816946029663e-01 2.721000611782073975e-01 3.989120125770568848e-01 -5.091267824172973633e-01 5.935966372489929199e-01 -6.677508354187011719e-02 -1.566548645496368408e-01 -3.316025137901306152e-01
-1.460888981819152832e-01 4.862990379333496094e-01 4.807045459747314453e-01 -4.069294631481170654e-01 7.755323499441146851e-02 2.606263160705566406e-01 4.008754491806030273e-01 3.329585492610931396e-01
1.730301231145858765e-01 1.473047435283660889e-01 4.865377843379974365e-01 -4.653047621250152588e-01 5.866740942001342773e-01 1.538517475128173828e-01 -1.273734569549560547e-01 -3.332468271255493164e-01
5.525292754173278809e-01 5.589702725410461426e-01 4.887856915593147278e-02 -4.440093934535980225e-01 -1.209769770503044128e-01 -6.924476008862257004e-03 2.288615405559539795e-01 -3.401016294956207275e-01
4.006702303886413574e-01 1.857727468013763428e-01 2.579384148120880127e-01 -3.829020559787750244e-01 -5.664709806442260742e-01 -4.249493405222892761e-02 -4.455769360065460205e-01 -2.656532526016235352e-01
-1.968868821859359741e-01 4.008561968803405762e-01 1.828446239233016968e-01 -1.675909310579299927e-01 -2.396068572998046875e-01 5.957812666893005371e-01 -5.627114772796630859e-01 -1.000999063253402710e-01
-1.630411148071289062e-01 2.904509902000427246e-01 7.283797264099121094e-01 4.161116108298301697e-02 -1.971169114112854004e-01 -4.966142587363719940e-03 4.026967287063598633e-01 -3.946429193019866943e-01
3.738512098789215088e-02 3.797234892845153809e-01 3.320788741111755371e-01 -6.646986007690429688e-01 5.186740159988403320e-01 1.120349615812301636e-01 1.118202582001686096e-01 -9.073830395936965942e-02
2.448633909225463867e-01 5.536938905715942383e-01 4.198164343833923340e-01 2.429328709840774536e-01 1.091812327504158020e-01 5.399963855743408203e-01 5.380688607692718506e-02 -3.029705882072448730e-01
3.250614404678344727e-01 3.457744419574737549e-01 7.325246930122375488e-02 -4.991847276687622070e-01 1.779990941286087036e-01 2.998583018779754639e-01 -3.191404640674591064e-01 -5.447702407836914062e-01
4.876849651336669922e-01 1.614829599857330322e-01 2.023559808731079102e-01 -2.389735132455825806e-01 1.527255307883024216e-02 5.947217941284179688e-01 -2.644779086112976074e-01 -4.627683758735656738e-01
2.985685169696807861e-01 4.005745947360992432e-01 4.511213898658752441e-01 -6.368920952081680298e-02 2.160552889108657837e-01 6.992921233177185059e-01 5.640582647174596786e-03 8.431292325258255005e-02
-1.084481365978717804e-02 2.832423746585845947e-01 3.642930090427398682e-01 1.242795661091804504e-01 -3.514606952667236328e-01 2.192597687244415283e-01 -5.227137804031372070e-01 -5.715523958206176758e-01
5.340047478675842285e-01 3.161144554615020752e-01 5.565232634544372559e-01 4.148980975151062012e-02 1.972959339618682861e-01 5.116223692893981934e-01 4.662664607167243958e-03 -5.259523168206214905e-02
-9.977532923221588135e-02 4.264927208423614502e-01 2.885552942752838135e-01 -4.165730476379394531e-01 2.956685423851013184e-01 7.003577053546905518e-02 1.292680948972702026e-01 -6.650688052177429199e-01
-1.980232894420623779e-01 3.722148835659027100e-01 3.031786978244781494e-01 -4.756804704666137695e-01 2.315128594636917114e-01 6.421976089477539062e-01 1.928125917911529541e-01 2.934204228222370148e-02
2.944698333740234375e-01 1.678159534931182861e-01 5.348024368286132812e-01 -6.628246605396270752e-02 -6.835599988698959351e-02 6.218813657760620117e-01 -3.488191962242126465e-01 -2.857175767421722412e-01
1.874293833971023560e-01 3.556112647056579590e-01 1.232061609625816345e-01 -4.904561117291450500e-02 -4.909348189830780029e-01 3.191740810871124268e-01 -3.108648955821990967e-01 -6.174944043159484863e-01
3.242591321468353271e-01 2.251535803079605103e-01 4.771801456809043884e-02 -4.305205941200256348e-01 1.429518759250640869e-01 6.193065643310546875e-01 -3.402536809444427490e-01 -3.698490560054779053e-01
1.635079979896545410e-01 3.282203376293182373e-01 4.282484948635101318e-01 -3.415154516696929932e-01 -7.173302024602890015e-02 1.252048760652542114e-01 5.214311480522155762e-01 -5.222973823547363281e-01
2.356871515512466431e-01 1.798141561448574066e-02 4.990450441837310791e-01 -3.910664618015289307e-01 3.429298102855682373e-01 4.653193056583404541e-01 6.325139850378036499e-02 -4.516920745372772217e-01
5.061143040657043457e-01 5.073662400245666504e-01 3.524879217147827148e-01 -2.911445200443267822e-01 -4.146288633346557617e-01 -8.028771728277206421e-02 4.951919987797737122e-02 3.108045756816864014e-01
2.388300597667694092e-01 1.878080666065216064e-01 7.026119232177734375e-01 -2.137026637792587280e-01 5.390748977661132812e-01 2.772503793239593506e-01 2.367520891129970551e-02 -1.805406995117664337e-02
-3.440625667572021484e-01 2.718447744846343994e-01 4.285809099674224854e-01 -6.491663455963134766e-01 -2.024236768484115601e-01 -7.678250968456268311e-02 3.110945820808410645e-01 -2.428419888019561768e-01
-6.649739574640989304e-03 2.499095499515533447e-01 4.893903732299804688e-01 -4.540256857872009277e-01 5.583835244178771973e-01 2.380466610193252563e-01 -1.742613911628723145e-01 -3.050135672092437744e-01
7.097839117050170898e-01 2.390208095312118530e-01 6.070176139473915100e-02 -5.139991641044616699e-01 -1.284380257129669189e-01 2.813192903995513916e-01 -1.341553777456283569e-01 -2.399196326732635498e-01
2.061807364225387573e-01 6.805542707443237305e-01 2.244578860700130463e-02 -4.830104708671569824e-01 -3.081525862216949463e-01 3.623824715614318848e-01 -3.306688973680138588e-03 -1.850471645593643188e-01
-3.366680741310119629e-01 4.072722196578979492e-01 4.783121049404144287e-01 7.713138312101364136e-02 -3.410080075263977051e-01 3.074643015861511230e-01 -4.325329363346099854e-01 -2.968951463699340820e-01
7.627286016941070557e-02 3.551503121852874756e-01 4.883224368095397949e-01 -2.416961938142776489e-01 -2.033491283655166626e-01 2.710926234722137451e-01 5.761157870292663574e-01 -3.527369201183319092e-01
4.450428485870361328e-01 6.538687646389007568e-02 6.028192043304443359e-01 -3.959089517593383789e-02 -1.339512914419174194e-01 4.254662990570068359e-01 -1.816597282886505127e-01 -4.480381906032562256e-01
5.747553110122680664e-01 2.900500297546386719e-01 2.231443524360656738e-01 -1.718863546848297119e-01 -2.317278832197189331e-01 6.670203208923339844e-01 -3.505498543381690979e-02 -7.966312021017074585e-02
4.522310495376586914e-01 5.791544318199157715e-01 5.498986840248107910e-01 3.846516832709312439e-02 -1.593474149703979492e-01 -3.360589146614074707e-01 1.326116025447845459e-01 1.691365055739879608e-02
3.489384055137634277e-01 8.473114669322967529e-02 3.709421157836914062e-01 -4.347881674766540527e-01 4.409386515617370605e-01 1.561858803033828735e-01 -1.679784804582595825e-01 -5.453312993049621582e-01
2.587452903389930725e-02 6.517993807792663574e-01 5.024492144584655762e-01 -3.262587785720825195e-01 1.387871503829956055e-01 -4.126277565956115723e-02 4.405936896800994873e-01 -2.237702719867229462e-02
3.377847373485565186e-01 1.129601597785949707e-01 6.740967631340026855e-01 -3.810566663742065430e-01 2.567673325538635254e-01 4.323121309280395508e-01 4.817574098706245422e-02 -1.355982273817062378e-01
8.254615962505340576e-02 3.122982084751129150e-01 3.602043986320495605e-01 -6.106424331665039062e-01 5.521191358566284180e-01 2.540889009833335876e-02 1.450424045324325562e-01 -2.578880786895751953e-01
-2.355654090642929077e-01 7.982414364814758301e-01 3.578540682792663574e-01 2.544826865196228027e-01 -1.390127688646316528e-01 1.816878765821456909e-01 -2.195959240198135376e-01 -1.180725693702697754e-01
-6.209558621048927307e-02 2.686964273452758789e-01 3.024450242519378662e-01 -2.412140518426895142e-01 1.865506768226623535e-01 4.550077915191650391e-01 -1.200969889760017395e-01 -7.197448611259460449e-01
4.230336248874664307e-01 4.007471203804016113e-01 5.907832384109497070e-01 -3.791945427656173706e-02 -3.942786157131195068e-01 -3.665402829647064209e-01 -1.106705814599990845e-01 -8.902882784605026245e-02
6.442456692457199097e-02 4.194473922252655029e-01 2.419705092906951904e-01 -4.160317182540893555e-01 4.518902003765106201e-01 1.338442713022232056e-01 -2.300262451171875000e-01 -5.596874952316284180e-01
6.218568086624145508e-01 5.553833842277526855e-01 2.119540870189666748e-01 -3.917512893676757812e-01 1.673729717731475830e-01 1.011553853750228882e-01 1.602163016796112061e-01 -2.062387913465499878e-01
2.561833858489990234e-01 2.091435939073562622e-01 4.522109925746917725e-01 -3.433504700660705566e-01 9.826736152172088623e-02 6.937494277954101562e-01 3.077520988881587982e-02 -2.763201594352722168e-01
1.185202039778232574e-02 4.277298450469970703e-01 1.368740499019622803e-01 9.423878043889999390e-03 -2.624286711215972900e-01 2.697482705116271973e-02 -4.336600601673126221e-01 -7.351367473602294922e-01
1.684585213661193848e-02 6.329314708709716797e-01 3.495901525020599365e-01 -2.077022343873977661e-01 -2.076035141944885254e-01 2.862643301486968994e-01 -2.627704739570617676e-01 4.895566999912261963e-01
2.709532976150512695e-01 4.885799884796142578e-01 2.924959957599639893e-01 -7.432535290718078613e-03 4.403970390558242798e-02 7.465340495109558105e-01 9.653963148593902588e-03 -2.071689665317535400e-01
-1.688938587903976440e-01 1.057225689291954041e-01 3.903361856937408447e-01 -7.722756862640380859e-01 3.468098044395446777e-01 -1.819477379322052002e-01 -3.342304378747940063e-02 -2.388021796941757202e-01
3.913377225399017334e-01 -2.610984817147254944e-02 6.417111158370971680e-01 -4.074125587940216064e-01 3.908469080924987793e-01 3.286893367767333984e-01 -8.475387096405029297e-02 -2.034212462604045868e-02
3.801552951335906982e-01 3.394782841205596924e-01 3.323504030704498291e-01 -6.221454739570617676e-01 -3.133901655673980713e-01 8.755242824554443359e-02 2.676117420196533203e-01 2.553815245628356934e-01
3.776321113109588623e-01 2.564758062362670898e-01 9.126926958560943604e-02 -5.428639054298400879e-01 -4.784657359123229980e-01 1.466692239046096802e-02 2.118003517389297485e-01 -4.632267057895660400e-01
-3.009786605834960938e-01 4.892013669013977051e-01 5.799551606178283691e-01 8.347522467374801636e-02 -2.894940376281738281e-01 1.561312228441238403e-01 -4.671778976917266846e-01 1.841330714523792267e-02
6.996220350265502930e-02 2.399668991565704346e-01 3.925525844097137451e-01 1.834140568971633911e-01 -3.154559433460235596e-02 4.313026666641235352e-01 -6.163097023963928223e-01 -4.277009665966033936e-01
3.956366181373596191e-01 7.115392088890075684e-01 2.493312507867813110e-01 1.330410391092300415e-01 -9.052795916795730591e-02 4.894416332244873047e-01 -9.704829007387161255e-02 1.227472070604562759e-02
-9.019758552312850952e-02 5.709356665611267090e-01 3.656083047389984131e-01 -1.860048770904541016e-01 -2.239402085542678833e-01 -1.402972340583801270e-01 -6.473079323768615723e-01 9.375249594449996948e-02
4.425492882728576660e-01 4.990280866622924805e-01 5.331860780715942383e-01 -7.010682020336389542e-03 1.055362354964017868e-02 -4.134585559368133545e-01 -3.057423532009124756e-01 -7.903702557086944580e-02
1.266716718673706055e-01 5.965861082077026367e-01 2.922675907611846924e-01 1.815508008003234863e-01 -3.078291118144989014e-01 5.476208925247192383e-01 -1.565899550914764404e-01 -3.008162081241607666e-01
