# Supplementary material for: Where is your field going? A machine learning approach to study the relative motion of the domains of physics
Source: PLoS One. 2020 Jun 18;15(6):e0233997. doi: 10.1371/journal.pone.0233997 (PMC7302634; doi:10.1371/journal.pone.0233997)
Supplement: S5 Data — (ZIP) [file pone.0233997.s005.zip › 4/Pacs4Run_4_VS_500_embeddings1996-2000ED8.txt]

-4.062001407146453857e-01 -2.024269104003906250e-02 3.002342879772186279e-01 5.042991787195205688e-02 -3.481873273849487305e-01 -7.244919240474700928e-02 7.014193534851074219e-01 -3.513337075710296631e-01
-1.913732290267944336e-01 9.577142447233200073e-02 7.831310033798217773e-01 -9.305442683398723602e-03 -2.835302352905273438e-01 -4.272225312888622284e-03 4.143128395080566406e-01 -2.979269623756408691e-01
-2.224574536085128784e-01 -3.069927990436553955e-01 3.947435915470123291e-01 5.115759372711181641e-01 -2.308260500431060791e-01 1.451289653778076172e-01 5.838893055915832520e-01 -1.531862765550613403e-01
-1.087922453880310059e-01 -6.091278195381164551e-01 2.859112918376922607e-01 3.185116499662399292e-02 -4.136327803134918213e-01 -1.266548503190279007e-02 5.232698321342468262e-01 -2.988375425338745117e-01
-4.306544363498687744e-01 8.799131214618682861e-02 7.140387594699859619e-02 -8.561772853136062622e-02 -4.506054520606994629e-01 1.361087337136268616e-02 3.389112651348114014e-02 -7.681055665016174316e-01
-3.011796176433563232e-01 5.982268452644348145e-01 3.758871257305145264e-01 2.380801886320114136e-01 -4.170860648155212402e-01 1.217020824551582336e-01 2.628290057182312012e-01 -3.091780245304107666e-01
-2.966586947441101074e-01 -2.395582348108291626e-01 6.281726807355880737e-02 6.033239141106605530e-02 -3.699612319469451904e-01 3.732040226459503174e-01 6.436069011688232422e-01 -3.957738876342773438e-01
-6.553463935852050781e-01 2.090421319007873535e-02 3.748522996902465820e-01 -1.526964008808135986e-01 -6.131705045700073242e-01 1.204955484718084335e-02 -1.709791719913482666e-01 -2.994376048445701599e-02
-2.513114213943481445e-01 -4.810812696814537048e-02 5.144960433244705200e-02 -2.594228684902191162e-01 -1.928921341896057129e-01 1.726765483617782593e-01 5.434952974319458008e-01 -7.086389660835266113e-01
2.114679068326950073e-01 -1.957243531942367554e-01 4.301429092884063721e-01 6.558918207883834839e-02 -1.942060738801956177e-01 -3.550453484058380127e-01 7.370792627334594727e-01 -1.434898227453231812e-01
-5.864953994750976562e-01 -3.174211978912353516e-01 2.877512574195861816e-01 -1.104359179735183716e-01 -3.121692240238189697e-01 -9.562406688928604126e-03 -5.056229233741760254e-02 -6.001436114311218262e-01
-1.792990714311599731e-01 7.604870200157165527e-02 5.710353255271911621e-01 -1.556446999311447144e-01 -6.715363860130310059e-01 1.653943210840225220e-01 3.652992844581604004e-01 1.336495974101126194e-03
-2.664030492305755615e-01 2.130383849143981934e-01 2.741843760013580322e-01 -5.290198922157287598e-01 -6.627479791641235352e-01 -2.966894209384918213e-01 -3.663482144474983215e-02 -1.788693480193614960e-03
-3.945394754409790039e-01 7.277775555849075317e-02 1.796093536540865898e-03 -9.359350055456161499e-02 -3.067539334297180176e-01 3.663139790296554565e-02 2.140760868787765503e-01 -8.300665616989135742e-01
-6.491467952728271484e-01 1.887675523757934570e-01 2.260271161794662476e-01 -4.694202914834022522e-02 1.818875223398208618e-01 -3.087910115718841553e-01 7.227848470211029053e-02 -5.966776609420776367e-01
-6.674361824989318848e-01 1.129085496068000793e-01 3.892689645290374756e-01 -1.247502714395523071e-01 -4.919353425502777100e-01 8.579716831445693970e-02 -1.002423092722892761e-01 -3.395255208015441895e-01
-6.655330657958984375e-01 -1.430792808532714844e-01 -3.226729929447174072e-01 1.475142389535903931e-01 -5.976209640502929688e-01 -1.715404689311981201e-01 7.303993403911590576e-02 -1.371274143457412720e-01
-2.616273164749145508e-01 -1.792178153991699219e-01 -1.128145530819892883e-01 3.380944728851318359e-01 -7.947601675987243652e-01 -2.989345192909240723e-01 1.495891958475112915e-01 -1.703371256589889526e-01
-2.479428052902221680e-01 3.928011655807495117e-01 3.715927898883819580e-01 -3.599624931812286377e-01 -5.400436520576477051e-01 -3.479021191596984863e-01 -2.953629754483699799e-02 -3.209701478481292725e-01
-4.815313816070556641e-01 -3.006229996681213379e-01 4.364637136459350586e-01 9.653453528881072998e-02 1.629108935594558716e-01 1.204550173133611679e-02 6.713120937347412109e-01 2.426924556493759155e-02
-1.795739382505416870e-01 -2.711387872695922852e-01 -1.007141917943954468e-01 2.345715463161468506e-01 -7.815166115760803223e-01 -1.150459870696067810e-01 2.411721348762512207e-01 -3.832778930664062500e-01
-4.214990735054016113e-01 1.633617430925369263e-01 6.998657584190368652e-01 -6.174040213227272034e-02 -4.246656596660614014e-02 -5.272254347801208496e-02 4.845590591430664062e-01 2.502934336662292480e-01
-3.974331319332122803e-01 -1.006669849157333374e-01 5.998136997222900391e-01 -3.949666917324066162e-01 -4.900172054767608643e-01 -1.484969165176153183e-03 1.843881458044052124e-01 -2.049869894981384277e-01
-1.532805114984512329e-01 -2.282356619834899902e-01 9.995901584625244141e-02 -3.624760806560516357e-01 -3.742905259132385254e-01 -7.301863431930541992e-01 3.183364868164062500e-01 9.181042015552520752e-02
-1.779497116804122925e-01 -1.098190322518348694e-01 6.245856285095214844e-01 -5.256438627839088440e-02 -5.991876125335693359e-01 -2.076015025377273560e-01 -7.790499366819858551e-03 -4.015201330184936523e-01
-6.043711900711059570e-01 8.179450035095214844e-02 2.601379454135894775e-01 -1.436634212732315063e-01 -5.534817576408386230e-01 2.061649411916732788e-02 -1.421636492013931274e-01 -4.612556695938110352e-01
-4.786380827426910400e-01 1.945317089557647705e-01 7.116654515266418457e-01 8.280128985643386841e-02 -4.051289558410644531e-01 -2.000318467617034912e-01 -6.299126893281936646e-02 -1.078379452228546143e-01
-9.302780032157897949e-02 -1.110375449061393738e-01 1.023236289620399475e-02 3.420850932598114014e-01 -6.933777332305908203e-01 -2.605606615543365479e-01 6.953603774309158325e-02 -5.553287267684936523e-01
-6.432775259017944336e-01 -1.461665779352188110e-01 7.013846635818481445e-01 1.333072688430547714e-02 -8.822204172611236572e-02 4.442074894905090332e-02 2.482432425022125244e-01 -3.647215664386749268e-02
-3.598720729351043701e-01 1.890140622854232788e-01 7.390369772911071777e-01 1.094950586557388306e-01 -2.523089945316314697e-01 -3.113129734992980957e-01 3.060321696102619171e-02 -3.392475247383117676e-01
-2.036865949630737305e-01 8.469396829605102539e-02 -3.151391446590423584e-01 -1.517043709754943848e-01 -8.111772537231445312e-01 1.483458373695611954e-02 4.105642139911651611e-01 -4.711848124861717224e-02
-2.725889086723327637e-01 -2.773068547248840332e-01 -1.064879447221755981e-02 -1.089732274413108826e-01 -4.387737438082695007e-02 -8.390657901763916016e-01 3.610552847385406494e-01 -2.213696390390396118e-02
-3.961700797080993652e-01 2.222221195697784424e-01 -2.535341680049896240e-01 3.321769535541534424e-01 -7.077690958976745605e-01 -1.747215092182159424e-01 2.627795636653900146e-01 1.361165940761566162e-01
6.733312457799911499e-02 -3.608753979206085205e-01 3.159346282482147217e-01 3.117782063782215118e-02 -4.666595757007598877e-01 -1.741232872009277344e-01 2.356701642274856567e-01 -6.788357496261596680e-01
-5.483086705207824707e-01 6.471640616655349731e-02 6.419467329978942871e-01 -2.986930310726165771e-01 1.380570530891418457e-01 -2.599536180496215820e-01 2.831377387046813965e-01 -1.644798070192337036e-01
-2.301667481660842896e-01 1.153799891471862793e-01 2.381227761507034302e-01 -6.269450783729553223e-01 -3.253917396068572998e-01 -3.433854281902313232e-01 1.759351193904876709e-01 -4.787500500679016113e-01
-6.259205341339111328e-01 2.795094847679138184e-01 4.520216584205627441e-01 -2.206337302923202515e-01 -4.017284810543060303e-01 2.014562040567398071e-01 1.040196344256401062e-01 -2.535833120346069336e-01
-4.778830707073211670e-01 -1.961822360754013062e-01 -7.505216449499130249e-02 4.202603697776794434e-01 -5.437474846839904785e-01 -4.535916447639465332e-01 -2.329163253307342529e-02 -2.212228029966354370e-01
-3.396092951297760010e-01 -8.338162302970886230e-02 5.895991921424865723e-01 -1.253096759319305420e-01 -6.092140674591064453e-01 -2.289070338010787964e-01 -1.034244447946548462e-01 -2.831016182899475098e-01
-5.196457505226135254e-01 3.138988092541694641e-02 6.598833203315734863e-01 -2.632348239421844482e-01 1.581275761127471924e-01 -3.173597157001495361e-01 2.066615521907806396e-01 -2.362493127584457397e-01
-1.996019631624221802e-01 5.674989819526672363e-01 5.169553756713867188e-01 -5.818162858486175537e-02 -1.465988457202911377e-01 -7.912433147430419922e-02 4.234434068202972412e-01 -4.005244970321655273e-01
-8.852024376392364502e-02 -9.631085395812988281e-02 3.256289660930633545e-01 -4.164986610412597656e-01 -5.674724578857421875e-01 -3.619330823421478271e-01 5.638494715094566345e-02 -4.971753060817718506e-01
-3.912778496742248535e-01 5.019637346267700195e-01 6.134044528007507324e-01 -1.497247219085693359e-01 -3.584232181310653687e-02 -3.641327023506164551e-01 2.202578634023666382e-01 -1.177322342991828918e-01
-3.743873238563537598e-01 -6.144781038165092468e-02 7.061174511909484863e-01 -1.744993031024932861e-01 -4.890628457069396973e-01 -1.378286629915237427e-01 8.488656580448150635e-02 -2.482366561889648438e-01
-4.063813984394073486e-01 6.424417495727539062e-01 4.222401976585388184e-01 5.993914976716041565e-02 -1.469036340713500977e-01 -1.282307691872119904e-02 2.924467623233795166e-01 -3.646547496318817139e-01
-3.865251839160919189e-01 2.621602118015289307e-01 7.574114203453063965e-01 -2.338521480560302734e-01 -1.493162065744400024e-01 -2.529070377349853516e-01 2.575522959232330322e-01 3.034679591655731201e-02
-6.002400517463684082e-01 -3.760645389556884766e-01 -2.385385483503341675e-01 -2.151106297969818115e-01 -3.086544573307037354e-01 -5.155298709869384766e-01 1.416685581207275391e-01 -1.183450520038604736e-01
-1.792285442352294922e-01 3.051447272300720215e-01 7.400201559066772461e-01 -9.576490148901939392e-03 -4.435082376003265381e-01 -2.693555653095245361e-01 9.492766857147216797e-02 -2.208601385354995728e-01
-1.076494343578815460e-02 -4.326817989349365234e-01 2.637723684310913086e-01 4.751135036349296570e-02 6.094001233577728271e-02 -4.492632150650024414e-01 5.198271870613098145e-01 -5.148456096649169922e-01
3.936651349067687988e-02 1.368614137172698975e-01 4.137669503688812256e-01 5.288479924201965332e-01 -1.506312489509582520e-01 -4.759271144866943359e-01 4.535667300224304199e-01 -2.718765437602996826e-01
-6.210438013076782227e-01 3.998804390430450439e-01 3.154216408729553223e-01 -2.094367295503616333e-01 8.377143740653991699e-02 -2.118440717458724976e-01 2.056506574153900146e-01 -4.656802415847778320e-01
-2.034857869148254395e-01 1.002223864197731018e-01 6.119101047515869141e-01 -3.267302513122558594e-01 -4.273461997509002686e-01 1.640616506338119507e-01 4.836458265781402588e-01 -1.546224355697631836e-01
-2.533336579799652100e-01 -2.232113778591156006e-01 2.057717889547348022e-01 6.845194101333618164e-02 -3.645226657390594482e-01 -9.429463744163513184e-02 2.913154661655426025e-01 -7.825203537940979004e-01
-1.016987040638923645e-01 -2.519541382789611816e-01 5.643875002861022949e-01 5.064476728439331055e-01 -3.579548895359039307e-01 -3.714486062526702881e-01 1.894732862710952759e-01 -2.216934412717819214e-01
-3.036237955093383789e-01 -3.285939618945121765e-02 -4.123616516590118408e-01 2.056372463703155518e-01 -5.806000828742980957e-01 -3.029977083206176758e-01 5.126923918724060059e-01 5.144338682293891907e-02
-4.019125401973724365e-01 -6.792186945676803589e-02 -8.450821787118911743e-02 -9.234444797039031982e-02 -3.122418522834777832e-01 2.638453543186187744e-01 4.907680153846740723e-01 -6.404850482940673828e-01
3.158164396882057190e-02 1.562228193506598473e-03 3.176658153533935547e-01 -5.936771631240844727e-01 -4.767776131629943848e-01 -1.853765249252319336e-01 3.720110058784484863e-01 -3.815263807773590088e-01
-1.336223036050796509e-01 -2.581718191504478455e-02 5.078936219215393066e-01 -3.194654285907745361e-01 -5.703435540199279785e-01 1.754285544157028198e-01 4.985179305076599121e-01 -1.299122720956802368e-01
-4.294005632400512695e-01 1.478556692600250244e-01 7.488013505935668945e-01 -6.311402469873428345e-02 7.392051815986633301e-02 -1.412301659584045410e-01 4.489404261112213135e-01 4.592853039503097534e-02
-3.509994745254516602e-01 -3.882289305329322815e-02 7.996762394905090332e-01 -1.040333285927772522e-01 -2.294244617223739624e-02 -1.524510830640792847e-01 4.467277824878692627e-01 4.066258668899536133e-02
-3.558064103126525879e-01 -1.328884363174438477e-01 -2.677420377731323242e-01 -2.435056269168853760e-01 7.478514313697814941e-02 -7.459753751754760742e-01 3.294820487499237061e-01 -2.326607406139373779e-01
-5.876774787902832031e-01 4.574690759181976318e-01 5.308048129081726074e-01 6.718343496322631836e-02 -6.385053694248199463e-02 -1.678120195865631104e-01 7.181283086538314819e-02 -3.488480448722839355e-01
-3.723579347133636475e-01 1.941354759037494659e-02 6.412292718887329102e-01 -3.943663537502288818e-01 -3.365800380706787109e-01 1.003359928727149963e-01 4.064899682998657227e-01 -7.540173083543777466e-02
-2.094117105007171631e-01 2.491278946399688721e-01 1.972142308950424194e-01 1.963777840137481689e-01 -1.451897919178009033e-01 8.670154958963394165e-02 5.305464863777160645e-01 -7.117214202880859375e-01
3.594796359539031982e-02 1.152738034725189209e-01 -2.363384701311588287e-02 -1.041626930236816406e-01 -8.401154279708862305e-01 -3.136125160381197929e-04 5.177584290504455566e-01 -1.196751650422811508e-02
-4.345002174377441406e-01 1.671613454818725586e-01 -3.810546994209289551e-01 2.984112203121185303e-01 -4.739671647548675537e-01 -5.330014228820800781e-01 6.334216147661209106e-02 -1.904388219118118286e-01
-2.738620042800903320e-01 -3.260922804474830627e-02 6.397787928581237793e-01 -3.504692614078521729e-01 -4.812046885490417480e-01 9.069932997226715088e-02 3.784516751766204834e-01 -9.370559453964233398e-02
-3.114456236362457275e-01 -8.170217275619506836e-02 -1.634913384914398193e-01 -1.163980588316917419e-01 -2.303138524293899536e-01 -2.406724728643894196e-02 3.889918327331542969e-01 -8.069140315055847168e-01
-2.145792990922927856e-01 4.223237186670303345e-02 7.952597141265869141e-01 -7.625071704387664795e-02 -4.744164645671844482e-01 -1.864437460899353027e-01 1.669467985630035400e-01 -1.619151681661605835e-01
-4.578815698623657227e-01 -4.940234497189521790e-02 -3.650001436471939087e-02 -5.724698305130004883e-02 -3.898575901985168457e-01 1.378083527088165283e-01 1.236281692981719971e-01 -7.726774811744689941e-01
-2.725245356559753418e-01 2.369904071092605591e-01 7.222999930381774902e-01 -1.564886868000030518e-01 -3.760380744934082031e-01 6.521862000226974487e-02 4.128387272357940674e-01 -8.524083346128463745e-02
-5.678859353065490723e-01 2.273743748664855957e-01 6.582165360450744629e-01 3.794567659497261047e-02 -2.936432361602783203e-01 -2.996606528759002686e-01 -8.553787320852279663e-02 -8.819263428449630737e-02
-3.764585256576538086e-01 3.013543784618377686e-01 -1.377047449350357056e-01 -2.190256491303443909e-02 2.435449957847595215e-01 2.583608264103531837e-03 7.590372562408447266e-01 -3.355053067207336426e-01
-1.640119999647140503e-01 -4.202077388763427734e-01 3.389509394764900208e-02 -1.961472332477569580e-01 -2.982989549636840820e-01 -6.496084332466125488e-01 4.929881393909454346e-01 5.377653613686561584e-02
-4.348087310791015625e-01 -7.985381782054901123e-02 7.414420247077941895e-01 -1.627538353204727173e-01 4.575118049979209900e-02 -1.303886175155639648e-01 4.574325382709503174e-01 7.803543703630566597e-04
-2.159914970397949219e-01 3.018258512020111084e-01 -2.637420222163200378e-02 1.320518702268600464e-01 -8.588591963052749634e-02 -6.099895015358924866e-02 8.722493648529052734e-01 2.686994373798370361e-01
-2.213541418313980103e-01 4.745521247386932373e-01 3.965561687946319580e-01 3.105711340904235840e-01 -1.861031353473663330e-01 -3.634988889098167419e-02 3.492133617401123047e-01 -5.605225563049316406e-01
-4.040220975875854492e-01 2.703734114766120911e-02 -2.039407789707183838e-01 3.830877542495727539e-01 -7.049680352210998535e-01 -3.033215701580047607e-01 2.262842804193496704e-01 8.659522980451583862e-02
-7.151634097099304199e-01 2.032687664031982422e-01 5.689464136958122253e-02 2.319127321243286133e-01 7.407168298959732056e-02 -2.458079755306243896e-01 3.632134199142456055e-02 -5.683090090751647949e-01
-1.282852441072463989e-01 9.271616488695144653e-02 -2.197211980819702148e-01 1.777027398347854614e-01 -6.027433872222900391e-01 -4.773695170879364014e-01 4.880619347095489502e-01 2.563303709030151367e-01
-1.345762014389038086e-01 7.316411286592483521e-02 -1.401723772287368774e-01 2.976278066635131836e-01 -7.927700281143188477e-01 7.303329557180404663e-02 3.507185280323028564e-01 -3.338925242424011230e-01
-7.784011960029602051e-01 2.763157784938812256e-01 -4.253420978784561157e-03 1.959684789180755615e-01 1.463993787765502930e-01 -4.375165700912475586e-02 2.634474337100982666e-01 -4.319348931312561035e-01
-8.008402585983276367e-01 2.767500281333923340e-01 7.466053939424455166e-04 4.494011104106903076e-01 -1.641944609582424164e-02 1.989967077970504761e-01 1.305161118507385254e-01 -1.523108631372451782e-01
9.924499690532684326e-02 2.587204873561859131e-01 -9.265217930078506470e-02 8.715926855802536011e-02 -7.050628066062927246e-01 -1.815379597246646881e-02 6.040200591087341309e-01 -2.115410268306732178e-01
-5.851451754570007324e-01 -2.217782139778137207e-01 -1.275588721036911011e-01 -6.074711680412292480e-02 -1.013123169541358948e-01 2.659144997596740723e-01 4.698912501335144043e-01 -5.354301929473876953e-01
-5.462595820426940918e-01 -3.328734040260314941e-01 -1.882947683334350586e-01 4.984495341777801514e-01 -3.855040073394775391e-01 -3.202757537364959717e-01 2.273427695035934448e-01 -6.335891038179397583e-02
-3.747861683368682861e-01 -3.970104753971099854e-01 -3.777187466621398926e-01 5.500264465808868408e-02 -2.001091837882995605e-01 -4.909836351871490479e-01 3.924862146377563477e-01 -3.479472994804382324e-01
-5.935494899749755859e-01 -3.948469460010528564e-01 -8.174958080053329468e-02 1.189085915684700012e-01 -4.551231563091278076e-01 -5.116302371025085449e-01 -1.615201495587825775e-02 -4.253399744629859924e-02
-3.841091990470886230e-01 5.320182442665100098e-01 6.846047192811965942e-02 2.432841211557388306e-01 -4.816804826259613037e-02 -1.270005572587251663e-02 3.944678604602813721e-01 -5.894542336463928223e-01
-6.116393208503723145e-01 5.735561251640319824e-01 2.218040525913238525e-01 -2.793503999710083008e-01 2.539643831551074982e-02 -1.660722792148590088e-01 2.683780491352081299e-01 -2.635247409343719482e-01
-4.945271313190460205e-01 -1.678299456834793091e-01 -2.595637142658233643e-01 4.393773972988128662e-01 -2.164471894502639771e-01 -5.753853917121887207e-01 2.964743077754974365e-01 3.217866271734237671e-02
-3.069685697555541992e-01 1.559117436408996582e-01 -1.613081246614456177e-02 4.603493213653564453e-01 2.699748612940311432e-02 -2.115492969751358032e-01 7.828883528709411621e-01 1.043263152241706848e-01
-6.115733385086059570e-01 -8.422836661338806152e-02 4.208354949951171875e-01 -3.085163831710815430e-01 -2.387275397777557373e-01 -2.212868630886077881e-01 -5.557566881179809570e-02 -4.873925447463989258e-01
-5.948802232742309570e-01 -3.071619868278503418e-01 -1.743445843458175659e-01 2.952260673046112061e-01 -4.313257336616516113e-01 -4.609649777412414551e-01 1.743694692850112915e-01 7.265795022249221802e-02
-5.400570631027221680e-01 -2.833879925310611725e-02 7.686322331428527832e-01 -1.118240058422088623e-01 -2.619178593158721924e-01 -4.538768157362937927e-02 1.706723719835281372e-01 -6.667087227106094360e-02
-4.940950274467468262e-01 7.065098732709884644e-02 6.781397461891174316e-01 -2.905348837375640869e-01 -3.383241891860961914e-01 4.490015655755996704e-02 2.978877127170562744e-01 -3.712661936879158020e-02
-4.827094972133636475e-01 -1.936975270509719849e-01 -1.299798786640167236e-01 -5.552341416478157043e-02 -1.223215237259864807e-01 -8.057231307029724121e-01 2.116129696369171143e-01 2.372700348496437073e-02
-2.945680022239685059e-01 -1.856226660311222076e-02 6.297701504081487656e-03 -3.535881340503692627e-01 -2.359846681356430054e-01 8.304274082183837891e-02 5.651433467864990234e-01 -6.370630264282226562e-01
-3.893176019191741943e-01 2.203481942415237427e-01 -3.636369407176971436e-01 -1.604389250278472900e-01 -6.113531067967414856e-02 8.258197456598281860e-02 7.319301962852478027e-01 -3.092361390590667725e-01
-5.371186733245849609e-01 -1.062548011541366577e-01 4.666413962841033936e-01 1.120516434311866760e-01 -2.339134458452463150e-03 2.003740519285202026e-01 6.546676158905029297e-01 3.404241427779197693e-02
-5.349060893058776855e-01 5.451081991195678711e-01 2.557253241539001465e-01 -2.338623255491256714e-01 -3.141253069043159485e-02 8.702781982719898224e-03 4.317833781242370605e-01 -3.303726613521575928e-01
-4.489940404891967773e-01 -1.019873172044754028e-01 -1.783647686243057251e-01 3.523947894573211670e-01 -6.153076887130737305e-01 -4.901915788650512695e-01 1.114190295338630676e-01 2.648470737040042877e-02
-3.181219100952148438e-01 5.274016261100769043e-01 2.171388417482376099e-01 1.980576515197753906e-01 -2.145821414887905121e-02 -1.908895373344421387e-01 3.186645507812500000e-01 -6.291451454162597656e-01
-5.047798752784729004e-01 -3.820642828941345215e-02 5.637352466583251953e-01 -1.035603955388069153e-01 -5.549368858337402344e-01 -9.096711128950119019e-02 -9.387874603271484375e-02 -3.002868294715881348e-01
-1.159688234329223633e-01 1.105725243687629700e-01 6.179722547531127930e-01 4.424350559711456299e-01 -1.592177748680114746e-01 -3.508577644824981689e-01 2.190349102020263672e-01 -4.475028812885284424e-01
-1.990775167942047119e-01 1.549530029296875000e-01 3.439762890338897705e-01 -6.317266225814819336e-01 -5.034900307655334473e-01 -1.609076708555221558e-01 3.220287263393402100e-01 -1.893762797117233276e-01
-3.447865843772888184e-01 2.180216163396835327e-01 3.607830107212066650e-01 -5.546657443046569824e-01 -3.418767154216766357e-01 -4.884881675243377686e-01 1.098474301397800446e-02 -2.003727406263351440e-01
-2.825692594051361084e-01 -6.351696848869323730e-01 3.263442516326904297e-01 7.056771218776702881e-02 -3.516497015953063965e-01 1.511567831039428711e-01 4.816063642501831055e-01 -1.636560112237930298e-01
-6.520659327507019043e-01 1.936899274587631226e-01 4.121104478836059570e-01 -1.270530968904495239e-01 -5.235503911972045898e-01 -8.574043214321136475e-02 -1.782983392477035522e-01 -1.951158791780471802e-01
-6.062999963760375977e-01 5.611377209424972534e-02 4.271145462989807129e-01 -1.068739518523216248e-01 -6.726963073015213013e-02 -3.466704487800598145e-01 -1.229883134365081787e-01 -5.436645150184631348e-01
-3.926752507686614990e-01 6.476592421531677246e-01 3.956609666347503662e-01 -1.071830745786428452e-02 -1.244749575853347778e-01 7.823763787746429443e-02 4.055222570896148682e-01 -2.891672551631927490e-01
-6.559297442436218262e-01 1.756050884723663330e-01 6.768655031919479370e-02 2.589261531829833984e-01 1.593368500471115112e-01 -2.774493694305419922e-01 1.039964482188224792e-01 -5.950739979743957520e-01
-1.159438639879226685e-01 -2.002255320549011230e-01 4.592723771929740906e-02 2.228498756885528564e-01 -7.823387384414672852e-01 -3.723570704460144043e-01 1.965406239032745361e-01 -3.245974481105804443e-01
-5.009588599205017090e-01 -5.436945334076881409e-02 7.391971349716186523e-01 -2.730093002319335938e-01 -2.554033696651458740e-01 -1.762898415327072144e-01 1.273033916950225830e-01 -1.123499125242233276e-01
-4.713375866413116455e-01 3.206523954868316650e-01 -8.584234863519668579e-02 -6.619534641504287720e-02 9.518417716026306152e-02 2.146076858043670654e-01 7.317633032798767090e-01 -2.695888876914978027e-01
-3.523965477943420410e-01 1.327669434249401093e-02 -7.213579118251800537e-02 4.689327776432037354e-01 -5.528629422187805176e-01 -5.734208822250366211e-01 1.075237467885017395e-01 -6.714709848165512085e-02
-9.620518237352371216e-02 -4.052196741104125977e-01 2.128661125898361206e-01 3.843886852264404297e-01 -6.792517900466918945e-01 -2.034133523702621460e-01 3.615389466285705566e-01 2.179719740524888039e-03
-4.860541969537734985e-02 2.313496731221675873e-02 -2.830054163932800293e-01 -3.903320059180259705e-02 -7.337393760681152344e-01 -1.562338620424270630e-01 5.698923468589782715e-01 -1.671138107776641846e-01
-5.862416625022888184e-01 3.743115365505218506e-01 4.173147976398468018e-01 1.615191698074340820e-01 -1.052423715591430664e-01 -4.522509276866912842e-01 -1.412714719772338867e-01 -2.835613787174224854e-01
-5.991212129592895508e-01 -3.159027919173240662e-02 5.468148589134216309e-01 4.834193736314773560e-02 1.854400634765625000e-01 3.709085658192634583e-02 5.412930250167846680e-01 9.975261241197586060e-02
-4.243916869163513184e-01 -2.566127479076385498e-01 -2.165972813963890076e-02 -3.062494993209838867e-01 -3.170397281646728516e-01 -5.073041319847106934e-01 3.982795476913452148e-01 3.785305917263031006e-01
-3.081076741218566895e-01 2.518338561058044434e-01 1.127599477767944336e-01 6.084278225898742676e-01 -1.793188899755477905e-01 4.424490779638290405e-02 6.253342628479003906e-01 1.832870543003082275e-01
-1.339860111474990845e-01 -2.302284091711044312e-01 4.842286109924316406e-01 1.912506073713302612e-01 2.054785341024398804e-01 -5.513888597488403320e-01 5.212934613227844238e-01 -1.999764889478683472e-01
-3.319095075130462646e-01 3.390781581401824951e-01 4.635187387466430664e-01 -3.250316381454467773e-01 -5.434477329254150391e-01 -2.999076843261718750e-01 -6.328035145998001099e-02 -2.551126778125762939e-01
1.018461436033248901e-01 4.697216451168060303e-01 5.919570326805114746e-01 1.732069551944732666e-01 -1.802446842193603516e-01 -3.803093731403350830e-01 4.295640289783477783e-01 -1.640929728746414185e-01
-4.023870229721069336e-01 -7.811505347490310669e-02 -1.534180790185928345e-01 4.248711764812469482e-01 -5.370957255363464355e-01 -5.386396050453186035e-01 2.215620875358581543e-01 1.536710374057292938e-02
-3.035604953765869141e-01 -1.912453472614288330e-01 4.116218090057373047e-01 8.402892202138900757e-02 1.029057726263999939e-01 -2.971468726173043251e-03 8.240945339202880859e-01 7.108388096094131470e-02
1.946905702352523804e-01 8.213967829942703247e-02 -1.597432941198348999e-01 -1.231376901268959045e-01 -6.561298966407775879e-01 -4.592497646808624268e-01 5.184262990951538086e-01 -6.697297096252441406e-02
-4.856223464012145996e-01 -2.101651728153228760e-01 -2.932873666286468506e-01 9.842766076326370239e-02 -3.665489554405212402e-01 -6.155782341957092285e-01 1.546631306409835815e-01 -2.950944006443023682e-01
-3.218317627906799316e-01 4.803139865398406982e-01 4.077272117137908936e-01 -2.846336066722869873e-01 4.997882246971130371e-02 -3.399350643157958984e-01 3.423479199409484863e-01 -4.280293583869934082e-01
-3.643328249454498291e-01 3.625139892101287842e-01 6.567816734313964844e-01 4.014807641506195068e-01 -1.547932773828506470e-01 -1.852625757455825806e-01 1.637532711029052734e-01 -2.412428259849548340e-01
-5.756368394941091537e-03 -4.489098116755485535e-02 -2.057887613773345947e-01 4.294315725564956665e-02 -6.859351992607116699e-01 -5.118528380990028381e-02 6.190118789672851562e-01 -3.121792078018188477e-01
-7.072663307189941406e-01 2.672921121120452881e-01 4.130722582340240479e-01 2.483145892620086670e-02 3.553187847137451172e-02 -4.734471142292022705e-01 -1.048268973827362061e-01 -1.438072174787521362e-01
-4.051412940025329590e-01 -4.953556954860687256e-01 -7.771242409944534302e-03 5.646563135087490082e-03 -3.421048521995544434e-01 -6.587096452713012695e-01 1.700432002544403076e-01 -1.026748046278953552e-01
-3.988215699791908264e-02 -2.199155976995825768e-03 3.307859301567077637e-01 6.652601361274719238e-01 -1.729091107845306396e-01 -4.003466367721557617e-01 4.819436371326446533e-01 -1.548212468624114990e-01
-6.916385293006896973e-01 9.782492369413375854e-02 2.406620532274246216e-01 -1.406649053096771240e-01 -4.799403548240661621e-01 3.322132229804992676e-01 3.220654651522636414e-02 -3.043289482593536377e-01
1.648115962743759155e-01 -1.189423650503158569e-01 2.701898515224456787e-01 -8.076176792383193970e-02 -2.208688110113143921e-01 -3.598583936691284180e-01 4.096760749816894531e-01 -7.301020622253417969e-01
1.174280866980552673e-01 2.027180641889572144e-01 -1.809254735708236694e-01 -1.294779032468795776e-01 -5.129342675209045410e-01 -1.560623496770858765e-01 7.794339060783386230e-01 -2.536305971443653107e-02
-3.815874457359313965e-01 1.216004490852355957e-01 1.832541972398757935e-01 -1.436333209276199341e-01 -2.216356806457042694e-02 2.521968781948089600e-01 8.396192193031311035e-01 -1.278156340122222900e-01
-5.514767020940780640e-02 3.340584337711334229e-01 -4.399926662445068359e-01 -1.577515602111816406e-01 -4.390120208263397217e-01 -5.218565464019775391e-01 4.273851811885833740e-01 -1.384223848581314087e-01
-4.863326251506805420e-01 6.261925101280212402e-01 2.281458973884582520e-01 2.353987284004688263e-02 -7.370447367429733276e-02 1.952329091727733612e-02 3.000340759754180908e-01 -4.721491038799285889e-01
-4.723597168922424316e-01 -5.942478030920028687e-02 2.576377689838409424e-01 1.882315129041671753e-01 -3.681419193744659424e-01 3.513859212398529053e-01 6.311019062995910645e-01 1.193595826625823975e-01
-1.068446412682533264e-01 4.661369696259498596e-02 -3.323865234851837158e-01 -4.427022114396095276e-02 -7.156056165695190430e-01 -1.752662509679794312e-01 3.457214236259460449e-01 -4.600409269332885742e-01
2.191743254661560059e-02 -4.664007201790809631e-02 -1.550004631280899048e-01 1.280561834573745728e-01 -7.010350823402404785e-01 -2.766827493906021118e-02 5.835267901420593262e-01 -3.524224162101745605e-01
-1.113952100276947021e-01 -2.162712514400482178e-01 4.261533021926879883e-01 4.177096188068389893e-01 -7.196284085512161255e-02 -4.272017776966094971e-01 6.142695546150207520e-01 1.404375582933425903e-01
-4.720254242420196533e-01 2.616398222744464874e-02 7.731377482414245605e-01 -7.680002599954605103e-02 -3.019228875637054443e-01 -8.617956936359405518e-02 1.756158173084259033e-01 -2.084276378154754639e-01
-3.352775573730468750e-01 -4.349975287914276123e-01 -2.088075131177902222e-01 -1.557841598987579346e-01 -3.900499641895294189e-01 -5.565990209579467773e-01 1.665027737617492676e-01 -3.752762973308563232e-01
-5.700578093528747559e-01 -7.799139618873596191e-02 1.192520856857299805e-01 3.948024511337280273e-01 -2.948136534541845322e-03 1.447914689779281616e-01 2.768126130104064941e-01 -6.334531307220458984e-01
-2.470882385969161987e-01 5.845065116882324219e-01 5.512553453445434570e-01 1.330048292875289917e-01 -2.125697135925292969e-01 -1.296348869800567627e-01 2.704275250434875488e-01 -3.749728798866271973e-01
2.046783119440078735e-01 2.329125553369522095e-01 -7.907956093549728394e-02 -1.588130146265029907e-01 -6.071389317512512207e-01 -2.784633338451385498e-01 6.437238454818725586e-01 -1.088270172476768494e-01
-5.480314493179321289e-01 3.396322727203369141e-01 2.015503123402595520e-03 -1.461375388316810131e-03 1.043262146413326263e-02 -1.508801877498626709e-01 2.189376503229141235e-01 -7.165877819061279297e-01
-4.083364605903625488e-01 -3.138128295540809631e-02 6.645077466964721680e-01 5.807628482580184937e-02 -5.242144465446472168e-01 -2.308188974857330322e-01 -1.138822659850120544e-01 -2.151419520378112793e-01
-9.275295585393905640e-02 7.887583971023559570e-02 2.979008555412292480e-01 -6.241677999496459961e-01 -4.417610764503479004e-01 -2.174106091260910034e-01 3.261857330799102783e-01 -3.975271880626678467e-01
-3.338111042976379395e-01 -5.801032185554504395e-01 2.147995680570602417e-01 -2.880231291055679321e-02 -2.017741948366165161e-01 1.539042443037033081e-01 5.351530909538269043e-01 -3.928026556968688965e-01
9.883531928062438965e-02 2.019969522953033447e-01 -2.020393610000610352e-01 5.192645266652107239e-02 -6.088272333145141602e-01 -3.768204152584075928e-01 6.269506812095642090e-01 1.345345191657543182e-02
-1.746819615364074707e-01 -1.965676099061965942e-01 3.765025734901428223e-01 4.614329040050506592e-01 -6.677988171577453613e-02 -4.886256754398345947e-01 5.319541096687316895e-01 2.235689461231231689e-01
-4.376686215400695801e-01 1.164870336651802063e-01 -3.555392324924468994e-01 4.432048499584197998e-01 -4.202016592025756836e-01 -4.435519576072692871e-01 3.128289282321929932e-01 -2.947255596518516541e-02
-6.332439184188842773e-01 -3.543210625648498535e-01 -5.048615485429763794e-02 -2.248809933662414551e-01 -3.048858046531677246e-01 -4.749154150485992432e-01 1.865013092756271362e-01 2.589508295059204102e-01
-4.828599095344543457e-01 5.522566437721252441e-01 5.526574850082397461e-01 -3.479787707328796387e-02 -1.497233062982559204e-01 2.525743283331394196e-02 3.036424815654754639e-01 -1.999104171991348267e-01
1.424503773450851440e-01 1.165296509861946106e-01 -1.843805313110351562e-01 -1.679833382368087769e-01 -6.190690994262695312e-01 -1.981012523174285889e-01 6.777092218399047852e-01 -1.487739980220794678e-01
-5.064835548400878906e-01 1.437354180961847305e-02 -3.101315200328826904e-01 4.205498993396759033e-01 -2.672193348407745361e-01 -5.758935213088989258e-01 2.579378783702850342e-01 2.515004202723503113e-02
-3.268250524997711182e-01 4.147534668445587158e-01 -1.706223934888839722e-01 -2.566454708576202393e-01 1.039232015609741211e-01 -1.782772243022918701e-01 5.430899858474731445e-01 -5.372675657272338867e-01
-5.260779261589050293e-01 1.029113903641700745e-01 7.593619227409362793e-01 -3.105629421770572662e-02 5.385087803006172180e-02 -2.040997743606567383e-01 2.912876904010772705e-01 7.517462968826293945e-02
-6.517425775527954102e-01 5.944975018501281738e-01 2.196747213602066040e-01 -2.973067760467529297e-01 -2.125774137675762177e-02 -3.722188249230384827e-02 2.213279902935028076e-01 -1.852906793355941772e-01
-6.151234507560729980e-01 -1.995910853147506714e-01 -2.711782753467559814e-01 2.635534405708312988e-01 -3.875052928924560547e-01 -5.104468464851379395e-01 1.521506607532501221e-01 -7.015863806009292603e-02
-8.809590935707092285e-01 1.150001510977745056e-01 3.896821439266204834e-01 1.189381107687950134e-01 1.483600586652755737e-01 -3.081166744232177734e-02 1.097668260335922241e-01 -9.838118404150009155e-02
-2.326730638742446899e-01 3.639706671237945557e-01 3.127301931381225586e-01 -6.271198987960815430e-01 -3.698559105396270752e-01 -2.749552726745605469e-01 1.962683498859405518e-01 -2.671962380409240723e-01
-5.902342796325683594e-01 4.382184147834777832e-01 4.815018773078918457e-01 1.001887768507003784e-01 -1.188745349645614624e-01 -3.716506958007812500e-01 -1.011995375156402588e-01 -2.349669337272644043e-01
-8.343642950057983398e-01 7.590935099869966507e-03 4.710894823074340820e-01 1.549643427133560181e-01 1.799515448510646820e-02 -8.682961575686931610e-03 1.218026876449584961e-01 -2.064075320959091187e-01
3.975190594792366028e-02 -2.722124457359313965e-01 4.414151310920715332e-01 3.795450627803802490e-01 -4.568778276443481445e-01 -5.392400026321411133e-01 2.919749021530151367e-01 2.552886866033077240e-02
-7.469409108161926270e-01 2.715147137641906738e-01 -9.710816293954849243e-02 -1.378138959407806396e-01 2.892663180828094482e-01 -2.509714663028717041e-02 4.217633605003356934e-01 -2.788317203521728516e-01
-6.325786709785461426e-01 4.794792830944061279e-02 6.509444713592529297e-01 -3.226923942565917969e-01 -1.722512543201446533e-01 -1.731952875852584839e-01 7.972458750009536743e-02 -6.052478775382041931e-02
-5.546342730522155762e-01 -6.798554956912994385e-02 5.542480386793613434e-03 1.213547363877296448e-01 -2.656475603580474854e-01 4.665996506810188293e-02 5.653906464576721191e-01 5.297064781188964844e-01
-4.076065719127655029e-01 -5.321136713027954102e-01 -2.336912155151367188e-01 -2.990449070930480957e-01 -1.949890255928039551e-01 -3.739899992942810059e-01 4.077337086200714111e-01 -2.500730454921722412e-01
-4.250774085521697998e-01 -3.256643414497375488e-01 9.846736490726470947e-02 -2.944495081901550293e-01 -2.843854427337646484e-01 -4.555178284645080566e-01 4.115197956562042236e-01 3.989179432392120361e-01
-1.948239654302597046e-01 -4.687966033816337585e-02 5.559459924697875977e-01 3.235006928443908691e-01 1.795638352632522583e-01 -5.534102320671081543e-01 3.678476810455322266e-01 -2.688856720924377441e-01
-5.955988764762878418e-01 -9.515862911939620972e-02 2.315704524517059326e-02 7.815647125244140625e-02 -4.536262154579162598e-01 8.389720320701599121e-02 3.384545445442199707e-01 5.497227311134338379e-01
1.219799295067787170e-01 2.737625129520893097e-02 2.627939879894256592e-01 4.345442652702331543e-01 -1.502256989479064941e-01 -6.272328495979309082e-01 4.640441536903381348e-01 -3.084741234779357910e-01
-2.910862565040588379e-01 2.127281725406646729e-01 6.739176064729690552e-02 4.480554759502410889e-01 6.469944119453430176e-02 -2.160780280828475952e-01 7.474691271781921387e-01 2.348067462444305420e-01
-4.543990194797515869e-01 -5.021750926971435547e-01 1.326248794794082642e-01 7.844797521829605103e-02 -3.267853260040283203e-01 -6.350438594818115234e-01 6.708577275276184082e-02 5.503146722912788391e-02
-5.976300239562988281e-01 5.711562633514404297e-01 1.308015584945678711e-01 -8.732761256396770477e-03 -1.428999900817871094e-01 -2.007026970386505127e-01 -9.708516299724578857e-03 -4.885053634643554688e-01
-4.576123654842376709e-01 -2.743176817893981934e-01 -1.378883868455886841e-01 9.779004007577896118e-02 -3.437697589397430420e-01 -7.147281169891357422e-01 1.962427794933319092e-01 1.387058794498443604e-01
-1.344487257301807404e-02 2.919188141822814941e-01 2.794323265552520752e-01 6.513558626174926758e-01 -1.496198028326034546e-01 -4.973351955413818359e-01 3.262021839618682861e-01 -1.900509893894195557e-01
-3.301182985305786133e-01 -3.032691776752471924e-01 1.399576961994171143e-01 9.748888760805130005e-02 -5.543662309646606445e-01 1.264358013868331909e-01 4.080088436603546143e-01 -5.293188095092773438e-01
-2.146392464637756348e-01 6.536676734685897827e-02 6.297510862350463867e-01 -1.935248970985412598e-01 -3.820530474185943604e-01 2.139856070280075073e-01 5.480561852455139160e-01 -1.532929688692092896e-01
-1.426048874855041504e-01 5.465840101242065430e-01 5.440308451652526855e-01 -1.863263845443725586e-01 -1.878675073385238647e-02 -5.154485702514648438e-01 2.740285992622375488e-01 -9.534623473882675171e-02
-7.139273881912231445e-01 2.999006509780883789e-01 1.259799599647521973e-01 2.101893872022628784e-01 6.142808869481086731e-02 -4.210156574845314026e-02 1.210796535015106201e-01 -5.657831430435180664e-01
-3.879054486751556396e-01 -2.907395660877227783e-01 1.345610320568084717e-01 8.772689104080200195e-02 -3.761955499649047852e-01 2.792194485664367676e-01 6.174857616424560547e-01 -3.720508813858032227e-01
-7.632067799568176270e-01 2.621499896049499512e-01 3.486675322055816650e-01 -2.523457705974578857e-01 2.078413665294647217e-01 -3.220731616020202637e-01 1.016966179013252258e-01 -7.920993119478225708e-02
1.450910419225692749e-02 -1.248707026243209839e-01 2.896961271762847900e-01 4.599175453186035156e-01 -4.050095379352569580e-01 -6.841695308685302734e-01 2.139531672000885010e-01 -1.041735038161277771e-01
-3.263204395771026611e-01 2.554435431957244873e-01 -8.732137084007263184e-02 3.920158743858337402e-01 -9.255466610193252563e-02 -1.298633217811584473e-01 7.657287120819091797e-01 2.349271327257156372e-01
-4.365764260292053223e-01 -3.416076600551605225e-01 -8.643000572919845581e-02 4.395662546157836914e-01 -5.269721150398254395e-01 -4.107016921043395996e-01 1.016515716910362244e-01 -1.879040747880935669e-01
-1.966421455144882202e-01 -6.759646534919738770e-02 3.649340271949768066e-01 5.694448575377464294e-02 3.613590076565742493e-02 2.859550900757312775e-02 8.992460370063781738e-01 9.785766899585723877e-02
-2.490724325180053711e-01 2.196544557809829712e-01 2.273681573569774628e-02 4.494794085621833801e-02 6.575403362512588501e-02 1.471003592014312744e-01 8.230655789375305176e-01 -4.286940097808837891e-01
-1.559933125972747803e-01 -2.828672528266906738e-01 6.039772033691406250e-01 4.570856392383575439e-01 -2.237489372491836548e-01 -4.908853173255920410e-01 1.737475246191024780e-01 -2.676302939653396606e-02
-4.326047897338867188e-01 -4.358054101467132568e-01 -9.936087578535079956e-02 -2.214603722095489502e-01 -2.352453172206878662e-01 -6.490013003349304199e-01 2.898915708065032959e-01 -5.855989456176757812e-02
3.940492868423461914e-02 2.632857486605644226e-02 5.192034840583801270e-01 4.468418061733245850e-01 -1.748679429292678833e-01 -4.245402812957763672e-01 3.606471121311187744e-01 -4.331686198711395264e-01
-6.103572994470596313e-02 1.077377572655677795e-01 -1.657751500606536865e-01 1.560163646936416626e-01 -8.428540825843811035e-01 -2.017621397972106934e-01 3.628674149513244629e-01 -2.237430065870285034e-01
-3.133645951747894287e-01 5.494729280471801758e-01 5.714198946952819824e-01 1.880118846893310547e-01 -1.600298732519149780e-01 -3.566227555274963379e-01 1.151722669601440430e-01 -2.682515680789947510e-01
-8.889456391334533691e-01 4.700843989849090576e-02 3.893885612487792969e-01 1.168514862656593323e-01 9.440971165895462036e-02 3.280799835920333862e-02 6.945513933897018433e-02 -1.657543480396270752e-01
-1.886981427669525146e-01 1.218774393200874329e-01 -2.300323247909545898e-01 1.836224794387817383e-01 -7.760754227638244629e-01 -3.915290832519531250e-01 3.251351714134216309e-01 4.007428139448165894e-02
-1.519260704517364502e-01 -2.203392088413238525e-01 -2.133433148264884949e-02 -8.187700808048248291e-02 -5.407559871673583984e-01 -6.890414357185363770e-01 3.026038408279418945e-01 2.498915940523147583e-01
-5.785947442054748535e-01 -1.394215673208236694e-01 -1.807195991277694702e-01 1.785603612661361694e-01 -1.404575556516647339e-01 -7.278100848197937012e-01 1.530388444662094116e-01 9.159454703330993652e-02
-2.520174980163574219e-01 3.558999896049499512e-01 -4.940821975469589233e-02 5.570003390312194824e-01 -1.275032460689544678e-01 -7.456382364034652710e-02 6.838138699531555176e-01 8.782622218132019043e-02
-5.225403904914855957e-01 9.810420125722885132e-02 -4.326073527336120605e-01 3.769216239452362061e-01 -2.021089047193527222e-01 -4.944328069686889648e-01 2.779456377029418945e-01 -1.598198860883712769e-01
-5.593497306108474731e-02 -3.747364282608032227e-01 3.065500855445861816e-01 4.775256812572479248e-01 -2.802911698818206787e-01 -2.564918994903564453e-01 6.203224658966064453e-01 -7.272471487522125244e-02
-6.434473991394042969e-01 -3.745073676109313965e-01 5.767907202243804932e-02 1.404549330472946167e-01 -1.658530980348587036e-01 -6.129592061042785645e-01 1.878008618950843811e-02 1.381528973579406738e-01
-4.241004884243011475e-01 -4.959586858749389648e-01 -4.933023452758789062e-02 3.174211382865905762e-01 -5.170628428459167480e-01 -3.935376405715942383e-01 1.981731057167053223e-01 -9.734366834163665771e-02
-6.600898504257202148e-01 1.654990315437316895e-01 -1.017056778073310852e-01 -3.763542771339416504e-01 1.216818690299987793e-01 5.118637904524803162e-02 5.104557871818542480e-01 -3.269757628440856934e-01
-1.517225801944732666e-01 4.129775166511535645e-01 -4.095609486103057861e-01 -9.923523664474487305e-02 -6.133022308349609375e-01 -4.177069962024688721e-01 2.480052113533020020e-01 -1.292930841445922852e-01
-6.826199293136596680e-01 -3.187112510204315186e-01 3.018566407263278961e-03 5.190417543053627014e-02 -2.159620523452758789e-01 -5.675104856491088867e-01 5.465105548501014709e-02 2.409471869468688965e-01
-3.201781511306762695e-01 1.163163632154464722e-01 7.255410552024841309e-01 -1.461597234010696411e-01 -4.833357930183410645e-01 -3.045536875724792480e-01 1.241112709976732731e-03 -9.907573461532592773e-02
-5.646900534629821777e-01 -8.847226947546005249e-02 2.342733144760131836e-01 4.011929035186767578e-01 9.369167685508728027e-02 -1.289864815771579742e-02 2.748351693153381348e-01 -6.107202768325805664e-01
-7.591705322265625000e-01 6.095743551850318909e-02 4.932467937469482422e-01 -1.092261597514152527e-01 -3.136354982852935791e-01 -1.697872281074523926e-01 -1.795596480369567871e-01 -7.269672304391860962e-02
-6.307425349950790405e-02 -2.782446146011352539e-01 4.291051924228668213e-01 4.134342968463897705e-01 -2.187193036079406738e-01 -5.728765726089477539e-01 4.168134033679962158e-01 1.174020543694496155e-01
-5.365873575210571289e-01 3.821091949939727783e-01 5.142654180526733398e-01 -8.690586686134338379e-02 -2.516202330589294434e-01 -2.404196113348007202e-01 -7.979618385434150696e-03 -4.157728254795074463e-01
-3.485185503959655762e-01 -1.844383180141448975e-01 2.687810361385345459e-01 1.713277250528335571e-01 -3.946388363838195801e-01 1.390372812747955322e-01 6.055282950401306152e-01 4.485367834568023682e-01
-3.748662471771240234e-01 4.180698469281196594e-02 -3.672626316547393799e-01 4.033250808715820312e-01 -4.993647933006286621e-01 -3.289803564548492432e-01 4.442904889583587646e-01 7.202044874429702759e-02
-4.217920824885368347e-02 -2.535695135593414307e-01 5.918142199516296387e-01 4.060664176940917969e-01 -3.480479717254638672e-01 -5.207155942916870117e-01 1.361004561185836792e-01 -8.935432136058807373e-02
-1.401190161705017090e-01 2.802802324295043945e-01 1.969864219427108765e-01 4.487106502056121826e-01 -1.363845765590667725e-01 -2.150456905364990234e-01 7.172759771347045898e-01 2.869398891925811768e-01
-6.249847412109375000e-01 2.692316472530364990e-01 1.689195036888122559e-01 -7.536178082227706909e-02 1.612980663776397705e-01 -8.489757031202316284e-02 4.023423790931701660e-01 -5.546091198921203613e-01
-3.967706859111785889e-01 -5.697588995099067688e-02 8.878587186336517334e-02 2.417215891182422638e-02 -2.135229855775833130e-01 2.570847272872924805e-01 5.660707950592041016e-01 -6.314576864242553711e-01
-4.848525524139404297e-01 -3.763119280338287354e-01 4.622283205389976501e-02 1.964545696973800659e-01 -1.944806277751922607e-01 -7.310540080070495605e-01 6.604906916618347168e-02 -7.714494317770004272e-02
-4.011361300945281982e-01 -4.225861430168151855e-01 1.404050290584564209e-01 -2.901133000850677490e-01 -2.964954078197479248e-01 -4.567323029041290283e-01 3.630498051643371582e-01 3.582071363925933838e-01
1.200670376420021057e-01 3.003802895545959473e-01 -2.371308207511901855e-02 -1.084759682416915894e-01 -6.266095042228698730e-01 -2.079735547304153442e-01 6.426973342895507812e-01 1.845908910036087036e-01
-7.076577544212341309e-01 1.919662207365036011e-01 -1.190492436289787292e-01 1.389089822769165039e-01 2.277518510818481445e-01 -5.674263928085565567e-03 4.215255081653594971e-01 -4.464461803436279297e-01
-3.802658319473266602e-01 -2.119453847408294678e-01 -7.223658263683319092e-02 3.788454532623291016e-01 -5.190076231956481934e-01 -6.041259765625000000e-01 1.486425548791885376e-01 7.282526046037673950e-02
-2.437632530927658081e-01 1.454042792320251465e-01 -1.588447391986846924e-01 6.966679543256759644e-02 -6.306655406951904297e-01 -5.853944420814514160e-01 2.517106235027313232e-01 2.925202250480651855e-01
-5.332520008087158203e-01 1.123883798718452454e-01 1.540721300989389420e-02 2.500887811183929443e-01 -1.092076078057289124e-01 3.593615889549255371e-01 4.384217858314514160e-01 -5.540294051170349121e-01
-3.477862179279327393e-01 9.709885716438293457e-02 7.572268247604370117e-01 4.267814457416534424e-01 -2.366900593042373657e-01 -1.286888867616653442e-01 1.328805536031723022e-01 -1.544064581394195557e-01
-7.143724560737609863e-01 3.317561447620391846e-01 -1.945601701736450195e-01 2.550818026065826416e-02 2.481118291616439819e-01 -8.799561858177185059e-02 4.031195938587188721e-01 -3.306017518043518066e-01
-1.417768001556396484e-01 1.890745013952255249e-01 4.724471867084503174e-01 -2.366332411766052246e-01 1.862969100475311279e-01 -1.347149610519409180e-01 7.811118364334106445e-01 -4.425209015607833862e-02
-4.642878174781799316e-01 4.810180366039276123e-01 5.200472474098205566e-02 2.648715972900390625e-01 5.397606268525123596e-02 -6.332039833068847656e-02 3.857204318046569824e-01 -5.696437954902648926e-01
-4.896211996674537659e-02 -1.647108793258666992e-01 5.836256742477416992e-01 4.732759296894073486e-01 -1.868442445993423462e-01 -4.763149619102478027e-01 3.673667907714843750e-01 -9.549403190612792969e-02
-3.879990875720977783e-01 -7.061698287725448608e-02 -7.569966372102499008e-03 -2.177070975303649902e-01 -4.061926901340484619e-01 1.378246545791625977e-01 2.292710840702056885e-01 -7.486407160758972168e-01
-4.825051724910736084e-01 -2.261200398206710815e-01 2.503340542316436768e-01 -8.090781979262828827e-03 5.731466785073280334e-02 2.717667520046234131e-01 7.579540014266967773e-01 4.110330715775489807e-02
-2.340617924928665161e-01 1.412330865859985352e-01 -1.274534612894058228e-01 3.604495227336883545e-01 -6.417286396026611328e-01 -5.187770128250122070e-01 2.761076092720031738e-01 1.480522304773330688e-01
-2.360486835241317749e-01 -1.585246473550796509e-01 5.261706113815307617e-01 3.843422532081604004e-01 1.319428980350494385e-01 -5.634400844573974609e-01 2.969266474246978760e-01 -2.674648165702819824e-01
-3.017525970935821533e-01 6.185304000973701477e-02 1.587889790534973145e-01 2.015919834375381470e-01 -2.827814221382141113e-01 7.593220472335815430e-02 7.312182784080505371e-01 4.678195416927337646e-01
-4.139213860034942627e-01 -2.708234488964080811e-01 5.085890367627143860e-02 -2.919329404830932617e-01 -3.503293097019195557e-01 -4.647376239299774170e-01 3.925026953220367432e-01 4.180219173431396484e-01
-6.173313260078430176e-01 -2.673292756080627441e-01 -1.363808810710906982e-01 -3.254362642765045166e-01 -1.259638965129852295e-01 -6.143723130226135254e-01 1.572874635457992554e-01 6.977778673171997070e-02
-3.829158842563629150e-01 3.218431025743484497e-02 -2.033430039882659912e-01 -1.355610340833663940e-01 2.401854656636714935e-02 1.897490471601486206e-01 8.464665412902832031e-01 -1.988146007061004639e-01
-1.626532822847366333e-01 5.505286157131195068e-02 -1.755512207746505737e-01 -6.218277849256992340e-03 1.489052474498748779e-01 -3.062098026275634766e-01 6.701762676239013672e-01 -6.120315790176391602e-01
-4.251818954944610596e-01 -1.174450665712356567e-01 6.943110227584838867e-01 -3.670022636651992798e-02 6.422445923089981079e-02 -8.734977990388870239e-02 5.431765913963317871e-01 1.233562156558036804e-01
-8.280357718467712402e-01 2.089060842990875244e-01 4.350536763668060303e-01 4.324923828244209290e-02 1.470237523317337036e-01 2.436714060604572296e-02 1.418268531560897827e-01 -1.929985880851745605e-01
-4.921442866325378418e-01 -3.425367474555969238e-01 2.659267187118530273e-02 -2.998070716857910156e-01 -2.641418576240539551e-01 2.735658288002014160e-01 6.113957762718200684e-01 -1.773613393306732178e-01
-4.642202258110046387e-01 -3.839880526065826416e-01 4.337741136550903320e-01 1.948685199022293091e-01 -1.076509952545166016e-01 2.614797055721282959e-01 5.730710625648498535e-01 5.047979950904846191e-02
-4.302759468555450439e-01 -2.538026869297027588e-01 -8.478898555040359497e-02 -2.910095453262329102e-01 -3.862483203411102295e-01 -5.423611402511596680e-01 3.330748975276947021e-01 3.229378759860992432e-01
-2.910103797912597656e-01 -2.674729526042938232e-01 4.788946807384490967e-01 2.831281125545501709e-01 5.750648304820060730e-02 -2.735873162746429443e-01 6.583142280578613281e-01 1.507810801267623901e-01
-6.106355786323547363e-01 3.340268433094024658e-01 -2.181409150362014771e-01 -3.437784612178802490e-01 2.366077899932861328e-02 4.720228910446166992e-02 5.211678147315979004e-01 -2.745497524738311768e-01
-2.277234345674514771e-01 9.722546674311161041e-03 3.433225154876708984e-01 -4.054410159587860107e-01 -4.704206585884094238e-01 3.344924151897430420e-01 5.048511624336242676e-01 -2.788179814815521240e-01
-6.135063767433166504e-01 6.252925395965576172e-01 2.347544878721237183e-01 1.429197788238525391e-01 -1.048477068543434143e-01 7.598944753408432007e-02 2.125228494405746460e-01 -3.084641695022583008e-01
-5.345196127891540527e-01 8.736617863178253174e-02 -3.210980892181396484e-01 4.931611120700836182e-01 -3.582105934619903564e-01 -4.125434458255767822e-01 2.233684808015823364e-01 -1.092867925763130188e-01
-3.102556467056274414e-01 2.243972122669219971e-01 -7.745617628097534180e-02 -1.207850202918052673e-01 -5.560488104820251465e-01 -6.192996501922607422e-01 1.508761495351791382e-01 3.425098061561584473e-01
-1.770484447479248047e-01 3.920200765132904053e-01 6.800508499145507812e-01 3.098829090595245361e-01 -2.744789421558380127e-01 -1.687856018543243408e-01 2.935292124748229980e-01 -2.578584551811218262e-01
-3.207549452781677246e-01 4.883425235748291016e-01 5.524601340293884277e-01 1.431034058332443237e-01 -1.704620569944381714e-01 1.806803196668624878e-01 5.028568506240844727e-01 -1.355710774660110474e-01
-3.137045502662658691e-01 -3.955623805522918701e-01 -5.526543781161308289e-02 -2.543413341045379639e-01 -3.072864115238189697e-01 -4.479950070381164551e-01 5.458307266235351562e-01 2.903798222541809082e-01
-1.580354571342468262e-01 -3.060527890920639038e-02 5.291672348976135254e-01 2.840123176574707031e-01 2.691650688648223877e-01 -5.818141698837280273e-01 3.972405493259429932e-01 -2.113044857978820801e-01
-4.321737885475158691e-01 1.992197632789611816e-01 -3.782069385051727295e-01 -7.399325072765350342e-02 -5.365449190139770508e-01 -2.916937172412872314e-01 3.508698642253875732e-01 3.590911924839019775e-01
9.873915463685989380e-03 -4.897220432758331299e-01 2.224698662757873535e-01 1.148582845926284790e-01 -6.385247111320495605e-01 3.869111090898513794e-02 5.007149577140808105e-01 -1.935543417930603027e-01
-5.271766185760498047e-01 -3.162246942520141602e-01 -3.100674413144588470e-02 -3.223667740821838379e-01 -3.333947956562042236e-01 -4.707648456096649170e-01 2.725272476673126221e-01 3.319068551063537598e-01
-1.361286044120788574e-01 2.451518177986145020e-01 -1.192495003342628479e-01 -1.176616996526718140e-01 -9.182128310203552246e-02 7.524106651544570923e-02 8.427686095237731934e-01 -4.110396504402160645e-01
-5.594258904457092285e-01 -1.544489860534667969e-01 3.359310925006866455e-01 -4.904966428875923157e-02 -1.065276339650154114e-01 -2.433429658412933350e-01 -2.479989081621170044e-02 -6.904734373092651367e-01
-3.133050799369812012e-01 2.214384824037551880e-02 -1.943181604146957397e-01 1.662685573101043701e-01 -7.106480002403259277e-01 -5.042089819908142090e-01 2.115534842014312744e-01 1.787252575159072876e-01
-2.942579984664916992e-01 1.583616435527801514e-01 -3.520789742469787598e-01 -7.393149286508560181e-02 -2.073052711784839630e-02 -3.297672048211097717e-02 7.401660084724426270e-01 -4.577611982822418213e-01
-3.719921410083770752e-01 -2.415666729211807251e-01 -1.579530239105224609e-01 -1.674938052892684937e-01 -1.166770458221435547e-01 -7.999778985977172852e-01 3.101415634155273438e-01 -2.231809310615062714e-02
-5.796332359313964844e-01 2.502270936965942383e-01 1.812372505664825439e-01 7.837619632482528687e-02 -1.604231074452400208e-02 -5.983774662017822266e-01 -2.000713795423507690e-01 -4.050682783126831055e-01
-2.329964637756347656e-01 -6.382108479738235474e-02 -1.071970015764236450e-01 1.000825762748718262e-01 -5.641456246376037598e-01 3.044825792312622070e-01 4.927914142608642578e-01 -5.160607099533081055e-01
-4.974759221076965332e-01 2.057674825191497803e-01 -1.510683447122573853e-01 -3.181106448173522949e-01 -2.929105460643768311e-01 3.582282960414886475e-01 4.470783770084381104e-01 -4.149195849895477295e-01
-5.007700920104980469e-01 -1.155752539634704590e-01 4.510988667607307434e-02 -1.199561655521392822e-01 -1.148555651307106018e-01 2.813143134117126465e-01 5.064016580581665039e-01 -6.088310480117797852e-01
-3.133418858051300049e-01 4.183202385902404785e-01 -2.718409001827239990e-01 -2.021633461117744446e-02 1.313338428735733032e-01 -1.973284482955932617e-01 6.458264589309692383e-01 -4.233676195144653320e-01
-6.985882520675659180e-01 -2.237910628318786621e-01 2.583775818347930908e-01 -1.669777333736419678e-01 -4.992952644824981689e-01 2.020400464534759521e-01 7.933199405670166016e-03 -2.776194810867309570e-01
-6.414871215820312500e-01 -5.075952038168907166e-02 4.326934516429901123e-01 -2.171277850866317749e-01 -8.681991696357727051e-02 -2.952140867710113525e-01 -7.161565870046615601e-02 -5.017288327217102051e-01
-6.906486153602600098e-01 -2.448266744613647461e-01 6.993237137794494629e-02 2.429566979408264160e-01 -2.357755750417709351e-01 5.609743297100067139e-03 3.911438882350921631e-01 4.364983439445495605e-01
-6.793625950813293457e-01 -7.159526646137237549e-02 -5.845660343766212463e-03 1.438761353492736816e-01 -2.953288257122039795e-01 2.116944044828414917e-01 4.191629588603973389e-01 4.526310265064239502e-01
-3.902213275432586670e-01 1.991658508777618408e-01 6.837285161018371582e-01 -2.295769751071929932e-01 1.743880957365036011e-01 -2.151032090187072754e-01 4.206539988517761230e-01 -1.850397586822509766e-01
-6.054289340972900391e-01 5.363199114799499512e-01 3.447676077485084534e-02 -3.599041700363159180e-01 5.206931382417678833e-02 1.546382531523704529e-02 4.247619211673736572e-01 -1.781123131513595581e-01
-5.159745812416076660e-01 2.163122743368148804e-01 3.822902739048004150e-01 -4.859846830368041992e-01 -3.315152227878570557e-01 -3.151269555091857910e-01 -8.457753807306289673e-02 -2.971392869949340820e-01
-3.583270609378814697e-01 2.251479923725128174e-01 -3.467572033405303955e-01 4.751153886318206787e-01 -3.678281009197235107e-01 -4.385980665683746338e-01 3.834684491157531738e-01 -1.486514043062925339e-02
-4.230241775512695312e-01 -5.717177391052246094e-01 1.638389229774475098e-01 8.384945243597030640e-02 -2.450191229581832886e-01 2.196269631385803223e-01 3.880665600299835205e-01 -4.488313198089599609e-01
-2.292254120111465454e-01 -2.065187990665435791e-01 9.495113044977188110e-02 1.138551831245422363e-01 -6.291753649711608887e-01 3.830246329307556152e-01 5.777743458747863770e-01 8.021429181098937988e-02
9.110456705093383789e-02 -4.740263521671295166e-02 1.849432140588760376e-01 3.433748483657836914e-01 2.594626508653163910e-02 -6.662601232528686523e-01 5.590856671333312988e-01 -2.831785678863525391e-01
-2.677042186260223389e-01 5.872197151184082031e-01 5.322989821434020996e-01 -4.165049642324447632e-02 -3.155336482450366020e-03 -4.575616121292114258e-01 2.654456496238708496e-01 -1.363692283630371094e-01
-7.249068468809127808e-02 3.418852686882019043e-01 1.905607134103775024e-01 5.939551442861557007e-02 -2.135566771030426025e-01 -4.677774012088775635e-01 6.392890959978103638e-02 -7.546584010124206543e-01
-7.605336308479309082e-01 1.409291028976440430e-01 2.675583362579345703e-01 -4.249459803104400635e-01 -3.369593918323516846e-01 1.619572490453720093e-01 7.571262866258621216e-02 -6.369307637214660645e-02
-4.715135991573333740e-01 2.431451231241226196e-01 -1.935501545667648315e-01 -1.203439310193061829e-01 2.069841623306274414e-01 6.886807829141616821e-02 7.737456560134887695e-01 -1.426302343606948853e-01
-2.893148362636566162e-01 -2.016347646713256836e-01 2.574604153633117676e-01 1.065849661827087402e-01 -3.205640912055969238e-01 2.091912776231765747e-01 7.474204897880554199e-01 3.046874105930328369e-01
-2.758459746837615967e-01 -1.943001598119735718e-01 -2.809720337390899658e-01 -3.339452445507049561e-01 -1.095549389719963074e-01 -5.624966025352478027e-01 6.035563945770263672e-01 5.483381450176239014e-02
-7.581211626529693604e-02 2.134686522185802460e-02 1.237669140100479126e-01 -6.752597689628601074e-01 -4.790585637092590332e-01 2.852109819650650024e-02 4.914224445819854736e-01 -2.251583337783813477e-01
-1.109376642853021622e-02 4.089449942111968994e-01 3.404690921306610107e-01 4.407634139060974121e-01 -1.507027894258499146e-01 -3.967031538486480713e-01 3.204549551010131836e-01 -4.895644485950469971e-01
2.095918804407119751e-01 -4.058578051626682281e-03 8.813854306936264038e-02 -1.179815307259559631e-01 -3.382274210453033447e-01 -3.752768039703369141e-01 3.260895907878875732e-01 -7.568367719650268555e-01
-3.587504923343658447e-01 2.850852012634277344e-01 -4.388593435287475586e-01 -1.449750959873199463e-01 5.347764817997813225e-04 -1.566433012485504150e-01 5.572660565376281738e-01 -4.912496507167816162e-01
1.509380992501974106e-02 -7.456593215465545654e-02 -1.407048255205154419e-01 -1.600067913532257080e-01 -4.532300531864166260e-01 -7.435373663902282715e-01 7.568942010402679443e-02 -4.299047589302062988e-01
7.107774168252944946e-02 2.135648578405380249e-01 -9.831389784812927246e-02 -2.105982899665832520e-01 -5.366450548171997070e-01 -4.098627567291259766e-01 6.042706370353698730e-01 2.724010050296783447e-01
-3.869974613189697266e-01 5.044891834259033203e-01 -3.181724548339843750e-01 6.890974193811416626e-02 6.668922957032918930e-03 3.321871394291520119e-03 6.953967213630676270e-01 -7.816188782453536987e-02
-1.387048661708831787e-01 2.923048138618469238e-01 -4.629160463809967041e-01 -1.161371916532516479e-01 -5.197977423667907715e-01 -2.392514497041702271e-01 5.810442566871643066e-01 -4.996353387832641602e-02
-5.237398147583007812e-01 -7.779756933450698853e-02 -1.384021192789077759e-01 3.882623463869094849e-02 -1.496225148439407349e-01 3.786393404006958008e-01 6.036509275436401367e-01 -4.108923673629760742e-01
-4.560777544975280762e-01 6.776883602142333984e-01 -6.475156545639038086e-02 2.936097607016563416e-02 -1.833765953779220581e-01 7.610433548688888550e-02 3.104945719242095947e-01 -4.380081892013549805e-01
-5.627142190933227539e-01 8.393167704343795776e-02 -1.245380938053131104e-02 3.528975844383239746e-01 -3.675730153918266296e-02 2.667672038078308105e-01 4.192048609256744385e-01 -5.507885813713073730e-01
-6.923778057098388672e-01 2.336215227842330933e-01 3.224104046821594238e-01 -1.930709928274154663e-01 -6.208953261375427246e-02 -4.273718893527984619e-01 -1.388930827379226685e-01 -3.449870347976684570e-01
-5.537732839584350586e-01 2.439480274915695190e-01 -3.350577056407928467e-01 -8.760493993759155273e-02 2.377386540174484253e-01 -1.802028268575668335e-01 5.104680061340332031e-01 -4.053589105606079102e-01
-6.772819757461547852e-01 2.349109947681427002e-01 -3.078173696994781494e-01 8.314047008752822876e-02 2.260046750307083130e-01 -1.421454697847366333e-01 3.461469709873199463e-01 -4.397053718566894531e-01
3.581070527434349060e-02 2.809740900993347168e-01 1.257473826408386230e-01 4.181127846240997314e-01 -1.339656859636306763e-01 -2.711790502071380615e-01 7.981761693954467773e-01 2.388175763189792633e-02
-1.873021870851516724e-01 3.188268542289733887e-01 -4.498269408941268921e-03 4.346595406532287598e-01 -8.430748432874679565e-02 2.580293826758861542e-02 8.163510560989379883e-01 1.074379403144121170e-02
-3.558610379695892334e-01 3.462554514408111572e-01 -3.138028383255004883e-01 1.047465577721595764e-01 -1.286648511886596680e-01 -1.021651923656463623e-01 7.314859628677368164e-01 2.862901389598846436e-01
-5.275375843048095703e-01 1.051401942968368530e-01 3.295134007930755615e-02 1.001448482275009155e-01 -6.814444065093994141e-02 -3.108784556388854980e-01 -1.832734048366546631e-02 -7.732462882995605469e-01
-2.274621725082397461e-01 5.945041179656982422e-01 4.404804408550262451e-01 2.184622138738632202e-01 -2.759414166212081909e-02 -9.776948392391204834e-02 4.624477922916412354e-01 -3.590244948863983154e-01
-7.665750384330749512e-01 2.295884788036346436e-01 3.056573569774627686e-01 -1.548939943313598633e-01 -3.923115134239196777e-01 1.157354637980461121e-01 -7.256667315959930420e-02 -2.639400959014892578e-01
-1.534333378076553345e-01 3.583161532878875732e-01 -2.855924963951110840e-01 -1.960980892181396484e-01 -5.939741730690002441e-01 -4.570155739784240723e-01 3.885131180286407471e-01 1.242548003792762756e-01
-4.985549449920654297e-01 1.541313976049423218e-01 4.765186607837677002e-01 4.171918034553527832e-01 -9.545739740133285522e-02 1.631672978401184082e-01 3.116277158260345459e-01 -4.401363730430603027e-01
-5.184623003005981445e-01 1.601761877536773682e-01 6.803268194198608398e-01 -2.442160695791244507e-01 4.913377761840820312e-02 -3.302022218704223633e-01 2.368415892124176025e-01 1.245501339435577393e-01
-1.989601254463195801e-01 -3.567514121532440186e-01 3.271787241101264954e-02 -3.889414966106414795e-01 -2.680196762084960938e-01 -5.097337365150451660e-01 5.582251548767089844e-01 1.936979889869689941e-01
-1.520091742277145386e-01 -1.031297892332077026e-01 6.056129932403564453e-01 2.178189158439636230e-01 1.213640198111534119e-01 -4.345326423645019531e-01 4.387062191963195801e-01 -3.950118124485015869e-01
-2.990886270999908447e-01 -5.221266746520996094e-01 1.124647632241249084e-01 1.264033913612365723e-01 -5.922588109970092773e-01 1.971363425254821777e-01 3.622186481952667236e-01 -2.974359989166259766e-01
-4.716760814189910889e-01 2.914274036884307861e-01 2.479357086122035980e-02 2.871257066726684570e-01 -1.589894443750381470e-01 -1.647005528211593628e-01 1.092423722147941589e-01 -7.383752465248107910e-01
-3.096300661563873291e-01 -4.214679002761840820e-01 -6.316336244344711304e-02 1.279690712690353394e-01 -4.091553390026092529e-01 -6.403762698173522949e-01 3.311293423175811768e-01 1.378114521503448486e-01
-1.549409627914428711e-01 7.231331896036863327e-03 6.476135253906250000e-01 5.085793733596801758e-01 -1.652137748897075653e-02 -4.015802145004272461e-01 1.997444778680801392e-01 -3.105594813823699951e-01
5.193303152918815613e-02 -5.066161602735519409e-02 4.473288059234619141e-01 6.085605919361114502e-02 -3.729738891124725342e-01 -3.978716582059860229e-02 8.045827746391296387e-01 -5.369948595762252808e-02
4.557350650429725647e-02 -3.389891386032104492e-01 2.242878377437591553e-01 3.287183344364166260e-01 -5.522786378860473633e-01 -3.504670560359954834e-01 5.335765480995178223e-01 1.100267991423606873e-01
1.687138378620147705e-01 -2.324083298444747925e-01 4.104015529155731201e-01 4.483626782894134521e-02 -2.307840436697006226e-01 -3.481500148773193359e-01 3.742220997810363770e-01 -6.577008962631225586e-01
1.446718070656061172e-02 4.144463241100311279e-01 6.559944152832031250e-01 1.034149155020713806e-02 -3.979370892047882080e-01 -1.018660888075828552e-01 4.290791451930999756e-01 -2.115413397550582886e-01
-1.457031965255737305e-01 5.850898623466491699e-01 4.783187210559844971e-01 -1.187899112701416016e-01 -2.134723812341690063e-01 6.226681172847747803e-03 5.281231403350830078e-01 -2.627110183238983154e-01
-5.635116696357727051e-01 2.194522917270660400e-01 -4.750828817486763000e-02 -3.478059768676757812e-01 1.276959031820297241e-01 -2.351922728121280670e-02 6.642032265663146973e-01 -2.303130775690078735e-01
-3.593738973140716553e-01 1.994908303022384644e-01 -9.046098589897155762e-02 -2.242649495601654053e-01 -4.302941635251045227e-02 1.650730073451995850e-01 6.935673952102661133e-01 -5.122885107994079590e-01
9.038470685482025146e-02 4.515949487686157227e-01 4.658009409904479980e-01 3.078483343124389648e-01 -2.021592408418655396e-01 -4.759939610958099365e-01 4.554994404315948486e-01 3.511573746800422668e-02
-5.095869898796081543e-01 4.102647900581359863e-01 2.637148797512054443e-01 1.310323923826217651e-01 1.264220774173736572e-01 1.035454124212265015e-01 4.993004798889160156e-01 -4.574752449989318848e-01
-8.000103831291198730e-01 3.057486414909362793e-01 -1.142230927944183350e-01 1.137770414352416992e-01 1.564345061779022217e-01 -1.861179247498512268e-02 2.332907170057296753e-01 -4.015801250934600830e-01
-1.837720125913619995e-01 2.730678915977478027e-01 3.652992844581604004e-01 -3.465816378593444824e-02 -2.148997634649276733e-01 -5.434713363647460938e-01 -3.376343846321105957e-02 -6.436879634857177734e-01
-5.547741651535034180e-01 -1.578782051801681519e-01 3.154836595058441162e-01 -1.643479913473129272e-01 4.600165411829948425e-02 -3.414760828018188477e-01 3.547185659408569336e-02 -6.486752629280090332e-01
-2.376055568456649780e-01 -9.530767798423767090e-03 5.792139172554016113e-01 2.015897929668426514e-01 3.159734308719635010e-01 -4.389068782329559326e-01 4.961829185485839844e-01 -1.692623645067214966e-01
-3.211879134178161621e-01 2.050789445638656616e-02 6.353321075439453125e-01 -4.415487349033355713e-01 -1.856935322284698486e-01 1.566905155777931213e-02 5.076826214790344238e-01 7.305134832859039307e-02
-2.407357543706893921e-01 3.037217259407043457e-01 -3.076527267694473267e-02 1.545063219964504242e-03 2.910106480121612549e-01 -2.749560475349426270e-01 8.049184083938598633e-01 -2.016657590866088867e-01
-5.611667633056640625e-01 -4.654745161533355713e-01 1.276436299085617065e-01 3.743064776062965393e-02 -3.093830943107604980e-01 -5.559771060943603516e-01 7.334870845079421997e-02 2.013029009103775024e-01
-2.905626595020294189e-01 5.999912023544311523e-01 5.112869143486022949e-01 3.615825623273849487e-02 -1.850276589393615723e-01 -2.854214310646057129e-01 1.431786417961120605e-01 -3.958047032356262207e-01
-6.148565411567687988e-01 2.070183493196964264e-02 4.389752447605133057e-01 -4.096806347370147705e-01 3.493321686983108521e-02 -3.170991241931915283e-01 1.219777539372444153e-01 -3.799139559268951416e-01
-5.530092120170593262e-01 -3.364751338958740234e-01 -2.094510570168495178e-02 -5.642085522413253784e-02 -1.766573786735534668e-01 -6.916223168373107910e-01 2.382080703973770142e-01 1.051244810223579407e-01
-2.336109727621078491e-01 -1.628434062004089355e-01 -2.332555800676345825e-01 3.817823529243469238e-01 -2.899846732616424561e-01 -1.309477239847183228e-01 7.649760842323303223e-01 1.797644644975662231e-01
-4.225351214408874512e-01 1.442182362079620361e-01 6.934629678726196289e-01 2.408946007490158081e-01 2.623823238536715508e-03 -7.306506484746932983e-02 4.891164898872375488e-01 1.310106664896011353e-01
8.672483265399932861e-02 5.314674854162149131e-05 -1.014251112937927246e-01 -1.503864675760269165e-01 -6.395922303199768066e-01 -5.543438792228698730e-01 4.820852279663085938e-01 1.038954854011535645e-01
-3.598441183567047119e-01 -3.192875385284423828e-01 -2.530093863606452942e-02 2.070211768150329590e-01 -7.056496739387512207e-01 -4.712128639221191406e-01 7.125337421894073486e-02 -3.129391465336084366e-03
-1.823300868272781372e-01 3.112651705741882324e-01 1.268137097358703613e-01 -2.747447192668914795e-01 3.128585517406463623e-01 -2.699790298938751221e-01 7.764565348625183105e-01 -6.818925589323043823e-02
-2.011557519435882568e-01 3.378229141235351562e-01 -2.177264839410781860e-01 1.306080073118209839e-01 -4.664822220802307129e-01 -3.618565201759338379e-01 5.222165584564208984e-01 3.996160626411437988e-01
-4.874979257583618164e-01 -6.773305684328079224e-02 -1.497832089662551880e-01 -1.413733363151550293e-01 -2.774846255779266357e-01 3.908624351024627686e-01 4.728839695453643799e-01 -5.118067860603332520e-01
-4.679743051528930664e-01 -4.079687297344207764e-01 1.412779688835144043e-01 8.332917839288711548e-02 -3.080455958843231201e-01 -6.996780633926391602e-01 4.709186404943466187e-02 3.161394596099853516e-02
-9.901012480258941650e-02 -4.050907492637634277e-01 3.326249420642852783e-01 3.536157310009002686e-01 -1.463702023029327393e-01 -3.262706100940704346e-01 6.790254712104797363e-01 3.824391588568687439e-02
-3.536365926265716553e-01 9.508268535137176514e-02 -3.495612740516662598e-01 -2.828993499279022217e-01 -7.294268906116485596e-02 -5.504864826798439026e-02 5.274369716644287109e-01 -6.141127943992614746e-01
-2.202342301607131958e-01 2.419015020132064819e-01 -9.252647310495376587e-02 1.556952577084302902e-02 -1.255541387945413589e-02 1.010230258107185364e-01 7.888919115066528320e-01 -5.014613270759582520e-01
-4.800917208194732666e-01 1.331084966659545898e-01 4.929049611091613770e-01 5.188752412796020508e-01 -1.121120154857635498e-01 2.218266874551773071e-01 4.173371791839599609e-01 -6.050547212362289429e-02
-3.453164696693420410e-01 -1.269290745258331299e-01 -2.668856084346771240e-02 3.900991380214691162e-01 -6.589859127998352051e-01 -4.905422404408454895e-02 2.707809507846832275e-01 -4.491825699806213379e-01
-6.001281142234802246e-01 2.390692681074142456e-01 4.059561491012573242e-01 -3.708170652389526367e-01 2.145347595214843750e-01 -2.617300748825073242e-01 2.187120020389556885e-01 -3.435458540916442871e-01
-6.096308231353759766e-01 2.558425366878509521e-01 1.756300777196884155e-01 -3.394809961318969727e-01 2.372836768627166748e-01 -1.941690444946289062e-01 5.672333240509033203e-01 3.229014575481414795e-02
-4.874805808067321777e-01 1.567439734935760498e-02 5.980005264282226562e-01 -1.021124124526977539e-01 1.389132887125015259e-01 -1.330182794481515884e-02 5.829616785049438477e-01 1.864594072103500366e-01
-3.008382320404052734e-01 -3.385334014892578125e-01 4.577233642339706421e-02 -2.904963195323944092e-01 -1.570681333541870117e-01 -7.388154864311218262e-01 3.638127148151397705e-01 7.436230778694152832e-02
-6.201962232589721680e-01 1.719645261764526367e-01 -9.229407459497451782e-02 1.747873239219188690e-02 2.831710577011108398e-01 -3.734667003154754639e-01 1.865949779748916626e-01 -5.678734183311462402e-01
3.855563327670097351e-02 -3.601351678371429443e-01 2.913917303085327148e-01 3.406423628330230713e-01 -2.468888312578201294e-01 -2.487862557172775269e-01 7.344928979873657227e-01 -7.443986833095550537e-02
-3.794939517974853516e-01 -2.396303713321685791e-01 1.546577215194702148e-01 -2.543344199657440186e-01 -1.423083543777465820e-01 -6.232958436012268066e-01 3.870064318180084229e-01 3.891443312168121338e-01
-7.310004830360412598e-01 -2.185292541980743408e-01 3.366971909999847412e-01 -3.625172376632690430e-01 -3.317574560642242432e-01 1.561016291379928589e-01 8.736882358789443970e-02 -1.761688739061355591e-01
-3.803268373012542725e-01 -5.102862045168876648e-02 -1.517836451530456543e-01 -2.922401428222656250e-01 -4.387784898281097412e-01 -6.711398363113403320e-01 2.047204822301864624e-01 2.438017427921295166e-01
-1.165876090526580811e-01 2.485302239656448364e-01 5.875521302223205566e-01 2.122911512851715088e-01 1.875580400228500366e-01 -2.791135907173156738e-01 6.051454544067382812e-01 -2.346732318401336670e-01
-7.243117094039916992e-01 -3.114783167839050293e-01 -1.080184280872344971e-01 -2.300030440092086792e-01 -1.568475961685180664e-01 -4.965711832046508789e-01 1.332420110702514648e-01 1.576296091079711914e-01
-2.099822759628295898e-01 6.711534410715103149e-02 5.300877094268798828e-01 -5.892407894134521484e-01 -3.781300485134124756e-01 -6.418005377054214478e-02 3.895862102508544922e-01 -1.559693068265914917e-01
-4.580173268914222717e-02 1.696312576532363892e-01 -3.249579966068267822e-01 -1.212011724710464478e-01 -5.235989689826965332e-01 -6.833595633506774902e-01 2.824854552745819092e-01 -1.670497506856918335e-01
-1.529237478971481323e-01 3.065012693405151367e-01 -4.387650787830352783e-01 -2.453795522451400757e-01 -5.632589459419250488e-01 -2.100862562656402588e-01 4.829290211200714111e-01 -1.879574507474899292e-01
-3.767794668674468994e-01 2.703672945499420166e-01 1.935232430696487427e-01 -4.722032546997070312e-01 2.916910350322723389e-01 -3.152492642402648926e-01 5.824928879737854004e-01 -2.734605222940444946e-02
-4.613210260868072510e-01 -2.675117850303649902e-01 1.637777388095855713e-01 2.641266882419586182e-01 -9.530406445264816284e-02 -5.016475319862365723e-01 3.642041385173797607e-01 4.750334322452545166e-01
-2.725099325180053711e-01 -4.012016952037811279e-01 4.462067782878875732e-02 -9.113366901874542236e-02 -5.819044113159179688e-01 1.958110630512237549e-01 4.079780876636505127e-01 -4.594328105449676514e-01
-7.410410791635513306e-02 -3.112821877002716064e-01 3.845486342906951904e-01 3.289088308811187744e-01 -1.045795995742082596e-02 -3.405947685241699219e-01 7.248052954673767090e-01 9.819022379815578461e-03
-2.664817869663238525e-01 -5.640186071395874023e-01 2.930266857147216797e-01 3.162988424301147461e-01 -3.820325732231140137e-01 2.158286795020103455e-02 4.095296859741210938e-01 -3.329139947891235352e-01
-4.360754787921905518e-02 3.734300136566162109e-01 7.269136309623718262e-01 1.701047457754611969e-02 -2.962725162506103516e-01 -1.595598757266998291e-01 4.419972598552703857e-01 -1.461410224437713623e-01
-6.381754875183105469e-01 4.151372313499450684e-01 3.527263998985290527e-01 3.342923521995544434e-01 -2.342019826173782349e-01 -7.188671082258224487e-02 1.026554182171821594e-01 3.371493220329284668e-01
-6.559394001960754395e-01 4.020181298255920410e-02 3.071949779987335205e-01 -2.626829147338867188e-01 -4.331597685813903809e-01 4.111119210720062256e-01 2.152525037527084351e-01 -4.221407696604728699e-02
-3.024306595325469971e-01 -2.400050908327102661e-01 5.572099685668945312e-01 5.537285208702087402e-01 -1.558976154774427414e-02 -1.442752778530120850e-01 4.081105589866638184e-01 -2.149940580129623413e-01
-2.328089624643325806e-01 3.963633179664611816e-01 5.568739175796508789e-01 2.057883739471435547e-01 -3.428028225898742676e-01 -5.347994565963745117e-01 -4.398002848029136658e-02 1.754428595304489136e-01
-5.494683384895324707e-01 -1.837866157293319702e-01 -1.602492481470108032e-01 -7.451753318309783936e-02 -2.914915382862091064e-01 4.151555597782135010e-01 4.321412742137908936e-01 -4.347490072250366211e-01
-3.604188263416290283e-01 1.026626899838447571e-01 5.525203049182891846e-02 -5.028322339057922363e-01 4.321750625967979431e-02 -2.101012319326400757e-01 5.244641304016113281e-01 -5.315943360328674316e-01
-9.396683424711227417e-03 -1.640191972255706787e-01 3.934196829795837402e-01 3.644691109657287598e-01 3.948134183883666992e-02 -4.579518735408782959e-01 6.848232150077819824e-01 -7.163140922784805298e-02
-6.442512273788452148e-01 5.849505588412284851e-02 5.557785630226135254e-01 -1.896997988224029541e-01 9.404022991657257080e-02 -4.193512499332427979e-01 4.287207126617431641e-02 -2.238428890705108643e-01
-6.147657632827758789e-01 -1.914191991090774536e-01 -1.821146607398986816e-01 -5.345721170306205750e-02 -1.586120277643203735e-01 3.695395886898040771e-01 4.586402475833892822e-01 -4.211057126522064209e-01
-3.612737059593200684e-01 6.226106360554695129e-02 -4.124803096055984497e-02 -8.413521200418472290e-02 -6.460245847702026367e-01 -4.830075800418853760e-01 4.051639735698699951e-01 2.049952149391174316e-01
-7.267361879348754883e-01 7.033586502075195312e-02 5.825878381729125977e-01 4.892621934413909912e-02 8.747947216033935547e-02 1.017398014664649963e-01 3.266111612319946289e-01 2.065676264464855194e-02
-6.387264728546142578e-01 1.089340075850486755e-01 5.168573856353759766e-01 -1.002494245767593384e-01 -5.049318075180053711e-01 -4.605999216437339783e-02 -1.384859085083007812e-01 -1.634455919265747070e-01
1.115103363990783691e-01 -2.298497827723622322e-03 -1.013418361544609070e-01 -1.976420432329177856e-01 -3.804848492145538330e-01 -1.515228450298309326e-01 8.756034374237060547e-01 -6.179137155413627625e-02
-5.615045428276062012e-01 -1.365725249052047729e-01 1.334143728017807007e-01 3.505692481994628906e-01 9.756787121295928955e-02 4.511555656790733337e-02 2.741615176200866699e-01 -6.623013615608215332e-01
-3.067897856235504150e-01 -3.784072101116180420e-01 -2.620419859886169434e-01 -3.510715067386627197e-01 -8.925703912973403931e-02 -4.129902720451354980e-01 6.262474656105041504e-01 -7.553074043244123459e-03
-3.321078121662139893e-01 -5.653190240263938904e-02 -1.876605749130249023e-01 -2.928147614002227783e-01 -3.604236245155334473e-01 -7.124702930450439453e-01 2.938545644283294678e-01 2.041613757610321045e-01
5.179092753678560257e-03 1.705812960863113403e-01 1.387215554714202881e-01 1.196847558021545410e-01 -2.062181085348129272e-01 -5.178907513618469238e-01 5.259366333484649658e-02 -7.898126840591430664e-01
1.900469958782196045e-01 3.793056607246398926e-01 -4.563563968986272812e-03 -2.164082080125808716e-01 -5.312142372131347656e-01 -2.322462797164916992e-01 6.599607467651367188e-01 3.848200663924217224e-02
-6.819927692413330078e-01 3.337663114070892334e-01 2.131421864032745361e-01 -4.910085201263427734e-01 9.760361164808273315e-02 -2.194049358367919922e-01 1.669194400310516357e-01 -2.268034815788269043e-01
-7.012299895286560059e-01 1.251952648162841797e-01 3.673605248332023621e-02 4.382095113396644592e-02 6.891761720180511475e-02 -3.181713819503784180e-01 -7.579674571752548218e-02 -6.144957542419433594e-01
1.168623641133308411e-01 4.993652179837226868e-02 2.697014212608337402e-01 4.604302644729614258e-01 -6.143280118703842163e-02 -5.265462994575500488e-01 5.670944452285766602e-01 -3.106341958045959473e-01
-2.886934019625186920e-02 -4.749413207173347473e-02 1.599964946508407593e-01 -8.347487449645996094e-02 -9.834434837102890015e-02 -5.276065468788146973e-01 2.329959720373153687e-01 -7.886801958084106445e-01
-7.611766457557678223e-01 1.369632035493850708e-01 5.331440567970275879e-01 3.152522072196006775e-02 1.208585947751998901e-01 5.081550404429435730e-02 3.063237667083740234e-01 -7.477652281522750854e-02
-5.509361624717712402e-01 1.084111630916595459e-01 6.237587705254554749e-02 -3.049179613590240479e-01 2.926190197467803955e-01 -1.842432618141174316e-01 6.764302253723144531e-01 1.035437360405921936e-01
-5.287059545516967773e-01 -6.500308215618133545e-02 7.421871274709701538e-02 3.178770840167999268e-01 -4.529921412467956543e-01 1.424102783203125000e-01 3.751587867736816406e-01 4.934204220771789551e-01
-3.702431023120880127e-01 6.855095177888870239e-02 6.269062161445617676e-01 -4.166392982006072998e-01 -4.098403453826904297e-01 7.305252831429243088e-03 3.510392606258392334e-01 1.923924498260021210e-02
-4.283606112003326416e-01 -2.562697790563106537e-02 4.915255606174468994e-01 -1.948804408311843872e-01 -9.422211907804012299e-03 -5.876997113227844238e-01 1.902798563241958618e-01 -3.931775987148284912e-01
-5.210413336753845215e-01 -1.013401746749877930e-01 4.257458746433258057e-01 2.278077155351638794e-01 7.799226790666580200e-02 2.067083120346069336e-01 6.534150838851928711e-01 -9.658068418502807617e-02
-2.284084856510162354e-01 -4.843451678752899170e-01 1.934033036231994629e-01 1.236639320850372314e-01 -2.764173448085784912e-01 1.725992560386657715e-01 6.444402337074279785e-01 -3.728826045989990234e-01
-5.015195012092590332e-01 -2.438506297767162323e-02 -5.853142961859703064e-02 1.670204102993011475e-01 -7.641456276178359985e-02 3.150662481784820557e-01 5.865981578826904297e-01 -5.170671343803405762e-01
-6.912378072738647461e-01 7.074353843927383423e-02 -2.089293003082275391e-01 -3.388661742210388184e-01 -2.142890691757202148e-01 2.755486667156219482e-01 4.482926130294799805e-01 -1.894491910934448242e-01
8.805095404386520386e-02 -2.098857015371322632e-01 3.551329076290130615e-01 3.921433091163635254e-01 -7.924491912126541138e-02 -4.290590584278106689e-01 6.117905378341674805e-01 -3.219317197799682617e-01
-5.705105066299438477e-01 5.086240172386169434e-01 3.589047491550445557e-01 1.731157302856445312e-01 -1.302322745323181152e-01 2.376091182231903076e-01 3.062136173248291016e-01 -2.997536361217498779e-01
-2.268327921628952026e-01 -2.409412264823913574e-01 3.603684306144714355e-01 -1.619066484272480011e-02 1.101660914719104767e-02 -4.735014438629150391e-01 5.848212540149688721e-02 -7.298094630241394043e-01
-5.997459292411804199e-01 1.955012232065200806e-01 6.141038611531257629e-02 3.191305398941040039e-01 -7.626483216881752014e-03 -4.247796162962913513e-02 1.596640646457672119e-01 -6.849186420440673828e-01
-1.979842483997344971e-01 2.107066214084625244e-01 -1.908340007066726685e-01 -4.732336383312940598e-03 1.073610857129096985e-01 -3.857702314853668213e-01 5.865001678466796875e-01 -6.128926277160644531e-01
-4.692101851105690002e-02 -1.897405982017517090e-01 5.577477216720581055e-01 2.960092127323150635e-01 5.762661993503570557e-02 -4.122314751148223877e-01 5.509215593338012695e-01 -2.938073575496673584e-01
-5.664325952529907227e-01 1.672967672348022461e-01 6.337794661521911621e-01 2.283793985843658447e-01 3.326448053121566772e-02 -2.988869845867156982e-01 2.985707484185695648e-03 -3.269305229187011719e-01
-2.189918607473373413e-01 2.418776750564575195e-01 -9.459856152534484863e-02 -1.220890730619430542e-01 4.545836150646209717e-02 -5.458556115627288818e-02 8.409097790718078613e-01 -3.968726992607116699e-01
-5.101369023323059082e-01 5.042197704315185547e-01 -3.111916221678256989e-02 -3.282530307769775391e-01 2.700039185583591461e-02 -4.925720691680908203e-01 1.213054880499839783e-01 -3.445767760276794434e-01
-4.030735418200492859e-02 -4.182903766632080078e-01 7.715018000453710556e-03 1.759409159421920776e-02 -5.923816561698913574e-01 4.855693504214286804e-02 6.852362751960754395e-01 1.472404692322015762e-02
-6.532219052314758301e-01 -2.301208078861236572e-01 2.334365993738174438e-01 1.628622263669967651e-01 3.643936663866043091e-02 -1.717279106378555298e-01 3.082453645765781403e-02 -6.384044885635375977e-01
-1.640804111957550049e-01 3.865820467472076416e-01 6.448632478713989258e-01 -2.436822950839996338e-01 -3.898920714855194092e-01 -2.627914957702159882e-02 4.389829635620117188e-01 -5.467897653579711914e-02
-3.449434041976928711e-01 1.042972654104232788e-01 7.055765390396118164e-01 -2.732352316379547119e-01 -1.644042879343032837e-01 1.808768510818481445e-02 5.190594196319580078e-01 2.935549430549144745e-02
-3.358207643032073975e-01 -9.671857953071594238e-02 1.063617616891860962e-01 -3.466348052024841309e-01 -2.441252470016479492e-01 3.617497384548187256e-01 7.456132769584655762e-01 1.566058606840670109e-03
-5.311488732695579529e-02 -3.312320634722709656e-02 5.171595215797424316e-01 3.920505344867706299e-01 6.780514493584632874e-03 -4.825835227966308594e-01 3.409369885921478271e-01 -4.751351177692413330e-01
-1.961839199066162109e-01 3.168683350086212158e-01 -4.429841339588165283e-01 -2.506414651870727539e-01 -5.248532891273498535e-01 -2.983722388744354248e-01 4.870164096355438232e-01 1.918804645538330078e-02
-6.860731840133666992e-01 4.292663633823394775e-01 2.625282406806945801e-01 -2.985286116600036621e-01 1.021590083837509155e-01 5.112633854150772095e-02 3.042431473731994629e-01 -2.852707207202911377e-01
-2.842857837677001953e-01 2.120866626501083374e-01 4.462177157402038574e-01 -2.958896458148956299e-01 -5.465192794799804688e-01 -4.887776076793670654e-01 -1.368536055088043213e-01 -1.767033785581588745e-01
-3.934685289859771729e-01 5.795926228165626526e-02 6.987043619155883789e-01 -3.751141428947448730e-01 -2.466228604316711426e-01 -7.921811193227767944e-02 3.552597165107727051e-01 1.400605291128158569e-01
-1.157095581293106079e-01 4.234493970870971680e-01 1.643042638897895813e-02 4.583589434623718262e-01 -5.938893184065818787e-02 -2.354178726673126221e-01 7.118179202079772949e-01 -1.769341528415679932e-01
-3.389899134635925293e-01 -4.438946247100830078e-01 -1.171316877007484436e-01 2.787847816944122314e-01 -2.856808304786682129e-01 -6.506265401840209961e-01 2.860254645347595215e-01 -9.931518882513046265e-02
-5.119791626930236816e-01 4.409097135066986084e-01 4.121308624744415283e-01 1.539732068777084351e-01 -5.230792984366416931e-02 1.972929090261459351e-01 3.985964953899383545e-01 -3.864927589893341064e-01
-4.995088577270507812e-01 2.309276610612869263e-01 -1.239586994051933289e-01 9.127108380198478699e-03 1.292669922113418579e-01 7.522340863943099976e-02 6.015709042549133301e-01 -5.453974604606628418e-01
-5.352550148963928223e-01 7.492960896342992783e-03 5.278782248497009277e-01 -4.820118248462677002e-01 -3.022453188896179199e-01 8.444671332836151123e-02 2.640579640865325928e-01 -1.850546747446060181e-01
-3.397937715053558350e-01 -2.520728409290313721e-01 -1.052508354187011719e-01 -2.550718784332275391e-01 -3.067251741886138916e-01 3.064593374729156494e-01 7.405222058296203613e-01 -9.213624894618988037e-02
1.006854176521301270e-01 -1.703993678092956543e-01 2.499602288007736206e-01 2.743533253669738770e-01 -1.476307958364486694e-01 -3.741624653339385986e-01 4.077729284763336182e-01 -7.035661935806274414e-01
-5.264341235160827637e-01 -1.597298085689544678e-01 5.111349225044250488e-01 2.101105451583862305e-01 5.300779268145561218e-02 1.504518538713455200e-01 6.022512316703796387e-01 6.161328777670860291e-02
-4.096412658691406250e-01 4.868453741073608398e-01 -2.328039705753326416e-01 -3.333427608013153076e-01 -1.342009454965591431e-01 -1.587909311056137085e-01 1.993373036384582520e-01 -5.889828205108642578e-01
1.728643625974655151e-01 2.918842062354087830e-02 -2.792684175074100494e-02 -1.964651793241500854e-01 -1.735804975032806396e-01 -4.858981370925903320e-01 4.163160622119903564e-01 -7.002437114715576172e-01
-3.604503870010375977e-01 3.240684792399406433e-02 2.194211781024932861e-01 -1.609180569648742676e-01 7.701940834522247314e-02 3.100170567631721497e-02 8.731761574745178223e-01 1.601727008819580078e-01
-3.247420787811279297e-01 -7.713055238127708435e-04 1.888508647680282593e-01 1.045457199215888977e-01 -3.870058432221412659e-02 2.559000551700592041e-01 6.903188228607177734e-01 -5.517472028732299805e-01
-3.710510432720184326e-01 6.454885005950927734e-01 8.935172110795974731e-02 -2.923280894756317139e-01 -6.544755399227142334e-02 -1.700519397854804993e-02 5.141996741294860840e-01 -2.885348498821258545e-01
-7.467279434204101562e-01 -1.540279090404510498e-01 4.512914121150970459e-01 -4.118590652942657471e-01 -1.807497292757034302e-01 -1.272550132125616074e-02 1.119785308837890625e-01 -3.043192904442548752e-03
-2.665380239486694336e-01 3.033342063426971436e-01 4.903232306241989136e-02 4.261480867862701416e-01 -1.194085553288459778e-01 -1.613510251045227051e-01 7.029045224189758301e-01 3.443431854248046875e-01
-6.107359528541564941e-01 5.642869472503662109e-01 4.147421121597290039e-01 -3.411939367651939392e-02 2.862119674682617188e-02 -6.535985320806503296e-02 3.484736382961273193e-01 -9.424280375242233276e-02
-3.059885799884796143e-01 -4.675674438476562500e-01 4.712019264698028564e-01 3.354350104928016663e-02 -1.226550526916980743e-02 -4.727619290351867676e-01 3.148180246353149414e-01 -3.766038417816162109e-01
-1.887461841106414795e-01 3.361230492591857910e-01 5.983648300170898438e-01 -1.662399172782897949e-01 -2.678325474262237549e-01 1.256256252527236938e-01 6.004620790481567383e-01 -1.328498423099517822e-01
2.193043380975723267e-01 -2.700982987880706787e-01 3.241677284240722656e-01 2.476353347301483154e-01 -3.209730684757232666e-01 -2.475418895483016968e-01 6.390663385391235352e-01 -3.739496469497680664e-01
-5.907963514328002930e-01 5.949535965919494629e-01 -9.726826101541519165e-02 -4.121912717819213867e-01 -7.521457970142364502e-02 -1.425320506095886230e-01 2.683329582214355469e-01 -1.401854306459426880e-01
1.670694723725318909e-02 -2.044300436973571777e-01 6.005476713180541992e-01 3.734578788280487061e-01 -3.154111802577972412e-01 -3.732667267322540283e-01 3.242717981338500977e-01 -3.373970389366149902e-01
-2.221890687942504883e-01 -3.059001863002777100e-01 -1.965517848730087280e-01 -4.106490910053253174e-01 -2.429498285055160522e-01 -4.638885557651519775e-01 6.032852530479431152e-01 1.078032404184341431e-01
-7.291851043701171875e-01 -6.909606605768203735e-02 6.192050576210021973e-01 -4.206063598394393921e-02 -1.023854687809944153e-02 -1.643341183662414551e-01 1.778857111930847168e-01 -1.399181485176086426e-01
-5.256237387657165527e-01 -3.106849789619445801e-01 -1.100973784923553467e-02 -1.371897608041763306e-01 -4.580386281013488770e-01 -5.987773537635803223e-01 1.333871930837631226e-01 1.487497389316558838e-01
1.443121023476123810e-02 3.745848834514617920e-01 6.743241548538208008e-01 1.078254804015159607e-01 -3.602668344974517822e-01 -8.634391427040100098e-02 4.493488073348999023e-01 -2.323285937309265137e-01
-3.806510865688323975e-01 4.141469895839691162e-01 -2.556540369987487793e-01 5.036187171936035156e-02 -3.839716315269470215e-02 8.740417659282684326e-02 6.793773770332336426e-01 -3.808203041553497314e-01
-5.034805536270141602e-01 4.544857442378997803e-01 -2.084771171212196350e-02 -3.314059972763061523e-01 4.658321291208267212e-02 -4.289038106799125671e-02 4.772165715694427490e-01 -4.449047744274139404e-01
4.578812792897224426e-02 3.363453745841979980e-01 -9.217519313097000122e-02 -2.355267256498336792e-01 -4.870834350585937500e-01 -2.927456200122833252e-01 6.852198243141174316e-01 1.683136522769927979e-01
-5.247872322797775269e-02 1.570239216089248657e-01 2.117465734481811523e-01 -5.421978831291198730e-01 -6.811355948448181152e-01 -3.264991044998168945e-01 1.383087038993835449e-01 -2.099945098161697388e-01
-3.783958554267883301e-01 -4.740869626402854919e-02 -3.479659557342529297e-02 -2.197615206241607666e-01 -3.274493217468261719e-01 2.770182788372039795e-01 4.463241398334503174e-01 -6.495349407196044922e-01
-3.965755105018615723e-01 4.259923994541168213e-01 -1.460949927568435669e-01 2.794401347637176514e-01 -3.594054877758026123e-01 3.218473121523857117e-02 5.704861283302307129e-01 3.258302211761474609e-01
1.289732903242111206e-01 -1.237449049949645996e-01 4.186713099479675293e-01 4.258070588111877441e-01 -1.823022216558456421e-01 -4.352240264415740967e-01 6.087598800659179688e-01 -1.349559724330902100e-01
-6.825487017631530762e-01 2.323198467493057251e-01 7.341378927230834961e-02 7.325188489630818367e-04 -3.207445144653320312e-01 -1.315356642007827759e-01 8.654797077178955078e-02 -5.891481041908264160e-01
8.088058233261108398e-02 3.329264745116233826e-02 -2.911279201507568359e-01 -1.238900199532508850e-01 -5.594149231910705566e-01 -3.438109755516052246e-01 5.109562277793884277e-01 -4.472345113754272461e-01
-6.038099527359008789e-01 1.935462057590484619e-01 6.282486021518707275e-02 -2.068686038255691528e-01 1.399924755096435547e-01 -4.723268151283264160e-01 5.167238414287567139e-02 -5.530381202697753906e-01
-2.268219292163848877e-01 1.104047056287527084e-02 -1.060290634632110596e-01 3.831325769424438477e-01 -5.571792274713516235e-02 -2.647401988506317139e-01 5.458310246467590332e-01 -6.475135087966918945e-01
-7.227873206138610840e-01 3.643704354763031006e-01 4.090515524148941040e-02 -8.074302226305007935e-02 9.517584741115570068e-02 -1.861025840044021606e-01 1.681303381919860840e-01 -5.144507288932800293e-01
6.268905103206634521e-02 4.784168303012847900e-01 5.183063149452209473e-01 3.112063407897949219e-01 -2.553441822528839111e-01 -4.474465847015380859e-01 3.631526827812194824e-01 -6.639003753662109375e-02
-3.673451542854309082e-01 2.426730096340179443e-01 -4.015004634857177734e-01 -2.594051882624626160e-02 -2.535650692880153656e-02 -2.682302379980683327e-03 7.189471721649169922e-01 -3.560293316841125488e-01
-5.034337043762207031e-01 2.018692940473556519e-01 -2.944553494453430176e-01 -1.571252048015594482e-01 6.882401555776596069e-02 8.276879042387008667e-02 7.341654300689697266e-01 -2.093438953161239624e-01
-2.367697209119796753e-01 -3.234575390815734863e-01 5.200598239898681641e-01 5.494832992553710938e-01 -1.830552816390991211e-01 -4.310919642448425293e-01 1.789985299110412598e-01 -1.246237382292747498e-01
-2.438101768493652344e-01 1.628141254186630249e-01 5.450704693794250488e-01 -4.032292068004608154e-01 2.345624752342700958e-02 -4.395418465137481689e-01 3.051367700099945068e-01 -4.092637598514556885e-01
-3.707338869571685791e-01 2.060936987400054932e-01 1.337199211120605469e-01 -5.068346858024597168e-01 -3.226696550846099854e-01 -3.604047372937202454e-02 2.004467695951461792e-01 -6.322388648986816406e-01
-3.325562775135040283e-01 3.053999841213226318e-01 -1.445800364017486572e-01 3.801093101501464844e-01 -1.533923745155334473e-01 -4.601744562387466431e-02 7.441819310188293457e-01 2.264885008335113525e-01
-1.304306238889694214e-01 -9.924487769603729248e-02 -1.232714131474494934e-01 -1.906819939613342285e-01 -6.006043553352355957e-01 -6.863942146301269531e-01 2.717153429985046387e-01 1.260599046945571899e-01
-4.422294199466705322e-01 1.651374995708465576e-01 5.784173011779785156e-01 -1.330681052058935165e-02 -6.110888719558715820e-01 -2.274267077445983887e-01 -1.277133375406265259e-01 -3.091823682188987732e-02
-4.701168537139892578e-01 -7.339686155319213867e-02 2.376717776060104370e-01 -3.068430721759796143e-01 -2.560674250125885010e-01 -1.289488524198532104e-01 3.521741032600402832e-01 -6.455521583557128906e-01
-6.644283533096313477e-01 -4.075026139616966248e-02 8.169698715209960938e-02 -3.998668864369392395e-02 -1.985999941825866699e-01 3.367425799369812012e-01 6.144695878028869629e-01 -1.348729431629180908e-01
-7.939751148223876953e-01 2.886553108692169189e-01 -6.121463328599929810e-02 6.002911925315856934e-02 8.425527811050415039e-02 -3.329645097255706787e-01 8.198416233062744141e-02 -3.927406668663024902e-01
-1.595052629709243774e-01 -4.267124831676483154e-01 4.568267464637756348e-01 -7.546305656433105469e-02 -5.256268382072448730e-01 2.885729447007179260e-02 5.425650477409362793e-01 -8.121574670076370239e-02
-3.373171985149383545e-01 8.938249200582504272e-02 5.489010736346244812e-02 4.882570207118988037e-01 -4.959876239299774170e-01 -1.470588147640228271e-01 4.366461932659149170e-01 4.225280582904815674e-01
-7.487991452217102051e-01 2.851731777191162109e-01 -4.629603400826454163e-02 2.476536035537719727e-01 2.033047974109649658e-01 -4.063514992594718933e-02 3.443149924278259277e-01 -3.646418154239654541e-01
-2.596032321453094482e-01 -8.667375147342681885e-02 -3.907944262027740479e-01 2.466363161802291870e-01 -6.185260415077209473e-01 -3.673208951950073242e-01 3.597433865070343018e-01 -2.542237639427185059e-01
-8.013121485710144043e-01 2.979284822940826416e-01 3.217335641384124756e-01 -1.964133828878402710e-01 9.136529266834259033e-02 -9.002331644296646118e-02 1.220090985298156738e-01 -3.093682825565338135e-01
-2.406352385878562927e-02 3.318707942962646484e-01 -9.172827005386352539e-02 1.825785189867019653e-01 -4.731687903404235840e-01 -5.999708771705627441e-01 5.134387016296386719e-01 -7.778082974255084991e-03
-3.807459473609924316e-01 -5.604134500026702881e-02 4.637870937585830688e-02 -9.990550577640533447e-03 -9.887067973613739014e-02 3.551211953163146973e-01 7.462196350097656250e-01 -3.961198627948760986e-01
-2.558841407299041748e-01 -2.050419747829437256e-01 -9.084436297416687012e-02 -1.407280266284942627e-01 -2.027616947889328003e-01 2.947279512882232666e-01 8.059939742088317871e-01 -2.946536839008331299e-01
-5.668579936027526855e-01 3.425029814243316650e-01 -1.794411838054656982e-01 -1.875345259904861450e-01 -3.376574516296386719e-01 6.152033060789108276e-02 3.705370724201202393e-01 -4.887742698192596436e-01
-2.934021949768066406e-01 -2.968373894691467285e-02 4.613850116729736328e-01 1.277854144573211670e-01 -4.838412404060363770e-01 1.206865385174751282e-01 5.904195308685302734e-01 2.942211329936981201e-01
-4.795664250850677490e-01 4.663456380367279053e-01 -4.275220632553100586e-01 1.935855951160192490e-03 -2.242687046527862549e-01 -3.661626204848289490e-02 5.498014092445373535e-01 1.258575022220611572e-01
-2.109700627624988556e-02 -2.395889014005661011e-01 4.789915680885314941e-01 2.631151378154754639e-01 5.893081054091453552e-02 -4.906029105186462402e-01 5.793858766555786133e-01 -2.522646784782409668e-01
-3.656870424747467041e-01 1.474294066429138184e-01 3.238767683506011963e-01 1.657434552907943726e-01 -4.476475715637207031e-02 1.915699839591979980e-01 7.279645204544067383e-01 -3.788605928421020508e-01
-4.627397954463958740e-01 1.781207472085952759e-01 -6.034291163086891174e-02 3.272726535797119141e-01 1.028026640415191650e-01 -4.525629878044128418e-01 5.628390312194824219e-01 3.335065245628356934e-01
-5.150074958801269531e-01 2.646105289459228516e-01 -6.325976550579071045e-02 -3.491895198822021484e-01 1.609683930873870850e-01 -8.010025322437286377e-02 7.064715623855590820e-01 -8.593317121267318726e-02
-1.186750829219818115e-02 1.632093638181686401e-01 -2.185296081006526947e-02 -5.094095319509506226e-02 1.754820346832275391e-01 -3.617946505546569824e-01 7.819955945014953613e-01 -4.437825977802276611e-01
-7.050175070762634277e-01 -9.937196969985961914e-02 4.049278199672698975e-01 -1.804179996252059937e-01 -7.235538959503173828e-02 -1.435011029243469238e-01 6.735785305500030518e-02 -5.159394145011901855e-01
-2.836416065692901611e-01 1.868522725999355316e-02 -1.674944609403610229e-01 2.442081086337566376e-02 -4.277737438678741455e-01 2.941969037055969238e-01 6.865537762641906738e-01 -3.868452608585357666e-01
-4.222113788127899170e-01 -1.008757129311561584e-01 4.495137557387351990e-02 2.527799010276794434e-01 -2.995708286762237549e-01 3.290886580944061279e-01 7.387953996658325195e-01 -4.221992567181587219e-02
-4.041565358638763428e-01 3.162067830562591553e-01 -2.455763220787048340e-01 2.488451898097991943e-01 -3.264945149421691895e-01 7.379261404275894165e-02 6.607102751731872559e-01 2.566265761852264404e-01
-4.893538355827331543e-01 1.113705150783061981e-02 4.962255060672760010e-01 7.681918144226074219e-02 3.504795953631401062e-02 -7.670366019010543823e-02 6.986369490623474121e-01 1.142906397581100464e-01
-1.655794233083724976e-01 -2.832833230495452881e-01 -3.093707934021949768e-02 -5.219497084617614746e-01 -2.486870735883712769e-01 -4.891133010387420654e-01 5.578942894935607910e-01 8.137777447700500488e-02
-6.950728297233581543e-01 5.062950253486633301e-01 -1.872819960117340088e-01 -7.825501263141632080e-02 -8.683806657791137695e-02 -2.605309784412384033e-01 1.634234488010406494e-01 -3.423686921596527100e-01
-9.750077873468399048e-02 3.024033308029174805e-01 -1.845536679029464722e-01 -2.736445888876914978e-02 1.397799849510192871e-01 -4.242028594017028809e-01 6.668548583984375000e-01 -4.691003561019897461e-01
-1.842297613620758057e-01 1.191170960664749146e-01 6.659554243087768555e-01 -2.834220230579376221e-01 -4.662415683269500732e-01 1.823155954480171204e-02 4.585452377796173096e-01 -8.279661647975444794e-03
-2.299170792102813721e-01 -2.044373750686645508e-01 -2.100588530302047729e-01 -3.938119411468505859e-01 -4.648322165012359619e-01 -5.980462431907653809e-01 3.617283403873443604e-01 3.943572193384170532e-02
-2.085155695676803589e-01 3.539784252643585205e-01 -2.200063318014144897e-01 -1.030032262206077576e-01 -7.537103295326232910e-01 -3.186273872852325439e-01 2.836238443851470947e-01 1.488721519708633423e-01
-2.704187035560607910e-01 -3.322596848011016846e-02 -3.323772549629211426e-01 3.512472808361053467e-01 -5.311287641525268555e-01 -5.132682323455810547e-01 3.640397489070892334e-01 -1.177006810903549194e-01
-4.239671826362609863e-01 3.401095867156982422e-01 -9.229689836502075195e-03 1.034411713480949402e-01 -5.135946273803710938e-01 -5.780798196792602539e-01 1.252052634954452515e-01 2.831256985664367676e-01
-4.439636766910552979e-01 3.383031785488128662e-01 3.978220000863075256e-02 4.951907694339752197e-01 -1.248557418584823608e-01 1.996107995510101318e-01 6.194095015525817871e-01 -5.048863589763641357e-02
-2.513529360294342041e-01 -4.870907068252563477e-01 6.353529542684555054e-02 -1.639986634254455566e-01 -3.851847350597381592e-01 -6.803573966026306152e-01 2.389307022094726562e-01 1.704712584614753723e-02
-5.700968503952026367e-01 3.690500855445861816e-01 1.048005595803260803e-01 7.228149916045367718e-04 -2.074053138494491577e-01 1.063815131783485413e-01 3.824270963668823242e-01 -5.720345377922058105e-01
