# Supplementary material for: Where is your field going? A machine learning approach to study the relative motion of the domains of physics
Source: PLoS One. 2020 Jun 18;15(6):e0233997. doi: 10.1371/journal.pone.0233997 (PMC7302634; doi:10.1371/journal.pone.0233997)
Supplement: S5 Data — (ZIP) [file pone.0233997.s005.zip › 4/Pacs4Run_4_VS_500_embeddings1997-2001ED8.txt]

-5.019688010215759277e-01 6.612628698348999023e-01 3.445826172828674316e-01 2.218996547162532806e-02 -2.342418581247329712e-02 -2.703465707600116730e-02 -3.154495954513549805e-01 -3.012325465679168701e-01
-4.632229730486869812e-02 3.179428279399871826e-01 6.836649179458618164e-01 1.500388830900192261e-01 -2.920037209987640381e-01 -2.255620807409286499e-01 -1.723661273717880249e-02 -5.200151205062866211e-01
-1.683994531631469727e-01 3.084812760353088379e-01 3.335646092891693115e-01 3.503773808479309082e-01 1.599508076906204224e-01 -3.910107538104057312e-02 -7.035716176033020020e-01 -3.468793928623199463e-01
-4.233136177062988281e-01 4.955460876226425171e-02 6.650328636169433594e-02 -6.991605460643768311e-02 9.108819067478179932e-02 8.851391077041625977e-02 -4.872853755950927734e-01 -7.452920079231262207e-01
-2.993516623973846436e-01 5.087026953697204590e-01 3.845479488372802734e-01 -1.284941881895065308e-01 2.201418578624725342e-01 3.648977875709533691e-01 -4.217190146446228027e-01 -3.574388623237609863e-01
-2.516253590583801270e-01 3.789392411708831787e-01 6.097842454910278320e-01 -2.963539063930511475e-01 -5.670554041862487793e-01 -8.644228428602218628e-02 -4.812897369265556335e-02 -4.568310081958770752e-02
-2.431426495313644409e-01 2.576518356800079346e-01 6.229344010353088379e-01 -9.755236655473709106e-02 2.771660983562469482e-01 -5.680655837059020996e-01 1.244190707802772522e-01 -2.488647401332855225e-01
-3.691090047359466553e-01 4.828819036483764648e-01 4.302873909473419189e-01 -3.141107261180877686e-01 2.508279681205749512e-01 -2.310332506895065308e-01 -3.654782772064208984e-01 3.112965226173400879e-01
-2.684018611907958984e-01 2.827134728431701660e-01 2.475305460393428802e-02 3.616572022438049316e-01 -3.033225834369659424e-01 -2.159318774938583374e-01 -6.975318789482116699e-01 -3.023957014083862305e-01
-3.313492834568023682e-01 6.612737178802490234e-01 4.341398179531097412e-01 -1.947118490934371948e-01 1.187577471137046814e-01 1.941208988428115845e-01 -4.040162265300750732e-01 1.073270961642265320e-01
-1.666571348905563354e-01 3.863328099250793457e-01 5.982015728950500488e-01 -1.135340984910726547e-02 1.493312120437622070e-01 -4.860462844371795654e-01 -4.374118149280548096e-01 1.229975223541259766e-01
-4.875444471836090088e-01 -1.207851842045783997e-01 7.371376156806945801e-01 -2.307676374912261963e-01 2.907816171646118164e-01 -1.766968965530395508e-01 1.182804480195045471e-01 -1.460134685039520264e-01
-2.009823322296142578e-01 3.842997848987579346e-01 4.985286593437194824e-01 -1.841490268707275391e-01 2.606414854526519775e-01 -6.454275250434875488e-01 8.610244840383529663e-02 -1.937875449657440186e-01
-4.447159767150878906e-01 4.640204310417175293e-01 3.916360437870025635e-01 -1.044335737824440002e-01 2.517174780368804932e-01 -1.095540896058082581e-01 -4.168758392333984375e-01 4.165072143077850342e-01
-1.496741473674774170e-01 2.907203435897827148e-01 8.073630928993225098e-01 -6.949156522750854492e-02 1.959525234997272491e-02 5.522764101624488831e-02 -1.491125971078872681e-01 -4.590713083744049072e-01
-3.574350178241729736e-01 3.654648363590240479e-01 2.000905424356460571e-01 -4.182787835597991943e-01 -1.884874701499938965e-01 -6.015359759330749512e-01 -3.380871713161468506e-01 1.095743179321289062e-01
-6.974493861198425293e-01 3.560891747474670410e-01 -2.124610841274261475e-01 1.971557438373565674e-01 1.048716083168983459e-01 -4.646076858043670654e-01 -2.330195456743240356e-01 1.469638496637344360e-01
-5.450364351272583008e-01 2.459190487861633301e-01 -4.030741285532712936e-03 5.372053384780883789e-01 2.793899178504943848e-01 -4.149491786956787109e-01 -3.031715154647827148e-01 -1.081598177552223206e-01
-3.959699869155883789e-01 -2.311532385647296906e-02 7.763594388961791992e-01 6.988288462162017822e-02 1.145648881793022156e-01 -3.055481016635894775e-01 3.536139726638793945e-01 5.939992517232894897e-02
-2.027200162410736084e-01 4.895385503768920898e-01 1.368644833564758301e-01 -2.094618789851665497e-02 -2.567650079727172852e-01 1.470971256494522095e-01 -3.705412745475769043e-01 -6.893615722656250000e-01
-3.955736756324768066e-01 2.920289337635040283e-01 1.950830072164535522e-01 4.747219383716583252e-01 3.906087875366210938e-01 -4.081396162509918213e-01 -4.039534032344818115e-01 1.117616444826126099e-01
-1.655321270227432251e-01 6.634918972849845886e-03 7.272346019744873047e-01 7.755946367979049683e-02 1.558998078107833862e-01 -4.503889083862304688e-01 -3.252957463264465332e-01 -3.235693573951721191e-01
-1.828148961067199707e-01 8.221539855003356934e-02 5.464939475059509277e-01 -1.607304066419601440e-01 -3.797115683555603027e-01 -5.502611994743347168e-01 -3.523847460746765137e-01 -2.533499002456665039e-01
-1.616006493568420410e-01 2.149193882942199707e-01 8.422610759735107422e-01 -7.631281018257141113e-02 1.467090398073196411e-01 -2.006345540285110474e-01 -2.061873823404312134e-01 -3.289021849632263184e-01
-2.238146811723709106e-01 5.212104320526123047e-02 6.191241741180419922e-01 -1.150897815823554993e-01 -2.406723499298095703e-01 -5.915061831474304199e-01 -8.145162835717201233e-03 -3.778372406959533691e-01
-1.914542913436889648e-01 3.062893748283386230e-01 3.951572477817535400e-01 -2.100681066513061523e-01 -3.044343888759613037e-01 -1.840617954730987549e-01 2.418846450746059418e-02 -7.362813949584960938e-01
-8.306605815887451172e-01 -2.934471666812896729e-01 2.413268387317657471e-01 2.076110243797302246e-01 4.216688498854637146e-02 1.564924418926239014e-01 7.269074022769927979e-02 -3.016603887081146240e-01
-3.053025305271148682e-01 3.846555650234222412e-01 4.783899486064910889e-01 -2.945168316364288330e-01 4.141963124275207520e-01 -4.834815263748168945e-01 -1.660212129354476929e-01 -1.017708256840705872e-01
-3.785247206687927246e-01 4.082209765911102295e-01 2.654658854007720947e-01 6.268650293350219727e-01 -5.747850239276885986e-02 -2.556537389755249023e-01 -1.232621222734451294e-01 3.778713345527648926e-01
-4.584831893444061279e-01 2.800535857677459717e-01 2.335977256298065186e-01 3.687124550342559814e-01 5.383445024490356445e-01 -2.928826510906219482e-01 -3.771103620529174805e-01 -5.513072013854980469e-02
-1.321744471788406372e-01 3.301857709884643555e-01 3.500958383083343506e-01 -1.739759594202041626e-01 -1.066007912158966064e-01 -5.108195543289184570e-01 -2.119062691926956177e-01 -6.351913809776306152e-01
-2.789553701877593994e-01 -2.912051044404506683e-02 5.334942340850830078e-01 1.406723409891128540e-01 1.602387279272079468e-01 -1.555112935602664948e-02 -7.673650383949279785e-01 -4.651547223329544067e-02
-4.367389082908630371e-01 2.647535502910614014e-01 1.182027459144592285e-01 4.703179895877838135e-01 2.548517584800720215e-01 -5.867421030998229980e-01 2.218531221151351929e-01 -2.134458571672439575e-01
-5.498998612165451050e-02 5.791780352592468262e-01 6.238471269607543945e-01 -4.798167943954467773e-02 -9.779491461813449860e-03 -4.616872668266296387e-01 1.253364086151123047e-01 -2.026854157447814941e-01
-8.912016153335571289e-01 -3.468787074089050293e-01 2.282813936471939087e-01 -6.242454424500465393e-02 -1.364089250564575195e-01 4.291937127709388733e-02 -2.135772071778774261e-02 -9.230361878871917725e-02
-4.412130713462829590e-01 -5.388161167502403259e-02 8.437489867210388184e-01 -1.085227355360984802e-01 -5.401644390076398849e-03 -6.283787637948989868e-02 -1.099791303277015686e-01 2.503300309181213379e-01
-3.869064450263977051e-01 6.145182996988296509e-02 4.491999149322509766e-01 -4.849648475646972656e-01 1.816263981163501740e-02 -4.286727011203765869e-01 -5.911521986126899719e-02 -4.711378812789916992e-01
-1.867273151874542236e-01 2.491561621427536011e-01 4.838718175888061523e-01 4.743697643280029297e-01 -2.583238482475280762e-01 1.920631825923919678e-01 -5.642634630203247070e-01 -1.479281187057495117e-01
-2.619872987270355225e-01 -1.900450885295867920e-02 6.637278199195861816e-01 -2.015621960163116455e-02 2.023440748453140259e-01 -5.461218953132629395e-01 -2.136061042547225952e-01 -3.244082927703857422e-01
-3.582008183002471924e-01 -9.254629164934158325e-02 8.378909230232238770e-01 1.318078935146331787e-01 1.911146044731140137e-01 -1.999406516551971436e-01 -2.550932466983795166e-01 4.603479430079460144e-02
-7.007827758789062500e-01 1.150494292378425598e-01 -7.477647066116333008e-02 2.049339115619659424e-01 4.305391311645507812e-01 -3.680480718612670898e-01 -2.781740725040435791e-01 -2.233242839574813843e-01
-2.194878906011581421e-01 7.737729698419570923e-02 7.153237462043762207e-01 -1.076696324162185192e-03 9.751178324222564697e-02 -5.307029485702514648e-01 5.375936161726713181e-03 -3.781079351902008057e-01
-3.054394125938415527e-01 5.361177399754524231e-02 4.839150905609130859e-01 -4.504303634166717529e-01 -1.391570866107940674e-01 -4.127083122730255127e-01 -3.117449581623077393e-01 -4.241386353969573975e-01
-1.542095839977264404e-01 2.972023487091064453e-01 7.562364339828491211e-01 7.359644770622253418e-02 1.593689620494842529e-01 1.611744463443756104e-01 -6.875919550657272339e-02 -5.044569969177246094e-01
-3.724092841148376465e-01 5.025373399257659912e-02 6.020965576171875000e-01 -4.341578185558319092e-01 -4.561622142791748047e-01 -2.237487286329269409e-01 5.318331718444824219e-02 -2.163255959749221802e-01
-1.311360895633697510e-01 1.203930526971817017e-01 7.547362446784973145e-01 -2.549023926258087158e-02 -4.180716276168823242e-01 -3.750985562801361084e-01 -2.413345575332641602e-01 -1.559069454669952393e-01
-1.586441248655319214e-01 5.691100358963012695e-01 5.174588561058044434e-01 -6.303856521844863892e-02 -5.400879383087158203e-01 -2.316898554563522339e-01 1.839169412851333618e-01 2.791160251945257187e-03
-9.363192915916442871e-01 -4.110668599605560303e-02 -1.797153241932392120e-02 1.430485695600509644e-01 1.165804639458656311e-02 1.121336296200752258e-01 -2.601994276046752930e-01 1.428874433040618896e-01
-8.491133153438568115e-02 3.406332135200500488e-01 8.057541847229003906e-01 1.065151244401931763e-01 -6.667052954435348511e-02 -2.003593184053897858e-02 2.868443727493286133e-02 -4.588077962398529053e-01
-4.410836100578308105e-01 2.497438192367553711e-01 4.641964435577392578e-01 -5.981987714767456055e-01 -2.734612822532653809e-01 -2.800443172454833984e-01 -5.146776512265205383e-02 -1.178911030292510986e-01
-3.793087899684906006e-01 -6.201968714594841003e-02 4.009129703044891357e-01 1.591362953186035156e-01 -6.794809699058532715e-01 7.101193815469741821e-02 -4.141255319118499756e-01 -1.672900468111038208e-01
-2.731302678585052490e-01 3.180426359176635742e-01 4.623214900493621826e-01 -3.326011896133422852e-01 -3.494946658611297607e-01 -6.138895153999328613e-01 2.155607938766479492e-02 -2.031232975423336029e-02
-2.852330207824707031e-01 1.246774848550558090e-02 5.984591245651245117e-01 -2.740916609764099121e-01 -2.791221737861633301e-01 -2.605341672897338867e-01 4.626335948705673218e-02 -5.807578563690185547e-01
-3.127352595329284668e-01 2.866517193615436554e-02 8.875874876976013184e-01 9.992468357086181641e-02 1.136205270886421204e-01 1.947459876537322998e-01 -2.240427285432815552e-01 -5.047552660107612610e-02
-3.177142143249511719e-01 -2.095265686511993408e-01 3.107729852199554443e-01 2.301916778087615967e-01 -2.709375917911529541e-01 -4.354419112205505371e-01 -5.909165143966674805e-01 -3.055964410305023193e-01
-1.125420555472373962e-01 4.767558574676513672e-01 6.245618462562561035e-01 -2.693712338805198669e-02 -5.772978067398071289e-01 -1.458426564931869507e-01 2.007964998483657837e-02 -1.195372715592384338e-01
-1.752035915851593018e-01 1.318618059158325195e-01 3.900434970855712891e-01 -1.458789110183715820e-01 -2.226522713899612427e-01 -3.254956007003784180e-01 -3.045227825641632080e-01 -7.281798720359802246e-01
-3.840832710266113281e-01 2.965586483478546143e-01 4.426463246345520020e-01 -4.952406883239746094e-02 1.820347905158996582e-01 -2.442812919616699219e-01 -6.610532999038696289e-01 1.906390935182571411e-01
-4.176594018936157227e-01 5.580739378929138184e-01 4.124731123447418213e-01 -1.968843042850494385e-01 2.208893299102783203e-01 2.863102853298187256e-01 -4.099295437335968018e-01 8.005377650260925293e-02
-6.552529931068420410e-01 3.030983805656433105e-01 4.587573185563087463e-02 5.525816679000854492e-01 1.430276930332183838e-01 -3.599780499935150146e-01 1.185562759637832642e-01 8.501206338405609131e-02
-2.746505737304687500e-01 3.155003488063812256e-01 3.138398528099060059e-01 2.291682064533233643e-01 2.940640747547149658e-01 2.673378288745880127e-01 -3.725206255912780762e-01 -6.142459511756896973e-01
-2.039352804422378540e-01 2.126151025295257568e-01 3.557389378547668457e-01 -2.837486565113067627e-01 -3.846817612648010254e-01 -2.374876588582992554e-01 -1.253607124090194702e-01 -6.971700191497802734e-01
-8.942769467830657959e-02 4.072134494781494141e-01 7.142633199691772461e-01 -5.450496450066566467e-02 -2.294690907001495361e-01 -1.213818043470382690e-01 7.837692648172378540e-02 -4.893921613693237305e-01
-9.275884628295898438e-01 -5.274688079953193665e-02 1.588374823331832886e-01 -1.811661869287490845e-01 1.072625368833541870e-01 1.998127996921539307e-01 1.154764443635940552e-01 1.182442381978034973e-01
-2.258727550506591797e-01 5.979002714157104492e-01 2.975881099700927734e-01 6.688416004180908203e-01 -1.171448901295661926e-01 -1.019900813698768616e-01 -1.239931732416152954e-01 1.268460750579833984e-01
-4.519154727458953857e-01 4.957946240901947021e-01 3.543495237827301025e-01 -1.857272982597351074e-01 1.888874024152755737e-01 1.328457146883010864e-01 -5.220080614089965820e-01 2.531465291976928711e-01
-2.323326021432876587e-01 8.706983923912048340e-02 5.594158172607421875e-01 -1.244720518589019775e-01 -2.361237555742263794e-01 -7.094371318817138672e-01 -2.321604825556278229e-02 -2.245145738124847412e-01
-1.797923892736434937e-01 2.683956623077392578e-01 7.569764256477355957e-01 -1.070343628525733948e-01 1.265485882759094238e-01 -8.398575708270072937e-03 -3.352340683341026306e-02 -5.421809554100036621e-01
-1.564246565103530884e-01 2.206842303276062012e-01 7.866255044937133789e-01 -2.909546531736850739e-02 7.533981651067733765e-02 -8.962367661297321320e-03 -5.417927354574203491e-02 -5.463622808456420898e-01
-3.649052679538726807e-01 5.200178623199462891e-01 3.638768494129180908e-01 -2.773028016090393066e-01 4.127223789691925049e-01 -2.008693367242813110e-01 -3.718755841255187988e-01 1.953013986349105835e-01
-7.659938335418701172e-01 3.239216208457946777e-01 -1.248656511306762695e-01 3.546457588672637939e-01 3.182309269905090332e-01 -1.143446117639541626e-01 1.420235782861709595e-01 -1.801301687955856323e-01
-1.760888993740081787e-01 2.004587650299072266e-02 7.212234139442443848e-01 -3.502861037850379944e-02 -1.345216035842895508e-01 -4.241681098937988281e-01 -2.583561539649963379e-01 -4.271275699138641357e-01
-5.338032841682434082e-01 1.122715603560209274e-02 3.043431043624877930e-01 6.918042898178100586e-01 1.473635435104370117e-01 -2.575974166393280029e-01 1.805400252342224121e-01 -1.517996042966842651e-01
-3.322080969810485840e-01 4.647105932235717773e-01 3.305096924304962158e-01 5.638529658317565918e-01 3.308630585670471191e-01 -3.006293773651123047e-01 -1.979560852050781250e-01 8.648747205734252930e-02
-3.292583525180816650e-01 4.247203767299652100e-01 4.595237076282501221e-01 -2.535690963268280029e-01 -3.681005835533142090e-01 2.050410509109497070e-01 -5.071343183517456055e-01 3.189444169402122498e-02
-1.297222375869750977e-01 2.739565372467041016e-01 3.295481503009796143e-01 -1.718230098485946655e-01 -1.742399483919143677e-01 -3.605031967163085938e-01 -2.089798301458358765e-01 -7.523298859596252441e-01
-5.231001377105712891e-01 2.569350600242614746e-01 1.485210210084915161e-01 -4.836605191230773926e-01 -3.067342340946197510e-01 -3.926374018192291260e-01 -3.394877612590789795e-01 2.021453827619552612e-01
-3.874620795249938965e-01 6.426091790199279785e-01 -1.160838752985000610e-01 3.342705667018890381e-01 -4.377230703830718994e-01 7.090296596288681030e-02 1.769796162843704224e-01 -2.894198000431060791e-01
-8.606070876121520996e-01 -1.844547539949417114e-01 5.235326662659645081e-02 1.133184880018234253e-01 -3.478807210922241211e-01 2.218739688396453857e-01 -3.253063187003135681e-02 -1.960676610469818115e-01
-5.598499178886413574e-01 4.442756772041320801e-01 4.472449049353599548e-02 -5.355973243713378906e-01 -3.277216851711273193e-01 -2.633179426193237305e-01 -1.237952485680580139e-01 9.088095277547836304e-02
-5.455017089843750000e-01 2.366599291563034058e-01 -1.060077250003814697e-01 5.837904810905456543e-01 1.092269942164421082e-01 -4.558021724224090576e-01 1.309799309819936752e-02 -2.729715406894683838e-01
-4.818209707736968994e-01 5.342564582824707031e-01 -9.882364422082901001e-02 -5.380433201789855957e-01 -1.989472955465316772e-01 -3.703317642211914062e-01 7.545775175094604492e-02 -2.724837139248847961e-02
-3.947856426239013672e-01 8.265421390533447266e-01 -5.326455086469650269e-02 -1.010139733552932739e-01 -3.263130486011505127e-01 8.243633061647415161e-02 -1.823599338531494141e-01 3.741778060793876648e-02
-6.914208531379699707e-01 1.305363792926073074e-02 -5.055953562259674072e-02 1.865639984607696533e-01 3.135299086570739746e-01 -5.982711911201477051e-01 -1.134154573082923889e-01 -1.237406134605407715e-01
-5.303673744201660156e-01 4.500926733016967773e-01 1.740811318159103394e-01 -4.731941223144531250e-01 2.628973722457885742e-01 2.871356010437011719e-01 -3.053571879863739014e-01 -1.307870000600814819e-01
-2.964912354946136475e-01 6.301845908164978027e-01 3.321520090103149414e-01 6.176119446754455566e-01 1.465413719415664673e-01 2.186151780188083649e-02 -7.022672798484563828e-03 -3.448579087853431702e-02
-8.434261679649353027e-01 1.335842348635196686e-02 -5.059567093849182129e-02 2.243451029062271118e-01 3.428973555564880371e-01 -2.460800260305404663e-01 1.003988683223724365e-01 -2.175988554954528809e-01
-8.204766511917114258e-01 3.543001413345336914e-02 2.129567861557006836e-01 1.122010722756385803e-01 3.926364779472351074e-01 -1.270989179611206055e-01 -1.949170976877212524e-01 2.435427606105804443e-01
-3.194903433322906494e-01 4.941772818565368652e-01 5.616773366928100586e-01 -3.884214758872985840e-01 -3.842055797576904297e-01 -1.731598824262619019e-01 8.483295887708663940e-02 -5.066883563995361328e-02
-2.662934362888336182e-01 1.625724881887435913e-01 6.052442193031311035e-01 -2.806986570358276367e-01 1.289837211370468140e-01 -5.631102323532104492e-01 -3.518310189247131348e-01 -5.520912818610668182e-03
-2.249873578548431396e-01 2.411775738000869751e-01 7.122992873191833496e-01 -2.206232845783233643e-01 6.206079572439193726e-02 -2.843721210956573486e-01 6.192421168088912964e-02 -4.966038763523101807e-01
-2.492863237857818604e-01 5.116754770278930664e-01 1.088775843381881714e-01 -8.611723035573959351e-02 -6.996994465589523315e-02 -4.283965751528739929e-02 -1.944173276424407959e-01 -7.824608683586120605e-01
-8.566936254501342773e-01 -5.063771083950996399e-02 -1.758901625871658325e-01 1.648559719324111938e-01 3.362820670008659363e-02 -3.175463080406188965e-01 -3.213087916374206543e-01 1.382867991924285889e-02
-2.111394256353378296e-01 4.712046384811401367e-01 3.864727914333343506e-01 -1.948978900909423828e-01 -6.627610921859741211e-01 -9.718342125415802002e-02 -3.111132383346557617e-01 2.348458208143711090e-02
-4.737989008426666260e-01 3.525620102882385254e-01 7.676772028207778931e-02 3.451585471630096436e-01 -5.337869524955749512e-01 3.917711377143859863e-01 -9.310181438922882080e-02 -2.812573611736297607e-01
-5.243098735809326172e-01 2.751671671867370605e-01 4.221368730068206787e-01 -5.130906701087951660e-01 -3.105786144733428955e-01 -1.897602379322052002e-01 2.705728709697723389e-01 4.735963791608810425e-02
-8.118845820426940918e-01 -9.641140699386596680e-02 -4.828051105141639709e-02 1.610649079084396362e-01 2.135169804096221924e-01 -4.908095300197601318e-01 -9.631473571062088013e-02 -8.669063448905944824e-02
-3.609552085399627686e-01 4.413062334060668945e-01 5.587102174758911133e-01 -2.260503321886062622e-01 7.930049300193786621e-02 4.117754101753234863e-01 -3.685780465602874756e-01 2.650528214871883392e-03
-1.580487042665481567e-01 1.738375276327133179e-01 6.408627629280090332e-01 -1.218472272157669067e-01 -1.846320927143096924e-02 -4.157735705375671387e-01 -1.134629845619201660e-01 -5.772060751914978027e-01
-4.943255782127380371e-01 7.784733772277832031e-01 1.014805510640144348e-01 -1.081616152077913284e-02 -1.493541896343231201e-01 2.797007262706756592e-01 -1.387038081884384155e-01 1.393856853246688843e-01
-3.021960258483886719e-01 2.021770924329757690e-01 9.016519784927368164e-01 2.437181770801544189e-02 1.938290148973464966e-01 4.746449738740921021e-02 9.866384416818618774e-02 -6.837231665849685669e-02
-2.956048846244812012e-01 2.721547186374664307e-01 5.266870260238647461e-01 -1.548192501068115234e-01 1.534686386585235596e-01 -6.877521872520446777e-01 1.844997406005859375e-01 -8.115155994892120361e-02
-7.540273070335388184e-01 1.030686646699905396e-01 -1.297723650932312012e-01 4.126165211200714111e-01 1.819077432155609131e-01 -3.822866082191467285e-01 -1.692589521408081055e-01 -1.607619374990463257e-01
-1.954256445169448853e-01 1.909007132053375244e-01 6.899995803833007812e-01 7.994442433118820190e-02 1.837635338306427002e-01 -5.913929343223571777e-01 -6.216979771852493286e-02 -2.355749905109405518e-01
-4.552074074745178223e-01 6.801248341798782349e-02 3.463900983333587646e-01 4.233801960945129395e-01 3.247285485267639160e-01 -4.235793352127075195e-01 -4.434999823570251465e-01 -8.580966293811798096e-02
-3.822962045669555664e-01 7.317568659782409668e-01 4.862183704972267151e-02 5.160493254661560059e-01 9.214603155851364136e-02 -1.979832202196121216e-01 4.433545842766761780e-02 7.533466443419456482e-03
-3.743555545806884766e-01 -5.351594090461730957e-02 7.608481049537658691e-01 3.781208023428916931e-02 1.267030090093612671e-01 -4.001297056674957275e-01 3.105581104755401611e-01 -6.380196660757064819e-02
-2.669329941272735596e-01 8.593139052391052246e-02 3.905656039714813232e-01 1.052637770771980286e-01 -5.939849019050598145e-01 -4.470699131488800049e-01 -3.921691775321960449e-01 -2.263942807912826538e-01
-1.708333939313888550e-01 4.772041141986846924e-01 7.303058169782161713e-03 -1.608033478260040283e-01 -1.636925041675567627e-01 -3.838934004306793213e-01 -1.971444338560104370e-01 -7.100322842597961426e-01
-1.494709551334381104e-01 5.548923611640930176e-01 5.606713294982910156e-01 -1.581456512212753296e-01 -5.266826152801513672e-01 -1.220829933881759644e-01 1.579457968473434448e-01 -1.146496832370758057e-01
-9.250827431678771973e-01 -2.288383245468139648e-01 1.632224172353744507e-01 2.214717678725719452e-02 1.404092609882354736e-01 -1.285683214664459229e-01 1.685903966426849365e-01 7.452223915606737137e-03
-2.947782278060913086e-01 1.974970102310180664e-01 4.864246845245361328e-01 -3.394622206687927246e-01 -1.207914724946022034e-01 -6.509712338447570801e-01 -2.715185284614562988e-01 1.008990779519081116e-01
-7.078819274902343750e-01 5.465052276849746704e-02 -1.292911916971206665e-02 3.973730802536010742e-01 2.723996043205261230e-01 -3.506848812103271484e-01 -1.038931235671043396e-01 -3.603731393814086914e-01
-4.780960381031036377e-01 -8.713005483150482178e-02 8.249928951263427734e-01 -9.571572393178939819e-02 2.527914475649595261e-03 -2.560868561267852783e-01 6.419106572866439819e-02 6.595878303050994873e-02
-2.475952804088592529e-01 1.297276467084884644e-01 4.318250417709350586e-01 -8.861273527145385742e-02 -6.771359443664550781e-01 -4.029473066329956055e-01 -3.092947974801063538e-02 -3.251246213912963867e-01
-3.672037124633789062e-01 8.617966175079345703e-01 9.098541922867298126e-03 -2.705364525318145752e-01 -1.109024286270141602e-01 1.211042404174804688e-01 -1.011786311864852905e-01 -1.095113828778266907e-01
-5.260539054870605469e-01 2.678007483482360840e-01 5.441539362072944641e-02 -4.744369387626647949e-01 -2.944342792034149170e-01 -4.303858280181884766e-01 -3.594132959842681885e-01 1.496570706367492676e-01
-3.131802678108215332e-01 6.338121891021728516e-01 2.176087349653244019e-01 -2.369386553764343262e-01 -5.335403084754943848e-01 -2.220850139856338501e-01 -1.961405128240585327e-01 1.557196527719497681e-01
-2.530026435852050781e-01 1.162507981061935425e-01 6.045222282409667969e-01 -3.005215823650360107e-01 7.365786284208297729e-02 -3.551755547523498535e-01 -1.564290076494216919e-01 -5.573777556419372559e-01
-4.190180003643035889e-01 2.018299512565135956e-02 3.417982757091522217e-01 -3.847750425338745117e-01 -2.894868552684783936e-01 -6.882561445236206055e-01 -3.989907726645469666e-02 6.898692809045314789e-03
-2.821929156780242920e-01 1.372218728065490723e-01 8.389390259981155396e-02 1.402955651283264160e-01 -6.004975438117980957e-01 -1.273637861013412476e-01 -4.910044670104980469e-01 -5.068648457527160645e-01
-1.330191344022750854e-01 6.554602384567260742e-01 5.161157846450805664e-01 -1.615964770317077637e-01 2.145016044378280640e-01 -4.152030944824218750e-01 1.264689564704895020e-01 -1.605928391218185425e-01
-3.377503156661987305e-01 2.296573817729949951e-01 -3.008707053959369659e-02 5.841554403305053711e-01 6.454527378082275391e-02 -3.590019643306732178e-01 -5.421006083488464355e-01 -2.532151937484741211e-01
-5.258348584175109863e-01 -6.043982878327369690e-02 2.417326122522354126e-01 -4.328916072845458984e-01 -1.901689022779464722e-01 -6.566812396049499512e-01 -4.529578611254692078e-02 -6.759148836135864258e-02
-2.695096135139465332e-01 1.098771318793296814e-01 4.566678106784820557e-01 2.077533155679702759e-01 -1.173813343048095703e-01 -1.016645804047584534e-01 -7.518353462219238281e-01 2.724229991436004639e-01
-5.507103800773620605e-01 3.148026466369628906e-01 3.331050276756286621e-01 6.239311099052429199e-01 9.857628494501113892e-02 1.974325478076934814e-01 -3.000706434249877930e-02 2.185658812522888184e-01
-1.442485749721527100e-01 1.639544814825057983e-01 4.758020341396331787e-01 2.377728521823883057e-01 -7.665905952453613281e-01 -1.861697435379028320e-01 -9.914813935756683350e-02 -1.929688900709152222e-01
-2.633771598339080811e-01 4.482353031635284424e-01 6.893212348222732544e-02 -1.595398038625717163e-02 -2.914804816246032715e-01 1.323987692594528198e-01 -2.493274658918380737e-01 -7.483694553375244141e-01
-9.116758704185485840e-01 7.864104211330413818e-02 -5.834829434752464294e-02 1.676773279905319214e-01 2.814738154411315918e-01 -1.242425516247749329e-01 -1.909707635641098022e-01 3.008304396644234657e-03
-5.476583838462829590e-01 3.826898634433746338e-01 2.203017622232437134e-01 4.868953526020050049e-01 1.733111441135406494e-01 -1.010687798261642456e-01 4.757683575153350830e-01 3.757251426577568054e-02
-4.348849952220916748e-01 2.027795016765594482e-01 6.319209337234497070e-01 -4.597252607345581055e-01 -3.887653946876525879e-01 -3.863063873723149300e-03 -8.902595192193984985e-02 2.260318025946617126e-03
-7.132336497306823730e-01 3.188184648752212524e-02 3.291343525052070618e-02 4.379108846187591553e-01 2.291194647550582886e-01 -4.294729232788085938e-01 -1.396824419498443604e-01 -2.024307250976562500e-01
-5.040327310562133789e-01 3.367540538311004639e-01 3.664188832044601440e-02 -5.822824239730834961e-01 -8.014978468418121338e-02 -8.809801936149597168e-02 -5.073809027671813965e-01 -1.432893574237823486e-01
-2.632759809494018555e-01 5.701655149459838867e-01 1.979974061250686646e-01 -4.092755168676376343e-02 1.751589328050613403e-01 -1.173468008637428284e-01 -5.360143631696701050e-02 -7.193016409873962402e-01
-7.720091342926025391e-01 -3.626030087471008301e-01 4.323200583457946777e-01 1.799293607473373413e-01 -2.139417231082916260e-01 8.351765573024749756e-02 4.222621209919452667e-03 -2.194720879197120667e-02
-1.945741325616836548e-01 1.265107840299606323e-01 6.938405036926269531e-01 -1.913650035858154297e-01 -3.942719846963882446e-02 -3.847765624523162842e-01 -2.206944674253463745e-01 -4.793610572814941406e-01
-3.126775920391082764e-01 5.063354969024658203e-01 2.822861671447753906e-01 -2.268642634153366089e-01 -5.780591964721679688e-01 -3.075195848941802979e-01 -2.246591299772262573e-01 1.884461790323257446e-01
-4.534998834133148193e-01 -1.860878802835941315e-02 2.368499487638473511e-01 3.463979959487915039e-01 -6.164961457252502441e-01 3.618875890970230103e-02 -4.127065539360046387e-01 -2.572905421257019043e-01
-8.934396505355834961e-01 -3.075640797615051270e-01 1.654443442821502686e-01 9.086077660322189331e-02 1.165607944130897522e-01 -1.315047591924667358e-01 -1.961900740861892700e-01 -4.660500958561897278e-02
-4.977191686630249023e-01 6.140682697296142578e-01 1.860637813806533813e-01 4.624308645725250244e-01 -1.479521743021905422e-03 2.268208861351013184e-01 2.221282720565795898e-01 1.610684245824813843e-01
-3.723195791244506836e-01 6.401492953300476074e-01 1.874598711729049683e-01 4.495291709899902344e-01 3.351039290428161621e-01 -2.709712386131286621e-01 -9.181270748376846313e-02 1.421957015991210938e-01
-5.464468598365783691e-01 3.788645267486572266e-01 -2.045606821775436401e-01 2.943518161773681641e-01 -3.628160655498504639e-01 2.489211857318878174e-01 -3.655206039547920227e-02 -4.841858744621276855e-01
-2.619466483592987061e-01 5.874466300010681152e-01 4.956781566143035889e-01 -2.890466749668121338e-01 -4.439994394779205322e-01 -1.572997421026229858e-01 8.357018977403640747e-02 1.678768694400787354e-01
-3.293862342834472656e-01 4.988939762115478516e-01 4.000593423843383789e-01 6.493099927902221680e-01 -5.134624429047107697e-03 2.305614650249481201e-01 8.619043976068496704e-02 -1.857971400022506714e-02
-3.888180553913116455e-01 6.962780952453613281e-01 9.499103575944900513e-02 5.206928253173828125e-01 1.976752877235412598e-01 -3.508118912577629089e-02 -2.086484432220458984e-01 5.708554293960332870e-03
-2.922872304916381836e-01 4.712437689304351807e-01 6.319526582956314087e-02 -5.059759616851806641e-01 -7.506766170263290405e-02 -5.470939874649047852e-01 2.059130556881427765e-02 -3.565405309200286865e-01
-7.889242768287658691e-01 -7.526110112667083740e-02 2.126234024763107300e-01 2.151831686496734619e-01 1.397280544042587280e-01 -1.129157319664955139e-01 -3.530194461345672607e-01 3.514615893363952637e-01
-3.697293698787689209e-01 5.926978588104248047e-02 8.843625783920288086e-01 7.187055051326751709e-02 1.603445857763290405e-01 6.157586351037025452e-02 -1.348726600408554077e-01 1.575822383165359497e-01
-3.678146898746490479e-01 -3.827128931879997253e-02 6.692484021186828613e-02 4.163831174373626709e-01 -4.031305015087127686e-01 -1.025942713022232056e-01 -3.355239927768707275e-01 -6.322796940803527832e-01
-1.063698157668113708e-01 4.611922204494476318e-01 5.445369482040405273e-01 4.721471294760704041e-02 -5.939810872077941895e-01 -3.284505307674407959e-01 1.182383745908737183e-01 -5.063612759113311768e-02
-3.400768339633941650e-01 6.455847024917602539e-01 2.159451991319656372e-01 5.069683194160461426e-01 3.410183191299438477e-01 -1.187580171972513199e-02 -2.058543860912322998e-01 -7.147300243377685547e-02
-2.874883115291595459e-01 4.162037372589111328e-01 1.903422921895980835e-01 -4.926240071654319763e-02 3.641542792320251465e-01 9.389123320579528809e-02 -5.692185163497924805e-01 -4.899328052997589111e-01
-5.252946615219116211e-01 3.843513131141662598e-01 2.076622694730758667e-01 6.935725808143615723e-01 -3.401908278465270996e-02 1.805734038352966309e-01 -8.562757074832916260e-02 1.052461415529251099e-01
-4.467790126800537109e-01 5.320659875869750977e-01 3.377059996128082275e-01 5.601418614387512207e-01 1.726968400180339813e-02 1.440203189849853516e-01 6.186801008880138397e-03 2.615562379360198975e-01
-4.631990194320678711e-01 4.589486718177795410e-01 3.249917626380920410e-01 -4.175750911235809326e-01 -2.880631089210510254e-01 -2.448630928993225098e-01 -2.344461232423782349e-01 3.113213479518890381e-01
-1.390219628810882568e-01 4.693362712860107422e-01 5.476104021072387695e-01 -2.192120999097824097e-01 -4.972400665283203125e-01 -2.476195842027664185e-01 7.910686731338500977e-02 -3.124808967113494873e-01
-1.386652290821075439e-01 8.354201912879943848e-02 6.190980076789855957e-01 1.913160383701324463e-01 7.778244093060493469e-03 -2.032063901424407959e-01 -5.761305242776870728e-02 -7.136075496673583984e-01
-3.498988151550292969e-01 5.195881128311157227e-01 4.147355556488037109e-01 -1.792513132095336914e-01 2.349993586540222168e-01 -3.436644002795219421e-02 -5.526047348976135254e-01 2.041685432195663452e-01
-3.915013372898101807e-01 5.122809484601020813e-02 3.862112164497375488e-01 -3.444679677486419678e-01 -3.582239747047424316e-01 -6.674798727035522461e-01 -4.626229777932167053e-02 -1.706268638372421265e-02
-9.050484299659729004e-01 -2.376043945550918579e-01 1.881932318210601807e-01 2.484919279813766479e-01 -1.231219470500946045e-01 1.139616826549172401e-03 3.097975067794322968e-02 1.055768579244613647e-01
-2.202133983373641968e-01 3.853025613352656364e-03 6.055801510810852051e-01 5.697102844715118408e-02 -2.966202236711978912e-02 -6.855791807174682617e-01 -2.289672382175922394e-02 -3.318063318729400635e-01
-5.115026831626892090e-01 6.901873946189880371e-01 2.020749598741531372e-01 -2.168633788824081421e-01 -2.939291894435882568e-01 1.212337687611579895e-01 -8.346873521804809570e-02 2.570668756961822510e-01
-2.299480140209197998e-01 1.534668654203414917e-01 3.434438109397888184e-01 -2.231526225805282593e-01 -3.203344941139221191e-01 -4.274190664291381836e-01 -4.758896771818399429e-03 -6.859278678894042969e-01
-4.479276537895202637e-01 -2.941079139709472656e-01 1.772914379835128784e-01 4.330975413322448730e-01 -1.277641803026199341e-01 -4.194768667221069336e-01 -3.796981871128082275e-01 -3.967370092868804932e-01
-3.835574090480804443e-01 3.742188811302185059e-01 1.079321578145027161e-01 -5.750741362571716309e-01 -4.206523671746253967e-02 -5.076798200607299805e-01 -7.406491041183471680e-02 -3.247930705547332764e-01
-4.156679213047027588e-01 3.680897355079650879e-01 5.186859369277954102e-01 -4.781880974769592285e-01 -2.635813355445861816e-01 -1.489150375127792358e-01 3.197355568408966064e-01 1.222884654998779297e-02
-4.097170531749725342e-01 8.541254699230194092e-02 8.836641311645507812e-01 -5.419297888875007629e-02 5.753654986619949341e-02 1.766954921185970306e-02 1.465749740600585938e-01 1.262162625789642334e-01
-2.743458747863769531e-01 4.560435935854911804e-02 5.407064557075500488e-01 -1.533621400594711304e-01 -6.254198551177978516e-01 -4.359112977981567383e-01 1.319704484194517136e-02 -1.594634652137756348e-01
-2.809565067291259766e-01 1.490095704793930054e-01 6.141118407249450684e-01 -3.445816934108734131e-01 4.196052253246307373e-02 -4.454396367073059082e-01 -3.679548203945159912e-02 -4.488415122032165527e-01
-3.523024022579193115e-01 7.146719694137573242e-01 2.191389948129653931e-01 -2.010180205106735229e-01 -2.610347867012023926e-01 3.101473450660705566e-01 -3.239123523235321045e-01 -8.629567176103591919e-02
-7.190229296684265137e-01 2.283513247966766357e-01 2.118689566850662231e-02 3.861665427684783936e-01 3.205646574497222900e-01 -3.295180201530456543e-01 1.936657875776290894e-01 -1.801052838563919067e-01
-4.300611019134521484e-01 3.730334639549255371e-01 4.275962710380554199e-01 -4.460019171237945557e-01 -2.810118198394775391e-01 -3.673340380191802979e-01 9.675996005535125732e-02 2.662192285060882568e-01
-4.437850713729858398e-01 6.233164668083190918e-02 6.921119987964630127e-02 2.989425957202911377e-01 -6.053035259246826172e-01 -1.502284258604049683e-01 -5.588037967681884766e-01 -6.156451627612113953e-02
-4.414807558059692383e-01 -1.853909790515899658e-01 1.789000779390335083e-01 4.015550315380096436e-01 -4.542887508869171143e-01 -2.113883756101131439e-02 -1.777769178152084351e-01 -5.822745561599731445e-01
-8.534014225006103516e-01 1.279026567935943604e-01 -1.174289733171463013e-01 1.426424235105514526e-01 2.652822434902191162e-01 -3.753628432750701904e-01 -8.787596970796585083e-02 -4.707887396216392517e-02
-4.790415763854980469e-01 3.750128149986267090e-01 -1.066716536879539490e-01 1.766182631254196167e-01 -9.245579689741134644e-02 9.435714036226272583e-02 3.939813077449798584e-01 -6.439247727394104004e-01
-3.742911815643310547e-01 4.221969544887542725e-01 1.091720387339591980e-01 -5.896248817443847656e-01 4.039504379034042358e-02 -4.778466224670410156e-01 8.370668441057205200e-02 -2.917257249355316162e-01
-9.006256461143493652e-01 -1.911144107580184937e-01 7.778693735599517822e-02 1.782159507274627686e-01 2.283647656440734863e-01 -1.329480409622192383e-01 1.247315555810928345e-01 -1.707434356212615967e-01
-8.220128417015075684e-01 1.294805258512496948e-01 -6.451767683029174805e-02 2.549618780612945557e-01 2.811966538429260254e-01 -2.616918981075286865e-01 1.916503012180328369e-01 -2.325460463762283325e-01
-4.167535305023193359e-01 5.242977142333984375e-01 2.798315584659576416e-01 -8.675737679004669189e-02 3.482939302921295166e-01 -1.427266094833612442e-02 -5.827032923698425293e-01 -6.738370656967163086e-02
-3.892986774444580078e-01 6.432971954345703125e-01 1.695231348276138306e-01 -7.175272796303033829e-03 3.163712024688720703e-01 5.636675655841827393e-02 -5.462807416915893555e-01 -6.430418044328689575e-02
-8.816927075386047363e-01 -2.735615968704223633e-01 -2.783400565385818481e-02 5.704724043607711792e-02 2.458777278661727905e-03 -1.915949881076812744e-01 -2.833331227302551270e-01 -1.635875105857849121e-01
-8.501355350017547607e-02 4.332878291606903076e-01 7.002993822097778320e-01 -1.407083030790090561e-02 -1.013357937335968018e-01 6.940101087093353271e-02 -5.704648047685623169e-02 -5.441300868988037109e-01
-4.604028761386871338e-01 5.094031691551208496e-01 1.329660117626190186e-01 -5.155056118965148926e-01 -3.067815601825714111e-01 -3.005807399749755859e-01 -2.215580046176910400e-01 1.075173690915107727e-01
-3.531228601932525635e-01 2.691021002829074860e-02 5.665050745010375977e-01 -2.717860937118530273e-01 -6.436132192611694336e-01 -9.590856730937957764e-02 7.506407797336578369e-02 -2.251968085765838623e-01
-3.567619919776916504e-01 1.481455657631158829e-02 2.865974605083465576e-01 3.025392591953277588e-01 -7.685831189155578613e-01 -3.784366697072982788e-02 -3.025715649127960205e-01 -1.230116263031959534e-01
-3.528989851474761963e-01 5.736321210861206055e-01 1.733086109161376953e-01 6.139249801635742188e-01 2.197812944650650024e-01 -2.883311510086059570e-01 -4.369024932384490967e-02 -7.823814451694488525e-02
-3.005303740501403809e-01 8.154693245887756348e-01 -4.871016368269920349e-02 -1.012578085064888000e-01 5.412396509200334549e-03 5.574721843004226685e-02 -2.501999139785766602e-01 -4.078336358070373535e-01
-4.704054892063140869e-01 3.113930821418762207e-01 -3.134877607226371765e-02 1.650289297103881836e-01 -6.621391177177429199e-01 2.784269154071807861e-01 2.310647256672382355e-02 -3.702055513858795166e-01
-4.652755856513977051e-01 -9.428563714027404785e-02 -2.451209537684917450e-02 -1.150105223059654236e-01 -4.958597421646118164e-01 -2.742353379726409912e-01 -4.864427447319030762e-01 -4.506572782993316650e-01
-5.500010848045349121e-01 5.117803812026977539e-01 -1.081159189343452454e-01 3.028591871261596680e-01 -4.448543787002563477e-01 2.625103890895843506e-01 4.080861806869506836e-02 -2.523774504661560059e-01
-7.772307991981506348e-01 -3.244877755641937256e-01 4.142299294471740723e-01 1.770360618829727173e-01 -2.581669688224792480e-01 1.343565285205841064e-01 -5.087161436676979065e-03 -5.444316193461418152e-02
-5.973891019821166992e-01 3.119959831237792969e-01 -2.806401252746582031e-01 9.080184996128082275e-02 -2.099855840206146240e-01 -1.329084932804107666e-01 3.905021548271179199e-01 -4.945002794265747070e-01
-8.420449495315551758e-01 -2.429470047354698181e-02 2.228469699621200562e-01 2.548428811132907867e-02 6.961945444345474243e-02 3.321287930011749268e-01 -3.011163175106048584e-01 1.850197464227676392e-01
-5.215072035789489746e-01 5.687617510557174683e-02 2.459734827280044556e-01 -6.605435013771057129e-01 -1.045245379209518433e-01 -3.889637291431427002e-01 9.040643274784088135e-02 -2.399648725986480713e-01
-4.849741458892822266e-01 6.828138828277587891e-01 -9.386380761861801147e-02 -4.771773517131805420e-01 -1.789139360189437866e-01 -1.710422188043594360e-01 2.812935784459114075e-02 -1.942961825989186764e-04
-4.784716367721557617e-01 7.138657569885253906e-01 2.058005034923553467e-01 -3.657064437866210938e-01 -2.991893701255321503e-02 2.171286046504974365e-01 1.602268964052200317e-01 1.079481989145278931e-01
-6.779614686965942383e-01 1.041093915700912476e-01 3.687334246933460236e-03 2.070762366056442261e-01 4.606186151504516602e-01 -4.066236317157745361e-01 -3.063950240612030029e-01 -1.234711930155754089e-01
-5.667606592178344727e-01 -1.534708738327026367e-01 4.130024090409278870e-02 3.922646641731262207e-01 -3.382427096366882324e-01 -3.360705375671386719e-01 -5.110975503921508789e-01 -1.052591353654861450e-01
-3.464828729629516602e-01 4.677492976188659668e-01 -7.589787244796752930e-02 -8.134459704160690308e-02 -2.667665779590606689e-01 1.638140678405761719e-01 -2.594478428363800049e-01 -6.953201889991760254e-01
-4.587839245796203613e-01 3.623119294643402100e-01 2.931815683841705322e-01 6.130704283714294434e-01 2.079475820064544678e-01 -2.477361559867858887e-01 3.024830818176269531e-01 1.803337968885898590e-02
-9.189260005950927734e-01 -1.102783009409904480e-01 -1.250971555709838867e-01 -8.151991665363311768e-02 1.860636919736862183e-01 8.645981550216674805e-03 2.490990050137042999e-02 -2.929230928421020508e-01
-2.814652919769287109e-01 -6.989803165197372437e-02 7.431299090385437012e-01 -5.503904074430465698e-02 -1.222682371735572815e-01 -5.157788395881652832e-01 -5.800030380487442017e-02 -2.761861383914947510e-01
-3.604306578636169434e-01 -1.035741902887821198e-02 2.532253861427307129e-01 1.458729207515716553e-01 -6.032376289367675781e-01 -2.825241088867187500e-01 -5.608083605766296387e-01 -1.623545140027999878e-01
-9.502176046371459961e-01 -1.209958046674728394e-01 1.227499023079872131e-01 1.281065791845321655e-01 -1.720545068383216858e-02 2.215043306350708008e-01 -1.587882265448570251e-02 -3.681651502847671509e-02
-4.190323650836944580e-01 -3.232373595237731934e-01 2.424026727676391602e-01 2.409617900848388672e-01 -3.559557795524597168e-01 -3.095372915267944336e-01 -4.054170846939086914e-01 -4.650022685527801514e-01
-5.939176082611083984e-01 3.713952302932739258e-01 -1.964578032493591309e-01 3.717898726463317871e-01 -4.062335491180419922e-01 2.951838374137878418e-01 -1.733020544052124023e-01 -2.243017256259918213e-01
-7.277848720550537109e-01 -2.163544297218322754e-01 2.116011977195739746e-01 5.186340212821960449e-01 -1.295434534549713135e-01 2.201220765709877014e-02 1.286540776491165161e-01 -2.755824625492095947e-01
-7.308457493782043457e-01 3.394873812794685364e-02 -5.733874812722206116e-02 2.375051379203796387e-01 2.949900627136230469e-01 -4.093281626701354980e-01 -3.822442293167114258e-01 -6.585142761468887329e-02
-7.788412272930145264e-02 4.773917198181152344e-01 6.185783743858337402e-01 4.436548799276351929e-02 -5.575546026229858398e-01 -2.167440950870513916e-01 6.443551927804946899e-02 -1.393797695636749268e-01
-4.424574971199035645e-01 -3.219943121075630188e-02 1.427648961544036865e-01 4.276190102100372314e-01 -1.415686905384063721e-01 6.616092473268508911e-02 -5.096091032028198242e-01 -5.619915127754211426e-01
-8.973323106765747070e-01 -2.740278840065002441e-01 -3.455261141061782837e-02 2.510807942599058151e-03 -3.406978445127606392e-03 -3.375844061374664307e-01 -5.206100270152091980e-02 -4.263942316174507141e-02
-4.577502012252807617e-01 3.942108154296875000e-01 1.267819255590438843e-01 6.821767687797546387e-01 1.703258007764816284e-01 -3.360944092273712158e-01 -7.210083305835723877e-03 -1.077105775475502014e-01
-9.492782950401306152e-01 -2.179261147975921631e-01 -5.503970012068748474e-02 -2.910191426053643227e-03 1.102496590465307236e-02 -1.871630251407623291e-01 1.518787443637847900e-02 -1.138374954462051392e-01
-6.919020414352416992e-01 1.504244655370712280e-01 3.661254048347473145e-02 5.959802269935607910e-01 -1.118163671344518661e-02 -1.594819724559783936e-01 3.303246796131134033e-01 -8.623892068862915039e-02
-4.755647182464599609e-01 -2.656504511833190918e-01 2.166312336921691895e-01 4.306617677211761475e-01 -2.952667474746704102e-01 -1.336601376533508301e-01 -3.125644624233245850e-01 -5.178081989288330078e-01
-3.914787173271179199e-01 1.931299865245819092e-01 5.757921338081359863e-01 -3.879511654376983643e-01 -3.213322758674621582e-01 -4.732412695884704590e-01 -1.724997564451768994e-04 1.380937732756137848e-02
-2.554396092891693115e-01 2.230671197175979614e-01 4.600609540939331055e-01 -1.663098633289337158e-01 -1.847301027737557888e-03 -7.823708057403564453e-01 6.966304779052734375e-02 -1.694588959217071533e-01
-5.051911473274230957e-01 2.005239427089691162e-01 1.035909578204154968e-01 -5.784732699394226074e-01 -2.140219360589981079e-01 -1.967287361621856689e-01 -5.083029270172119141e-01 -1.277899593114852905e-01
-3.899450898170471191e-01 2.608653604984283447e-01 5.232743546366691589e-02 3.177911639213562012e-01 5.488448217511177063e-02 1.302430629730224609e-01 1.074519902467727661e-01 -8.028956055641174316e-01
-3.654322326183319092e-01 7.084105014801025391e-01 4.204020798206329346e-01 -2.131000012159347534e-01 2.178794294595718384e-01 3.041068911552429199e-01 3.783328225836157799e-03 4.997661709785461426e-02
-7.733886241912841797e-01 3.002260625362396240e-01 -5.472967773675918579e-02 2.064042538404464722e-01 3.879425525665283203e-01 -1.753713339567184448e-01 2.561085522174835205e-01 -1.388884186744689941e-01
-3.225876688957214355e-01 6.436516046524047852e-01 4.377810359001159668e-01 -8.816983550786972046e-02 2.778327763080596924e-01 8.007343113422393799e-02 -4.142814278602600098e-01 -1.642921417951583862e-01
-5.046074390411376953e-01 2.803632616996765137e-01 -7.001079618930816650e-02 3.376215398311614990e-01 -5.762083530426025391e-01 2.028213441371917725e-01 -2.792992070317268372e-02 -4.170674085617065430e-01
-4.119920432567596436e-01 3.247324526309967041e-01 4.353068470954895020e-01 6.191496253013610840e-01 9.221592545509338379e-02 3.021799325942993164e-01 1.671549677848815918e-01 -1.556148231029510498e-01
-3.592352271080017090e-01 -2.022202908992767334e-01 1.955557465553283691e-01 2.948292791843414307e-01 -2.877086400985717773e-01 -5.620099306106567383e-01 -4.541260898113250732e-01 -3.162733912467956543e-01
-6.319279670715332031e-01 4.777685999870300293e-01 -8.003027737140655518e-02 -5.163400173187255859e-01 -2.945599853992462158e-01 -8.866814896464347839e-03 -1.036923155188560486e-01 4.238113015890121460e-02
-5.361479520797729492e-01 3.350836336612701416e-01 3.583740592002868652e-01 -5.292120575904846191e-01 -2.667009830474853516e-01 -1.208901554346084595e-01 -2.962007820606231689e-01 1.352340430021286011e-01
-6.979888081550598145e-01 2.227140218019485474e-01 3.085315786302089691e-02 4.736678600311279297e-01 2.655524313449859619e-01 -3.842995762825012207e-01 1.046469882130622864e-01 -9.349660575389862061e-02
-7.831318378448486328e-01 -9.884853847324848175e-03 -1.101981177926063538e-01 3.444564342498779297e-01 2.052647769451141357e-01 -3.278329074382781982e-01 -1.843280494213104248e-01 -2.687526643276214600e-01
-6.160153746604919434e-01 1.896841675043106079e-01 -1.130432263016700745e-02 6.252993941307067871e-01 1.021213531494140625e-01 -3.248717188835144043e-01 1.348452419042587280e-01 -2.434426248073577881e-01
-9.033670425415039062e-01 -1.850239783525466919e-01 2.870025932788848877e-01 1.070565208792686462e-01 1.056157052516937256e-02 3.579260781407356262e-02 1.157538145780563354e-01 2.026602476835250854e-01
-3.442206084728240967e-01 6.274131536483764648e-01 1.034578084945678711e-01 -1.821226179599761963e-01 -5.053866505622863770e-01 -3.128979802131652832e-01 -1.814325153827667236e-01 2.403209507465362549e-01
-2.504882514476776123e-01 4.528219997882843018e-01 -1.940276473760604858e-02 -1.398674845695495605e-01 1.041654124855995178e-01 -1.742944717407226562e-01 -3.348380923271179199e-01 -7.476114034652709961e-01
-4.863967299461364746e-01 6.137132644653320312e-01 5.925767123699188232e-02 -4.086074233055114746e-01 2.578517198562622070e-01 2.864974737167358398e-01 -1.586614847183227539e-01 -2.063036710023880005e-01
-6.305348277091979980e-01 5.022456049919128418e-01 -1.022369712591171265e-01 -4.818501174449920654e-01 -3.197650313377380371e-01 -4.319601133465766907e-02 1.562435366213321686e-02 5.642417445778846741e-02
-2.930998802185058594e-01 2.156524062156677246e-01 4.827100038528442383e-01 -3.903543651103973389e-01 -3.111912608146667480e-01 -1.896702498197555542e-01 -1.852341555058956146e-02 -5.907987952232360840e-01
-8.053433299064636230e-01 -3.053773939609527588e-01 3.534503877162933350e-01 1.700816601514816284e-01 -2.354364991188049316e-01 1.988651007413864136e-01 -4.944125562906265259e-02 -8.300457149744033813e-02
-7.214750647544860840e-01 -3.758666515350341797e-01 4.627675712108612061e-01 2.342533022165298462e-01 -2.451390475034713745e-01 6.289534270763397217e-02 3.115507215261459351e-02 -6.442017108201980591e-02
-3.388626575469970703e-01 6.086468696594238281e-01 -2.032069861888885498e-01 -1.086050868034362793e-01 1.697384566068649292e-01 -2.041138894855976105e-02 -2.491454929113388062e-01 -6.085488200187683105e-01
-1.428524404764175415e-01 5.302654504776000977e-01 5.321645140647888184e-01 -1.633089035749435425e-01 -4.766949415206909180e-01 -2.045176737010478973e-02 1.124660149216651917e-01 -3.850168287754058838e-01
-8.816719651222229004e-01 -2.719244062900543213e-01 -4.913306329399347305e-03 -5.628275126218795776e-02 1.572444587945938110e-01 -1.617351323366165161e-01 -2.608879804611206055e-01 -1.630127876996994019e-01
-8.489073812961578369e-02 6.783703565597534180e-01 1.930460482835769653e-01 1.140984669327735901e-01 -3.303394019603729248e-01 -2.144711166620254517e-01 1.618315093219280243e-02 -5.717850923538208008e-01
-3.535078465938568115e-01 1.475283205509185791e-01 -2.761818468570709229e-02 2.297427505254745483e-01 -2.794179618358612061e-01 -1.405272930860519409e-01 -3.815848827362060547e-01 -7.458510398864746094e-01
-5.260174870491027832e-01 5.640787482261657715e-01 2.647727727890014648e-01 -5.335230231285095215e-01 -8.257205039262771606e-02 2.079803049564361572e-01 -5.878176074475049973e-03 -1.615203358232975006e-02
-1.432150304317474365e-01 6.926992535591125488e-02 5.094389319419860840e-01 2.992244064807891846e-02 -5.008480548858642578e-01 -4.826772511005401611e-01 -1.482106894254684448e-01 -4.565909206867218018e-01
-2.589536607265472412e-01 6.281382441520690918e-01 2.796649634838104248e-01 -3.227205872535705566e-01 -4.457024037837982178e-01 -3.265607953071594238e-01 2.189227640628814697e-01 -5.295731499791145325e-02
-1.838146597146987915e-01 5.021094679832458496e-01 4.912424087524414062e-01 -3.193812072277069092e-02 4.668539762496948242e-01 -4.462513625621795654e-01 -9.396416693925857544e-02 -2.140952497720718384e-01
-7.092599272727966309e-01 -6.140513345599174500e-02 1.376671642065048218e-01 5.658608675003051758e-01 -1.208636835217475891e-01 -7.513902336359024048e-02 3.562382161617279053e-01 -8.288136124610900879e-02
-2.055536359548568726e-01 1.784179210662841797e-01 5.515487194061279297e-01 -2.227255888283252716e-02 -6.940565705299377441e-01 -2.998768985271453857e-01 -1.236423999071121216e-01 -1.851604878902435303e-01
-1.831300705671310425e-01 4.051126837730407715e-01 7.576701045036315918e-01 -8.342146873474121094e-02 2.562842667102813721e-01 2.119513303041458130e-01 -5.605466291308403015e-02 -3.279890418052673340e-01
-5.002174973487854004e-01 5.348130464553833008e-01 8.420655876398086548e-02 -5.583514571189880371e-01 -1.211546063423156738e-01 4.925974830985069275e-02 -3.498274683952331543e-01 -7.366353273391723633e-02
-2.013114839792251587e-01 3.062498271465301514e-01 1.574499011039733887e-01 -1.362842917442321777e-01 -2.007471919059753418e-01 -2.557523548603057861e-01 -2.485221922397613525e-01 -8.092273473739624023e-01
-3.866235017776489258e-01 -4.788382723927497864e-02 -1.274865213781595230e-02 -5.327549576759338379e-02 -3.968497514724731445e-01 -4.707283675670623779e-01 -5.685840249061584473e-01 -3.779760897159576416e-01
-5.908855199813842773e-01 3.647462129592895508e-01 1.413526833057403564e-01 -5.070916563272476196e-02 -3.806494772434234619e-01 3.572740554809570312e-01 -4.133457839488983154e-01 2.277475744485855103e-01
-6.240265965461730957e-01 8.844088017940521240e-02 1.563860327005386353e-01 4.946546554565429688e-01 -9.347192943096160889e-03 -3.327660858631134033e-01 4.684937298297882080e-01 5.763814598321914673e-02
-2.622107863426208496e-01 4.914830625057220459e-01 1.102764979004859924e-01 -4.896258711814880371e-01 -1.416710913181304932e-01 -5.588308572769165039e-01 2.055935747921466827e-02 -3.240528106689453125e-01
-4.009123742580413818e-01 3.181208297610282898e-02 5.242495536804199219e-01 -3.413563072681427002e-01 -5.835458040237426758e-01 -2.642384171485900879e-01 9.166101366281509399e-02 -1.677686572074890137e-01
-5.400947928428649902e-01 -1.028651595115661621e-01 1.643187403678894043e-01 -3.345714509487152100e-01 -1.706760972738265991e-01 -6.803103685379028320e-01 -2.003936171531677246e-01 1.633014231920242310e-01
-5.543537735939025879e-01 5.928961038589477539e-01 -4.326094686985015869e-02 -4.797178804874420166e-01 -1.465629041194915771e-01 -2.603449821472167969e-01 7.494127750396728516e-02 1.195367127656936646e-01
-2.803940176963806152e-01 4.026287198066711426e-01 6.712260842323303223e-02 5.424751043319702148e-01 2.223378568887710571e-01 -1.893561035394668579e-01 -5.785275697708129883e-01 -2.012480050325393677e-01
-3.575920164585113525e-01 4.312423765659332275e-01 -2.998169884085655212e-02 2.507468461990356445e-01 -2.673361897468566895e-01 1.913825422525405884e-01 2.363648414611816406e-01 -6.770679354667663574e-01
-3.453488051891326904e-01 -2.136837542057037354e-01 2.705739736557006836e-01 2.512485384941101074e-01 -4.631800949573516846e-01 -2.853207588195800781e-01 -4.514157474040985107e-01 -4.461138844490051270e-01
-1.699339002370834351e-01 1.474859118461608887e-01 6.082382202148437500e-01 1.257705688476562500e-01 3.622448146343231201e-01 -2.143260538578033447e-01 -1.950792223215103149e-01 -5.902419090270996094e-01
-6.535816192626953125e-01 4.204187914729118347e-02 4.607944935560226440e-02 6.291061639785766602e-01 1.407627761363983154e-01 -3.241187334060668945e-01 6.571790575981140137e-02 -2.097135484218597412e-01
-3.801184594631195068e-01 8.562639355659484863e-01 -4.424829035997390747e-03 -2.944163978099822998e-02 -5.947127938270568848e-02 2.411634624004364014e-01 -1.952954828739166260e-01 -1.469648778438568115e-01
-8.049452304840087891e-01 -2.932387292385101318e-01 4.134036600589752197e-01 2.591181695461273193e-01 -1.120280325412750244e-01 3.682863712310791016e-02 1.149994656443595886e-01 2.996393293142318726e-02
-2.864159047603607178e-01 8.475695252418518066e-01 1.173452958464622498e-01 1.074486598372459412e-01 -1.924248635768890381e-01 5.801041424274444580e-02 -3.383051455020904541e-01 1.394051909446716309e-01
-3.206916749477386475e-01 1.333130896091461182e-01 5.701168179512023926e-01 -3.860759735107421875e-01 1.017503291368484497e-01 -5.336675643920898438e-01 -3.173384070396423340e-01 -9.715359658002853394e-02
-7.972050309181213379e-01 -2.289127558469772339e-01 2.973589599132537842e-01 1.763367205858230591e-01 -2.553991079330444336e-01 3.398134410381317139e-01 -6.716041266918182373e-02 -8.563750237226486206e-02
-5.045699477195739746e-01 7.448133826255798340e-01 -3.536973148584365845e-02 -5.730972811579704285e-02 -3.372242450714111328e-01 -1.126021891832351685e-02 -1.016598492860794067e-01 2.488875240087509155e-01
-2.764764726161956787e-01 6.161918640136718750e-01 1.895786076784133911e-01 2.017525732517242432e-01 2.860664427280426025e-01 -1.342528164386749268e-01 -6.024717092514038086e-01 6.628946214914321899e-02
-3.482608795166015625e-01 6.291452050209045410e-01 2.181945592164993286e-01 -4.943534433841705322e-01 -2.904399298131465912e-02 -1.591405831277370453e-03 -4.186810553073883057e-01 -1.214765384793281555e-01
-8.060562014579772949e-01 -2.746195197105407715e-01 3.779777586460113525e-01 2.825991213321685791e-01 -1.489596813917160034e-01 6.112742796540260315e-02 5.973910912871360779e-02 1.504453569650650024e-01
-2.356844246387481689e-01 1.524352729320526123e-01 5.134044289588928223e-01 2.899627387523651123e-01 -4.188843816518783569e-02 -6.337002664804458618e-02 -6.823122501373291016e-01 3.197397291660308838e-01
-4.988528788089752197e-01 7.099872827529907227e-01 -3.004172816872596741e-02 1.755040325224399567e-02 -1.388156563043594360e-01 1.463561356067657471e-01 -4.085263013839721680e-01 1.956258863210678101e-01
-4.074169099330902100e-01 -5.137541890144348145e-02 3.457623347640037537e-02 -7.796277105808258057e-02 -6.085944175720214844e-01 -2.481026202440261841e-01 -4.591529965400695801e-01 -4.258341491222381592e-01
-4.393600821495056152e-01 5.670226216316223145e-01 2.994695305824279785e-01 -3.245675861835479736e-01 2.674413919448852539e-01 2.427003681659698486e-01 -3.996587991714477539e-01 -1.632027141749858856e-02
-1.836559921503067017e-01 7.033963203430175781e-01 1.197209581732749939e-01 3.440234065055847168e-01 2.818450927734375000e-01 -1.075548008084297180e-01 -1.078873872756958008e-01 -4.859779179096221924e-01
-1.978235244750976562e-01 4.847485721111297607e-01 5.693519115447998047e-01 -1.585832983255386353e-01 2.651178240776062012e-01 -4.520914852619171143e-01 2.898493409156799316e-01 -1.337451040744781494e-01
-3.244355618953704834e-01 9.327095001935958862e-02 7.535793185234069824e-01 -2.158414572477340698e-01 1.225816607475280762e-01 -4.982756376266479492e-01 -5.513004958629608154e-02 7.230890542268753052e-02
-7.132392525672912598e-01 1.246802601963281631e-02 3.761392533779144287e-01 3.308946490287780762e-01 2.403473407030105591e-01 3.167824819684028625e-02 -1.342913508415222168e-01 4.041754603385925293e-01
-3.054762482643127441e-01 2.513968348503112793e-01 7.344627976417541504e-01 6.014672666788101196e-02 3.575558960437774658e-01 3.738112747669219971e-01 -1.306220293045043945e-01 -1.256482154130935669e-01
-3.843813538551330566e-01 6.877378821372985840e-01 2.249022275209426880e-01 -3.130159676074981689e-01 3.474690914154052734e-01 2.288081943988800049e-01 -2.145737260580062866e-01 -1.075993552803993225e-01
-5.700909495353698730e-01 5.183834433555603027e-01 2.515334188938140869e-01 -4.041763246059417725e-01 -1.076206415891647339e-01 3.848289251327514648e-01 -4.707570001482963562e-02 -1.332512944936752319e-01
-4.005127251148223877e-01 5.614060759544372559e-01 2.315078526735305786e-01 5.255334377288818359e-01 2.894438803195953369e-02 -1.764123588800430298e-01 3.871412873268127441e-01 1.131109148263931274e-01
-9.311980009078979492e-01 -1.536758095026016235e-01 2.227098345756530762e-01 -1.475825067609548569e-02 6.156754121184349060e-02 6.547615677118301392e-02 2.154881209135055542e-01 7.016931474208831787e-02
-7.545737624168395996e-01 2.380731254816055298e-01 -1.302606463432312012e-01 3.147326409816741943e-01 3.041881620883941650e-01 -3.393181562423706055e-01 9.461918473243713379e-02 -2.032118588685989380e-01
-5.289187431335449219e-01 3.978304862976074219e-01 -4.317470639944076538e-02 -3.017615154385566711e-02 1.283540390431880951e-02 1.137902140617370605e-01 4.763223528861999512e-01 -5.649825930595397949e-01
-6.546051502227783203e-01 1.975971162319183350e-01 -1.262451559305191040e-01 1.025821939110755920e-01 1.051976010203361511e-01 1.511812061071395874e-01 2.355828434228897095e-01 -6.454184651374816895e-01
-3.792266845703125000e-01 2.816732525825500488e-01 3.145782351493835449e-01 -5.484856963157653809e-01 -4.432789683341979980e-01 -1.529411077499389648e-01 -1.986328810453414917e-01 -3.430875241756439209e-01
-4.492879211902618408e-01 1.600770950317382812e-01 3.809306621551513672e-01 6.548743844032287598e-01 1.009836047887802124e-01 1.976383924484252930e-01 2.740486860275268555e-01 -2.723705172538757324e-01
-3.648943006992340088e-01 1.717252582311630249e-01 3.343253433704376221e-01 -1.115267127752304077e-01 -7.869595885276794434e-01 -8.330807834863662720e-02 -2.942671179771423340e-01 1.767100207507610321e-02
-5.927792191505432129e-01 6.035827994346618652e-01 5.314539372920989990e-02 -4.694658517837524414e-02 -2.479968965053558350e-01 1.993490159511566162e-01 -2.170543223619461060e-01 3.618248105049133301e-01
-5.552563667297363281e-01 1.802592575550079346e-01 2.000137567520141602e-01 -2.940380275249481201e-01 -6.442520767450332642e-02 -3.792806565761566162e-01 -4.220665991306304932e-01 4.545201659202575684e-01
-2.668128311634063721e-01 3.471907377243041992e-01 4.869549870491027832e-01 -1.748040467500686646e-01 -7.287697196006774902e-01 -6.494082510471343994e-02 -4.683626350015401840e-03 -7.241117209196090698e-02
-4.422934949398040771e-01 6.207503676414489746e-01 8.749630302190780640e-02 -4.038070440292358398e-01 3.739799261093139648e-01 1.834715008735656738e-01 -1.732194125652313232e-01 -2.116646170616149902e-01
-8.403786420822143555e-01 -6.151835620403289795e-02 2.143028080463409424e-01 -4.758744686841964722e-02 -1.271367669105529785e-01 4.602020382881164551e-01 6.101134419441223145e-02 -1.005834192037582397e-01
-4.078183472156524658e-01 3.512083292007446289e-01 3.908776678144931793e-03 3.910570144653320312e-01 -6.364349722862243652e-01 2.071101814508438110e-01 -2.365869730710983276e-01 -2.312542051076889038e-01
-6.270344853401184082e-01 5.557585358619689941e-01 -9.172105044126510620e-02 -3.767039179801940918e-01 -2.938321530818939209e-01 7.238919287919998169e-02 -1.624739468097686768e-01 1.722395420074462891e-01
-3.711369633674621582e-01 2.029796093702316284e-01 4.414033591747283936e-01 -3.358197212219238281e-01 3.061828389763832092e-02 -5.682945251464843750e-01 -4.179415106773376465e-01 1.219571828842163086e-01
-2.241060435771942139e-01 3.057522177696228027e-01 4.500918388366699219e-01 8.827905356884002686e-02 -4.491375684738159180e-01 -3.345289528369903564e-01 -3.722129166126251221e-01 4.401583969593048096e-01
-1.878096759319305420e-01 4.647291898727416992e-01 4.832820892333984375e-01 -4.010547697544097900e-02 -6.922091841697692871e-01 -1.582335680723190308e-01 -8.985662460327148438e-02 -3.631369769573211670e-02
-5.110391974449157715e-01 6.463165581226348877e-02 -1.153185814619064331e-01 3.209133148193359375e-01 -5.121595859527587891e-01 -2.012418806552886963e-01 -5.528147220611572266e-01 -9.984052181243896484e-02
-4.680918753147125244e-01 1.798405200242996216e-01 3.647377490997314453e-01 6.060642004013061523e-01 4.891565069556236267e-02 -1.297634392976760864e-01 4.663813114166259766e-01 -1.070382595062255859e-01
-4.981813728809356689e-01 4.528419971466064453e-01 9.830017574131488800e-03 2.055852860212326050e-01 -5.337450504302978516e-01 4.030481576919555664e-01 -1.016182899475097656e-01 -2.161700427532196045e-01
-3.830450773239135742e-01 8.875167965888977051e-01 -1.009767875075340271e-01 -1.054405719041824341e-01 -1.789740324020385742e-01 8.204092830419540405e-02 -2.411458455026149750e-02 -7.023289799690246582e-02
-4.759756624698638916e-01 3.865551352500915527e-01 2.510854899883270264e-01 -2.005494832992553711e-01 3.473384678363800049e-01 3.040228188037872314e-01 -3.195325732231140137e-01 -4.534131288528442383e-01
-2.394479215145111084e-01 4.702746272087097168e-01 4.813428819179534912e-01 -3.150517642498016357e-01 1.781931519508361816e-01 -5.353299379348754883e-01 2.347275912761688232e-01 -1.308812052011489868e-01
-3.358819782733917236e-01 5.325446650385856628e-02 2.338268309831619263e-01 -2.481458187103271484e-01 -4.617781341075897217e-01 -2.346515208482742310e-01 -6.432385444641113281e-01 -2.933252155780792236e-01
-6.242620348930358887e-01 1.923850029706954956e-01 5.066585540771484375e-02 4.752814769744873047e-01 2.851753532886505127e-01 -3.785407245159149170e-01 2.512248158454895020e-01 -2.389421910047531128e-01
-4.149364531040191650e-01 -5.418260395526885986e-02 2.525118291378021240e-01 6.961773037910461426e-01 4.677351098507642746e-03 -1.387636959552764893e-01 -2.758953571319580078e-01 -4.255250096321105957e-01
-4.381636083126068115e-01 3.031716346740722656e-01 3.316857516765594482e-01 -2.943074703216552734e-01 -3.017216324806213379e-01 -3.614569902420043945e-01 -4.008793234825134277e-01 3.702375590801239014e-01
-4.853894412517547607e-01 7.727937698364257812e-01 -1.906820237636566162e-01 6.681869924068450928e-02 -3.385933935642242432e-01 1.154938433319330215e-02 -9.753880649805068970e-02 4.549647122621536255e-02
-3.201843798160552979e-01 4.028557837009429932e-01 2.359462678432464600e-01 -8.971198648214340210e-02 4.413759708404541016e-01 1.482928842306137085e-01 -5.625455975532531738e-01 -3.717650473117828369e-01
-5.671835541725158691e-01 5.271162986755371094e-01 -1.587689295411109924e-02 3.447996079921722412e-01 -3.894283175468444824e-01 2.977934479713439941e-01 1.949276328086853027e-01 -5.459250882267951965e-02
-2.987920641899108887e-01 4.805831015110015869e-01 1.192106828093528748e-01 2.175589203834533691e-01 8.679407835006713867e-02 2.904222905635833740e-01 -1.829559728503227234e-02 -7.252635359764099121e-01
-5.398172736167907715e-01 2.694540023803710938e-01 3.075151331722736359e-02 -6.544830203056335449e-01 1.009196136146783829e-02 -5.495530366897583008e-02 -4.277339577674865723e-01 -1.435961127281188965e-01
-2.465987391769886017e-02 3.324063122272491455e-01 6.795573234558105469e-01 3.229458034038543701e-01 -4.994699656963348389e-01 -9.532250463962554932e-02 7.060188055038452148e-02 -2.434428781270980835e-01
-3.662989139556884766e-01 2.155136913061141968e-01 5.919799804687500000e-01 -4.906552433967590332e-01 1.935200840234756470e-01 -3.301531672477722168e-01 -1.529362797737121582e-01 -2.415688335895538330e-01
-2.552709877490997314e-01 7.827228307723999023e-02 5.386345982551574707e-01 2.315139174461364746e-01 -2.256228178739547729e-01 -3.311613202095031738e-02 -7.276019454002380371e-01 5.981084331870079041e-02
-8.265065550804138184e-01 -1.941212564706802368e-01 2.881261110305786133e-01 7.293647527694702148e-02 -1.196267530322074890e-01 3.596789836883544922e-01 5.593665689229965210e-02 -2.099028527736663818e-01
-3.366992473602294922e-01 6.382972002029418945e-01 1.977218538522720337e-01 -2.017151713371276855e-01 -5.304772257804870605e-01 -2.178249955177307129e-01 -1.754202246665954590e-01 1.995024234056472778e-01
-1.450163573026657104e-01 3.225760459899902344e-01 5.599433779716491699e-01 -1.026749312877655029e-01 1.106164455413818359e-01 -9.706820547580718994e-02 -3.881580382585525513e-02 -7.264100313186645508e-01
-1.595216244459152222e-01 4.577941298484802246e-01 6.003139615058898926e-01 -1.670394837856292725e-01 -5.358338356018066406e-01 6.267109513282775879e-02 -1.046120524406433105e-01 -2.733296155929565430e-01
-1.054334342479705811e-01 5.740709602832794189e-02 6.103662252426147461e-01 2.465804815292358398e-01 -3.203701376914978027e-01 -3.267889618873596191e-01 3.986411169171333313e-02 -5.841424465179443359e-01
-2.655625641345977783e-01 3.226695060729980469e-01 2.575049102306365967e-01 1.484533101320266724e-01 3.758918642997741699e-01 -1.842178553342819214e-01 -6.471102237701416016e-01 -3.781946599483489990e-01
-4.506088197231292725e-01 7.082607150077819824e-01 2.100706547498703003e-01 -2.147040963172912598e-01 -6.007014587521553040e-02 2.189986109733581543e-01 -3.789129257202148438e-01 9.973515570163726807e-02
-3.998185098171234131e-01 -1.138125136494636536e-01 4.803805351257324219e-01 -4.116648435592651367e-01 -2.443624138832092285e-01 -3.013720512390136719e-01 6.804210133850574493e-03 -5.257129669189453125e-01
-6.550912261009216309e-01 4.594799280166625977e-01 -1.675404310226440430e-01 -4.540192782878875732e-01 -2.526184618473052979e-01 -4.366857185959815979e-02 -1.993262171745300293e-01 1.416912823915481567e-01
-2.138659954071044922e-01 3.346999287605285645e-01 5.056307315826416016e-01 -2.667910791933536530e-02 -6.727673411369323730e-01 -3.543712794780731201e-01 -5.813814699649810791e-02 6.548514217138290405e-02
-3.080542981624603271e-01 6.620805859565734863e-01 3.561574518680572510e-01 -1.735352426767349243e-01 -3.767491281032562256e-01 -1.968618333339691162e-01 3.337124735116958618e-02 3.577445745468139648e-01
-1.361518651247024536e-01 9.670825302600860596e-02 6.985042095184326172e-01 2.910617291927337646e-01 8.001937717199325562e-02 3.475448116660118103e-02 2.832925878465175629e-02 -6.253572106361389160e-01
-5.530655980110168457e-01 3.549716174602508545e-01 2.023352235555648804e-01 4.822410047054290771e-01 2.669197916984558105e-01 -3.495725989341735840e-01 -2.986003160476684570e-01 -1.095830649137496948e-01
-3.132022023200988770e-01 -7.230592519044876099e-02 1.682145595550537109e-01 -4.261479899287223816e-02 -6.324504017829895020e-01 -3.607843816280364990e-01 -4.651550948619842529e-01 -3.464623689651489258e-01
-1.287430226802825928e-01 1.827686429023742676e-01 5.913030505180358887e-01 2.149076163768768311e-01 1.488606035709381104e-01 2.231083251535892487e-02 -1.108809560537338257e-01 -7.205861806869506836e-01
-3.122752904891967773e-01 8.054111152887344360e-02 3.562450110912322998e-01 2.340281009674072266e-01 -8.188253641128540039e-01 -1.582815200090408325e-01 6.173466518521308899e-02 -1.223866716027259827e-01
-4.707162678241729736e-01 4.554517567157745361e-01 2.017990797758102417e-01 -4.819134175777435303e-01 -5.102518200874328613e-01 5.201052129268646240e-02 -1.851171404123306274e-01 -2.638453245162963867e-02
-7.283555865287780762e-01 1.613074243068695068e-01 2.185913175344467163e-01 5.667979717254638672e-01 -1.507629305124282837e-01 1.339283734560012817e-01 1.260830461978912354e-01 1.336884945631027222e-01
-2.316257804632186890e-01 3.634554445743560791e-01 3.366446197032928467e-01 4.265243411064147949e-01 1.637234166264533997e-02 1.353004127740859985e-01 -2.677418291568756104e-01 -6.547802686691284180e-01
-4.803922176361083984e-01 -1.482414361089468002e-02 4.465617537498474121e-01 -4.944685995578765869e-01 -5.662826448678970337e-02 -5.553314089775085449e-01 -1.101446002721786499e-01 3.681950271129608154e-02
-4.878853857517242432e-01 5.116605758666992188e-01 3.322099745273590088e-01 -4.677349030971527100e-01 -1.854185312986373901e-01 1.151885464787483215e-01 3.504612147808074951e-01 -2.367708086967468262e-02
-1.654898524284362793e-01 1.854879856109619141e-01 3.239334523677825928e-01 7.734826207160949707e-02 -2.305488288402557373e-01 -2.229589670896530151e-01 2.151991426944732666e-02 -8.508614301681518555e-01
-5.263114571571350098e-01 6.219859719276428223e-01 -1.820266097784042358e-01 5.988171696662902832e-02 -4.542612731456756592e-01 -5.842247977852821350e-03 -3.039780557155609131e-01 2.490214444696903229e-02
-5.584980249404907227e-01 5.838006138801574707e-01 2.788275778293609619e-01 -1.922201961278915405e-01 8.791856467723846436e-03 3.700356185436248779e-01 -9.896466881036758423e-02 2.928577065467834473e-01
-8.116024732589721680e-01 -3.387134075164794922e-01 2.025221735239028931e-01 3.039774000644683838e-01 8.607777208089828491e-02 -2.471039295196533203e-01 -4.664639476686716080e-03 -1.570529788732528687e-01
-3.826947212219238281e-01 6.136160492897033691e-01 1.920446306467056274e-01 -3.037813901901245117e-01 4.416369497776031494e-01 2.394354641437530518e-01 -2.585527300834655762e-01 -1.692149490118026733e-01
-1.840018182992935181e-01 2.502110004425048828e-01 2.614514529705047607e-01 -6.003715470433235168e-02 -4.167587757110595703e-01 -3.946611881256103516e-01 -4.612876474857330322e-02 -7.071090936660766602e-01
-4.663169085979461670e-01 6.822631955146789551e-01 -1.443250477313995361e-01 -2.467361092567443848e-01 -2.846283018589019775e-01 -6.447758525609970093e-02 6.574207544326782227e-02 -3.819220066070556641e-01
-6.058413386344909668e-01 2.592495083808898926e-01 -3.220052272081375122e-02 -4.701988697052001953e-01 -3.080603778362274170e-01 -2.222391813993453979e-01 -3.974410891532897949e-01 2.033994942903518677e-01
-1.553561538457870483e-01 5.152804255485534668e-01 6.420603394508361816e-02 -8.894892036914825439e-02 -4.527177214622497559e-01 -4.944829940795898438e-01 -3.944083675742149353e-02 -4.972864985466003418e-01
-5.296975970268249512e-01 3.823247849941253662e-01 -5.607974529266357422e-02 2.910169959068298340e-01 -3.693197071552276611e-01 3.483298420906066895e-01 3.317666426301002502e-02 -4.760051667690277100e-01
-4.178293347358703613e-01 1.006609722971916199e-01 3.528026938438415527e-01 -5.694337487220764160e-01 1.275697723031044006e-02 -3.786568045616149902e-01 -4.557414948940277100e-01 -1.237636208534240723e-01
-8.787768483161926270e-01 -3.297807872295379639e-01 8.864831179380416870e-02 1.697995066642761230e-01 -1.248713489621877670e-02 -2.348879724740982056e-01 -1.343857198953628540e-01 -9.443344175815582275e-02
-8.537350893020629883e-01 -3.685205876827239990e-01 6.849420815706253052e-02 -4.639561101794242859e-02 6.155808642506599426e-02 -2.130137532949447632e-01 -2.335023581981658936e-01 -1.574718803167343140e-01
-3.558660745620727539e-01 3.840842843055725098e-01 4.138330817222595215e-01 -4.587532877922058105e-01 -8.216649293899536133e-02 -5.641018748283386230e-01 -9.074667841196060181e-02 -1.045422255992889404e-01
-8.206868171691894531e-01 -1.883241906762123108e-02 1.554143726825714111e-01 3.413130640983581543e-01 -2.310040891170501709e-01 7.759523391723632812e-02 2.832743823528289795e-01 2.141074389219284058e-01
-3.221328854560852051e-01 4.570005461573600769e-02 4.675701260566711426e-01 -7.732085883617401123e-02 -3.533094823360443115e-01 -4.935435354709625244e-01 -5.020916461944580078e-01 2.214336842298507690e-01
-9.102807044982910156e-01 -2.367626428604125977e-01 2.287428379058837891e-01 -7.743680849671363831e-03 -1.834662854671478271e-01 1.049569025635719299e-01 1.297530531883239746e-01 -3.791477903723716736e-02
-2.316500395536422729e-01 4.892162382602691650e-01 2.056568562984466553e-01 -4.430873990058898926e-01 -1.345093250274658203e-01 -4.338425099849700928e-01 6.522207707166671753e-02 -5.077584385871887207e-01
-5.072788000106811523e-01 5.594195723533630371e-01 1.637711822986602783e-01 -4.657271504402160645e-01 1.690277159214019775e-01 2.983466088771820068e-01 -2.286406457424163818e-01 -1.270338445901870728e-01
-9.513745307922363281e-01 -2.433530390262603760e-01 1.096659228205680847e-01 1.754972897469997406e-02 -5.145795643329620361e-02 -6.697779148817062378e-02 1.199106276035308838e-01 4.264618083834648132e-02
-3.382050096988677979e-01 6.289656162261962891e-01 8.040969073772430420e-02 -1.365662068128585815e-01 -4.706747829914093018e-01 -3.828057348728179932e-01 -2.659782022237777710e-02 3.100347220897674561e-01
-3.853396475315093994e-01 6.920890808105468750e-01 1.646023094654083252e-01 -1.045320108532905579e-01 -3.293800950050354004e-01 2.989224195480346680e-01 -3.668014109134674072e-01 4.600200429558753967e-02
-3.287149071693420410e-01 6.565129011869430542e-02 8.073342591524124146e-02 -9.364225715398788452e-02 -5.813816189765930176e-01 -1.627570837736129761e-01 -4.406031668186187744e-01 -5.601108074188232422e-01
-7.470372319221496582e-01 -6.707026157528162003e-03 -4.388253204524517059e-03 3.016129434108734131e-01 3.092997670173645020e-01 -3.640670776367187500e-01 -3.276186883449554443e-01 -1.239173561334609985e-01
-2.726272940635681152e-01 3.745395839214324951e-01 5.820537805557250977e-01 -2.530171573162078857e-01 4.748688638210296631e-01 -3.151903450489044189e-01 1.041511073708534241e-02 -2.400758713483810425e-01
-1.432571560144424438e-01 1.349464356899261475e-01 5.893600583076477051e-01 6.849279254674911499e-02 -5.447779893875122070e-01 -1.804564148187637329e-01 -3.415204957127571106e-02 -5.279361009597778320e-01
-4.044471085071563721e-01 8.346225321292877197e-02 1.432541757822036743e-01 3.388474881649017334e-01 -6.589549034833908081e-02 9.847273677587509155e-02 -4.920859038829803467e-01 -6.617624163627624512e-01
-8.279664516448974609e-01 -2.777661383152008057e-01 2.649891674518585205e-01 5.301863886415958405e-03 -2.593193948268890381e-01 1.513126194477081299e-01 1.283947378396987915e-01 -2.458511441946029663e-01
-3.121262490749359131e-01 5.032706260681152344e-01 4.099403619766235352e-01 1.285607665777206421e-01 4.827402830123901367e-01 6.994631886482238770e-02 -4.749603867530822754e-01 3.462877869606018066e-02
-6.419372558593750000e-01 3.093630075454711914e-01 2.709262073040008545e-01 4.409657716751098633e-01 2.614830136299133301e-01 -1.371665149927139282e-01 3.360710144042968750e-01 1.556519865989685059e-01
-6.347947567701339722e-02 6.463521718978881836e-01 4.689146578311920166e-01 -4.432563669979572296e-03 2.366076111793518066e-01 -2.883941233158111572e-01 2.819366157054901123e-01 -3.737058937549591064e-01
-6.022095680236816406e-01 9.956868737936019897e-02 1.766126155853271484e-01 6.962186098098754883e-01 -2.056547105312347412e-01 3.604055568575859070e-02 2.227682769298553467e-01 -1.352736800909042358e-01
-8.965484499931335449e-01 -1.509104222059249878e-01 1.891426146030426025e-01 1.208444088697433472e-01 -1.076822876930236816e-01 -1.156747415661811829e-01 1.776504069566726685e-01 2.579007744789123535e-01
-3.776196539402008057e-01 7.378980517387390137e-01 7.629258185625076294e-02 -1.628174334764480591e-01 -2.483057081699371338e-01 -2.763441205024719238e-01 1.668028831481933594e-01 -3.387252986431121826e-01
-3.532951772212982178e-01 6.361297369003295898e-01 2.683167457580566406e-01 3.868766725063323975e-01 5.617935210466384888e-03 -2.607362568378448486e-01 3.551266789436340332e-01 2.339319884777069092e-01
-2.800483703613281250e-01 5.405768752098083496e-01 5.583181232213973999e-02 -2.039298266172409058e-01 -8.971028774976730347e-02 -1.251718252897262573e-01 -4.078465998172760010e-01 -6.281642317771911621e-01
-5.204044580459594727e-01 5.094220042228698730e-01 4.925446212291717529e-01 -2.393647134304046631e-01 -1.332659646868705750e-02 3.048171103000640869e-01 -2.636010348796844482e-01 8.483073115348815918e-02
-4.393311738967895508e-01 2.446594089269638062e-01 1.823808252811431885e-01 -3.619784712791442871e-01 -1.605258294148370624e-04 -6.229003071784973145e-01 -3.645074665546417236e-01 2.489342093467712402e-01
-2.864812910556793213e-01 2.350313216447830200e-01 2.299942225217819214e-01 -2.963477671146392822e-01 -1.881177872419357300e-01 -5.049438914284110069e-04 -1.205739676952362061e-01 -8.197820186614990234e-01
-4.068251252174377441e-01 1.043329760432243347e-01 1.178932934999465942e-02 3.166593909263610840e-01 -3.040687739849090576e-01 -1.363333780318498611e-02 -5.303336381912231445e-01 -5.910146236419677734e-01
-5.474764108657836914e-01 4.085752367973327637e-01 -7.128781080245971680e-02 3.375916182994842529e-01 -4.316095113754272461e-01 3.730161488056182861e-01 -1.495797783136367798e-01 -2.578447461128234863e-01
-4.776233136653900146e-01 5.155130028724670410e-01 -3.120379149913787842e-02 -4.934569895267486572e-01 -2.401433698832988739e-02 -2.690215408802032471e-01 1.170443072915077209e-01 -4.183301925659179688e-01
-3.497900366783142090e-01 1.425350904464721680e-01 9.602552652359008789e-02 3.951572179794311523e-01 -3.841833770275115967e-01 1.012112945318222046e-01 -4.242186844348907471e-01 -5.951122045516967773e-01
-2.853716015815734863e-01 5.941393226385116577e-02 8.292060494422912598e-01 -1.197208091616630554e-01 1.593687832355499268e-01 1.136929541826248169e-02 -1.014737635850906372e-01 -4.210616350173950195e-01
-6.012547016143798828e-01 3.425766527652740479e-01 -1.533132493495941162e-01 4.896732270717620850e-01 -1.639638543128967285e-01 2.618622183799743652e-01 -2.774894051253795624e-02 -4.020239412784576416e-01
-1.861005276441574097e-01 3.451728820800781250e-01 6.098951101303100586e-01 -3.795419260859489441e-02 1.454215198755264282e-01 -6.456167697906494141e-01 1.258889734745025635e-01 -1.378160715103149414e-01
-3.686882853507995605e-01 6.552644968032836914e-01 2.944464981555938721e-01 -1.540393680334091187e-01 3.779786229133605957e-01 3.573568165302276611e-01 -2.005917280912399292e-01 -1.160243973135948181e-01
-3.156471848487854004e-01 3.127061128616333008e-01 -4.177331458777189255e-03 -3.460982441902160645e-02 -4.306161105632781982e-01 -5.137116909027099609e-01 4.874505996704101562e-01 -3.382727205753326416e-01
-3.824570477008819580e-01 2.493655122816562653e-02 -1.767365820705890656e-02 -1.026594564318656921e-01 -2.940608859062194824e-01 -2.742334306240081787e-01 -5.637794137001037598e-01 -6.022710800170898438e-01
-3.395778536796569824e-01 6.353887915611267090e-02 3.637356758117675781e-01 1.210670173168182373e-01 -2.987388074398040771e-01 -3.385386765003204346e-01 -5.764362215995788574e-01 4.444735348224639893e-01
-8.403499722480773926e-01 -9.554407745599746704e-02 -2.178259342908859253e-01 1.310764253139495850e-01 -2.461074590682983398e-01 -2.128716558218002319e-02 -9.319773875176906586e-03 -3.986792862415313721e-01
-3.852924406528472900e-01 6.067674234509468079e-02 7.982348650693893433e-02 4.012476801872253418e-01 -5.048782825469970703e-01 -4.559669271111488342e-02 -4.971358776092529297e-01 -4.199659824371337891e-01
-2.737769782543182373e-01 2.042239755392074585e-01 4.699147641658782959e-01 1.931803971529006958e-01 -2.242770344018936157e-01 -1.968905478715896606e-01 -6.236200332641601562e-01 3.837083578109741211e-01
-4.370120465755462646e-01 7.186880111694335938e-01 -1.625966876745223999e-01 -2.212826013565063477e-01 -6.959504634141921997e-02 -8.400931954383850098e-02 1.292433589696884155e-01 -4.341651201248168945e-01
-1.768644601106643677e-01 5.434061884880065918e-01 2.479949444532394409e-01 -4.237623512744903564e-01 -1.910497397184371948e-01 -3.646082282066345215e-01 8.524944633245468140e-02 -5.056142210960388184e-01
-4.871501922607421875e-01 2.219587564468383789e-01 5.349603295326232910e-01 -6.104218363761901855e-01 -5.125889182090759277e-02 -1.733464300632476807e-01 1.477145701646804810e-01 1.121503300964832306e-02
-3.715834915637969971e-01 4.432804286479949951e-01 4.642005562782287598e-01 4.628898799419403076e-01 -2.709671668708324432e-02 4.172844588756561279e-01 2.465689629316329956e-01 -4.714223090559244156e-03
-8.473042249679565430e-01 -7.534764707088470459e-02 2.140679210424423218e-01 2.892265021800994873e-01 -2.007605433464050293e-01 2.159667946398258209e-02 2.520197033882141113e-01 2.064848393201828003e-01
-4.637855887413024902e-01 4.518724679946899414e-01 4.277375936508178711e-01 -3.234103322029113770e-01 -3.092063963413238525e-01 1.471145898103713989e-01 4.168371558189392090e-01 4.643454775214195251e-02
-3.067267239093780518e-01 -5.130220577120780945e-02 3.035202920436859131e-01 1.325054615736007690e-01 -5.337209105491638184e-01 -6.538861393928527832e-01 1.628154665231704712e-01 -2.338172197341918945e-01
-4.794182479381561279e-01 4.966418743133544922e-01 2.175832986831665039e-01 -4.897572696208953857e-01 9.917473793029785156e-02 2.759930193424224854e-01 -3.253059983253479004e-01 -2.108761072158813477e-01
-2.725394964218139648e-01 1.249344125390052795e-01 2.714838385581970215e-01 -2.131897807121276855e-01 -6.365448236465454102e-01 -8.690776675939559937e-02 -4.685335457324981689e-01 -3.983647823333740234e-01
-7.949286103248596191e-01 1.751033775508403778e-02 3.056305646896362305e-01 -6.740465015172958374e-02 -6.097887083888053894e-02 5.108771324157714844e-01 -2.387493662536144257e-02 6.741351634263992310e-02
-5.630518794059753418e-01 3.308942317962646484e-01 -1.385394185781478882e-01 1.507909446954727173e-01 1.983883976936340332e-02 5.778941512107849121e-02 3.513236045837402344e-01 -6.359158754348754883e-01
-3.756779134273529053e-01 5.597680211067199707e-01 3.732292652130126953e-01 3.650327026844024658e-01 1.978782266378402710e-01 4.344601631164550781e-01 2.982570417225360870e-02 -2.101809531450271606e-01
-4.414104521274566650e-01 1.438716202974319458e-01 2.597105801105499268e-01 -5.500512123107910156e-01 5.191879346966743469e-02 -3.728440403938293457e-01 -5.200706124305725098e-01 -4.764723405241966248e-02
-7.136099338531494141e-01 -6.147921830415725708e-02 2.522249519824981689e-01 4.168121814727783203e-01 6.603180617094039917e-02 -2.302449643611907959e-01 3.090015947818756104e-01 -3.110888600349426270e-01
-4.469259679317474365e-01 3.979436308145523071e-02 3.589211404323577881e-01 -5.915707349777221680e-01 -1.341627091169357300e-01 -4.458330869674682617e-01 -2.178204059600830078e-01 -2.359674572944641113e-01
-3.571583032608032227e-01 1.136124357581138611e-01 1.761264353990554810e-01 3.019161224365234375e-01 -3.477969169616699219e-01 -2.250686660408973694e-02 -7.137967944145202637e-01 -3.261612951755523682e-01
-2.040885239839553833e-01 2.369976639747619629e-01 7.910667657852172852e-01 -1.618249714374542236e-01 6.415738165378570557e-02 -8.355382829904556274e-02 -9.836509823799133301e-03 -4.888884425163269043e-01
-2.656247615814208984e-01 4.149047434329986572e-01 -6.130623444914817810e-02 -1.390261799097061157e-01 -6.498173624277114868e-02 -1.683566123247146606e-01 -2.413457781076431274e-01 -8.021200299263000488e-01
-3.070443868637084961e-01 3.990792334079742432e-01 1.464860886335372925e-01 5.836708545684814453e-01 2.558127939701080322e-01 1.131578683853149414e-01 -2.608970403671264648e-01 -4.878703057765960693e-01
-5.733002424240112305e-01 4.026430249214172363e-01 1.424155235290527344e-01 -1.127807572484016418e-01 -3.449395298957824707e-01 1.342845261096954346e-01 -4.649119079113006592e-01 3.507775664329528809e-01
-4.027914702892303467e-01 6.318109482526779175e-02 9.843451529741287231e-02 3.419139087200164795e-01 -6.377132534980773926e-01 -7.139598578214645386e-02 -5.281369090080261230e-01 -1.283295601606369019e-01
-2.813153266906738281e-01 1.002297773957252502e-01 3.226798772811889648e-01 -3.636867105960845947e-01 -3.652603626251220703e-01 -6.332262754440307617e-01 -2.529850900173187256e-01 -2.757415473461151123e-01
-3.490037024021148682e-01 8.772667646408081055e-01 9.300824254751205444e-02 6.504293531179428101e-02 -1.346991360187530518e-01 1.306172907352447510e-01 -2.435143738985061646e-01 3.484856337308883667e-02
-1.123983860015869141e-01 3.826324045658111572e-01 7.926885485649108887e-01 -1.542459055781364441e-02 -2.593544423580169678e-01 2.658361010253429413e-02 1.321157366037368774e-01 -3.562865853309631348e-01
-1.493987143039703369e-01 7.115672826766967773e-01 3.745820224285125732e-01 -2.913906574249267578e-01 -3.309448063373565674e-01 -2.856723666191101074e-01 1.924560368061065674e-01 -1.340126395225524902e-01
-3.158231377601623535e-01 5.563725233078002930e-01 4.716693162918090820e-01 -5.272582769393920898e-01 -2.403558492660522461e-01 -1.238559186458587646e-01 7.946890592575073242e-02 -1.039505228400230408e-01
-4.424243867397308350e-01 7.130836844444274902e-01 -1.696802228689193726e-01 4.378316923975944519e-02 -2.083431184291839600e-01 -7.149025797843933105e-02 -4.559836685657501221e-01 9.287329018115997314e-02
-3.820350170135498047e-01 3.852772414684295654e-01 1.607207804918289185e-01 -8.509457111358642578e-02 2.434878200292587280e-01 1.692011803388595581e-01 -6.163226366043090820e-01 -4.525147676467895508e-01
-8.451865613460540771e-02 4.669550657272338867e-01 4.739528894424438477e-01 -5.128899216651916504e-02 -1.055227220058441162e-01 -8.232435584068298340e-02 -1.288657356053590775e-02 -7.276462912559509277e-01
-6.508599519729614258e-01 1.053639352321624756e-01 3.398675918579101562e-01 -5.365881323814392090e-01 -1.800229102373123169e-01 -3.174031972885131836e-01 -2.025845274329185486e-02 1.681653559207916260e-01
-5.909803509712219238e-01 2.505205571651458740e-01 3.997363448143005371e-01 -5.212686657905578613e-01 -1.179029867053031921e-01 1.303807795047760010e-01 3.296714723110198975e-01 1.299539655447006226e-01
-3.838472366333007812e-01 3.969581723213195801e-01 3.483328521251678467e-01 5.304101705551147461e-01 -6.337550468742847443e-03 -2.785002291202545166e-01 4.170755147933959961e-01 2.021395117044448853e-01
-4.787430167198181152e-01 6.309760212898254395e-01 2.848693430423736572e-01 -4.148700833320617676e-01 2.089931815862655640e-01 2.273784130811691284e-01 9.697076678276062012e-02 -1.209306493401527405e-01
-4.402818679809570312e-01 -2.319768071174621582e-01 7.391146421432495117e-01 -3.782756999135017395e-02 5.826704576611518860e-02 -4.302833676338195801e-01 -1.088205650448799133e-01 -6.508896499872207642e-02
-3.538088500499725342e-01 1.053302511572837830e-01 -1.090669408440589905e-01 4.806981980800628662e-02 -3.676068782806396484e-01 -3.483839035034179688e-01 -6.566792726516723633e-01 -4.022247195243835449e-01
-3.561523258686065674e-01 1.138372197747230530e-01 2.321681976318359375e-01 3.439964950084686279e-01 -1.013576984405517578e-01 2.281051315367221832e-02 -7.895907759666442871e-01 -2.317629605531692505e-01
-4.451626837253570557e-01 6.547303199768066406e-01 3.806303739547729492e-01 -2.662916183471679688e-01 -1.110605522990226746e-01 -6.030867807567119598e-03 4.550708981696516275e-04 3.807843327522277832e-01
-1.583542972803115845e-01 5.191925764083862305e-01 5.089346766471862793e-01 -1.720840334892272949e-01 -4.118179678916931152e-01 -2.985651791095733643e-01 1.790157258510589600e-01 -3.548998832702636719e-01
-2.909739315509796143e-01 3.134787678718566895e-01 4.518036544322967529e-01 3.891476690769195557e-01 -2.115509659051895142e-01 8.768703043460845947e-02 -4.891376793384552002e-01 4.120731651782989502e-01
-4.789817929267883301e-01 -1.198536083102226257e-01 6.136386990547180176e-01 -2.055567800998687744e-01 -3.025445044040679932e-01 -3.616374433040618896e-01 -3.169567286968231201e-01 -1.209509223699569702e-01
-4.084850549697875977e-01 1.009531244635581970e-01 3.295818567276000977e-01 9.652236849069595337e-02 1.936570852994918823e-01 1.368469297885894775e-01 -6.537348031997680664e-01 -4.705407321453094482e-01
-2.428115308284759521e-01 5.645815134048461914e-01 3.381222486495971680e-01 -5.698189884424209595e-02 4.845887124538421631e-01 1.320575326681137085e-01 -4.518609344959259033e-01 -2.197115272283554077e-01
-5.482818484306335449e-01 3.321548402309417725e-01 4.004242643713951111e-02 1.731455326080322266e-01 -6.682850718498229980e-01 2.546193301677703857e-01 -2.136830389499664307e-01 -1.952132955193519592e-02
-3.620235621929168701e-01 3.870664536952972412e-01 4.512826502323150635e-01 5.541357398033142090e-01 3.944182768464088440e-03 2.315782606601715088e-01 3.776681125164031982e-01 -1.100860089063644409e-01
-2.675298750400543213e-01 4.428851604461669922e-02 4.395441412925720215e-01 3.924517706036567688e-02 -2.272091954946517944e-01 -3.545130491256713867e-01 -7.149095535278320312e-01 2.081534862518310547e-01
-2.031682878732681274e-01 6.712957620620727539e-01 -7.948412746191024780e-02 1.057834252715110779e-01 -1.910039484500885010e-01 -1.617253124713897705e-01 -6.468839198350906372e-02 -6.509644389152526855e-01
-5.276200920343399048e-02 4.394515454769134521e-01 6.787912845611572266e-01 2.480829507112503052e-01 -2.340840101242065430e-01 5.280289053916931152e-02 2.053620070219039917e-01 -4.266599118709564209e-01
-5.073878765106201172e-01 5.628441572189331055e-01 3.460302054882049561e-01 -2.721212804317474365e-01 1.309202909469604492e-01 2.769996523857116699e-01 -1.659216433763504028e-01 -3.325330018997192383e-01
-3.500967919826507568e-01 9.475281462073326111e-03 2.002723366022109985e-01 -3.704847767949104309e-02 -6.728111505508422852e-01 -2.487514466047286987e-01 -5.052308440208435059e-01 -2.570029497146606445e-01
-9.546431899070739746e-02 3.678653240203857422e-01 7.033286094665527344e-01 1.581521034240722656e-01 1.993382275104522705e-01 -1.316092163324356079e-01 1.932411938905715942e-01 -4.914055168628692627e-01
-3.447507321834564209e-01 4.335012733936309814e-01 3.637551367282867432e-01 -3.805319070816040039e-01 -5.055456757545471191e-01 -3.014786541461944580e-01 2.301205247640609741e-01 -1.291513890027999878e-01
-2.254666984081268311e-01 4.055018723011016846e-01 6.542723774909973145e-01 -3.599415719509124756e-01 2.599177658557891846e-01 -1.043995916843414307e-01 5.053517967462539673e-02 -3.822204172611236572e-01
-3.151267766952514648e-01 5.424473285675048828e-01 3.630147576332092285e-01 -3.336152061820030212e-02 3.198656737804412842e-01 4.493072330951690674e-01 -6.921607255935668945e-02 -4.056740999221801758e-01
-2.562220990657806396e-01 3.552816435694694519e-02 6.753678917884826660e-01 -8.948706090450286865e-02 -1.566617190837860107e-02 -1.768329888582229614e-01 9.741504490375518799e-02 -6.541813611984252930e-01
-3.544121682643890381e-01 5.880798213183879852e-03 3.663134574890136719e-01 1.221387833356857300e-01 -3.267836570739746094e-01 -1.214135587215423584e-01 -7.500755786895751953e-01 2.027605473995208740e-01
-3.613688349723815918e-01 6.066937446594238281e-01 4.410423636436462402e-01 -2.520591020584106445e-01 2.857863605022430420e-01 2.760902047157287598e-01 -2.906835079193115234e-01 2.977371402084827423e-02
-1.664252877235412598e-01 2.098811864852905273e-01 6.652816534042358398e-01 1.804971098899841309e-01 -5.686697959899902344e-01 1.169501990079879761e-01 6.265985220670700073e-02 -3.347904384136199951e-01
-3.195720613002777100e-01 1.689888983964920044e-01 3.539922460913658142e-02 -3.211320377886295319e-03 -1.984138041734695435e-01 -5.169918537139892578e-01 -6.662284731864929199e-01 -3.428469598293304443e-01
-4.735932648181915283e-01 4.145114123821258545e-01 -2.930234000086784363e-02 4.560966491699218750e-01 -3.859115540981292725e-01 3.049720227718353271e-01 5.804236605763435364e-02 -3.869139552116394043e-01
-5.569081306457519531e-01 7.255363464355468750e-01 -2.966109104454517365e-02 -1.237837746739387512e-01 -2.615729272365570068e-01 1.115330383181571960e-01 -1.111572384834289551e-01 2.324488759040832520e-01
-4.177947044372558594e-01 -1.090751588344573975e-02 7.391848415136337280e-02 3.715405166149139404e-01 -4.453006386756896973e-01 -1.100260913372039795e-01 -5.763438940048217773e-01 -3.731644749641418457e-01
-3.173113465309143066e-01 5.912126302719116211e-01 1.866881996393203735e-01 -1.257522255182266235e-01 3.324396312236785889e-01 3.117938637733459473e-01 -1.116360351443290710e-01 -5.281296372413635254e-01
-3.874588310718536377e-01 -7.561178505420684814e-02 6.914954781532287598e-01 -3.536232709884643555e-01 -2.529221773147583008e-01 -2.891841530799865723e-02 -3.783480823040008545e-01 -1.816315799951553345e-01
-8.736137300729751587e-02 5.571963787078857422e-01 3.820075690746307373e-01 -1.641149967908859253e-01 1.105090528726577759e-01 -5.686613321304321289e-01 -2.622942924499511719e-01 -3.234969079494476318e-01
-5.723499059677124023e-01 5.463964343070983887e-01 -1.533466130495071411e-01 -3.612043261528015137e-01 -3.414533138275146484e-01 -2.578932046890258789e-01 -1.500478684902191162e-01 1.194537058472633362e-01
-5.237036347389221191e-01 4.815655648708343506e-01 2.694238424301147461e-01 -5.733263492584228516e-01 -5.874436348676681519e-02 -5.884463340044021606e-02 -2.444107234477996826e-01 1.608933955430984497e-01
-4.296333193778991699e-01 -1.220940575003623962e-01 1.990388035774230957e-01 2.471982240676879883e-01 -6.390303373336791992e-02 -3.381125628948211670e-01 -7.157608270645141602e-01 -2.628073394298553467e-01
-8.131470680236816406e-01 -4.483546689152717590e-02 2.373423427343368530e-01 4.931735694408416748e-01 4.269251227378845215e-02 1.047894209623336792e-01 1.216552928090095520e-01 9.811569750308990479e-02
-5.029082894325256348e-01 5.110808610916137695e-01 2.358409343287348747e-03 4.542808532714843750e-01 -1.637644171714782715e-01 2.560037374496459961e-01 2.314802110195159912e-01 -3.654628396034240723e-01
-4.158952534198760986e-01 1.384313851594924927e-01 3.338787257671356201e-01 -5.062608718872070312e-01 2.853501029312610626e-02 -4.985401034355163574e-01 -1.591042727231979370e-01 -4.067212045192718506e-01
-4.727710485458374023e-01 6.280509829521179199e-01 1.182027459144592285e-01 4.972602725028991699e-01 5.401309579610824585e-03 2.033186145126819611e-02 -8.204171061515808105e-02 3.370850980281829834e-01
-1.961154639720916748e-01 5.745921134948730469e-01 5.131027102470397949e-01 -2.638862431049346924e-01 -4.939175248146057129e-01 -2.074242234230041504e-01 -7.993200561031699181e-04 -1.072022765874862671e-01
-5.986292362213134766e-01 3.570361137390136719e-01 2.653967775404453278e-02 7.841115439077839255e-05 -2.207478880882263184e-01 -2.258104830980300903e-02 -6.139325499534606934e-01 2.954846322536468506e-01
-3.772946000099182129e-01 8.042068481445312500e-01 7.813803851604461670e-02 -1.878570467233657837e-01 -1.165514439344406128e-01 3.281569480895996094e-02 3.066736161708831787e-01 -2.465654015541076660e-01
-2.321508824825286865e-01 7.628832012414932251e-02 5.615213513374328613e-01 3.566504642367362976e-02 -1.188873499631881714e-01 -7.348218560218811035e-01 1.570115983486175537e-01 -2.120328843593597412e-01
-1.130127459764480591e-01 4.664158523082733154e-01 4.813756048679351807e-01 1.904189400374889374e-02 1.501892656087875366e-01 -6.512360572814941406e-01 1.908385455608367920e-01 -2.334839701652526855e-01
-7.977488636970520020e-01 -9.857845306396484375e-02 6.294135004281997681e-02 4.427100419998168945e-01 8.577208034694194794e-03 -1.228310912847518921e-01 -3.649566769599914551e-01 7.463844865560531616e-02
-4.576594829559326172e-01 -2.951575815677642822e-01 1.840443015098571777e-01 6.686708331108093262e-02 -3.863610327243804932e-01 -2.359422892332077026e-01 -5.306356549263000488e-01 -4.225738048553466797e-01
-7.760108709335327148e-01 -3.504808526486158371e-03 2.716653048992156982e-01 1.538948714733123779e-01 1.052330248057842255e-02 5.098076462745666504e-01 1.433694362640380859e-01 -1.404978632926940918e-01
-4.943585097789764404e-01 8.116152882575988770e-01 -1.203284487128257751e-01 -3.579861670732498169e-02 -1.261623501777648926e-01 1.349247992038726807e-01 -2.164483517408370972e-01 -1.257767993956804276e-02
-5.914556980133056641e-01 5.428203940391540527e-01 -6.056185439229011536e-02 -5.080730319023132324e-01 -5.636707693338394165e-02 1.256017088890075684e-01 -2.724263370037078857e-01 -2.347806096076965332e-02
-4.993950426578521729e-01 2.754341959953308105e-01 1.569325476884841919e-01 -4.217518568038940430e-01 -1.418140232563018799e-01 -5.268874168395996094e-01 -3.671687543392181396e-01 1.992575675249099731e-01
-5.708954930305480957e-01 3.841859996318817139e-01 -9.309181012213230133e-03 4.318420588970184326e-01 -2.294630706310272217e-01 4.540083110332489014e-01 -3.806281834840774536e-02 -2.822757959365844727e-01
-5.060124397277832031e-01 2.423589974641799927e-01 4.898780286312103271e-01 -5.047573447227478027e-01 1.006504595279693604e-01 8.422902971506118774e-02 -3.789272308349609375e-01 -1.721696406602859497e-01
-1.688137203454971313e-01 1.728476285934448242e-01 4.688524901866912842e-01 3.907698690891265869e-01 2.831806838512420654e-01 -1.246967092156410217e-01 -2.719761133193969727e-01 -6.319734454154968262e-01
-3.528679907321929932e-01 -3.205960243940353394e-02 8.741821646690368652e-01 3.169531375169754028e-02 2.599556744098663330e-01 -1.616898328065872192e-01 -1.199214681982994080e-01 3.399943560361862183e-02
-8.994407057762145996e-01 -1.806322932243347168e-01 2.194636464118957520e-01 1.543937176465988159e-01 2.273234713356941938e-04 -1.996066719293594360e-01 -1.562816947698593140e-01 1.486934572458267212e-01
-6.083954572677612305e-01 5.605826377868652344e-01 9.513516724109649658e-02 -2.246132940053939819e-01 2.650648355484008789e-01 2.698908150196075439e-01 -3.273893892765045166e-01 -7.626273483037948608e-02
-4.766902029514312744e-01 5.217141509056091309e-01 4.898018538951873779e-01 -3.711109757423400879e-01 -2.291025817394256592e-01 2.006030678749084473e-01 -1.471659392118453979e-01 9.254278242588043213e-02
-2.344193458557128906e-01 3.584011197090148926e-01 9.117596596479415894e-02 2.393386065959930420e-01 1.507795453071594238e-01 -1.599297225475311279e-01 -2.964760176837444305e-03 -8.382598161697387695e-01
-3.514814078807830811e-01 -6.286489218473434448e-02 3.558638691902160645e-01 1.769432425498962402e-01 -7.944262027740478516e-01 -2.060506790876388550e-01 -2.698381990194320679e-02 -2.006562352180480957e-01
-4.168279767036437988e-01 6.680755019187927246e-01 -1.259250286966562271e-02 -2.678827345371246338e-01 -3.592810928821563721e-01 -3.290833532810211182e-01 -1.358634680509567261e-01 2.284122109413146973e-01
-4.619784355163574219e-01 2.976727485656738281e-01 1.106033176183700562e-01 6.902595758438110352e-01 -4.203943908214569092e-01 -1.415226906538009644e-01 3.672650456428527832e-02 1.056722328066825867e-01
-6.136722564697265625e-01 4.252605736255645752e-01 6.907732784748077393e-02 -5.841754078865051270e-01 -2.579136788845062256e-01 -1.178749427199363708e-01 -2.933182194828987122e-02 1.235028952360153198e-01
-3.780877888202667236e-01 5.372913479804992676e-01 2.695125341415405273e-01 -4.549210667610168457e-01 5.199730023741722107e-02 1.021000593900680542e-01 -2.577298879623413086e-01 -4.574107527732849121e-01
-4.093056023120880127e-01 5.470137596130371094e-01 2.017571032047271729e-01 -3.768232166767120361e-01 2.538048624992370605e-01 3.115334212779998779e-01 -3.382927179336547852e-01 -2.731870710849761963e-01
-5.978196859359741211e-01 2.357155084609985352e-01 5.609737634658813477e-01 -3.092343211174011230e-01 1.332411468029022217e-01 -3.600834608078002930e-01 -1.052711233496665955e-01 1.350444406270980835e-01
-5.456566214561462402e-01 4.283134639263153076e-01 2.032288163900375366e-01 -4.067503213882446289e-01 -1.229530498385429382e-01 -3.841460347175598145e-01 -1.955508142709732056e-01 3.333658874034881592e-01
-5.570508837699890137e-01 5.964323878288269043e-01 4.097785651683807373e-01 -3.090128898620605469e-01 1.159425154328346252e-01 1.120378896594047546e-01 1.831655949354171753e-01 1.049304977059364319e-01
-2.905863821506500244e-01 2.136483490467071533e-01 8.344987630844116211e-01 8.388689160346984863e-02 1.499361842870712280e-01 -5.911533161997795105e-02 -2.336073815822601318e-01 2.931569814682006836e-01
-3.332953751087188721e-01 4.333439767360687256e-01 -3.719076141715049744e-02 3.263784348964691162e-01 -5.972579717636108398e-01 8.786080405116081238e-03 -2.360627651214599609e-01 -4.250895678997039795e-01
-6.560512781143188477e-01 3.023159503936767578e-01 5.039395391941070557e-02 4.617426693439483643e-01 4.020216166973114014e-01 -2.902355194091796875e-01 -1.274278163909912109e-01 1.897463016211986542e-02
-3.511982560157775879e-01 1.542099863290786743e-01 -5.475429352372884750e-03 1.809042841196060181e-01 -4.891480803489685059e-01 -1.810114830732345581e-01 -5.815627574920654297e-01 -4.581227004528045654e-01
-4.940430819988250732e-01 2.137915492057800293e-01 -1.638618260622024536e-01 4.693291783332824707e-01 -4.804312437772750854e-02 -1.175841838121414185e-01 -1.751820556819438934e-02 -6.683210730552673340e-01
-4.243426918983459473e-01 2.717367708683013916e-01 2.833860814571380615e-01 6.776567101478576660e-01 -4.488369822502136230e-02 -2.873286604881286621e-01 3.490344583988189697e-01 -1.299700234085321426e-02
